# Supplementary material for: A Genome-Wide CRISPR Library for High-Throughput Genetic Screening in Drosophila Cells
Source: J Genet Genomics. 2015 Jun 20;42(6):301–9. doi: 10.1016/j.jgg.2015.03.011 (PMC4508376; doi:10.1016/j.jgg.2015.03.011)
Supplement: Supplementary file 4 [file mmc4.zip]

Archive with 11 entries (11 files):
- 1_sgRNA_library_designed.bed
- 10_sgRNAs.out
- 11_Gene_counts.out
- 12_Gene_counts_normalised.out
- 2_sgRNA_library_cloned.bed
- 3_sgRNA_library_designed.out
- 4_sgRNA_library_designed.txt
- 6_sgRNA_counts.out
- 7_sgRNA_counts_normalised.out
- 8_sgRNAs.out
- 9_sgRNAs.out
