# Supplementary material for: A Genome-Wide CRISPR Library for High-Throughput Genetic Screening in Drosophila Cells
Source: J Genet Genomics. 2015 Jun 20;42(6):301–9. doi: 10.1016/j.jgg.2015.03.011 (PMC4508376; doi:10.1016/j.jgg.2015.03.011)
Supplement: Supplementary file 4 [file mmc4.zip › 1_sgRNA_library_designed.bed]

chr4	1144934	1144957	AAAACAAATGCGTATTCTTA	1000	+
chr4	1145089	1145112	TATTCTGTACAAATTAAAGC	1000	+
chr4	1145120	1145143	GTAACCACCATACCAACCAT	1000	+
chr4	1145169	1145192	AGAATATATGTTTTACCGTT	1000	+
chr4	1145205	1145228	AAGACAAAATTCGCCCGTTG	1000	+
chr4	1053539	1053562	CCATGCTGCCAAGGCTGCAA	1000	+
chr4	1053569	1053592	TGCCGCAAATGGAAAGATTG	1000	+
chr4	1053632	1053655	AGGCATTCAGAATGGGCGGT	1000	-
chr4	1053658	1053681	AAGTAGACAACCGTTCTCCT	1000	+
chr4	1053686	1053709	GCTAGAGGTGGCCCAGCACT	1000	+
chr4	746434	746457	GCTATTGTCATCCCCGAAAC	1000	+
chr4	746507	746530	AAATTTAAAATTCAACCCGT	1000	+
chr4	746533	746556	AAATAAGTATACGGTTGTAT	1000	+
chr4	746557	746580	GCTTGACGATGTAGTTGAAA	1000	+
chr4	746596	746619	AGTCAAAGCAAAGAACAAGT	1000	+
chr4	471068	471091	TATAAGACAGATACTAGAAG	1000	+
chr4	471040	471063	AGAAGCGTCCTTTTCTGTGT	1000	-
chr4	471854	471877	AAAATTATGATTAGCGATTT	1000	+
chr4	471878	471901	TTATCTAAAATGGAGGATTC	1000	+
chr4	471908	471931	GCTACAGCCTGTGGGACTCC	1000	+
chr4	1236940	1236963	GTTCCTAACGTTTCATCAAA	1000	+
chr4	1236964	1236987	CGTCTTACAAATACGACCAA	1000	+
chr4	1236988	1237011	ACAAGTGCCGTTTCTATAAT	1000	+
chr4	1237012	1237035	GGATCTGCAGGATCCGTCGT	1000	+
chr4	1237054	1237077	GGCTCTAATACAGATTTGAT	1000	+
chr4	1147487	1147510	ACGAACAACATATTTTTTTA	1000	-
chr4	1147522	1147545	GGCATTAGAAATTACGAGGA	1000	-
chr4	1147682	1147705	CGCAATATACCGTATAAATA	1000	+
chr4	1147712	1147735	TCTTCTTCCCAATACACAAT	1000	+
chr4	1147766	1147789	CTCGTTTCGCACTACTAAAA	1000	+
chr4	820233	820256	CAAGGACGCTGGAGTCACTA	1000	+
chr4	820288	820311	GCTTGTCATCGAATCGTCAT	1000	+
chr4	820320	820343	AGGTCACGGGACCGATGTTC	1000	+
chr4	820360	820383	TGTTCTAAGCCTTGCTCTTC	1000	+
chr4	820402	820425	CCTCGCAAACACAGCTATCA	1000	+
chr4	701455	701478	TACCACTATCCGACGATCCG	1000	+
chr4	701486	701509	ATTGGCATTGGAACTATCAT	1000	+
chr4	701574	701597	GCACGAAGTGACTTTGAAAT	1000	+
chr4	701606	701629	CAGCACGCTACCAATTCCAT	1000	+
chr4	701637	701660	TGTCTTCTATTACCGAATGC	1000	+
chr4	257037	257060	ATCCAGTGCATCTGATTTGA	1000	+
chr4	257908	257931	CCAAATTCTGAACATTATAT	1000	+
chr4	257935	257958	AGATATAAATATAAAAGCAC	1000	+
chr4	257995	258018	CATTCAGAAACAGAATGATC	1000	+
chr4	258074	258097	CTTTGACATTCATTTTGTTT	1000	-
chr4	650520	650543	TATTGAAATGAGTAAAGAAT	1000	+
chr4	650562	650585	GTCCAGCTCACCTACAACTA	1000	+
chr4	650474	650497	TCCTCCGTCACCATCGCTTG	1000	-
chr4	650544	650567	TGGACTGCAAGCTGGTTGTG	1000	-
chr4	650572	650595	TTGGACGTGTCCGTAGTTGT	1000	-
chr4	604592	604615	CGTTTACTTACATCACCTGA	1000	+
chr4	604564	604587	CAGACAGATTCTGGCTTGGT	1000	-
chr4	604607	604630	AATAGGTAACGAGATCCATC	1000	-
chr4	605396	605419	ACTTAGATGAGAGTTTTTCG	1000	+
chr4	605428	605451	TATGGATCTAGTCCAGATGT	1000	+
chr4	157599	157622	TGGGCATGCATCTTCTTAAC	1000	+
chr4	157627	157650	TGTTGCGCCTCGTGTTACAT	1000	+
chr4	157673	157696	CACTTGCTCTCAATGTTCAT	1000	+
chr4	157703	157726	AGAACAGGTTTTGGTAACAG	1000	+
chr4	157634	157657	GACGCCACCAATGTAACACG	1000	-
chr4	172411	172434	TGTTACATTACAATCATGTA	1000	+
chr4	172438	172461	GAATTTATTATCACTAGAAG	1000	+
chr4	172479	172502	GCGAGCTAACCAACCTTAAT	1000	+
chr4	172506	172529	TGAGAAATCAAAATTTAACT	1000	+
chr4	172554	172577	CCGAAATTTTAAATTCGAAA	1000	+
chr4	340173	340196	GTGAAAATTGCAAAGCGAAT	1000	+
chr4	340197	340220	TTAATGCAGTACTTGCCAAT	1000	+
chr4	340247	340270	ACGAGAATGTGTTATCTGCA	1000	+
chr4	340324	340347	ATGTTAATTGTATAGATGAT	1000	+
chr4	340103	340126	TTGTCGAAGACGACGTGGAA	1000	-
chr4	1208398	1208421	CAAGAAACCCGTGTACAAAA	1000	+
chr4	1208461	1208484	TGCAACGTAAGCACGTTTTA	1000	-
chr4	1208369	1208392	TGGCAGTTTTCAACCTTCTC	1000	-
chr4	1208405	1208428	ACTTCCTCCATTTTGTACAC	1000	-
chr4	1208461	1208484	TGCAACGTAAGCACGTTTTA	1000	-
chr4	231224	231247	TTTTGATGAACGAACGCGAG	1000	+
chr4	231262	231285	CGTGATAGTAACTCGATAGC	1000	+
chr4	232485	232508	GATGATTTACCTTTTCAAAG	1000	+
chr4	236799	236822	GATGATTTACCTTTTCAAAG	1000	+
chr4	232494	232517	AAAACTTCACCTCTTTGAAA	1000	-
chr4	632243	632266	AATTTCAATTCACTTTAAAT	1000	+
chr4	632140	632163	TTTGTAAAACGCAGACTTGA	1000	-
chr4	632172	632195	GATCTGTTTTGCTCGCTAAT	1000	-
chr4	632370	632393	CTCGAGAAGCTACATTAGAG	1000	+
chr4	632408	632431	GGACCTCAAGCCCAAACACC	1000	+
chr4	594435	594458	TTCATGACAGTTGTCAACGT	1000	+
chr4	594525	594548	GTGAGATTTGCAATTGGGGA	1000	-
chr4	594572	594595	CATAAAGTTCAGCTATACTC	1000	+
chr4	594605	594628	AGCATTAAGCTGTACGTGCC	1000	+
chr4	594640	594663	TATCCCAAAAATTCGACATA	1000	+
chr4	734702	734725	AGCGGTGGCGCAAGCAACTC	1000	+
chr4	734742	734765	AGGCGATTTACGAGAAGCTT	1000	+
chr4	734768	734791	TTAAATACTCAGCACGCTGC	1000	+
chr4	734806	734829	GCCTGCCAGAGCAGCGCCCT	1000	+
chr4	734831	734854	GGTCAATCACCCAACCACCT	1000	+
chr4	381366	381389	ATCGGCATCTGATCTCAATT	1000	+
chr4	381417	381440	TTTTGCTAATCGAATTTCTA	1000	+
chr4	381447	381470	TGTCCCTGATGGGCACCAGC	1000	+
chr4	381473	381496	GCAACTTAACCGGATTTCGA	1000	+
chr4	381520	381543	CCGCAGCCCCGCCCGAGACA	1000	+
chrU	5510318	5510341	GGTGAAATTGTTGCTGTTAC	1000	+
chr4	24064	24087	ATTGTTGCTGTTACTGGCGA	1000	+
chrU	5510324	5510347	ATTGTTGCTGTTACTGGCGA	1000	+
chr4	24081	24104	CGATGGTGTGAATGACTCTC	1000	+
chrU	5510363	5510386	GCATTAAAAAGAGCCGATAT	1000	+
chr4	1169703	1169726	TTATAATATGAAAACTGACA	1000	+
chr4	1169755	1169778	TTAGTTGAGAGTACAATCGA	1000	+
chr4	1169782	1169805	AATGGAACCATTTTTGCTTA	1000	+
chr4	1169645	1169668	GCGAGCTGATGGATTAGTCA	1000	-
chr4	1169789	1169812	TGTTTGACCGTAAGCAAAAA	1000	-
chr4	959135	959158	TCCTAGTAACACACATACTC	1000	+
chr4	959160	959183	TCAGTGTCTGTTTCTCTGCC	1000	+
chr4	959189	959212	TATACTTGGTGGGCTATTTC	1000	+
chr4	959220	959243	AAAGGTGAAGGTGCCCCTTG	1000	+
chr4	959255	959278	TAATAGGGGAGTTCAACGCC	1000	+
chr4	1223534	1223557	CCAAAAATGCATCTATTGTT	1000	+
chr4	1223560	1223583	TGGGCAGGGGCTTATGGAAT	1000	+
chr4	1223594	1223617	AGCGGTAGTACCAGTGCTTG	1000	+
chr4	1223641	1223664	AATGTCACAGTTAGTGCAAA	1000	+
chr4	1223666	1223689	AATTTAATTGATTCGTCAAG	1000	+
chr4	115144	115167	TGCGTTCATGCTCTATATGA	1000	+
chr4	115183	115206	TGTTGCTGAATGCACTCTGA	1000	+
chr4	115211	115234	GCTGCGATTAATCAGATTTT	1000	+
chr4	115051	115074	TTGATGTGTGCTTTGCTTCC	1000	-
chr4	115092	115115	TTTATCATTTGTTGTCTCCT	1000	-
chr4	581100	581123	AAGCGGCGTCGAACAGGAAT	1000	+
chr4	581142	581165	ACAATCTAAACGATTTTATT	1000	+
chr4	581178	581201	TAGAAGAGGCCGTTTTATAA	1000	+
chr4	581357	581380	TAGACGAAGTCAAATTTACT	1000	+
chr4	581395	581418	GGATAAATGGTCACGAAATT	1000	-
chr4	329433	329456	CGCTGAATCTAATTTGCTTA	1000	+
chr4	329466	329489	CAACCAAACAGTCCTATCAA	1000	+
chr4	329493	329516	AATGGGTTACCCAAGAGAGC	1000	+
chr4	329529	329552	GGCTGCTAGTTATAACAACC	1000	+
chr4	329557	329580	GCCGTTGAATATCTCATTAA	1000	+
chr4	1085771	1085794	TTGTTAAAAGCACAGAAGCT	1000	-
chr4	1086573	1086596	GGACTTTTGAAGTACATACC	1000	+
chr4	1086615	1086638	TTCGACAGTATTTTAACTAT	1000	+
chr4	1086669	1086692	GATACAAGTCTTAAAGTGTC	1000	+
chr4	1086693	1086716	TCTGCAAAAATTTTTGCGAA	1000	+
chr4	276191	276214	CCATGGCGGCCGTTAAAAAA	1000	+
chr4	276222	276245	GTTAGATATAGCACTTGACG	1000	+
chr4	276259	276282	AAAATATGGTCGTTGCCATT	1000	+
chr4	276313	276336	TTTGCGAGTGAGCACTCCGA	1000	+
chr4	276360	276383	TCGTCGCAGCACAAAAGACA	1000	+
chr4	684490	684513	ACGATATTAGTCATTTGTCG	1000	+
chr4	684588	684611	TTAGATTTAGAATTAAAACA	1000	+
chr4	684614	684637	CAATGCCAAAATATCAAAAG	1000	+
chr4	684660	684683	CTAACTGACAAGTCAGCAGA	1000	+
chr4	684746	684769	AATCGAGACGAAAACTCCTG	1000	+
chr4	1122617	1122640	TGTCGTTCGTCAGCGTATTG	1000	+
chr4	1122678	1122701	CGTCAATTACGTGTTAGTCA	1000	+
chr4	1122605	1122628	GACGAACGACATCGGGAAGT	1000	-
chr4	1122646	1122669	ACATGGGCGGACCCCATTAT	1000	-
chr4	1124167	1124190	GAGACTGGTAGTTTTAAAGC	1000	+
chr4	1010925	1010948	GTCGGGCAGAGTACTCTATT	1000	+
chr4	1010949	1010972	TGCTCCACGGCGGGCCATAG	1000	+
chr4	1010982	1011005	CTGGGCGGCGTATATGTTAA	1000	+
chr4	1011026	1011049	GCGTCAAAAAATTGTCGAAT	1000	+
chr4	1011081	1011104	AGAATACTACAAGTGTCCAA	1000	+
chr4	248711	248734	CCAGTTTTCCAAACACTTGA	1000	+
chr4	248767	248790	CTTACAGAGTGAAAGTCAAC	1000	+
chr4	248794	248817	CGTTTATGAATGGAAATATT	1000	+
chr4	248843	248866	CGCCAACAATCTATTTTAAA	1000	+
chr4	248711	248734	CCATCAAGTGTTTGGAAAAC	1000	-
chr4	542162	542185	AAAATAGTTTACAATCTTGA	1000	+
chr4	542198	542221	ATCGCCACAGATAATACCAA	1000	+
chr4	542231	542254	GGGTCTGGCCAAAATTGTTA	1000	+
chr4	542266	542289	TTCACTAAAGAACCTGTCAA	1000	+
chr4	542343	542366	GAGAGCAAAGCGATAACAAG	1000	+
chr2L	1329215	1329238	TATTTGCCTGGCTCGCAGCC	1000	+
chr2L	1329248	1329271	GAATGTCAGAAGGATAATGA	1000	+
chr2L	1329275	1329298	GGAGGTGATCCCAGAAATTT	1000	+
chr2L	1329301	1329324	AGCCTCCGAGGGAGTTACTT	1000	+
chr2L	1329189	1329212	GCATTGCATTTGTTATTCCT	1000	+
chr2L	6717778	6717801	GAACGAGAGCGACAGCGCAG	1000	+
chr2L	6717803	6717826	TCGGACTTCGATGTGGCCAC	1000	+
chr2L	6717829	6717852	ACGTCTGGTGGACTTCGAGG	1000	+
chr2L	6717855	6717878	AGTACGACCTGCCGGATGCC	1000	+
chr2L	6717895	6717918	GAGGAACGTCAAGCTGCTCT	1000	+
chrUextra	27516632	27516655	GAGAAAAAGGAGAAGCCATC	1000	+
chr2L	12104512	12104535	AAAAAGGAGAAGCCATCCGG	1000	+
chrUextra	27516635	27516658	AAAAAGGAGAAGCCATCCGG	1000	+
chr2L	12104515	12104538	AAGGAGAAGCCATCCGGCGG	1000	+
chrUextra	27516652	27516675	CGGCGGTGGAGATACTCGCA	1000	+
chr2L	11235625	11235648	GGAGAACAACAACGCGGGCG	1000	+
chr2L	11235649	11235672	CAAAATGGAGCCCCCGCCGC	1000	+
chr2L	11235721	11235744	CTCCCTCTCTTCGCTTACAA	1000	+
chr2L	11235748	11235771	CACCGGATCCGCCCTCTCGC	1000	+
chr2L	11235819	11235842	AGCAGCACTACGCCCTCAAG	1000	+
chr2L	21633713	21633736	CAAAACGACAGCGATGTGGC	1000	+
chr2L	21633737	21633760	GGCGTGGGAATCACCGGTGG	1000	+
chr2L	21633809	21633832	TCCATCAAACAACGCCGCAG	1000	+
chr2L	21633852	21633875	CGGCCGCGTTGTTTAACATA	1000	+
chr2L	21633880	21633903	CGGAATTCCCTGGGATCAGT	1000	+
chr2L	8522288	8522311	CAATATAACAGTCTTATTGC	1000	+
chr2L	8522415	8522438	GTCCATGGGCAATAGCTGCT	1000	+
chr2L	8522451	8522474	GGCGCGTAGGTTCTTCGAGC	1000	+
chr2L	8522484	8522507	ATTGCGAAGGCGTTTCCATG	1000	+
chr2L	8522523	8522546	CAACTATAACACCAATGTAA	1000	+
chr2L	19045631	19045654	GAGAAGTCGCCGCTCCCGCA	1000	+
chr2L	19045655	19045678	GTCGGAGAACGAGAAGACCG	1000	+
chr2L	19045688	19045711	GGTCGTGGCCCAAAATAATG	1000	+
chr2L	19045733	19045756	AGCCTCTCAAGAAATCAATG	1000	+
chr2L	19045761	19045784	GCATCCAGTGAAGAACGTGC	1000	+
chr2L	21170210	21170233	TGTTGCGTCCGAAGCCACAG	1000	+
chr2L	21170252	21170275	CTGCTACACCGCCTCCAAAG	1000	+
chr2L	21170312	21170335	CGAGAAGCTGAACAAGCGCC	1000	+
chr2L	21170360	21170383	CCCACTGACTCTCTCCGAGA	1000	+
chr2L	21170396	21170419	TCTGGACGATCCCGCAAACC	1000	+
chr2L	11015677	11015700	TACCTGGTCCTGCTGGCCCT	1000	+
chr2L	11015703	11015726	ACTGCCGGAGCATGGCGCTC	1000	+
chr2L	11015752	11015775	TTCAACAACAATAATCCGGA	1000	+
chr2L	11015776	11015799	GAAGGAGGCACCGGCGTCGA	1000	+
chr2L	11015815	11015838	GGTGGTGGTGCCGCTGGTCC	1000	+
chr2L	12921151	12921174	AAGGTTTAGGCGATGTAATC	1000	+
chr2L	12921175	12921198	ATATACTAATGAACGCCTTT	1000	+
chr2L	12921140	12921163	CGCCTAAACCTTTCCCTGTA	1000	-
chr2L	12921190	12921213	TCAAATAACTTTGTTCCCAA	1000	-
chr2L	12921271	12921294	ATGTAAGGAGTTGCACTTAG	1000	+
chr2L	12916958	12916981	ACTACACTGATGAGCGACTG	1000	+
chr2L	12917123	12917146	CAAATATAAACAAAGGGAAG	1000	-
chr2L	12917152	12917175	TAGGATGCGAGCTCTGTCCA	1000	+
chr2L	9225345	9225368	TGGACAGAGCTCGCATCCTA	1000	-
chr2L	12917047	12917070	TAGACACAATTCCTTACATT	1000	-
chr2L	12912658	12912681	ACTATGCTAACGAACGCCTA	1000	+
chr2L	12912597	12912620	GATTTCCTGCTGTTAGTTCT	1000	-
chr2L	12912621	12912644	CTAAGTCGCTTTCTTTTTAA	1000	-
chr2L	12912645	12912668	TTAGCATAGTCAAGATGACA	1000	-
chr2L	12912677	12912700	ATGGGAACACAGTTACTTGA	1000	+
chr2L	12925753	12925776	TAAATGTGCAGAGTTGCGTT	1000	+
chr2L	12925782	12925805	AGTTTCGACTGTATCGGATA	1000	+
chr2L	12925819	12925842	GCAGCATAAAAAAAGTGAGT	1000	-
chr2L	12925854	12925877	AAGTAGGGCACAGTGCACGG	1000	-
chr2L	12926050	12926073	TTCGATGTAGCCCTTTCCAT	1000	+
chr2L	13912246	13912269	GCGTGCAGGGCGTCAACTTC	1000	+
chr2L	13912277	13912300	CCTGCGAAAGGCCAAGACAC	1000	+
chr2L	13912309	13912332	GCTGGTGCATGAACTCCAGC	1000	+
chr2L	13912335	13912358	ACCGTGAAGGGTTACATCGA	1000	+
chr2L	13912364	13912387	GGCCGAGATGGATGTGATGA	1000	+
chr2L	11996911	11996934	CGACAGAGTTCTGGCCACCA	1000	+
chr2L	11993003	11993026	CAGAGTTCTGGCCACCAAGG	1000	+
chr2L	11996914	11996937	CAGAGTTCTGGCCACCAAGG	1000	+
chr2L	11993012	11993035	GGCCACCAAGGAGGCGCTAG	1000	+
chr2L	11996926	11996949	CACCAAGGAGGCGCTAGTGG	1000	+
chr2L	11996911	11996934	CGACAGAGTTCTGGCCACCA	1000	+
chr2L	11993003	11993026	CAGAGTTCTGGCCACCAAGG	1000	+
chr2L	11996923	11996946	GGCCACCAAGGAGGCGCTAG	1000	+
chr2L	11993012	11993035	GGCCACCAAGGAGGCGCTAG	1000	+
chr2L	11996926	11996949	CACCAAGGAGGCGCTAGTGG	1000	+
chr2L	14617018	14617041	GGGTGGTGCGGGTGATGCCG	1000	-
chr2L	14617045	14617068	GCACACGTTCAACTCCTGGT	1000	+
chr2L	14617078	14617101	TCAGGTTGCCGAGAAGCTCC	1000	+
chr2L	14617102	14617125	TCATCCCACCCAGCCCTCGT	1000	+
chr2L	14617126	14617149	CTGCGCCGAGAACTTCGTCA	1000	+
chr2L	14617585	14617608	GGATTGCGGAGGAATTGCAC	1000	+
chr2L	14617611	14617634	CTTGGTCATGAGAACCTTGC	1000	-
chr2L	14618071	14618094	ACTGGCCATTTTACAGAGTA	1000	+
chr2L	14618133	14618156	CGAGTACCCAAATATTTTTC	1000	+
chr2L	14618157	14618180	CCTACGACGTGACCATGGCA	1000	+
chr2L	2152072	2152095	CATCCGGCAGGCGTACATCC	1000	+
chr2L	2152117	2152140	AGTGCCGCAGCGCTCGCCGC	1000	+
chr2L	2152051	2152074	TGAACCTCTGCGTCAGACAT	1000	-
chr2L	2152075	2152098	TGGCCAGGATGTACGCCTGC	1000	-
chr2L	2152115	2152138	GGCGGCGAGCGCTGCGGCAC	1000	-
chr2L	8427647	8427670	GATGAGAAGCCCGCCGAAAA	1000	+
chr2L	8427673	8427696	AGCGACCGAGCAGGAGAAAC	1000	+
chr2L	8427697	8427720	CAACGGAGAAACCGAAAAGG	1000	+
chr2L	8427721	8427744	GCCAGCACCTTCCACAGTTG	1000	+
chr2L	8427835	8427858	GAGCCAGCCAGAGCCCGAAG	1000	+
chr2L	384591	384614	AGAAGCCAAGCTAGCGCACC	1000	+
chr2L	384622	384645	GTGCTGGTGGATCGTGCCCC	1000	+
chr2L	384657	384680	CTCCGCCGGCGCAGCGCTGA	1000	+
chr2L	384691	384714	GTCTCGGGCGGAGCGCCCAG	1000	+
chr2L	384732	384755	CGGCACCAATAGCCCCGTTT	1000	+
chr2L	9387866	9387889	ACGCCCGATATCCTCTACAC	1000	+
chr2L	9387786	9387809	CTGGGAACGCAGCAGGGCAC	1000	-
chr2L	9387810	9387833	AACAGCTGCTGCGAAGTTCT	1000	-
chr2L	9387843	9387866	TGTCTGTGGCTGCGGGAGGG	1000	-
chr2L	9389842	9389865	CGAGTGGCACAAGAGCAAGT	1000	+
chr2L	19112822	19112845	GGTGGTGGTCATGGACTGGC	1000	+
chr2L	19112868	19112891	CACTTCCAGCACGCCAGCGA	1000	+
chr2L	19112892	19112915	CCAGGAGGCGGGGTGATCCA	1000	+
chr2L	19112918	19112941	AGCTAGCGAGGCTGTGTTGG	1000	+
chr2L	19112945	19112968	CAGCTTGTTCCCTGGCAGCT	1000	-
chr2L	13909742	13909765	ATCTCAGCCTGATGCCACAT	1000	+
chr2L	13909775	13909798	GAATGAAACCAATCAGCAAC	1000	+
chr2L	13909802	13909825	TATTTACGATCAGGCTGTAT	1000	+
chr2L	13909827	13909850	CAGTTGTTGAATGAACTGCG	1000	+
chr2L	13909853	13909876	GAATGATTTGGTGGCTCTCC	1000	+
chr2L	13915084	13915107	TCTGCCCACCCCGCAGCCCG	1000	+
chr2L	13915111	13915134	CATTCGGGGTGTATCCATTG	1000	-
chr2L	13915141	13915164	AACTCCGGCCCAGCTTCGAG	1000	+
chr2L	13915166	13915189	CGGGATCGCGATCAGCGCTA	1000	+
chr2L	13915190	13915213	CCACCTTACTCCGATGCAGG	1000	+
chr2L	13906618	13906641	TTTGGCGGTAACCCAAGCGC	1000	+
chr2L	13906642	13906665	CAAGGAGGAGATACAGGCCA	1000	+
chr2L	13906666	13906689	GTATCTGGAGAATCTGAACA	1000	+
chr2L	13906690	13906713	GCTGGCCAAGCGAACCAACG	1000	+
chr2L	13906715	13906738	ACCGAAGCTGCCTGGGCCTA	1000	+
chr2L	2766384	2766407	CCATCGCCAATGATCCAGTG	1000	+
chr2L	2766417	2766440	TGATTGCGGCGGCATTCTTC	1000	+
chr2L	2766447	2766470	CCCTGCTGATCTCTTCCCTG	1000	+
chr2L	2766478	2766501	GATTCCGCTGAAGGAGTTCC	1000	+
chr2L	2766511	2766534	GGTCTTCTCGGTGTGCTTCC	1000	+
chr2L	9641783	9641806	TCTGCTTATCGCACACACTC	1000	+
chr2L	9641914	9641937	CAAATCCGCGGATCTTTGAG	1000	-
chr2L	9641959	9641982	AAAAGTGCTAAGTTCAATTA	1000	+
chr2L	9641988	9642011	ACTCTACAAATATCAATACA	1000	+
chr2L	9642013	9642036	GCTGTGCGCACCGAGTTCGC	1000	+
chr2L	12298645	12298668	AAGGACGGTGCACTCCTCGA	1000	-
chr2L	12298670	12298693	GGACCAAAACGGACAGAGCA	1000	+
chr2L	12298715	12298738	CACCAAGCACGCTGCCATTT	1000	+
chr2L	12298637	12298660	TGCACTCCTCGATGGCTCCG	1000	-
chr2L	12298663	12298686	TCCTTCGGGACCAAAACGGA	1000	+
chr2L	20417640	20417663	GGTCAAATACCGTAATGCCC	1000	+
chr2L	20417598	20417621	TCCGATTATTGATTTCCAGC	1000	-
chr2L	20420340	20420363	ATACGAATAGCAGACTTCGA	1000	+
chr2L	20420370	20420393	TATCACATTTCCAATGTGAA	1000	+
chr2L	20420325	20420348	ATTCGTATGTCTATCGATTC	1000	-
chr2L	6125310	6125333	CCTGCAGGACTTCCCCTCGC	1000	+
chr2L	6125334	6125357	GGTGGAGCGGCACAACAAGC	1000	+
chr2L	6125358	6125381	GGTGGAGATCTGTTCCAGCA	1000	+
chr2L	6125396	6125419	CTCGTTGCGCGACACGACGA	1000	-
chr2L	6125433	6125456	GATCGAGCCGTCCATTAACT	1000	+
chr2L	2580417	2580440	AGTACAATGAGGACAACTTC	1000	+
chr2L	2580442	2580465	GGATGATGGGGTGGAGAGCG	1000	+
chr2L	2580487	2580510	GATTACGACGCTGCTGACGC	1000	+
chr2L	2580372	2580395	CGCGTTGCTGGACGTGTTTT	1000	-
chr2L	2580397	2580420	ACTGGTCCACATCGATCTTG	1000	-
chr2L	18078982	18079005	CAATTTCCGATATGGGCGCG	1000	+
chr2L	18079015	18079038	GATCGGTCTGCGGTTCCAGA	1000	+
chr2L	18079039	18079062	ACTGACCCTGGTCTCGCAGC	1000	+
chr2L	18079084	18079107	CATCCAGTTGACCAAGATGC	1000	+
chr2L	18079153	18079176	GCAGATGCCACCAAGCTCGC	1000	+
chr2L	1078090	1078113	GCCGCACGAGCTGCACTCCA	1000	+
chr2L	1078135	1078158	CTTGAGCTGCAATCTGTACA	1000	+
chr2L	1078163	1078186	ACCGGGAGCTACTCCGCCTT	1000	+
chr2L	1078192	1078215	CGGCGCGGTAGAAGTCGTCG	1000	-
chr2L	1078216	1078239	GGTGCAGTTCTTCCAGGTTC	1000	+
chr2L	4341910	4341933	AGGCATGGTTGTTACTGCCC	1000	-
chr2L	4341938	4341961	CCCAAGGTGGCCAACAACAG	1000	+
chr2L	4341964	4341987	TAGTCCGAATGGCCAGAAGA	1000	+
chr2L	4341996	4342019	CCTTGTCCCATCTGCCCCAA	1000	+
chr2L	4342050	4342073	ATGACTATCGGTAACTGAGT	1000	-
chr2L	1081284	1081307	GAGCGTCTTCGAGGCGTACT	1000	+
chr2L	1081315	1081338	AGCGTCCTCGCTAGTGCAGT	1000	+
chr2L	1081341	1081364	GGCGGTGGGCAGCGGAGAGC	1000	+
chr2L	1081373	1081396	CCCGAAGAAACACCGACGTC	1000	+
chr2L	1081404	1081427	AAAGAAGTACAACGCCATAC	1000	+
chr2L	2366374	2366397	TCCAATATGTTTAGCCCATC	1000	+
chr2L	2366400	2366423	CAAGGCCGCCGGCCAAAGGG	1000	+
chr2L	2366431	2366454	AGCCTAACTGCCCACGACGA	1000	+
chr2L	2366457	2366480	AAGGAAGGATCAGCGGCATC	1000	+
chr2L	2366484	2366507	CAAGGATAATCAGAGCGAAC	1000	+
chr2L	2753449	2753472	TGTGGCCGTGGAGAAGGTGG	1000	+
chr2L	2753473	2753496	AGATGATGTGTCTGCTGTCA	1000	+
chr2L	2753503	2753526	CAAGGCGAAGGCGGCCGCCG	1000	+
chr2L	2753539	2753562	TGCCGATGCCGCCGGCGACG	1000	+
chr2L	2753564	2753587	GACAACGGTACGTCAAAGGA	1000	+
chr2L	8029645	8029668	GGAGCCAATGGGCAACAAGT	1000	+
chr2L	8029669	8029692	GACGGAACTGGCCGGAATTG	1000	+
chr2L	8029693	8029716	AACCCTCGGTGGACGCTTGA	1000	+
chr2L	8029649	8029672	GTCACCGACTTGTTGCCCAT	1000	-
chr2L	8029680	8029703	ACCGAGGGTTTCCCCAATTC	1000	-
chr2L	423509	423532	ACCGTCGACGCTCCTACGAG	1000	+
chr2L	423540	423563	GCTGTGCAACGCACTCCTGC	1000	+
chr2L	423576	423599	TGGTGGTGAACAGTTGGACA	1000	-
chr2L	423634	423657	CAGGCGGAGCACAGCAGATT	1000	+
chr2L	423662	423685	ATTTGCAACGCATTGGCCCT	1000	+
chr2L	13821640	13821663	CAGCTTTGTGGCCAGCCATC	1000	+
chr2L	13821694	13821717	CGTCGACGAGATCATCAAGC	1000	+
chr2L	13821724	13821747	TCGAGGAGCGATTGGTGCCC	1000	-
chr2L	13821783	13821806	AGCTCTTTGACTTCCAGCTG	1000	+
chr2L	13821825	13821848	ACAAGCTGCGCGAGCTGCTG	1000	+
chr2L	5908374	5908397	GCCAGCGCAGGCAGCGTCAG	1000	+
chr2L	5908416	5908439	ACGGCGAACAACAGTTCACC	1000	+
chr2L	5908458	5908481	GGTGCACCGACCGCTGCAAA	1000	+
chr2L	5908484	5908507	GAATGCGGAGGAGGCGCTGA	1000	+
chr2L	5908549	5908572	TCAACGAATACACTCATCCG	1000	+
chr2L	16056311	16056334	TGTGAGTGCCAGAAGAATCG	1000	-
chr2L	16075103	16075126	CCGCAGCTTTACGGGATGTC	1000	+
chr2L	16075127	16075150	TTCGAGTTCCCCACGCGGTG	1000	+
chr2L	16075170	16075193	GAAATGCTTCTACGATATCG	1000	+
chr2L	16075196	16075219	ACAGTCTGTACTCGGTGAAA	1000	+
chr2L	16014160	16014183	AAGCACCCGTCACATGCAAA	1000	+
chr2L	16014184	16014207	CAATCGGTGGAGGACGGAAA	1000	+
chr2L	16014212	16014235	GGATCCCATGGTTCCCAAAG	1000	+
chr2L	16014241	16014264	CTGCATCTGCTGGATATCCG	1000	+
chr2L	16014152	16014175	ATGTGACGGGTGCTTGCCCC	1000	-
chr2L	17133724	17133747	AACTCCAGGAGCGAGAAAAT	1000	+
chr2L	17133762	17133785	CGGCTACGAGTTTGCAGATC	1000	+
chr2L	17133632	17133655	GGCAGCTGGTGCTGGGTGAA	1000	-
chr2L	17133658	17133681	GGTGGTGCTCGGTTTTATGG	1000	-
chr2L	17133685	17133708	TATTCATTCGCAGCTGTTGG	1000	-
chr2L	16977017	16977040	TTGGAGCAGCAAAATAAAGA	1000	-
chr2L	16984649	16984672	CAAGCACATTATGCGCCACG	1000	+
chr2L	16984679	16984702	GCTCGGGTGCAAGTTCGATC	1000	+
chr2L	16984708	16984731	AGTCACTGTACTCGGTCAAG	1000	+
chr2L	16984747	16984770	AGTTCTACCGCTATGTGCCC	1000	+
chr2L	2988319	2988342	TTCATTTTCTACTATTTCTA	1000	+
chr2L	2988349	2988372	ATGACGTTGGCACTCTTCGC	1000	+
chr2L	2988268	2988291	ACGCCCACGCCGCGGGACTT	1000	-
chr2L	2988305	2988328	GAAAATGAAGCACAACAGGA	1000	-
chr2L	2988452	2988475	GATGGTAGAGAAGCAGGTCC	1000	-
chr2L	13379074	13379097	CAAGTGCGTCGATCTCCATC	1000	+
chr2L	13379108	13379131	ATGTTGTGCGCCCTATACAA	1000	+
chr2L	13379146	13379169	GAACTATGAGAACCAGCAAA	1000	+
chr2L	13379197	13379220	TGTGCGCTCCGCCCGTTTCG	1000	+
chr2L	13379222	13379245	CGCAAGAACTGGATCCTCAC	1000	+
chr2L	4945911	4945934	GCACGGGCTCCGTATCAGTG	1000	-
chr2L	4945940	4945963	GAGCAGATTCTTGGCGTGCT	1000	-
chr2L	4945971	4945994	TAATCTCCTGCCAGCTCGCA	1000	+
chr2L	4946077	4946100	ATTGTGTTCTTCGCCGTCTG	1000	+
chr2L	4946106	4946129	TGTGCTAAACTCATTGCATC	1000	+
chr2L	2879311	2879334	GGCGGTGGTGGTGATGCGGA	1000	+
chr2L	2879336	2879359	GCGGCCAGAAGCTGCAGTTC	1000	+
chr2L	2879365	2879388	GTGGAGTACATCGAGAACCA	1000	+
chr2L	2879418	2879441	GACCGAGTTTCTGCGCATGT	1000	+
chr2L	2879445	2879468	CTATTGGGGCACCACTGCCC	1000	+
chr2L	4641354	4641377	CAAGCCAGCAAAAAAGTCGA	1000	+
chr2L	4641514	4641537	TCCCAAAAGTATCCAAACTC	1000	+
chr2L	4641557	4641580	ATGAAATTAATAAATACCTA	1000	+
chr2L	4641583	4641606	CCACCGTGGAGCCAATGGGT	1000	+
chr2L	4641610	4641633	CAAGGATATCAAACAGGAAA	1000	+
chr2L	14015857	14015880	CTATCGCACCACCAATCGTC	1000	+
chr2L	14015884	14015907	CGTCAAGATTCGTATGGCCA	1000	+
chr2L	14015921	14015944	GAGGAGCCCATCTCCGTGCC	1000	+
chr2L	14015951	14015974	AAGCGTACGGTCAACAATTA	1000	+
chr2L	14015981	14016004	CCTGCGCTGCGCACCAAGAA	1000	+
chr2L	9993300	9993323	CTTCGTTTGTGCTTAACAAA	1000	+
chr2L	9993326	9993349	AGCCATTGGGTGTACTGGTT	1000	+
chr2L	9993350	9993373	GAGGCCATGCCGCCCACCAG	1000	-
chr2L	9993409	9993432	CCGCAACCTGCGCCACAACA	1000	+
chr2L	9993445	9993468	CGATTCCAGTTCGATTCACT	1000	+
chr2L	16044948	16044971	GGATCAGGTTCAGCGGGCAA	1000	+
chr2L	16044977	16045000	TCCTTAGCAGTCTTGACTCC	1000	+
chr2L	16044922	16044945	TTTCCCACAATTCGCACATG	1000	-
chr2L	16045067	16045090	CACTCGAGTGATCATGAAAA	1000	+
chr2L	16045101	16045124	ACGGATCACTCGTACATCAT	1000	+
chr2L	9895498	9895521	TCATAAAACCCACAGACGCG	1000	+
chr2L	9895532	9895555	GATTCGAGTGAAAAGAAAGA	1000	+
chr2L	9895556	9895579	CGAGGATCCGCACCAGATCA	1000	+
chr2L	9895613	9895636	CTTCCAGTACAACACCCAGC	1000	+
chr2L	9895637	9895660	ACCGCCGTACCACATCGTTC	1000	+
chr2L	3779777	3779800	TACCCATGCTGCGACCTTCC	1000	+
chr2L	3779802	3779825	GGATCAGTTCATGAACTCGA	1000	+
chr2L	3779830	3779853	GCAGCGGCGGCGGTGGGTGG	1000	+
chr2L	3779855	3779878	GTCTTCCTGGTGCGGCGGAT	1000	+
chr2L	3779881	3779904	GGCGGATCCGGAGGATCGGA	1000	+
chr2L	19168199	19168222	ATTGAATCGTACGAACACGC	1000	+
chr2L	19168232	19168255	GACTCTCCGCTCACGTTGAG	1000	+
chr2L	19168258	19168281	ATCGCCACCGGCAAGCGATT	1000	+
chr2L	19168282	19168305	AATCTGCAGTGATGAGTACA	1000	+
chr2L	19168312	19168335	CAGCGTTAAATCACGCTCTG	1000	+
chr2L	12385607	12385630	CGATGTGAGGCAGCTCTTCA	1000	+
chr2L	12385642	12385665	TCGAGGAGTGCACAGTGCTC	1000	+
chr2L	12385707	12385730	GCCACTAAGCAGAACGCCAT	1000	+
chr2L	12385600	12385623	GAGCTGCCTCACATCGGCCT	1000	-
chr2L	12385631	12385654	TGCACTCCTCGATGGTTCCG	1000	-
chr2L	8105762	8105785	CTCAGCTGCAACGTGAAAGA	1000	+
chr2L	8105702	8105725	TGCTCGGCATTATCATAGTT	1000	-
chr2L	8105753	8105776	ACGTTGCAGCTGAGAACGAG	1000	-
chr2L	8106842	8106865	AAAGAACGGCACCGCTGTGA	1000	+
chr2L	8106911	8106934	CAAGTTCATCATCGATAAGA	1000	+
chr2L	5282108	5282131	TGGCGTTATGGACATTTCCA	1000	+
chr2L	5282160	5282183	GCCACCGAGTTCTCACCGTT	1000	+
chr2L	5282195	5282218	CATCAACAACAAGATCCGCC	1000	+
chr2L	5282225	5282248	CAAAGTAATGCACGAATCGC	1000	+
chr2L	5282261	5282284	CGCACAGATCTGCAATATCG	1000	+
chr2L	20066788	20066811	TGGACATCTACGCCATGGCC	1000	+
chr2L	20066824	20066847	CCGGAAGCTCGCCCGTCGAC	1000	+
chr2L	20066800	20066823	TCTTAGGTGCTCCCAGGCCA	1000	-
chr2L	20066824	20066847	CCAGTCGACGGGCGAGCTTC	1000	-
chr2L	20066872	20066895	GTTCACGAACTCGGCGATGT	1000	-
chr2L	16303397	16303420	AAGCGGGAGGGCGCAAACCG	1000	+
chr2L	16303443	16303466	TCGAAATGAGATCGCTGATG	1000	+
chr2L	16303383	16303406	TAATTCCTGCTGGAAAGCGG	1000	+
chr2L	16303414	16303437	TGGCCAAATGCCGATTTCCT	1000	-
chr2L	16303564	16303587	GCAAATCACCGAATTAATTG	1000	+
chr2L	16173136	16173159	GAGGGAGGCTTTTCGCCAAA	1000	+
chr2L	16173174	16173197	CAGCGGTGATGTTTCCCGTA	1000	+
chr2L	16173198	16173221	GAGATACGACTCCGGGGAGG	1000	+
chr2L	16173225	16173248	GGGCGGCGGCAACAATATCA	1000	+
chr2L	16173128	16173151	CGAAAAGCCTCCCTCGCCGG	1000	-
chr2L	20771174	20771197	CCTCAGCGGCGGGCCAGCCA	1000	+
chr2L	20771223	20771246	GCCGCCGAACCACCAGTTCC	1000	+
chr2L	20771259	20771282	CTCGCATGCCGCCCACCACG	1000	+
chr2L	20771307	20771330	CTCCCATCACATGTTCCACT	1000	+
chr2L	20771333	20771356	CGGCGGCCTCTGCCGGGGAG	1000	+
chr2L	13808815	13808838	GTGGGTACTCCTTGGCCCAG	1000	-
chr2L	13808845	13808868	GGGACATCGTCAGTCGCCCG	1000	+
chr2L	13808872	13808895	CACACCCTCCAGCGCCAAGA	1000	+
chr2L	13808904	13808927	TGAATGTAGCTCCGCTCAAG	1000	+
chr2L	13808935	13808958	GCCGGAGCACACCAAAAGCC	1000	+
chr2L	11272852	11272875	CAAGGCCAAGTCGAAGCAAA	1000	+
chr2L	11272921	11272944	AAGTCTGCAACAGTCCCTTG	1000	+
chr2L	11272954	11272977	GGATGTGTTGCGAAACAGCA	1000	+
chr2L	11273004	11273027	AGCTTGAGTCCAGCTGCGAG	1000	+
chr2L	11273029	11273052	CTGCAACAAGTGCCTGGAGT	1000	+
chr2L	5525988	5526011	ACTACGAGCCGAATGTGCAG	1000	+
chr2L	5526014	5526037	GATGTGGAGGAGTGGCTGTA	1000	+
chr2L	5526048	5526071	AGGGCAGTGTGCTGCAGCAG	1000	+
chr2L	5526085	5526108	GACTATGGCCATGTGCCTGC	1000	+
chr2L	5526123	5526146	AGACGCAGCTGCAGTTGCTC	1000	+
chr2L	19042022	19042045	AGCAGTGCTTTTCTCGCTCC	1000	+
chr2L	19042066	19042089	ATCCCAGTTTCAAATACTCG	1000	+
chr2L	19042097	19042120	CGAAAACTTCGATCCGCAGA	1000	+
chr2L	19042146	19042169	CATGATCATGACCACGATCA	1000	+
chr2L	19042248	19042271	CATGATCATGACCACGACCA	1000	+
chr2L	20459431	20459454	GTTCTTCAGCGTGCTGCTGC	1000	+
chr2L	20450325	20450348	TGCTGCTGCCGGATGTGAAG	1000	+
chr2L	20459443	20459466	GCTGCTGCCGGATGTGAAGC	1000	+
chr2L	20450339	20450362	GTGAAGCGGGAGCTGCGCCG	1000	+
chr2L	20459457	20459480	TGAAGCGGGAGCTGCGCCGC	1000	+
chrX	4585804	4585827	CATGAGCGAGGAGATGCAGC	1000	+
chr2L	1344650	1344673	CATGAGCGAGGAGATGCAGC	1000	+
chr2L	1344674	1344697	CGCTGTTGACTGCGCCACCC	1000	+
chr2L	1344701	1344724	GGAGAAGTACAACATCGAGA	1000	+
chr2L	1344725	1344748	CATCGCCGCCTTCATCAAGA	1000	+
chr2L	12097982	12098005	ACACATTGTGAAAATAGCCG	1000	+
chr2L	12098015	12098038	GATTTATCAACTGCGCTATA	1000	-
chr2L	12097956	12097979	TCCTTAACCGTCGTCTTTTT	1000	-
chr2L	12097999	12098022	TATATGGTCCTCTCGCTCCA	1000	-
chr2L	12098357	12098380	AAAATCCAGGAAATTTGCAA	1000	+
chr2L	13895148	13895171	ATGATATTGGTCGGAACGCA	1000	+
chr2L	13895281	13895304	TGATTGACGACACCCGTGCC	1000	+
chr2L	13895337	13895360	TACGAGACCTGCGCCACCTA	1000	+
chr2L	13895363	13895386	GAATGTGGAGCGTGTCTTTC	1000	+
chr2L	13895257	13895280	GCGAGGATTGCGCTCGCTGA	1000	-
chr2L	3870236	3870259	ACCGGAGAAACTCCAGCAAT	1000	+
chr2L	3870279	3870302	GGCTTCAGCACCGACGACGA	1000	+
chr2L	3870316	3870339	TAGAGAAACTGAGAGCAATC	1000	+
chr2L	3870353	3870376	GAAGCAACAGCAGATGCATC	1000	+
chr2L	3870395	3870418	GGACAACAACCTGAACTGCC	1000	+
chr2L	3745747	3745770	CGTTATATCCTGCCTGCTGC	1000	+
chr2L	3745771	3745794	TCGCAGTCAGCCGTACAAGT	1000	+
chr2L	3745798	3745821	CTCGTTCGGTGGCGATGATA	1000	+
chr2L	3745840	3745863	ATGAGGTATTCGATAGGCGG	1000	-
chr2L	3745908	3745931	GCACCAACAACCGTCATTCC	1000	+
chr2L	19456482	19456505	GCACATCCGCCGACTTGCCC	1000	+
chr2L	19456509	19456532	GGGAGAGTGTCCCAGTTCCA	1000	+
chr2L	19456435	19456458	TTTAGCTTGTGCTCGATGGT	1000	-
chr2L	19456463	19456486	GTGCTCCGGAACCTCCTCCT	1000	-
chr2L	19456488	19456511	CCTGCTCCTGGGCAAGTCGG	1000	-
chr2L	19520721	19520744	CTACCAGGAGGCGGATCAGA	1000	+
chr2L	19520749	19520772	GCACTCGAGTCGGCGGAGAT	1000	-
chr2L	19520775	19520798	TGATGGAAAGCGGGCACCTT	1000	+
chr2L	19520799	19520822	CGCCGTGGAGGCACTTCCGG	1000	+
chr2L	19520824	19520847	ACACCGCTGCCGGAGTCCAA	1000	+
chr2L	19528794	19528817	TGATTGTTTAACTCGCTAGC	1000	-
chr2L	19528833	19528856	GGATGGCGAAGTGCTCCGAA	1000	+
chr2L	19528877	19528900	CATCCTCCGATTCCAGCAGC	1000	+
chr2L	19528904	19528927	GATCTATCGCATCCAGCTCC	1000	+
chr2L	19528794	19528817	TGATTGTTTAACTCGCTAGC	1000	-
chr2L	18486017	18486040	GTTGATTCCAAGTGTTTCCT	1000	+
chr2L	18486043	18486066	CTGCGGCCAATGGAGAGAGT	1000	+
chr2L	18486071	18486094	CCATGGCACGATCTGTCATC	1000	+
chr2L	18486098	18486121	TGAATTTTGCTATGTTGCAA	1000	+
chr2L	18486122	18486145	GAGATGTCATCCGTGCATCG	1000	+
chr2L	18511657	18511680	GATCTTCCTGATCGGTCTGC	1000	+
chr2L	18511690	18511713	TGGCTCCCGAATACTCTTCA	1000	+
chr2L	18511716	18511739	CATTTCCAGCTCCAAGTCAT	1000	+
chr2L	18511757	18511780	CAGAACGATCTTCTGCGTCA	1000	+
chr2L	18511816	18511839	GCATCCCCACGAAAATCTGA	1000	+
chr2L	18526883	18526906	TCTGACACTCCGTATCCCCG	1000	+
chr2L	18526947	18526970	GCCCGTTCCCTGACCCCTTG	1000	+
chr2L	18526973	18526996	CACTGCCCTCTGCCTCCGCG	1000	-
chr2L	18527056	18527079	ACAACGTCTCCCACCGAAAG	1000	+
chr2L	18527090	18527113	AGATATCTTCCAGCGTCTGC	1000	+
chr2L	18606961	18606984	GCGTCACAGGGAGGATCGTC	1000	+
chr2L	18606996	18607019	CGCGGGATCGAGAGCGAGAG	1000	+
chr2L	18607020	18607043	ATCGTGTGAGGGAACGAGAT	1000	+
chr2L	18606980	18607003	TCCCGCGGATTGCCCACGGC	1000	-
chr2L	18607170	18607193	GAAGGTCACCCGAACGTCAA	1000	+
chr2L	18689837	18689860	TGACAACATTCCGACTGACC	1000	+
chr2L	18689862	18689885	CAGCTGCCCAGCGATGGCGA	1000	+
chr2L	18689888	18689911	AAAGCTGTTTGCGGACGACG	1000	+
chr2L	18689915	18689938	CGGCGTAGAACCTGGTAGCC	1000	+
chr2L	18689978	18690001	TCCCCGACCGCGACTCACTG	1000	+
chr2L	18696578	18696601	ATTGTGCGTGTGCCGCTGCG	1000	+
chr2L	18696628	18696651	TCTGCAGCACGCGAAACAGC	1000	-
chr2L	18696655	18696678	CTTCCTGCCCAAGGGCTATC	1000	+
chr2L	18696693	18696716	ACTATGCAGCATACCAGATC	1000	+
chr2L	18696728	18696751	GCCTTCTGCAGCACCATCTG	1000	+
chr2L	18698893	18698916	CACCGAAACAGCTGTTGAAT	1000	+
chr2L	18698938	18698961	AGACTTATCAATAGATAAGT	1000	+
chr2L	18698849	18698872	GCTGAAGCCTTTACAGCCGC	1000	-
chr2L	18698873	18698896	GTGGATTGTGGCTCTTCAAT	1000	-
chr2L	18698928	18698951	TATTGATAAGTCTGCCTTCA	1000	-
chr2L	18703590	18703613	GGCGTTGCAGTCAATATACG	1000	+
chr2L	18703561	18703584	TCTTCCGTCTGCTGTTCCAG	1000	-
chr2L	18703738	18703761	GGATAACTACAAGTCGTTCT	1000	+
chr2L	18703774	18703797	GGGCGAAAATTACCCCGATG	1000	+
chr2L	18703809	18703832	ACATGAACGCGTTTTACAAT	1000	+
chr2L	19584397	19584420	ATCGAAATCCCAGCAGCGAC	1000	+
chr2L	19584425	19584448	GTGGTGTCGCCTGTGCGCCA	1000	+
chr2L	19584467	19584490	GAATGTGTTCCTCAAGAACG	1000	+
chr2L	19584491	19584514	TTCCGGCGAGGCAGCCTCCA	1000	+
chr2L	19584520	19584543	GAAGTACTTGCCAATGGCGG	1000	-
chr2L	6960554	6960577	GGTTACAAGCGCGGCCAATC	1000	+
chr2L	6960580	6960603	GAATTGTGGAGGTTGGACCG	1000	+
chr2L	6960614	6960637	AAACGAGCCCAAACTCCTGC	1000	+
chr2L	6960654	6960677	GTTTCGGACAATTGGTTGAT	1000	-
chr2L	6960700	6960723	CCAGCTTTGTGAGCGCCAAA	1000	+
chr2L	18949011	18949034	GAGTGCTGATCTCGATCTCC	1000	-
chr2L	18949043	18949066	GGACACACCAGTATAAATGG	1000	-
chr2L	18949105	18949128	AAGTTTACTCGCACATTTTT	1000	-
chr2L	18949206	18949229	AAGGCGGTAAAATAGCTTTA	1000	+
chr2L	18949239	18949262	TCAAAAAGGAACTGACCGAC	1000	+
chr2L	18974779	18974802	TTTATCACGGCGCAGTGGGC	1000	-
chr2L	18974808	18974831	TGCCCGCGTGCACATACTTA	1000	-
chr2L	18974918	18974941	GGAAGGATCTTCTACAGAAA	1000	+
chr2L	18974948	18974971	TTACCCAGAGGAGTGCTCAG	1000	+
chr2L	18974981	18975004	AATGGAGTGCGCTGTGCAGT	1000	+
chr2L	19759002	19759025	TACCTGGTAACTGAAGCCGA	1000	+
chr2L	19759058	19759081	CACAAACAAAAGAAAACGCG	1000	+
chr2L	19759096	19759119	AAGCCGGTGAAAAAAAGAAA	1000	+
chr2L	19759004	19759027	CGCCATCGGCTTCAGTTACC	1000	-
chr2L	19759099	19759122	ATCCCATTTCTTTTTTTCAC	1000	-
chr2L	19792297	19792320	GAGCTGGCACGACATGTACA	1000	+
chr2L	19792322	19792345	TCAGCCTGGATTTTCGTCGC	1000	+
chr2L	19792346	19792369	TTTCCGTATACCCTAACTGA	1000	+
chr2L	19792376	19792399	GTTTGCGTATTCTCGCAGTA	1000	+
chr2L	19792417	19792440	TCTAATTCGAGATTCAAAAA	1000	+
chr2L	19049289	19049312	TTACATGGGTGATGGTTTAC	1000	+
chr2L	19049320	19049343	GTACCAAAAGCTAAAGACCG	1000	+
chr2L	19049423	19049446	GAGCGCCGCAAGGAAATCCA	1000	+
chr2L	19049470	19049493	GAAGAAGATCGAGCGCGACG	1000	+
chr2L	19049533	19049556	GATGAAGACCATGTTCGCCA	1000	+
chr2L	19054884	19054907	AGAAACTCGAGAGCTACAAT	1000	+
chr2L	19054942	19054965	GCCATTCGAGCTGCGATTTT	1000	+
chr2L	19054978	19055001	GGAGCAGGGCCGTTGCGACT	1000	+
chr2L	19055004	19055027	CGCTGCGAGGCATGGAGCTG	1000	+
chr2L	19055038	19055061	GCACGAGCTGGCCGCCGACA	1000	+
chr2L	19063434	19063457	AGCACAATCGGATTTCGTGC	1000	+
chr2L	19063386	19063409	GGTGCGGTCTCTGTTGCGGC	1000	-
chr2L	19063410	19063433	CGACATCGCTGCGATGTTCG	1000	+
chr2L	19063536	19063559	GCTATAGTAAGCTGGAATTT	1000	+
chr2L	19063615	19063638	CTCCATTAACAACAGCGAAA	1000	+
chr2L	19114971	19114994	CAAGCAACGCAGTCCAGATC	1000	+
chr2L	19115001	19115024	GCGCCAAAATACCCAGATAG	1000	+
chr2L	19115031	19115054	CGCAGGACTCGCCGGTCTCT	1000	+
chr2L	19115056	19115079	GCCCAGCACCTCTTGTCGCA	1000	+
chr2L	19115082	19115105	TCGGCGCACTGTGATCCTGG	1000	+
chr2L	19964506	19964529	TCTAATAGATCATCCTTAAA	1000	+
chr2L	19964434	19964457	GGAATGTTGATAGTTTCACG	1000	-
chr2L	19964458	19964481	ACGCATCTCTTCAAGCCAGT	1000	+
chr2L	19964482	19964505	ATAGGTTTGTTGCTCGATTT	1000	-
chr2L	19964519	19964542	AGAGCTGTTTCCGCCATTTA	1000	-
chr2L	20091739	20091762	CGTCAGCTGCGCCGAGTCCC	1000	+
chr2L	20091778	20091801	TGCCTCCATTCTACTGCTCA	1000	+
chr2L	20091811	20091834	CGTGAAGAGTGTGACCAATT	1000	+
chr2L	20091849	20091872	ATCTGCATAAGTTCGACGTT	1000	+
chr2L	20091895	20091918	AGCTAGTTTTCAGACACTAG	1000	+
chr2L	19300413	19300436	GGATCTGGACCTCAGTCCAG	1000	+
chr2L	19300449	19300472	CTATCGCGTCTCTCGCCAGC	1000	+
chr2L	19300375	19300398	TTAATGGTGGGCTTACGTCG	1000	-
chr2L	19300400	19300423	GTCCAGATCCCCGATCACAT	1000	-
chr2L	19300429	19300452	TAGTCATCGATGGCGACCTC	1000	-
chr2L	15979627	15979650	GCAGCCAGCCGCCACTGCCA	1000	+
chr2L	15979669	15979692	GTATCCGCCGATCGAGAAAA	1000	+
chr2L	15979742	15979765	AATATGATTGAGAAGATTAC	1000	+
chr2L	15979780	15979803	GAACCTGAAAGTCCTGAGCC	1000	+
chr2L	15979808	15979831	AACAATCTTAAAACGCTCAA	1000	+
chr2L	7732	7755	GCCAGTATACACGCAGCACC	1000	+
chr2L	7789	7812	TGACCTCCTCTCAGACGATG	1000	+
chr2L	7817	7840	TCACAGAGAGTTGCCAACGC	1000	+
chr2L	7846	7869	TTTCAGGCCCTTGACTTACT	1000	+
chr2L	7871	7894	GCTGTGCGTCTAAGCCAGAA	1000	+
chr2L	5746365	5746388	AAATCGATCCGATCGCCTGC	1000	+
chr2L	5746410	5746433	GTCCTACGATCCCCGTGTGC	1000	+
chr2L	5746446	5746469	GCAGTACACCGACATCGACC	1000	+
chr2L	5746475	5746498	GCCATCTGTTCCTGAACACC	1000	+
chr2L	5746512	5746535	ATGGGCCCTTAACAACATCG	1000	+
chr2L	5758733	5758756	CCGCAGGCGATTCAGTTGCT	1000	+
chr2L	5758759	5758782	GATGAACAGCAATGTGAAAC	1000	+
chr2L	5758802	5758825	ATGCTGCAGCGAGTCAAGCG	1000	+
chr2L	5758837	5758860	AGAGTACGGCCTGAGCTTTC	1000	+
chr2L	5758861	5758884	AGTGAAGTACCACATGCTAC	1000	+
chr2L	5805525	5805548	CGTTTGTCCTCGTCCGTCGA	1000	+
chr2L	5805549	5805572	GGCGGCGGTCATTGGGCGGG	1000	+
chr2L	5805573	5805596	TGGTGCGGAGGGCAACAAGA	1000	+
chr2L	5805601	5805624	GAACTAACGGAAGCTCTGTA	1000	+
chr2L	5805628	5805651	TCGGGGCTACGGAGTTTCAA	1000	+
chr2L	6559587	6559610	TCCAATTTAACCCAGCGCGA	1000	+
chr2L	6559617	6559640	AGCTCTTTGCTTCGACGACT	1000	+
chr2L	6559676	6559699	GCGTCCCATATCCACAACTC	1000	+
chr2L	6559537	6559560	CTTAAGTAGACGCGAAATGT	1000	-
chr2L	6559567	6559590	GGAGATCAGACGTTTGGAGG	1000	-
chr2L	6612810	6612833	CACTCTAGTCAAGCGAAGTT	1000	+
chr2L	6612845	6612868	TCACGGTTCGCCATCGCACA	1000	+
chr2L	6612875	6612898	CAGTCACGGTGAATCAGAGT	1000	+
chr2L	6612928	6612951	CATCACACCACTTAGCCAGA	1000	+
chr2L	6612986	6613009	CATCCACACGCAGTCAGCCA	1000	+
chr2L	6658627	6658650	TCGGAGTTGGCGCCCTCCTG	1000	-
chr2L	6658653	6658676	CGTGCCGCACAAACTGGTCG	1000	+
chr2L	6658680	6658703	GCTCCTCTTCACGCTGAACA	1000	+
chr2L	6658707	6658730	CTCTTCCGCGGTCCTGTGCC	1000	+
chr2L	6658734	6658757	CGTGGTGGTGGAGACCAGCG	1000	+
chr2L	6754069	6754092	GACGCCGACGAGCACCAGCA	1000	+
chr2L	6754093	6754116	TCGACTGGAGGTGCCTGGAG	1000	+
chr2L	6754132	6754155	GAGCAGCATCTACAAGAAGC	1000	+
chr2L	6754168	6754191	CGGACAGATCCATCTCATTC	1000	+
chr2L	6754225	6754248	GTACAACATAGAGAAGACGC	1000	+
chr2L	6803092	6803115	TGCCAGTGCCATTAAGATAC	1000	+
chr2L	6803128	6803151	CGATGGAAAGACACCCATAA	1000	+
chr2L	6803168	6803191	GACTTCACGCCTAACACAAC	1000	+
chr2L	6803192	6803215	GATGGTTCGGCTGGTCTCTG	1000	+
chr2L	6803221	6803244	CCTTCTGGGCGGCACTTCGC	1000	+
chr2L	7035412	7035435	AGTGCGGGCAGCGGTGGAAG	1000	+
chr2L	7035442	7035465	AAGCGCAGCGGCAGCAGTCC	1000	+
chr2L	7035481	7035504	GATGACGACTACGCCGAGAA	1000	+
chr2L	7035505	7035528	CCGCGGAACGGCAGCGGCGG	1000	+
chr2L	7035460	7035483	TCGTGTCCACCGCCGCCGCC	1000	-
chr2L	7068023	7068046	CTACACATGCATTTTCCTGC	1000	+
chr2L	7068062	7068085	TGTGGAATCCCATCACATTT	1000	+
chr2L	7068098	7068121	TGTGCACCGGTCGCAGTTAA	1000	+
chr2L	7068133	7068156	TATGTCGCGCTCTTTTGCAG	1000	+
chr2L	7068170	7068193	CCTAGTCACCACATTGCCGC	1000	+
chr2L	76548	76571	TTAAAGTGATCCAATGTCCA	1000	+
chr2L	76574	76597	GGACTTTGTTTCGTCTTCCA	1000	+
chr2L	76627	76650	TATTGATTTTCTCACCAAGC	1000	+
chr2L	76670	76693	TGCGATGTCCTACTGCAAAT	1000	+
chr2L	76717	76740	AACGCGTAATTCTCGTCTTA	1000	+
chr2L	102531	102554	AGCCTGTTCCGCCGCCCTGC	1000	+
chr2L	102561	102584	CCCAGCTTGTTAGCTCTTTC	1000	+
chr2L	102587	102610	GGACTCGAAAGGACAAAACG	1000	+
chr2L	102612	102635	ACGCGGGCGGGGACACGGCA	1000	+
chr2L	102649	102672	GCGTTCGTACAAGAACAGCG	1000	+
chr2L	143431	143454	ATTTCGGAAACGAACATAGA	1000	+
chr2L	143455	143478	TACAGATACGGTATTCCATC	1000	+
chr2L	143503	143526	CCTTTCCTGCCCAATGAAAA	1000	+
chr2L	143529	143552	CCAGTTGGTTGGGCAACTGG	1000	+
chr2L	143578	143601	GAGCAACGGACTCTGTTCTG	1000	+
chr2L	155692	155715	ATGGCCTGGAGCGTGGAAAA	1000	+
chr2L	155723	155746	CGACCTGATCTCCGACTTTC	1000	+
chr2L	155692	155715	ATGGCCTGGAGCGTGGAAAA	1000	+
chr2L	155725	155748	ACCTGATCTCCGACTTTCAG	1000	+
chr2L	155864	155887	GAAACGAACGCTACAAGCAG	1000	+
chr2L	274118	274141	CACAAGCTACTGCGACGCCC	1000	+
chr2L	274146	274169	TGTGAAGAACGACATAATTA	1000	+
chr2L	274170	274193	TTCTTCGGACCGGGGACACC	1000	+
chr2L	274250	274273	GAAATGTCATAGAAGCCAAC	1000	+
chr2L	274296	274319	TGGAGGGCTTCTCATCGTTG	1000	-
chr2L	292607	292630	TCCATTTCCACAGCGATCAT	1000	+
chr2L	292575	292598	TCCCAAAGTCACTCGCGAAG	1000	-
chr2L	292608	292631	ACCTATGATCGCTGTGGAAA	1000	-
chr2L	292721	292744	GACTGCACGATGGTGTCCTG	1000	+
chr2L	292808	292831	TGACCAAGCAACTGAAAGCC	1000	+
chr2L	21916466	21916489	GCACAATGAGTCCTTGTCAC	1000	+
chr2L	21916490	21916513	TCATGTCGTCACCTACGATA	1000	+
chr2L	21916544	21916567	CAGTGTCATCGAAATGACAT	1000	+
chr2L	21916611	21916634	TTGATGATTATATTTGAAGA	1000	+
chr2L	21916649	21916672	ACTGCACTTTATTATTGAGT	1000	+
chr2L	15617100	15617123	GAACAACTCCAATATTTTGA	1000	+
chr2L	15617131	15617154	AAGGTCGTGTTGTAAAATCA	1000	+
chr2L	15617162	15617185	TTACTGGAAGGGAAGAACGT	1000	+
chr2L	15617009	15617032	CAAAAATCACAGCGAGTGCA	1000	-
chr2L	15617058	15617081	TCTTCTTGAAGTTTGATGGA	1000	-
chr2L	4847889	4847912	GGATTCCAAGGAAGTCGTTC	1000	+
chr2L	4847945	4847968	TGAAAATGTCGTTTGCAGAT	1000	+
chr2L	4847973	4847996	ATGCAAGGATGCACTGAAAC	1000	+
chr2L	4848059	4848082	ACGGCAACGGACGTAAACAT	1000	+
chr2L	4848088	4848111	AATAGCAACAATGCCTTTCA	1000	+
chr2L	4682888	4682911	ACATTATCAGGCGTACATAT	1000	-
chr2L	4682988	4683011	AATCACTTTTCGTCTTCCTT	1000	-
chr2L	4683014	4683037	ATTGAAATTGATGCGGGTCA	1000	-
chr2L	4684519	4684542	ATGGCCGATTCGCTGCCCAC	1000	+
chr2L	4684546	4684569	ACTGCAACTCGCCTACCTGC	1000	+
chr2L	4839401	4839424	ACTCGGGACACAGAGCTAGC	1000	+
chr2L	4839481	4839504	CCTGCTCTTTATGTGCCTCT	1000	+
chr2L	4839323	4839346	CTGCTCGACGAGCTAACGAT	1000	-
chr2L	4839351	4839374	TTCGTCATCGCTGCTGCTGC	1000	-
chr2L	4839380	4839403	GTGCTGCGTCGCCGCACCAC	1000	-
chr2L	10987910	10987933	TCAAACACAATTCTCGAGCG	1000	+
chr2L	10988001	10988024	ACTAAAGTACCGATACACTA	1000	+
chr2L	10988033	10988056	GCAGAATTATTGAAATTGTA	1000	+
chr2L	10988072	10988095	AATATTTTGAGCCGTTAAAG	1000	+
chr2L	10988120	10988143	TTCTATCCGCTATTCGCTTG	1000	+
chr2L	11995818	11995841	AAAAGTGCTGGGACGCATCC	1000	+
chr2L	11999735	11999758	GCTGGGACGCATCCAGGCGC	1000	+
chr2L	11995838	11995861	AGGCGCAGGTCCTCCGCTCC	1000	+
chr2L	11999750	11999773	GGCGCAGGTCCTCCGCTCCC	1000	+
chr2L	11995839	11995862	GGCGCAGGTCCTCCGCTCCC	1000	+
chr2L	10738027	10738050	CTTCCACTGCATGTGCTGTG	1000	+
chr2L	10738090	10738113	CACCCTGCACCCCCATGAGC	1000	+
chr2L	10738120	10738143	ACAGCAAGAGCAGGAGAGCC	1000	+
chr2L	10738146	10738169	ACGAGAGCGAGGACTACAGC	1000	+
chr2L	10738171	10738194	ATTCGAGCCGGTGTGCGAGC	1000	+
chr2L	6049011	6049034	CTTCCTCAACAAACGGGGCG	1000	+
chr2L	6049051	6049074	CGACGCTACTTCGTGCTGAA	1000	+
chr2L	6049083	6049106	CTTCTACTTCGAGTCGCGCT	1000	+
chr2L	6049116	6049139	CTTGGGCCTCATCATTGTCG	1000	+
chr2L	6049143	6049166	CACCATTGAGCTGTCTAACG	1000	+
chr2L	8752430	8752453	CGCTGGTCAAGTTTGTAACA	1000	+
chr2L	8752461	8752484	CATTTTGGGCATCTGTTTGC	1000	+
chr2L	8752498	8752521	TGGATGATCCTGTGTCTGTT	1000	+
chr2L	8752539	8752562	CACCATCGCCTGCTTTTTCG	1000	+
chr2L	8752589	8752612	TGATTGAGCCGCTGAAGTAC	1000	+
chr2L	9077285	9077308	CCTGGGCATTTCCTTTTTCG	1000	+
chr2L	9077309	9077332	CCAGCCAAAGGATCGATGCT	1000	+
chr2L	9077365	9077388	TAGCTATTCTTCTGCTCTTT	1000	+
chr2L	9077410	9077433	AATTGAAACCGTTTTCCCCA	1000	+
chr2L	9077468	9077491	CTTCACCGAAATAATCCTGC	1000	+
chr2L	15941556	15941579	CACATGAGCGATTTCAGTTC	1000	+
chr2L	15941593	15941616	CGGACAATTTCAGCGATTGT	1000	+
chr2L	15941628	15941651	AGTAGTCAGGATTCGTATTT	1000	+
chr2L	15941660	15941683	TCGACTGAAACTTGCCCTCC	1000	+
chr2L	15941686	15941709	ACAAACAGTTCAACGCTGCA	1000	+
chr2L	776564	776587	CCTCTTCGCCCTGATTGCCC	1000	+
chr2L	773633	773656	GCCCTGGCTGCTGCTCAAGG	1000	+
chr2L	776580	776603	GCCCTGGCTGCTGCTCAAGG	1000	+
chr2L	773642	773665	GCTGCTCAAGGCGGACCACA	1000	+
chr2L	776592	776615	GCTCAAGGCGGACCACAAGG	1000	+
chr2L	5678832	5678855	GCTGCCGGTGGTTTTCTCAC	1000	+
chr2L	5678864	5678887	CCTCAAGGCGAGTAAGATTA	1000	+
chr2L	5678891	5678914	GGCCGCTGGCGGTACCATTC	1000	+
chr2L	5678915	5678938	GCTCGAGCTGGCATGGCAGG	1000	+
chr2L	5678957	5678980	GCTCAAGACATTCTCACAGC	1000	+
chr2L	10870332	10870355	GATAATGGGATTTACGTTCC	1000	+
chr2L	10870358	10870381	GGAGGACGACCTGGACTGGA	1000	+
chr2L	10870427	10870450	GCTGCGTTTCTGCATCGCAC	1000	+
chr2L	10870455	10870478	TTCGATGAGCAATTGGTGCC	1000	+
chr2L	10870485	10870508	TGCCAGGCTCTTTTGGCCAA	1000	+
chr2L	20294929	20294952	CCTTAAGCTCCGATCGTCCA	1000	+
chr2L	20294954	20294977	CGGAACTATATTCCCATGGC	1000	+
chr2L	20294999	20295022	TCAGCGCAGCGTTTGATCTT	1000	+
chr2L	20295063	20295086	GCCTCTTCAGCCTGCCCCGA	1000	+
chr2L	20295091	20295114	GATGCATTTGGGACTTCCGC	1000	+
chr2L	17087774	17087797	TCACTCGGACCCCTATGAAG	1000	+
chr2L	17087811	17087834	TCGTCAATAAAAAGAGAAAC	1000	+
chr2L	17087843	17087866	CATGTCTCATAAGGAGCTAA	1000	+
chr2L	17087879	17087902	GGAGGTGAAGCTCACGACGC	1000	+
chr2L	17087912	17087935	CCATGATCCATCCTGCAGCT	1000	+
chr2L	2080240	2080263	TGAGTTGCCCACTTATCCAA	1000	+
chr2L	2080276	2080299	GCCCTGTGGCCAGAATATCC	1000	+
chr2L	2080312	2080335	GCCGGTTTCGATTCCCAAAC	1000	+
chr2L	2080340	2080363	TGTTTTTCGCTAAATTTCAA	1000	+
chr2L	2080372	2080395	GCTATTCTCCGTTAATTTGA	1000	+
chr2L	3452752	3452775	TAAGTGCGACTCGTGCGACA	1000	+
chr2L	3452798	3452821	TACGACCGCCACAGCTGTCC	1000	+
chr2L	3452844	3452867	TGCCCGTCTGCCCACTGTGT	1000	+
chr2L	3452872	3452895	CGTGCCCACGCCACCCGGAG	1000	+
chr2L	3452920	3452943	CATTGACCAGCAGTGCAAAT	1000	+
chr2L	19566296	19566319	CGAGAATCGCCTCCAGAGAC	1000	+
chr2L	19566333	19566356	GTTCTCAACCAGATGTGCAT	1000	+
chr2L	19566374	19566397	TTCCTATCTCACGCTGCGAA	1000	+
chr2L	19566403	19566426	CGGGCACGGGTCTGCATGCC	1000	+
chr2L	19566271	19566294	ACGGTTCCCTGTCCGGCCAC	1000	+
chr2L	19564397	19564420	GTGATCAACCAGCTGTGCAT	1000	+
chr2L	19564422	19564445	TCGTCACCATTTGGATCAGC	1000	+
chr2L	19564447	19564470	CTGCTTGCGCCAGGACCTCT	1000	+
chr2L	19564471	19564494	CATTCGCCTGCATGCCTGGC	1000	+
chr2L	19564498	19564521	CTTCGGTTTTGTGTTCCTGA	1000	+
chr2L	19540718	19540741	TGTGTTCGCCCTGCTGCTTG	1000	+
chr2L	19540749	19540772	AGAATTCTGGCCCAGCCCGT	1000	+
chr2L	19540777	19540800	AGACTAGGCCAGGGAATTCG	1000	+
chr2L	19540830	19540853	TACGACGACTATTCCGAGAA	1000	+
chr2L	19540864	19540887	AGGACATTCTATACGACCAA	1000	+
chr2L	19538548	19538571	TAATCCCTTGAGCTCCACAA	1000	+
chr2L	19538599	19538622	TGACGTGCCGCAGATCATAA	1000	+
chr2L	19538626	19538649	GCACTTCCCGGCCATGGCCC	1000	+
chr2L	19538657	19538680	CTGGAGTCCAGCGGATCCAG	1000	+
chr2L	19538707	19538730	CGAATCGCCCAGCGCAGATG	1000	+
chr2L	19487591	19487614	CACTGCGGATCTCATGGATG	1000	-
chr2L	19487618	19487641	GGAGGAGCTGATCAAAGGTA	1000	+
chr2L	19487651	19487674	CCATGGGCTGCAGAAAGTGA	1000	+
chr2L	19487715	19487738	GACGAGATCGAACTCATTGC	1000	+
chr2L	19487741	19487764	GGAGGTTGCCATAGCCAAGC	1000	+
chr2L	19485007	19485030	CTGCCTCTGCGGCATCCAAG	1000	+
chr2L	19485034	19485057	GAGCATCGCTGACCTCTTGA	1000	+
chr2L	19485078	19485101	CAGCCAATGTGCTCCTGACC	1000	+
chr2L	19485106	19485129	CCAAGTAAGCGAGCAGACTC	1000	+
chr2L	19485130	19485153	CGGTTTGGCAGAGCAAAAGG	1000	+
chr2L	19429445	19429468	TATATTTGGTTATTTGAGTT	1000	+
chr2L	19429485	19429508	TACAATGAAATTCCCTGTTT	1000	+
chr2L	19429519	19429542	AGAGACAGCTGCATCGATTC	1000	+
chr2L	19429580	19429603	CGAAGATTTGCTCATTAAGT	1000	+
chr2L	19429613	19429636	GAACAGCCTGCACATCAACG	1000	+
chr2L	19364442	19364465	TTTTCCTGGCATTATCCCTA	1000	+
chr2L	19364471	19364494	ATCGAGGCTCATCCCGTCGA	1000	+
chr2L	19364499	19364522	GGTGCAGGAATCCCTATGAG	1000	+
chr2L	19364396	19364419	TTCTTCCGCGTCGCGCGATT	1000	-
chr2L	19364428	19364451	GATTCGACTCCACATTTTCC	1000	+
chr2L	8489064	8489087	TACTAAAGTACCTACCAATG	1000	+
chr2L	8489104	8489127	CGAAGTCAACGAGAATATAT	1000	+
chr2L	8489158	8489181	AACAGTGACTCTGACCCGCG	1000	+
chr2L	8489074	8489097	ACAACTGATCCCTCATTGGT	1000	-
chr2L	8489172	8489195	CAGAAAATCCAGATCCTCGC	1000	-
chr2L	8517772	8517795	CCTTGTTTTCCTTCGCCACA	1000	+
chr2L	8517803	8517826	GGAGGTCGTCGGAAATGATC	1000	+
chr2L	8517888	8517911	CAGCTTATACTGCCCGACTT	1000	+
chr2L	8517935	8517958	AAACAGCTCTGTCCTGATTG	1000	+
chr2L	8517959	8517982	CCTAGGCGGATTGGGATGTC	1000	+
chr2L	8521538	8521561	TAATTGCTAATAATTACATT	1000	+
chr2L	8521566	8521589	TGAGGTTACCCTGCCGTCTC	1000	+
chr2L	8521481	8521504	AAGGCAAAGTACAAGTTGAA	1000	-
chr2L	8521574	8521597	ATCGGCCACCGGAGACGGCA	1000	-
chr2L	8519733	8519756	GCAATTTTACAAAGACAAAT	1000	+
chr2L	9012400	9012423	TTACACCTGCGTAACGCCAA	1000	+
chr2L	9012439	9012462	GAAAGTCACCTGCACGAATG	1000	+
chr2L	9012466	9012489	GAATGAGACTAGTTACTACC	1000	+
chr2L	9012520	9012543	CAGCACGCGATTCGATTGCC	1000	+
chr2L	9012390	9012413	TACGCAGGTGTAACACTTCA	1000	-
chr2L	9164391	9164414	CGACGAGGATGATTTCAGTC	1000	+
chr2L	9164417	9164440	ATTCCGACTCCGAGGAGGAC	1000	+
chr2L	9164452	9164475	AAACGTCCGTCCAAGCCATC	1000	+
chr2L	9164481	9164504	TGGCGGCAGGAAGCGGAAAT	1000	+
chr2L	9164513	9164536	ATGCCTCGAAGGCCAAGCGC	1000	+
chr2L	9350610	9350633	ATCTTCAATTGCGATAAGCC	1000	+
chr2L	9350641	9350664	TGTTGGACTACGCCGCAGTC	1000	+
chr2L	9350672	9350695	TAGGTTCTACTTGGAGTGCC	1000	+
chr2L	9350725	9350748	ATCGAGTCCACAAGCCGATA	1000	+
chr2L	9350762	9350785	GGGCAAGTGCGACGTAAAGT	1000	+
chr2L	9544212	9544235	CCCGGAGACACGACAACTAC	1000	+
chr2L	9544245	9544268	ATTGACCCTTGGCTTCTGCC	1000	+
chr2L	9544272	9544295	AAGCTCAAAGGATACAGTTG	1000	+
chr2L	9544312	9544335	ATGGCTCCACTTAAGCAGTA	1000	+
chr2L	9544344	9544367	GCAGCATCTGAAGAACAAAG	1000	+
chr2L	9546069	9546092	ATTGACCCAAGCCCATTTCC	1000	+
chr2L	9546093	9546116	ATATTGTGCGGAATGTGAAC	1000	+
chr2L	9546123	9546146	GGAACAGGTGCCGTGCAGCG	1000	+
chr2L	9546154	9546177	ACGGTAGCGCCAACAACAAC	1000	+
chr2L	9546198	9546221	CACAACCAGCGCCACCAGCC	1000	+
chr2L	9730072	9730095	TACAAGTACTGCACACAAAA	1000	+
chr2L	9730101	9730124	TAGGATGAGCTTTGACACCC	1000	+
chr2L	9730131	9730154	TGTGGGCGATCACTGCACCC	1000	+
chr2L	9730200	9730223	CTTCATTTACATGAAGTTGA	1000	+
chr2L	9730245	9730268	TGAACTGCAGCGAGCCAAAG	1000	+
chr2L	9736740	9736763	AGGAGGAGCTCTTCGTCAGC	1000	+
chr2L	9736768	9736791	AATTCAGTTGCAGTTGCCCC	1000	+
chr2L	9736797	9736820	CCAGTTCGCCCATCTTCGAG	1000	+
chr2L	9736846	9736869	TGCCGCTGATCCCGCCCACG	1000	+
chr2L	9736876	9736899	CATTAGTGGGCACCAGAGCA	1000	+
chr2L	10026859	10026882	CCACGCTTTACGCGATGACA	1000	+
chr2L	10026904	10026927	GCGTCACTGCATCACCCAGT	1000	+
chr2L	10026940	10026963	GGTGGGAGCTGCGCAGATCA	1000	+
chr2L	10026973	10026996	CATGAGTCAGGGCAGCGATC	1000	+
chr2L	10027025	10027048	TACAAGAGCCCCCCAAAGTG	1000	+
chr2L	10172828	10172851	TATAGGCAATCGAACTGAAG	1000	+
chr2L	10172852	10172875	GCTCAATTTACTATGGGAAC	1000	+
chr2L	10172889	10172912	CAATGGTTTCTACAAAAACT	1000	+
chr2L	10172936	10172959	TCCCGAATGCCGCATCGATC	1000	+
chr2L	10172965	10172988	TGGAGAGGATTAGCCAAACA	1000	+
chr2L	10439563	10439586	GACGCAGTATGCGAGCATCT	1000	-
chr2L	10439675	10439698	CAAATCGAAAACAACACCAT	1000	+
chr2L	10439731	10439754	GACAGCCAACGATATCAGCA	1000	+
chr2L	10439761	10439784	AGACCGCCGTACAAACTCCA	1000	+
chr2L	10439809	10439832	GCGTCGCAATTTCGAAGTTG	1000	+
chr2L	15852789	15852812	GCTCTTTGTGACCTGTGACA	1000	+
chr2L	15852840	15852863	TGCCGCCAACGATGCCTGCG	1000	+
chr2L	15852864	15852887	GCTGGACAAGCTGGATGCCC	1000	+
chr2L	15852894	15852917	CAGTGTGTCGAGTATCATTT	1000	+
chr2L	15852921	15852944	ATTGAGACCGATTGAGCCCT	1000	+
chr2L	15917121	15917144	AGGTATAAGAAGGCCTTGCC	1000	-
chr2L	15917190	15917213	CTACTGCACTGTCACTATTT	1000	+
chr2L	15917226	15917249	TGCGCTCTGAGCTCATTTTC	1000	+
chr2L	15917268	15917291	AGTCCGTGTTCTTCGTACTG	1000	+
chr2L	15917317	15917340	GCAAATTTTCTATGAAATCG	1000	+
chr2L	16005163	16005186	TTGTCAACACTGCGTTTCAC	1000	+
chr2L	16005190	16005213	GACTTTATACCCACGCCCTG	1000	+
chr2L	16005276	16005299	TCCGCACATCCTGTCTCCAC	1000	+
chr2L	16005318	16005341	GGCGAGTACTCAGAAAAAAA	1000	+
chr2L	16005131	16005154	ATTGCAGGCCAGGTCAAAGG	1000	-
chr2L	16811724	16811747	CTGCTCCTCGGATTCGCCTA	1000	+
chr2L	16811789	16811812	CACATCACAGCCGCAGACTT	1000	+
chr2L	16811813	16811836	GACGATTGGCAGCCAGGATG	1000	+
chr2L	16811678	16811701	TAACCAAATCGCGGCTCTTG	1000	-
chr2L	16811711	16811734	CGAGGAGCAGGAGGTGGAAC	1000	-
chr2L	8386320	8386343	ACCCGTGCGCAGCTCTCCGC	1000	+
chr2L	8386350	8386373	TCTCGTCAACGTGCACAGCG	1000	+
chr2L	8386261	8386284	GCATCGCTCTGGAGGAGCAA	1000	-
chr2L	8386321	8386344	TCCGGCGGAGAGCTGCGCAC	1000	-
chr2L	8386491	8386514	GGATCGGGAGATGATGAAAT	1000	+
chr2L	8396774	8396797	GAACACCATTATGATCCAGC	1000	+
chr2L	8396799	8396822	TCCCAACAGCCCAGTTCCTG	1000	+
chr2L	8396825	8396848	GATGCAGGCCATGCCCATTT	1000	+
chr2L	8396885	8396908	GACAGAGCGACCTTGTCGAT	1000	+
chr2L	8396918	8396941	CCCGAATGTAAGACCTCCAA	1000	+
chr2L	8399071	8399094	TCGCAATTGGCCTTATCTTT	1000	+
chr2L	8399117	8399140	TGCAAGTGCCCAATATGAAG	1000	+
chr2L	8399144	8399167	CCAGCGGTCGGGAAACCAAT	1000	+
chr2L	8399200	8399223	AGCCACCGCCCGAATTCTAC	1000	+
chr2L	8399253	8399276	AACACTCCCATCAGTTCCAG	1000	+
chr2L	602919	602942	GGAGCAAGCAGCGCAGACGA	1000	+
chr2L	603107	603130	TGTTATGAGTCTCTGCCCTG	1000	+
chr2L	603137	603160	GAATCTGGATCAGGACCTTG	1000	+
chr2L	603173	603196	AACAGGAACGTTTCACTGCC	1000	+
chr2L	603197	603220	CGGAAGAACTCTCGTACACG	1000	-
chr2L	421843	421866	GCACCTTTTGAAAGCTTTAC	1000	+
chr2L	421889	421912	ACGTTTTCCATGCCCACCAT	1000	+
chr2L	421934	421957	TTCCCAACAAAATCGCCAAA	1000	+
chr2L	421985	422008	GCTCCAGCTAACATTCCTCA	1000	+
chr2L	422020	422043	GCCCAAGTCCATACAGATCC	1000	+
chr2L	232654	232677	ATTCGAATATGCTGCTCCGC	1000	+
chr2L	232693	232716	TATTATCTACAAGTTCTATC	1000	+
chr2L	232725	232748	GCAACTTTACGGAAGAAGAG	1000	+
chr2L	232795	232818	AGAGCAAGTGCATAATGATG	1000	+
chr2L	232825	232848	AAGGCTGGAGAACCACATAA	1000	+
chr2L	776564	776587	CCTCTTCGCCCTGATTGCCC	1000	+
chr2L	773633	773656	GCCCTGGCTGCTGCTCAAGG	1000	+
chr2L	776589	776612	GCTGCTCAAGGCGGACCACA	1000	+
chr2L	773645	773668	GCTCAAGGCGGACCACAAGG	1000	+
chr2L	776592	776615	GCTCAAGGCGGACCACAAGG	1000	+
chr2L	779250	779273	TGCCGCTCAAGGTGGACCCC	1000	+
chr2L	779274	779297	CGGACCTCAGGGTGGACCTC	1000	+
chr2L	779298	779321	TGGACCTCAAGGTGGACCAC	1000	+
chr2L	779334	779357	TGGACCTCAAGGTGGACCCC	1000	+
chr2L	779358	779381	TGGTCCTCAGGGAGGACCCC	1000	+
chr2L	855593	855616	GGCGGAGATCGACCAGAAAC	1000	+
chr2L	855554	855577	TGTCGTTGATCTCCTTGATG	1000	-
chr2L	855586	855609	CTGGTCGATCTCCGCCTCGA	1000	-
chr2L	855691	855714	CCGAGGAACTAAAACTGGAA	1000	+
chr2L	855740	855763	AATCTGTGCACCTGCTCCCA	1000	+
chr2L	860362	860385	GGACACGTCCTCATCGTCAG	1000	+
chr2L	860793	860816	CGCGCAGAACGAGAGCGAAA	1000	+
chr2L	860826	860849	GATCGAGGCCAATTTCCGCG	1000	+
chr2L	860856	860879	CATCCGCAGCATGTTCCAGC	1000	+
chr2L	860894	860917	AGGAGGAGATCTCGAAGAAC	1000	+
chr2L	6412714	6412737	CAGCTGTGGCACAGCTGCCA	1000	-
chr2L	6412740	6412763	GCAGGCGGAGTGGGCTGGTG	1000	-
chr2L	6412764	6412787	GGTGGTGGAGTCGGACGTTG	1000	-
chr2L	6412797	6412820	TGTCAGTGAAGACGACGTCG	1000	-
chr2L	6412826	6412849	CCCACGTCCTGGGTGGCCAA	1000	+
chr2L	6308947	6308970	GTGGCCACTTGCATTGCCTT	1000	+
chr2L	6308994	6309017	TGTAGACAACGAATGTGATC	1000	-
chr2L	6309027	6309050	TGGCCTGGGCGCCAAAGCCA	1000	+
chr2L	6309066	6309089	TAAGTACGATGATCTCGACC	1000	+
chr2L	6309095	6309118	ATGGGGAGTATGGGTATGAC	1000	+
chr2L	6160577	6160600	GTCAGCGTGATCGGTTGCCC	1000	+
chr2L	6160605	6160628	TAGCTCGTCCACCATGGATG	1000	+
chr2L	6160630	6160653	CGTCGTATTCTCTGAAAGCG	1000	-
chr2L	6160655	6160678	GGAGCACTTGCGAGGCGGAG	1000	+
chr2L	6160695	6160718	CCAGGACGCCAATGTGCCGC	1000	+
chr2L	6139577	6139600	GAAGAACTACCGCATGGAGA	1000	+
chr2L	6139606	6139629	GCACATTAAACATGCGTGCT	1000	+
chr2L	6139632	6139655	AAAAATGAAAGGGAATTGAT	1000	+
chr2L	6139692	6139715	AAGCCGAAAGCTGAAGCTAC	1000	+
chr2L	6139724	6139747	ATGTCCACCGCGTAAGAATC	1000	+
chr2L	6069399	6069422	GATCGACATGAAGTGCGACA	1000	+
chr2L	6069438	6069461	AAAGTACCAGCTGACAGAAA	1000	+
chr2L	6069350	6069373	TCACCGAGATGCAGATCAAT	1000	+
chr2L	6069383	6069406	GTCGATCATGTGGATCTTCT	1000	-
chr2L	6069444	6069467	TGGTGCCCTTTTCTGTCAGC	1000	-
chr2L	6063087	6063110	AACCGATGCCCGTGCTCAAT	1000	+
chr2L	6063137	6063160	TGTTGCGCCTCGAACATCCG	1000	+
chr2L	6063166	6063189	CGCCGGGTGGCCTTTCACGC	1000	+
chr2L	6063029	6063052	ATAAGCAGAGCACGAACAAT	1000	+
chr2L	6063056	6063079	TATTTCAGTTGTCGAGCCAT	1000	-
chr2L	6057107	6057130	CCAGAGCCCACCGATGACCT	1000	+
chr2L	6057142	6057165	GGAGCTGCATCTCGCCCTCC	1000	+
chr2L	6057176	6057199	CTGCCCGCGGACTACGACTA	1000	+
chr2L	6057208	6057231	TCTAGGCAATCCGTATGACG	1000	+
chr2L	6057263	6057286	CTCCTGCTCGCTGTTAGCTA	1000	+
chr2L	6020891	6020914	CCACTGCCGCACAGTGCCAG	1000	+
chr2L	6020926	6020949	GGATATCTGTGAGCCGCCGC	1000	+
chr2L	6020971	6020994	CTATCCCAGCTACATGTTTC	1000	+
chr2L	6021013	6021036	GGATGTGCCGCTACCCTTCA	1000	+
chr2L	6021052	6021075	CGACGGCGGCGCAGAGATTG	1000	-
chr2L	5554060	5554083	GCTTGACAAACGAATTCAAA	1000	-
chr2L	5554119	5554142	TACATCAACTAGTCCCCCTG	1000	+
chr2L	5554165	5554188	GACACCCACCCAGTTCAACG	1000	+
chr2L	5554237	5554260	CCCCAATGATCCACTGACTA	1000	+
chr2L	5554002	5554025	AGCTCGAAATCCTTTGGAAC	1000	-
chr2L	5517897	5517920	GTGCTCCTTTGCCTCGCTTT	1000	+
chr2L	5517967	5517990	TCCTTGCTGAGTCCCTATTC	1000	+
chr2L	5518035	5518058	CAACTACGAGTACATATTCG	1000	+
chr2L	5518062	5518085	AACGGATCAGGGGGAGTACG	1000	+
chr2L	5518113	5518136	TTTGCTCATTGAACTGGCTG	1000	-
chr2L	5053109	5053132	TCACAAATGTGAGCTTGGTG	1000	-
chr2L	5053139	5053162	GTTGTACATGTCCCTATTCA	1000	+
chr2L	5053239	5053262	CATCTTTGTCACAGCATCTC	1000	+
chr2L	5053272	5053295	TGACGGTATTGTAGCCATAG	1000	-
chr2L	5053310	5053333	GACTATCAATTTAAAGACCT	1000	-
chr2L	5038188	5038211	TCCACGACCGATGCTTCCCG	1000	+
chr2L	5038213	5038236	CGTGCGCCTGCTGCAGGAGG	1000	+
chr2L	5038237	5038260	CGAAACGGTGGGCGATCGTA	1000	+
chr2L	5038267	5038290	GCGCCTGGCGGAGCAGCAGC	1000	+
chr2L	5038322	5038345	ACGAGCGGAAGGATTGGTTC	1000	-
chr2L	4971852	4971875	ATACGAGAAGGCCAACCGTC	1000	+
chr2L	4971885	4971908	GAGCCGCAATGATCCGCCCA	1000	+
chr2L	4971945	4971968	AATTGTCTTGAAGAAGCAGC	1000	+
chr2L	4971969	4971992	CGACCAACTGGTATCTGTGC	1000	+
chr2L	4971993	4972016	CAGCGAGGAGGACGGTGGTC	1000	+
chr2L	4942911	4942934	GAAATGCAACCTCGCCAGAA	1000	+
chr2L	4942864	4942887	ATTCGTCTGCGTATCCATGG	1000	-
chr2L	4942920	4942943	CCAGAGGCGCCATTCTGGCG	1000	-
chr2L	4943015	4943038	GGTCGAGCAATATGTGCGCC	1000	+
chr2L	4943039	4943062	CGAGCAGATCAGCAAGCTGG	1000	+
chr2L	10937540	10937563	GCTCACCCTTAAGTCAGCCG	1000	+
chr2L	10937593	10937616	ACAAGCTCTTACAATTCAAA	1000	+
chr2L	10937648	10937671	GCCCGATTATTACACCCAAA	1000	+
chr2L	10937683	10937706	TCAAGGTCGTGTGTGAATTG	1000	+
chr2L	10937711	10937734	TGACCACGAGAAGTGGCTCC	1000	+
chr2L	21758263	21758286	ACGCCACCAACGTGAACAAC	1000	+
chr2L	21758293	21758316	CGGAAAAGAACGCCACGCCA	1000	+
chr2L	21758324	21758347	CCGCCTGCATCAGCTTTTTC	1000	+
chr2L	21758215	21758238	CGGATCTCCTTCTCCCCACT	1000	-
chr2L	21758259	21758282	TTGTTCACGTTGGTGGCGTC	1000	-
chr2L	21903196	21903219	TTCAGACCATACCATTTTGC	1000	+
chr2L	21903240	21903263	AAGATCCCAGACAGTCTTTT	1000	+
chr2L	21903265	21903288	ATCCGTAAGCGACTACGAGT	1000	+
chr2L	21903305	21903328	TACTGCTTCTTTCTCGATAT	1000	+
chr2L	21903367	21903390	GTACCTGAAGTACTTCAGCG	1000	+
chr2L	8343416	8343439	AAATACGCAGCTAAGTGAAA	1000	+
chr2L	8343440	8343463	AGTGTGTGAGAGTCCACTGA	1000	+
chr2L	8343519	8343542	AATAATACAAATAGTGCTCC	1000	+
chr2L	8343548	8343571	CTTCGCTGGCATCGGAGGAG	1000	-
chr2L	8343578	8343601	GGACTCTGAAAGCGAAGAAT	1000	+
chr2L	8338616	8338639	TAATCCCAGTTGCGCCGATC	1000	+
chr2L	8338640	8338663	CTCGAATTCCAGCATAGTGG	1000	+
chr2L	8338585	8338608	ATCGCAGACATAACACCTGA	1000	-
chr2L	8338609	8338632	GGCGCAACTGGGATTATCAC	1000	-
chr2L	8340191	8340214	TTTGGACAAAATGAAATCGC	1000	+
chr2L	8332329	8332352	GTGTAATTCGCATGACAACG	1000	+
chr2L	8332370	8332393	TGAACACTCCTCGTGCCCAG	1000	+
chr2L	8332405	8332428	CTGGGCGGGACGCAGTCCGT	1000	-
chr2L	8332434	8332457	GGTGGCCTTCTGCCGCAAGA	1000	+
chr2L	8332483	8332506	CGCAGAATCGAGAGAAGCTG	1000	+
chr2L	8242787	8242810	ACTTGACCAGCTTGGCTTTG	1000	-
chr2L	8242823	8242846	CGGCGAGGATGCCATTATGA	1000	+
chr2L	8242868	8242891	GCTAAACAAGAAGTGTGAAC	1000	+
chr2L	8242910	8242933	GAACAAGCCGTTCAGTACCG	1000	+
chr2L	8242934	8242957	GGCTAAGTTCAAGGTCCAGA	1000	+
chr2L	21906400	21906423	GTATTTTTTACGCTTTACTT	1000	+
chr2L	21906435	21906458	AACAGAGTGGTTTGAAAGAA	1000	+
chr2L	21906496	21906519	ACCTCCGTGTGTCATGTAAG	1000	+
chr2L	21906537	21906560	GTTTTACTCTGCGATTGAGC	1000	+
chr2L	21906589	21906612	TCTTGAGTTATTGCAGTAAG	1000	-
chr2L	1108732	1108755	GCCGAAGAAGGATGACGATC	1000	+
chr2L	1108777	1108800	TGTGTTCCTGTACATCCAGC	1000	+
chr2L	1108816	1108839	GCCCGAGTCGCAGCATCCGC	1000	+
chr2L	1108849	1108872	TAGCCAGGGCGACAGTTTGC	1000	+
chr2L	1108880	1108903	GATGAGCACTACAACACCGA	1000	+
chr2L	1113019	1113042	CGGGCTGGAGGAGAAGCCAG	1000	+
chr2L	1113043	1113066	AGGCCGTGCTGCTGGCCACA	1000	-
chr2L	1113078	1113101	ACTCGACCATAATCGCCCAT	1000	+
chr2L	1113117	1113140	CGCAGCTGCTGCTGCCCTCT	1000	+
chr2L	1112991	1113014	CGAGCTGATGCCTCCTCCGT	1000	-
chr2L	1166594	1166617	AGAGGGACTTCCAACCCCAC	1000	+
chr2L	1166618	1166641	TGACCATCCACGGGGAGGGG	1000	+
chr2L	1166642	1166665	GAGCGAGGATGACGATGATT	1000	+
chr2L	1166675	1166698	CGGCTACCAACCACTCGCTT	1000	+
chr2L	1166705	1166728	GAACGATGCAGCGGATCCCG	1000	+
chr2L	1204370	1204393	TGAATGCCCTCCAGAAGCAG	1000	+
chr2L	1204395	1204418	CACGGCGGGCCAGCAGGACG	1000	-
chr2L	1204431	1204454	GCGTCCTCCGCCCGACGAAA	1000	+
chr2L	1204354	1204377	GCATTCATCGGCCGCTTGAA	1000	-
chr2L	1204380	1204403	GGACGCGGTACCACTGCTTC	1000	-
chr2L	1368280	1368303	GTGTAAGTGCTCAGGGTTTC	1000	-
chr2L	1368367	1368390	TGGCACCAAGCTGCTGACAT	1000	+
chr2L	1368399	1368422	AGATTTACCTGCCGCCGATG	1000	+
chr2L	1368433	1368456	TTACAGCACTGAAAAGCTGC	1000	+
chr2L	1368372	1368395	GTCCGCCGATGTCAGCAGCT	1000	-
chr2L	1611533	1611556	CAATGGTGAAGTTCTTCGCA	1000	-
chr2L	1611566	1611589	GATCCTGGAGAACCTGATCC	1000	+
chr2L	1611599	1611622	CGTGATCCGCAACAAGCAGA	1000	+
chr2L	1611626	1611649	GGCCATTTGGAGGAAGAAAT	1000	+
chr2L	1611650	1611673	GGCGTGGAAGCAAATTGAGG	1000	+
chr2L	21094438	21094461	AGCTTTCATTGTGACGATGG	1000	+
chr2L	21094473	21094496	CGATCGAAGCTAGACCCCAG	1000	+
chr2L	21094498	21094521	TCTGCAGCACATCGCCGTGG	1000	+
chr2L	21094563	21094586	ACCCCTTCTACAATACCCCA	1000	+
chr2L	21094593	21094616	ATGCCCTGGCCAGATCCAGT	1000	+
chr2L	20870624	20870647	TGTGATTCCGTCAATAATCC	1000	+
chr2L	20870665	20870688	GGGCGATGACATATCCACGA	1000	+
chr2L	20870698	20870721	GGTGGCGAACATGCGATCCC	1000	+
chr2L	20870734	20870757	TTGCCTTACCAAGTACCATG	1000	+
chr2L	20870602	20870625	ATTCGTAGCAGGTAATGGCA	1000	-
chr2L	20849434	20849457	GGGAAGTAGTCCACCCTGAG	1000	+
chr2L	20849462	20849485	GCCGCCGTGGAGTCGTCTTC	1000	+
chr2L	20849488	20849511	ACAATGCCGAAGGTTGTCTG	1000	+
chr2L	20849522	20849545	GGAAAAGGAGGAGCACTACG	1000	+
chr2L	20849554	20849577	CGAACCACTTGTGGTCACTT	1000	+
chr2L	7840573	7840596	CGTTTACAATGGCCTGTTGT	1000	+
chr2L	7840609	7840632	TACCGGCCGTAAAATGCTGC	1000	+
chr2L	7840642	7840665	CAACACAAGCGACCATGGCG	1000	-
chr2L	7840667	7840690	GTCGGATTCTCGGCGGTATT	1000	+
chr2L	7840691	7840714	CTGGCGAAGATTACCCGGAG	1000	-
chr2L	7756352	7756375	ATCGGAGTGGTGGGCGTGGG	1000	+
chr2L	7756377	7756400	CTGTTGCACTATCCGATTCC	1000	+
chr2L	7756432	7756455	TGCCACAGTGACTATGCTCC	1000	+
chr2L	7756461	7756484	GGATTGCACGCAATGCTTGC	1000	+
chr2L	7756509	7756532	GTGCGAACAAGATGAACGTC	1000	+
chr2L	11017212	11017235	AACTCTGCCGTGGATTGTCC	1000	+
chr2L	11017252	11017275	AGCTTTATTTTCAACAACTA	1000	+
chr2L	11017282	11017305	AGAATAAGTGCGCCACAACT	1000	+
chr2L	11017314	11017337	TACAGCAAGAGAGCCCGTTG	1000	+
chr2L	11017338	11017361	GGACAATGTGAAGATCAGCT	1000	+
chr2L	11071100	11071123	CCTGTTTGGTCCTTATCGCA	1000	+
chr2L	11071137	11071160	GAGATCTTCAATACTCAATG	1000	+
chr2L	11071182	11071205	AAGAATGAGCAACGAAATCA	1000	+
chr2L	11071214	11071237	CGCCCATGAGGAGGCCACAC	1000	+
chr2L	11071242	11071265	TTATTTCGTGAAGAGGCGCC	1000	+
chr2L	11519970	11519993	CTGGTGGCCGGTGCGGTGTA	1000	+
chr2L	11520014	11520037	GGAAAGTTCCGACCACACAA	1000	+
chr2L	11520038	11520061	GCTCTTCGAAGGCGCCAAAC	1000	+
chr2L	11520085	11520108	TGATGAACCGATTCTGCTGC	1000	+
chr2L	11520116	11520139	CAAGTGCAAGGAGGATGTAC	1000	+
chr2L	11788656	11788679	AGGCGTTTACGAGGAAGGCA	1000	+
chr2L	11788719	11788742	ATCAGCTAGTATCAGTCCCC	1000	+
chr2L	11788694	11788717	CTGCACGACACTTGCTAATT	1000	-
chr2L	11788735	11788758	CTTTCTAGATCCTCATCCTG	1000	-
chr2L	11788910	11788933	CAGAAGAAATCCCTCAGACA	1000	+
chr2L	11790179	11790202	CAGGTAATCTCGTCACTTTC	1000	-
chr2L	11790371	11790394	TGGATTTGGATGGGGCAGAC	1000	+
chr2L	11790396	11790419	CCCATATGTCACTTATGAGG	1000	+
chr2L	11790545	11790568	AAACCCCACCTCACCCGAAC	1000	+
chr2L	11790569	11790592	GATACAGAAGCCAGAGACTC	1000	+
chr2L	11843258	11843281	CTTTTGATCGCCCTCTTTGC	1000	+
chr2L	11843302	11843325	TCCTTGCGATCTGAAGACCA	1000	+
chr2L	11843327	11843350	ACTCAGGTCTGCGGCTCAAA	1000	+
chr2L	11843370	11843393	GCGAGTTCGAGTGCAGCCAA	1000	+
chr2L	11843406	11843429	TTGGACGGACCCTGAACATC	1000	+
chr2L	12050136	12050159	CCTCGCCTCCTGGACGAATG	1000	+
chr2L	12050181	12050204	TGAGAATCCCAAAGCGCTCA	1000	+
chr2L	12050217	12050240	CAGTGCCCGCAAGCGCTTCC	1000	+
chr2L	12050241	12050264	GGTATCGTGGAGCAATGCAC	1000	+
chr2L	12050273	12050296	GTGACCAACTGCTCGTGACA	1000	+
chr2L	12076906	12076929	AGTAGTCCTGTCCAGACTAT	1000	+
chr2L	12076931	12076954	CATGCCGCAAGTCAAGCCTT	1000	+
chr2L	12076963	12076986	CGCGAGCAATCGAATCGTCT	1000	+
chr2L	12077014	12077037	GTCGACCTAGATGCCTTCTT	1000	+
chr2L	12077043	12077066	GCAGAGGTACGAGAAGGTCT	1000	+
chr2L	17286429	17286452	CGGGATATTTTATGTGCTCC	1000	+
chr2L	17286465	17286488	ATATCCAGAGATCCCTGTTC	1000	+
chr2L	17286495	17286518	AAACTTGAAAATACTCAATG	1000	+
chr2L	17286428	17286451	CAGGAGCACATAAAATATCC	1000	-
chr2L	17286469	17286492	TGATCCTGAACAGGGATCTC	1000	-
chr2L	17410815	17410838	GGTTGAGGAGTCCAATCCGC	1000	+
chr2L	17410848	17410871	CATTACGATGCTAGATGTCC	1000	+
chr2L	17410890	17410913	GGACGAGTACGCCGCAGTGC	1000	+
chr2L	17410926	17410949	GAAGTCGTGCACTTACGCCA	1000	+
chr2L	17410977	17411000	GTGCCTCACTTGTTGCCCCG	1000	+
chr2L	18114717	18114740	TCCGGGGACGTACCACGATG	1000	+
chr2L	18114756	18114779	ATACGAGACTCAGTATAAGA	1000	+
chr2L	18114795	18114818	ACCGATTTTTGTACCGCCGC	1000	+
chr2L	18114824	18114847	AGCACGCCTGGTTTCGCAAC	1000	+
chr2L	18114856	18114879	CTGATGGTCAGCTTCCTGTC	1000	+
chr2L	18154905	18154928	ATCTGAAGCGTGTTTTCACC	1000	+
chr2L	18154942	18154965	CTGCAAGGAGTACTACTGCC	1000	+
chr2L	18154969	18154992	GTTTCTGGAGCTATATAAAA	1000	+
chr2L	18155021	18155044	GCTCTTCCCAATCTAGAGCT	1000	+
chr2L	18154926	18154949	GGGAATGGCCAAAATACTGC	1000	+
chr2L	18591257	18591280	GGCGCTAAAGGACACGCAGG	1000	+
chr2L	18591325	18591348	ACAAGAAGATCATCCAGTGC	1000	+
chr2L	18591223	18591246	CTCGAACAGCTCCTCGTCGA	1000	-
chr2L	18591284	18591307	GGCACCAGTTCGACATCTGC	1000	-
chr2L	18591314	18591337	TGATCTTCTTGTGGTTGGAG	1000	-
chr2L	18740513	18740536	CCACAAAGCCGCAGAACTTA	1000	+
chr2L	18740544	18740567	TACATCGCGCATACGCACTG	1000	+
chr2L	18740570	18740593	CAAAGTGGGCGGCGAACTGG	1000	+
chr2L	18740597	18740620	CTCTGCTGGCCTGCAGATGA	1000	+
chr2L	18740624	18740647	GTGGATGCAGGCTAGGAGCC	1000	+
chr2L	18987834	18987857	AAAAGCAGCATGTGCCAGGC	1000	-
chr2L	18987936	18987959	TCGCACCTATTTGAGGCTGA	1000	+
chr2L	18987963	18987986	GGAATGGAATAGCCTTCCAT	1000	+
chr2L	18988061	18988084	CCTGCAGACCGTCATCAGTT	1000	+
chr2L	18988095	18988118	TACAACATCATCGAGATCGT	1000	+
chr2L	18991105	18991128	CCCTAACTGCTCTCCTTGAA	1000	+
chr2L	18991149	18991172	ATTGAAGAGTTCAGCTTAAG	1000	+
chr2L	18991182	18991205	GGTGAAAAGTCAGAAAACTC	1000	+
chr2L	18991218	18991241	GAAAATGACACAGAATCCCT	1000	+
chr2L	18991280	18991303	TGATGACCCTGAGCCTACAC	1000	+
chr2L	19023255	19023278	GCTGCAGCAACTCCAGAACC	1000	+
chr2L	19023290	19023313	AGGAAGTGAGTGACGAGTTG	1000	+
chr2L	19023315	19023338	TCGCTACAACGTATTTCGCC	1000	+
chr2L	19023339	19023362	TTTGCCCAACTACCCGCCAC	1000	+
chr2L	19023387	19023410	AAACTTTGATGAGTTATTCC	1000	+
chr2L	15550518	15550541	TGAATTGAAGTCCACCACAC	1000	+
chr2L	15550542	15550565	GATGCTCGAGGAGGGCGCCA	1000	+
chr2L	15550578	15550601	TTCTACGCAGCAGAAAAAGC	1000	+
chr2L	15550602	15550625	CAACTTTCAGTCGTTCAACA	1000	+
chr2L	15550478	15550501	GCAAAAAGAAAACCAAACTG	1000	+
chr2L	15298044	15298067	GCCCGAGTCTTTGCAGACCC	1000	+
chr2L	15298068	15298091	TGGATATCCCATTTTGTACG	1000	+
chr2L	15298095	15298118	GGTAAAGAATAAGCCCAAAC	1000	+
chr2L	15298137	15298160	ACCGTCCCAACCACTTGCGC	1000	+
chr2L	15298167	15298190	CATCTTTCGCGAAGATTTTC	1000	+
chr2L	15285070	15285093	ATACTGCTTTACCGTAGTTC	1000	+
chr2L	15285097	15285120	GCATCCAAGTCGCCAGGAAG	1000	+
chr2L	15285132	15285155	CCAAGTTCATGAGTGTCCTT	1000	+
chr2L	15285175	15285198	GGACATCATTGAATCGAGGT	1000	-
chr2L	15285208	15285231	CAGGGCCATTGTCGAATACC	1000	+
chr2L	15109634	15109657	CACCAATGGAGTCCAGAACT	1000	+
chr2L	15109658	15109681	AGCTGGGGCACAGTTGCCAC	1000	+
chr2L	15109694	15109717	CTTTAGCATCAGTAAGATTC	1000	+
chr2L	15109718	15109741	CAAGGAGCGTAAATCCGCTC	1000	+
chr2L	15109771	15109794	AGAGCAGTAGCAACAGTATT	1000	+
chr2L	15075682	15075705	CTCGGAGCAGCAGCAGTCGT	1000	+
chr2L	15075715	15075738	GGACTCCACAGCGACAACAA	1000	+
chr2L	15075740	15075763	ACTTCAACAGCCGGCGAGCT	1000	+
chr2L	15075766	15075789	CGGCCCAAGGGATGGCGGCG	1000	+
chr2L	15075818	15075841	TCGAATTTGCGACGTCGCAA	1000	+
chr2L	14712878	14712901	TATGGAGGATTCGGTGGATT	1000	+
chr2L	14712911	14712934	GGCCAACAGCAGCAGCAAGA	1000	+
chr2L	14712935	14712958	TTCGGCGGTTTCGGAGGCTT	1000	+
chr2L	14712965	14712988	CAACAGCAGCAGGAAAGCTT	1000	+
chr2L	14712840	14712863	CGCGGAAGCAACGGCGATAA	1000	-
chr2L	14338443	14338466	GAAAGCGGTCCCTCACCTTC	1000	+
chr2L	14338468	14338491	CTATCGCTGCCTGAGCTGCC	1000	+
chr2L	14338537	14338560	CACGCATCCGTTTGACCATC	1000	+
chr2L	14338567	14338590	TGTCCTCATTCCGGCAGATG	1000	+
chr2L	14338641	14338664	GCTGTCCGTACTGCAAGAGA	1000	+
chr2L	1981354	1981377	TCGATCTACAAATGTGCCAG	1000	+
chr2L	1981417	1981440	GACTTCGCCCACCGCCGCCA	1000	+
chr2L	1981446	1981469	GCCCATCCTGGAGGTGGAGA	1000	+
chr2L	1981479	1981502	GATCTTCAAGGACAAGTATC	1000	+
chr2L	1981512	1981535	CCACTATCTGGCGATTCCCA	1000	+
chr2L	2155841	2155864	CGACGCAGCCGACGTAGCCA	1000	+
chr2L	2155865	2155888	CAACCACAGTGCTCTGGAAC	1000	+
chr2L	2155940	2155963	CAATAACATTATAACCTACA	1000	+
chr2L	2155967	2155990	CTGTTCCCCGACTCCACCGC	1000	+
chr2L	2156081	2156104	CCTCCGCAGATCCCTGACTC	1000	+
chr2L	2374988	2375011	CATCAAACTTTTCAAAACCA	1000	+
chr2L	2375024	2375047	AATTTCCTTAGAATAGTTAC	1000	+
chr2L	2375050	2375073	GCGTTCTTTTCAAAATCGCG	1000	-
chr2L	2375074	2375097	GGACAAAATAATAAGCTGCC	1000	+
chr2L	2375099	2375122	ATCTGGAGGGCCTGTCAATT	1000	+
chr2L	2592339	2592362	ATGAGCAAGTCATTCGCCCC	1000	+
chr2L	2592388	2592411	GCAGTCCAGAGACTTGAAAC	1000	+
chr2L	2592412	2592435	CAAATGCACTGACTTCCAGC	1000	+
chr2L	2592463	2592486	CTTCATCAGCTACAAGAAAG	1000	+
chr2L	2592490	2592513	TCCTCTACAGAGCCTAAAAA	1000	+
chr2L	2610198	2610221	CGATTTGGGTGTGGAGTCGA	1000	+
chr2L	2610225	2610248	CTTTGCATCCGCAATAAGTG	1000	+
chr2L	2610258	2610281	ACTCCAACAGCATCGTGAGC	1000	+
chr2L	2610284	2610307	AGCAGCTGCAGCGACGCGGC	1000	+
chr2L	2610318	2610341	CCAGGCCCAGCAGCATTCTC	1000	+
chr2L	3128878	3128901	TTAATGCAAAACTACATAAG	1000	+
chr2L	3128912	3128935	CAATTTCAATCAGAGAAAAA	1000	+
chr2L	3128945	3128968	ATTCATCTCAAGACATGAAC	1000	+
chr2L	3129000	3129023	CAGTACCGAATCCGCCTCCA	1000	+
chr2L	3129032	3129055	CGACCTTAAAGATAACTAAA	1000	+
chr2L	3174059	3174082	CTCCCAAAACCTGTGCCCAG	1000	+
chr2L	3174086	3174109	GAACTCGAATCCCCGGTGCA	1000	+
chr2L	3174133	3174156	GCGACTACACCTGCTCCGAG	1000	+
chr2L	3173998	3174021	CAGCAGGCTCAGCAGAATCT	1000	-
chr2L	3174023	3174046	CCAGATCGGTGACAACAGCG	1000	-
chr2L	3309464	3309487	GCAGTACCGCCGCCAACTGC	1000	+
chr2L	3309772	3309795	ACTCTGATAACCTTCTGCCA	1000	+
chr2L	3309825	3309848	GCCAAAGCTGCTCTCCCCAC	1000	+
chr2L	3309861	3309884	CTTTTACATTGACGTGAACG	1000	+
chr2L	3309892	3309915	CTGGGAGCAGTCATTAGCAT	1000	+
chr2L	3332935	3332958	CGAACTGCCTGCTTAATCGC	1000	+
chr2L	3333056	3333079	AATGTCATATCCATTTCACA	1000	+
chr2L	3333090	3333113	GATGGCTATCCCCCACGCTG	1000	+
chr2L	3333115	3333138	ACTTCAGTCCGACTCACCCG	1000	+
chr2L	3333150	3333173	AGTCCGAGTTCGAGATCTCC	1000	+
chr2L	4005082	4005105	TATCCTCCTCGCCATCACCA	1000	+
chr2L	4005108	4005131	TCCAAATATCGAAATTGATG	1000	+
chr2L	4005165	4005188	GCCTCCGCCTCGGCCCGCCG	1000	+
chr2L	4005202	4005225	CCGGCGGCTACCTATGTGCC	1000	+
chr2L	4005232	4005255	GTGATAATGCCGCAACCCTA	1000	+
chr2L	4006179	4006202	AGGTGGACATTGTGCCGCCA	1000	+
chr2L	4006205	4006228	CCTCGACCAGTGATTGAGAT	1000	+
chr2L	4006239	4006262	GGTATCCACCACCACCGCCC	1000	+
chr2L	4006300	4006323	ACCACCACGACCCATTATCG	1000	+
chr2L	4006346	4006369	CCCTTCATCGAGTTCAACAT	1000	+
chr2L	4257791	4257814	GATTCGCTGGCTAGGAGGCA	1000	-
chr2L	4257845	4257868	AAATAAAAACAAAGATCCCC	1000	+
chr2L	4257871	4257894	TTTCGCATGGATCGGAATAC	1000	+
chr2L	4257897	4257920	TCCGGTGGATTACGAGAGGA	1000	+
chr2L	4257951	4257974	TTTGCGCAATCCACCCAGCG	1000	+
chr2L	4353473	4353496	ACGAATTGTTAATACGCTAA	1000	+
chr2L	4353506	4353529	ATACATGACCGTTTGCAACG	1000	+
chr2L	4353561	4353584	CAGCGATACAATCACCATGC	1000	+
chr2L	4353591	4353614	GAGTGGCGAAAGTTCTCAAA	1000	+
chr2L	4353422	4353445	CGATGTGATAGAATGGATCC	1000	-
chr2L	4442532	4442555	GCTTAAACTAAAGAACGATT	1000	+
chr2L	4442568	4442591	AAAGAAGAAGCACAAGGGCA	1000	+
chr2L	4442592	4442615	CAAGGAGAAGGAGCTGCAGA	1000	+
chr2L	4442616	4442639	GTTCGTGGAGCAGCAAATAG	1000	+
chr2L	4442650	4442673	ACATCCTCCTCCGCCACCAG	1000	+
chr2L	4454754	4454777	CAGTTTTACTCCAAAACTGA	1000	+
chr2L	4454782	4454805	CGAATCATTCTGGATCCCAA	1000	+
chr2L	4454745	4454768	TTGGAGTAAAACTGGCCAAT	1000	-
chr2L	4454797	4454820	CCCTTGGAAGTGTCTCCTTT	1000	-
chr2L	4454942	4454965	ATCCTCGTGCGCGAGTGCTC	1000	+
chr2L	4460065	4460088	CCACAAACGAGTTTCTCAAC	1000	+
chr2L	4460090	4460113	AAAGCCCATAAACGTTCTGC	1000	+
chr2L	4460000	4460023	CTGCGGGGCTGCTGCAGATG	1000	-
chr2L	4460038	4460061	GTGCAAATACGTGGGAATCT	1000	-
chr2L	4460065	4460088	CCAGTTGAGAAACTCGTTTG	1000	-
chr2L	4463935	4463958	GAGATGATCGCGCAGTGCAC	1000	+
chr2L	4463967	4463990	CAAACGTGGCGATTTGTTTT	1000	+
chr2L	4463994	4464017	GATATGCCCACAGTGCTATG	1000	+
chr2L	4464020	4464043	TAAAGAGCGCGTATGGGATA	1000	+
chr2L	4464070	4464093	TACTGCCGAGTTCGCGATGA	1000	+
chr2L	20614742	20614765	GGCCCCAACGTATCAACAGC	1000	+
chr2L	20614766	20614789	AAACGGCTGTGGACTGGCCA	1000	+
chr2L	20614795	20614818	TTCCGAAAATGAATGCCAAA	1000	+
chr2L	20614820	20614843	CACCAGACCATCCAAGACCC	1000	+
chr2L	20614891	20614914	GCAACCACTTTGATCTATGC	1000	+
chr2L	4890102	4890125	CACCAAGTTCCTCCACCAGA	1000	+
chr2L	4890129	4890152	AAAGAAGACAAAGATCCGTT	1000	+
chr2L	4890155	4890178	TGGCACCCACCAAGTTCCAA	1000	+
chr2L	4890187	4890210	TCGTACTTGGGACAGCCCTT	1000	-
chr2L	4890215	4890238	ACGATATACCCATACAGTTC	1000	+
chr2L	4825653	4825676	ATCAGAGCTTCCAGAAATTT	1000	+
chr2L	4825677	4825700	AACTTTAGAGCGCTATCTGC	1000	+
chr2L	4825621	4825644	AAACGAAAGTGTTTACCTTC	1000	-
chr2L	4825663	4825686	TCTAAAGTTACCAAAATTTC	1000	-
chr2L	4826465	4826488	CGTACCTGAATGATCGTATT	1000	+
chr2L	4813421	4813444	ATTTAATCGTAAACACTAGC	1000	-
chr2L	4813357	4813380	GTGCAGAAGACCCGGTGAGG	1000	-
chr2L	4813389	4813412	AATTGATAGATGGCTCTGAG	1000	-
chr2L	4813485	4813508	TTTAACTTTCGAAAGCGCTG	1000	-
chr2L	4814778	4814801	GGCCAGGTGGTGCTCATCAC	1000	+
chr2L	4643183	4643206	CGATAACTTCCCAACACCTT	1000	+
chr2L	4643352	4643375	CCTCCTGATCCAGCAACCCC	1000	+
chr2L	4643379	4643402	TGGTATCCACTCCCCATATA	1000	+
chr2L	4643409	4643432	CCACAATTTGGAGATCCACC	1000	+
chr2L	4643433	4643456	TCGCACTTGCTTTCCAATTC	1000	+
chr2L	7411011	7411034	TCCCTGATAGAAGCCCAGGA	1000	+
chr2L	7411085	7411108	TTGCGTATCCGCACTGCAGC	1000	+
chr2L	7411115	7411138	TCACCTTTCGAAGGAGCAAC	1000	+
chr2L	7411146	7411169	GCCTGCGAGGTGAAACTTAA	1000	+
chr2L	7411187	7411210	TAAGATCGAAGACCAGTTGA	1000	+
chr2L	10972686	10972709	ACTGCTACTTCAGTACGAAG	1000	+
chr2L	10972761	10972784	GAAGCACAAGCACTCCAAGA	1000	+
chr2L	10972797	10972820	TTATCCTGCATATCCTAATC	1000	+
chr2L	10972821	10972844	CTATCCTCCGTATCAAGAAA	1000	+
chr2L	10972881	10972904	GTATCCTCCGTATCCTCAAA	1000	+
chr2L	19427315	19427338	GGAAGTGCAGCTGAACAATT	1000	+
chr2L	19427339	19427362	TGACTCCAGTGCCAAGGAGA	1000	+
chr2L	19427398	19427421	ATCCCGTGCAGCACACGAAA	1000	+
chr2L	19427429	19427452	CAGGCTCTTCCTCATATCCG	1000	+
chr2L	19427463	19427486	ATGCACATGGCGGTTATCAG	1000	-
chr2L	19962881	19962904	TGCCTCGCTTTACAGCGAAG	1000	+
chr2L	19962908	19962931	TACCGATGATACGCATCTGC	1000	+
chr2L	19962956	19962979	GCCTCATCATCCCCACAAGA	1000	+
chr2L	19962980	19963003	GACCACCACCACTCCCGAGC	1000	+
chr2L	19963031	19963054	CACGAAGCCCGCAATAGAGC	1000	+
chr2L	12966802	12966825	GCCCTCCACTCAACGCCAGA	1000	+
chr2L	12966832	12966855	GCCATAAGCGCGGCGCTGCT	1000	+
chr2L	12966876	12966899	GCCGTACTTCGCACATAAAC	1000	+
chr2L	12966754	12966777	AGCGTTATCACTTGCCAAGC	1000	-
chr2L	12966791	12966814	TGAGTGGAGGGCCAAAGCCC	1000	-
chr2L	13222903	13222926	ATCCCATCTCCTGCGGCTGC	1000	+
chr2L	13222938	13222961	CTTCGTGGAGAACCGCATCC	1000	+
chr2L	13222965	13222988	CATGCTGTTGGATCTTAACA	1000	+
chr2L	13222995	13223018	TCAAGGTTATGCCCATTTCC	1000	-
chr2L	13223021	13223044	GCGATATAATCGCCATCCTG	1000	+
chr2L	13227887	13227910	TCTGAAGCGAAAGCGCAGCA	1000	+
chr2L	13227911	13227934	TGCGGACTCTGATGACGATG	1000	+
chr2L	13227985	13228008	AGCGTCGCTTCTTCCGACCC	1000	+
chr2L	13228037	13228060	ACAGCCGCCACGTAAGATTG	1000	+
chr2L	13228067	13228090	GACACCGCCGCCACAACAAG	1000	+
chr2L	13229958	13229981	ACGGGAAGTGGACCATGACA	1000	+
chr2L	13230012	13230035	CTTCAAGCGCCGTCAGACAC	1000	+
chr2L	13230054	13230077	GGATAATGAGCAGAACCAAC	1000	+
chr2L	13230078	13230101	GGAGAAGGAGACGTCAACGG	1000	+
chr2L	13230105	13230128	ACCCAGTGGCCCAGGATCCT	1000	+
chr2L	13246690	13246713	GGCACTCGGAAGTGGCTATG	1000	+
chr2L	13246759	13246782	TCCGAATCCAAATTCCAGCC	1000	+
chr2L	13246658	13246681	AAAATGGTGAGCGATATGCA	1000	-
chr2L	13246683	13246706	GCCACTTCCGAGTGCCAAGG	1000	-
chr2L	13246724	13246747	ACCTCCGCACCCAGTGTTTT	1000	+
chr2L	13293128	13293151	GGACTCGAAGAATCTAGACG	1000	+
chr2L	13293158	13293181	GGCCTTCAAACAGAAGCAGA	1000	+
chr2L	13293182	13293205	GCAGCAGAAGGCTATGGAGG	1000	+
chr2L	13293206	13293229	CAAGGCAGGTGCCTCCAAGA	1000	+
chr2L	13293240	13293263	GGCGGCGGTATCAAAAAGTC	1000	+
chr2L	13306935	13306958	TGTGAGTGATAGTCCGTTCT	1000	+
chr2L	13306985	13307008	CTTTGGAAAACGGTTGATGC	1000	-
chr2L	13307037	13307060	AACCTACGTCTGCCTGCTGT	1000	+
chr2L	13307069	13307092	TCATCCTGGCATCGCTGCAG	1000	+
chr2L	13307109	13307132	CTGGAAACCGCAGCTGAGTG	1000	+
chr2L	13347852	13347875	CGTTGTTGCCACACCGCATC	1000	+
chr2L	13347892	13347915	TTCGGCTCCATAAACCAAAC	1000	+
chr2L	13347929	13347952	GTGGATTCGTGAATGCCACC	1000	+
chr2L	13347960	13347983	GGCCATTGCTGGTGAGTTCC	1000	+
chr2L	13348005	13348028	CCAGTACACGCACGAAACCC	1000	+
chr2L	10991236	10991259	GTCGATGGCACAGTTATCAT	1000	+
chr2L	10991261	10991284	GAAGGGACAATTCCGAGGAC	1000	+
chr2L	10991301	10991324	GTATGAGAAGCACGTGCTAA	1000	+
chr2L	10991347	10991370	AAAGCCGATTACCTAGACAA	1000	+
chr2L	10991384	10991407	CTGGAAGCGAAGATGACTAC	1000	+
chr2L	13412629	13412652	GTCATTATCGCACAAGTCGT	1000	+
chr2L	13412677	13412700	GTGAATCAAATGACCAATTG	1000	+
chr2L	13412702	13412725	CAAACTCGAGTACACTGAAG	1000	+
chr2L	13412760	13412783	GAGATGATGCTGTCCTTTAA	1000	+
chr2L	13412786	13412809	CAAGGATTGCACAGTCTTGC	1000	+
chr2L	13540846	13540869	TGCACAAGCAGAAAAAAGAG	1000	+
chr2L	13540874	13540897	AGCATCAGAGCGCCATCTAT	1000	+
chr2L	13540911	13540934	ACAAAGATGTTCAGATTCCA	1000	+
chr2L	13540957	13540980	CAGCAAGTGCAATTTGTTTG	1000	+
chr2L	13540988	13541011	AAGCTCCCAAAGAGTGAATA	1000	+
chr2L	13542729	13542752	ATGCCACCCGCCGTTGAACA	1000	+
chr2L	13542762	13542785	TATCTAAAAGATGCGAATTT	1000	+
chr2L	13542803	13542826	TTCTGCACAACTCGACCCAC	1000	+
chr2L	13542830	13542853	TCTTTCGAATGCGGATCGGT	1000	+
chr2L	13542857	13542880	CAATCGGGTGATTTCAGAGC	1000	+
chr2L	11088480	11088503	CACATAGGTAGGAAAACACG	1000	-
chr2L	11088523	11088546	AAACTACTTCGTTTCCGTGA	1000	+
chr2L	11088549	11088572	CGATTTTATGGCCCGCATCG	1000	+
chr2L	11088576	11088599	CTATGGTGGAAATGTGACAA	1000	+
chr2L	11088605	11088628	TCGTTGACACGACGGGCTGC	1000	+
chr2L	4324945	4324968	ATCCGCGCTACTTGCTCTTC	1000	+
chr2L	4324998	4325021	CGAGCGCTGCCCGCGATCAC	1000	+
chr2L	4325023	4325046	GCAGACCAACCTGGAGGCCA	1000	+
chr2L	4325089	4325112	CGATGCCCCCATTCCCTACT	1000	+
chr2L	4324910	4324933	AATGTTCTGCTGCGTTTCGC	1000	-
chr2L	13791463	13791486	GGAGGCCACAGTGTCCCGAA	1000	+
chr2L	13791505	13791528	TATCATCGAATTCGAACCCA	1000	+
chr2L	13791566	13791589	ATTCATGCTGTACCATTTGC	1000	+
chr2L	13791461	13791484	GTTCGGGACACTGTGGCCTC	1000	-
chr2L	13791521	13791544	GACTCATCGAGCTCCTCCTT	1000	-
chr2L	13811730	13811753	CTACTGTCTGTGCAACAAGA	1000	+
chr2L	13811647	13811670	ATACTGCGCGACACTACTTT	1000	-
chr2L	13811678	13811701	CTCCTCCTGATCCTTGGTAT	1000	-
chr2L	13811716	13811739	AGACAGTAGTAAATGTTTAG	1000	-
chr2L	13811832	13811855	CTCGTAGCGGCAACTGTTCG	1000	-
chr2L	14104726	14104749	TGACTGCCTCGTCGGAGGGT	1000	+
chr2L	14104766	14104789	CTATGCCATCGATGAGCGCG	1000	+
chr2L	14104793	14104816	CTCGCCAGTGACTGTGGGCA	1000	+
chr2L	14104820	14104843	GACTGATTTGGCCTACGATG	1000	+
chr2L	14104847	14104870	GGACGAGCTGGAACAGCCGA	1000	+
chr2L	11948213	11948236	AAAATTTGAGCAAAAAGCTG	1000	+
chr2L	11948263	11948286	TACCCTACTTTATAAGCCCA	1000	+
chr2L	11948288	11948311	TGTTCAAAATCAGGATCAAC	1000	+
chr2L	11948116	11948139	CTTTGCGCTGCCTCTCATCG	1000	-
chr2L	11948145	11948168	AAATGGGTCAGTGGCCAGAT	1000	-
chr2L	11981663	11981686	AGCGCTTTTCCAGAGTTGCT	1000	+
chr2L	11981694	11981717	GTTTTGAGGAGATACGTTTC	1000	-
chr2L	11981992	11982015	CCTGAATTTTATGCCCACCC	1000	+
chr2L	11982023	11982046	CACGTGGGATACACGATCTT	1000	+
chr2L	11982056	11982079	TTTATGAATGGAGTCTACAA	1000	+
chr2L	2308209	2308232	GAGTCCCAAACTGAATCGAT	1000	+
chr2L	2308163	2308186	CTTGGCCCGATATAAATTGT	1000	-
chr2L	2308198	2308221	AGTTTGGGACTCAAAGTCAA	1000	-
chr2L	2308306	2308329	TTTGCTGTCCAGAAATCGCA	1000	+
chr2L	2308331	2308354	CATCGACAGAACAGTGGATA	1000	+
chr2L	9327846	9327869	ATGTGGTACGTTTAAGCCTC	1000	+
chr2L	9327917	9327940	CCATCCTGAAGATCTTCTAC	1000	+
chr2L	9327811	9327834	GGAACCGAAGGGGAAACTAA	1000	-
chr2L	9327844	9327867	GGAGGCTTAAACGTACCACA	1000	-
chr2L	9327869	9327892	AATCATCAGCTTCTGGTAGA	1000	-
chr2L	12356649	12356672	GTCCCGGAATTGCCGAAACC	1000	+
chr2L	12356675	12356698	ACTTGTCGCCGGAACGTACA	1000	+
chr2L	12356714	12356737	CAAGGGAGCCAATCAGTGTG	1000	+
chr2L	12356747	12356770	ATTGGGGGCCTCCACCGTCC	1000	+
chr2L	12356774	12356797	CAAGTTGGGCAAGGACGAAT	1000	+
chr2L	22363580	22363603	AGACTACGCCTTAATAAAAC	1000	+
chr2L	22363607	22363630	CAGGTCCACAGCCTATATGT	1000	+
chr2L	22363687	22363710	GTACCAATATGTTCGTACCC	1000	+
chr2L	22363763	22363786	TCCTACTCTGCTTCAACAAC	1000	+
chr2L	22363823	22363846	GCGCACATCCAAGACCAACA	1000	+
chr2L	10646466	10646489	TTTGTTTTTACTCGGTACTT	1000	+
chr2L	10646511	10646534	GATCCCATATGCGAATCCTT	1000	+
chr2L	10646455	10646478	AGTAAAAACAAAACACAGAC	1000	-
chr2L	10646491	10646514	ATCCATTTCTGAGAGTTGCT	1000	-
chr2L	10646515	10646538	TCATCCAAAGGATTCGCATA	1000	-
chr2L	10652188	10652211	CGCCCTGAACATTGTGCGCG	1000	+
chr2L	10652228	10652251	CCGCAGCCCCGCTGCCCATC	1000	+
chr2L	10652259	10652282	TCGTGCTCGTGGAGCTGCGC	1000	+
chr2L	10652290	10652313	GCAGACCGTGCACCGCTACC	1000	+
chr2L	10652329	10652352	GGGCTGGACCAACGAAGATT	1000	+
chr2L	10677993	10678016	GTATGAAGCCACCGAGGACG	1000	+
chr2L	10678017	10678040	CTCCTCCACCTATATGTCCG	1000	+
chr2L	10678050	10678073	CATTACGGTAGATGTCGACT	1000	+
chr2L	10678077	10678100	GATATTGACCACCAATCCTG	1000	+
chr2L	10678116	10678139	AGCCAGCCCGATAGTTACGA	1000	+
chr2L	10681097	10681120	CAAGGATATCCTGGTATACA	1000	+
chr2L	10681121	10681144	GGCTTTGGACACGGAGGACA	1000	+
chr2L	10681148	10681171	CTCAGTGGCTTGGGAGGACT	1000	+
chr2L	10681175	10681198	TTAGGAGGACGCGTTGGTTT	1000	+
chr2L	10681202	10681225	CCCGGTGGCTATGGAGGACC	1000	+
chr2L	10682032	10682055	GTGGCCGTTCAGGCACATCC	1000	+
chr2L	10682056	10682079	GGATTCGGCGGATTCGGTGG	1000	+
chr2L	10682167	10682190	GCTGCAACCGCCGACAGCAG	1000	+
chr2L	10682196	10682219	CCCAGCTTCCGCCTCGGCCT	1000	+
chr2L	10682224	10682247	GCAACCGCCAACGCCAGCTC	1000	+
chr2L	10730328	10730351	CTTACCGTGCTTTACAGCGT	1000	+
chr2L	10730358	10730381	TAGGAAGACCAGTTGTTCAG	1000	-
chr2L	10730440	10730463	CCAAAAACGGGTATATCAAA	1000	+
chr2L	10730468	10730491	CGATGAGGACATCAAGTCCC	1000	+
chr2L	10730531	10730554	ACACTGCCCCAGCGAATGCA	1000	+
chr2L	10771037	10771060	ATCCCTGCCCCAGAATCGCG	1000	+
chr2L	10771066	10771089	CCTACACGAACGAGGCGATC	1000	+
chr2L	10771097	10771120	GCAGACGCTTCTCATCCCCA	1000	+
chr2L	10771121	10771144	TGCCCAGATCCAGAACGTGC	1000	+
chr2L	10771155	10771178	GGTATCTGCTCGTACGCGCC	1000	-
chr2L	10820816	10820839	AAGAATTTCACCAAGACCCA	1000	+
chr2L	10820845	10820868	TAAGGCCGAGAAGACCGTGC	1000	+
chr2L	10820869	10820892	ATCGAAGTACTCCTTTTTGG	1000	+
chr2L	10820896	10820919	CTCTTTCAGTGTCAGTTCGT	1000	+
chr2L	10820942	10820965	TCCATGAACAATGAGTACTA	1000	+
chr2L	12125138	12125161	ACTCCTATGGCCCGCACAGC	1000	+
chr2L	12125427	12125450	TCACAATGGCACTTGGTTTG	1000	+
chr2L	12125451	12125474	CAAATCGGTGGTGCCCAGCA	1000	+
chr2L	12125539	12125562	ATGCCAATGCCACCGCCCCG	1000	+
chr2L	12125598	12125621	GTATCTTTCCTGCGCAAGAT	1000	+
chr2L	12170688	12170711	GAATCTGCGTCGCGTAGCGC	1000	+
chr2L	12170723	12170746	ATCTCGGGAGACCAAAAGAT	1000	+
chr2L	12170754	12170777	TCGAAGCACTCTAGAAGATC	1000	+
chr2L	12170783	12170806	TCCGCCAGGGATCGTCGATT	1000	+
chr2L	12170837	12170860	TCTATCTAAAAGTTCTGAGA	1000	+
chr2L	3029448	3029471	GGAATCCTCGGAAGATCCAG	1000	+
chr2L	3029478	3029501	AAATGATATTTTTAGCAAGC	1000	+
chr2L	3029502	3029525	AAATTCAGAAGAACGTGAGT	1000	+
chr2L	3029535	3029558	GGATATAGATTGGTACAATT	1000	+
chr2L	3029568	3029591	ACCACTGGATAACCTAATTT	1000	+
chr2L	3040457	3040480	CCGTTGTTCCAACGAGTGCC	1000	+
chr2L	3040496	3040519	GGCAGTGAACCCCATCGACC	1000	+
chr2L	3040550	3040573	GAACAAGATGCGCTGTCAGC	1000	+
chr2L	3040580	3040603	CATCGAGTTTCCGCTTATTT	1000	+
chr2L	3040604	3040627	CCGCGAGTTCTGCGGTGAGC	1000	+
chr2L	2253124	2253147	CCGCAGGACAAGTAAACCGA	1000	+
chr2L	2253156	2253179	ATCATCGGCGGAGAACCCAT	1000	+
chr2L	2253198	2253221	CAGGTGTCTTTGCAATATTT	1000	+
chr2L	2253251	2253274	CGAAAATATCATCGTTACTG	1000	+
chr2L	2253276	2253299	CATTGTTTTTTTGATGAGGA	1000	+
chr2L	3037625	3037648	CCGAGCAAAATGTGAGAAGC	1000	+
chr2L	3037669	3037692	TTTGCTCCAACTCGCTGATC	1000	+
chr2L	3037754	3037777	GAATTTGGGTGCTCTGCGGG	1000	-
chr2L	3037799	3037822	GTACTCCGAAATGCTTCTGA	1000	+
chr2L	3037828	3037851	GGCATAGTCGTCGATCAGCC	1000	-
chr2L	3043193	3043216	CGACGTGGTTAAACACATCA	1000	+
chr2L	3043224	3043247	AAGGCTCTGACGTGCTCCTC	1000	-
chr2L	3043259	3043282	GCGTGCGGTGGAGTTTGCCC	1000	+
chr2L	3043301	3043324	CATCCTCTCGATGACCAAGA	1000	+
chr2L	3043346	3043369	CAGAAGTAAATCCAAGACTA	1000	+
chr2L	3019075	3019098	GCCAGTGAAAAGAAAGTCAC	1000	+
chr2L	3019137	3019160	AATTTGCGTACTTATCTTCC	1000	+
chr2L	3019166	3019189	TGGCTCCTGCAGTCAGCGCC	1000	+
chr2L	3019190	3019213	CGCCGGCTAACGAGACGGCC	1000	+
chr2L	3019217	3019240	CAATGCGACATTACGATATT	1000	+
chr2L	3013569	3013592	AACAAACGAAGCAACCACTT	1000	+
chr2L	3013612	3013635	AATAGCGTTGACAAAATAGT	1000	+
chr2L	3013720	3013743	CGCTCATTGCTGCCAGCAAC	1000	+
chr2L	3013765	3013788	CTTTGTTGCTGCGATGAGTG	1000	-
chr2L	3013794	3013817	GCCAACGCCAACAGCTCAGT	1000	+
chr2L	8372730	8372753	GCCAAGTTTATACTATATTA	1000	+
chr2L	8372690	8372713	TGGAGTTCTTGAGTCCGCAG	1000	-
chr2L	8372913	8372936	AACCGATTTCCAGAGTCTTC	1000	+
chr2L	8372962	8372985	AACACCGTGCTCTATTTGCA	1000	+
chr2L	8373009	8373032	GAGCATTCACGTCATAGCCG	1000	+
chr2L	8377139	8377162	ACCTACTCCGAATGCTGTCG	1000	+
chr2L	8377251	8377274	ATTCGTTACAAACACCACGA	1000	+
chr2L	8377277	8377300	CAAAGGCCACTCTTCACGAA	1000	+
chr2L	8377350	8377373	GAGTGCCGCAGTCTCGTATG	1000	+
chr2L	8377389	8377412	TCCGTACTATATTCTGTCTG	1000	+
chr2L	18853161	18853184	GGACGAGATAGAACTGCTGC	1000	+
chr2L	18853185	18853208	CGAGATTCGGGAGCTGGAGC	1000	+
chr2L	18853218	18853241	CTGTCAGCTGGACGATGAGC	1000	+
chr2L	18853242	18853265	CTTTGAAATAGCTGGCAGCA	1000	+
chr2L	18853284	18853307	GCACTCGCACTCGCTGTCCT	1000	+
chr2L	18827057	18827080	CAGCGATTCCCTGCGAATTC	1000	+
chr2L	18827115	18827138	TTCTTTCACCCAATCATGCG	1000	+
chr2L	18827141	18827164	GGCCGAGGCCGGTCACAGCG	1000	+
chr2L	18827168	18827191	CATCAGTCCATTCGAGGACA	1000	+
chr2L	18827027	18827050	CCAGGGAAAGTAGCGCCAGC	1000	-
chr2L	18824346	18824369	ACTTAGCCAACCGGACGAGT	1000	+
chr2L	18824370	18824393	GGAGGCCGCTGGTCCGCTGA	1000	+
chr2L	18824395	18824418	CTGGGTCTTTTTCCCCATCC	1000	+
chr2L	18824433	18824456	CTTCTTCCACCCCATCATGA	1000	+
chr2L	18824466	18824489	GGCGGGTCATGACGTGAGCG	1000	+
chr2L	18820324	18820347	TTGGGCTTGTTTCAACATCC	1000	+
chr2L	18820362	18820385	CTTCTTCCGTCCCATGTTCT	1000	+
chr2L	18820413	18820436	CATGTATAGCTATTTTCCAC	1000	+
chr2L	18820437	18820460	GAAACCAGTGGCCAACTACA	1000	+
chr2L	18820479	18820502	GCCCTTGCTCACCGATATTG	1000	+
chr2L	18813500	18813523	CCAAGCACCTGAGTCCCATG	1000	+
chr2L	18813546	18813569	GTACGCCGTTTCGAGCAGTC	1000	+
chr2L	18813572	18813595	ATAGTTTCCTGCGGAACACC	1000	+
chr2L	18813603	18813626	TCAGAGCAGCTCCCAGCAGT	1000	+
chr2L	18813627	18813650	CGCCTTCAAATACAATCAGA	1000	+
chr2L	16300523	16300546	TCTGCAACAACTGTATTTAC	1000	+
chr2L	16300551	16300574	GGTGGCCTTCCACTTCAAGC	1000	+
chr2L	16300590	16300613	TCTCCGACTGCGACAATATC	1000	+
chr2L	16300614	16300637	CATTCTGGAATCCTGGCGCC	1000	+
chr2L	16300641	16300664	GGCCACCAATACGGACTTTG	1000	+
chr2L	16291389	16291412	GAGCCGACGGAGCCGTCCAA	1000	+
chr2L	16291420	16291443	AGGAGCAAGTCCGCAAGCTC	1000	+
chr2L	16291484	16291507	TCGCATCCTACGCCTGTTGC	1000	+
chr2L	16291511	16291534	GATGCTGCAGTATGCCACCC	1000	+
chr2L	16291565	16291588	TCTCATCGCAGAGCTCCATT	1000	+
chr2L	14156887	14156910	GAGCACCGACACAGCCAGCG	1000	+
chr2L	14156912	14156935	GGTGTGGGCGTTGGAGGTGG	1000	+
chr2L	14156936	14156959	GGGGCGGCAGCTGGCGCAGG	1000	+
chr2L	14156965	14156988	AGGTGGCGCTGGCGGACTCC	1000	+
chr2L	14156990	14157013	GATGTGGTCAGTGGACTGGG	1000	+
chr2L	19065053	19065076	AGGCTAAGATGGAGCGCCTG	1000	+
chr2L	19065080	19065103	GCCAACAATTGCTTACTCCC	1000	+
chr2L	19065117	19065140	TTCCGACAGCGAAGTCCTGC	1000	+
chr2L	19065150	19065173	CAGCGTTCCAGCTGTTCTCC	1000	+
chr2L	19065000	19065023	GCTGGATGGTCTGCAGTTCG	1000	-
chr2L	19102424	19102447	GTATGGAATCTAGCAGAATA	1000	+
chr2L	19102455	19102478	ACCGCTCAGATCGCGATCCC	1000	+
chr2L	19102494	19102517	ATTAGCCGCAAGAAGCGATT	1000	+
chr2L	19102521	19102544	GACACCATGGTCTCTACCAT	1000	+
chr2L	19102564	19102587	GAATCCGAATCCCAAATCTC	1000	+
chr2L	19370698	19370721	GCAGGGAGTTGTTGTACCTC	1000	+
chr2L	19370668	19370691	TCCAGGTTCATGAAGTCGAG	1000	-
chr2L	19370806	19370829	AGTTCCCGCCTTCACTTTTC	1000	+
chr2L	19370837	19370860	GGAGGTTTCACCACAGTATT	1000	-
chr2L	19370934	19370957	TTTCAAGCGGAAGCCAGTGA	1000	+
chr2L	19381871	19381894	GAGTAAAGTGTCCTCCAAGT	1000	+
chr2L	19381913	19381936	CAGCAACAATCAGAATCAGA	1000	+
chr2L	19381937	19381960	CTCACCCGGACAACCGGGAC	1000	+
chr2L	19381970	19381993	TGGCAATGGGAGCTACGACC	1000	+
chr2L	19381995	19382018	ACGGGACGAAGCCTGAGTGG	1000	+
chr2L	6775981	6776004	TATACCAAGATCGACTTCGA	1000	+
chr2L	6776013	6776036	GAAGGCGCGACGAGCTCACG	1000	+
chr2L	6776049	6776072	ACGATATCGTCAGCCCAATT	1000	+
chr2L	6775985	6776008	TCGTCCTTCGAAGTCGATCT	1000	-
chr2L	6776140	6776163	CCACGTCTGGAACCATCACG	1000	+
chr2L	20634569	20634592	GATAATAGCACTCTTAGTAT	1000	+
chr2L	20640163	20640186	ACTCTTAGTATTGGCGAATC	1000	+
chr2L	20634578	20634601	ACTCTTAGTATTGGCGAATC	1000	+
chr2L	20640164	20640187	CTCTTAGTATTGGCGAATCT	1000	+
chr2L	20634579	20634602	CTCTTAGTATTGGCGAATCT	1000	+
chr2L	22432830	22432853	ATTCACTTTTCCCAATATAG	1000	+
chr2L	22432915	22432938	AAGTTGCAATTCCATTTAAA	1000	+
chr2L	22432980	22433003	GCAACATATTATTCTAAACT	1000	+
chr2L	22432786	22432809	TGCCTGATTTTTGGTATACT	1000	-
chr2L	22432840	22432863	CAAAATAGATCCGCTATATT	1000	-
chr2L	22443327	22443350	CTGCTACAGTTCCTGCCAAA	1000	+
chr2L	22443356	22443379	CAACAAGGTCGCAAGAAGTC	1000	+
chr2L	22443400	22443423	GGCCCAAAAATGCGACATTA	1000	+
chr2L	22443428	22443451	TTTGATCTATTTGACAACGA	1000	+
chr2L	22443460	22443483	CATTGAGGTAAAGGAACTTA	1000	+
chr2L	22472635	22472658	TTATCGCCGACGCCAGCATC	1000	+
chr2L	22472668	22472691	TCAACGGCATTAAACAGAAC	1000	+
chr2L	22472716	22472739	GATGGATATCTGGTCGTCTG	1000	-
chr2L	22472745	22472768	AGAACCTGCTGTGAAGCCAG	1000	+
chr2L	22472769	22472792	GGCGCAATACGCTTTAAACA	1000	+
chr2L	3515021	3515044	CTGCTTCGCCAGCACTAAGT	1000	+
chr2L	3515073	3515096	GATTTTGCCGAATTCGACGA	1000	+
chr2L	3515121	3515144	AAGAATGCAGATTCGTTCTC	1000	+
chr2L	3515171	3515194	CCGCGACGATCCGCCTGCCA	1000	+
chr2L	3515198	3515221	GCGGAAGCAAGCACAAAACC	1000	+
chr2L	9769127	9769150	GGCCAGCGCATCCGTGAGCG	1000	+
chr2L	9769160	9769183	TGTACATGCGGTAGTTGTCA	1000	-
chr2L	9769190	9769213	CTCGGAGAATGCCAAGCAAC	1000	+
chr2L	9769238	9769261	CAGCGACTCAATCATGTTCT	1000	+
chr2L	9769280	9769303	TGCCGATATTCAGATAATCG	1000	+
chr2L	1741726	1741749	ATCGGATGCCGCCTGCTGCG	1000	+
chr2L	1741760	1741783	AGCGATGCCAGCAGCAGTTC	1000	+
chr2L	1741787	1741810	TGCAGCCTCAAGGGTCACCA	1000	+
chr2L	1741811	1741834	GACCCCGACAGCGGTTGCCT	1000	+
chr2L	1741840	1741863	AGCTGGCCGCCGTGGTGCAA	1000	-
chr2L	1752420	1752443	CGGAGCCTTGGCCTCTGCAC	1000	+
chr2L	1752450	1752473	TTTTCTAAAAACTGCCAACG	1000	+
chr2L	1752483	1752506	GGCCAAAATTTCAAGCCAGC	1000	+
chr2L	1752507	1752530	AACTGCGGTCATCGATGGAC	1000	+
chr2L	1752531	1752554	CACCGAGCAACCGAAGATCC	1000	+
chr2L	18153469	18153492	TCTGCAGATACTGTATCTGA	1000	+
chr2L	18153498	18153521	GAAGTAGCCGACACAGTTGC	1000	-
chr2L	18153522	18153545	GGCTGGACAACTACTTGCGA	1000	+
chr2L	18153568	18153591	ACACCTTAACTTCTATACTT	1000	+
chr2L	18153604	18153627	GAGCGATGGATTGTTTATAC	1000	+
chr2L	22737342	22737365	GACAATACATTATAAGATCG	1000	+
chr2L	22737366	22737389	CCCGAGGCAGAGAGCTATTG	1000	+
chr2L	22737451	22737474	GTTTAGCACACATTTGTCTA	1000	+
chr2L	22737490	22737513	GCTATGCAACCTTGATGACG	1000	+
chr2L	22737518	22737541	GGCAACCTGCGCTCCGCTCT	1000	+
chr2L	8536897	8536920	CTACAATCCCGAGGAGGACG	1000	+
chr2L	8536922	8536945	TACTTGGCGTCCAGGAAAAA	1000	+
chr2L	8536954	8536977	TGGACGCATACAACCGACAT	1000	+
chr2L	8536978	8537001	GGATAATAATAATTCGCTGA	1000	+
chr2L	8537013	8537036	TTTGCGATCAGCCGCAAATG	1000	+
chr2L	4465286	4465309	TCCAAAAAGTAGTGCTCTAT	1000	+
chr2L	4465386	4465409	ATTTGGTGGGCAGCAACAAT	1000	+
chr2L	4465434	4465457	TAGACCGACTTGCCCACAAC	1000	+
chr2L	4465474	4465497	TGCCAACGAGTTTAACAGCC	1000	+
chr2L	4465501	4465524	AAAGGGAAGCGACAAAACGT	1000	-
chr2L	9540753	9540776	AAAGTCCAGAAGTGCGGAGC	1000	+
chr2L	9540819	9540842	TGCCAGCCACAGCACCAATG	1000	+
chr2L	9540846	9540869	AAATGTGGAGGCCAAGATCA	1000	+
chr2L	9540879	9540902	GGAGGAGGAACGAGATCGTC	1000	+
chr2L	9540936	9540959	CAAACTGCATGACGCTTATC	1000	+
chr2L	16732666	16732689	CGAGAGCGAGGAGGCGGGCA	1000	+
chr2L	16732697	16732720	TGTTCGGGCTGCCCCAACCA	1000	+
chr2L	16732736	16732759	AACAAGAAACTCGAAGATCC	1000	+
chr2L	16732796	16732819	CACAAGCTGCTGATCCTGTC	1000	+
chr2L	16732822	16732845	AGGCGGCGTTGGCAAGAGCA	1000	+
chr2L	8994528	8994551	TCGCTGCACCATGAAGATCC	1000	+
chr2L	8994558	8994581	TGCCGATCACAATGGCAGAA	1000	+
chr2L	8994592	8994615	TAATCTGGGTTCTATACCGA	1000	+
chr2L	8994618	8994641	CTGGCTGCTTTCTTTGCCGC	1000	+
chr2L	8994651	8994674	AGCATGATGCAGGATTTCAA	1000	+
chr2L	16743835	16743858	TGCCACAAGAAGTTGTACAC	1000	+
chr2L	16743864	16743887	ACTATCCATACACTGCATGC	1000	+
chr2L	16743888	16743911	GCACAAGGAAACGGTGGACA	1000	+
chr2L	16743937	16743960	AATATTGAAGTCGAAATCTT	1000	+
chr2L	16743968	16743991	GCATTCCCGCCGAGGATCTC	1000	+
chr2L	16791811	16791834	CGGGTAATTTCTGGATATTC	1000	-
chr2L	16791842	16791865	CACTGGTAATCGGTCGATGC	1000	-
chr2L	16791951	16791974	GGGGAAAAATGTAGATGACG	1000	+
chr2L	16792017	16792040	CGACTTTGCCGCTCGCCATC	1000	+
chr2L	16792046	16792069	CATCTTGGATTGAGTGCACC	1000	+
chr2L	15957943	15957966	GAGTCCTGTTTAGAGGGCTT	1000	-
chr2L	15958033	15958056	ATCCAGTAACTCAGTTTTTT	1000	+
chr2L	15958060	15958083	TGACCAATTCGAAAATCTAG	1000	+
chr2L	15958035	15958058	TTCCAAAAAAACTGAGTTAC	1000	-
chr2L	15958063	15958086	CTTCCTCTAGATTTTCGAAT	1000	-
chr2L	8967763	8967786	CAAGTGCCATATACCCTATG	1000	+
chr2L	8967787	8967810	TCCTTTCAACGACGAAGCCA	1000	+
chr2L	8967870	8967893	CATACAATGAAATTATCAAA	1000	+
chr2L	8967928	8967951	ATTGCTTAATTTCACAGACA	1000	+
chr2L	8967962	8967985	TTTTACCGCGAAATCAAATA	1000	+
chr2L	19490523	19490546	CCTTATTGTAGCCGCCAAAG	1000	+
chr2L	19490672	19490695	TTGAACCATTGCGTCTTTCC	1000	+
chr2L	19490709	19490732	TTTCGCAGATTGATCTTCTA	1000	-
chr2L	19490735	19490758	ATAACTTTTTTCAAATCCTT	1000	+
chr2L	19490766	19490789	ATGAACAATTAAAAATGTGT	1000	+
chr2L	15784299	15784322	GATTATTTTAAGCAACCACC	1000	+
chr2L	15784337	15784360	CGAGGCTTATGATCTACATA	1000	+
chr2L	15784365	15784388	TTGGAATTGAGTGTTAGCCT	1000	+
chr2L	15784394	15784417	TACTCACGATGTGGAAAAAT	1000	+
chr2L	15784445	15784468	CTCAAAATGTTCCTTTGATC	1000	+
chr2L	5596977	5597000	GTGGATCGTCAGCAGGTGTC	1000	+
chr2L	5597009	5597032	AGTACGTCCAGCTTCCCAGT	1000	+
chr2L	5597042	5597065	TGAGGATTCGGAGTCGCTGC	1000	+
chr2L	5597066	5597089	CTATACAAACCACACCTATG	1000	+
chr2L	5597093	5597116	CACAGTGAGGTATGTTGGCC	1000	+
chr2L	5552107	5552130	CACTCCGATTGCGAGTGAAA	1000	+
chr2L	5552140	5552163	GCCACTGAAGGAACAAGTGC	1000	+
chr2L	5552200	5552223	GTTCAGCTATCGACAGCAAA	1000	+
chr2L	5552229	5552252	AGAAGCACCAGTTGATGAAG	1000	+
chr2L	5552277	5552300	AAGAGCTGCTCAAATTGCAA	1000	+
chr2L	10644044	10644067	TTTGGTACCCAGCAAGACTC	1000	+
chr2L	10644084	10644107	TATCCTGTAGATGAAAATCA	1000	+
chr2L	10644051	10644074	ACCCATTCCTGAGTCTTGCT	1000	-
chr2L	10644075	10644098	TCATCTACAGGATATGCATA	1000	-
chr2L	10644381	10644404	TTCAATCACAGCCTGAACCA	1000	+
chr2L	10531889	10531912	GCTGGAATAGGCCCAAAAAG	1000	-
chr2L	10531925	10531948	ATTTTTCAATCCTTTTCAAC	1000	+
chr2L	10531888	10531911	CTGGAATAGGCCCAAAAAGA	1000	-
chr2L	10531918	10531941	AAAAGGATTGAAAAATGCAT	1000	-
chr2L	10531953	10531976	GCATCTTCTAAAACTGATGA	1000	-
chr2L	10535026	10535049	ATTTTCTGTGATACCGCTTC	1000	+
chr2L	10535058	10535081	TAAGGTCGACAAAACTATAT	1000	+
chr2L	10535019	10535042	CGGTATCACAGAAAATGAAA	1000	-
chr2L	10535045	10535068	GTCGACCTTAATCAAATCGC	1000	-
chr2L	10535189	10535212	TGCTGAAACGCATAAGATCC	1000	+
chr2L	15661068	15661091	TGCAATAGTGTCGCTCATCC	1000	+
chr2L	15696072	15696095	GTGTCGCTCATCCTGGTCGC	1000	+
chr2L	15661075	15661098	GTGTCGCTCATCCTGGTCGC	1000	+
chr2L	15696083	15696106	CCTGGTCGCTGGTCAAGTCC	1000	+
chr2L	15661086	15661109	CCTGGTCGCTGGTCAAGTCC	1000	+
chr2L	15670264	15670287	AGCACTTTTTGTGCTTGGCG	1000	+
chrUextra	43078	43101	AGCACTTTTTGTGCTTGGCG	1000	-
chrUextra	42884	42907	GTGCAATTTAATGTTACCGA	1000	-
chr2L	15705455	15705478	GTGCAATTTAATGTTACCGA	1000	+
chr2L	15670458	15670481	GTGCAATTTAATGTTACCGA	1000	+
chr2L	15630237	15630260	AAGCAGATACTTCTCTATGT	1000	+
chr2L	15630263	15630286	GTTGCTCTGCGTTCTTCTGC	1000	+
chr2L	15630216	15630239	TTAAGGCCCAACCACATTTT	1000	-
chr2L	15630260	15630283	GCAGAAGAACGCAGAGCAAC	1000	-
chr2L	15630301	15630324	GGGGCAAAACATCTGCGACT	1000	-
chr2L	13665854	13665877	GCAGGCGCAAAGTCATCCTT	1000	+
chr2L	13665907	13665930	ACAAGCAGACGCCCAAAAAT	1000	+
chr2L	13665936	13665959	TTCGACGACGAAGCGGATAG	1000	+
chr2L	13665963	13665986	AAAAACAATAACAGTAACGA	1000	+
chr2L	13666022	13666045	AACTCTGCCGCCACCGCCGT	1000	+
chr2L	10264552	10264575	CGCGCAAGGAATGTGGAAAA	1000	+
chr2L	10264592	10264615	AAAGACGTCTACTGAAAAAT	1000	+
chr2L	10264764	10264787	ACGCAGCAGACAAAGTGCCA	1000	+
chr2L	10264790	10264813	GCCGGGCGCGCAAGAAGCTG	1000	+
chr2L	10264815	10264838	TCAGTACCTGGAGGAACTGG	1000	+
chr2L	8997791	8997814	TCGCAATTCGCAACCGATTT	1000	+
chr2L	8997842	8997865	CACCGAGAATTTGCAATTGC	1000	+
chr2L	8997873	8997896	TCAGGCTCGGGACAACATGC	1000	+
chr2L	8997917	8997940	CAACATCACCTTCCAGCCGA	1000	+
chr2L	8997960	8997983	GGTTCGATTGCTGCCTATGC	1000	+
chr2L	8980891	8980914	AGTCGCTTTTCCTGTTGCCA	1000	+
chr2L	8980921	8980944	TGGAAAATCAAAGTACATGA	1000	+
chr2L	8980948	8980971	CGTTTATATCCATGGGGAAA	1000	+
chr2L	8980984	8981007	GGTGATTCGTAGCCTTTCCA	1000	+
chr2L	8980877	8980900	AAAGCGACTAGACTTCGCAT	1000	-
chr2L	11035003	11035026	TGATATTTCAAGTGCCCCCT	1000	+
chr2L	11035048	11035071	CGAGACCCTCGTCGTGACCG	1000	+
chr2L	11035083	11035106	AGCGACTCCGGCGAAGAATG	1000	+
chr2L	11035144	11035167	CCATAGCGAGCAATGCAACA	1000	+
chr2L	11035171	11035194	TACGGAGGATGAAGATCACA	1000	+
chr2L	12034346	12034369	TCTGGAGGTGCGACAGCGCT	1000	+
chr2L	12034370	12034393	TCTCTGCTGCTTCACATTTT	1000	+
chr2L	12034406	12034429	CTACACAATGCGTTTGTGCT	1000	+
chr2L	12034430	12034453	ATATGATTCGGTTAAGCGTA	1000	-
chr2L	12034454	12034477	GGAATGTGGTGGTCATAGGG	1000	+
chr2L	20649090	20649113	CTATTTTTGTTCATTTTATG	1000	+
chr2L	20649119	20649142	CGCCATATACTATGTTCTAA	1000	+
chr2L	20649143	20649166	GATAATTCTGCCGGAGTTGT	1000	+
chr2L	20649182	20649205	TTACGTATTTCAGCTGCTGC	1000	+
chr2L	20649233	20649256	CAACTATGTCATGTGCATCC	1000	+
chr2L	5036503	5036526	GGACAGGCGCTGCAATCGCC	1000	+
chr2L	5036551	5036574	ACGCCCTTCATCGAGTGCAA	1000	+
chr2L	5036597	5036620	ATGAGACGATGACAAGCTTC	1000	+
chr2L	5036633	5036656	AGTCCTCACAGCCGTTCGAG	1000	+
chr2L	5036659	5036682	CAGCAGCAGACGATCAAGGC	1000	+
chr2L	20646173	20646196	AACAGCGCGAAATGTTAGAG	1000	+
chr2L	20646230	20646253	TCCGAAAATATGTAGACGAA	1000	+
chr2L	20646257	20646280	GGCGATTCGCCAAGGACGAC	1000	+
chr2L	20646282	20646305	ATGCATCGAGTTTCAGCCGC	1000	+
chr2L	20646325	20646348	ATCCACGAAGTAGCCGAAAA	1000	+
chr2L	20650278	20650301	ACCGCCTAAATGGAGGGGGC	1000	+
chr2L	20650315	20650338	AGGCTCCGGAGAGTACATCA	1000	+
chr2L	20650343	20650366	GAGTCCCAATGCGAGACCGA	1000	+
chr2L	20650372	20650395	TAATGAACAGTGGACGGAAC	1000	+
chr2L	20650430	20650453	ATCATTCTTTTGCTGTTTAT	1000	+
chr2L	20656560	20656583	AACGAATTCTTCAAGAAGCG	1000	+
chr2L	20656521	20656544	GCGAACTCCTCGCGGGTTTT	1000	-
chr2L	20656552	20656575	ATTACTGGAACGAATTCTTC	1000	+
chr2L	20656737	20656760	GATCCACAAATACATCAAGC	1000	+
chr2L	20656765	20656788	AGGATTTTGATGCTGGGATG	1000	+
chr2L	20682486	20682509	TCTGGTCCTGCTGCGTCCGC	1000	+
chr2L	20682514	20682537	GTGATTGATGCAGTGATTAC	1000	+
chr2L	20682550	20682573	CTGTGGGGCAGCTACCTCGT	1000	+
chr2L	20682575	20682598	TCTGTTTGGTGGAGGGCAGC	1000	+
chr2L	20682603	20682626	ATGGAATCTGTTGAGATGCG	1000	+
chr2L	3446107	3446130	TCATAGATATACCCTTCAAA	1000	+
chr2L	3446044	3446067	GGCCAAGATAGTTAGCACTT	1000	-
chr2L	3446103	3446126	TTGAAGGGTATATCTATGAA	1000	-
chr2L	3446356	3446379	CATTGCGGAGCACGGCTACC	1000	+
chr2L	3446383	3446406	ATCGCATTTTGTTGAGACCC	1000	+
chr2L	559743	559766	GCCGTGATTCTGCCCAATCT	1000	+
chr2L	559771	559794	TCTATAACGGGCGGCTGACC	1000	+
chr2L	559832	559855	GTCCTTCAAGCCGCCCAACT	1000	+
chr2L	559865	559888	GATGTGGATCTCCTTGTACG	1000	+
chr2L	559889	559912	AATGGGCTACGGCTCCTACC	1000	+
chr2L	564308	564331	TTGTGCTGCACCCCGAGATC	1000	+
chr2L	564333	564356	AGCGCTGCAGCTGCAAAAGC	1000	+
chr2L	564364	564387	TGCGTAATGATCGTGGATTC	1000	-
chr2L	564396	564419	AATGCCGGAGAATGTCGTTA	1000	+
chr2L	564430	564453	GAGGAGCAAGTTCGTCAGAA	1000	+
chr2L	568648	568671	AAGACCACTGCCGCAGCAGC	1000	+
chr2L	568672	568695	GTGGGATTGCTGGACAGCGG	1000	+
chr2L	568710	568733	TGGCGGCATCATCGTCGTAC	1000	-
chr2L	568752	568775	GGGGTACAACACCTCCATTG	1000	+
chr2L	568779	568802	CGACGCCGAGGAAGTCGATG	1000	+
chr2L	3703769	3703792	GAATGGTGCGGAATCAACAG	1000	-
chr2L	3703736	3703759	AAAAGCCACTGCCAATAAGC	1000	-
chr2L	3703765	3703788	GGTGCGGAATCAACAGGAGG	1000	-
chr2L	3703789	3703812	TTCAGGGGCGGCCTCCAAGA	1000	+
chr2L	3703870	3703893	CTGATCATGGGCTGCAGGCA	1000	-
chr2L	3714876	3714899	CATGCTGCCCTCGTCTCCCA	1000	+
chr2L	3714912	3714935	GAACGACACTCATGATACCA	1000	+
chr2L	3714954	3714977	CACAGCCTTTGCCTTTAGCG	1000	+
chr2L	3715006	3715029	ATCAGAAGTCAAGAGCAGTT	1000	+
chr2L	3715032	3715055	CGGCTGTGGACCCACCGATT	1000	+
chr2L	625724	625747	TGCTGAAAACGATATTCTTC	1000	+
chr2L	625764	625787	TACGACAGACTTAAAAAACT	1000	+
chr2L	625823	625846	GAACATTTCAGAGCAGCAAA	1000	+
chr2L	625865	625888	CCGAATTTTCAACGAAACGC	1000	+
chr2L	625928	625951	TAAGCAATTGAAAGCATTAA	1000	+
chr2L	2770325	2770348	GCCAGTGAAGACACCATTTT	1000	+
chr2L	2770369	2770392	CCCATGCAAATTTATCCACG	1000	+
chr2L	2770323	2770346	GAAAATGGTGTCTTCACTGG	1000	-
chr2L	2770369	2770392	CCTCGTGGATAAATTTGCAT	1000	-
chr2L	2770467	2770490	CTTCCACGATGTGGCGCCCC	1000	+
chr2L	4149384	4149407	GCGTCCCGTCGCAGAATCCT	1000	+
chr2L	4149428	4149451	CACCACTTACGTACGTTTAG	1000	+
chr2L	4149482	4149505	GCTTCATAAGCTGCAACCTT	1000	+
chr2L	4149509	4149532	TAGGTTGAAAAGGGTCTTCA	1000	+
chr2L	4149575	4149598	GCAAAAGAGCCTCTTAAAAC	1000	+
chr2L	2812581	2812604	GCTGAGCCACATCTGCGAGC	1000	+
chr2L	2812638	2812661	TTCCCTGATCGCAACCATAT	1000	+
chr2L	2812684	2812707	ATATACACCATGATAATGCG	1000	+
chr2L	2812761	2812784	AACGATCGAGCTGATCAACG	1000	+
chr2L	2812788	2812811	GGAGAGGATTCATAAGGAGA	1000	+
chr2L	2841034	2841057	GCTAATGTTGCTGATCGGTC	1000	+
chr2L	2841075	2841098	GCGAGTTCGTTTCATCAGCT	1000	-
chr2L	2841103	2841126	GAATCATGCGGATCGGCTGA	1000	+
chr2L	2841135	2841158	GTCCCTTTCCGAGCAGCCAG	1000	+
chr2L	2841193	2841216	TTCGACCACGAATCCACCGC	1000	+
chr2L	2847717	2847740	TCCAGTACTTTTCCTGCTCC	1000	+
chr2L	2847747	2847770	AATTGGCTATCTGATCACCA	1000	+
chr2L	2847795	2847818	CAAATCGCACACGAATCGCA	1000	+
chr2L	2847834	2847857	GGACATCGATTTGACCGATG	1000	+
chr2L	2847885	2847908	ACCCATTAATCACAAGACTC	1000	+
chr2L	2865049	2865072	GCGGCCAGCCAGATGCGGAA	1000	+
chr2L	2865073	2865096	CACAGCAAGTCGGCCGCCGG	1000	+
chr2L	2865117	2865140	GGACAACGATCTCAGCTGCT	1000	+
chr2L	2865161	2865184	ACACCTGCGTCTGCGACATT	1000	+
chr2L	2865208	2865231	TTCAATCTGCCCTACTACGC	1000	+
chr2L	4883690	4883713	GAATCTGGCGGATATAATGT	1000	+
chr2L	4883720	4883743	TGCCCACAAGTTGCACGACA	1000	+
chr2L	4883756	4883779	CACGGAGAAGCTGAAAAGAC	1000	+
chr2L	4883780	4883803	CGAACAGATAGCACCCGTTT	1000	+
chr2L	4883837	4883860	GCAGAGTATCCAAAGTGATG	1000	+
chr2L	4901424	4901447	CTGAACCTGCTGACCATGCT	1000	+
chr2L	4901474	4901497	GAACCTCACCATTGCCATCG	1000	+
chr2L	4901504	4901527	CCGACCCAATGTCACATCAG	1000	+
chr2L	4901534	4901557	CACTCTAGTGGGGAATAGTA	1000	+
chr2L	4901562	4901585	AATAGCACCGCATCGCCTGA	1000	+
chr2L	8147731	8147754	CCAGGAGTGATCCTGTTGAA	1000	+
chr2L	8147788	8147811	TTCGAGCGTTTCAAGCAGAC	1000	+
chr2L	8147825	8147848	TATCCTGATGAAGAGAATGT	1000	+
chr2L	8147875	8147898	ATATCGAATATGCAGAGTAC	1000	+
chr2L	8147904	8147927	ATGCAGGACTATCTCGAGCA	1000	+
chr2L	9097641	9097664	AAAAATAAGAGAAAGATTGT	1000	-
chr2L	9097671	9097694	GTAGTAGCAGTTGTCCCTCA	1000	+
chr2L	9097774	9097797	TGCTGGTATGTGGCAAACCC	1000	+
chr2L	9097802	9097825	GTGATGATTTTGTAAAAGTC	1000	+
chr2L	9097846	9097869	CGTTGCATTTTCTTTTATTA	1000	+
[truncated: 66,340 more rows]
