# Supplementary material for: A Genome-Wide CRISPR Library for High-Throughput Genetic Screening in Drosophila Cells
Source: J Genet Genomics. 2015 Jun 20;42(6):301–9. doi: 10.1016/j.jgg.2015.03.011 (PMC4508376; doi:10.1016/j.jgg.2015.03.011)
Supplement: Supplementary file 4 [file mmc4.zip › 10_sgRNAs.out]

ids	seq	0A	0B	1A	1B	2A	2B	3A	3B	4A	4B	5A	5B	6A	6B	7A	7B	8A	8B	9A	9B	unmatched
"aph-1-cds,chr2L:2766315..2766707,2,CGG"	CATCGCCAATGATCCAGTG	8	0	13	10	8	7	7	8	6	3	7	10	10	8	10	6	12	9	18	13	55
"aph-1-cds,chr2L:2766315..2766707,5,TGG"	GATTGCGGCGGCATTCTTC	1	0	0	0	0	1	0	0	0	0	1	0	0	0	0	0	0	1	1	0	2
"aph-1-cds,chr2L:2766315..2766707,6,TGG"	CCTGCTGATCTCTTCCCTG	189	0	169	135	125	110	117	151	78	110	162	133	113	92	68	90	142	147	113	207	805
"aph-1-cds,chr2L:2766315..2766707,8,TGG"	ATTCCGCTGAAGGAGTTCC	5	0	2	5	5	4	2	4	3	2	2	1	1	0	4	4	4	7	4	5	16
"aph-1-cds,chr2L:2766315..2766707,12,AGG"	GTCTTCTCGGTGTGCTTCC	6	0	3	6	3	1	2	2	2	1	3	5	2	5	4	1	2	3	5	3	22
"Arpc5-cds,chr2L:2580369..2580581,3,CGG"	GTACAATGAGGACAACTTC	2	0	4	0	2	0	0	1	0	0	1	1	1	3	5	2	0	4	0	3	7
"Arpc5-cds,chr2L:2580369..2580581,10,CGG"	GATGATGGGGTGGAGAGCG	52	0	22	26	15	12	19	18	17	19	27	22	22	18	7	19	19	30	33	38	136
"Arpc5-cds,chr2L:2580369..2580581,13,AGG"	ATTACGACGCTGCTGACGC	6	0	6	5	4	3	4	3	6	2	5	4	4	4	3	0	6	4	6	5	27
"Arpc5-cds,chr2L:2580369..2580581,17,CCA"	GCGTTGCTGGACGTGTTTT	4	0	5	1	1	1	4	1	4	2	4	2	3	3	1	3	2	3	1	7	14
"Arpc5-cds,chr2L:2580369..2580581,19,CCG"	CTGGTCCACATCGATCTTG	67	0	64	52	44	44	41	37	29	26	49	30	40	29	27	27	35	46	46	93	263
"beat-IIIb-cds,chr2L:16976975..16977050,4,CCC"	TGGAGCAGCAAAATAAAGA	2	0	0	1	1	0	0	0	0	0	0	1	0	0	0	0	0	0	0	1	1
"beat-IIIb-cds,chr2L:16984610..16984818,1,AGG"	AAGCACATTATGCGCCACG	1	0	2	1	1	0	1	0	0	0	0	2	1	0	1	1	0	3	1	0	6
"beat-IIIb-cds,chr2L:16984610..16984818,4,TGG"	CTCGGGTGCAAGTTCGATC	11	0	13	11	10	5	10	8	9	3	8	9	6	8	5	5	9	12	7	8	55
"beat-IIIb-cds,chr2L:16984610..16984818,9,TGG"	GTCACTGTACTCGGTCAAG	4	0	9	1	4	1	5	5	0	3	5	4	8	3	0	5	9	9	6	15	21
"beat-IIIb-cds,chr2L:16984610..16984818,12,AGG"	GTTCTACCGCTATGTGCCC	7	0	6	8	2	7	2	3	3	5	6	1	3	8	2	3	5	3	8	7	24
"bgm-cds,chr2L:14015796..14016034,6,AGG"	TATCGCACCACCAATCGTC	80	0	70	57	36	34	39	57	35	45	60	48	40	46	30	42	51	54	60	109	307
"bgm-cds,chr2L:14015796..14016034,8,AGG"	GTCAAGATTCGTATGGCCA	1	0	1	0	1	2	1	0	0	1	1	0	1	0	0	0	2	1	1	0	7
"bgm-cds,chr2L:14015796..14016034,12,CGG"	AGGAGCCCATCTCCGTGCC	5	0	3	2	4	2	2	1	2	3	4	6	2	0	3	3	2	2	4	3	23
"bgm-cds,chr2L:14015796..14016034,14,TGG"	AGCGTACGGTCAACAATTA	6	0	3	6	5	9	4	8	5	4	13	5	6	4	5	4	4	8	4	14	42
"bgm-cds,chr2L:14015796..14016034,15,CGG"	CTGCGCTGCGCACCAAGAA	2	0	1	6	1	0	0	0	0	0	1	3	1	0	0	1	1	2	0	2	8
"bru-2-cds,chr2L:12385582..12385740,3,CGG"	GATGTGAGGCAGCTCTTCA	14	0	8	7	5	6	2	6	4	4	5	5	6	4	1	6	6	6	8	14	35
"bru-2-cds,chr2L:12385582..12385740,7,CGG"	CGAGGAGTGCACAGTGCTC	9	0	9	6	7	9	10	8	4	6	9	12	10	10	6	5	11	14	4	12	44
"bru-2-cds,chr2L:12385582..12385740,13,TGG"	CCACTAAGCAGAACGCCAT	17	0	9	11	7	3	6	10	10	12	11	9	4	10	8	10	10	14	10	21	64
"bru-2-cds,chr2L:12385582..12385740,14,CCG"	AGCTGCCTCACATCGGCCT	3	0	5	3	3	2	2	1	2	4	4	1	2	0	1	1	4	2	2	3	11
"bru-2-cds,chr2L:12385582..12385740,16,CCA"	GCACTCCTCGATGGTTCCG	7	0	10	6	5	6	6	10	6	5	10	6	5	7	6	5	9	8	10	6	41
"Bub1-cds,chr2L:5282074..5282799,4,CGG"	GGCGTTATGGACATTTCCA	5	0	2	5	0	0	6	1	1	2	4	1	1	2	1	3	2	2	5	2	20
"Bub1-cds,chr2L:5282074..5282799,5,CGG"	CCACCGAGTTCTCACCGTT	2	0	0	1	2	0	0	0	0	0	1	1	1	1	0	0	0	2	0	3	6
"Bub1-cds,chr2L:5282074..5282799,7,AGG"	ATCAACAACAAGATCCGCC	13	0	6	9	9	7	5	9	6	1	10	5	10	2	3	2	10	11	7	12	53
"Bub1-cds,chr2L:5282074..5282799,8,TGG"	AAAGTAATGCACGAATCGC	6	0	3	4	2	0	0	5	3	3	6	1	4	2	1	2	5	3	3	5	14
"Bub1-cds,chr2L:5282074..5282799,9,TGG"	GCACAGATCTGCAATATCG	8	0	11	7	4	5	5	5	3	3	4	3	3	4	3	5	6	6	4	7	36
"CG11029-cds,chr2L:5746277..5747620,3,TGG"	AATCGATCCGATCGCCTGC	4	0	2	5	3	1	3	4	2	3	4	2	2	5	1	1	5	4	2	1	15
"CG11029-cds,chr2L:5746277..5747620,5,CGG"	TCCTACGATCCCCGTGTGC	8	0	3	5	3	1	4	5	5	7	5	6	4	7	5	2	5	8	4	4	37
"CG11029-cds,chr2L:5746277..5747620,7,AGG"	CAGTACACCGACATCGACC	23	0	18	14	12	5	12	12	8	16	16	9	13	12	2	4	14	16	14	25	87
"CG11029-cds,chr2L:5746277..5747620,8,AGG"	CCATCTGTTCCTGAACACC	115	0	94	91	53	60	68	83	61	62	74	83	59	65	46	57	85	90	124	175	526
"CG11029-cds,chr2L:5746277..5747620,11,AGG"	TGGGCCCTTAACAACATCG	39	0	45	27	16	18	25	27	22	27	18	35	29	19	13	12	33	38	38	32	174
"CG12264-cds,chr2L:11999725..11999854,1,AGG"	AAAGTGCTGGGACGCATCC	2	0	6	7	2	5	2	7	1	1	3	6	7	3	2	1	2	6	4	3	34
"CG12264-cds,chr2L:11999725..11999854,2,AGG"	CTGGGACGCATCCAGGCGC	1	0	0	1	0	1	1	3	0	0	1	1	0	1	1	0	0	0	1	0	4
"CG12264-cds,chr2L:11999725..11999854,3,CGG"	GGCGCAGGTCCTCCGCTCC	6	0	15	7	9	2	5	6	4	7	5	7	5	3	6	5	5	5	6	4	126
"CG12264-cds,chr2L:11999725..11999854,4,GGG"	GCGCAGGTCCTCCGCTCCC	20	0	17	19	7	14	13	16	10	7	10	12	11	14	9	10	10	19	14	13	93
"CG12264-cds,chr2L:11999725..11999854,4,GGG"	GCGCAGGTCCTCCGCTCCC	20	0	17	19	7	14	13	16	10	7	10	12	11	14	9	10	10	19	14	13	93
"CG12438-cds,chr2L:8752400..8753125,3,TGG"	GCTGGTCAAGTTTGTAACA	2	0	0	0	0	0	0	3	1	0	0	1	3	2	0	0	2	0	1	2	5
"CG12438-cds,chr2L:8752400..8753125,6,TGG"	ATTTTGGGCATCTGTTTGC	51	0	30	50	36	19	32	33	33	34	40	35	20	24	16	18	38	35	21	21	201
"CG12438-cds,chr2L:8752400..8753125,8,TGG"	GGATGATCCTGTGTCTGTT	1	0	2	0	0	0	1	0	0	0	1	0	0	0	0	1	3	2	1	2	4
"CG12438-cds,chr2L:8752400..8753125,9,TGG"	ACCATCGCCTGCTTTTTCG	115	0	112	120	75	82	91	92	53	67	106	88	63	58	56	51	97	105	42	41	525
"CG12438-cds,chr2L:8752400..8753125,11,TGG"	GATTGAGCCGCTGAAGTAC	27	0	22	30	15	14	23	17	13	15	16	22	20	18	8	14	26	31	18	21	121
"CG13084-cds,chr2L:19484973..19485897,4,CGG"	TGCCTCTGCGGCATCCAAG	2	0	6	3	2	0	2	3	1	2	0	3	2	1	1	2	1	2	0	5	8
"CG13084-cds,chr2L:19484973..19485897,5,AGG"	AGCATCGCTGACCTCTTGA	2	0	2	2	2	2	1	5	1	4	2	2	1	2	0	1	4	0	2	2	11
"CG13084-cds,chr2L:19484973..19485897,9,CGG"	AGCCAATGTGCTCCTGACC	32	0	23	14	14	19	19	18	7	10	16	12	11	11	7	8	13	12	22	19	100
"CG13084-cds,chr2L:19484973..19485897,10,AGG"	CAAGTAAGCGAGCAGACTC	1	0	0	0	0	1	1	0	1	0	0	0	0	1	1	0	3	1	0	0	3
"CG13084-cds,chr2L:19484973..19485897,14,AGG"	GGTTTGGCAGAGCAAAAGG	4	0	2	3	0	0	2	4	2	1	1	0	3	3	2	0	3	2	3	0	10
"CG13090-cds,chr2L:8517667..8519028,3,AGG"	CTTGTTTTCCTTCGCCACA	57	0	46	40	33	21	37	35	19	32	44	39	28	46	24	19	38	44	46	45	235
"CG13090-cds,chr2L:8517667..8519028,7,TGG"	GAGGTCGTCGGAAATGATC	13	0	17	12	7	9	7	5	11	7	14	11	6	9	5	8	6	12	12	10	57
"CG13090-cds,chr2L:8517667..8519028,8,CGG"	AGCTTATACTGCCCGACTT	8	0	8	10	3	6	9	9	4	8	11	9	7	7	4	5	6	10	13	12	53
"CG13090-cds,chr2L:8517667..8519028,11,TGG"	AACAGCTCTGTCCTGATTG	29	0	25	27	21	17	27	21	15	21	17	12	20	23	13	18	23	21	30	37	140
"CG13090-cds,chr2L:8517667..8519028,17,CGG"	CTAGGCGGATTGGGATGTC	3	0	3	6	2	0	3	9	0	2	2	1	5	2	3	0	4	4	5	3	16
"CG13110-cds,chr2L:9350548..9350949,3,TGG"	TCTTCAATTGCGATAAGCC	1	0	2	0	0	0	0	1	2	1	1	0	0	0	2	0	0	0	2	2	8
"CG13110-cds,chr2L:9350548..9350949,5,CGG"	GTTGGACTACGCCGCAGTC	2	0	0	1	0	1	0	2	1	0	6	0	0	0	1	1	2	2	2	2	9
"CG13110-cds,chr2L:9350548..9350949,10,AGG"	AGGTTCTACTTGGAGTGCC	2	0	2	1	0	0	0	1	3	0	0	1	0	0	0	0	1	0	1	0	8
"CG13110-cds,chr2L:9350548..9350949,13,AGG"	TCGAGTCCACAAGCCGATA	1	0	0	0	0	0	2	1	1	0	0	2	1	1	1	0	1	2	1	2	7
"CG13110-cds,chr2L:9350548..9350949,16,TGG"	GGCAAGTGCGACGTAAAGT	3	0	4	7	5	4	1	4	4	1	5	4	2	2	3	2	5	4	5	5	26
"CG13114-cds,chr2L:9546017..9547297,3,CGG"	TTGACCCAAGCCCATTTCC	110	0	88	76	56	63	75	88	53	54	73	64	50	49	47	38	69	85	61	55	377
"CG13114-cds,chr2L:9546017..9547297,5,AGG"	TATTGTGCGGAATGTGAAC	4	0	7	5	1	0	2	3	3	3	2	3	1	3	3	0	0	0	4	5	16
"CG13114-cds,chr2L:9546017..9547297,10,AGG"	GAACAGGTGCCGTGCAGCG	8	0	4	5	1	6	2	6	2	0	9	1	8	1	2	3	0	2	5	2	22
"CG13114-cds,chr2L:9546017..9547297,12,CGG"	CGGTAGCGCCAACAACAAC	9	0	7	4	7	0	2	5	2	0	5	2	3	3	5	2	3	5	9	1	21
"CG13114-cds,chr2L:9546017..9547297,14,CGG"	ACAACCAGCGCCACCAGCC	3	0	1	7	1	5	1	1	2	1	4	1	4	2	0	1	2	3	2	2	15
"CG13272-cds,chr2L:16811665..16811863,4,CGG"	TGCTCCTCGGATTCGCCTA	1	0	0	0	0	0	0	0	0	0	0	0	0	2	0	1	0	0	1	0	1
"CG13272-cds,chr2L:16811665..16811863,8,TGG"	ACATCACAGCCGCAGACTT	4	0	3	1	5	5	2	3	1	1	1	3	1	1	1	1	0	2	5	3	18
"CG13272-cds,chr2L:16811665..16811863,13,GGG"	ACGATTGGCAGCCAGGATG	7	0	11	2	2	3	4	12	3	5	10	6	4	5	2	3	12	3	9	11	34
"CG13272-cds,chr2L:16811665..16811863,15,CCA"	AACCAAATCGCGGCTCTTG	2	0	0	1	1	0	1	2	0	0	1	1	2	0	0	0	1	1	0	1	8
"CG13272-cds,chr2L:16811665..16811863,17,CCT"	GAGGAGCAGGAGGTGGAAC	7	0	8	3	2	1	2	6	0	4	3	5	3	5	0	3	4	4	5	4	21
"CG13949-cds,chr2L:855550..855623,4,TGG"	GCGGAGATCGACCAGAAAC	5	0	6	7	7	4	5	3	4	5	4	2	7	5	4	3	4	4	5	0	19
"CG13949-cds,chr2L:855550..855623,5,CCT"	GTCGTTGATCTCCTTGATG	2	0	0	0	0	1	0	1	2	0	2	0	0	0	1	2	0	2	1	1	5
"CG13949-cds,chr2L:855550..855623,6,CCC"	TGGTCGATCTCCGCCTCGA	2	0	6	1	1	3	0	2	2	2	0	1	2	0	3	1	2	6	1	1	8
"CG13949-cds,chr2L:855687..855810,1,CGG"	CGAGGAACTAAAACTGGAA	1	0	0	0	1	0	0	0	0	1	0	0	0	1	0	0	0	0	0	0	1
"CG13949-cds,chr2L:855687..855810,3,AGG"	ATCTGTGCACCTGCTCCCA	1	0	0	1	1	2	1	0	1	3	1	1	2	3	1	3	2	1	2	0	9
"CG1416-cds,chr2L:21758212..21758359,5,TGG"	CGCCACCAACGTGAACAAC	2	0	1	3	0	1	0	1	0	1	1	1	2	2	1	1	0	3	5	2	16
"CG1416-cds,chr2L:21758212..21758359,8,TGG"	GGAAAAGAACGCCACGCCA	2	0	4	2	3	0	2	1	0	0	5	4	3	5	1	3	2	2	3	0	21
"CG1416-cds,chr2L:21758212..21758359,10,AGG"	CGCCTGCATCAGCTTTTTC	1	0	4	4	6	4	4	3	0	1	2	6	1	0	3	2	6	5	2	0	18
"CG1416-cds,chr2L:21758212..21758359,11,CCA"	GGATCTCCTTCTCCCCACT	29	0	22	17	21	18	13	24	12	14	28	20	16	18	11	9	19	20	32	40	154
"CG1416-cds,chr2L:21758212..21758359,13,CCC"	TGTTCACGTTGGTGGCGTC	13	0	12	10	8	4	3	5	3	4	5	8	6	3	2	3	1	5	6	5	41
"CG14339-cds,chr2L:1108701..1109895,9,TGG"	CCGAAGAAGGATGACGATC	2	0	1	0	0	0	3	1	1	1	1	0	2	1	1	0	1	2	1	0	5
"CG14339-cds,chr2L:1108701..1109895,10,TGG"	GTGTTCCTGTACATCCAGC	8	1	9	7	4	3	6	7	5	3	3	4	8	4	6	6	11	9	7	7	38
"CG14339-cds,chr2L:1108701..1109895,11,TGG"	CCCGAGTCGCAGCATCCGC	7	0	6	7	4	4	5	8	2	4	5	4	2	4	4	4	10	6	6	3	36
"CG14339-cds,chr2L:1108701..1109895,14,TGG"	AGCCAGGGCGACAGTTTGC	16	0	16	8	13	8	7	8	8	5	12	5	9	4	8	6	5	13	4	2	54
"CG14339-cds,chr2L:1108701..1109895,15,TGG"	ATGAGCACTACAACACCGA	6	0	3	2	1	2	1	4	1	0	2	1	4	1	2	4	1	1	0	3	19
"CG14401-cds,chr2L:20870602..20870760,1,AGG"	GTGATTCCGTCAATAATCC	1	0	4	0	0	2	1	1	1	0	2	0	2	0	0	1	3	2	0	2	6
"CG14401-cds,chr2L:20870602..20870760,8,CGG"	GGCGATGACATATCCACGA	1	0	0	3	1	2	0	0	1	0	0	1	1	1	1	0	2	0	2	1	6
"CG14401-cds,chr2L:20870602..20870760,11,TGG"	GTGGCGAACATGCGATCCC	71	0	57	40	24	20	33	33	28	26	46	33	31	23	21	18	32	39	31	35	195
"CG14401-cds,chr2L:20870602..20870760,15,AGG"	TGCCTTACCAAGTACCATG	4	0	8	4	0	2	9	3	3	3	10	3	4	7	4	2	2	7	6	20	40
"CG14401-cds,chr2L:20870602..20870760,17,CCG"	TTCGTAGCAGGTAATGGCA	4	0	3	0	0	1	3	1	0	1	2	3	0	3	1	2	0	1	2	2	11
"CG14538-cds,chr2L:7756317..7756934,9,CGG"	TCGGAGTGGTGGGCGTGGG	3	0	2	1	0	0	1	1	1	0	0	0	1	0	0	1	0	1	1	0	6
"CG14538-cds,chr2L:7756317..7756934,10,CGG"	TGTTGCACTATCCGATTCC	30	0	23	17	16	19	19	24	4	13	22	16	14	13	4	15	14	10	11	19	105
"CG14538-cds,chr2L:7756317..7756934,16,TGG"	GCCACAGTGACTATGCTCC	152	0	129	129	71	85	114	108	64	83	133	126	76	76	59	69	108	136	127	193	665
"CG14538-cds,chr2L:7756317..7756934,18,TGG"	GATTGCACGCAATGCTTGC	2	0	1	1	0	2	1	0	1	1	2	2	2	0	0	0	0	3	0	0	5
"CG14538-cds,chr2L:7756317..7756934,20,TGG"	TGCGAACAAGATGAACGTC	1	0	0	1	0	0	1	1	0	1	1	0	0	0	0	0	0	1	2	1	4
"CG14933-cds,chr2L:11843226..11843459,3,CGG"	TTTTGATCGCCCTCTTTGC	96	0	79	71	46	52	67	71	43	46	61	55	51	66	30	33	67	80	67	43	360
"CG14933-cds,chr2L:11843226..11843459,7,AGG"	CCTTGCGATCTGAAGACCA	1	0	2	1	2	0	0	0	1	0	0	1	2	1	0	0	1	0	0	5	4
"CG14933-cds,chr2L:11843226..11843459,11,TGG"	CTCAGGTCTGCGGCTCAAA	6	0	9	2	6	1	5	5	3	1	5	4	1	6	1	2	1	1	1	3	32
"CG14933-cds,chr2L:11843226..11843459,12,AGG"	CGAGTTCGAGTGCAGCCAA	11	0	4	4	2	2	2	1	4	2	3	4	4	2	1	2	3	3	4	3	13
"CG14933-cds,chr2L:11843226..11843459,16,AGG"	TGGACGGACCCTGAACATC	1	0	0	0	0	0	1	1	0	1	0	0	0	1	0	1	0	1	0	0	4
"CG17323-cds,chr2L:18824306..18824581,3,TGG"	CTTAGCCAACCGGACGAGT	54	0	26	24	18	19	31	18	19	23	25	25	27	22	20	14	23	35	27	48	137
"CG17323-cds,chr2L:18824306..18824581,7,AGG"	GAGGCCGCTGGTCCGCTGA	2	0	1	0	0	2	0	1	0	0	0	0	0	0	2	0	0	0	0	0	1
"CG17323-cds,chr2L:18824306..18824581,10,CGG"	TGGGTCTTTTTCCCCATCC	1	0	4	3	1	2	4	2	0	1	2	1	0	0	2	0	0	0	1	0	6
"CG17323-cds,chr2L:18824306..18824581,11,AGG"	TTCTTCCACCCCATCATGA	6	0	2	5	2	3	3	4	3	1	2	4	2	2	2	2	3	5	5	10	29
"CG17323-cds,chr2L:18824306..18824581,17,TGG"	GCGGGTCATGACGTGAGCG	1	0	0	0	0	0	1	0	0	0	2	0	0	0	0	0	0	1	0	0	4
"CG17328-cds,chr2L:16300493..16301608,2,CGG"	CTGCAACAACTGTATTTAC	2	0	1	1	1	0	0	0	0	1	0	0	0	0	0	0	0	0	1	5	1
"CG17328-cds,chr2L:16300493..16301608,8,AGG"	GTGGCCTTCCACTTCAAGC	42	0	29	23	28	19	12	32	17	22	34	23	26	28	17	10	23	34	31	31	136
"CG17328-cds,chr2L:16300493..16301608,9,TGG"	CTCCGACTGCGACAATATC	21	0	16	25	17	15	29	25	17	13	21	16	19	18	11	19	21	29	18	27	107
"CG17328-cds,chr2L:16300493..16301608,13,AGG"	ATTCTGGAATCCTGGCGCC	19	0	24	13	15	11	20	16	12	10	23	10	11	18	10	10	21	11	19	15	82
"CG17328-cds,chr2L:16300493..16301608,16,TGG"	GCCACCAATACGGACTTTG	1	0	2	1	1	1	4	1	0	1	1	1	1	1	1	1	2	1	1	1	12
"CG17343-cds,chr2L:19064993..19065247,4,AGG"	GGCTAAGATGGAGCGCCTG	13	0	2	4	4	8	6	8	7	5	7	5	5	3	4	4	6	8	8	5	39
"CG17343-cds,chr2L:19064993..19065247,5,CGG"	CCAACAATTGCTTACTCCC	7	0	9	9	7	7	5	8	2	4	3	9	7	6	5	4	5	10	3	9	34
"CG17343-cds,chr2L:19064993..19065247,6,CGG"	TCCGACAGCGAAGTCCTGC	18	0	16	21	12	10	13	11	7	12	17	14	9	7	8	12	19	10	15	10	79
"CG17343-cds,chr2L:19064993..19065247,7,TGG"	AGCGTTCCAGCTGTTCTCC	5	0	2	0	0	0	1	3	2	0	2	1	0	2	1	2	3	0	0	1	5
"CG17343-cds,chr2L:19064993..19065247,10,CCG"	CTGGATGGTCTGCAGTTCG	20	0	22	15	11	13	17	14	10	6	13	17	11	13	7	9	13	10	8	11	94
"CG18269-cds,chr2L:5552046..5552648,3,AGG"	ACTCCGATTGCGAGTGAAA	1	0	0	0	0	0	1	0	2	1	0	0	0	1	0	0	0	0	1	0	3
"CG18269-cds,chr2L:5552046..5552648,7,TGG"	CCACTGAAGGAACAAGTGC	20	0	22	18	11	11	24	14	12	13	23	13	9	13	11	10	10	13	15	7	116
"CG18269-cds,chr2L:5552046..5552648,9,TGG"	TTCAGCTATCGACAGCAAA	14	0	7	10	9	10	12	10	5	6	11	6	7	9	2	5	7	10	12	19	64
"CG18269-cds,chr2L:5552046..5552648,11,TGG"	GAAGCACCAGTTGATGAAG	1	0	1	2	0	2	0	0	0	0	1	2	1	1	0	0	1	1	0	1	2
"CG18269-cds,chr2L:5552046..5552648,14,AGG"	AGAGCTGCTCAAATTGCAA	3	0	2	4	0	4	3	4	2	6	6	3	2	3	3	4	2	2	2	4	13
"CG18477-cds,chr2L:15661046..15661273,1,TGG"	GCAATAGTGTCGCTCATCC	136	0	131	109	83	73	77	108	78	65	100	101	94	88	59	52	89	116	107	160	600
"CG18477-cds,chr2L:15661046..15661273,2,TGG"	TGTCGCTCATCCTGGTCGC	7	0	3	7	2	5	2	3	3	5	2	5	0	2	2	1	3	5	4	1	30
"CG18477-cds,chr2L:15661046..15661273,2,TGG"	TGTCGCTCATCCTGGTCGC	7	0	3	7	2	5	2	3	3	5	2	5	0	2	2	1	3	5	4	1	30
"CG18477-cds,chr2L:15661046..15661273,3,AGG"	CTGGTCGCTGGTCAAGTCC	504	0	435	361	307	251	348	339	236	219	371	295	279	279	188	206	343	368	357	510	2050
"CG18477-cds,chr2L:15661046..15661273,3,AGG"	CTGGTCGCTGGTCAAGTCC	504	0	435	361	307	251	348	339	236	219	371	295	279	279	188	206	343	368	357	510	2050
"CG31673-cds,chr2L:20829670..20830073,3,TGG"	TGGAACTGCTCCGATCCCG	33	0	29	25	19	22	24	26	16	18	22	25	10	21	13	11	20	25	23	33	132
"CG31673-cds,chr2L:20829670..20830073,5,AGG"	CCAGAGTGTGCCGCCCTCG	1	0	0	1	1	0	2	0	1	1	2	2	0	3	1	0	0	3	1	5	7
"CG31673-cds,chr2L:20829670..20830073,8,CGG"	AGATCCTGCAGAAGGTGCC	25	0	14	25	14	25	17	19	11	18	17	21	17	15	14	9	23	19	20	33	122
"CG31673-cds,chr2L:20829670..20830073,12,CGG"	ATTACCAGCCCCTGAATGC	4	0	4	5	1	4	5	4	2	4	3	2	4	4	2	0	3	4	1	4	22
"CG31673-cds,chr2L:20829670..20830073,15,CGG"	GCGTGAGCACCATGTCCTC	3	0	2	0	0	0	4	1	1	0	3	3	1	2	1	2	3	1	0	2	6
"CG31687-cds,chr2L:20450301..20451276,1,CGG"	TTCTTCAGCGTGCTGCTGC	59	0	72	55	32	45	47	47	47	38	58	47	38	38	29	24	39	62	57	59	295
"CG31687-cds,chr2L:20450301..20451276,2,CGG"	GCTGCTGCCGGATGTGAAG	62	0	32	41	23	22	35	35	23	19	33	32	41	33	26	21	32	36	53	47	619
"CG31687-cds,chr2L:20450301..20451276,2,CGG"	GCTGCTGCCGGATGTGAAG	62	0	32	41	23	22	35	35	23	19	33	32	41	33	26	21	32	36	53	47	619
"CG31687-cds,chr2L:20450301..20451276,3,GGG"	CTGCTGCCGGATGTGAAGC	80	0	75	67	41	48	31	49	38	32	69	61	42	38	39	28	45	55	48	77	303
"CG31687-cds,chr2L:20450301..20451276,4,CGG"	TGAAGCGGGAGCTGCGCCG	1	0	2	1	0	1	0	1	0	0	0	2	0	0	0	1	0	1	2	0	0
"CG31740-cds,chr2L:18009308..18009493,4,TGG"	GGCTGCCTGGCTCCTTTGA	30	0	59	44	37	25	38	32	23	28	47	40	21	28	24	19	41	57	28	26	202
"CG31740-cds,chr2L:18009308..18009493,8,TGG"	GAACTCCCTATTGCGGATG	9	0	6	4	1	5	4	4	3	0	3	4	8	11	1	0	2	8	6	8	22
"CG31740-cds,chr2L:18009308..18009493,11,TGG"	GTTGCTGTAGTCCTTGCTG	9	0	14	12	7	8	4	9	2	3	7	5	6	4	4	4	7	8	9	10	39
"CG31740-cds,chr2L:18009308..18009493,15,CGG"	GCTGCAGCTCGTGTCCTTG	2	0	4	1	2	2	6	3	3	1	3	4	2	1	1	2	4	4	5	3	11
"CG31740-cds,chr2L:18009308..18009493,17,CCC"	GGCAGGGTCCAACGTAGAA	1	0	3	6	3	3	3	2	2	3	2	3	2	1	1	1	2	5	5	4	16
"CG31813-cds,chr2L:13736193..13736711,4,AGG"	TGTCTGGTGTTCTCCACCG	22	0	23	24	11	11	17	22	12	7	11	22	12	14	4	11	21	21	14	25	82
"CG31813-cds,chr2L:13736193..13736711,7,TGG"	GAGTTCTCAGCTCTCGCCG	2	0	3	1	1	1	7	1	2	0	2	2	1	2	0	4	2	2	3	2	12
"CG31813-cds,chr2L:13736193..13736711,9,CGG"	GAGCTGGTCGAGAAGACGT	1	0	7	3	2	2	1	7	1	1	4	1	4	4	3	1	0	3	3	1	14
"CG31813-cds,chr2L:13736193..13736711,11,TGG"	AACAAGGAAGACTCCGAGC	8	0	4	5	3	1	2	5	4	4	3	4	5	0	4	4	2	4	5	1	17
"CG31813-cds,chr2L:13736193..13736711,14,AGG"	GAGCAAGACCTGGAGCGCC	2	0	0	2	0	2	0	2	0	1	1	1	1	0	0	0	1	2	0	3	1
"CG32982-cds,chr2L:9154659..9154765,4,CGG"	TGACAGGACCCATTAAACG	1	0	0	0	0	0	0	0	0	0	0	2	1	0	0	0	0	0	0	0	3
"CG32982-cds,chr2L:9154659..9154765,8,CGG"	GCTCTGGCAGCAAAGGGAT	37	0	18	28	11	24	16	21	16	18	17	14	18	18	15	9	21	15	28	44	120
"CG32982-cds,chr2L:9154659..9154765,11,CCT"	GGAATGCGTCCTGCCAGCA	36	0	30	13	9	11	9	12	18	11	20	12	18	16	12	11	22	26	21	23	96
"CG32982-cds,chr2L:9154659..9154765,13,CCT"	TTAATGGGTCCTGTCATGG	12	0	3	5	2	1	5	6	7	6	3	6	3	4	2	0	7	3	9	4	33
"CG32982-cds,chr2L:9156498..9156594,1,CGG"	CACTGCTTCAAAAGAGCCT	1	0	0	0	0	0	0	1	2	0	0	0	0	0	0	0	0	0	0	0	2
"CG3558-cds,chr2L:2993735..2994408,4,CGG"	TTGCCTCCGTCGGACACGT	10	0	15	15	7	10	6	11	6	7	5	8	5	7	3	7	8	12	11	17	48
"CG3558-cds,chr2L:2993735..2994408,5,TGG"	CGACAGCTTCTGTAAGCAC	4	0	2	2	2	0	4	0	4	1	1	4	0	1	1	2	0	3	2	2	10
"CG3558-cds,chr2L:2993735..2994408,7,TGG"	CCCTCGCACGACGACGTGC	1	0	1	2	0	0	2	0	0	3	0	0	0	0	0	0	1	1	1	0	7
"CG3558-cds,chr2L:2993735..2994408,11,TGG"	GTCTCGCACTTGGACTACA	45	0	40	34	26	25	27	37	23	14	33	31	31	23	16	9	30	24	36	56	188
"CG3558-cds,chr2L:2993735..2994408,13,CGG"	TGCAACAAAGTCTCGCTGC	1	0	2	4	3	1	0	1	2	0	1	0	0	0	0	0	2	2	1	0	8
"CG3964-cds,chr2L:3863581..3864195,4,AGG"	CGATCTGGTACTGCCGCCA	21	0	20	12	8	7	13	13	9	7	14	11	6	11	5	14	11	17	8	8	72
"CG3964-cds,chr2L:3863581..3864195,8,AGG"	CAGCAGAATCATCACAATC	7	0	9	4	2	7	6	6	5	2	1	3	6	4	3	4	2	2	4	3	22
"CG3964-cds,chr2L:3863581..3864195,13,TGG"	ACTCGACTTCCACGAATCG	2	0	1	2	1	0	0	1	0	1	0	1	2	0	2	1	1	2	1	5	6
"CG3964-cds,chr2L:3863581..3864195,18,AGG"	GAGGAGGTGGAGCTGTACA	5	0	4	4	3	1	2	4	3	2	6	2	3	1	3	2	3	2	8	6	15
"CG3964-cds,chr2L:3863581..3864195,20,TGG"	ATGGTCATGTGCAAGAAGC	4	0	5	4	4	4	1	7	3	5	5	4	11	2	2	2	1	5	7	11	28
"CG42635-cds,chr2L:18008428..18008826,5,TGG"	GGCATAGTGGCCCTGTTTA	1	0	1	0	0	2	1	0	1	0	1	0	1	1	0	1	0	1	1	1	1
"CG42635-cds,chr2L:18008428..18008826,6,TGG"	TCCCGTTCGTTAACTGAAG	1	0	1	1	0	1	0	0	0	0	0	0	0	1	0	0	0	0	1	1	6
"CG42635-cds,chr2L:18008428..18008826,11,AGG"	TCCGATCGCTGACCTTGTG	16	0	15	7	3	4	12	6	10	5	15	7	10	11	9	6	6	14	10	15	53
"CG42635-cds,chr2L:18008428..18008826,16,AGG"	GATCAGCTGTCCGCCGTCG	20	0	11	14	16	7	10	7	5	5	12	8	9	9	6	5	12	15	12	8	72
"CG42635-cds,chr2L:18008428..18008826,20,TGG"	CTAGTAGAGGGCGATCGCA	4	0	4	3	1	1	0	2	0	1	1	2	1	3	1	0	1	2	4	5	16
"CG42809-cds,chr2L:13457636..13458073,2,AGG"	CGACGCAACACCACCCAGC	16	0	22	16	12	15	24	11	16	14	23	16	11	23	11	15	13	31	11	14	113
"CG42809-cds,chr2L:13457636..13458073,7,TGG"	AACAAGGTGGGCGTGCTGC	50	0	50	37	46	24	35	44	38	30	40	34	20	37	25	20	41	49	33	49	217
"CG42809-cds,chr2L:13457636..13458073,10,CGG"	CCAGTGTGGCGGATTGCTA	11	0	6	6	2	5	4	9	4	2	13	5	9	5	7	2	7	9	6	7	50
"CG42809-cds,chr2L:13457636..13458073,15,CGG"	GCCACGCCTCTACCCACTC	140	0	98	101	82	69	74	71	63	74	120	71	77	75	55	48	109	105	90	98	484
"CG42809-cds,chr2L:13457636..13458073,16,AGG"	TCCCAGCTGCACCTGCCAC	29	0	21	12	12	16	9	20	8	10	19	9	7	18	6	9	17	24	28	27	96
"CG43403-cds,chr2L:2620433..2620561,4,CGG"	GTTGCTTTGCGAATTCGTG	3	0	8	1	2	5	7	2	3	0	2	2	4	6	2	3	5	1	2	3	13
"CG43403-cds,chr2L:2620433..2620561,6,AGG"	CTACGTGTGCGGCATGCCA	1	0	0	0	0	1	0	1	1	0	1	1	0	1	0	1	0	0	1	0	3
"CG43403-cds,chr2L:2620433..2620561,9,TGG"	CGGAATATATGCTCCATGG	16	0	15	15	10	9	17	16	8	10	16	8	14	9	7	5	13	14	16	14	101
"CG43403-cds,chr2L:2620433..2620561,13,CCG"	TTGATCCCTTTGACTCAGC	3	0	3	1	3	0	5	5	3	1	1	3	3	3	4	1	1	3	2	8	16
"CG43403-cds,chr2L:2620433..2620561,14,CCA"	GAGCATATATTCCGGGCCT	15	0	10	12	6	6	5	6	8	7	11	3	1	6	5	6	6	7	10	5	42
"CG43438-cds,chr2L:11536546..11536713,4,CGG"	GATGCAAATTTTGTGGTCC	22	0	25	22	13	11	24	24	22	8	21	21	19	23	13	19	20	39	15	5	135
"CG43438-cds,chr2L:11536546..11536713,10,TGG"	ATAACTCAGACCGCAGCGT	15	0	11	17	10	5	10	6	6	4	19	8	5	8	8	6	10	11	17	10	72
"CG43438-cds,chr2L:11536546..11536713,14,TGG"	ATTAGTTCAGCCCGGGGAC	26	0	16	18	8	11	8	16	10	11	16	10	4	10	6	6	12	18	18	15	81
"CG43438-cds,chr2L:11536546..11536713,16,GGG"	GCTCCCGCTTATCGAACGT	62	0	60	45	32	43	52	36	26	36	54	37	32	34	21	22	41	46	48	69	257
"CG43438-cds,chr2L:11536546..11536713,17,CCA"	CAAAATTTGCATCTCTCCC	43	0	48	49	40	32	45	31	25	29	39	36	35	39	20	36	38	43	28	8	222
"CG43796-cds,chr2L:8482478..8482861,4,TGG"	GTTCATCGACGAGGCATTT	18	0	16	15	11	6	3	15	9	14	8	9	8	11	9	6	12	16	14	16	73
"CG43796-cds,chr2L:8482478..8482861,8,TGG"	TTTGCTCCCCGGATCGGAT	71	0	52	47	33	29	40	36	34	35	48	33	39	34	25	21	58	32	56	46	278
"CG43796-cds,chr2L:8482478..8482861,9,TGG"	AATGTTGACTACGACGATC	3	0	5	8	5	1	2	8	3	2	5	6	4	1	3	5	3	3	7	8	30
"CG43796-cds,chr2L:8482478..8482861,11,TGG"	AGGATTGACAACTTCTATT	1	0	4	3	2	0	6	2	2	3	1	3	0	4	1	1	2	4	3	4	10
"CG43796-cds,chr2L:8482478..8482861,15,CGG"	CACAACATTCTGCACAAGC	9	0	9	4	8	2	6	3	3	4	10	4	9	7	2	3	7	6	5	17	30
"CG4619-cds,chr2L:9938964..9940568,4,CGG"	TACGCCCAGAGATGTATTG	11	0	12	4	7	5	7	8	2	2	7	3	2	8	3	5	3	7	7	9	27
"CG4619-cds,chr2L:9938964..9940568,6,TGG"	TTCGCCAAGCACATTGCAC	16	0	9	11	10	6	7	10	4	4	11	10	3	9	4	4	10	8	11	19	44
"CG4619-cds,chr2L:9938964..9940568,10,CGG"	CACGTGTTGCCCAAGACGA	1	0	0	0	0	0	0	0	0	0	0	0	0	0	0	0	0	1	1	0	0
"CG4619-cds,chr2L:9938964..9940568,12,CGG"	TCTGACTTCTTTCCCATCA	4	0	4	4	5	2	2	7	2	0	3	3	3	4	2	1	5	5	6	3	22
"CG4619-cds,chr2L:9938964..9940568,15,CGG"	GACCGGTACTTTCAGCGGA	1	0	9	1	1	1	4	3	0	1	3	2	2	2	1	1	5	6	5	5	12
"CG5693-cds,chr2L:18006783..18007001,2,TGG"	TGCTGTGACCCCGATTGCT	8	0	6	2	4	6	8	6	3	6	3	4	3	8	6	5	6	4	6	13	33
"CG5693-cds,chr2L:18006783..18007001,7,CGG"	GAGGGCCACTGCACGGTTC	15	0	12	6	10	11	17	14	5	10	10	18	8	8	7	8	12	15	11	11	60
"CG5693-cds,chr2L:18006783..18007001,10,AGG"	CCCGCCCCACAATCCAACA	70	0	51	51	23	36	36	43	27	24	50	33	32	26	15	24	44	52	40	55	235
"CG5693-cds,chr2L:18006783..18007001,13,CGG"	CCAAAAAGAACCGAAGCTC	13	0	7	7	5	10	10	6	3	4	11	7	1	11	2	1	3	11	1	1	38
"CG5693-cds,chr2L:18006783..18007001,15,CCT"	AGCCCGGATTAAATATGCA	11	0	5	2	3	6	5	10	5	5	8	4	4	6	4	5	4	5	8	8	36
"CG5867-cds,chr2L:13236635..13236740,5,CGG"	CCACCAGTTGAGTTCAAGC	10	0	14	6	6	7	11	5	4	6	8	10	3	4	4	3	5	9	16	12	34
"CG5867-cds,chr2L:13236635..13236740,6,CCG"	TCCGCTGCCAAACATAAGC	2	0	1	3	1	0	0	2	0	0	3	1	0	1	0	1	0	2	1	0	12
"CG5867-cds,chr2L:13236635..13236740,7,CCA"	CCGGCTTGAACTCAACTGG	6	0	4	8	3	3	1	9	2	3	4	2	3	5	3	2	7	1	3	5	32
"CG5867-cds,chr2L:13238320..13238700,1,GGG"	GGGGATATTCCGACCTGCC	3	0	0	1	2	2	1	1	0	1	0	1	1	0	2	0	0	3	1	3	6
"CG5867-cds,chr2L:13238320..13238700,4,AGG"	ATCAGCGAGTGCATCAAGC	1	0	2	1	1	0	0	0	0	0	0	0	1	0	2	0	0	1	0	1	6
"CG7429-cds,chr2L:8041253..8041698,1,TGG"	CTGAACCAGAAACGCATCC	8	0	7	2	3	7	2	3	4	1	4	4	2	7	2	0	4	3	0	2	22
"CG7429-cds,chr2L:8041253..8041698,2,TGG"	TTTCTAAATGAATTTGCCC	1	0	2	1	3	2	4	3	1	1	2	0	3	2	0	4	4	1	1	1	9
"CG7429-cds,chr2L:8041253..8041698,5,TGG"	GAGACGAAGTTCGTGGAGA	2	0	7	1	3	1	1	4	3	3	3	6	5	2	1	3	2	7	1	7	16
"CG7429-cds,chr2L:8041253..8041698,8,AGG"	CGGCAGCTGCAGAAGACGG	10	0	12	12	7	6	4	4	12	5	7	7	7	7	6	1	7	7	10	11	40
"CG7429-cds,chr2L:8041253..8041698,11,TGG"	ATCATCCTGGAGGCCAAGC	23	0	17	16	15	14	22	17	14	5	19	15	12	6	12	10	22	24	25	28	116
"CG8671-cds,chr2L:21273596..21273771,3,AGG"	AACGTTGAAGTGCAGCTGC	25	0	27	16	13	18	22	22	18	14	17	13	18	15	13	10	20	19	16	21	102
"CG8671-cds,chr2L:21273596..21273771,8,AGG"	GAGGTGGCCCTGGTCAATG	3	0	0	1	0	1	0	0	1	0	0	3	0	2	0	0	0	0	2	1	6
"CG8671-cds,chr2L:21273596..21273771,10,TGG"	CAAAGATACGGTTGCTCGA	8	0	9	11	4	5	5	12	6	9	10	6	5	5	6	4	2	2	4	4	39
"CG8671-cds,chr2L:21273596..21273771,13,CCT"	AGGCCATGCCTGGGGCGCT	5	0	12	3	0	5	3	1	3	3	5	2	2	1	1	3	5	7	0	2	21
"CG8671-cds,chr2L:21273596..21273771,18,CCC"	AACAGCACCTCATTGACCA	37	0	22	21	15	12	21	18	13	14	16	16	10	16	11	4	20	24	22	44	123
"CG8677-cds,chr2L:21221552..21221786,2,CGG"	AATCCGATCCCGCTTCCGA	1	0	0	1	3	3	2	3	2	1	4	1	1	1	3	0	5	1	2	2	13
"CG8677-cds,chr2L:21221552..21221786,5,AGG"	TCCATATCGGAGGAGTGCA	9	0	11	4	5	3	7	7	9	10	7	7	6	4	2	7	8	7	17	25	51
"CG8677-cds,chr2L:21221552..21221786,6,CGG"	CACACATGCGCCAATGATC	6	0	7	9	4	4	3	5	4	4	4	9	3	6	4	0	7	7	4	8	28
"CG8677-cds,chr2L:21221552..21221786,8,CGG"	GCGCCTTCCTGCAAAAATT	3	0	2	0	1	2	4	2	0	0	0	1	1	2	0	1	0	2	2	0	8
"CG8677-cds,chr2L:21221552..21221786,12,AGG"	CCCAACTTCAAGCATCTGC	14	0	16	10	9	8	4	8	13	8	7	11	6	6	4	9	11	15	14	10	66
"CG9147-cds,chr2L:6066369..6067235,1,TGG"	CAGCAGCTACTTCGCCCAC	11	0	10	8	3	7	8	7	6	5	15	5	2	5	5	6	10	15	6	15	52
"CG9147-cds,chr2L:6066369..6067235,5,AGG"	CATCTGGGCTCGTACAGCA	6	0	2	2	3	4	1	7	0	2	1	2	1	2	0	1	0	2	2	3	13
"CG9147-cds,chr2L:6066369..6067235,9,AGG"	GGTTATTGCGGCTGCCGTT	2	0	2	3	1	5	1	1	0	0	3	3	0	2	1	0	1	3	0	3	14
"CG9147-cds,chr2L:6066369..6067235,12,CGG"	CCGAGTGCTCCCTTTCGGG	3	0	5	6	5	2	4	5	2	7	4	4	3	1	2	0	2	3	1	0	29
"CG9147-cds,chr2L:6066369..6067235,17,TGG"	GAGCAGCGACTGGCGGGCC	7	0	1	3	1	5	1	0	1	1	2	1	0	1	1	1	5	0	0	4	11
"CG9336-cds,chr2L:20859763..20859901,3,AGG"	GTTGCTGCTGGACTGCTCC	6	0	3	5	2	4	4	1	1	2	2	4	3	5	3	2	4	2	7	3	23
"CG9336-cds,chr2L:20859763..20859901,5,CGG"	GCAGAACTTCTTCCCCCTG	4	0	3	2	3	4	4	1	5	1	4	2	3	1	5	2	4	4	2	6	24
"CG9336-cds,chr2L:20859763..20859901,7,CCC"	CGAACTTCAGGCCACACTT	50	0	47	34	21	22	35	40	23	23	37	32	26	29	20	19	31	39	30	28	177
"CG9336-cds,chr2L:20859763..20859901,10,CCA"	TAGCGTGGGGGTCCGATCC	25	0	22	24	16	15	25	18	9	10	15	23	8	14	17	6	19	16	14	21	112
"CG9336-cds,chr2L:20859763..20859901,16,CCC"	ACCAGTGGCGTTCCGCAGG	1	0	1	1	0	0	0	0	0	0	0	3	0	1	3	0	1	2	0	3	7
"CG9486-cds,chr2L:6255876..6256526,7,AGG"	GCAGTGCACTTCTTCAAGC	14	0	24	27	17	13	13	20	11	6	15	12	16	18	12	11	12	11	21	20	80
"CG9486-cds,chr2L:6255876..6256526,8,AGG"	CCGCTAATGCTGATCCCCC	12	0	16	14	6	14	15	14	9	10	11	7	6	13	6	8	11	13	14	10	91
"CG9486-cds,chr2L:6255876..6256526,11,CGG"	CAGAGCGAGGTGTCTTCCG	31	0	35	25	26	15	17	26	19	22	39	28	26	25	13	22	23	29	29	26	155
"CG9486-cds,chr2L:6255876..6256526,13,AGG"	CACCGCTCGCTCATACCCC	79	0	75	50	49	37	50	38	34	33	58	39	36	37	26	35	45	58	47	58	313
"CG9486-cds,chr2L:6255876..6256526,16,CGG"	TCTCCCTGGTGGCCGTCGA	6	0	3	3	1	0	1	0	1	2	0	1	1	1	0	1	0	1	2	1	8
"CG9505-cds,chr2L:6368141..6370099,4,CGG"	ACCTGCGGTTCGAGTGTGC	1	0	2	0	0	0	0	1	0	0	0	0	1	0	1	1	0	1	0	0	5
"CG9505-cds,chr2L:6368141..6370099,7,CGG"	AACAGAGTTGTCCGTACCT	22	0	25	17	12	19	17	20	13	14	13	14	6	17	10	5	14	16	13	17	78
"CG9505-cds,chr2L:6368141..6370099,8,TGG"	GATACGCTGATGTCCTACG	1	0	1	0	0	0	1	0	0	0	0	1	1	0	0	1	0	1	1	1	1
"CG9505-cds,chr2L:6368141..6370099,9,AGG"	AGCGAAAAAAATCCCTGCG	4	0	2	0	2	2	2	1	2	1	0	2	0	1	0	0	1	1	0	1	7
"CG9505-cds,chr2L:6368141..6370099,11,TGG"	TGCCTACGCCTGCGGAAAA	1	0	0	0	0	0	0	1	0	0	0	0	1	1	0	0	1	0	0	0	0
"CG9555-cds,chr2L:8992063..8992384,3,TGG"	CGCTGCATCACGATGATCC	62	1	52	49	34	30	27	39	29	43	46	44	28	33	26	21	31	44	56	111	265
"CG9555-cds,chr2L:8992063..8992384,5,AGG"	TGTCGTTCGCAATGGCAGA	10	0	9	9	6	12	4	6	5	2	9	10	2	16	1	3	8	8	11	17	44
"CG9555-cds,chr2L:8992063..8992384,9,TGG"	CATCTGGCTGCTATATCGA	15	0	9	11	9	8	10	11	8	16	12	17	7	10	10	4	11	19	9	20	74
"CG9555-cds,chr2L:8992063..8992384,11,CGG"	CTGGCTGCTTTTTTCGCAG	13	0	19	15	8	16	12	21	16	13	20	12	7	14	10	18	16	9	14	9	78
"CG9555-cds,chr2L:8992063..8992384,15,CGG"	GCATGGTTGAAACCTTTAA	1	0	0	1	0	1	1	2	2	2	2	0	0	1	0	0	0	1	2	0	8
"CLIP-190-cds,chr2L:17400396..17400551,8,CGG"	GGCTGGGTGGCACTCGTCC	13	0	6	7	5	7	10	9	5	9	4	5	2	10	8	7	11	10	5	10	39
"CLIP-190-cds,chr2L:17400396..17400551,10,TGG"	GAGACACACACTTTGCTGC	4	0	1	2	0	1	2	0	3	2	8	2	1	3	1	3	1	3	0	7	16
"CLIP-190-cds,chr2L:17400396..17400551,15,CCG"	TCTGTGTTTGCTGTCAGCA	4	0	3	1	3	3	3	0	2	3	3	1	4	1	2	2	2	7	8	4	25
"CLIP-190-cds,chr2L:17400396..17400551,16,CCC"	CAATGAAGGCAATCTGTCC	1	0	1	1	1	0	0	0	0	0	2	0	1	3	0	1	0	1	3	0	3
"CLIP-190-cds,chr2L:17400612..17400827,1,CGG"	AAAAACGATGGCTGTGTGT	9	0	15	10	6	2	9	6	6	12	8	10	7	3	6	5	9	13	7	6	41
"cype-cds,chr2L:5327507..5327676,3,TGG"	GCCACCATCAAGCGCAACC	47	0	47	30	24	40	43	37	22	29	40	29	14	35	15	20	43	31	40	36	210
"cype-cds,chr2L:5327507..5327676,6,TGG"	TCCCTGGGCCTGACCGCCG	1	0	6	2	1	1	3	4	4	1	2	3	0	4	1	1	2	0	1	4	10
"cype-cds,chr2L:5327507..5327676,7,TGG"	ACCATCGCCTACAAAATTC	17	0	10	16	11	10	10	12	4	8	15	11	8	12	8	6	8	12	5	8	68
"cype-cds,chr2L:5327507..5327676,9,CCA"	GAGGAGGTGGCTGGAGTGT	10	0	9	4	6	3	2	3	3	4	2	5	0	6	3	4	5	6	5	6	27
"cype-cds,chr2L:5327507..5327676,14,CCG"	AGGCCACGGAGCACGGGTC	2	0	2	4	1	1	3	0	1	0	3	1	2	1	2	1	1	0	0	1	12
"da-cds,chr2L:10390062..10392194,2,CGG"	ATAGCCAACAAGCAACCGA	17	0	14	15	11	9	11	12	9	8	15	10	9	11	5	5	14	12	27	11	67
"da-cds,chr2L:10390062..10392194,9,CGG"	CGGTTGGAGCGGATCGCGG	18	0	28	16	15	18	14	16	18	19	24	17	14	14	15	13	27	20	16	20	141
"da-cds,chr2L:10390062..10392194,13,CGG"	GTGGCTACCACTCGCCGTA	1	0	3	0	0	0	1	0	0	3	1	0	0	0	1	0	1	2	1	2	2
"da-cds,chr2L:10390062..10392194,18,TGG"	CGATGCACGATACCGTCAA	3	0	3	2	3	2	2	1	0	3	1	1	4	0	0	0	7	3	4	2	15
"da-cds,chr2L:10390062..10392194,20,CGG"	ATTTCGATTCAGCTGCCGC	28	0	22	17	15	8	17	10	12	8	8	21	12	9	3	7	13	18	12	11	88
"dao-cds,chr2L:15249139..15249566,3,CGG"	CCCGTCTCCACCGCCTCGT	6	0	5	7	4	2	3	3	2	1	5	4	1	2	5	1	3	0	4	6	27
"dao-cds,chr2L:15249139..15249566,6,CGG"	GGTTCCGGTGCCACCTCCG	15	0	22	17	8	9	12	9	8	6	8	9	12	9	4	5	13	17	11	8	70
"dao-cds,chr2L:15249139..15249566,7,TGG"	TGACCCTAAGCGAGCTGAT	7	0	4	4	1	0	1	3	3	2	5	2	4	3	1	1	1	5	5	11	19
"dao-cds,chr2L:15249139..15249566,8,AGG"	GCCGATGAGCTGCTGCACA	25	0	9	11	13	13	13	14	11	15	12	13	10	11	5	5	10	14	20	21	91
"dao-cds,chr2L:15249139..15249566,9,TGG"	CAGAAACTGAGCCGCAATC	5	0	9	6	5	3	3	4	7	2	6	1	3	6	2	1	3	5	5	1	33
"Dhc36C-cds,chr2L:17501467..17501999,3,CGG"	CCAGCTTCACGTCCATATG	26	0	18	14	13	18	20	17	19	13	13	15	17	17	6	8	21	13	30	34	95
"Dhc36C-cds,chr2L:17501467..17501999,5,CGG"	CTGTACACGCGACCCAAGC	15	0	1	7	6	2	5	2	3	3	2	4	4	3	4	2	8	8	2	5	39
"Dhc36C-cds,chr2L:17501467..17501999,6,AGG"	CAGAGCATCCTGCAGTCAA	1	0	1	1	0	0	0	0	2	0	0	0	1	1	0	1	2	0	2	3	7
"Dhc36C-cds,chr2L:17501467..17501999,8,TGG"	GTACAAGTCGCGTCGCCTG	14	0	10	10	5	10	8	12	5	5	9	17	10	12	6	6	8	10	9	9	57
"Dhc36C-cds,chr2L:17501467..17501999,10,TGG"	GAATGCGCCAGCTCCCTGC	1	0	1	2	1	2	0	2	0	2	1	0	1	2	1	0	3	1	2	0	4
"Dot-cds,chr2L:3619286..3620390,5,CGG"	TTCCCGAACCGATATCTGC	4	0	3	2	3	5	3	5	3	5	7	9	1	2	5	4	4	5	3	3	17
"Dot-cds,chr2L:3619286..3620390,7,CGG"	TGGCCGTGTATCCGCATTT	3	0	1	3	0	1	1	3	1	2	2	2	0	1	1	0	1	2	1	0	6
"Dot-cds,chr2L:3619286..3620390,10,TGG"	ATGCCCATCCTGAACGAGC	7	0	4	5	1	3	3	4	5	5	4	2	7	2	5	4	5	9	4	9	20
"Dot-cds,chr2L:3619286..3620390,12,CGG"	CATCGTGGTCATGACATCA	25	0	29	19	19	19	31	32	13	16	32	23	18	13	13	14	33	22	35	63	134
"Dot-cds,chr2L:3619286..3620390,13,CGG"	ACGTTAAGAACCCCCAAGC	9	0	8	3	3	2	7	7	2	2	5	5	3	3	1	5	6	2	3	3	24
"fu2-cds,chr2L:8464610..8464774,3,CGG"	CGCCTGTGCCACCATAATA	18	0	15	18	13	13	17	18	14	13	14	18	9	13	2	6	14	16	7	9	90
"fu2-cds,chr2L:8464610..8464774,4,AGG"	GACACCGTGCAGTTTTGCA	15	0	11	9	5	2	3	9	2	3	5	5	8	13	7	5	14	5	4	8	30
"fu2-cds,chr2L:8464610..8464774,6,TGG"	AGAGGTTTCCAAGAGTCTC	5	0	7	1	0	2	0	7	1	5	3	1	2	0	1	3	2	3	2	2	13
"fu2-cds,chr2L:8464610..8464774,7,CCC"	GTGCTCACATCCTGATCCT	68	0	61	46	45	44	45	76	22	33	48	51	45	40	26	31	48	49	90	116	295
"fu2-cds,chr2L:8464610..8464774,9,CCT"	ATCCGTATTATGGTGGCAC	31	0	24	20	20	17	31	25	17	14	19	18	31	23	16	13	24	33	33	46	160
"H15-cds,chr2L:5404880..5405192,6,CGG"	CAGCGGCGAACATAGCCAA	4	0	2	7	3	3	1	2	1	0	5	0	1	1	1	2	0	3	3	1	4
"H15-cds,chr2L:5404880..5405192,7,CGG"	CACAACATTTCCTTCGCCA	112	0	92	92	77	63	81	118	55	58	98	93	78	68	39	42	92	104	103	111	526
"H15-cds,chr2L:5404880..5405192,9,TGG"	TTCTCAATTGCGGCGATTA	5	0	1	1	2	5	2	1	3	0	2	1	1	2	0	2	4	1	2	5	6
"H15-cds,chr2L:5404880..5405192,12,CGG"	CCAAGCAGCCGCGAACCTT	4	0	1	3	1	3	1	1	0	1	1	1	0	0	2	2	0	5	2	3	11
"H15-cds,chr2L:5404880..5405192,13,CCG"	GCTGCGGTTTCGTATTCGC	8	0	11	9	8	9	8	5	8	5	4	8	8	3	7	5	4	7	5	2	54
"ik2-cds,chr2L:20676305..20676388,4,AGG"	ACCACCAGCGTCCTGGGAA	4	0	7	3	6	0	5	5	2	3	2	6	4	4	3	2	4	4	3	3	10
"ik2-cds,chr2L:20676305..20676388,7,CCT"	CTCACGGAACCGCGCAGGA	3	0	5	3	0	3	1	3	5	2	4	2	1	2	4	4	1	7	4	4	22
"ik2-cds,chr2L:20676305..20676388,10,CCA"	CCCTTTCCCAGGACGCTGG	114	0	98	97	59	68	71	74	59	48	80	73	63	61	37	38	75	78	95	99	463
"ik2-cds,chr2L:20676461..20677487,1,CGG"	AACAAGATCACCGGCGAAT	24	0	17	15	12	14	13	16	9	26	15	9	16	15	12	3	20	16	16	19	89
"ik2-cds,chr2L:20676461..20677487,4,CGG"	CCCTACAGTCACATGCGAC	56	0	51	29	25	34	35	37	34	31	56	26	30	28	22	17	37	48	43	80	269
"kek2-cds,chr2L:11621819..11624503,2,CGG"	ATAACTGCCGCCTGTCCGC	28	0	31	19	12	11	23	12	10	13	30	18	7	12	12	13	20	22	12	12	96
"kek2-cds,chr2L:11621819..11624503,5,AGG"	GTGTGTGTATGCAAATGGA	16	0	16	10	10	8	8	11	10	11	6	9	11	6	4	8	10	9	16	20	75
"kek2-cds,chr2L:11621819..11624503,12,CGG"	GCAAGCAGACGGTGGAGTG	42	0	19	15	23	13	11	10	10	15	23	16	19	8	5	14	19	25	18	27	102
"kek2-cds,chr2L:11621819..11624503,14,CGG"	CAGCAGCTCTCCAATCTAC	19	0	17	10	17	8	9	11	14	8	18	12	6	6	9	6	17	14	14	22	80
"kek2-cds,chr2L:11621819..11624503,20,AGG"	GGCATGGATCCGGGCACCC	4	0	8	1	0	3	0	2	0	1	3	3	2	1	1	1	8	2	4	7	17
"kraken-cds,chr2L:853192..853278,1,TGG"	GAGGAGCCCCTGCAGCTGC	2	0	0	0	1	0	0	1	0	1	1	0	1	0	0	0	3	0	0	1	7
"kraken-cds,chr2L:853192..853278,7,CGG"	TGGGAGGAGTTCTCTATCG	3	0	6	4	4	6	3	5	2	3	4	2	5	3	3	3	3	7	8	3	14
"kraken-cds,chr2L:853192..853278,12,CCA"	CTGCAGGGGCTCCTCCGTC	45	0	26	30	18	26	29	37	24	19	32	37	16	29	19	13	38	22	18	27	181
"kraken-cds,chr2L:853545..854383,1,AGG"	GTGGTGGGGCTCGAAGGAG	5	0	6	4	4	2	7	1	5	5	3	6	2	4	4	4	9	5	5	8	31
"kraken-cds,chr2L:853545..854383,3,TGG"	CATCATCGCCCTGCACGGC	19	0	16	24	13	13	15	14	20	11	12	13	6	17	11	13	13	20	18	22	99
"Lsp1beta-cds,chr2L:898732..898941,5,AGG"	GAAGTCAAGATCGCCGACA	1	0	0	1	0	1	0	0	0	0	0	0	2	0	0	0	0	1	0	0	3
"Lsp1beta-cds,chr2L:898732..898941,6,TGG"	TTCGAGATCGTCTACCGCG	597	1	511	464	315	346	348	396	319	297	414	393	330	332	224	224	443	442	421	435	2330
"Lsp1beta-cds,chr2L:898732..898941,6,TGG"	TTCGAGATCGTCTACCGCG	597	1	511	464	315	346	348	396	319	297	414	393	330	332	224	224	443	442	421	435	2330
"Lsp1beta-cds,chr2L:898732..898941,6,TGG"	TTCGAGATCGTCTACCGCG	597	1	511	464	315	346	348	396	319	297	414	393	330	332	224	224	443	442	421	435	2330
"Lsp1beta-cds,chr2L:898732..898941,6,TGG"	TTCGAGATCGTCTACCGCG	597	1	511	464	315	346	348	396	319	297	414	393	330	332	224	224	443	442	421	435	2330
"Mulk-cds,chr2L:10270115..10270212,3,CGG"	ATTGGAAGAAATGCACGTT	1	0	1	0	0	1	1	1	2	2	0	1	1	1	1	0	1	1	1	0	3
"Mulk-cds,chr2L:10270274..10270394,1,AGG"	GAATTCGCCTCCAACATTC	20	0	13	10	5	9	11	19	7	9	9	7	7	9	5	3	11	9	5	4	57
"Mulk-cds,chr2L:10270274..10270394,4,AGG"	ATATCGGATCGCCCCAAAA	7	0	8	12	5	8	10	6	7	1	10	7	9	8	2	3	8	4	8	6	34
"Mulk-cds,chr2L:10270274..10270394,8,TGG"	CTGGTGGTCATGAATCCGG	5	0	2	3	3	1	6	3	2	2	0	0	0	2	1	0	4	2	2	2	13
"Mulk-cds,chr2L:10270274..10270394,10,CCT"	CAGTTGGCCTGAATGTTGG	119	0	87	82	72	69	85	80	49	50	70	64	62	57	40	45	73	70	72	96	406
"Oli-cds,chr2L:17590240..17590811,3,CGG"	TTCCCGGTCTCCCCAACCA	2	0	6	2	5	0	2	1	2	0	1	4	2	0	0	0	4	1	5	5	9
"Oli-cds,chr2L:17590240..17590811,4,TGG"	CTCCTACAGCCAATATGCT	11	0	11	13	8	4	11	7	4	8	8	6	9	3	5	5	9	3	8	14	54
"Oli-cds,chr2L:17590240..17590811,6,CGG"	GCCCACCACAAAGCGTCCC	10	0	3	1	2	1	1	2	2	3	5	1	2	1	2	5	2	3	3	7	17
"Oli-cds,chr2L:17590240..17590811,10,TGG"	GGACGCCACTTGGATCGGT	14	0	14	11	10	10	12	10	7	7	7	10	6	13	2	3	11	6	10	8	45
"Oli-cds,chr2L:17590240..17590811,15,GGG"	TGGGTGGTTTCTATGCCCA	3	0	2	1	0	2	4	2	0	1	1	2	1	2	0	1	4	0	1	4	17
"pelo-cds,chr2L:9701153..9701874,1,AGG"	CTGGTGCCGGAGGAGTCCG	2	0	4	5	0	1	2	4	2	4	1	3	4	6	4	0	4	4	2	6	23
"pelo-cds,chr2L:9701153..9701874,3,AGG"	CCTACAATTTGATTGCGAA	2	0	0	0	0	1	0	0	0	0	0	1	2	0	0	0	0	1	0	1	1
"pelo-cds,chr2L:9701153..9701874,4,AGG"	CGCAGCACCACTATTCGCA	21	0	16	18	12	18	18	16	11	15	21	17	17	18	10	8	20	19	15	19	100
"pelo-cds,chr2L:9701153..9701874,7,CGG"	TGGCTCCTCCACCAGCAGC	17	0	9	16	12	7	14	10	10	6	13	14	9	8	6	0	9	15	12	21	63
"pelo-cds,chr2L:9701153..9701874,9,TGG"	ACCACACTAACCATCGCAG	8	0	10	8	7	6	12	10	5	6	6	2	5	4	6	2	6	7	7	14	42
"Pomp-cds,chr2L:20787850..20788115,3,TGG"	CTGAACGCCACCGGCCGTG	4	0	4	2	1	0	1	4	3	0	0	1	2	1	4	2	0	1	1	3	12
"Pomp-cds,chr2L:20787850..20788115,6,TGG"	GCCAACTGCCTGAACCAAC	23	0	18	12	13	15	9	14	2	11	14	15	10	8	7	3	15	14	12	22	44
"Pomp-cds,chr2L:20787850..20788115,8,CGG"	GTCCACCGGCTGCGCGACT	12	0	8	6	6	6	8	4	5	5	7	5	3	7	2	1	7	9	7	6	39
"Pomp-cds,chr2L:20787850..20788115,9,AGG"	CAGATGCTGCGCAACCACG	7	0	4	4	2	5	3	4	3	2	4	1	0	4	1	4	4	6	2	2	13
"Pomp-cds,chr2L:20787850..20788115,12,TGG"	CTCGGCGTGCCCCTCAAGA	15	0	12	11	8	6	10	8	7	8	12	10	5	1	10	5	10	7	8	11	56
"Prosalpha6-cds,chr2L:10221514..10222143,4,AGG"	CCGCAGGGACGTCTCCACC	5	0	2	1	0	5	4	4	3	3	1	1	1	3	3	2	9	3	1	1	18
"Prosalpha6-cds,chr2L:10221514..10222143,7,AGG"	CAGGTGGAGTACGCAATGG	149	0	105	131	89	67	92	97	66	75	111	109	85	85	65	64	107	125	113	133	640
"Prosalpha6-cds,chr2L:10221514..10222143,7,AGG"	CAGGTGGAGTACGCAATGG	149	0	105	131	89	67	92	97	66	75	111	109	85	85	65	64	107	125	113	133	640
"Prosalpha6-cds,chr2L:10221514..10222143,7,AGG"	CAGGTGGAGTACGCAATGG	149	0	105	131	89	67	92	97	66	75	111	109	85	85	65	64	107	125	113	133	640
"Prosalpha6-cds,chr2L:10221514..10222143,7,AGG"	CAGGTGGAGTACGCAATGG	149	0	105	131	89	67	92	97	66	75	111	109	85	85	65	64	107	125	113	133	640
"Prosalpha6T-cds,chr2L:13232108..13232977,4,AGG"	CCGCAGGGTCGTCTCTTCC	4	0	1	5	3	1	2	0	3	0	2	2	2	1	0	0	2	0	0	0	9
"Prosalpha6T-cds,chr2L:13232108..13232977,7,AGG"	CAGGTGGAGTACGCAATGG	149	0	105	131	89	67	92	97	66	75	111	109	85	85	65	64	107	125	113	133	640
"Prosalpha6T-cds,chr2L:13232108..13232977,7,AGG"	CAGGTGGAGTACGCAATGG	149	0	105	131	89	67	92	97	66	75	111	109	85	85	65	64	107	125	113	133	640
"Prosalpha6T-cds,chr2L:13232108..13232977,7,AGG"	CAGGTGGAGTACGCAATGG	149	0	105	131	89	67	92	97	66	75	111	109	85	85	65	64	107	125	113	133	640
"Prosalpha6T-cds,chr2L:13232108..13232977,7,AGG"	CAGGTGGAGTACGCAATGG	149	0	105	131	89	67	92	97	66	75	111	109	85	85	65	64	107	125	113	133	640
"Qtzl-cds,chr2L:11995814..11995943,1,AGG"	AAAGTGCTGGGACGCATCC	2	0	6	7	2	5	2	7	1	1	3	6	7	3	2	1	2	6	4	3	34
"Qtzl-cds,chr2L:11995814..11995943,2,AGG"	CTGGGACGCATCCAGGCGC	1	0	0	1	0	1	1	3	0	0	1	1	0	1	1	0	0	0	1	0	4
"Qtzl-cds,chr2L:11995814..11995943,3,CGG"	GGCGCAGGTCCTCCGCTCC	6	0	15	7	9	2	5	6	4	7	5	7	5	3	6	5	5	5	6	4	126
"Qtzl-cds,chr2L:11995814..11995943,3,CGG"	GGCGCAGGTCCTCCGCTCC	6	0	15	7	9	2	5	6	4	7	5	7	5	3	6	5	5	5	6	4	126
"Qtzl-cds,chr2L:11995814..11995943,4,GGG"	GCGCAGGTCCTCCGCTCCC	20	0	17	19	7	14	13	16	10	7	10	12	11	14	9	10	10	19	14	13	93
"Rca1-cds,chr2L:6852422..6853657,3,AGG"	GGAAGAAGAGCCCAAGCCG	3	0	2	8	0	1	7	4	5	1	3	4	1	4	1	3	3	5	0	1	14
"Rca1-cds,chr2L:6852422..6853657,6,TGG"	AGTTGGAGATGAACGAGTC	1	0	1	0	1	1	1	0	0	0	1	1	0	1	0	0	5	2	2	1	6
"Rca1-cds,chr2L:6852422..6853657,8,CGG"	GCGCTGCACAATTCCACCG	57	0	35	40	22	30	37	45	22	26	34	41	34	31	19	25	45	47	42	42	214
"Rca1-cds,chr2L:6852422..6853657,11,AGG"	TTTTTATTGGAGGACGCTG	4	0	1	2	0	1	2	2	1	1	1	1	0	2	0	1	0	1	2	0	4
"Rca1-cds,chr2L:6852422..6853657,13,CGG"	GAATACCACAACATTCTTT	2	0	1	2	3	2	1	3	0	1	2	2	3	3	0	1	2	1	3	4	8
"RpL40-cds,chr2L:4228025..4228411,5,AGG"	GACACCATCGAGAATGTCA	1	0	1	0	0	3	0	2	1	2	0	1	2	1	1	2	0	0	5	4	11
"RpL40-cds,chr2L:4228025..4228411,17,TGG"	TGGTGCTCCGCCTGCGTGG	137	0	131	103	79	80	95	94	78	78	118	90	86	79	61	66	103	117	88	81	566
"RpL40-cds,chr2L:4228025..4228411,17,TGG"	TGGTGCTCCGCCTGCGTGG	137	0	131	103	79	80	95	94	78	78	118	90	86	79	61	66	103	117	88	81	566
"RpL40-cds,chr2L:4228025..4228411,19,TGG"	GAGCCCTCGCTCAGGATTC	1	0	2	2	0	1	0	1	1	1	0	2	0	0	0	0	0	0	0	1	4
"RpL40-cds,chr2L:4228025..4228411,20,CGG"	ACTGCCGCAAGAAGAAGTG	8	0	10	8	10	10	3	5	4	9	8	11	7	3	6	8	8	10	10	7	37
"spz4-cds,chr2L:11506096..11507384,1,CGG"	CTCTACCACTTTCTTCCGC	62	0	42	26	27	15	22	29	17	18	28	27	20	24	17	16	29	40	23	15	152
"spz4-cds,chr2L:11506096..11507384,4,TGG"	CCAACTCGTGCAGTCCCAA	3	0	5	8	5	4	8	5	6	3	8	4	2	3	5	3	3	3	9	9	27
"spz4-cds,chr2L:11506096..11507384,9,TGG"	CGTGGTAGGGCCCAGATCC	27	0	28	21	18	12	23	14	9	9	16	15	12	15	12	9	25	24	18	22	109
"spz4-cds,chr2L:11506096..11507384,12,AGG"	CCCTGCGACCTGGGTCAGC	7	0	5	3	2	2	2	3	0	2	10	2	2	0	4	3	7	3	7	2	12
"spz4-cds,chr2L:11506096..11507384,14,TGG"	GCCAGGATCCGCTTATCCA	23	0	15	21	12	13	15	14	20	5	15	14	11	19	8	7	16	17	13	16	88
"Tango1-cds,chr2L:6649533..6649680,5,TGG"	CTGTCTTCCAACTTTGACG	65	0	62	70	33	37	46	47	26	33	44	38	34	47	17	25	60	52	54	74	267
"Tango1-cds,chr2L:6649533..6649680,7,CCA"	TGCATTGTTGCTTTCTCGT	3	0	4	2	1	4	5	2	4	1	5	4	2	3	0	1	4	6	2	0	9
"Tango1-cds,chr2L:6649533..6649680,9,CCC"	AGGGCCAAATCACTCAGCT	9	1	5	2	2	5	4	2	2	1	3	3	6	2	4	4	5	1	2	5	20
"Tango1-cds,chr2L:6649533..6649680,13,CCT"	ACAGCAGATCAACAGGCCC	39	0	31	32	27	31	27	38	22	17	28	28	13	15	19	18	35	16	25	45	186
"Tango1-cds,chr2L:6649533..6649680,15,CCA"	TCGCAGCCCACGTCAAAGT	15	0	9	19	14	13	11	13	12	14	17	8	8	4	8	14	8	9	15	10	75
"TTLL3B-cds,chr2L:6733249..6734578,4,TGG"	CAGTCGCTCATTCACAACC	5	0	4	6	3	3	3	2	4	3	3	3	2	4	5	4	6	6	4	8	14
"TTLL3B-cds,chr2L:6733249..6734578,7,TGG"	TCAATAACAGCACCAGCCT	5	0	3	1	3	1	1	1	0	2	3	1	3	1	0	2	2	3	1	5	10
"TTLL3B-cds,chr2L:6733249..6734578,9,TGG"	TCTCGAATTTCGGAGCGCT	12	0	6	3	5	4	4	7	3	5	2	4	2	7	4	1	6	11	8	5	42
"TTLL3B-cds,chr2L:6733249..6734578,14,TGG"	GGCAGTGGGTCCAAAACCA	10	1	8	9	5	6	7	12	6	9	10	9	10	11	6	5	9	8	9	7	50
"TTLL3B-cds,chr2L:6733249..6734578,19,TGG"	ACTTCTCTCCCGACAGCAT	51	0	37	37	20	24	23	44	28	6	23	31	22	33	23	18	34	35	31	74	194
"v(2)k05816-cds,chr2L:3045712..3045883,8,CGG"	TCGGCCGCTGGTGAGGATG	16	0	15	14	9	12	15	15	10	12	16	11	17	14	3	6	10	20	14	34	71
"v(2)k05816-cds,chr2L:3045712..3045883,9,CGG"	GATGCGGACATTGTGATCT	29	0	26	29	21	11	21	18	15	12	20	29	22	22	21	13	17	32	24	37	136
"v(2)k05816-cds,chr2L:3045712..3045883,9,CGG"	GATGCGGACATTGTGATCT	29	0	26	29	21	11	21	18	15	12	20	29	22	22	21	13	17	32	24	37	136
"v(2)k05816-cds,chr2L:3045712..3045883,14,AGG"	CCGGAGAGCAGCAACATCG	8	0	1	2	1	2	0	1	3	2	3	4	2	0	4	1	5	4	5	5	12
"v(2)k05816-cds,chr2L:3045712..3045883,15,CGG"	TCAAGTACAACCTGCTCAA	19	0	9	11	9	9	12	17	4	13	7	12	12	9	11	7	20	18	18	20	77
"Arc2-cds,chr2R:10249545..10250126,5,AGG"	AAAGAGGAACCGCCATCCA	8	0	3	8	4	2	6	6	3	3	6	2	4	2	6	3	7	9	4	1	32
"Arc2-cds,chr2R:10249545..10250126,8,TGG"	ACTGCACGGTGAGATTCAG	15	0	11	14	5	6	11	14	9	6	7	8	8	10	4	7	13	12	8	12	48
"Arc2-cds,chr2R:10249545..10250126,12,TGG"	GACGAGTTCATCAATGCCG	2	0	3	2	0	1	0	5	1	4	0	0	2	1	1	1	1	3	3	4	11
"Arc2-cds,chr2R:10249545..10250126,17,AGG"	GTGGAGGGCATCAGCGACA	1	0	1	1	2	3	3	1	1	0	0	0	0	1	1	1	0	2	2	5	5
"Arc2-cds,chr2R:10249545..10250126,20,TGG"	CTCTTCAAGAGCATTGCCG	13	0	4	6	8	9	6	17	4	7	6	7	7	11	2	6	10	10	10	16	57
"Arp53D-cds,chr2R:12661908..12663055,1,AGG"	CCTGGAAACATGAGCAGCG	8	0	9	4	3	5	4	3	5	3	5	4	1	6	2	5	4	11	3	7	22
"Arp53D-cds,chr2R:12661908..12663055,2,TGG"	AATTCACACCACGCCGCAG	6	0	7	6	9	7	6	6	5	6	9	9	1	3	3	3	3	8	3	3	39
"Arp53D-cds,chr2R:12661908..12663055,5,AGG"	AACGGCTCTGGAGTATGTA	1	0	2	4	2	2	3	4	3	2	1	1	3	2	2	1	2	2	1	1	14
"Arp53D-cds,chr2R:12661908..12663055,7,TGG"	GCTGTCTTCCCGTCGATTG	5	0	10	5	2	3	5	5	7	2	10	7	7	4	1	1	3	5	8	5	29
"Arp53D-cds,chr2R:12661908..12663055,9,TGG"	CGTCACCTGAACGTCCTGC	10	0	5	4	1	8	6	2	9	3	8	3	1	3	3	1	3	11	8	3	23
"AttA-cds,chr2R:10634896..10635158,4,AGG"	GCACTTTTCGCCATTACCG	3	0	5	3	2	1	3	4	0	1	7	1	3	2	2	2	1	3	6	2	10
"AttA-cds,chr2R:10634896..10635158,6,AGG"	CCCATTCGCGTCCGTCGCC	227	0	195	121	130	110	146	145	136	109	159	105	112	89	90	86	179	168	96	95	844
"AttA-cds,chr2R:10634896..10635158,9,TGG"	CCTTAACCTCCAATCCCGC	9	0	3	5	4	3	8	8	4	6	6	5	3	3	1	3	2	10	4	6	25
"AttA-cds,chr2R:10634896..10635158,14,AGG"	GCTCGTTTGGATCTGACCA	38	0	33	24	19	23	19	23	14	12	27	22	22	17	13	12	26	21	24	24	137
"AttA-cds,chr2R:10634896..10635158,17,TGG"	GGCAATCCCAACCACAATG	4	0	3	1	5	1	0	0	0	0	0	1	0	0	0	3	0	3	3	2	8
"Bap170-cds,chr2R:2524194..2524435,3,CGG"	GTAAACAGCGCCACTCAGC	27	0	33	36	26	13	28	43	28	13	29	19	17	24	15	18	25	27	27	40	130
"Bap170-cds,chr2R:2524194..2524435,7,CGG"	CAGACGCCGGGCAAGATTG	4	0	3	2	2	3	3	5	1	2	8	5	3	1	2	2	3	2	6	6	21
"Bap170-cds,chr2R:2524194..2524435,8,CGG"	GCCCAATTACAGATCATGC	1	0	2	0	0	1	1	1	2	1	0	1	1	1	0	2	1	1	0	3	9
"Bap170-cds,chr2R:2524194..2524435,11,CGG"	GAGATGCCGCCGTCACCTC	1	0	0	0	1	1	0	1	1	1	4	0	1	0	1	1	0	0	0	1	6
"Bap170-cds,chr2R:2524194..2524435,16,CGG"	AGCAGTTTCACGAACGACG	1	0	0	0	1	0	1	0	1	3	0	0	0	0	1	0	0	0	1	0	2
"bic-cds,chr2R:8757908..8758417,5,AGG"	CAGGTGCGCATTGGCGGCA	6	0	12	6	5	10	6	13	6	8	9	12	8	7	5	3	12	9	7	5	47
"bic-cds,chr2R:8757908..8758417,7,CGG"	TCGTCGCTCAAGAAGCTGT	1	0	3	4	6	2	4	3	1	4	7	5	4	4	4	2	3	3	3	8	23
"bic-cds,chr2R:8757908..8758417,9,AGG"	AACACAATTCCCGGCATCG	17	0	20	17	10	8	11	13	6	12	20	12	11	12	6	6	12	13	9	16	82
"bic-cds,chr2R:8757908..8758417,11,TGG"	TGAACATCATCAAGAACGA	1	0	0	3	1	1	1	2	1	1	0	0	0	0	2	1	1	0	0	1	4
"bic-cds,chr2R:8757908..8758417,12,AGG"	ATCCACTTCAACAATCCGA	18	0	7	4	8	5	9	5	2	4	9	5	3	9	2	1	9	6	7	6	31
"brp-cds,chr2R:5414793..5414882,5,CGG"	CAAGAGATCCTGGCGATGG	4	0	2	3	1	1	3	4	1	1	2	3	4	2	1	1	0	4	3	5	17
"brp-cds,chr2R:5414793..5414882,7,CCG"	CCTTCTCTGTATTTCAAGA	4	0	2	4	0	0	3	1	1	2	1	1	2	0	3	1	2	1	3	0	9
"brp-cds,chr2R:5414793..5414882,8,CCT"	CATTTTGGCCGCCATCGCC	8	0	10	2	4	3	2	3	6	6	5	4	3	7	3	5	4	5	5	3	29
"brp-cds,chr2R:5414951..5415187,1,AGG"	GAATCGCTATGTGCCAAAG	4	0	0	3	1	1	6	0	1	0	2	2	0	4	1	0	3	2	4	1	11
"brp-cds,chr2R:5414951..5415187,2,CGG"	CACTACAACATGCTGCAGA	3	0	3	1	2	4	2	4	2	1	3	4	1	5	3	0	3	4	7	7	17
"CG10384-cds,chr2R:18353983..18354068,1,CGG"	GACATCACTCGCGACAAGC	1	0	2	3	0	1	5	8	0	0	4	1	1	2	3	1	4	3	4	1	18
"CG10384-cds,chr2R:18353983..18354068,5,CGG"	CAAAGTGGCCGTTCCTGTG	44	0	43	27	24	23	42	27	17	23	37	33	21	32	19	21	36	31	32	37	164
"CG10384-cds,chr2R:18354189..18354452,1,CGG"	ATTTCGTGGGCAAGCTGCT	72	0	60	50	41	38	47	60	41	42	59	43	53	37	31	28	50	54	56	66	292
"CG10384-cds,chr2R:18354189..18354452,4,AGG"	AACTCGATGAAGCGCCTGC	16	0	6	2	7	5	5	10	10	6	8	5	1	7	2	4	5	8	6	3	35
"CG10384-cds,chr2R:18354189..18354452,7,TGG"	ATGTGCAAGATGGCCGTTC	31	0	21	18	13	12	17	16	16	11	15	15	16	12	9	8	20	11	11	21	101
"CG10927-cds,chr2R:14500632..14501714,5,GGG"	GAAGACATAACTGGGATCC	3	0	3	1	2	2	4	5	4	2	3	2	0	4	2	2	2	2	5	5	23
"CG10927-cds,chr2R:14500632..14501714,6,AGG"	CTCTCCGATGAGTTCGACG	46	0	43	38	17	19	24	21	10	10	40	23	17	23	18	18	19	38	20	37	143
"CG10927-cds,chr2R:14500632..14501714,8,TGG"	AAGGCGCACAGTTGCGAGT	3	0	2	0	1	1	2	0	0	0	1	2	0	0	0	0	0	1	2	1	4
"CG10927-cds,chr2R:14500632..14501714,10,CGG"	ACGAAACAGCAGCTCCAGG	4	0	4	2	4	2	4	6	3	4	3	4	1	1	3	1	5	4	3	3	16
"CG10927-cds,chr2R:14500632..14501714,12,AGG"	CAACACCTAAAGCGCGTCC	3	0	3	6	2	2	7	4	2	0	4	4	1	2	2	1	3	1	2	1	17
"CG11110-cds,chr2R:16529342..16529435,3,TGG"	TCACTTTCCTGGACTGCGT	9	0	10	10	7	7	10	8	6	3	10	6	8	9	6	4	15	9	5	16	50
"CG11110-cds,chr2R:16529342..16529435,8,CCT"	AGTGGCAGAGCGTACAGCA	1	0	2	0	0	0	1	1	0	0	2	0	0	0	2	0	1	3	0	4	9
"CG11110-cds,chr2R:16529342..16529435,10,CCT"	CACATAACCAACGCAGTCC	12	0	8	12	15	5	10	10	8	4	15	13	4	4	6	8	16	12	10	11	55
"CG11110-cds,chr2R:16529501..16529922,1,CGG"	CCCGCTCTCAATCCCGTGC	1	0	0	0	0	0	0	0	0	0	0	0	0	0	0	0	0	0	0	0	0
"CG11110-cds,chr2R:16529501..16529922,3,TGG"	CTATGTGTTCCTGCTGCGC	2	0	3	3	4	3	4	1	4	2	6	1	3	2	3	1	2	4	5	4	20
"CG11388-cds,chr2R:19910097..19911473,4,TGG"	AAGTGTAAATCGCAGCTGC	14	0	12	8	6	13	7	13	10	8	14	9	9	13	9	6	4	15	10	10	43
"CG11388-cds,chr2R:19910097..19911473,7,CGG"	CGTGACCCTGATCATCAAT	2	0	1	0	0	1	1	0	0	0	0	3	1	0	0	1	1	0	1	6	7
"CG11388-cds,chr2R:19910097..19911473,9,TGG"	CCGCCAGAAGCCGAAGAGT	4	0	5	0	0	2	2	1	2	3	5	1	3	0	1	0	1	0	2	2	10
"CG11388-cds,chr2R:19910097..19911473,12,AGG"	TTGGACCCTGCTGCGTTGC	9	0	8	8	3	3	9	11	3	1	3	6	3	7	3	2	4	9	8	4	33
"CG11388-cds,chr2R:19910097..19911473,14,TGG"	TTCGCCAACACGCATCTCT	2	0	6	1	1	0	3	1	2	5	4	1	0	5	1	6	0	2	1	1	12
"CG12490-cds,chr2R:18722515..18722651,1,AGG"	CTGGGAATGAGGCATGTCC	184	0	169	157	108	118	132	146	95	109	148	122	100	123	79	69	125	151	118	140	825
"CG12490-cds,chr2R:18722515..18722651,2,AGG"	ATATAACTACCGTATTCAT	4	0	1	2	0	3	1	2	2	1	0	0	0	0	0	0	1	2	2	1	7
"CG12490-cds,chr2R:18722515..18722651,2,AGG"	ATATAACTACCGTATTCAT	4	0	1	2	0	3	1	2	2	1	0	0	0	0	0	0	1	2	2	1	7
"CG12490-cds,chr2R:18722515..18722651,2,AGG"	ATATAACTACCGTATTCAT	4	0	1	2	0	3	1	2	2	1	0	0	0	0	0	0	1	2	2	1	7
"CG12490-cds,chr2R:18722515..18722651,2,AGG"	ATATAACTACCGTATTCAT	4	0	1	2	0	3	1	2	2	1	0	0	0	0	0	0	1	2	2	1	7
"CG12866-cds,chr2R:10556149..10556605,4,CGG"	TGTCCCTTAGTCAGTCTCA	2	0	2	1	0	1	0	1	1	1	2	0	4	0	3	1	0	2	2	0	6
"CG12866-cds,chr2R:10556149..10556605,7,TGG"	AGATTTCCCCATATGCTTG	27	0	20	11	7	15	12	15	10	13	9	15	11	21	7	6	13	16	19	16	79
"CG12866-cds,chr2R:10556149..10556605,11,AGG"	GCCAGCAATTCCACCATCT	10	0	5	7	8	4	2	4	8	3	4	4	4	7	5	3	5	5	3	8	26
"CG12866-cds,chr2R:10556149..10556605,13,TGG"	ATATCTGAGGTGCCGTTTG	1	0	5	1	0	0	0	0	0	1	2	2	1	0	0	1	3	1	1	2	12
"CG12866-cds,chr2R:10556149..10556605,15,AGG"	CTTTGAGAAAAAATACTCT	1	0	0	0	0	0	0	0	0	0	0	0	0	0	1	0	0	0	0	0	1
"CG12910-cds,chr2R:6154605..6154767,3,AGG"	GCGACAGATGATCTTCGAG	2	0	2	4	0	0	1	1	0	1	1	1	2	2	0	1	0	2	3	2	7
"CG12910-cds,chr2R:6154605..6154767,6,TGG"	CTGGGACTACAGCAACAGT	4	0	3	1	4	4	0	1	1	2	2	2	2	1	1	2	2	5	2	3	12
"CG12910-cds,chr2R:6154605..6154767,10,AGG"	GATAGGGAACAGCACGCTC	28	0	18	20	17	19	21	25	16	25	21	17	27	11	12	13	18	20	25	30	149
"CG12910-cds,chr2R:6154605..6154767,12,AGG"	CTCGGCGTATTTCGATGCC	1	0	2	1	1	3	0	1	2	1	1	2	0	2	0	1	0	2	1	0	10
"CG12910-cds,chr2R:6154605..6154767,14,CCA"	ATCATCTGTCGCTGCGCCT	74	0	78	62	56	42	49	53	31	29	49	51	46	50	21	28	48	62	68	65	350
"CG13511-cds,chr2R:18547217..18547482,4,TGG"	TAACCACGCAGCCAAACTA	3	0	0	0	1	0	1	2	0	0	0	0	2	0	0	1	0	0	1	0	3
"CG13511-cds,chr2R:18547217..18547482,9,CGG"	TACCCGTCTACACCCTGAA	39	0	42	18	23	31	31	44	16	24	33	36	26	26	24	17	40	29	42	81	194
"CG13511-cds,chr2R:18547217..18547482,15,TGG"	GGGCCGGGCGCACATCCAC	20	0	18	12	11	17	8	16	15	14	15	12	7	14	8	7	13	14	13	18	79
"CG13511-cds,chr2R:18547217..18547482,19,GGG"	GTGGGCTGCAAGCCGATGA	1	0	2	0	0	0	0	0	0	1	1	0	0	1	0	0	1	1	0	1	7
"CG13511-cds,chr2R:18547217..18547482,24,AGG"	TGTCCGTCCTGCAGGGGCG	1	0	2	0	2	1	1	2	3	1	1	0	1	2	1	0	2	0	1	0	11
"CG13541-cds,chr2R:19171827..19172345,3,AGG"	CCCAAGATTAATAATTCGA	4	0	2	2	0	3	0	0	0	0	1	0	1	0	1	0	3	0	0	0	3
"CG13541-cds,chr2R:19171827..19172345,4,AGG"	GATCCGTTCGAGACCCATG	1	0	3	2	2	2	3	2	4	2	5	6	3	0	2	2	2	6	6	3	17
"CG13541-cds,chr2R:19171827..19172345,6,CGG"	ACCCAGTGCCCCTCCCACA	2	0	6	6	3	0	3	0	2	1	2	3	3	4	6	2	2	4	2	3	28
"CG13541-cds,chr2R:19171827..19172345,7,CGG"	GCTCCTGCATCATCCTGTC	11	0	15	4	5	8	5	12	11	11	7	6	7	7	5	4	6	9	6	15	59
"CG13541-cds,chr2R:19171827..19172345,12,TGG"	GTCCATATGCCGGAAACCG	6	0	1	6	6	6	6	12	4	5	6	2	6	5	3	2	11	11	2	2	22
"CG15126-cds,chr2R:15578350..15578511,6,TGG"	GACATGGAGGACCGCATCA	1	0	1	2	0	0	0	0	0	0	1	0	0	1	0	0	0	0	0	0	1
"CG15126-cds,chr2R:15578350..15578511,10,TGG"	CGCATCATGGAGGCCACCA	5	0	6	9	5	7	5	8	2	3	9	10	5	3	5	4	9	11	7	16	42
"CG15126-cds,chr2R:15578350..15578511,12,CGG"	GACCGCCCCATCATCACCA	141	0	94	74	68	60	95	75	64	49	90	76	63	81	50	47	84	89	79	110	547
"CG15126-cds,chr2R:15578350..15578511,13,CCA"	CGGGTCCTCCGTGTGGTGG	10	0	11	5	3	5	0	5	3	10	6	6	6	5	3	4	5	4	4	6	17
"CG15126-cds,chr2R:15578350..15578511,18,CCA"	ATGCGGTCCTCCATGTCCA	10	0	10	10	7	7	7	5	3	10	8	7	10	7	7	6	10	5	7	13	51
"CG15704-cds,chr2R:12167698..12167853,6,TGG"	TACTGCATGTGCCGTGTCC	5	0	1	3	4	2	0	4	4	3	2	2	2	1	1	1	5	3	2	7	17
"CG15704-cds,chr2R:12167698..12167853,7,TGG"	TCCCTGTTCGCCTGCATGA	22	0	14	20	14	11	12	19	10	9	17	10	10	13	7	11	17	20	12	18	81
"CG15704-cds,chr2R:12167698..12167853,9,CGG"	TGAGAGCCAAGCTGACCCA	34	0	38	20	18	13	26	24	15	28	19	22	24	29	15	12	18	32	27	27	164
"CG15704-cds,chr2R:12167698..12167853,11,CCT"	GTAGGCCACCACATCCACC	26	0	19	24	18	20	21	19	16	14	23	19	14	15	7	15	26	26	26	31	128
"CG15704-cds,chr2R:12167698..12167853,13,CCG"	CAGGGACAGCTCCAGGACA	34	0	35	39	27	32	26	39	18	20	29	22	28	27	16	19	39	28	36	45	187
"CG15925-cds,chr2R:12333777..12334856,4,CGG"	GGATATCCCAGTCAAATGC	6	0	5	6	4	8	4	9	6	5	10	4	2	5	2	2	4	7	4	7	38
"CG15925-cds,chr2R:12333777..12334856,8,TGG"	AGGATCAGCTGGCGGCGTT	2	0	0	2	1	2	0	1	0	0	1	0	0	0	0	1	0	2	1	1	4
"CG15925-cds,chr2R:12333777..12334856,10,AGG"	CACTACTGCCGAATTCGAT	29	0	23	26	18	19	18	17	20	14	16	15	16	18	12	10	19	23	27	39	113
"CG15925-cds,chr2R:12333777..12334856,12,AGG"	ACCGGTGACACCTCATTTG	19	0	9	9	6	8	11	12	7	6	12	2	5	12	8	5	12	12	4	10	57
"CG15925-cds,chr2R:12333777..12334856,14,AGG"	CTCGTCCAGCGCCGTCTCC	4	0	1	0	2	0	0	2	0	2	3	1	2	6	1	0	2	5	1	1	11
"CG16741-cds,chr2R:16234636..16234899,5,CGG"	CAGCCGTGTTCGCCCAAGA	26	0	27	11	16	8	20	13	5	11	14	12	11	16	10	15	14	18	14	19	92
"CG16741-cds,chr2R:16234636..16234899,7,TGG"	CGTGGAGTGCCAAGTTCAA	2	0	2	2	0	4	0	1	1	2	2	2	1	2	2	1	8	2	2	3	9
"CG16741-cds,chr2R:16234636..16234899,9,AGG"	CCGGAGAAGATTAACGATC	2	0	0	2	0	0	1	4	0	0	0	0	3	1	2	0	1	1	1	1	5
"CG16741-cds,chr2R:16234636..16234899,11,AGG"	AAGCAAGAGTCCGGCCGCA	3	0	3	5	0	3	2	6	3	5	4	2	3	2	0	1	4	5	3	5	19
"CG16741-cds,chr2R:16234636..16234899,12,TGG"	ACTGCCACGCAAACGTTCT	11	0	9	5	5	6	3	6	5	2	11	1	2	4	1	5	9	7	7	4	31
"CG17739-cds,chr2R:8194793..8194970,6,AGG"	CCGGATCGAGGGCTGCATT	26	0	24	21	16	14	21	19	11	17	20	18	20	20	11	16	20	23	17	33	121
"CG17739-cds,chr2R:8194793..8194970,10,CGG"	GTCACAGCAGCCAAGTCAC	39	0	38	39	27	22	28	32	26	25	37	22	28	28	13	23	35	29	46	53	175
"CG17739-cds,chr2R:8194793..8194970,12,CGG"	ACTATGTGCTGTCCGTAAA	45	0	22	23	14	9	16	25	16	21	15	9	21	16	9	9	20	12	19	49	132
"CG17739-cds,chr2R:8194793..8194970,13,CGG"	ATACGCAGAGTTATGTGCC	7	0	6	1	1	2	3	5	1	4	5	2	2	1	4	1	0	2	3	3	17
"CG17739-cds,chr2R:8194793..8194970,15,CCC"	TAATGCAGCCCTCGATCCG	2	0	2	6	4	3	3	2	4	4	2	4	1	1	5	0	3	2	2	5	18
"CG18324-cds,chr2R:10056968..10057027,3,CCT"	TAGAAGGGGCTGGCGAAAT	8	0	9	3	6	6	7	4	3	5	5	2	3	4	7	7	3	7	6	8	33
"CG18324-cds,chr2R:10057075..10057614,1,AGG"	AAGGCCCAACAGCATGCCC	14	0	5	5	5	8	2	4	4	4	8	4	4	8	3	3	12	12	10	13	51
"CG18324-cds,chr2R:10057075..10057614,4,TGG"	CACAAGCATACTTCGATGA	6	0	5	2	2	2	5	5	1	3	3	0	2	1	1	0	4	5	4	7	22
"CG18324-cds,chr2R:10057075..10057614,6,TGG"	TGCATATTTACCGGACCAA	3	0	4	1	2	1	1	1	2	1	3	1	1	2	0	2	1	3	3	6	10
"CG18324-cds,chr2R:10057075..10057614,9,TGG"	AGCTTGAACCGAACGCTTG	30	0	28	23	17	11	24	29	20	15	27	21	22	13	10	11	29	22	24	33	143
"CG18537-cds,chr2R:14183450..14183518,3,CGG"	TTTGGCTAATCAGTAGATG	3	0	1	3	5	3	2	2	1	3	0	2	2	2	1	2	2	1	2	4	15
"CG18537-cds,chr2R:14183450..14183518,4,CCG"	ATTAAGACTGACGAATAGC	2	0	1	2	0	0	0	3	1	1	1	0	0	1	1	1	2	0	0	2	2
"CG18537-cds,chr2R:14183578..14183730,1,CGG"	TTGATATTAACCACCTCTT	1	0	1	0	0	1	0	2	0	1	0	1	1	0	1	2	0	3	0	2	3
"CG18537-cds,chr2R:14183578..14183730,2,AGG"	AGTCCAGTATTGTTCGCTT	1	0	0	0	0	1	1	0	0	0	0	0	1	0	0	0	0	0	0	0	3
"CG18537-cds,chr2R:14183578..14183730,6,CGG"	AAAGTTTGGAATATCAGCG	1	0	0	2	1	0	1	1	1	1	0	0	2	1	1	0	0	0	0	1	5
"CG18539-cds,chr2R:14186048..14186386,1,CGG"	GACGTTCATCACTGCTCAT	2	0	2	1	0	1	1	1	1	0	0	0	1	1	0	0	1	1	1	1	12
"CG18539-cds,chr2R:14186048..14186386,3,TGG"	CGATTACAAAATGATGCCC	6	0	7	7	2	5	2	1	2	6	3	9	3	9	6	3	11	4	3	4	38
"CG18539-cds,chr2R:14186048..14186386,4,CGG"	CATTTTTCGAATATCTAAA	1	0	1	1	0	1	0	0	0	0	1	0	0	1	0	1	0	0	0	0	1
"CG18539-cds,chr2R:14186048..14186386,6,TGG"	GACGCGTTCATCAAGAATG	19	0	21	11	12	17	16	34	12	14	19	26	19	23	18	14	19	24	20	15	105
"CG18539-cds,chr2R:14186048..14186386,9,TGG"	CCAATATGGTGCAGTTCGA	12	0	12	13	12	5	8	12	13	3	10	8	16	7	9	7	12	12	15	11	75
"CG2970-cds,chr2R:19837065..19837166,1,TGG"	CTTCCTGCTCGCCGGCTCA	8	0	5	8	4	7	11	4	4	5	7	1	5	7	2	2	9	13	11	4	38
"CG2970-cds,chr2R:19837065..19837166,6,AGG"	TCGCAATCTCGGAGGGGAA	3	0	3	2	0	0	3	5	0	2	3	0	1	1	1	2	0	2	2	3	8
"CG2970-cds,chr2R:19837065..19837166,7,CCT"	AATCCATGAGCCGGCGAGC	4	0	1	3	0	0	1	0	1	0	1	1	1	0	0	0	0	1	0	0	11
"CG2970-cds,chr2R:19837065..19837166,10,CCT"	CACATGTTTATCGGGGTGG	80	0	74	56	47	39	37	55	36	29	58	48	40	43	24	35	42	55	54	55	258
"CG2970-cds,chr2R:19837238..19837445,1,GGG"	CTGGGTGGTGGAGCGCATG	1	0	3	1	1	0	0	2	0	1	2	2	0	2	1	0	0	4	0	3	6
"CG30087-cds,chr2R:11579953..11580175,3,CGG"	AGTTCCTGAACCCGCTGTG	4	0	2	3	1	1	0	1	1	2	4	3	2	2	0	1	2	4	1	6	7
"CG30087-cds,chr2R:11579953..11580175,7,AGG"	TGAATCCCAAACGGCCATG	4	0	1	2	2	3	2	4	1	2	2	1	3	0	0	1	4	4	3	6	17
"CG30087-cds,chr2R:11579953..11580175,11,TGG"	ATTAGATCTGCACCGTTCA	1	0	1	1	1	0	0	0	1	1	1	2	1	1	1	0	0	1	0	0	6
"CG30087-cds,chr2R:11579953..11580175,12,TGG"	ACAATTCATTAACGCATTG	1	0	1	0	0	0	1	0	1	3	0	1	2	3	0	0	1	2	1	2	8
"CG30087-cds,chr2R:11579953..11580175,14,CCA"	TGGCGATGACAAACCAAGC	25	0	17	16	9	9	18	10	9	7	17	13	10	8	8	11	17	18	16	16	86
"CG30100-cds,chr2R:12179320..12179760,2,TGG"	GTGCGCTGCAAGTCCAATC	5	0	13	5	5	6	6	6	4	3	8	7	8	6	3	5	14	3	10	5	42
"CG30100-cds,chr2R:12179320..12179760,3,AGG"	TCCCGCTTTCCCGTGCTTC	10	0	7	6	7	3	4	4	4	3	2	3	5	4	2	4	5	7	7	1	30
"CG30100-cds,chr2R:12179320..12179760,6,CGG"	TCGAGGAGACCTTCATGCG	2	0	2	2	2	6	3	2	3	1	7	0	1	4	1	2	1	3	2	5	21
"CG30100-cds,chr2R:12179320..12179760,11,CGG"	CATCTACCCACCAATATAA	1	0	2	1	0	0	0	1	0	0	0	1	0	1	1	0	0	1	0	0	4
"CG30100-cds,chr2R:12179320..12179760,12,TGG"	CTAGCATCAAAGAATCGAG	3	0	5	1	2	0	2	4	1	1	0	2	1	1	1	1	3	2	1	0	7
"CG30160-cds,chr2R:2892723..2892974,1,TGG"	CTGCTGTACTTGCTCAACC	745	0	640	590	391	410	475	488	363	399	535	504	451	431	287	309	525	563	720	1085	3278
"CG30160-cds,chr2R:2892723..2892974,1,TGG"	CTGCTGTACTTGCTCAACC	745	0	640	590	391	410	475	488	363	399	535	504	451	431	287	309	525	563	720	1085	3278
"CG30160-cds,chr2R:2892723..2892974,2,TGG"	TTGCTCAACCTGGTGTTCG	472	1	425	355	269	316	317	348	245	237	374	328	295	318	165	180	361	367	402	496	2037
"CG30160-cds,chr2R:2892723..2892974,2,TGG"	TTGCTCAACCTGGTGTTCG	472	1	425	355	269	316	317	348	245	237	374	328	295	318	165	180	361	367	402	496	2037
"CG30160-cds,chr2R:2892723..2892974,2,TGG"	TTGCTCAACCTGGTGTTCG	472	1	425	355	269	316	317	348	245	237	374	328	295	318	165	180	361	367	402	496	2037
"CG30409-cds,chr2R:19242150..19242446,4,TGG"	CCCGCCATGAACAAGCATG	2	0	1	2	0	1	2	1	0	0	4	1	2	2	2	2	1	1	1	1	12
"CG30409-cds,chr2R:19242150..19242446,8,AGG"	CATGTCGCTTGTCTGCTGC	2	0	5	4	3	1	4	7	2	3	6	7	3	1	6	2	1	4	2	2	22
"CG30409-cds,chr2R:19242150..19242446,10,CGG"	AGAGCTGCATGAACTGCTG	1	0	0	1	0	1	0	0	0	0	1	0	0	1	0	0	2	0	1	3	2
"CG30409-cds,chr2R:19242150..19242446,12,CGG"	GCCATGACACCCGCTCGAG	58	0	52	47	32	45	44	33	17	41	54	30	38	33	22	25	53	43	40	52	243
"CG30409-cds,chr2R:19242150..19242446,17,TGG"	AGGCGGAGGAGGAGTTCTG	8	0	9	4	3	3	5	7	3	3	9	3	3	3	4	2	6	5	3	3	18
"CG30471-cds,chr2R:11422700..11423030,3,CGG"	GAATGAGTCCACTTTGCGA	1	0	4	2	0	2	1	0	0	4	2	3	1	4	0	3	3	3	1	3	5
"CG30471-cds,chr2R:11422700..11423030,5,CGG"	ACGAGTACGGATTTCTCAA	2	0	2	3	4	0	2	4	2	2	1	2	1	3	1	2	0	3	3	3	14
"CG30471-cds,chr2R:11422700..11423030,7,CGG"	TCCCCAGAAATTATCTCAA	2	0	2	4	0	1	3	0	0	0	0	0	0	1	0	3	0	0	0	1	4
"CG30471-cds,chr2R:11422700..11423030,11,AGG"	GCATGAACCCCATCTCACC	102	0	87	67	61	59	66	79	55	55	82	75	58	75	43	41	85	78	80	97	456
"CG30471-cds,chr2R:11422700..11423030,14,TGG"	ATCTTCGGGCTTACCAAAG	6	0	6	2	2	2	4	3	1	3	0	3	1	3	0	3	5	1	2	5	15
"CG3092-cds,chr2R:19120316..19121359,3,TGG"	GCGCAATCCGAGCTGCCCT	3	0	0	1	0	0	1	1	1	0	0	0	0	0	0	0	0	0	1	1	1
"CG3092-cds,chr2R:19120316..19121359,8,CGG"	CGGAGTGCGGATGCGGGCA	2	0	1	0	0	2	0	1	0	0	1	0	0	0	0	1	0	0	0	2	2
"CG3092-cds,chr2R:19120316..19121359,10,CGG"	GCGTTTGTGGCGACGTCCC	1	0	5	0	0	0	0	0	2	1	1	1	0	2	0	1	0	1	3	2	7
"CG3092-cds,chr2R:19120316..19121359,12,CGG"	ATTCGCAGGTGATCTGCCG	2	0	2	2	1	2	1	3	1	1	2	2	0	3	2	4	1	6	1	5	16
"CG3092-cds,chr2R:19120316..19121359,16,CGG"	GACTGGGATCGGCGCAGTG	31	0	19	20	20	15	16	19	17	8	23	14	15	15	11	10	18	21	29	22	120
"CG3328-cds,chr2R:20055981..20057403,5,AGG"	CATCTGGATCTGCTGGTGC	19	0	17	11	14	7	15	17	7	10	12	12	9	12	11	6	10	15	8	13	89
"CG3328-cds,chr2R:20055981..20057403,10,AGG"	TCGACGATGGCATCCAGCT	9	0	9	14	5	4	10	6	4	7	4	9	3	5	7	9	8	10	9	14	60
"CG3328-cds,chr2R:20055981..20057403,12,TGG"	ACAATGGCCACCTGTCCGC	78	0	48	64	38	47	46	44	36	38	67	45	38	39	30	34	38	66	50	30	265
"CG3328-cds,chr2R:20055981..20057403,16,CGG"	CGCACACGTCGCCCATGAA	10	0	3	11	8	10	3	8	4	5	6	7	4	4	2	2	11	8	9	6	33
"CG3328-cds,chr2R:20055981..20057403,18,CGG"	ATGCCCACCTGACCAACTC	3	0	8	5	6	5	3	3	2	5	7	5	1	0	0	1	4	1	3	4	22
"CG33470-cds,chr2R:9299275..9299326,1,TGG"	TCGTTTGGATTGATTGCAC	706	1	546	470	316	352	402	502	293	346	420	416	365	360	244	235	448	497	499	587	2484
"CG33470-cds,chr2R:9299275..9299326,1,TGG"	TCGTTTGGATTGATTGCAC	706	1	546	470	316	352	402	502	293	346	420	416	365	360	244	235	448	497	499	587	2484
"CG33470-cds,chr2R:9299275..9299326,2,TGG"	TGATTGCACTGGCTATCTG	21	0	10	18	11	12	17	21	8	16	21	19	19	22	5	4	18	16	25	37	103
"CG33470-cds,chr2R:9299275..9299326,2,TGG"	TGATTGCACTGGCTATCTG	21	0	10	18	11	12	17	21	8	16	21	19	19	22	5	4	18	16	25	37	103
"CG33470-cds,chr2R:9299400..9299612,1,CGG"	AACCACAACACACCTACGA	28	0	24	11	22	17	16	22	10	16	18	13	13	16	6	7	14	15	23	12	113
"CG4250-cds,chr2R:18551250..18551379,5,AGG"	TATGATAGCGCACCGCAGC	5	0	2	2	2	1	2	3	1	1	1	2	1	3	2	3	2	2	1	6	5
"CG4250-cds,chr2R:18551250..18551379,8,AGG"	CCTCAGCTCCATCAGGGAC	7	0	7	5	5	4	8	4	6	7	5	8	6	5	1	3	2	7	9	12	47
"CG4250-cds,chr2R:18551250..18551379,11,CCT"	CCTGGAAACCCGGAGCCTG	1	0	0	0	0	0	0	0	1	0	0	0	0	0	0	0	0	0	0	1	2
"CG4250-cds,chr2R:18551250..18551379,14,CCG"	GTGCGCTATCATAACTGGG	27	0	21	16	20	21	17	18	10	16	19	14	17	13	10	10	14	20	14	32	95
"CG4250-cds,chr2R:18551250..18551379,18,CCT"	CCTGTCCCTGATGGAGCTG	32	0	25	15	16	11	21	18	17	10	20	20	12	19	8	13	20	15	27	36	109
"CG42565-cds,chr2R:18548056..18548366,2,CGG"	TTCGCCACCGCTCCTCCAG	8	0	7	3	3	3	8	2	2	2	5	2	5	1	2	2	7	6	10	9	27
"CG42565-cds,chr2R:18548056..18548366,4,TGG"	GACGTCATGCAGCAGAACC	3	0	2	2	1	4	1	3	0	1	3	0	1	4	2	2	1	7	0	5	8
"CG42565-cds,chr2R:18548056..18548366,5,CGG"	TCGCCCGCACATCCCAATC	9	0	8	7	7	6	8	5	4	5	10	11	5	10	6	7	8	8	11	8	45
"CG42565-cds,chr2R:18548056..18548366,7,CGG"	GTGATGGCCCAAACCATGC	18	0	10	8	5	8	12	10	3	5	10	9	9	2	4	1	11	7	9	12	52
"CG42565-cds,chr2R:18548056..18548366,8,TGG"	CATCACCAGACGACAGTGC	2	0	2	1	3	0	2	0	2	0	4	1	1	0	1	2	0	1	1	3	7
"CG42855-cds,chr2R:14574954..14575184,4,TGG"	CAAAGCCGTAAATCCCGGA	3	0	7	4	2	3	1	7	2	0	4	2	1	6	2	3	0	3	2	5	21
"CG42855-cds,chr2R:14574954..14575184,6,AGG"	CTGATCCAGAAAGTGCGAC	10	0	17	21	10	9	12	13	7	3	15	16	4	8	5	7	12	13	15	13	73
"CG42855-cds,chr2R:14574954..14575184,9,CGG"	CGCCAGAGACCCCAAACCG	12	0	9	8	7	9	9	6	9	7	8	3	4	2	3	6	9	13	5	3	40
"CG42855-cds,chr2R:14574954..14575184,10,CCT"	AGTTTTGCCACACCGCCAA	14	0	23	10	12	9	11	17	4	10	13	7	10	12	5	2	16	11	13	19	75
"CG42855-cds,chr2R:14574954..14575184,11,CCA"	ACGGCTTTGACCCACGAAC	14	0	10	16	7	10	10	11	6	8	11	10	7	10	7	9	11	12	13	20	56
"CG43315-cds,chr2R:8128747..8128835,3,AGG"	AGCAACAGCAGCTCCTCCG	14	0	8	11	9	4	16	4	7	5	8	4	4	5	4	1	8	7	8	10	48
"CG43315-cds,chr2R:8128747..8128835,5,CCT"	GAGGAAGAACACCGTCGCC	11	0	13	7	5	4	5	6	9	7	9	6	7	6	11	2	10	8	6	6	45
"CG43315-cds,chr2R:8128747..8128835,8,CCA"	TCGGAGGAGCTGCTGTTGC	3	0	2	0	1	0	3	0	0	0	1	2	0	1	1	0	5	2	0	1	8
"CG43315-cds,chr2R:8129094..8129173,1,TGG"	TTGACGTGGCCCTCTGTCG	7	0	10	7	1	1	5	5	3	3	8	4	4	3	3	6	6	4	6	2	26
"CG43315-cds,chr2R:8129094..8129173,2,CGG"	TCGATGTCGTGCGTCCCTG	14	0	12	10	5	9	8	13	7	3	9	6	7	7	4	8	9	8	5	12	47
"CG43370-cds,chr2R:13426827..13428326,8,AGG"	GGAGGTGCAAAAGTTGATA	3	0	0	1	0	3	1	2	3	1	2	0	0	1	0	2	3	2	0	2	10
"CG43370-cds,chr2R:13426827..13428326,13,TGG"	TCTGGTCCAGAACACGACA	8	0	2	2	1	2	3	3	2	2	2	2	2	1	4	3	4	2	4	3	21
"CG43370-cds,chr2R:13426827..13428326,15,TGG"	TTAGCCTGCAGTTCTTTCA	2	0	0	1	0	2	0	2	0	0	4	3	4	1	1	0	2	2	0	3	8
"CG43370-cds,chr2R:13426827..13428326,19,AGG"	TTCGCTGTTGAAGATTGCC	63	0	44	44	25	37	39	44	24	27	47	36	29	38	28	27	51	31	56	111	235
"CG43370-cds,chr2R:13426827..13428326,24,GGG"	AGTGACGAAGATTCGGGTG	33	0	23	17	16	16	13	16	10	11	16	22	12	13	6	9	24	11	15	21	92
"CG43396-cds,chr2R:6247844..6248232,1,TGG"	AACTACTGCACTTTGGGAG	15	0	10	10	2	3	7	3	4	8	10	5	3	9	4	4	7	6	6	14	37
"CG43396-cds,chr2R:6247844..6248232,2,TGG"	CTCACCGCTGCGCTCACTT	5	0	9	4	5	1	8	3	2	4	4	7	5	2	2	1	10	8	5	3	31
"CG43396-cds,chr2R:6247844..6248232,4,AGG"	AGAAAAGAAAAATGTGTAG	1	0	0	0	0	0	0	0	0	0	0	0	0	0	0	0	0	1	0	0	1
"CG43396-cds,chr2R:6247844..6248232,6,AGG"	GCCAGTTGTGCAACGATAG	7	0	8	7	7	2	6	7	4	6	7	4	1	4	7	3	3	7	3	11	39
"CG43396-cds,chr2R:6247844..6248232,8,CCG"	GGACCCAAAGTGAGCGCAG	14	0	13	12	9	8	10	15	5	7	16	12	3	8	3	2	7	7	6	17	71
"CG43788-cds,chr2R:12825129..12825213,2,TGG"	TTTTCCTTAGCATCCGATC	17	0	15	13	8	7	7	17	8	7	18	8	18	9	8	7	6	11	15	15	76
"CG43788-cds,chr2R:12825278..12825381,1,AGG"	ATCAGTTCGCAATCGCTGT	36	0	35	48	28	30	36	36	19	21	24	30	31	33	20	24	32	40	48	56	201
"CG43788-cds,chr2R:12825278..12825381,3,CGG"	TAGCACCGCCAACTGAATG	1	0	0	3	0	0	0	1	1	1	0	2	1	0	2	2	1	1	0	0	4
"CG43788-cds,chr2R:12825278..12825381,4,AGG"	AAATGAAAAATGCTGCAAG	1	0	0	1	0	0	0	0	0	0	0	0	0	0	0	0	0	0	0	0	0
"CG43788-cds,chr2R:12825278..12825381,5,CCT"	AACTGATGTACAATACCCG	12	0	13	9	7	8	4	14	2	8	11	5	3	10	5	4	11	7	9	6	43
"CG4409-cds,chr2R:12330755..12331262,4,AGG"	CTTTCGATGGGTTTTCCCC	6	0	6	3	0	3	4	6	1	0	4	3	0	2	1	1	4	2	3	0	16
"CG4409-cds,chr2R:12330755..12331262,7,CGG"	AAGCCGGGTAGTGACGAAT	5	0	0	2	2	0	2	3	0	1	2	2	0	1	0	1	1	1	1	4	10
"CG4409-cds,chr2R:12330755..12331262,10,CGG"	TTGGCTTCGTGACGCTCGA	17	0	17	13	14	14	18	24	12	18	21	25	20	15	5	10	12	18	26	22	109
"CG4409-cds,chr2R:12330755..12331262,12,AGG"	AGAGTGACGAAAGCGACCA	21	0	9	10	10	9	5	4	12	8	11	9	8	7	4	5	11	3	7	7	64
"CG4409-cds,chr2R:12330755..12331262,13,CGG"	AGTCGCCAAAAGCCAAGTC	6	0	7	7	3	7	1	1	3	2	5	5	4	4	3	4	2	5	3	2	20
"CG44243-cds,chr2R:12085286..12085843,2,AGG"	CTTCTCTCCTCCGCCGCTC	148	0	118	106	73	64	91	99	64	70	106	81	74	75	47	61	98	99	108	86	522
"CG44243-cds,chr2R:12085286..12085843,5,TGG"	CGCCTGGCATCCAGCGGAG	3	0	1	1	0	0	2	1	0	0	0	1	0	0	0	0	0	0	0	2	4
"CG44243-cds,chr2R:12085286..12085843,7,AGG"	CCACCATCTGCTGGACAGC	9	0	9	7	9	5	10	4	1	5	11	10	6	7	1	3	3	10	9	16	44
"CG44243-cds,chr2R:12085286..12085843,9,TGG"	AGGCGCCAGCCACCGCCCG	1	0	1	0	0	0	0	0	0	0	0	0	0	1	0	0	1	0	0	0	0
"CG44243-cds,chr2R:12085286..12085843,11,AGG"	TTCACCAACCTCGCTCTAG	45	0	51	54	32	44	39	43	35	28	33	35	42	42	26	30	56	46	57	74	293
"CG45069-cds,chr2R:20302371..20302754,4,tgg"	GCCTCCTACGCTGCTCCCG	8	0	6	8	4	2	5	5	4	4	7	4	4	6	5	2	11	8	12	5	25
"CG45069-cds,chr2R:20302371..20302754,6,CGG"	GCTCCCGCTTACACCGCCT	11	0	10	16	2	9	6	6	3	3	5	7	5	11	5	6	11	4	7	10	33
"CG45069-cds,chr2R:20302371..20302754,8,TGG"	CTGTGACTACCTATGCTGC	4	0	5	1	3	3	1	4	0	3	4	4	0	2	2	2	4	3	2	4	15
"CG45069-cds,chr2R:20302371..20302754,9,CGG"	GTCACCACCTACTCTGCTC	16	0	8	8	6	8	8	8	4	7	11	6	4	4	5	3	11	9	16	13	48
"CG45069-cds,chr2R:20302371..20302754,10,CCT"	GCAGAGGGCCAAGCAGATA	1	0	1	0	0	1	0	2	0	1	0	0	1	2	1	0	1	0	0	0	2
"CG5327-cds,chr2R:14503556..14503642,4,AGG"	GCCATTAGCGAAATGATCG	2	0	3	0	1	1	2	3	1	1	2	0	0	3	0	1	4	2	0	1	10
"CG5327-cds,chr2R:14503556..14503642,6,CCG"	CATTCTGCGCAAGTGGGTG	7	0	8	5	5	7	4	8	0	2	3	5	2	4	4	2	7	4	8	10	30
"CG5327-cds,chr2R:14503702..14503866,1,AGG"	GCTGCTGCGACGATGATCG	2	0	1	1	1	0	1	2	2	1	0	0	2	1	0	2	1	0	0	1	5
"CG5327-cds,chr2R:14503702..14503866,4,CGG"	ACTGCATCGAGAAGTGCGC	31	0	29	21	22	12	24	19	11	14	17	19	18	13	13	12	16	19	17	29	107
"CG5327-cds,chr2R:14503702..14503866,7,TGG"	GATTTCCTGCAGCACGAGC	32	0	32	28	17	15	18	27	14	20	22	18	20	21	12	12	15	16	29	17	105
"CG6280-cds,chr2R:9642849..9643073,3,TGG"	GCCACGCTCTGCTGTCTCT	7	0	7	10	10	8	8	5	12	4	3	5	6	7	5	5	4	6	7	9	41
"CG6280-cds,chr2R:9642849..9643073,5,CGG"	ATCGTCCAGCCGGCCCTTT	2	0	2	3	5	3	3	3	4	1	3	4	1	4	2	1	1	5	8	8	29
"CG6280-cds,chr2R:9642849..9643073,6,CGG"	CCATCCTCAGCAGCAGTCT	4	0	2	7	2	0	3	5	0	0	2	4	3	2	4	4	5	7	6	3	26
"CG6280-cds,chr2R:9642849..9643073,8,CGG"	GATCTCCCCCAGAATTTGA	22	0	10	14	2	5	9	12	7	6	7	7	8	11	7	6	6	12	1	7	48
"CG6280-cds,chr2R:9642849..9643073,12,CGG"	AAGCCCTGAGTGACAGCAG	3	0	4	5	2	2	1	1	2	1	1	1	3	2	1	2	1	1	8	2	10
"CG7741-cds,chr2R:7191713..7192030,2,CGG"	CTACGAAAGCGCACCCTTT	15	0	26	21	18	10	9	21	10	10	8	15	6	4	11	8	16	11	10	6	95
"CG7741-cds,chr2R:7191713..7192030,3,CGG"	ACTCGCTTCATTTCCCTTG	6	0	10	4	6	2	5	7	9	2	6	9	7	5	4	6	5	3	6	5	41
"CG7741-cds,chr2R:7191713..7192030,6,TGG"	GTAGACAAATCACGCTTAT	4	0	6	4	2	8	1	1	1	3	6	1	3	4	5	1	7	4	1	6	11
"CG7741-cds,chr2R:7191713..7192030,7,TGG"	AAATTCCGTGTCCTTTCAT	21	0	18	14	12	15	9	18	6	15	11	8	11	13	14	14	10	10	9	16	84
"CG7741-cds,chr2R:7191713..7192030,11,TGG"	TGGACTTAGGCGGAGCTAT	4	0	4	2	3	1	1	4	2	0	4	3	2	0	1	0	3	2	2	6	9
"CG8323-cds,chr2R:10052783..10053030,9,AGG"	TTCTTCACCAATCCCATCG	10	0	5	6	4	6	6	6	2	3	10	4	6	4	6	7	9	5	11	10	42
"CG8323-cds,chr2R:10052783..10053030,11,AGG"	AAGACACGGATCCAGCTGC	38	0	31	26	20	27	23	20	18	21	28	22	21	26	17	10	31	25	21	17	156
"CG8323-cds,chr2R:10052783..10053030,18,TGG"	GCGGCACGGGGTACCTATG	3	0	2	3	1	1	0	2	0	1	1	1	1	1	0	1	1	2	0	1	5
"CG8323-cds,chr2R:10052783..10053030,22,CGG"	ATTGTCAATGCCTTCATTA	1	0	2	1	0	0	1	3	1	0	1	1	2	1	0	2	1	0	1	3	4
"CG8323-cds,chr2R:10052783..10053030,25,CGG"	GCCAAAAATGATGGCATTA	1	0	0	0	0	0	1	0	1	0	0	1	1	0	0	1	0	0	0	1	1
"CG8331-cds,chr2R:10059795..10060027,5,TGG"	AACTACTGTGCAACATCAT	9	0	6	7	2	2	2	3	5	6	6	10	6	6	0	1	1	4	7	11	28
"CG8331-cds,chr2R:10059795..10060027,8,AGG"	ATCGAGTCCAGCACAAAGC	14	0	12	11	2	3	7	10	3	4	7	5	5	6	4	6	13	11	8	23	58
"CG8331-cds,chr2R:10059795..10060027,10,TGG"	CACCAAGTGGCTGATCTAC	7	0	15	4	9	6	4	12	9	8	7	5	9	9	8	6	10	8	7	8	38
"CG8331-cds,chr2R:10059795..10060027,13,CGG"	TTTTCGAGTCTGCTAACTT	1	0	0	0	1	1	0	0	4	1	1	3	2	2	1	1	0	0	4	1	3
"CG8331-cds,chr2R:10059795..10060027,15,CCA"	CAGCCAAAGATCAGGTAGA	2	0	1	1	5	4	2	2	2	1	1	1	0	2	0	1	2	4	0	3	14
"CG8908-cds,chr2R:16152437..16152663,4,TGG"	ACCAGCGTGATCATCATTG	35	0	33	26	24	18	32	29	16	14	21	16	23	26	16	12	26	21	35	52	141
"CG8908-cds,chr2R:16152437..16152663,7,CGG"	GTAGTCTTCCTCGTTTATG	12	0	3	5	4	7	4	5	3	2	7	5	4	7	0	2	4	8	12	6	38
"CG8908-cds,chr2R:16152437..16152663,9,AGG"	TTGTTCCGAGAGCCGCAAG	26	0	21	18	13	15	24	15	7	12	23	12	17	18	11	12	23	20	14	31	129
"CG8908-cds,chr2R:16152437..16152663,11,CCA"	TTCACCGGCGATTCACCAC	1	0	2	0	2	4	1	1	2	2	2	2	1	1	0	2	0	2	1	2	4
"CG8908-cds,chr2R:16152437..16152663,13,CCT"	GCATATGACCAGCCACAGC	46	0	32	28	21	21	26	24	13	20	26	18	21	18	20	19	26	28	24	44	156
"CG9083-cds,chr2R:20785951..20786886,6,cgg"	GTATTCACCTGCCAGAGAG	14	0	8	15	4	4	9	6	5	3	8	8	10	7	5	1	5	11	9	14	47
"CG9083-cds,chr2R:20785951..20786886,13,agg"	GGGATCACGGCGGCCACGG	1	0	0	0	0	0	0	1	0	0	0	2	0	0	0	0	0	1	0	0	2
"CG9083-cds,chr2R:20785951..20786886,15,tgg"	GCCACGGAGGCGGTGATTT	19	0	25	19	10	15	12	25	7	7	17	18	11	10	14	15	18	15	20	10	99
"CG9083-cds,chr2R:20785951..20786886,15,tgg"	GCCACGGAGGCGGTGATTT	19	0	25	19	10	15	12	25	7	7	17	18	11	10	14	15	18	15	20	10	99
"CG9083-cds,chr2R:20785951..20786886,16,cgg"	ACGGAGGCGGTGATTTTGG	41	0	35	22	16	17	17	23	13	20	22	18	15	13	15	18	26	17	16	7	132
"CG9825-cds,chr2R:18725245..18725381,1,AGG"	CTGGGAATGAGGCATGTCC	184	0	169	157	108	118	132	146	95	109	148	122	100	123	79	69	125	151	118	140	825
"CG9825-cds,chr2R:18725245..18725381,2,AGG"	ATATAACTACCGTATTCAT	4	0	1	2	0	3	1	2	2	1	0	0	0	0	0	0	1	2	2	1	7
"CG9825-cds,chr2R:18725245..18725381,2,AGG"	ATATAACTACCGTATTCAT	4	0	1	2	0	3	1	2	2	1	0	0	0	0	0	0	1	2	2	1	7
"CG9825-cds,chr2R:18725245..18725381,2,AGG"	ATATAACTACCGTATTCAT	4	0	1	2	0	3	1	2	2	1	0	0	0	0	0	0	1	2	2	1	7
"CG9825-cds,chr2R:18725245..18725381,2,AGG"	ATATAACTACCGTATTCAT	4	0	1	2	0	3	1	2	2	1	0	0	0	0	0	0	1	2	2	1	7
"clu-cds,chr2R:12076346..12077169,2,TGG"	ACATGCTTCTCGCTGCAGC	6	0	2	5	4	4	2	6	2	5	4	4	4	3	2	5	2	1	5	6	28
"clu-cds,chr2R:12076346..12077169,3,AGG"	TCAATCAATAACCTTGAGC	5	0	1	6	3	2	1	0	2	4	0	2	4	1	2	1	3	3	1	2	16
"clu-cds,chr2R:12076346..12077169,6,AGG"	TCGACGATCAAAGTGGTAG	8	0	3	5	6	5	8	8	1	2	2	3	6	11	4	5	4	9	8	11	29
"clu-cds,chr2R:12076346..12077169,10,CGG"	CTTCTCAAAAACCTTGACC	3	0	4	2	2	2	1	3	2	5	3	3	4	3	0	1	6	2	5	2	22
"clu-cds,chr2R:12076346..12077169,12,AGG"	TACTTAAACACGATCACTC	1	0	0	3	0	0	1	2	0	0	0	1	0	0	0	0	1	0	1	0	2
"Crtp-cds,chr2R:20382129..20382921,5,CGG"	TGTCCGGAAGCGCTTTACG	7	0	3	2	2	0	3	3	3	1	3	4	1	3	1	3	3	1	3	2	29
"Crtp-cds,chr2R:20382129..20382921,9,CGG"	GGTGGTGATCTCGGCCAAG	35	0	27	29	15	28	21	23	18	18	30	30	20	24	14	17	34	20	22	45	164
"Crtp-cds,chr2R:20382129..20382921,12,AGG"	ATAAAGGGACGTTCTCGCC	2	0	1	0	1	0	1	2	0	1	1	1	1	1	0	1	0	0	1	0	7
"Crtp-cds,chr2R:20382129..20382921,14,AGG"	GAGAAGCATGCCCAAATGG	2	0	0	0	1	1	1	0	0	0	0	0	0	1	1	3	0	0	0	0	3
"Crtp-cds,chr2R:20382129..20382921,18,CGG"	CGAGGAGGAACGCAGGTAT	8	0	3	6	1	1	7	5	1	2	5	3	7	4	4	2	5	5	5	4	24
"dap-cds,chr2R:5600445..5600608,4,CGG"	TGAGTCGCAATCTGGCATG	61	0	59	47	41	45	50	40	29	38	34	47	25	36	27	31	48	43	70	74	297
"dap-cds,chr2R:5600445..5600608,5,CGG"	GCATAAAGCGTGACCTCTT	36	0	27	19	15	16	20	27	13	21	20	19	20	20	16	12	25	16	20	21	111
"dap-cds,chr2R:5600445..5600608,8,CCC"	ATCACAGGATTCAGGACTC	1	0	0	0	0	0	0	1	0	0	1	0	0	0	0	0	0	0	0	0	3
"dap-cds,chr2R:5600445..5600608,12,CCC"	CAGATTGCGACTCACCGCC	1	0	2	4	3	0	1	0	2	1	4	5	3	0	1	1	0	1	3	2	14
"dap-cds,chr2R:5600445..5600608,14,CCT"	GGATTTGGAGCTACCGAAG	2	0	0	1	1	1	0	0	1	1	1	3	0	2	1	2	1	1	1	1	8
"Dat-cds,chr2R:20043366..20043500,3,AGG"	GCCGCATGCCCCGTCGACC	3	0	1	3	1	3	2	3	3	1	3	3	2	1	3	1	3	2	2	3	30
"Dat-cds,chr2R:20043366..20043500,4,CGG"	ACCATCGAACTGATCCAGC	7	0	7	4	1	1	6	5	2	6	6	3	3	2	3	4	4	5	3	4	27
"Dat-cds,chr2R:20043366..20043500,11,CCG"	GCGGCTGGCTTCCCAGAGA	19	0	14	11	8	3	5	11	1	6	15	6	8	16	2	6	8	8	11	4	52
"Dat-cds,chr2R:20043366..20043500,14,CCC"	GGGGCAGTCCTGGTCGACG	9	0	7	4	7	9	7	11	3	4	9	4	7	2	5	2	5	5	7	9	27
"Dat-cds,chr2R:20043366..20043500,21,CCA"	TCCGGCTGGATCAGTTCGA	4	0	7	8	6	4	1	2	3	3	3	3	4	8	2	2	3	4	3	3	18
"Ercc1-cds,chr2R:10740470..10741060,5,CGG"	CCGAAAGTAGATGCCCCAG	12	0	13	6	6	4	7	4	4	4	10	1	2	5	7	2	8	5	6	6	22
"Ercc1-cds,chr2R:10740470..10741060,6,CGG"	CCTGCTCCTAGCAATAGTA	2	0	0	1	0	0	0	1	0	0	1	0	0	0	0	0	0	0	0	1	4
"Ercc1-cds,chr2R:10740470..10741060,9,CGG"	GATCCGGCAGACCCGCACC	6	0	4	2	3	3	2	3	3	2	2	2	2	5	2	1	0	0	3	4	14
"Ercc1-cds,chr2R:10740470..10741060,11,CGG"	TTGTTCACAGCAAACAGCG	5	0	1	1	1	3	2	0	1	1	0	1	1	1	2	0	2	2	4	5	10
"Ercc1-cds,chr2R:10740470..10741060,12,TGG"	TCCATACTTAATGTCCCGC	2	0	1	3	1	0	3	3	1	2	0	2	1	0	1	1	1	0	2	0	9
"FK506-bp2-cds,chr2R:15177891..15177961,1,AGG"	TATCCCAAGAATGGCCAAA	3	0	2	1	1	2	2	4	3	2	3	4	2	3	3	1	0	5	4	6	18
"FK506-bp2-cds,chr2R:15177891..15177961,4,TGG"	GTCCACTACACCGGCACCC	35	0	34	43	32	27	34	29	13	22	29	24	20	27	16	20	33	25	37	48	163
"FK506-bp2-cds,chr2R:15177891..15177961,6,CCT"	TTTTGGCCATTCTTGGGAT	3	0	0	1	0	2	2	1	1	0	1	2	1	1	2	0	2	1	1	4	9
"FK506-bp2-cds,chr2R:15177891..15177961,10,CCA"	GTCCAGGGTGCCGGTGTAG	7	0	1	1	2	3	2	4	0	0	4	1	3	2	2	3	4	2	1	8	14
"FK506-bp2-cds,chr2R:15178023..15178241,1,CGG"	AGCCATTCAAGTTCACCAT	1	0	0	2	2	0	4	1	1	3	1	0	1	0	1	0	3	2	3	2	11
"FMRFa-cds,chr2R:5796644..5797687,3,CGG"	ATCGATACGCCCAACTATG	26	0	14	21	20	19	17	21	6	8	15	11	20	18	16	8	29	21	25	24	107
"FMRFa-cds,chr2R:5796644..5797687,6,AGG"	TTGCAGGACGCTGACTCCG	6	0	9	6	4	11	1	10	3	4	5	7	4	3	8	5	5	4	6	7	29
"FMRFa-cds,chr2R:5796644..5797687,8,TGG"	CCACCGCAGGACAATGACC	12	0	5	11	8	8	5	7	7	6	6	6	0	4	3	5	5	12	8	6	37
"FMRFa-cds,chr2R:5796644..5797687,10,AGG"	CGGCAACGATCAGACCGAG	22	0	13	15	14	9	12	14	10	5	15	7	14	6	9	6	21	12	15	10	93
"FMRFa-cds,chr2R:5796644..5797687,15,TGG"	GGCACCCCATCTCTGTGAT	15	0	15	4	12	4	12	14	6	8	14	13	4	9	7	8	13	19	5	13	53
"Gbp-cds,chr2R:13024003..13024359,3,AGG"	CTGGTCTTCCTCCTCACCG	37	0	21	13	11	10	11	22	12	12	13	22	14	7	6	18	14	16	25	25	83
"Gbp-cds,chr2R:13024003..13024359,6,AGG"	GATCGCATCGTTTTTCCAA	2	0	1	0	0	0	1	2	0	0	2	0	1	1	0	0	0	2	0	0	6
"Gbp-cds,chr2R:13024003..13024359,7,AGG"	TCGACCACAACGACAACTG	3	0	5	6	8	6	4	4	3	1	5	4	1	5	0	5	3	7	4	9	38
"Gbp-cds,chr2R:13024003..13024359,8,TGG"	TCCACAATAGCACTCCGTT	21	0	10	14	8	9	11	19	9	12	10	10	10	10	8	16	8	9	21	22	74
"Gbp-cds,chr2R:13024003..13024359,9,CGG"	GCACAGAACAGATCACCAG	4	0	6	7	5	2	8	6	2	3	1	6	4	3	1	4	3	3	7	6	30
"Gr47a-cds,chr2R:6249810..6250736,3,TGG"	CATCATGCCCTCTGTGTGC	115	0	101	93	55	43	68	77	55	61	79	77	54	60	48	52	98	96	60	92	458
"Gr47a-cds,chr2R:6249810..6250736,5,TGG"	GTGTGACTGTTCTGACGAT	40	0	34	25	29	16	29	41	17	10	28	22	27	26	14	21	23	27	44	72	169
"Gr47a-cds,chr2R:6249810..6250736,8,TGG"	CTGCTGTGTGAAGTCGTGC	13	0	14	16	7	9	7	5	4	5	11	8	3	9	3	4	12	8	4	11	61
"Gr47a-cds,chr2R:6249810..6250736,13,TGG"	GCGCAGGGCATTCGAAACT	14	0	19	17	7	6	10	12	4	4	4	7	7	3	10	6	13	11	8	8	43
"Gr47a-cds,chr2R:6249810..6250736,16,TGG"	TGGAGCAGAAGTATTTCGC	4	0	5	3	0	1	2	4	1	1	6	4	6	2	2	2	7	2	0	1	15
"hbs-cds,chr2R:10923486..10924013,1,TGG"	ACGACCATCTGCCACGTAA	12	0	4	10	4	5	5	13	12	4	6	8	7	5	5	5	11	14	8	15	65
"hbs-cds,chr2R:10923486..10924013,2,CGG"	GCAGTTACTGCTCCAACTC	3	0	10	5	4	6	6	7	2	4	5	6	4	3	1	4	5	5	10	13	32
"hbs-cds,chr2R:10923486..10924013,5,AGG"	CACGATCTGCAGATACTCG	43	0	24	25	18	24	29	26	14	17	26	25	15	16	22	10	24	24	28	37	124
"hbs-cds,chr2R:10923486..10924013,7,AGG"	GACACCCTCCTGCGCTGCG	62	0	43	36	32	40	36	32	29	31	38	29	30	27	9	23	43	31	35	41	217
"hbs-cds,chr2R:10923486..10924013,12,TGG"	CCGGGCGGGCAAAGTCCAG	1	0	3	2	3	1	1	2	1	2	1	1	0	1	0	0	4	0	1	0	8
"Hmgs-cds,chr2R:12226985..12228382,2,TGG"	CTCTTCCCCTCCCAGTACG	12	0	14	10	3	3	10	8	5	9	8	6	9	3	7	9	11	5	5	16	46
"Hmgs-cds,chr2R:12226985..12228382,5,TGG"	CGGAGCTGGAGACCTTCGA	13	0	15	13	7	7	13	11	6	4	13	14	8	8	2	6	3	10	4	6	47
"Hmgs-cds,chr2R:12226985..12228382,8,TGG"	CCGCGGGCAAGTACACAAT	1	0	0	2	0	1	0	3	0	0	0	0	0	1	0	1	0	0	0	0	1
"Hmgs-cds,chr2R:12226985..12228382,14,CGG"	GCCAAGATGGGCTTCTGCT	19	0	10	16	10	15	10	6	5	12	15	10	11	7	5	3	14	15	7	15	86
"Hmgs-cds,chr2R:12226985..12228382,16,CGG"	GTCAACTCTCTCTGCCTGA	62	0	65	32	34	43	35	34	31	26	53	39	39	43	33	26	37	39	49	51	252
"hui-cds,chr2R:10696779..10697028,1,TGG"	CCCCGTGCCTTCTTCACCT	2	0	6	1	2	1	2	0	2	3	2	1	1	1	0	0	0	2	1	4	9
"hui-cds,chr2R:10696779..10697028,5,AGG"	CGTGAATGCCCATCTCCTG	7	0	11	11	5	6	5	7	9	7	14	6	7	4	10	4	7	8	6	7	46
"hui-cds,chr2R:10696779..10697028,7,AGG"	CCTCCTCGTCCTCCAGTGG	2	0	6	4	7	3	4	6	3	1	3	2	3	3	2	0	1	4	1	5	16
"hui-cds,chr2R:10696779..10697028,8,TGG"	ACAGCGTTCAGAATGCCGA	5	0	2	1	2	0	1	2	1	1	0	1	2	2	1	0	0	4	2	0	7
"hui-cds,chr2R:10696779..10697028,11,AGG"	GGCTCCTCTTACACCCAGC	100	1	95	67	52	34	62	75	50	42	82	61	46	50	30	50	79	82	74	105	398
"IM10-cds,chr2R:9294548..9294599,1,TGG"	TCGTTTGGATTGATTGCAC	706	1	546	470	316	352	402	502	293	346	420	416	365	360	244	235	448	497	499	587	2484
"IM10-cds,chr2R:9294548..9294599,1,TGG"	TCGTTTGGATTGATTGCAC	706	1	546	470	316	352	402	502	293	346	420	416	365	360	244	235	448	497	499	587	2484
"IM10-cds,chr2R:9294548..9294599,2,TGG"	TGATTGCACTGGCTATCTG	21	0	10	18	11	12	17	21	8	16	21	19	19	22	5	4	18	16	25	37	103
"IM10-cds,chr2R:9294548..9294599,2,TGG"	TGATTGCACTGGCTATCTG	21	0	10	18	11	12	17	21	8	16	21	19	19	22	5	4	18	16	25	37	103
"IM10-cds,chr2R:9294673..9294885,1,CGG"	AACCACAACACACCTACGA	28	0	24	11	22	17	16	22	10	16	18	13	13	16	6	7	14	15	23	12	113
"Ir56c-cds,chr2R:15397273..15398976,3,AGG"	GGTCGAATGAATGTGTTCC	3	0	6	2	2	1	4	4	3	1	2	2	4	1	1	0	1	2	4	3	17
"Ir56c-cds,chr2R:15397273..15398976,5,TGG"	GTTAGTCCGCATCAGCGAT	20	0	13	15	15	16	18	19	12	12	15	14	23	17	7	16	8	23	23	32	96
"Ir56c-cds,chr2R:15397273..15398976,6,AGG"	TTCATCATGCGCATTGACG	132	0	100	104	59	69	72	99	49	67	92	65	70	83	36	41	82	77	157	231	553
"Ir56c-cds,chr2R:15397273..15398976,9,CGG"	GGAAAGTCGGCAACTCAGA	6	0	3	6	2	4	4	2	2	5	3	5	4	2	4	4	6	7	6	6	29
"Ir56c-cds,chr2R:15397273..15398976,11,CGG"	ATGCGAATGATTTACTCGT	9	0	4	5	0	3	9	7	6	4	5	4	1	3	7	2	3	4	9	8	28
"ItgalphaPS5-cds,chr2R:19444333..19444448,2,CCA"	CTATCACTCGATTCGGCAA	29	0	5	14	14	10	15	18	7	13	10	18	14	15	10	10	17	17	14	17	87
"ItgalphaPS5-cds,chr2R:19444333..19444448,4,CCA"	TTCGGGTTTTTAGGTGCTT	3	0	4	7	2	2	3	4	6	4	3	7	2	3	3	4	5	7	3	4	34
"ItgalphaPS5-cds,chr2R:19444333..19444448,8,CCA"	AAAGTAGGAGCTTCGCACT	5	0	4	4	1	4	0	5	4	6	3	2	4	1	0	4	1	7	5	6	15
"ItgalphaPS5-cds,chr2R:19444547..19445387,1,TGG"	CCGCGTGCTCAGTCCACCT	18	0	18	12	8	6	14	9	5	6	12	7	13	7	6	7	11	13	14	16	54
"ItgalphaPS5-cds,chr2R:19444547..19445387,3,TGG"	AAGGCAGCATTAATGAGAC	5	0	2	1	0	4	2	2	2	2	2	0	3	5	1	1	1	1	1	8	8
"ITP-cds,chr2R:20442877..20443094,3,TGG"	CGCAGCAACTTCTTCGACC	41	0	30	26	23	35	28	31	15	19	26	22	18	28	11	18	28	26	15	23	148
"ITP-cds,chr2R:20442877..20443094,6,TGG"	AAGACCATGTTCTTCCGAC	1	0	1	1	0	1	2	1	0	1	0	0	0	1	1	0	0	0	0	1	5
"ITP-cds,chr2R:20442877..20443094,8,CCC"	ACCGAGATCTTTATGTTGC	30	0	25	10	16	16	14	20	7	9	17	17	19	12	9	11	13	16	14	12	81
"ITP-cds,chr2R:20442877..20443094,10,CCT"	GGCGGCGAAGATTGGTATC	22	0	13	14	6	6	3	8	12	3	14	7	11	5	6	11	9	8	5	6	54
"ITP-cds,chr2R:20442877..20443094,14,CCA"	TCGACAGATTGTGGTTGTG	6	0	3	2	1	3	3	2	5	1	1	2	4	2	2	2	0	4	1	3	7
"l(2)tid-cds,chr2R:19594677..19595997,4,CGG"	GCGGTGCGCCGTTGCCTAG	6	0	4	3	3	2	0	4	1	4	2	2	0	5	0	0	2	1	3	5	9
"l(2)tid-cds,chr2R:19594677..19595997,5,CGG"	ACCGAATCCTCTCCAGCGC	8	0	10	6	6	7	2	4	3	4	1	5	4	11	5	4	6	7	2	3	38
"l(2)tid-cds,chr2R:19594677..19595997,10,TGG"	CACACCACGCGCGACCTCC	15	0	19	23	15	8	16	7	14	10	19	16	10	10	12	11	18	20	16	23	107
"l(2)tid-cds,chr2R:19594677..19595997,12,TGG"	AAGGACTACTACGCCACGC	11	0	12	24	13	12	15	11	5	14	8	10	7	11	8	10	13	10	13	16	74
"l(2)tid-cds,chr2R:19594677..19595997,15,AGG"	GCCAAGAACGCCAACGGCA	1	0	7	12	5	1	2	3	4	4	3	3	2	2	1	2	5	5	1	0	18
"laccase2-cds,chr2R:1311255..1311744,5,TGG"	TCCTTCTGGCAGCAACATG	80	0	61	63	41	36	46	62	36	37	47	44	50	38	26	25	52	72	77	130	317
"laccase2-cds,chr2R:1311255..1311744,6,CGG"	TTCGATTCACCATTTTTTT	1	0	0	0	0	0	0	0	0	0	0	1	0	0	0	0	0	0	0	0	2
"laccase2-cds,chr2R:1311255..1311744,8,AGG"	TGCAGACTCACCCGTCTAT	1	0	3	3	2	1	1	1	3	2	1	1	1	3	0	3	4	1	5	2	12
"laccase2-cds,chr2R:1311255..1311744,12,TGG"	CTGGGCCCGCTCCATTAAA	2	0	4	0	1	1	1	1	1	0	3	0	0	0	0	1	0	2	0	2	5
"laccase2-cds,chr2R:1311255..1311744,16,TGG"	CTCCATCCTCAATCCTAGC	22	0	16	14	14	19	19	15	19	9	16	18	20	18	8	8	16	21	27	29	122
"lin19-cds,chr2R:3805469..3806344,4,AGG"	ATCTGGAGCGAATTGGTCG	3	0	5	3	6	0	2	4	3	3	2	0	4	1	3	4	2	2	1	1	17
"lin19-cds,chr2R:3805469..3806344,7,CGG"	TACTGCACCAGCGTGAGCG	16	0	17	18	9	10	13	11	11	9	20	9	12	23	10	11	16	14	19	22	91
"lin19-cds,chr2R:3805469..3806344,11,AGG"	GACGGAGCAGCGGAAAGAC	2	0	0	4	0	1	0	0	0	0	0	0	0	0	0	0	0	0	1	0	3
"lin19-cds,chr2R:3805469..3806344,16,CGG"	GGGCAAGAAGCTGTACGAC	17	0	9	5	5	11	7	16	7	7	11	9	10	11	3	11	10	17	18	13	69
"lin19-cds,chr2R:3805469..3806344,18,AGG"	GAGCTGCTCACCAAGTTCA	17	0	12	17	11	12	19	16	9	12	20	14	11	11	7	8	20	20	12	23	98
"MED23-cds,chr2R:18776638..18776731,2,CCC"	CTAACGAACGCCTCGTCAA	6	0	6	5	1	1	2	7	7	1	2	7	2	5	3	1	4	10	8	5	24
"MED23-cds,chr2R:18776638..18776731,4,CCA"	CTCGTTCTTGCTCGGTGTT	11	0	8	9	6	11	6	10	7	5	7	5	6	6	2	3	7	13	6	8	40
"MED23-cds,chr2R:18776786..18777750,1,AGG"	GCCTTTGGGAACGTGGCGC	2	0	3	2	2	1	1	1	1	1	3	2	2	2	2	2	2	2	1	0	7
"MED23-cds,chr2R:18776786..18777750,6,CGG"	TCTACCTGTTGCGTGCCGC	18	0	23	15	9	7	17	15	12	17	18	20	19	20	5	4	13	27	16	20	98
"MED23-cds,chr2R:18776786..18777750,8,TGG"	TATCACATCAAAGTGCTGA	2	0	0	0	1	1	0	0	1	0	1	0	0	2	0	0	0	0	2	1	7
"Mlh1-cds,chr2R:4057798..4058614,6,CGG"	TGGTGAACCGCATAGCCGC	3	0	1	0	0	0	0	0	0	0	2	0	0	0	0	1	3	1	0	1	4
"Mlh1-cds,chr2R:4057798..4058614,7,TGG"	GAGCTGCTCGAGAACAGTT	3	0	1	5	1	2	2	3	4	5	1	2	4	8	2	1	4	4	3	3	13
"Mlh1-cds,chr2R:4057798..4058614,8,AGG"	GCCCAATCGACCCACATCC	7	0	3	4	1	4	5	3	2	3	3	2	3	7	2	2	3	3	4	6	29
"Mlh1-cds,chr2R:4057798..4058614,14,AGG"	CTGAAGCTGCTTCAAATCC	4	0	3	2	0	3	1	2	3	2	5	5	1	2	1	1	1	3	1	3	12
"Mlh1-cds,chr2R:4057798..4058614,19,AGG"	GGCACGGGGATACGACGCG	11	0	10	3	6	4	8	11	3	1	4	8	11	5	8	8	8	6	7	2	38
"mus210-cds,chr2R:11199541..11200322,4,TGG"	TGAAGAAACGCAAGCCCAC	1	0	4	7	0	1	4	1	1	1	3	2	0	0	1	5	2	7	4	2	17
"mus210-cds,chr2R:11199541..11200322,5,AGG"	ACTTCTCCTTCGCAACAGA	22	0	19	21	11	13	14	16	14	13	12	14	12	11	8	11	15	12	19	22	94
"mus210-cds,chr2R:11199541..11200322,10,CGG"	CCAAAACGCCCAATGAAAG	1	0	1	0	1	1	0	1	0	0	1	0	2	1	0	0	0	0	1	1	5
"mus210-cds,chr2R:11199541..11200322,13,TGG"	TCCAGCAGCGAATCCAGTG	3	0	5	8	3	4	11	3	4	6	5	7	4	5	3	3	7	5	4	19	39
"mus210-cds,chr2R:11199541..11200322,14,CGG"	TGCACTCAACCTTCTTTGC	120	0	76	75	64	62	67	84	45	43	66	55	50	54	39	45	56	71	60	60	364
"NAT1-cds,chr2R:8807613..8808364,3,CGG"	TTCTTACGCCTGCTGATCG	7	0	5	2	5	2	8	5	8	4	8	0	2	2	1	2	7	3	9	7	26
"NAT1-cds,chr2R:8807613..8808364,4,AGG"	AGACCTCCGCCTGAAAATG	35	0	28	20	12	16	27	22	13	6	27	18	22	19	10	18	33	26	15	14	123
"NAT1-cds,chr2R:8807613..8808364,7,TGG"	GAGGAGGAGCGCCGCCATT	2	0	2	1	3	2	5	2	0	5	2	2	3	2	1	0	6	5	1	2	14
"NAT1-cds,chr2R:8807613..8808364,9,CGG"	TCGGCAACGTCAAATTCAT	9	0	9	12	9	6	8	8	4	7	10	3	8	9	5	4	7	14	10	8	36
"NAT1-cds,chr2R:8807613..8808364,11,TGG"	GTGCTGCATCAGTGCATCA	3	0	2	1	0	2	0	3	1	0	0	1	0	0	0	0	0	0	1	1	2
"Nox-cds,chr2R:12197072..12197722,2,TGG"	GTGTCGTCCAGTCGTTCCC	55	0	45	45	43	30	46	34	37	27	50	38	38	30	22	32	45	46	42	76	256
"Nox-cds,chr2R:12197072..12197722,3,CGG"	CCCAAAAAAGTATCCTTCT	1	0	0	0	1	1	0	0	0	0	0	0	1	0	0	3	0	0	1	0	11
"Nox-cds,chr2R:12197072..12197722,4,CGG"	AACCAGCAGTCAGCGCCCA	9	0	15	8	5	10	6	5	4	4	7	5	3	7	4	4	5	4	10	8	47
"Nox-cds,chr2R:12197072..12197722,5,AGG"	GTGAGTCACGTGCTCCAGC	6	0	9	6	1	7	8	7	6	6	6	1	9	2	8	4	5	6	6	7	30
"Nox-cds,chr2R:12197072..12197722,7,TGG"	AGTATCTGGAGCGTTTGCA	1	0	3	3	0	0	0	1	1	2	1	0	3	1	2	0	0	2	0	1	10
"Obp50d-cds,chr2R:10260771..10260866,1,TGG"	TGTTGCAAGCTGCCTAATC	9	0	4	5	11	3	1	6	11	6	4	5	7	4	4	2	9	2	3	18	41
"Obp50d-cds,chr2R:10260771..10260866,2,TGG"	TCCAAGTGCAGTCAGTATT	30	0	15	12	12	15	17	15	9	12	11	9	10	11	6	8	10	16	10	32	79
"Obp50d-cds,chr2R:10260771..10260866,4,CCT"	AGCTTGCAACAGTTTCTCA	4	0	3	4	0	1	4	1	3	6	3	3	2	1	1	5	3	1	2	1	12
"Obp50d-cds,chr2R:10260771..10260866,6,CCA"	ACCAAATACTGACTGCACT	8	0	6	3	3	0	2	7	1	1	2	7	2	4	4	1	3	5	4	10	21
"Obp50d-cds,chr2R:10260926..10261264,1,CGG"	TTTGAGTGCATCTTTCGAG	3	0	0	2	2	0	1	5	0	2	3	1	1	0	2	1	0	0	3	1	6
"O-fut1-cds,chr2R:10048968..10049085,7,TGG"	CTCACCTACTGTCCGTGTA	4	0	4	1	4	2	1	4	2	2	2	5	1	5	3	0	4	3	1	3	11
"O-fut1-cds,chr2R:10048968..10049085,8,CCC"	TTGGGATCGCCCCCCAATT	1	0	0	1	1	0	0	1	0	1	0	0	0	2	1	1	0	1	0	2	6
"O-fut1-cds,chr2R:10048968..10049085,12,CCT"	CATACACGGACAGTAGGTG	21	0	29	20	8	11	17	15	15	11	15	15	20	13	11	11	17	13	20	19	71
"O-fut1-cds,chr2R:10049141..10050231,1,TGG"	AACCAGGCCGACCACTTCC	7	0	12	7	4	2	7	5	3	4	6	10	3	5	3	7	7	11	1	3	28
"O-fut1-cds,chr2R:10049141..10050231,5,TGG"	CACCCTGATCCTGCCGCCG	96	0	82	60	56	49	52	44	36	30	47	67	29	43	27	27	56	66	43	64	351
"Pal2-cds,chr2R:19575818..19576233,4,CGG"	AGCAGCAACCACCTGCCAG	1	0	0	2	1	0	0	0	0	0	1	0	0	0	0	1	1	1	0	0	2
"Pal2-cds,chr2R:19575818..19576233,10,AGG"	TGGCCATGGACCTGGGACC	15	0	17	8	6	16	7	9	8	5	12	10	7	10	4	2	11	13	11	8	60
"Pal2-cds,chr2R:19575818..19576233,11,AGG"	AACGAGCGCTTCTTCGACC	3	0	4	2	0	2	1	1	0	1	2	3	1	1	1	0	0	0	3	2	13
"Pal2-cds,chr2R:19575818..19576233,16,AGG"	CTCATCAAGCGGAGGCTCC	1	0	2	0	0	0	0	0	0	0	0	0	0	0	0	0	1	1	3	3	3
"Pal2-cds,chr2R:19575818..19576233,21,TGG"	AAGCCGGAACAGCCAGAGC	14	0	19	10	13	18	10	13	10	9	9	16	14	10	3	7	5	14	11	5	67
"PGRP-SC1a-cds,chr2R:4597268..4597825,1,TGG"	GCTCTCCTCCTCGCCGTCC	6	0	4	8	4	4	4	6	4	5	3	2	0	1	4	3	4	3	4	4	21
"PGRP-SC1a-cds,chr2R:4597268..4597825,3,AGG"	TGCAGCCAGTACATGGCCC	1	0	2	1	0	1	0	0	0	0	0	0	2	0	0	1	0	1	1	0	3
"PGRP-SC1a-cds,chr2R:4597268..4597825,5,AGG"	GGCGTCTATGTCGTCTCCA	182	0	182	148	101	116	125	148	96	89	142	124	119	129	85	96	146	155	152	195	740
"PGRP-SC1a-cds,chr2R:4597268..4597825,5,AGG"	GGCGTCTATGTCGTCTCCA	182	0	182	148	101	116	125	148	96	89	142	124	119	129	85	96	146	155	152	195	740
"PGRP-SC1a-cds,chr2R:4597268..4597825,5,AGG"	GGCGTCTATGTCGTCTCCA	182	0	182	148	101	116	125	148	96	89	142	124	119	129	85	96	146	155	152	195	740
"phtf-cds,chr2R:2630346..2630485,4,TGG"	ACCGTCGAACAGAGGATAT	6	0	5	6	0	4	0	3	1	3	4	1	4	3	2	3	3	1	5	8	17
"phtf-cds,chr2R:2630346..2630485,6,CGG"	AAAAACACCAAGCTGAAGA	3	0	2	1	0	4	3	3	3	0	0	2	2	3	0	1	2	0	1	2	10
"phtf-cds,chr2R:2630346..2630485,9,CCA"	ATAGGTGCCGATTCTCTTC	6	0	15	9	11	7	7	11	1	6	14	11	9	8	5	2	5	4	8	4	52
"phtf-cds,chr2R:2630346..2630485,11,CCG"	TCCAATATCCTCTGTTCGA	8	0	13	5	9	5	5	10	4	7	8	5	5	6	1	2	5	9	11	7	47
"phtf-cds,chr2R:2630346..2630485,12,CCA"	ATTAGCTCCGTCTTCAGCT	3	0	5	5	2	1	3	3	3	1	1	2	10	6	3	6	1	7	5	7	25
"resilin-cds,chr2R:12668053..12669072,6,CGG"	ATGGTGGTCCTTGGGCGAC	1	0	0	0	1	0	1	0	0	0	0	0	0	0	0	0	0	0	0	1	2
"resilin-cds,chr2R:12668053..12669072,7,TGG"	TACCTCCGTCCGATAGCTA	2	0	1	0	1	1	3	1	2	3	4	1	5	2	0	3	3	4	5	4	12
"resilin-cds,chr2R:12668053..12669072,11,CGG"	CACCGGGTCAGAGTGGTCC	3	0	7	3	3	2	6	1	0	0	1	3	1	0	0	1	1	7	3	2	10
"resilin-cds,chr2R:12668053..12669072,15,TGG"	GCAGGCCGTCGGATTCCTA	49	0	23	36	14	25	25	23	15	19	22	16	15	20	12	11	19	22	23	28	122
"resilin-cds,chr2R:12668053..12669072,22,TGG"	GACGGCCCTCAGACAGCTA	3	0	8	3	2	6	2	6	2	4	3	2	2	7	2	1	3	5	3	5	25
"rib-cds,chr2R:15165634..15167619,5,TGG"	ACAGACGTACTGCCTCCGC	1	0	5	5	4	4	4	7	5	5	2	2	4	3	2	0	4	2	3	1	26
"rib-cds,chr2R:15165634..15167619,7,AGG"	ATTCTACACGCCCTGCACG	9	0	4	1	4	5	4	8	6	2	3	6	7	2	0	9	6	5	7	14	36
"rib-cds,chr2R:15165634..15167619,11,TGG"	AGCTATGTGGACTGCAGCC	8	0	12	6	3	4	3	3	1	6	8	7	6	6	5	4	6	7	5	13	33
"rib-cds,chr2R:15165634..15167619,14,AGG"	GTGGACGATGAACAGTTCC	29	0	22	28	12	17	16	15	20	15	22	22	19	31	15	8	24	28	23	22	139
"rib-cds,chr2R:15165634..15167619,18,AGG"	TATTTCCAGCACATCCTGA	17	0	9	9	10	9	11	19	7	6	15	10	12	16	5	4	7	15	12	16	66
"RpL12-cds,chr2R:19948199..19948272,1,CGG"	GTTGCGTGGGCGGAGAAGT	9	0	2	9	1	6	2	4	4	3	2	4	0	3	3	4	8	6	6	3	30
"RpL12-cds,chr2R:19948199..19948272,3,CGG"	CCTCCCTGGCCCCAAAGAT	5	0	4	1	2	5	1	6	2	3	5	1	5	2	1	2	2	4	3	4	17
"RpL12-cds,chr2R:19948199..19948272,5,CCT"	TTCTCCGCCCACGCAACGC	5	0	1	5	1	1	3	1	0	3	4	0	3	1	1	4	2	1	1	1	12
"RpL12-cds,chr2R:19948199..19948272,6,CCA"	TTTGGGGCCAGGGAGGATG	19	0	12	14	9	14	8	8	8	4	7	8	19	10	7	7	12	12	13	22	62
"RpL12-cds,chr2R:19948336..19948516,1,AGG"	ATCGGTGATGACATCGCCA	1	0	1	0	0	0	0	0	0	0	2	0	0	0	0	0	1	0	0	0	1
"Rtf1-cds,chr2R:18265155..18265258,2,AGG"	AAACGTTCGCTGAATCTAG	7	0	5	9	5	8	6	6	5	4	5	11	6	4	4	2	10	7	6	3	34
"Rtf1-cds,chr2R:18265155..18265258,4,CCC"	CTGGTTTGCTAGCCGGCTT	9	0	9	2	3	7	5	5	6	4	3	4	6	6	4	5	6	11	2	5	29
"Rtf1-cds,chr2R:18265155..18265258,8,CCA"	TCTAGATTCAGCGAACGTT	7	0	15	19	7	9	12	28	8	17	10	10	12	5	2	7	6	16	22	32	92
"Rtf1-cds,chr2R:18262697..18262777,1,TGG"	AGCGAGTCCGAGACCAATC	29	0	31	23	10	11	10	23	17	16	21	9	11	19	15	5	17	16	22	13	106
"Rtf1-cds,chr2R:18262697..18262777,2,CCC"	CTGGAGTTGGAGTCGATCA	24	0	11	20	13	15	8	15	7	9	8	12	13	12	7	7	15	13	22	19	84
"s-cup-cds,chr2R:8383343..8383704,3,CGG"	AATCAGAATCACACAATCC	1	0	4	0	3	0	5	2	2	1	2	2	1	3	2	2	2	1	1	0	5
"s-cup-cds,chr2R:8383343..8383704,5,CGG"	ATATCGCTGGTTTCCACAA	2	0	1	1	0	1	0	0	0	2	0	1	0	2	0	1	1	0	0	3	3
"s-cup-cds,chr2R:8383343..8383704,6,TGG"	CATCATCTTCGTCAGCGTT	7	0	10	5	4	5	3	5	3	4	4	6	2	10	4	5	5	6	6	10	49
"s-cup-cds,chr2R:8383343..8383704,8,AGG"	GAGGAACAGCTGCAGTCCC	62	0	48	41	30	37	37	37	18	22	47	30	27	41	21	20	58	51	42	64	229
"s-cup-cds,chr2R:8383343..8383704,9,CGG"	CACACACCACCTACTACAC	5	0	3	3	1	4	0	1	2	3	0	4	2	1	1	0	1	4	2	4	9
"Socs44A-cds,chr2R:4015210..4015766,6,AGG"	TGGCGGTGGTGACTCCCCG	5	0	0	1	1	3	1	0	1	0	2	0	2	1	1	2	1	2	0	0	15
"Socs44A-cds,chr2R:4015210..4015766,13,TGG"	GGAGAAGGAAAAGAAGGGC	1	0	3	4	1	1	0	2	3	2	0	3	3	3	0	4	0	0	0	0	3
"Socs44A-cds,chr2R:4015210..4015766,15,CGG"	AGGCGCAAGAAGTCCGACT	6	0	4	8	6	2	1	1	2	2	6	5	0	4	4	2	3	5	2	4	20
"Socs44A-cds,chr2R:4015210..4015766,17,TGG"	CCGCCGCCGTCTCCACCAG	28	0	17	12	9	13	14	15	9	8	15	8	12	6	10	9	20	18	13	17	81
"Socs44A-cds,chr2R:4015210..4015766,18,AGG"	AACGAAGTGTGCGTCCTTG	3	0	1	1	0	0	3	0	2	1	2	0	2	3	1	1	5	2	1	2	10
"Spn42De-cds,chr2R:2774066..2774953,3,TGG"	AATTTGCCTCGCAGCTTTT	8	0	0	2	3	3	1	4	1	3	0	2	1	4	1	1	0	2	2	0	12
"Spn42De-cds,chr2R:2774066..2774953,5,CGG"	AGTTGGCCAAGTCCCAGTC	18	1	14	5	12	9	8	10	7	4	10	9	6	6	5	6	21	10	6	18	43
"Spn42De-cds,chr2R:2774066..2774953,7,CGG"	TTTCTCCCCATCTTCCATC	14	0	12	17	8	4	9	19	7	4	10	10	7	7	5	10	9	10	12	11	59
"Spn42De-cds,chr2R:2774066..2774953,11,TGG"	GGCTTGGCCCTAGCCTACC	2	0	2	2	0	0	1	2	0	0	1	2	0	1	1	3	1	2	0	1	3
"Spn42De-cds,chr2R:2774066..2774953,16,TGG"	ACTGCCGACGAGTTGAAAC	9	0	10	14	11	1	7	8	11	4	8	6	12	11	7	4	17	9	8	15	50
"tn-cds,chr2R:14881430..14881564,4,TGG"	TGCCAGCACTCCTTCTGCA	1	0	3	4	3	5	2	4	1	3	2	4	5	0	0	2	1	3	3	5	14
"tn-cds,chr2R:14881430..14881564,9,TGG"	CCGTGCATGGAGGGACTGG	11	0	12	10	7	5	5	9	3	3	13	4	8	9	8	9	12	10	10	17	47
"tn-cds,chr2R:14881430..14881564,10,CCT"	GGGAATCCTGTACCGGTCC	2	0	2	5	2	2	0	4	3	2	1	1	2	0	0	4	5	1	2	4	17
"tn-cds,chr2R:14881430..14881564,14,CCA"	TGCAGAAGGAGTGCTGGCA	4	0	2	7	2	0	4	1	4	3	2	0	1	3	1	1	2	3	2	2	17
"tn-cds,chr2R:14881430..14881564,17,CCG"	CCACCAGTCCCTCCATGCA	14	0	9	6	8	2	9	6	6	10	6	9	7	10	4	4	8	13	9	14	60
"Tret1-1-cds,chr2R:7560222..7560347,5,CGG"	TCTTGTGTCGATGACCGAT	6	0	2	4	5	1	1	2	3	2	4	2	1	4	1	1	2	3	4	16	23
"Tret1-1-cds,chr2R:7560222..7560347,7,CCC"	CTGACAAATCCGACCACTA	14	0	17	12	6	10	14	16	13	10	5	9	4	11	5	9	12	6	13	17	47
"Tret1-1-cds,chr2R:7560222..7560347,9,CCT"	CGGTCATCGACACAAGAGC	1	0	1	0	0	0	0	1	0	0	1	0	1	0	0	0	1	1	0	1	5
"Tret1-1-cds,chr2R:7560222..7560347,11,CCT"	TCTTGGGTGACCTCAAACG	1	0	0	0	0	0	1	0	0	0	1	1	0	1	0	0	1	3	1	1	1
"Tret1-1-cds,chr2R:7560550..7561335,1,TGG"	GTTGGTGGCATCATGCCGC	4	0	3	1	0	2	2	0	1	2	3	2	3	0	0	4	3	4	2	1	12
"Tret1-2-cds,chr2R:7563552..7563635,4,CCT"	ATGGGTGTCCGCTCGCATC	28	0	21	16	14	12	23	22	12	18	22	20	16	23	14	18	19	29	27	33	105
"Tret1-2-cds,chr2R:7563552..7563635,4,CCT"	ATGGGTGTCCGCTCGCATC	28	0	21	16	14	12	23	22	12	18	22	20	16	23	14	18	19	29	27	33	105
"Tret1-2-cds,chr2R:7563552..7563635,5,CCC"	GGCACGGAGAAGGACACAT	12	0	11	15	2	5	8	12	4	7	8	10	8	4	3	2	8	7	12	6	37
"Tret1-2-cds,chr2R:7563552..7563635,5,CCC"	GGCACGGAGAAGGACACAT	12	0	11	15	2	5	8	12	4	7	8	10	8	4	3	2	8	7	12	6	37
"Tret1-2-cds,chr2R:7563552..7563635,6,CCA"	GGGCACGGAGAAGGACACA	3	0	2	3	1	0	3	2	0	2	0	1	0	2	1	2	1	1	2	2	46
"Tsp42Eb-cds,chr2R:2886435..2886686,1,TGG"	CTGCTGTACTTGCTCAACC	745	0	640	590	391	410	475	488	363	399	535	504	451	431	287	309	525	563	720	1085	3278
"Tsp42Eb-cds,chr2R:2886435..2886686,1,TGG"	CTGCTGTACTTGCTCAACC	745	0	640	590	391	410	475	488	363	399	535	504	451	431	287	309	525	563	720	1085	3278
"Tsp42Eb-cds,chr2R:2886435..2886686,2,TGG"	TTGCTCAACCTGGTGTTCG	472	1	425	355	269	316	317	348	245	237	374	328	295	318	165	180	361	367	402	496	2037
"Tsp42Eb-cds,chr2R:2886435..2886686,2,TGG"	TTGCTCAACCTGGTGTTCG	472	1	425	355	269	316	317	348	245	237	374	328	295	318	165	180	361	367	402	496	2037
"Tsp42Eb-cds,chr2R:2886435..2886686,2,TGG"	TTGCTCAACCTGGTGTTCG	472	1	425	355	269	316	317	348	245	237	374	328	295	318	165	180	361	367	402	496	2037
"Tsp42Ej-cds,chr2R:2927983..2928048,8,CCT"	GAGAATGCAGGTGACCAGT	13	0	16	11	8	6	4	11	4	5	8	4	9	10	7	2	7	9	13	21	48
"Tsp42Ej-cds,chr2R:2929074..2929235,1,TGG"	ACGTGTTCTTCTTCTCCTG	54	0	44	35	29	28	23	34	23	30	33	33	38	31	25	16	35	35	30	34	169
"Tsp42Ej-cds,chr2R:2929074..2929235,6,CGG"	GTTCGGCCGTCTCCGTCTA	27	0	15	12	8	10	15	15	6	12	15	7	6	6	8	8	9	11	14	14	55
"Tsp42Ej-cds,chr2R:2929074..2929235,10,CGG"	GCTATGGGTCGGCACTTTG	3	0	2	4	2	2	2	0	1	1	3	3	2	1	0	1	0	3	4	3	8
"Tsp42Ej-cds,chr2R:2929074..2929235,13,TGG"	GTTTTCGGAGTCGCCTTCC	5	0	6	6	6	2	4	4	3	5	5	3	4	2	0	1	4	3	2	5	28
"ttv-cds,chr2R:10470810..10471136,2,TGG"	GTTGCCGTTGAAGAAACGC	1	0	0	0	1	1	0	2	0	1	1	0	1	1	0	0	0	1	0	0	4
"ttv-cds,chr2R:10470810..10471136,3,TGG"	CCCTTGCACGTGATTTCCC	183	0	154	148	100	97	97	101	93	95	146	129	84	101	79	81	129	140	110	113	738
"ttv-cds,chr2R:10470810..10471136,11,TGG"	GCACGAGGAGTCAGGGAGC	8	0	7	5	5	2	9	9	3	5	7	5	2	3	5	3	4	5	4	5	29
"ttv-cds,chr2R:10470810..10471136,13,GGG"	CCACAAGCCAGACGACTGA	6	0	2	5	0	1	4	2	2	4	6	3	3	5	1	3	3	9	4	2	22
"ttv-cds,chr2R:10470810..10471136,14,CGG"	CCCTACGATGAGATTCAGA	3	0	1	0	0	0	0	1	2	1	0	1	0	1	1	1	0	1	2	0	7
"unc-5-cds,chr2R:11244533..11245217,2,CGG"	TGTTCACGCTGTCAGTTTC	8	0	12	2	2	3	4	10	3	4	8	5	2	8	6	9	6	4	7	9	34
"unc-5-cds,chr2R:11244533..11245217,4,CGG"	AGTTGCCGCAGCTGGACTA	4	0	5	5	5	5	2	0	3	4	1	4	0	1	0	3	4	4	2	1	18
"unc-5-cds,chr2R:11244533..11245217,7,AGG"	TTGTCCGCATCCCTGGAGG	5	0	6	5	2	2	0	7	6	0	3	6	4	0	4	3	0	2	3	8	24
"unc-5-cds,chr2R:11244533..11245217,9,TGG"	ATTGACCCACTCACGGCGA	21	0	14	15	8	20	19	24	13	11	16	16	10	19	12	14	11	16	19	16	110
"unc-5-cds,chr2R:11244533..11245217,11,CGG"	TCCCTGGTCACCGAAGAAT	23	0	18	15	10	14	13	15	12	9	16	12	18	15	10	10	25	24	23	31	112
"Vha36-1-cds,chr2R:11429042..11429782,3,TGG"	ATGTTGATGAAGGCCCGTC	31	0	30	21	13	19	18	18	22	15	26	19	20	19	18	21	25	30	48	69	170
"Vha36-1-cds,chr2R:11429042..11429782,7,AGG"	CACGGTCTGCTCAAGAAGA	2	0	1	2	2	2	0	1	1	0	1	3	1	4	0	0	1	0	1	8	10
"Vha36-1-cds,chr2R:11429042..11429782,9,TGG"	ATGCGATTCCGTTTGATTC	15	0	13	15	8	3	9	9	7	6	9	11	5	7	12	5	10	9	8	10	62
"Vha36-1-cds,chr2R:11429042..11429782,11,TGG"	ATCGAGACCAAGACCCTGA	9	0	3	6	4	3	7	4	3	7	3	3	1	3	3	1	4	7	5	5	18
"Vha36-1-cds,chr2R:11429042..11429782,14,TGG"	AAAGAGGCAGCCTTCTCGC	2	0	4	4	1	2	0	1	3	0	1	1	0	3	3	2	1	1	1	2	10
"Zip48C-cds,chr2R:7787467..7788492,4,TGG"	GCTGGGCACCCTGCTTACC	7	0	4	8	8	2	6	2	3	2	2	7	1	2	1	1	4	9	5	5	28
"Zip48C-cds,chr2R:7787467..7788492,8,CGG"	CGCCCTAGTGATCTTCGTC	6	0	6	9	5	3	6	6	0	4	5	3	2	3	3	4	2	1	2	5	32
"Zip48C-cds,chr2R:7787467..7788492,14,TGG"	AGGTCTCTGGACGCCGCCC	2	0	4	2	0	1	0	1	1	0	3	1	1	2	0	0	2	2	2	0	11
"Zip48C-cds,chr2R:7787467..7788492,17,TGG"	AATGATAGCAGCCTCCTTT	10	0	13	15	8	3	17	13	8	7	8	10	12	7	4	4	14	13	9	19	62
"Zip48C-cds,chr2R:7787467..7788492,19,TGG"	CTCAAGCCGGCCATCGAAA	1	0	0	0	1	1	0	0	1	0	2	2	0	1	1	0	1	1	0	1	8
"312-cds,chr3L:1351186..1351471,2,AGG"	TTCTCCAAGCCGCCACAAC	6	0	3	5	4	3	5	8	3	2	3	3	1	2	5	1	5	9	9	9	29
"312-cds,chr3L:1351186..1351471,6,AGG"	CGAAGGGCCAGGAAATCGA	23	0	15	17	13	6	16	14	8	11	14	13	10	15	5	9	11	19	14	9	70
"312-cds,chr3L:1351186..1351471,8,CGG"	CCGAAAAGACTTTGGTTGC	5	0	7	5	4	3	2	5	2	4	3	0	2	3	1	1	1	3	1	2	22
"312-cds,chr3L:1351186..1351471,9,AGG"	TACAAAATATTCCGCGATG	1	0	2	1	1	2	4	5	0	3	9	3	5	2	1	3	4	7	1	3	14
"312-cds,chr3L:1351186..1351471,11,TGG"	GCCACGGAGATTTTTGATG	24	0	32	18	16	11	17	15	11	13	15	9	12	18	6	15	10	15	16	9	99
"ACXD-cds,chr3L:2238428..2238550,4,TGG"	CGTGCAGAACGAGAAGAAC	4	0	1	1	0	0	1	1	0	3	0	1	1	1	2	0	0	2	1	0	8
"ACXD-cds,chr3L:2238428..2238550,7,CCT"	TCGATGGCCGAGTCGAAGT	1	0	0	0	0	0	0	0	1	2	2	1	1	2	0	0	3	0	0	1	4
"ACXD-cds,chr3L:2238428..2238550,9,CCA"	CTGGCCAGGCTGATGGGGT	5	0	8	5	6	6	5	7	4	3	10	7	7	6	4	6	7	12	8	9	34
"ACXD-cds,chr3L:2238428..2238550,15,CCA"	ACGGTTTGGGCCTGGCTGC	13	0	8	12	11	8	9	9	5	6	6	7	3	8	9	3	9	13	8	3	34
"ACXD-cds,chr3L:2239093..2239916,1,TGG"	AAATGTCGCAACCTGGAGC	41	0	30	23	21	11	15	36	23	15	28	27	17	18	16	12	32	27	28	13	131
"Akh-cds,chr3L:4141723..4141893,1,CGG"	CCGGATTGGGGCAAGCGTT	5	0	2	2	3	3	3	4	0	0	4	3	5	0	1	0	3	2	3	4	13
"Akh-cds,chr3L:4141723..4141893,7,AGG"	ACCTTTTTCGAGACACAGC	2	0	1	0	0	1	0	2	1	1	0	1	1	0	0	1	1	0	0	1	5
"Akh-cds,chr3L:4141723..4141893,9,AGG"	TTCCGCTTCGTGCAATCTC	15	0	8	7	4	4	6	4	10	4	2	3	4	5	1	1	7	5	6	7	39
"Akh-cds,chr3L:4141723..4141893,11,CCT"	TTGCCCCAATCCGGCGAGA	3	0	1	1	1	0	1	1	1	1	1	1	1	3	0	1	0	0	3	1	13
"Akh-cds,chr3L:4141723..4141893,13,CCT"	GTGTCTCGAAAAAGGTTCC	3	0	3	3	4	2	1	2	2	2	2	1	3	1	0	0	1	2	1	6	8
"akirin-cds,chr3L:7364935..7365172,4,CGG"	CCAGCGGCCTCCGAAGCGC	1	0	3	1	2	1	3	4	2	1	0	1	0	2	1	0	1	2	1	0	9
"akirin-cds,chr3L:7364935..7365172,7,TGG"	GCAATCCCTTTGGCCAGGC	11	0	9	8	7	8	7	8	1	5	7	10	4	2	3	4	6	6	4	9	41
"akirin-cds,chr3L:7364935..7365172,10,CGG"	CAGCGTCGCCATCCCGCGA	1	0	2	3	5	1	4	1	0	1	0	5	0	1	1	0	1	2	2	1	19
"akirin-cds,chr3L:7364935..7365172,13,AGG"	CCCAGCAACCGATTCGCCA	11	0	7	5	3	7	5	10	6	3	18	11	5	7	7	5	7	6	7	9	41
"akirin-cds,chr3L:7364935..7365172,14,TGG"	CCGTTCAGTGAGTCGTCGC	117	1	94	54	65	55	71	77	41	47	77	70	57	52	40	38	77	76	53	67	425
"bin-cds,chr3L:6983931..6984961,5,TGG"	TGACCATGGATCAGCTGGG	26	0	23	20	10	9	13	14	9	9	10	14	14	12	10	7	14	24	22	43	100
"bin-cds,chr3L:6983931..6984961,6,TGG"	CACATCAACACACCCACAC	23	0	12	12	13	9	8	15	7	13	21	10	7	11	3	13	15	19	21	49	111
"bin-cds,chr3L:6983931..6984961,9,CGG"	GAGCTGGGAATCTGTTAAC	2	0	0	0	3	0	3	2	1	1	2	1	2	1	2	1	3	2	3	2	8
"bin-cds,chr3L:6983931..6984961,14,TGG"	GCAATTACCAGGCAATGGG	9	0	7	7	1	5	8	8	6	2	11	8	1	2	4	5	1	9	9	6	27
"bin-cds,chr3L:6983931..6984961,17,CGG"	TCGATGAGAAACCGAACAT	1	0	1	1	1	0	2	1	1	1	0	1	1	0	1	1	0	2	2	1	5
"Bro-cds,chr3L:1647905..1648546,3,TGG"	ATCCCGCCATACGAAGCCA	16	0	9	8	10	11	5	6	3	9	9	5	3	11	5	8	10	10	7	10	60
"Bro-cds,chr3L:1647905..1648546,4,TGG"	ATCTTCAAGATGCCCCGCG	10	0	5	6	1	1	2	4	1	4	8	3	6	2	0	1	4	9	4	7	23
"Bro-cds,chr3L:1647905..1648546,6,AGG"	GCTCTTCCGCCGATTGAGT	8	0	4	2	2	1	2	2	4	2	1	4	2	2	5	1	9	6	4	2	13
"Bro-cds,chr3L:1647905..1648546,10,CGG"	GGTTCGCTACACAGGATAC	19	0	18	20	13	13	24	10	10	17	23	18	15	20	12	18	23	16	29	32	103
"Bro-cds,chr3L:1647905..1648546,14,AGG"	ACGTGCAATGGAGGAGCGC	7	0	6	10	5	4	7	2	1	4	4	3	4	4	0	3	4	4	7	5	27
"Cdk12-cds,chr3L:21510682..21510890,3,AGG"	TACTCGGACGTCAGCTCAG	9	0	7	8	2	6	2	8	2	4	6	4	4	5	3	1	1	6	9	11	30
"Cdk12-cds,chr3L:21510682..21510890,9,GGG"	TTCTCGGATCAGGAGGCAG	6	0	11	3	2	5	2	4	7	4	3	3	3	14	2	2	4	9	7	6	34
"Cdk12-cds,chr3L:21510682..21510890,13,AGG"	TTGGATGCGGACGCCGGCA	34	0	23	24	22	23	27	27	12	25	24	21	21	21	16	19	23	22	22	25	131
"Cdk12-cds,chr3L:21510682..21510890,16,CGG"	AAAAAACCGAAGCCAGCTC	1	0	0	1	1	0	1	4	0	1	0	1	0	0	1	0	0	0	0	0	2
"Cdk12-cds,chr3L:21510682..21510890,18,AGG"	GATGCCAAGCCCGATAAAG	1	0	0	1	0	1	1	0	0	0	1	0	0	0	0	1	0	1	0	0	3
"CG10984-cds,chr3L:12743707..12743839,4,CGG"	AACTCAAACACGCCAATGT	12	0	9	6	5	0	9	6	4	5	5	1	3	4	3	3	6	4	3	6	33
"CG10984-cds,chr3L:12743707..12743839,7,CCA"	TCCCCTTCGGTCTTGGGGG	21	0	13	16	3	9	13	10	5	9	6	11	12	7	3	4	10	16	18	18	64
"CG10984-cds,chr3L:12743707..12743839,13,CCC"	TTTGAGTTCGATCTGGGTT	1	0	0	0	1	0	2	0	0	3	3	1	0	1	0	2	1	0	1	1	7
"CG10984-cds,chr3L:12743707..12743839,17,CCA"	TTTGCTGCCTCTCCGACAT	5	0	6	6	4	1	5	9	3	2	13	6	5	5	3	4	6	6	4	7	33
"CG10984-cds,chr3L:12743707..12743839,18,CCA"	CGACGAGTTGGCTGTCATT	20	0	20	25	14	10	16	23	5	10	14	15	12	10	8	8	16	19	12	16	92
"CG11367-cds,chr3L:22721511..22722193,2,AGG"	GCCTTCCCTCAGCTGATCC	19	0	8	15	17	19	10	9	11	8	11	10	13	15	8	3	15	9	13	22	68
"CG11367-cds,chr3L:22721511..22722193,4,AGG"	AGCTGTTCCAACGCCGTGG	5	0	3	1	1	4	4	1	3	2	3	1	3	4	3	4	3	4	5	4	16
"CG11367-cds,chr3L:22721511..22722193,6,TGG"	GATCCACCAGACAGCATTG	1	0	0	1	1	0	0	5	0	3	3	0	4	4	0	1	3	4	4	2	8
"CG11367-cds,chr3L:22721511..22722193,11,CGG"	TTCGCCGCCCAGCGCACAC	1	0	0	0	0	0	0	1	0	0	0	0	1	0	0	0	0	0	0	0	0
"CG11367-cds,chr3L:22721511..22722193,14,CGG"	TGACCCGTTTCTAGCCAGT	4	0	1	8	5	2	5	5	3	2	5	3	4	5	2	3	3	3	1	3	23
"CG11458-cds,chr3L:20898945..20899241,2,CGG"	TCTTTGCCTTTGTTTCCGC	86	0	78	54	33	35	62	69	51	46	66	44	43	38	30	27	53	51	52	27	337
"CG11458-cds,chr3L:20898945..20899241,11,AGG"	GTGGTGGCGGAGGTGGCCA	8	0	9	4	2	2	9	3	4	4	3	3	3	5	3	1	5	9	8	7	27
"CG11458-cds,chr3L:20898945..20899241,14,Tgg"	AAGGAGGTTGGCAGAAGAA	1	0	0	0	0	0	0	0	0	0	0	0	0	1	0	0	1	0	1	0	0
"CG11458-cds,chr3L:20898945..20899241,15,agg"	GAGGTTGGCAGAAGAATGG	6	0	1	1	2	1	4	1	0	2	1	3	0	2	1	1	1	1	2	3	11
"CG11458-cds,chr3L:20898945..20899241,23,AGG"	GAGGAGGAGGTGGTCAAGG	2	0	2	1	1	1	3	2	6	1	1	0	3	1	0	2	0	2	0	4	17
"CG11811-cds,chr3L:10684276..10684977,4,CGG"	GCAAGAAGATGACCGCCCC	62	0	54	47	28	40	43	40	32	32	41	34	31	33	19	28	39	43	30	45	196
"CG11811-cds,chr3L:10684276..10684977,6,CGG"	CACGCCCCCTTGTCCTATG	27	0	28	30	14	15	13	17	10	15	28	11	17	10	6	9	17	24	18	28	131
"CG11811-cds,chr3L:10684276..10684977,10,AGG"	AAAGAGTACGCTGCTGAAA	4	0	3	3	1	3	2	2	3	2	3	4	3	3	1	6	0	5	2	0	14
"CG11811-cds,chr3L:10684276..10684977,11,TGG"	CCGAATTCCCCAGCACCTT	125	0	88	98	74	63	84	72	54	49	75	53	62	60	43	64	73	87	92	80	466
"CG11811-cds,chr3L:10684276..10684977,12,CGG"	CAGCATATCGCACACCACG	8	1	13	12	7	12	7	10	8	10	7	15	5	10	10	4	9	15	11	16	73
"CG12004-cds,chr3L:1571987..1572238,4,CGG"	GCCAGTAGTGGAAACGCCA	6	0	3	5	2	4	4	6	1	3	1	7	4	5	3	4	5	3	5	11	31
"CG12004-cds,chr3L:1571987..1572238,7,AGG"	ACAACTGCGGGATCGCTTG	1	0	1	4	1	1	2	0	0	1	0	0	1	1	0	1	1	1	0	0	2
"CG12004-cds,chr3L:1571987..1572238,10,TGG"	ACAGGGAAGCCCAACTACG	20	0	14	12	11	5	13	13	11	11	14	10	9	19	7	8	19	16	12	11	80
"CG12004-cds,chr3L:1571987..1572238,12,TGG"	ACTCCGATGAGCACGCCGC	44	0	45	41	27	21	31	19	33	31	27	29	23	23	11	13	39	32	30	24	179
"CG12004-cds,chr3L:1571987..1572238,15,TGG"	CGCTGCTCCACGTGGGCGA	8	0	3	0	0	1	3	0	0	3	3	3	1	1	2	1	3	4	1	1	13
"CG12014-cds,chr3L:3378285..3378488,2,CGG"	CGCAGCTGCTCCGCCACGA	6	0	9	4	4	4	4	5	4	5	5	7	2	14	4	4	8	9	12	1	27
"CG12014-cds,chr3L:3378285..3378488,5,TGG"	ATGATCTGCGTCCAGTTAT	9	0	7	8	6	0	2	11	5	5	5	8	7	6	1	3	4	7	7	15	52
"CG12014-cds,chr3L:3378285..3378488,8,TGG"	CTGGCCAGCACGCCGTATT	2	0	2	2	0	2	1	0	0	1	4	2	1	1	0	3	1	2	1	2	8
"CG12014-cds,chr3L:3378285..3378488,10,CCT"	TGGCATCATCAGCGAGAGC	13	0	15	10	10	10	9	11	11	11	10	8	12	20	2	8	13	16	10	13	61
"CG12014-cds,chr3L:3378285..3378488,12,CCG"	CCACATTCGGCCGTCGTGG	6	0	3	4	3	0	2	0	0	1	1	2	1	0	1	3	0	1	2	1	6
"CG1246-cds,chr3L:2648664..2648787,1,TGG"	CTACTTGGGCTTGTCCATC	49	0	35	37	24	17	41	35	18	23	28	19	27	24	15	22	28	35	41	32	149
"CG1246-cds,chr3L:2648664..2648787,4,CGG"	ATCACCTTCCGAGATTGTC	49	0	38	32	22	29	26	40	23	23	26	24	40	20	25	20	31	39	42	51	195
"CG1246-cds,chr3L:2648664..2648787,6,TGG"	AATCCCTTCAAGTACGCCA	12	0	8	12	8	8	7	6	5	6	6	12	12	6	8	6	12	9	4	4	61
"CG1246-cds,chr3L:2648664..2648787,7,CCA"	GCCCAAGTAGGCAACTCCC	20	0	10	14	13	8	10	7	6	11	17	6	6	11	4	7	12	5	4	11	60
"CG1246-cds,chr3L:2648664..2648787,9,CCA"	CGGAAGGTGATGCCCCAGA	12	0	7	6	4	8	5	5	9	4	5	9	5	4	5	9	6	5	7	3	39
"CG12607-cds,chr3L:4447177..4447587,5,AGG"	CTTCCTGACTCCGCCACCC	36	0	31	33	23	25	18	26	18	23	30	30	17	23	12	14	35	27	27	45	194
"CG12607-cds,chr3L:4447177..4447587,8,CGG"	CCTCAGGATATTGCCACCC	31	0	32	28	18	22	22	35	22	20	30	32	27	23	25	13	37	25	21	51	198
"CG12607-cds,chr3L:4447177..4447587,10,CGG"	GATATCGACGAACCTGCAC	7	0	5	7	7	4	6	7	4	3	5	3	4	6	2	2	5	7	8	8	37
"CG12607-cds,chr3L:4447177..4447587,12,TGG"	GCACCTGCTCCTCGTCCTG	33	0	21	14	20	16	20	15	15	20	30	12	14	21	20	11	23	29	22	24	131
"CG12607-cds,chr3L:4447177..4447587,13,CGG"	CGCCCCTGCTCCCATCGCT	9	0	7	10	6	6	8	12	7	5	9	8	3	3	4	3	15	6	5	6	46
"CG1299-cds,chr3L:4148929..4149025,2,CCT"	AGGGAGGAGCACAAGGGGC	4	0	4	2	3	1	1	3	2	2	2	0	0	0	1	0	2	0	3	0	6
"CG1299-cds,chr3L:4148929..4149025,10,CCC"	GATTAAACTGGGCGACAGT	1	0	2	2	3	2	2	3	1	0	2	4	0	2	0	0	1	1	1	2	9
"CG1299-cds,chr3L:4150501..4150722,1,TGG"	CCAGCGAGTCCACATTCAT	3	0	7	5	5	3	2	2	2	1	5	4	1	1	3	3	3	5	3	4	21
"CG1299-cds,chr3L:4150501..4150722,3,AGG"	CTTCCTGATCCCCACGCCC	174	0	156	125	89	85	128	99	86	66	137	106	99	70	69	61	105	115	117	170	618
"CG1299-cds,chr3L:4150501..4150722,4,CGG"	ACCACTCCAGCTCCCATTC	12	0	8	4	7	5	6	9	1	2	3	10	2	5	0	2	2	5	8	16	44
"CG1319-cds,chr3L:4292624..4292742,2,CGG"	GCAACGCGTACTTTCTCGA	87	0	80	73	62	44	65	76	40	45	60	61	49	47	38	48	67	79	41	56	347
"CG1319-cds,chr3L:4292624..4292742,5,CCT"	CTGCGTAGCGCCAATCTGG	2	0	0	1	1	2	3	0	0	4	1	0	1	0	0	1	1	2	1	1	9
"CG1319-cds,chr3L:4292624..4292742,8,CCG"	AGAAAGTACGCGTTGCGAT	2	0	7	3	4	0	2	8	4	7	7	3	1	5	0	3	2	1	5	6	21
"CG1319-cds,chr3L:4292831..4293170,1,TGG"	TAACCTTCGTGCGTGCCAA	19	0	23	26	10	12	18	15	16	14	16	18	20	14	10	6	17	20	19	34	121
"CG1319-cds,chr3L:4292831..4293170,5,TGG"	ATTAAGACGTCCGGAAAAG	4	0	3	1	1	1	2	3	1	1	5	1	0	2	2	1	2	6	1	2	15
"CG13308-cds,chr3L:8801644..8802188,4,CGG"	TCCTGGTGATCCGTATTCT	16	0	13	12	7	10	14	13	9	17	11	16	10	17	4	11	12	11	10	18	75
"CG13308-cds,chr3L:8801644..8802188,8,TGG"	TGTGCCTCCGTTAGCAATG	9	0	5	4	5	5	1	5	2	2	3	6	4	5	3	2	6	5	9	9	24
"CG13308-cds,chr3L:8801644..8802188,9,TGG"	CCAGCAGCGCATTACCTGC	3	0	1	1	1	0	1	0	0	0	0	0	0	2	0	2	1	2	0	1	2
"CG13308-cds,chr3L:8801644..8802188,11,GGG"	CCGTTTACACGTGTCCCAC	7	0	2	3	2	3	6	3	3	2	4	7	2	4	3	4	6	6	6	4	19
"CG13308-cds,chr3L:8801644..8802188,12,TGG"	GTAACGTGCAATACAGACG	9	0	10	8	1	2	5	6	4	2	6	4	6	5	2	4	3	6	8	14	46
"CG13309-cds,chr3L:8803511..8804034,5,TGG"	GCAATACCTGCAACGCTAA	4	0	5	5	2	4	4	6	1	4	5	2	2	4	1	3	2	5	2	11	18
"CG13309-cds,chr3L:8803511..8804034,8,CGG"	CCTCCGCCAGCGAACCCAT	39	0	29	26	18	21	19	15	18	15	20	25	9	20	9	18	22	22	20	17	134
"CG13309-cds,chr3L:8803511..8804034,9,CGG"	ACCTCTACACCTGCCCCAC	150	0	132	130	88	79	98	79	80	56	95	95	81	64	54	55	90	100	132	237	604
"CG13309-cds,chr3L:8803511..8804034,10,TGG"	ACGCCCATTTGCAGCTCCG	64	0	47	49	38	30	31	43	27	31	55	28	24	31	20	35	43	40	20	28	203
"CG13309-cds,chr3L:8803511..8804034,14,CGG"	GGATGCAATACGTGCAGTT	2	0	5	2	1	1	2	2	0	1	2	1	1	2	1	2	0	3	2	2	5
"CG13810-cds,chr3L:2185982..2186054,3,CGG"	ATGGCCATGTTGTCACTTC	27	0	18	17	14	10	11	11	9	8	18	14	11	10	10	5	14	25	14	23	102
"CG13810-cds,chr3L:2185982..2186054,5,CCA"	ACACGTTATCCACCATCGA	16	0	10	13	12	9	11	14	4	8	13	14	12	13	10	3	10	14	11	22	63
"CG13810-cds,chr3L:2186123..2186368,1,TGG"	TCGGCTGTCTGTGGGCCAG	3	0	1	1	1	0	0	2	2	2	2	3	2	0	3	0	2	2	0	1	10
"CG13810-cds,chr3L:2186123..2186368,4,CGG"	TTGGGTTACTACGCCAAGT	3	0	1	1	1	0	1	1	0	1	1	1	1	0	0	2	0	1	2	1	11
"CG13810-cds,chr3L:2186123..2186368,6,TGG"	CGACAACCTGTGGCCTCAC	9	0	5	16	5	3	4	6	2	6	5	5	5	3	2	3	8	5	7	10	48
"CG14142-cds,chr3L:11166675..11166731,4,TGG"	ACGCCTATAACCGCTGAAT	6	0	8	5	5	2	4	2	3	6	9	2	2	5	1	8	7	11	6	7	36
"CG14142-cds,chr3L:11166795..11167009,1,CGG"	CGCAATTTGGTTTTCGGTA	1	0	0	0	0	0	0	0	0	0	1	1	0	0	0	0	0	0	0	0	1
"CG14142-cds,chr3L:11166795..11167009,2,TGG"	AATTCCCATGCGAGCCGAA	26	0	17	15	12	13	16	20	7	10	18	24	12	26	6	11	17	18	17	19	101
"CG14142-cds,chr3L:11166795..11167009,4,AGG"	TTTGTGTTTGGTGCTCCCA	12	0	16	13	11	11	11	2	6	10	13	7	17	10	3	8	18	13	24	24	70
"CG14142-cds,chr3L:11166795..11167009,8,CGG"	CTACGGTCTTCGTTCGCCC	3	0	6	2	0	2	1	2	0	2	4	3	1	0	2	0	3	2	1	3	18
"CG17029-cds,chr3L:15970176..15970655,3,TGG"	TACGATGTGGCCCTGAAAC	10	0	6	7	5	3	7	4	7	3	11	3	6	7	3	3	8	7	9	10	51
"CG17029-cds,chr3L:15970176..15970655,6,AGG"	AAGTGCGGGCCTCTGATGC	6	0	12	8	7	3	5	4	3	4	10	9	1	7	8	3	7	5	6	4	37
"CG17029-cds,chr3L:15970176..15970655,10,CGG"	GGCTATCAGAAGGCAAAGA	3	0	0	2	0	0	0	0	1	0	1	1	1	0	1	0	0	0	1	1	2
"CG17029-cds,chr3L:15970176..15970655,14,TGG"	AAGGCGGACTTCTACGACC	1	0	1	1	2	0	1	3	1	0	0	0	2	4	4	3	0	3	2	3	6
"CG17029-cds,chr3L:15970176..15970655,15,AGG"	GTGTACGATAAGCAAATCG	2	0	0	0	1	3	1	0	0	0	4	0	1	0	0	0	0	0	1	1	6
"CG17637-cds,chr3L:20497286..20498800,1,TGG"	TTGAAGTTTCTTAGACCCC	3	0	8	5	2	4	4	5	5	2	6	2	6	4	3	0	8	2	8	6	26
"CG17637-cds,chr3L:20497286..20498800,1,TGG"	TTGAAGTTTCTTAGACCCC	3	0	8	5	2	4	4	5	5	2	6	2	6	4	3	0	8	2	8	6	26
"CG17637-cds,chr3L:20497286..20498800,2,TGG"	AGACCCCTGGTGAAAGTAT	51	0	58	44	34	32	41	34	32	31	42	35	35	38	30	33	35	34	36	39	266
"CG17637-cds,chr3L:20497286..20498800,2,TGG"	AGACCCCTGGTGAAAGTAT	51	0	58	44	34	32	41	34	32	31	42	35	35	38	30	33	35	34	36	39	266
"CG17637-cds,chr3L:20497286..20498800,3,TGG"	AAGTATTGGTTAATCGTTC	4	0	6	4	1	3	3	9	4	4	7	4	2	1	0	1	4	5	2	9	15
"CG18180-cds,chr3L:9634132..9634926,5,CGG"	TGGTGGCCGCCTCCCCGAC	4	0	2	2	2	0	0	3	1	1	1	2	5	2	0	3	2	2	3	1	13
"CG18180-cds,chr3L:9634132..9634926,6,AGG"	CGCACCACCCTCCTGTCCC	5	0	6	4	5	4	4	6	5	5	4	6	5	6	5	3	5	7	2	9	27
"CG18180-cds,chr3L:9634132..9634926,10,CGG"	CCGAGGGTCGCATTGTCAA	11	0	11	10	7	5	6	6	1	4	8	7	2	4	3	3	3	7	5	9	31
"CG18180-cds,chr3L:9634132..9634926,14,TGG"	GGCAAGGCTCCCTACATTG	24	0	20	16	14	8	24	18	9	12	10	11	11	21	7	12	14	12	10	17	80
"CG18180-cds,chr3L:9634132..9634926,17,TGG"	GTACCGATGGAAGCAACAG	15	0	6	19	5	7	8	16	7	8	13	17	11	13	8	7	10	15	9	12	55
"CG18265-cds,chr3L:17442507..17446475,2,agg"	ATCGACACTCAACACGAAC	12	0	10	8	7	4	9	3	5	5	8	6	6	14	8	6	9	12	12	15	45
"CG18265-cds,chr3L:17442507..17446475,4,agg"	ACAATCCACATGAAGCCGC	2	0	2	0	2	1	0	4	0	1	2	1	0	0	0	2	0	0	1	1	4
"CG18265-cds,chr3L:17442507..17446475,5,agg"	CCACGTCAGCCACAACCAG	46	0	43	41	37	38	32	39	33	30	38	44	33	47	32	19	46	46	37	69	263
"CG18265-cds,chr3L:17442507..17446475,10,TGG"	ACTTCACCCGCCGACCATT	2	0	5	5	2	9	8	5	5	8	4	5	6	2	5	4	3	6	9	14	27
"CG18265-cds,chr3L:17442507..17446475,14,TGG"	CCGGCAATGGAGCTGGAAC	2	0	5	5	2	3	5	2	2	3	5	2	3	1	2	4	3	5	4	4	23
"CG18281-cds,chr3L:20492972..20494600,1,TGG"	TTGAAGTTTCTTAGACCCC	3	0	8	5	2	4	4	5	5	2	6	2	6	4	3	0	8	2	8	6	26
"CG18281-cds,chr3L:20492972..20494600,1,TGG"	TTGAAGTTTCTTAGACCCC	3	0	8	5	2	4	4	5	5	2	6	2	6	4	3	0	8	2	8	6	26
"CG18281-cds,chr3L:20492972..20494600,2,TGG"	AGACCCCTGGTGAAAGTAT	51	0	58	44	34	32	41	34	32	31	42	35	35	38	30	33	35	34	36	39	266
"CG18281-cds,chr3L:20492972..20494600,2,TGG"	AGACCCCTGGTGAAAGTAT	51	0	58	44	34	32	41	34	32	31	42	35	35	38	30	33	35	34	36	39	266
"CG18281-cds,chr3L:20492972..20494600,2,TGG"	AGACCCCTGGTGAAAGTAT	51	0	58	44	34	32	41	34	32	31	42	35	35	38	30	33	35	34	36	39	266
"CG18869-cds,chr3L:4059922..4060580,5,TGG"	TTGGGCAGGTTTTGCTCCT	3	0	4	4	2	3	2	3	6	2	6	5	3	1	2	3	2	3	0	3	22
"CG18869-cds,chr3L:4059922..4060580,8,TGG"	GCGGCAAATATCCTGTGCT	11	0	7	12	9	8	14	6	5	8	9	5	6	9	7	4	11	10	3	11	61
"CG18869-cds,chr3L:4059922..4060580,10,TGG"	CGGCCAAGCACAACAATCC	4	0	2	3	1	2	4	2	4	1	3	5	2	5	3	4	3	1	3	2	16
"CG18869-cds,chr3L:4059922..4060580,12,TGG"	CCCCTTTTCGACGCCCTCT	91	0	66	47	31	47	41	36	45	34	55	40	49	34	29	34	60	60	52	69	312
"CG18869-cds,chr3L:4059922..4060580,15,CGG"	ATCAGTACAGCGCCCAATC	24	0	15	8	10	13	9	13	7	6	15	9	13	11	7	8	10	13	16	15	75
"CG32032-cds,chr3L:9086232..9086411,6,GGG"	TTTTTTGGGGCTCAATTGC	1	0	0	2	0	3	0	0	2	0	1	3	2	1	1	1	0	2	1	0	4
"CG32032-cds,chr3L:9086232..9086411,9,TGG"	TTGATCAGTTTGGGATATA	1	0	0	0	0	0	0	2	0	0	0	0	0	0	0	0	0	0	1	0	1
"CG32032-cds,chr3L:9086232..9086411,12,AGG"	ACCGATTACCACCACGGAA	14	0	9	12	8	2	9	10	6	5	11	3	7	15	4	4	10	6	10	6	61
"CG32032-cds,chr3L:9086232..9086411,14,CGG"	AACATCAATCCGCAGAACT	9	0	10	12	5	4	4	8	4	9	10	8	11	10	8	2	4	6	11	8	47
"CG32032-cds,chr3L:9086232..9086411,17,CCT"	AAGATCGCAACGTATGTCA	13	0	17	19	9	10	13	10	2	8	11	9	9	8	7	6	8	13	6	11	57
"CG32137-cds,chr3L:13934408..13934575,5,AGG"	TGGGCCCAGCTGCAGCAGA	16	0	20	9	14	12	11	14	5	6	9	8	19	14	7	6	15	11	13	19	82
"CG32137-cds,chr3L:13934408..13934575,8,TGG"	ATCCTATTGGCCGCCGAAC	53	0	32	35	18	19	33	30	23	18	36	27	29	30	14	15	29	24	39	41	163
"CG32137-cds,chr3L:13934408..13934575,11,AGG"	GCACTGCTCGAGAAGAACG	28	0	12	20	6	20	9	11	8	10	20	23	17	16	13	7	17	20	19	24	83
"CG32137-cds,chr3L:13934408..13934575,14,AGG"	CAGCAGGAAAAGCTCATCG	3	0	0	0	1	0	0	0	0	1	0	1	0	0	0	0	0	1	0	1	3
"CG32137-cds,chr3L:13934408..13934575,15,CCA"	GGCCCAAACATCCGGCTCC	15	0	19	6	5	4	6	10	6	2	13	7	4	6	8	4	15	8	8	6	48
"CG32182-cds,chr3L:17751265..17752524,4,CGG"	CGGAGAGCCACCCAGGAAT	13	0	20	9	7	7	11	5	7	6	7	11	4	12	7	3	11	14	11	13	68
"CG32182-cds,chr3L:17751265..17752524,8,TGG"	ATTTGCGAACATCTAGCGC	3	0	4	2	4	4	5	3	6	2	3	4	3	10	4	2	2	3	4	3	11
"CG32182-cds,chr3L:17751265..17752524,11,AGG"	GACCAACTGAGACTGATGG	5	0	5	6	0	2	2	4	0	5	10	2	2	2	1	3	5	2	3	1	17
"CG32182-cds,chr3L:17751265..17752524,14,TGG"	GAGCTTGATACTGCAATTG	6	0	0	0	4	4	1	2	1	1	1	1	1	1	4	1	2	4	5	5	12
"CG32182-cds,chr3L:17751265..17752524,15,CGG"	CAAGCTATTTGATTTTCGC	3	0	1	1	1	1	0	3	0	1	1	1	2	2	0	0	5	2	1	0	13
"CG32249-cds,chr3L:4470071..4470796,6,AGG"	CGGTGCCACTTCTCTATCC	86	1	64	53	48	46	55	48	25	41	61	49	52	49	50	37	83	73	39	70	328
"CG32249-cds,chr3L:4470071..4470796,8,AGG"	TATTTGCCGCCTCAGGTGC	3	0	4	3	2	0	2	2	5	1	4	4	3	3	2	1	1	4	4	1	14
"CG32249-cds,chr3L:4470071..4470796,11,AGG"	CCAGGTGATCTCTGTTCCC	37	0	34	26	26	19	21	31	20	20	41	26	14	24	15	16	36	30	27	27	183
"CG32249-cds,chr3L:4470071..4470796,13,AGG"	CCCCAGATCATCGAGCGTC	29	0	20	16	12	18	15	17	17	8	13	15	12	11	9	4	11	20	22	22	91
"CG32249-cds,chr3L:4470071..4470796,17,TGG"	CCTCTGGTGGTGCCACAAG	1	0	2	0	2	0	0	0	0	2	1	0	2	0	0	0	2	0	1	1	5
"CG32333-cds,chr3L:1283736..1283812,2,TGG"	CTGCACAAGTTCTTCAATG	4	0	4	5	3	3	1	2	3	2	1	5	6	2	2	1	1	0	2	4	9
"CG32333-cds,chr3L:1283736..1283812,4,CCT"	GAATTCAATGGTGGCCTGT	1	0	0	1	0	0	2	1	0	1	2	1	0	1	2	1	1	1	1	0	5
"CG32333-cds,chr3L:1284788..1285110,1,AGG"	TCACCCCGCCTACTTGTGC	62	0	53	52	30	41	41	56	42	21	49	36	30	37	22	28	49	41	27	39	250
"CG32333-cds,chr3L:1284788..1285110,4,TGG"	CGAGCATTCCGGAAGCCAG	1	0	1	0	0	0	0	2	0	1	1	1	1	1	0	1	1	2	0	0	10
"CG32333-cds,chr3L:1284788..1285110,7,CGG"	AACAGAACGGACATGCCAA	5	0	3	4	3	1	4	1	2	0	2	3	6	2	1	1	3	3	2	1	8
"CG33158-cds,chr3L:16412894..16415077,2,TGG"	GTGCGCAACATCTGCATCC	16	0	14	15	12	11	16	17	13	19	13	21	14	17	9	8	9	13	18	23	94
"CG33158-cds,chr3L:16412894..16415077,5,TGG"	GACCATGGAAAGACGACTC	3	0	4	3	1	2	3	1	2	4	5	1	2	3	2	0	4	2	3	3	3
"CG33158-cds,chr3L:16412894..16415077,9,TGG"	ATTCTCTGGTGGCCAGTAA	5	0	4	2	1	0	4	2	2	0	3	1	0	0	1	0	0	2	2	2	11
"CG33158-cds,chr3L:16412894..16415077,13,GGG"	TCATTTCGCAACGGATGGC	80	0	69	78	51	53	60	71	52	44	71	53	47	52	38	40	64	71	66	81	387
"CG33158-cds,chr3L:16412894..16415077,15,CGG"	GCTGCGGTACCTAGACAAC	5	0	8	8	7	8	2	6	4	9	4	7	8	6	3	7	10	3	17	16	29
"CG33255-cds,chr3L:19416929..19417246,4,TGG"	CTGGCGTACACTGGTCCTC	3356	2	2660	2354	1814	1769	2085	2095	1648	1584	2378	1948	1677	1760	1359	1301	2161	2556	2594	3265	13198
"CG33255-cds,chr3L:19416929..19417246,4,TGG"	CTGGCGTACACTGGTCCTC	3356	2	2660	2354	1814	1769	2085	2095	1648	1584	2378	1948	1677	1760	1359	1301	2161	2556	2594	3265	13198
"CG33255-cds,chr3L:19416929..19417246,4,TGG"	CTGGCGTACACTGGTCCTC	3356	2	2660	2354	1814	1769	2085	2095	1648	1584	2378	1948	1677	1760	1359	1301	2161	2556	2594	3265	13198
"CG33255-cds,chr3L:19416929..19417246,9,TGG"	TTATCGCCAGGAACAGCAA	20	0	10	9	7	5	7	8	6	6	7	12	7	2	3	4	10	12	6	23	57
"CG33255-cds,chr3L:19416929..19417246,9,TGG"	TTATCGCCAGGAACAGCAA	20	0	10	9	7	5	7	8	6	6	7	12	7	2	3	4	10	12	6	23	57
"CG33257-cds,chr3L:16339774..16340720,1,TGG"	CTCCTTTTGTCCAATGCCT	8	0	3	4	2	3	2	5	3	5	7	2	2	2	1	1	6	4	3	6	17
"CG33257-cds,chr3L:16339774..16340720,5,AGG"	AACCGCCACCAATCCACCA	39	0	30	22	14	17	20	26	11	11	19	17	11	11	9	12	11	23	24	10	124
"CG33257-cds,chr3L:16339774..16340720,7,CGG"	TACTTTGAGCCCCATCTGC	94	0	59	60	46	53	56	64	29	38	58	41	59	45	29	44	51	53	63	57	334
"CG33257-cds,chr3L:16339774..16340720,8,CGG"	AAAAGCTACTACACCACAT	2	0	2	1	0	3	1	0	2	0	1	0	0	0	1	1	1	4	2	0	9
"CG33257-cds,chr3L:16339774..16340720,11,AGG"	AGCTCCTCAGTTTCCAGCA	37	0	34	27	20	26	25	29	14	11	19	31	20	26	17	10	23	20	35	31	152
"CG33267-cds,chr3L:11557842..11557932,2,TGG"	GCCACTGTCGCCTGTTTCC	412	1	312	264	233	181	252	244	214	184	291	235	156	174	146	115	235	277	160	124	1362
"CG33267-cds,chr3L:11557842..11557932,2,TGG"	GCCACTGTCGCCTGTTTCC	412	1	312	264	233	181	252	244	214	184	291	235	156	174	146	115	235	277	160	124	1362
"CG33267-cds,chr3L:11557842..11557932,4,CCT"	ACAGGCGACAGTGGCCAAA	19	0	19	16	9	7	15	19	11	7	16	14	6	6	6	8	15	15	14	17	84
"CG33267-cds,chr3L:11557842..11557932,4,CCT"	ACAGGCGACAGTGGCCAAA	19	0	19	16	9	7	15	19	11	7	16	14	6	6	6	8	15	15	14	17	84
"CG33267-cds,chr3L:11557842..11557932,5,CCA"	ACCAGGAAACAGGCGACAG	2	0	0	1	0	2	0	0	0	0	1	0	2	0	0	2	0	1	1	1	11
"CG33966-cds,chr3L:1234173..1234474,3,AGG"	TGACGACATCGCCGCCCTG	2	0	1	1	0	4	1	1	0	1	1	0	0	2	0	1	2	2	2	1	5
"CG33966-cds,chr3L:1234173..1234474,6,TGG"	CGCACAGATGACCAGTTCT	9	0	3	4	7	5	4	2	1	0	6	1	1	4	0	3	3	5	2	3	30
"CG33966-cds,chr3L:1234173..1234474,9,AGG"	CTGCAAGTTCAGTTTGGAA	5	0	4	3	3	1	2	6	0	4	2	5	2	5	1	4	4	0	3	5	16
"CG33966-cds,chr3L:1234173..1234474,11,TGG"	AAGTACCCAGAGTTTTATT	2	0	0	0	0	0	1	2	0	0	0	0	1	0	0	0	0	0	0	1	2
"CG33966-cds,chr3L:1234173..1234474,14,TGG"	GTCGATGTGGACAAAGCAC	32	1	45	36	18	30	27	28	22	21	43	33	31	35	18	18	37	36	55	56	206
"CG34002-cds,chr3L:17851574..17851720,1,CGG"	GTGGTCCTTGCGTTGCAAC	38	0	40	29	25	37	33	33	24	19	28	24	30	37	22	14	30	41	32	58	583
"CG34002-cds,chr3L:17851574..17851720,1,CGG"	GTGGTCCTTGCGTTGCAAC	38	0	40	29	25	37	33	33	24	19	28	24	30	37	22	14	30	41	32	58	583
"CG34002-cds,chr3L:17851574..17851720,2,GGG"	TGGTCCTTGCGTTGCAACC	66	0	64	61	35	37	39	56	40	38	65	54	40	47	36	27	44	62	61	44	277
"CG34002-cds,chr3L:17851574..17851720,2,GGG"	TGGTCCTTGCGTTGCAACC	66	0	64	61	35	37	39	56	40	38	65	54	40	47	36	27	44	62	61	44	277
"CG34002-cds,chr3L:17851574..17851720,2,GGG"	TGGTCCTTGCGTTGCAACC	66	0	64	61	35	37	39	56	40	38	65	54	40	47	36	27	44	62	61	44	277
"CG34382-cds,chr3L:9873306..9873673,1,TGG"	CTCGTCTGCGCCCAGGCCG	1	0	4	2	1	1	2	0	2	0	1	3	0	1	1	1	4	1	0	0	5
"CG34382-cds,chr3L:9873306..9873673,4,CGG"	AGCAGCCAAGCCAAGCCAG	17	0	18	17	15	13	10	16	11	13	22	11	10	8	11	1	18	15	19	17	70
"CG34382-cds,chr3L:9873306..9873673,5,TGG"	AGCTCCGCCTCCACGCCAC	64	0	57	58	47	41	46	54	37	23	56	56	39	42	25	23	45	70	55	80	314
"CG34382-cds,chr3L:9873306..9873673,8,AGG"	AAGCGACAAGTGAGCTCCA	5	0	4	9	3	3	1	2	3	5	4	3	1	2	3	4	5	4	1	3	19
"CG34382-cds,chr3L:9873306..9873673,9,CGG"	TACCCCAACCACCGCAGCT	25	0	29	41	19	22	26	16	11	13	26	18	20	23	13	21	29	19	38	38	124
"CG42324-cds,chr3L:3486159..3486278,4,TGG"	GCACAGTTGACCAGCGATG	53	0	55	39	32	41	26	36	28	26	40	40	48	31	16	21	36	44	50	89	245
"CG42324-cds,chr3L:3486159..3486278,5,AGG"	TTGAGTGTGCGACTCGCCC	6	0	7	9	2	3	9	4	10	5	6	5	3	2	4	2	8	8	8	4	33
"CG42324-cds,chr3L:3486159..3486278,6,AGG"	CAACATCGCCAAGCTGCAG	1	0	2	2	0	3	5	2	1	0	1	0	3	2	1	0	2	0	2	11	16
"CG42324-cds,chr3L:3486159..3486278,8,CCG"	GTCAACTGTGCCCTTTCGC	90	0	75	55	47	49	51	50	42	40	57	61	37	49	32	41	61	55	44	53	311
"CG42324-cds,chr3L:3486159..3486278,10,CCA"	GCGAGTCGCACACTCAAAG	2	0	0	2	0	3	4	2	0	0	0	1	1	0	1	1	2	3	2	0	7
"CG42458-cds,chr3L:7438561..7438705,4,TGG"	GTCAACTCGCGCATCTTTG	3	0	2	1	2	1	2	4	0	3	4	3	0	0	0	1	2	1	3	0	14
"CG42458-cds,chr3L:7438561..7438705,6,CGG"	ACCTTCCAGTGCTCCAAAA	24	0	28	16	11	14	15	20	12	17	16	19	13	20	10	11	17	8	19	15	96
"CG42458-cds,chr3L:7438561..7438705,8,TGG"	AGCGCATGTTTCAGATCTA	6	0	4	8	4	3	3	4	7	5	8	7	6	3	6	2	3	4	12	13	47
"CG42458-cds,chr3L:7438561..7438705,10,CCA"	TTGGTCTGGTTGGACAGTT	4	0	4	2	2	1	0	3	2	4	3	1	3	2	3	1	5	5	3	5	14
"CG42458-cds,chr3L:7438561..7438705,14,CCG"	TGCGCGAGTTGACCGCCTG	7	0	3	5	7	6	6	6	3	3	5	4	3	3	8	5	2	3	11	5	24
"CG42529-cds,chr3L:19722516..19723322,1,TGG"	GATCGACAACCTGAACATC	15	1	14	15	6	12	18	10	12	5	13	6	16	12	10	11	14	15	10	15	86
"CG42529-cds,chr3L:19722516..19723322,2,TGG"	CGACAACCTGAACATCTGG	638	0	564	507	396	360	488	440	338	319	518	446	333	350	253	282	497	462	351	330	2541
"CG42529-cds,chr3L:19722516..19723322,2,TGG"	CGACAACCTGAACATCTGG	638	0	564	507	396	360	488	440	338	319	518	446	333	350	253	282	497	462	351	330	2541
"CG42529-cds,chr3L:19722516..19723322,3,CGG"	ACTTCTGTCAGTCGCGATT	28	0	32	26	21	28	23	30	14	13	25	26	18	33	17	19	37	19	30	23	150
"CG42529-cds,chr3L:19722516..19723322,3,CGG"	ACTTCTGTCAGTCGCGATT	28	0	32	26	21	28	23	30	14	13	25	26	18	33	17	19	37	19	30	23	150
"CG43150-cds,chr3L:70936..71026,2,CCG"	TTGTCTGCTGAAGTCGGCT	2	0	6	3	4	2	2	5	4	3	8	3	3	5	4	7	8	4	4	8	28
"CG43150-cds,chr3L:71097..71284,1,TGG"	GACCACAGAACTTGACGCA	2	0	3	2	4	1	2	0	3	4	3	6	5	3	2	3	6	2	2	3	18
"CG43150-cds,chr3L:71097..71284,5,AGG"	AAGTTCGAAACCCGGACCG	8	0	12	14	3	9	7	7	6	9	8	7	5	7	4	3	8	8	2	3	43
"CG43150-cds,chr3L:71097..71284,10,TGG"	TGCGGGCCGAGGATGAGGT	44	0	26	35	19	27	24	42	22	26	33	31	29	21	19	14	29	35	42	59	153
"CG43150-cds,chr3L:71097..71284,11,CCA"	AGTTCTGTGGTCTGGTCTC	5	0	4	4	4	1	5	5	2	4	6	1	1	3	4	3	6	3	1	2	18
"CG43993-cds,chr3L:12025793..12025968,1,TGG"	AATTATGGTGGATCCTGCG	4	0	0	0	1	2	1	0	0	1	0	4	0	1	1	2	1	2	0	2	6
"CG43993-cds,chr3L:12025793..12025968,3,TGG"	ATGGCGAAACGACACACAT	3	0	5	0	0	0	3	2	1	0	0	2	2	1	2	0	0	1	1	1	1
"CG43993-cds,chr3L:12025793..12025968,6,TGG"	ATCATTTGCATGGAATGGA	7	0	10	7	2	2	2	3	4	6	7	3	6	6	4	3	4	7	2	12	33
"CG43993-cds,chr3L:12025793..12025968,8,TGG"	TGATACCTGTCCAAAACCA	2	0	1	2	2	2	2	1	0	7	2	1	2	2	2	2	2	5	3	4	24
"CG43993-cds,chr3L:12025793..12025968,9,CCT"	CGCCATTTCTCATCCACGC	5	0	9	9	4	8	6	9	5	5	1	7	5	2	6	5	10	4	4	2	36
"CG45071-cds,chr3L:15101905..15102058,2,AGG"	CAGTTTATTCACGACATCG	31	0	32	31	18	15	20	31	25	25	24	22	27	29	11	20	25	30	26	49	177
"CG45071-cds,chr3L:15101905..15102058,5,AGG"	CGCAATTTCCACTGCAACA	22	0	23	19	10	12	22	15	9	20	18	22	16	11	6	7	15	14	10	22	135
"CG45071-cds,chr3L:15101905..15102058,8,CGG"	AGATGTGGGACGAGCTGAG	5	0	9	3	2	3	6	1	1	4	6	4	2	6	3	1	1	2	6	4	17
"CG45071-cds,chr3L:15101905..15102058,9,CCA"	GCACAATGGTGGACTTTTT	4	0	2	2	3	2	2	1	0	1	2	0	1	1	0	1	4	2	1	0	11
"CG45071-cds,chr3L:15101905..15102058,12,CCC"	ATTGCGGTTCCAGATGGCC	5	0	1	0	0	1	0	2	1	1	2	0	1	2	3	1	2	2	1	3	8
"CG4998-cds,chr3L:16333544..16335316,3,TGG"	CTGCTGGCCACCGCCTCCT	21	0	19	12	15	22	19	18	20	17	10	13	12	13	2	15	16	28	12	37	112
"CG4998-cds,chr3L:16333544..16335316,8,TGG"	ATCCAACTGGGGAAATGAG	2	0	2	4	0	0	1	3	2	0	2	0	3	1	1	1	0	1	0	2	5
"CG4998-cds,chr3L:16333544..16335316,12,AGG"	GCCGAACAAGCTGACATTC	9	0	4	5	5	2	2	4	2	3	4	2	2	4	2	3	1	2	5	7	9
"CG4998-cds,chr3L:16333544..16335316,14,AGG"	AGCACCACCCAGATTGACG	4	0	5	3	1	1	2	2	0	2	3	2	5	1	2	2	3	4	5	5	21
"CG4998-cds,chr3L:16333544..16335316,15,AGG"	CTGATCAACTCCCGCCGTG	6	0	7	5	1	3	4	6	2	4	7	5	5	7	4	4	5	5	6	4	28
"CG5104-cds,chr3L:20514256..20514327,6,CCC"	TGCTCTCCTCCTCCGGAGT	8	0	2	4	1	2	3	5	5	1	3	3	6	1	2	3	9	4	4	4	27
"CG5104-cds,chr3L:20514515..20514684,1,TGG"	CGACATGTCCACTTTGAGC	4	0	5	6	2	2	0	2	2	4	7	3	2	2	2	0	6	0	2	5	16
"CG5104-cds,chr3L:20514515..20514684,5,TGG"	TTCGTCATCTGCTTTGCCT	78	0	62	58	29	29	49	60	32	35	60	55	38	47	29	38	56	61	54	56	283
"CG5104-cds,chr3L:20514515..20514684,8,CGG"	TTACTTTCCCTACTCGGCT	12	0	4	6	4	5	6	6	7	5	4	8	5	5	3	2	7	2	5	6	46
"CG5104-cds,chr3L:20514515..20514684,12,TGG"	TTTCTGCACAGGGGCATTG	6	0	3	6	4	2	0	5	3	2	3	4	7	4	4	0	1	2	5	8	21
"CG5910-cds,chr3L:20439120..20439501,3,TGG"	TTTTTGGATCGCTTCGAAC	4	0	4	2	1	2	4	2	1	3	2	2	0	4	2	0	0	1	1	1	9
"CG5910-cds,chr3L:20439120..20439501,5,CGG"	CTCGAGAGATTACAGCAGC	1	0	3	2	3	0	2	3	0	2	1	3	1	1	1	1	2	4	3	0	5
"CG5910-cds,chr3L:20439120..20439501,7,AGG"	GATAAGAGCTTCACACCAA	5	0	1	2	0	2	1	3	1	2	2	4	2	1	0	2	3	1	3	4	19
"CG5910-cds,chr3L:20439120..20439501,8,TGG"	TCCCATCATTCCTGTCTAT	1	0	0	0	1	0	0	0	0	1	0	0	1	1	0	0	1	1	0	0	3
"CG5910-cds,chr3L:20439120..20439501,12,GGG"	TTGCGGTGACTATCTGCCT	6	0	9	6	3	3	4	5	2	4	3	5	4	8	0	5	3	2	7	5	29
"CG6852-cds,chr3L:18862603..18862746,2,TGG"	ACCATTGCCAGCAACAAAG	3	0	6	3	2	2	2	2	2	5	3	2	4	4	4	1	4	1	5	11	11
"CG6852-cds,chr3L:18862603..18862746,3,TGG"	TACTGTCCCTACTGCACGA	3	0	4	3	6	4	4	3	4	2	4	4	4	1	3	5	4	2	4	6	19
"CG6852-cds,chr3L:18862603..18862746,4,CCG"	ACTATTGGGGATCTCAAAG	1	0	0	0	0	0	1	1	0	0	1	1	0	0	0	0	1	0	0	0	4
"CG6852-cds,chr3L:18862603..18862746,8,CCA"	ACGAATTTCGCCTGCTTGG	5	0	6	5	11	8	8	3	4	3	14	7	12	10	6	5	9	12	2	3	38
"CG6852-cds,chr3L:18862603..18862746,10,CCA"	ACCACTTTGTTGCTGGCAA	59	0	35	34	27	25	37	46	28	17	44	26	37	24	17	22	27	44	38	48	265
"CG7083-cds,chr3L:8334253..8335569,4,TGG"	TTCCCTGGGCTGCGATGCC	129	0	108	85	62	71	75	88	59	60	104	77	60	79	46	45	80	76	84	122	524
"CG7083-cds,chr3L:8334253..8335569,8,AGG"	CTGGGCATGCACTTCTCGC	30	0	34	25	16	20	25	15	22	15	20	28	14	16	12	12	27	27	27	27	112
"CG7083-cds,chr3L:8334253..8335569,9,AGG"	ATCGCCATCATCCAGTCGC	10	0	9	14	8	8	5	7	4	6	9	6	7	3	3	6	10	18	7	9	56
"CG7083-cds,chr3L:8334253..8335569,14,AGG"	GGCATCATCAAGGGAGTCC	32	0	19	22	26	17	19	22	12	12	18	14	18	12	6	11	17	16	17	25	109
"CG7083-cds,chr3L:8334253..8335569,16,TGG"	TACTCGGATACCACTCCCC	3	0	8	2	4	5	1	3	2	4	0	5	5	3	2	2	4	4	3	6	17
"CG7275-cds,chr3L:15492160..15492229,3,CCG"	CTGTTGCAGTTTGGTTTCT	3	0	2	1	0	2	2	0	0	0	0	1	1	1	1	0	1	1	0	0	4
"CG7275-cds,chr3L:15492282..15492996,1,TGG"	GATCCTTCGCTGCATCCTT	9	0	9	11	7	8	7	15	5	2	9	6	11	9	3	7	11	11	7	12	35
"CG7275-cds,chr3L:15492282..15492996,6,TGG"	GCCCTGAATGCCACCAAGT	32	0	31	29	19	17	22	17	11	19	25	16	27	17	16	10	23	26	35	41	129
"CG7275-cds,chr3L:15492282..15492996,7,CGG"	CCTTCGTCTGCAATTTGAG	3	0	5	3	2	1	2	1	1	0	2	2	5	3	1	1	5	5	6	4	10
"CG7275-cds,chr3L:15492282..15492996,10,CGG"	GCGATGGAGTCTCCTGCTT	11	0	15	10	6	7	9	13	4	12	12	16	11	13	6	9	16	5	15	7	76
"CG7458-cds,chr3L:21948402..21948649,4,TGG"	GGAGCGATTCCAAGACTAC	2	0	5	3	4	3	3	0	0	3	4	1	6	2	3	3	0	3	5	5	22
"CG7458-cds,chr3L:21948402..21948649,9,CGG"	GCGGAGGCGGCGACGCAGA	1	0	0	0	0	0	3	0	0	1	0	0	0	0	0	0	0	0	0	0	2
"CG7458-cds,chr3L:21948402..21948649,15,TGG"	GGGGATGAGGACAACTCTC	2	0	11	6	6	1	1	5	7	5	7	4	3	6	0	3	2	4	5	10	32
"CG7458-cds,chr3L:21948402..21948649,18,CGG"	TAGTCCGAATCGGGCAGTT	7	0	11	4	3	1	6	5	4	2	4	7	1	3	2	2	3	4	6	1	14
"CG7458-cds,chr3L:21948402..21948649,20,CGG"	TCCATCTCCTATGTTTTCA	6	0	2	4	1	1	2	3	3	1	1	4	1	2	3	2	2	0	1	4	16
"CG7465-cds,chr3L:4480413..4481375,2,AGG"	GAGTACCTGCCTCCCGTCC	8	0	3	6	6	2	4	5	1	2	3	2	5	7	4	5	5	1	2	1	27
"CG7465-cds,chr3L:4480413..4481375,4,AGG"	GAGTACCTGCCTCCCGTGC	12	0	9	12	5	9	12	3	4	4	9	8	7	6	5	5	11	7	10	8	48
"CG7465-cds,chr3L:4480413..4481375,5,TGG"	TCTGCCCCCGCCCATGAGC	29	0	10	20	9	9	24	13	9	9	20	10	7	19	8	4	12	17	20	16	68
"CG7465-cds,chr3L:4480413..4481375,6,TGG"	CCCATGAGCTGGCCGATGA	3	0	0	2	1	1	0	0	0	0	2	1	2	4	0	2	2	2	1	1	13
"CG7465-cds,chr3L:4480413..4481375,6,TGG"	CCCATGAGCTGGCCGATGA	3	0	0	2	1	1	0	0	0	0	2	1	2	4	0	2	2	2	1	1	13
"CG7497-cds,chr3L:17626840..17627045,2,TGG"	ATCGAAATCGCCTGATTAT	4	0	9	6	4	4	4	6	2	1	8	10	10	3	4	1	2	7	7	4	31
"CG7497-cds,chr3L:17626840..17627045,6,TGG"	TCATGGTTCTGGGCGTTTT	5	0	1	0	1	3	4	3	1	3	2	1	1	0	3	2	1	5	0	3	20
"CG7497-cds,chr3L:17626840..17627045,8,TGG"	TCGCTGGCCCTTTTCATTT	2	0	1	1	1	1	1	1	0	1	1	0	0	0	1	0	1	1	1	0	3
"CG7497-cds,chr3L:17626840..17627045,9,CCA"	AGGTCGAGCACAGGTGTTG	3	0	0	1	1	0	1	0	1	1	3	2	2	1	0	0	2	4	1	2	11
"CG7497-cds,chr3L:17626840..17627045,12,CCG"	CCACAGTAGTTGAGTTGTG	4	0	1	3	2	4	3	5	2	0	4	2	3	1	4	0	3	1	1	5	12
"CG7546-cds,chr3L:7504477..7504542,3,CCA"	ATTGTCGATGCTGAATTCG	29	0	30	24	7	10	13	14	15	15	10	18	21	19	12	9	21	19	35	42	103
"CG7546-cds,chr3L:7504611..7504728,1,CGG"	GCCGAGAAGACTAACATTG	2	0	3	1	2	3	1	1	2	6	3	1	2	1	0	1	2	0	0	2	6
"CG7546-cds,chr3L:7504611..7504728,3,AGG"	AACCAGCGTATCATCTACC	1	0	5	3	3	2	2	4	1	1	3	4	1	0	1	1	3	3	2	2	13
"CG7546-cds,chr3L:7504611..7504728,6,AGG"	GTTCTGGTCGATGATAAGC	2	0	5	5	0	1	2	1	1	0	3	0	3	1	1	3	2	3	3	0	9
"CG7546-cds,chr3L:7504611..7504728,8,CCA"	TGGTCCTTGAACTGGCGGA	13	0	14	15	5	14	14	23	11	9	16	9	12	11	8	8	11	14	14	14	69
"CG7557-cds,chr3L:11438399..11438611,4,TGG"	GGCGGTATCTGCAACACCA	33	0	26	27	21	25	26	29	13	16	29	14	13	23	8	16	24	23	46	47	129
"CG7557-cds,chr3L:11438399..11438611,9,AGG"	GACTTTTCGGATGAGGAGG	6	0	10	2	9	8	8	8	4	4	11	6	6	3	5	10	7	7	12	11	50
"CG7557-cds,chr3L:11438399..11438611,14,CGG"	CAGGCTAAGGGGCATCCTG	1	0	1	0	1	2	0	0	0	2	0	0	0	4	4	0	2	2	2	1	8
"CG7557-cds,chr3L:11438399..11438611,15,TGG"	GCCTATCACAGCTCCTCCA	15	0	18	4	9	12	8	8	7	8	9	15	8	9	4	7	8	10	11	17	60
"CG7557-cds,chr3L:11438399..11438611,17,CCG"	AAGGCGGCATTGCAGTTTT	4	0	6	3	2	0	1	1	1	2	1	1	2	1	1	2	3	4	1	0	13
"CG7632-cds,chr3L:21298179..21299072,1,TGG"	AATCAGCATACCAGTTCCA	5	0	2	3	1	1	2	3	1	3	1	2	1	1	1	2	5	2	2	3	19
"CG7632-cds,chr3L:21298179..21299072,7,TGG"	ACATCTCGGGCAAATGGTA	4	0	3	6	4	2	4	3	1	2	8	2	3	4	1	4	5	6	2	5	29
"CG7632-cds,chr3L:21298179..21299072,8,TGG"	AGCACGTACGACCCATTGT	24	0	20	24	10	14	14	14	9	8	13	9	15	14	8	9	10	20	14	23	104
"CG7632-cds,chr3L:21298179..21299072,12,CGG"	ATGGCTGGCAGGATAATGC	7	0	5	3	2	4	3	4	1	4	4	4	3	3	1	4	4	8	3	8	27
"CG7632-cds,chr3L:21298179..21299072,14,AGG"	TCCTAAGCATCGATGCACC	14	0	6	7	0	7	9	9	7	2	9	8	3	7	3	6	8	10	6	25	59
"CG7724-cds,chr3L:17050130..17050448,6,TGG"	CACCTCATCAAGCAATTGC	51	0	41	47	37	31	46	39	31	39	39	21	21	28	21	22	27	37	20	19	209
"CG7724-cds,chr3L:17050130..17050448,12,TGG"	ATCAAAGAGATCCGCTCAC	1	0	2	2	1	1	1	2	1	3	2	3	2	1	0	0	1	1	0	0	7
"CG7724-cds,chr3L:17050130..17050448,13,TGG"	TGCCCTACAAAAACAACAT	5	0	0	0	3	0	7	2	4	1	3	1	7	2	1	0	3	4	2	4	22
"CG7724-cds,chr3L:17050130..17050448,15,TGG"	TCCCTGCTGCGCACCTATG	35	0	23	25	21	25	28	33	18	19	31	13	23	30	11	13	33	22	31	57	156
"CG7724-cds,chr3L:17050130..17050448,18,AGG"	GATATCGGTGGCGATCTGA	1	0	0	1	0	0	0	1	0	0	0	0	0	0	0	0	0	1	0	0	2
"CG7924-cds,chr3L:14226680..14227614,1,AGG"	TTCGTCTTCACCACAGCGC	17	0	13	18	13	8	10	10	11	9	10	16	17	9	7	6	19	22	20	31	65
"CG7924-cds,chr3L:14226680..14227614,3,CGG"	GCCAAATGCAGAAATCGGT	8	0	5	10	8	8	3	3	3	3	6	2	2	3	9	4	9	5	6	7	31
"CG7924-cds,chr3L:14226680..14227614,4,TGG"	AAGTGCCGTTGCTGTCCAA	3	0	2	4	2	5	2	2	1	3	2	2	2	5	1	4	5	6	3	2	33
"CG7924-cds,chr3L:14226680..14227614,5,AGG"	CCCGTGATCCTGACCAACC	58	0	56	57	33	41	43	33	24	23	34	54	30	40	24	26	50	44	52	49	254
"CG7924-cds,chr3L:14226680..14227614,8,AGG"	GAAGAGATCGCCACCGTGC	5	0	3	1	6	2	2	2	2	3	5	1	5	2	1	2	4	6	3	3	15
"CG8563-cds,chr3L:7384531..7384619,4,CGG"	TTATGCCTCGTCGGATTGG	2	0	2	1	4	2	2	2	3	1	2	2	1	5	3	2	3	3	6	3	20
"CG8563-cds,chr3L:7384531..7384619,7,CGG"	GCATCGCCAACAATCTCGC	7	0	5	3	4	5	3	5	1	0	6	3	1	3	3	2	3	6	3	4	19
"CG8563-cds,chr3L:7386693..7387368,1,TGG"	CAAAATACACGGTGCAACA	16	0	10	13	13	12	12	11	8	12	14	15	8	16	7	8	16	14	9	22	88
"CG8563-cds,chr3L:7386693..7387368,2,TGG"	GAGAATGCCTTCAAGTACA	2	0	2	1	4	3	2	1	1	3	1	3	5	4	2	1	0	1	2	5	18
"CG8563-cds,chr3L:7386693..7387368,3,CGG"	GACCTGCAGACGAATGACG	7	0	8	12	4	6	6	3	6	3	10	8	5	3	5	3	12	4	6	9	28
"CG9134-cds,chr3L:1269071..1269174,3,GGG"	GATGCCGCTGCTGAAGCTC	1	0	0	1	3	1	0	1	0	0	1	0	2	0	0	0	2	1	0	0	2
"CG9134-cds,chr3L:1269071..1269174,6,CCC"	CGACTCGTCCACGCAGTTG	4	0	1	2	1	0	0	1	2	1	5	0	2	4	1	1	1	2	2	0	5
"CG9134-cds,chr3L:1269071..1269174,9,CCG"	GCGGCATCGTCCACTTGTT	4	0	1	3	4	3	6	2	3	3	5	4	1	5	1	2	5	1	2	8	22
"CG9134-cds,chr3L:1272965..1273073,1,CGG"	CACAATATTGCCGATACCA	3	0	1	4	0	1	1	1	3	1	4	1	3	4	1	0	1	2	3	2	12
"CG9134-cds,chr3L:1272965..1273073,3,AGG"	CTGGCCAGCATTTCATCAC	38	0	29	26	22	26	18	20	11	17	28	20	18	21	15	15	16	27	19	26	140
"CG9153-cds,chr3L:1314010..1314090,5,TGG"	AGCACGTCACATGGTCAAT	1	0	3	1	4	0	0	2	1	1	0	2	0	5	2	1	7	3	4	8	15
"CG9153-cds,chr3L:1314158..1314320,1,TGG"	CACACCTAGTCAGATACCC	2	0	3	1	3	2	1	2	1	1	1	1	1	3	0	1	2	5	5	3	11
"CG9153-cds,chr3L:1314158..1314320,3,AGG"	CCGGACACTGCTGTACAGC	4	0	1	4	3	3	3	1	1	4	1	3	4	1	3	1	5	2	4	4	18
"CG9153-cds,chr3L:1314158..1314320,5,TGG"	CTCTCTTTCTGACCGCCAC	119	0	91	84	47	68	70	84	48	53	67	58	59	56	50	40	61	73	90	82	387
"CG9153-cds,chr3L:1314158..1314320,8,TGG"	AGCAACGACTACTCCCAGC	17	0	10	18	13	12	6	19	4	4	10	4	10	11	8	7	11	16	10	9	68
"CG9384-cds,chr3L:14757040..14758803,4,TGG"	CCATGCATAGTGATCCTGA	1	0	1	0	1	0	1	2	0	0	0	0	1	0	1	0	0	0	0	1	1
"CG9384-cds,chr3L:14757040..14758803,7,CGG"	CCTAGCCGAATGCCATATG	6	0	4	5	2	0	3	4	1	4	2	2	4	0	2	1	4	0	4	4	10
"CG9384-cds,chr3L:14757040..14758803,9,AGG"	TCCATGTACCGCGCTCGCC	105	0	96	78	85	70	89	83	55	58	82	62	78	60	49	51	103	109	101	100	500
"CG9384-cds,chr3L:14757040..14758803,12,TGG"	GCGCTGCTTTCCCAGTACC	8	0	11	14	5	6	7	10	5	5	11	9	9	5	5	3	9	12	17	11	55
"CG9384-cds,chr3L:14757040..14758803,14,CGG"	TTGCAGATCGTCAATGTGA	21	0	7	15	9	10	16	15	11	14	12	12	15	10	8	8	9	14	18	28	83
"CG9692-cds,chr3L:16698576..16699328,3,CGG"	CCGATGAGTTATGCCGCTG	81	0	79	68	45	50	38	41	48	41	89	65	44	52	31	36	57	58	59	64	328
"CG9692-cds,chr3L:16698576..16699328,6,AGG"	CTCCCCATATCTAGGCTCA	1	0	2	4	0	1	2	0	1	0	3	0	0	1	2	0	2	1	0	3	11
"CG9692-cds,chr3L:16698576..16699328,9,CGG"	GCTATCCCCACGTCTCAAG	12	0	13	11	9	8	6	6	7	8	7	5	11	4	4	2	5	6	11	15	47
"CG9692-cds,chr3L:16698576..16699328,11,CGG"	CAATCAGCCGCCGATCAAG	14	0	10	13	6	7	14	5	2	5	17	9	7	9	5	2	13	11	15	24	70
"CG9692-cds,chr3L:16698576..16699328,12,AGG"	AAAAATTCACCCAACGCCA	1	0	1	0	2	0	1	0	0	2	0	2	0	0	1	2	1	0	0	0	0
"CG9715-cds,chr3L:16838668..16838989,2,TGG"	CCTCGATCCACTACAGCGA	21	0	10	6	5	5	6	7	7	6	5	4	8	13	4	5	3	10	9	9	41
"CG9715-cds,chr3L:16838668..16838989,4,AGG"	GCCATGGATCAGCCTGCGA	4	0	4	1	3	0	2	0	1	0	3	1	1	1	1	1	1	3	1	1	12
"CG9715-cds,chr3L:16838668..16838989,6,AGG"	AACCAGCGACCAGGATGCC	25	0	20	15	14	12	15	14	13	6	16	14	14	13	7	5	19	15	12	10	91
"CG9715-cds,chr3L:16838668..16838989,7,CGG"	AGCAGAAGCATCCCATTCC	5	0	4	3	2	4	7	6	4	5	4	7	2	3	0	3	6	3	3	7	25
"CG9715-cds,chr3L:16838668..16838989,9,TGG"	CATGCAGAAACCACGCTAC	1	0	1	0	0	0	0	0	0	0	0	0	0	0	0	0	0	0	0	0	0
"Cp15-cds,chr3L:8721710..8722045,6,tgg"	ACCGTGGAGGTTATGGTGG	57	0	62	59	45	30	42	44	40	33	50	55	33	32	38	34	43	46	43	49	235
"Cp15-cds,chr3L:8721710..8722045,11,AGG"	GTTCAGCGCGTCGTCTACG	10	0	12	8	4	7	9	6	1	7	5	12	5	3	6	5	18	9	11	10	37
"Cp15-cds,chr3L:8721710..8722045,14,TGG"	CCGCCTACGGACCATCCCG	9	0	6	4	1	3	2	1	1	4	5	3	5	1	3	3	1	3	3	6	21
"Cp15-cds,chr3L:8721710..8722045,15,CGG"	TATCCCCGCAGCCTGCGAT	2	0	2	2	2	1	0	0	0	0	0	2	0	1	0	0	0	2	1	4	7
"Cp15-cds,chr3L:8721710..8722045,20,CGG"	CCGCCGCTGCCGTGAATCC	3	0	7	2	2	6	4	4	4	1	3	2	1	4	2	5	6	6	4	5	14
"Cpr64Ad-cds,chr3L:4215540..4216268,5,TGG"	CTCTCGGCTCAGGCTGGTC	44	0	49	30	37	23	41	34	16	27	37	34	31	40	14	24	35	36	48	47	179
"Cpr64Ad-cds,chr3L:4215540..4216268,8,TGG"	CCTCTGGCCGCCGCTCCTC	477	1	307	281	243	226	271	265	193	199	290	240	214	188	163	140	297	274	284	296	1553
"Cpr64Ad-cds,chr3L:4215540..4216268,8,TGG"	CCTCTGGCCGCCGCTCCTC	477	1	307	281	243	226	271	265	193	199	290	240	214	188	163	140	297	274	284	296	1553
"Cpr64Ad-cds,chr3L:4215540..4216268,8,TGG"	CCTCTGGCCGCCGCTCCTC	477	1	307	281	243	226	271	265	193	199	290	240	214	188	163	140	297	274	284	296	1553
"Cpr64Ad-cds,chr3L:4215540..4216268,9,GGG"	CTCTGGCCGCCGCTCCTCT	5	0	5	4	5	3	1	1	0	3	3	1	3	4	0	2	0	1	2	1	20
"Cpr65Ec-cds,chr3L:7086468..7086839,3,AGG"	GAGTATAAGAGCGACCTGA	2	0	1	2	2	1	1	2	1	1	2	2	1	0	0	2	0	6	3	0	6
"Cpr65Ec-cds,chr3L:7086468..7086839,6,TGG"	ATCAGTACCAGACGTCCAA	5	0	8	9	0	3	4	7	3	0	2	4	2	4	0	4	3	5	5	6	22
"Cpr65Ec-cds,chr3L:7086468..7086839,11,TGG"	GCTGGCCAGGAATCGGGCG	9	0	3	6	1	3	6	4	3	2	2	5	2	3	6	0	4	5	7	7	21
"Cpr65Ec-cds,chr3L:7086468..7086839,15,TGG"	ACGCCTACTACGCCCCCGA	13	0	9	10	9	7	9	14	3	6	4	2	2	7	4	3	12	5	9	5	43
"Cpr65Ec-cds,chr3L:7086468..7086839,16,TGG"	CCTACACCGCCGACAGCAA	11	0	11	11	10	7	8	13	7	6	9	10	6	8	8	5	16	12	17	13	59
"Cpr67Fa1-cds,chr3L:10883318..10883710,3,AGG"	GGTGCCGCCACCTACAACC	217	0	172	151	83	115	123	156	84	74	139	105	104	113	85	72	132	153	146	225	831
"Cpr67Fa1-cds,chr3L:10883318..10883710,3,AGG"	GGTGCCGCCACCTACAACC	217	0	172	151	83	115	123	156	84	74	139	105	104	113	85	72	132	153	146	225	831
"Cpr67Fa1-cds,chr3L:10883318..10883710,3,AGG"	GGTGCCGCCACCTACAACC	217	0	172	151	83	115	123	156	84	74	139	105	104	113	85	72	132	153	146	225	831
"Cpr67Fa1-cds,chr3L:10883318..10883710,3,AGG"	GGTGCCGCCACCTACAACC	217	0	172	151	83	115	123	156	84	74	139	105	104	113	85	72	132	153	146	225	831
"Cpr67Fa1-cds,chr3L:10883318..10883710,4,TGG"	CCACCTACAACCAGGAAGC	129	0	162	125	100	94	116	102	88	85	81	112	73	89	69	69	118	109	109	178	621
"Cpr67Fa2-cds,chr3L:10885118..10885510,3,AGG"	GGTGCCGCCACCTACAACC	217	0	172	151	83	115	123	156	84	74	139	105	104	113	85	72	132	153	146	225	831
"Cpr67Fa2-cds,chr3L:10885118..10885510,3,AGG"	GGTGCCGCCACCTACAACC	217	0	172	151	83	115	123	156	84	74	139	105	104	113	85	72	132	153	146	225	831
"Cpr67Fa2-cds,chr3L:10885118..10885510,3,AGG"	GGTGCCGCCACCTACAACC	217	0	172	151	83	115	123	156	84	74	139	105	104	113	85	72	132	153	146	225	831
"Cpr67Fa2-cds,chr3L:10885118..10885510,3,AGG"	GGTGCCGCCACCTACAACC	217	0	172	151	83	115	123	156	84	74	139	105	104	113	85	72	132	153	146	225	831
"Cpr67Fa2-cds,chr3L:10885118..10885510,4,TGG"	CCACCTACAACCAGGAAGC	129	0	162	125	100	94	116	102	88	85	81	112	73	89	69	69	118	109	109	178	621
"Cpr76Bc-cds,chr3L:19516337..19516477,6,GGG"	ACACGCCCCCCACCCATCG	1	0	1	0	2	1	2	1	0	0	2	0	1	0	0	0	1	1	0	0	6
"Cpr76Bc-cds,chr3L:19516337..19516477,12,TGG"	AGGGGCGGATCACCTGTTG	1	0	2	1	1	0	1	3	1	0	2	1	2	1	2	0	1	0	1	2	13
"Cpr76Bc-cds,chr3L:19516337..19516477,14,TGG"	GATGAGGATGACGAAACCA	1	0	0	1	3	1	0	1	1	0	3	1	0	0	0	1	0	2	0	0	2
"Cpr76Bc-cds,chr3L:19516337..19516477,15,CCC"	AGCAGGATGGCCGGCAAAT	17	0	13	11	10	12	16	17	16	7	14	15	19	10	8	7	12	12	20	13	59
"Cpr76Bc-cds,chr3L:19516337..19516477,20,CCT"	GGGTGGGGGGCGTGTCCCC	1	0	1	0	1	1	0	0	0	1	0	0	0	0	0	1	0	0	1	0	1
"dar1-cds,chr3L:3644642..3645206,1,TGG"	GACTATCGGCACGAGCTGA	12	0	8	9	7	6	6	11	11	7	7	15	8	7	5	5	13	10	20	11	60
"dar1-cds,chr3L:3644642..3645206,3,AGG"	CCCGCCGATGTTGAGCTTG	6	0	1	5	6	4	5	11	0	3	5	10	5	0	4	5	8	4	5	6	33
"dar1-cds,chr3L:3644642..3645206,8,cgg"	ACGGCAGCCAAACACCAAA	4	0	1	1	2	0	2	3	1	0	0	1	2	1	1	0	2	2	2	0	7
"dar1-cds,chr3L:3644642..3645206,10,CGG"	ACAACAGCAGTTTGGCAAC	18	0	13	16	15	11	13	7	6	11	14	9	9	9	8	6	17	11	15	23	72
"dar1-cds,chr3L:3644642..3645206,12,TGG"	ATTCGCACAGCCTTCAAAG	20	0	27	25	15	9	18	15	9	9	20	12	14	14	10	9	17	22	22	28	104
"Dhpr-cds,chr3L:9127907..9127990,8,CCT"	TCGACACAGGCCGAACCCA	4	0	4	6	4	7	3	3	6	2	3	2	3	1	3	5	2	5	4	4	21
"Dhpr-cds,chr3L:9128087..9128710,1,CGG"	GTTGGCAGCATCGATCTGA	34	0	20	19	28	20	25	22	19	20	20	15	22	18	15	7	17	18	19	30	128
"Dhpr-cds,chr3L:9128087..9128710,3,TGG"	AAGGCCGACGTTAGCATTG	16	0	16	15	10	6	13	14	7	5	9	12	15	7	7	9	14	14	12	13	78
"Dhpr-cds,chr3L:9128087..9128710,6,TGG"	CCACGCGATGCTAGTTGGG	17	0	16	14	7	10	7	3	13	11	13	15	10	3	7	7	11	16	8	10	56
"Dhpr-cds,chr3L:9128087..9128710,11,CGG"	AAACGGTGGTGTCCAAAGT	6	0	10	9	9	2	3	2	4	3	3	4	3	0	3	4	4	5	5	4	33
"DNApol-alpha50-cds,chr3L:8336075..8336234,3,AGG"	TACAATCCCGAAGTCCTGC	2	0	6	2	2	0	2	1	1	2	0	2	4	3	1	1	1	1	4	4	14
"DNApol-alpha50-cds,chr3L:8336075..8336234,5,TGG"	CCACCTGCCCTTCTACCGT	90	0	74	57	37	35	46	41	41	39	46	50	25	37	30	21	55	56	63	61	307
"DNApol-alpha50-cds,chr3L:8336075..8336234,7,CCC"	CCTGATCTGTGACTTGTTC	31	0	17	16	13	13	20	18	18	19	13	18	8	18	12	9	22	16	13	20	93
"DNApol-alpha50-cds,chr3L:8336075..8336234,9,CCA"	AGTCTGCTGCTGTGGAGCC	4	0	6	2	3	4	3	5	7	6	5	6	1	6	4	7	7	6	6	10	41
"DNApol-alpha50-cds,chr3L:8336075..8336234,11,CCT"	TGCAGGACTTCGGGATTGT	1	0	1	1	0	0	0	0	0	0	0	1	0	0	0	0	1	2	2	4	6
"Drsl2-cds,chr3L:3314375..3314587,2,TGG"	GTGATGACAATTGTTGTCC	1	0	1	1	2	0	0	1	0	2	1	3	1	0	1	0	0	2	2	0	8
"Drsl2-cds,chr3L:3314375..3314587,4,CGG"	CTGATGCCGATTGCCTTTC	7	0	3	5	3	2	4	3	5	2	10	5	6	4	6	1	5	6	3	4	29
"Drsl2-cds,chr3L:3314375..3314587,7,TGG"	CAAGGGTCCCTGCGCCGTC	6	0	4	7	8	6	4	5	3	2	8	4	6	4	5	5	4	2	4	3	23
"Drsl2-cds,chr3L:3314375..3314587,9,AGG"	ATGTGCCGACGTATTTGCA	19	0	17	14	13	18	12	12	20	9	23	11	12	8	12	9	17	21	17	23	90
"Drsl2-cds,chr3L:3314375..3314587,14,TGG"	CAGTCCCAGCCTGAAGTGC	9	0	9	5	8	2	7	4	4	8	3	6	4	7	6	6	7	6	5	4	33
"eIF4E-5-cds,chr3L:7888139..7888488,2,AGG"	AGCATCATCATCACCACGA	28	0	15	18	12	13	9	17	15	7	16	14	13	14	5	14	18	12	26	39	105
"eIF4E-5-cds,chr3L:7888139..7888488,4,TGG"	GTCGAGTACAAGCATCCTT	10	0	2	4	2	4	2	1	2	3	7	9	2	6	1	2	3	4	3	6	21
"eIF4E-5-cds,chr3L:7888139..7888488,7,TGG"	GTGTGGACTTTGTGGTATT	5	0	0	1	3	1	0	0	1	1	2	5	1	2	0	2	2	1	4	5	14
"eIF4E-5-cds,chr3L:7888139..7888488,9,AGG"	GATCGCACCAAGCACTGGA	39	0	24	24	23	12	16	27	20	12	33	15	12	15	14	13	37	21	21	32	138
"eIF4E-5-cds,chr3L:7888139..7888488,10,TGG"	ATTACCGAGATTGACAGTG	12	0	9	7	5	5	7	5	6	2	7	3	4	6	5	2	5	7	5	6	34
"Eip71CD-cds,chr3L:15505272..15505453,3,CGG"	GTGAATGTCACCAAAGCCA	5	0	5	1	3	2	4	3	4	2	5	3	6	7	0	0	3	3	3	4	22
"Eip71CD-cds,chr3L:15505272..15505453,7,TGG"	TTTCGGCATGGGTTGCTTT	50	0	35	36	22	22	34	32	17	19	33	32	32	32	15	13	42	32	33	29	192
"Eip71CD-cds,chr3L:15505272..15505453,11,TGG"	CCCTGTATGGAGCCACCCG	10	0	12	13	4	3	2	7	1	5	8	3	4	7	3	4	9	10	2	7	32
"Eip71CD-cds,chr3L:15505272..15505453,14,CGG"	GAACCACCGTGGGCTACGC	2	0	2	1	3	5	1	2	1	0	1	2	2	1	2	3	2	4	3	1	16
"Eip71CD-cds,chr3L:15505272..15505453,17,CCG"	TCCTTTTGTTCATTGCGAA	1	0	0	1	0	0	0	1	1	0	0	1	0	0	1	0	1	0	0	0	3
"Ent3-cds,chr3L:12847149..12847363,6,AGG"	ACGTGGTTCCGGGCGTTCG	2	0	0	0	2	0	1	0	2	0	1	0	1	1	2	0	0	1	0	0	4
"Ent3-cds,chr3L:12847149..12847363,8,CGG"	GTCATTCCACAACCGGATC	21	0	17	11	6	8	0	11	4	12	13	4	7	11	6	7	8	10	13	19	67
"Ent3-cds,chr3L:12847149..12847363,12,CGG"	CCAGGCAGCATGGACAGTC	4	0	7	2	1	6	1	2	3	2	0	2	3	3	0	0	5	2	5	8	27
"Ent3-cds,chr3L:12847149..12847363,13,AGG"	TTCGATAACCGTGCACCCA	64	0	35	35	34	22	29	33	26	30	48	40	28	26	27	12	36	38	46	71	232
"Ent3-cds,chr3L:12847149..12847363,15,TGG"	CAGAGGCACTCCGTCTACC	6	0	7	3	0	2	6	0	4	2	2	6	4	3	1	1	2	4	4	3	22
"Ero1L-cds,chr3L:4170652..4170792,5,TGG"	CCTAGTTCTGCTCCTGCTC	26	0	25	24	13	16	8	23	14	19	18	19	15	15	13	13	19	21	19	23	91
"Ero1L-cds,chr3L:4170652..4170792,9,CGG"	TTTGCAGCCATCGATGAGA	35	0	31	24	20	18	25	24	17	10	24	33	17	26	13	18	29	23	40	42	157
"Ero1L-cds,chr3L:4170652..4170792,10,CCT"	ACTAGGACCACCGCAGCGG	20	0	11	14	9	5	16	12	5	8	18	9	5	6	6	2	6	7	9	8	66
"Ero1L-cds,chr3L:4170652..4170792,13,CCT"	AGTGGTGTCCGTCCAGAGC	28	0	27	28	11	10	19	20	10	13	16	17	16	13	11	7	23	18	17	28	123
"Ero1L-cds,chr3L:4170652..4170792,15,CCA"	CTAGTCTCCGTCTCATCGA	61	0	49	42	36	33	34	33	33	31	33	31	41	33	24	17	32	42	58	51	237
"Ets65A-cds,chr3L:6105471..6105521,4,CCC"	TGCGATTGTGTCGAACTGT	1	0	1	1	1	0	1	0	0	0	2	1	4	2	0	1	2	1	0	2	11
"Ets65A-cds,chr3L:6107394..6107453,1,CGG"	TGATCCGCACTCACAACTA	9	0	4	9	7	12	2	8	6	5	5	3	6	13	2	4	2	6	8	17	37
"Ets65A-cds,chr3L:6109055..6109102,1,TGG"	GGACCCACCAGCAGCAGAC	2	0	2	3	0	1	0	2	1	0	1	1	1	1	0	0	1	0	1	2	8
"Ets65A-cds,chr3L:6112059..6112248,1,CGG"	TTCCTTCTCGAGCTGCTCT	19	0	27	16	8	11	16	21	19	10	20	10	21	11	8	10	18	20	20	24	98
"Ets65A-cds,chr3L:6112059..6112248,2,TGG"	TAACGCCAGCTGCATCACC	1	0	0	0	0	0	0	0	0	0	1	0	0	0	1	0	1	1	2	1	1
"exex-cds,chr3L:7941466..7942385,4,CGG"	CAGATAACACCCAGTCCGC	72	0	69	53	50	37	66	54	51	34	44	39	47	36	34	28	68	44	40	42	267
"exex-cds,chr3L:7941466..7942385,6,CGG"	GCCAGTCCCACGCATTCGG	101	0	95	80	57	65	78	73	39	58	94	80	74	56	56	34	81	65	77	66	417
"exex-cds,chr3L:7941466..7942385,8,CGG"	CCAGTTAGCACCTATACAC	11	0	6	7	2	4	5	4	5	1	8	3	3	3	3	4	8	7	11	2	34
"exex-cds,chr3L:7941466..7942385,11,AGG"	TTGAGTCCCGGTGGTGCAC	10	0	6	9	3	4	3	4	2	2	7	2	2	2	4	5	7	6	8	8	29
"exex-cds,chr3L:7941466..7942385,14,TGG"	TCACAGATGCCTCTACTAG	1	0	4	3	0	3	0	1	0	2	1	1	1	1	1	0	1	2	2	3	8
"Exo70-cds,chr3L:8405162..8405327,1,TGG"	GCTCTGCTGAAAGATCGAG	4	0	1	1	0	1	3	0	0	1	0	0	1	0	0	1	2	0	2	0	6
"Exo70-cds,chr3L:8405162..8405327,2,TGG"	ACAATCTTCGAGAAGCGCC	9	0	7	5	3	4	7	5	4	4	3	9	8	7	6	6	7	5	4	6	39
"Exo70-cds,chr3L:8405162..8405327,5,AGG"	ACCATATTGCCCGTCTACC	17	0	10	10	9	12	14	16	5	7	13	7	8	13	5	10	7	6	7	22	45
"Exo70-cds,chr3L:8405162..8405327,8,CCA"	TTCAGCAGAGCTAAATTGG	3	0	6	4	4	6	2	7	1	0	3	5	2	4	4	0	1	5	4	6	19
"Exo70-cds,chr3L:8405162..8405327,10,CCA"	CATTTGCGTGGACAGATCA	4	0	0	2	1	0	2	1	0	2	2	0	1	0	1	2	3	2	0	0	3
"fd64A-cds,chr3L:4019094..4019464,4,TGG"	CTGCCGGATAATGAGGAGC	17	0	18	24	7	4	5	9	9	10	12	8	13	16	10	7	11	12	15	24	72
"fd64A-cds,chr3L:4019094..4019464,5,CGG"	AACTCCATGCTAGCGAATC	44	0	24	25	18	26	26	36	19	16	33	24	17	22	21	8	27	23	27	27	156
"fd64A-cds,chr3L:4019094..4019464,8,TGG"	CAGGTGTCACCCAATCCGC	78	0	63	68	52	57	57	56	44	43	59	57	45	42	35	35	59	74	67	53	315
"fd64A-cds,chr3L:4019094..4019464,11,CGG"	CCAAGTGCCGTCGGAGGTG	12	0	8	3	3	6	3	2	6	2	4	3	5	3	3	4	2	5	3	8	26
"fd64A-cds,chr3L:4019094..4019464,17,CGG"	ATGTGCGGATCGTTTTCAC	4	0	4	2	2	1	1	7	3	1	9	5	4	4	2	3	4	4	3	3	19
"ghi-cds,chr3L:9445080..9445133,1,TGG"	CGTGGAATTCGCCAGTTAC	33	0	32	25	19	11	19	24	16	20	21	14	17	23	11	12	28	32	27	17	139
"ghi-cds,chr3L:9445398..9445543,1,TGG"	GGTACTCTTCTGCGTTTTC	1	0	2	0	0	0	0	0	0	0	0	1	0	0	0	0	0	0	0	0	3
"ghi-cds,chr3L:9445398..9445543,2,TGG"	TACTCCGTGCTGCTCTCGC	13	0	15	9	11	14	4	9	8	7	15	8	5	9	9	7	10	6	14	15	52
"ghi-cds,chr3L:9445398..9445543,5,CGG"	CCAACAAGTGCCTCCATCG	24	0	32	23	20	17	30	24	19	22	28	27	25	16	15	21	23	23	21	22	138
"ghi-cds,chr3L:9445398..9445543,8,TGG"	TTCCCGGAGTTCAAGGACA	4	0	1	0	2	2	2	2	1	1	5	1	2	1	1	0	3	1	1	6	9
"Hn-cds,chr3L:7755513..7755656,3,AGG"	GCTTTTGCCCAATTCAGTC	19	0	17	19	12	13	18	14	14	8	15	13	15	19	9	12	19	22	19	13	75
"Hn-cds,chr3L:7755513..7755656,8,CCG"	CGTGGCAGACATCTGGTTC	6	0	1	4	2	5	1	1	1	5	2	3	2	3	0	1	3	4	1	1	10
"Hn-cds,chr3L:7755513..7755656,11,CCA"	ATCTGCAAAAAGCGGCACG	27	0	19	17	12	9	13	19	8	14	11	15	11	11	8	7	15	9	8	10	74
"Hn-cds,chr3L:7755513..7755656,14,CCC"	CCGATCTCCTGACTGAATT	7	0	16	8	8	6	7	8	5	6	3	11	7	3	3	5	7	11	10	5	53
"Hn-cds,chr3L:7755513..7755656,16,CCC"	TAATCATCGGGTGCTCCCA	5	0	1	4	2	2	0	0	1	3	3	5	3	1	3	1	3	1	4	5	15
"Hsc70Cb-cds,chr3L:14030744..14030850,3,CGG"	ATGTTGCGGCAGCCCGATC	9	0	10	8	9	6	9	10	6	3	10	7	7	12	4	8	8	12	8	14	39
"Hsc70Cb-cds,chr3L:14030744..14030850,6,CGG"	GGCCAATGACTACAGTCTC	52	0	44	26	24	17	24	34	21	23	23	21	25	30	17	15	30	23	30	35	147
"Hsc70Cb-cds,chr3L:14030744..14030850,8,CCG"	CCAAAATCGATGCCAATCA	1	0	2	1	3	2	0	2	2	2	1	5	5	0	0	1	4	1	1	0	7
"Hsc70Cb-cds,chr3L:14030744..14030850,9,CCC"	GTCTCAATTCCTCCGGATC	1	0	1	2	2	2	3	2	2	1	0	1	0	2	0	1	3	1	0	3	11
"Hsc70Cb-cds,chr3L:14030744..14030850,12,CCA"	GCCCGGAGACTGTAGTCAT	3	0	4	1	2	0	2	5	0	2	3	3	0	2	0	0	1	2	2	3	14
"Jon65Aiv-cds,chr3L:6032296..6032552,3,CGG"	GCCTCCGCTTTCCCCGAGC	7	0	5	0	0	2	1	2	0	2	5	3	7	0	3	2	4	7	4	6	7
"Jon65Aiv-cds,chr3L:6032296..6032552,4,TGG"	GCCGCGAGATGCCCGTCGT	15	0	7	11	5	5	4	3	4	4	3	4	5	5	4	2	5	3	5	5	32
"Jon65Aiv-cds,chr3L:6032296..6032552,7,CGG"	ACATTGGAGGTCGCATCAC	7	0	7	4	4	4	8	8	3	9	2	10	3	7	4	2	2	6	14	13	34
"Jon65Aiv-cds,chr3L:6032296..6032552,10,AGG"	GTCGGCCAGTTCCCCTACC	7	0	4	5	4	4	3	5	1	4	4	4	6	1	2	1	4	4	3	3	17
"Jon65Aiv-cds,chr3L:6032296..6032552,11,TGG"	GGCCAGTTCCCCTACCAGG	385	0	305	260	192	234	254	256	144	200	274	238	198	207	134	166	229	301	244	289	1769
"Kaz1-ORFB-cds,chr3L:217491..217775,4,TGG"	GTTCGATAGCGAAAACCCC	35	0	26	14	16	6	18	20	6	17	24	15	16	12	7	9	11	19	16	13	94
"Kaz1-ORFB-cds,chr3L:217491..217775,7,CGG"	CCTACGATATCTCCGAATG	2	0	3	1	2	2	2	0	0	0	1	2	1	1	0	1	0	0	2	3	6
"Kaz1-ORFB-cds,chr3L:217491..217775,13,CGG"	GCCTGTTTCCATTCATGCC	12	0	12	9	10	3	9	6	4	3	8	4	5	8	5	6	8	9	13	12	48
"Kaz1-ORFB-cds,chr3L:217491..217775,14,CGG"	GCGAGTACAATCCAATCTG	7	0	9	11	4	4	5	12	7	8	8	3	6	4	6	3	10	8	8	7	31
"Kaz1-ORFB-cds,chr3L:217491..217775,15,CGG"	TCAACTGCGCCTTGAACTG	1	0	0	0	1	0	1	1	0	0	0	2	0	0	0	0	0	1	0	1	2
"Lcp65Ab1-cds,chr3L:6142693..6143007,2,TGG"	GCCCTCTTCGCCATGGCAG	183	1	168	147	103	109	133	121	82	97	130	137	105	98	86	89	148	136	155	245	783
"Lcp65Ab1-cds,chr3L:6142693..6143007,3,AGG"	CAACCTTGCCGAGATCGTG	522	1	448	363	308	290	351	368	244	245	389	345	309	292	225	198	361	392	438	500	2155
"Lcp65Ab1-cds,chr3L:6142693..6143007,3,AGG"	CAACCTTGCCGAGATCGTG	522	1	448	363	308	290	351	368	244	245	389	345	309	292	225	198	361	392	438	500	2155
"Lcp65Ab1-cds,chr3L:6142693..6143007,4,AGG"	CTTGCCGAGATCGTGAGGC	50	0	41	32	33	35	35	42	20	18	29	24	28	33	19	24	46	39	38	52	201
"Lcp65Ab1-cds,chr3L:6142693..6143007,4,AGG"	CTTGCCGAGATCGTGAGGC	50	0	41	32	33	35	35	42	20	18	29	24	28	33	19	24	46	39	38	52	201
"Lcp65Ab2-cds,chr3L:6139822..6140136,2,TGG"	GCCCTCTTCGCCATGGCAG	183	1	168	147	103	109	133	121	82	97	130	137	105	98	86	89	148	136	155	245	783
"Lcp65Ab2-cds,chr3L:6139822..6140136,3,AGG"	CAACCTTGCCGAGATCGTG	522	1	448	363	308	290	351	368	244	245	389	345	309	292	225	198	361	392	438	500	2155
"Lcp65Ab2-cds,chr3L:6139822..6140136,3,AGG"	CAACCTTGCCGAGATCGTG	522	1	448	363	308	290	351	368	244	245	389	345	309	292	225	198	361	392	438	500	2155
"Lcp65Ab2-cds,chr3L:6139822..6140136,4,AGG"	CTTGCCGAGATCGTGAGGC	50	0	41	32	33	35	35	42	20	18	29	24	28	33	19	24	46	39	38	52	201
"Lcp65Ab2-cds,chr3L:6139822..6140136,4,AGG"	CTTGCCGAGATCGTGAGGC	50	0	41	32	33	35	35	42	20	18	29	24	28	33	19	24	46	39	38	52	201
"Lcp65Ad-cds,chr3L:6136791..6136986,5,TGG"	GAAGGCCAGCTGAAGGACG	2	0	0	1	0	0	0	0	2	0	0	1	0	2	0	2	0	1	1	1	2
"Lcp65Ad-cds,chr3L:6136791..6136986,7,CGG"	ACGAAGCAATTGTTGTCCG	8	0	7	4	5	4	4	4	5	2	4	6	6	3	2	1	1	4	7	3	20
"Lcp65Ad-cds,chr3L:6136791..6136986,9,TGG"	ATGCCTATGTCGGTGACGA	85	0	60	46	33	35	51	47	26	43	42	38	35	37	27	26	46	52	60	73	307
"Lcp65Ad-cds,chr3L:6136791..6136986,10,TGG"	ACCTACAGCATTCAGTACC	39	0	14	29	15	17	19	18	12	17	20	13	17	22	9	11	13	20	26	34	130
"Lcp65Ad-cds,chr3L:6136791..6136986,14,AGG"	CGAGGGTGCCCATCTGCCC	4	0	3	0	1	6	1	1	0	1	1	3	1	1	0	2	4	5	2	0	17
"Lsp2-cds,chr3L:12122510..12124615,4,AGG"	TTGCTGGCTACTCTCGGCC	5	0	10	3	3	1	7	5	1	0	3	5	4	1	3	5	3	1	4	5	28
"Lsp2-cds,chr3L:12122510..12124615,7,TGG"	AAGCACCTGGACTCCAAGG	5	0	3	1	5	2	5	1	4	1	2	1	1	2	1	0	1	1	2	1	19
"Lsp2-cds,chr3L:12122510..12124615,10,AGG"	ATCCTGCAGCACATCTACC	22	0	11	17	8	7	12	12	3	7	17	14	10	9	12	6	12	13	16	25	71
"Lsp2-cds,chr3L:12122510..12124615,11,CGG"	ATGTGTTCACCACGCCCTT	10	1	3	5	4	1	4	4	1	2	1	2	2	4	3	4	2	3	6	5	16
"Lsp2-cds,chr3L:12122510..12124615,16,TGG"	CTACGTGGAGTACAAGCCG	4	0	6	1	6	3	9	3	6	6	8	3	3	8	1	4	8	6	5	9	38
"mag-cds,chr3L:20453804..20454616,5,CGG"	CTAGTCCTCGCCGAGAAGT	39	0	41	27	27	22	32	31	21	9	35	22	20	24	14	19	29	25	44	52	201
"mag-cds,chr3L:20453804..20454616,6,CGG"	CTGAGCGAGATCGTCAAGT	3	0	3	4	1	1	3	3	1	2	5	2	1	4	2	3	4	7	3	8	20
"mag-cds,chr3L:20453804..20454616,9,CGG"	CGTTCGCACGGATATCCCA	11	0	2	1	0	2	2	1	3	5	1	0	3	2	0	0	1	2	2	5	19
"mag-cds,chr3L:20453804..20454616,11,AGG"	ACTCACGAGGTGACCACCC	7	0	4	5	2	0	2	5	0	4	3	2	3	6	0	0	5	4	2	3	22
"mag-cds,chr3L:20453804..20454616,13,CGG"	CGCCAATCCTGCTGCAGCA	113	0	120	108	84	88	92	85	65	64	102	91	57	75	65	66	92	90	91	102	561
"melt-cds,chr3L:7132323..7132427,3,CGG"	GATATAGTCGACGACATCA	6	0	3	3	3	1	1	2	5	1	1	0	2	3	1	2	1	1	0	4	9
"melt-cds,chr3L:7132323..7132427,5,CCA"	GCTCTTGAGAGATCGCGTT	1	0	1	2	0	1	0	2	0	0	1	0	0	0	0	0	0	2	2	1	3
"melt-cds,chr3L:7132323..7132427,7,CCG"	ACTATATCTGCATCCGGCA	5	0	5	5	6	5	4	2	4	4	6	8	2	3	0	6	8	7	6	8	30
"melt-cds,chr3L:7132486..7132737,1,CGG"	AGTCCGATCATCTCGCACG	4	0	1	1	1	2	2	4	1	1	3	2	1	1	0	0	2	3	1	4	11
"melt-cds,chr3L:7132486..7132737,2,TGG"	AACAACAATGACCAGAGTG	4	0	5	3	2	1	1	1	0	2	7	3	4	1	3	0	3	1	2	3	14
"MEP-1-cds,chr3L:2637133..2639553,5,AGG"	GCAGATGATGTTGAGCAGC	1	0	1	1	1	0	2	0	0	2	1	0	2	0	1	0	1	1	1	4	5
"MEP-1-cds,chr3L:2637133..2639553,8,AGG"	GTGGAGGACGATGAAGAGC	16	0	13	16	7	10	10	11	7	5	14	11	16	8	7	5	8	20	14	17	62
"MEP-1-cds,chr3L:2637133..2639553,13,CGG"	GAGGAAGATGTGCACTTGC	19	0	22	19	20	19	17	11	16	13	16	15	8	15	9	10	12	23	15	13	113
"MEP-1-cds,chr3L:2637133..2639553,15,CGG"	AAGCTCGAGCTGCTTTCCG	9	0	2	4	1	4	2	6	0	2	4	3	4	2	0	2	2	4	0	3	22
"MEP-1-cds,chr3L:2637133..2639553,19,AGG"	GGCAAGGATATCAGTAAAG	1	0	0	0	0	0	0	1	0	0	0	0	0	1	0	0	0	0	1	0	1
"Mocs1-cds,chr3L:11063915..11064085,6,AGG"	CAGGAGAATAGCGCGGGCG	8	0	10	7	8	5	8	11	6	8	3	6	3	4	3	2	7	4	2	2	34
"Mocs1-cds,chr3L:11063915..11064085,9,CGG"	ACTTTCGAGAGGAGCAATC	2	0	1	1	0	0	0	1	1	3	0	2	0	0	1	0	1	0	2	2	2
"Mocs1-cds,chr3L:11063915..11064085,12,TGG"	ACAACCGGTTACCTCAATC	24	0	22	16	13	10	17	17	9	14	10	13	20	17	11	6	17	26	17	20	93
"Mocs1-cds,chr3L:11063915..11064085,14,TGG"	ACGGCAAGTGTTCAGCCAT	8	0	9	4	10	7	4	5	4	6	6	5	2	10	4	3	5	5	7	13	36
"Mocs1-cds,chr3L:11063915..11064085,17,CCA"	AGCAATCGAATCGCGTGTC	7	0	2	7	5	1	2	3	3	0	3	5	3	2	2	0	1	0	2	8	27
"mp-cds,chr3L:7043665..7043795,8,CGG"	TTGCAGGGGATTCGCGGGG	31	0	33	34	15	20	19	33	14	18	26	15	17	13	8	15	20	15	16	9	131
"mp-cds,chr3L:7043665..7043795,11,CGG"	CTGCTATCGACAGGGACGA	5	0	3	2	0	2	1	8	1	1	2	3	3	2	0	1	2	3	0	7	6
"mp-cds,chr3L:7043665..7043795,16,AGG"	GGACTCCTGGGCACCTTCA	13	0	7	9	4	6	9	8	7	3	10	5	7	6	4	2	4	5	9	8	36
"mp-cds,chr3L:7043665..7043795,17,CCG"	GTGGAGGGCTCATTCAGTG	37	0	35	28	21	26	34	38	22	23	33	24	27	21	17	21	32	33	35	49	186
"mp-cds,chr3L:7043665..7043795,21,CCT"	CGTCGTCCCTGTCGATAGC	3	0	1	1	0	0	1	0	1	1	2	1	0	1	3	1	2	4	2	2	10
"ms(3)76Ca-cds,chr3L:19753931..19754737,1,TGG"	GATCGACAACCTGAACATC	15	1	14	15	6	12	18	10	12	5	13	6	16	12	10	11	14	15	10	15	86
"ms(3)76Ca-cds,chr3L:19753931..19754737,2,TGG"	CGACAACCTGAACATCTGG	638	0	564	507	396	360	488	440	338	319	518	446	333	350	253	282	497	462	351	330	2541
"ms(3)76Ca-cds,chr3L:19753931..19754737,3,CGG"	ACTTCTGTCAGTCGCGATT	28	0	32	26	21	28	23	30	14	13	25	26	18	33	17	19	37	19	30	23	150
"ms(3)76Ca-cds,chr3L:19753931..19754737,3,CGG"	ACTTCTGTCAGTCGCGATT	28	0	32	26	21	28	23	30	14	13	25	26	18	33	17	19	37	19	30	23	150
"ms(3)76Ca-cds,chr3L:19753931..19754737,4,GGG"	CTTCTGTCAGTCGCGATTC	4	0	0	4	0	1	1	2	1	3	3	1	5	1	2	2	0	6	4	4	12
"MYPT-75D-cds,chr3L:18654998..18655143,3,TGG"	TACACCAAGCAGCTCAAGA	1	0	1	1	0	1	3	2	3	1	3	2	1	1	3	2	1	2	2	4	10
"MYPT-75D-cds,chr3L:18654998..18655143,6,TGG"	GTGGCCGAGATGCAGACCG	2	0	1	0	1	1	0	0	0	1	1	1	1	2	0	0	0	1	1	1	7
"MYPT-75D-cds,chr3L:18654998..18655143,7,TGG"	ACCCACGAGCGACTCCAGC	42	0	31	24	17	14	22	22	18	20	24	22	13	26	9	9	23	21	15	17	117
"MYPT-75D-cds,chr3L:18654998..18655143,8,CCA"	GGTGTAGCTGGCATCCTCC	30	0	24	34	18	17	27	15	21	17	15	14	15	18	4	14	30	19	28	39	164
"MYPT-75D-cds,chr3L:18654998..18655143,11,CCG"	TGCATCTCGGCCACCAGAT	10	0	8	7	2	7	6	7	6	5	2	4	1	4	2	3	3	4	11	9	39
"nol-cds,chr3L:11123970..11124362,4,CGG"	ACTGATCCTGCCACTCCTC	23	0	19	21	11	19	15	19	14	15	24	17	16	23	17	11	21	28	28	26	121
"nol-cds,chr3L:11123970..11124362,5,CGG"	ACTGATCCGACTACTCCTC	97	1	87	61	52	41	75	53	40	55	61	55	47	47	31	33	56	49	95	107	396
"nol-cds,chr3L:11123970..11124362,6,CGG"	ACTGATCCCACCACACCTC	14	0	17	12	8	8	12	15	10	4	10	8	4	12	5	5	12	14	15	24	75
"nol-cds,chr3L:11123970..11124362,7,cgg"	ACCACTTCCACTTCGCCCT	121	0	98	70	61	57	73	87	47	55	71	80	73	69	39	51	66	94	116	168	441
"nol-cds,chr3L:11123970..11124362,9,tgg"	ACCACTGCACCCACCACCG	12	0	5	9	9	6	3	7	4	8	8	5	4	7	3	2	7	6	8	2	26
"Nplp3-cds,chr3L:16311299..16311559,3,TGG"	CTCCTGCTCCTGGTCTCAT	4	0	9	4	1	5	5	11	6	8	5	3	9	1	2	2	5	2	7	5	32
"Nplp3-cds,chr3L:16311299..16311559,7,TGG"	CATTGTGGCACCTGGAATC	12	0	8	6	8	4	12	14	4	9	9	9	9	8	13	6	8	10	13	17	68
"Nplp3-cds,chr3L:16311299..16311559,11,AGG"	TCTCCTCTGCTTGCTCCTC	187	0	156	141	76	88	117	116	95	91	113	99	103	112	62	74	125	144	152	138	739
"Nplp3-cds,chr3L:16311299..16311559,15,AGG"	TCTCATGCTGCCATCACCC	143	0	130	89	69	69	87	94	52	67	86	81	67	60	61	53	104	118	129	229	577
"Nplp3-cds,chr3L:16311299..16311559,16,TGG"	TGCTGATCAAGAGCGTCCA	13	0	11	15	7	8	8	9	5	5	6	10	7	5	8	9	22	13	16	25	69
"ome-cds,chr3L:14737295..14737543,3,CGG"	ATCCTGACTGTTGTAACCA	4	0	4	4	1	2	2	5	1	1	2	1	3	2	0	2	4	2	1	1	14
"ome-cds,chr3L:14737295..14737543,6,CGG"	GCGGTTGCTCTATTGGCCA	1	0	1	1	0	1	1	1	0	0	0	1	0	0	0	0	0	1	1	2	9
"ome-cds,chr3L:14737295..14737543,9,CGG"	CTGGTTTTCATTCTCCGGA	3	0	1	4	1	3	2	2	2	5	2	2	3	5	6	2	6	3	7	1	12
"ome-cds,chr3L:14737295..14737543,11,TGG"	TCAAACAATGCCATCGATT	1	1	2	3	2	1	1	2	2	0	1	2	1	1	1	1	1	1	3	2	8
"ome-cds,chr3L:14737295..14737543,14,CGG"	TATATGCCAAGCGATTCAA	8	0	12	9	0	5	4	6	2	11	9	3	8	7	3	2	5	8	4	6	37
"Papst2-cds,chr3L:17036166..17037017,5,CGG"	GCGTTATCACCATTAATGG	2	0	6	5	1	3	1	3	2	1	4	2	1	1	2	5	0	3	5	5	28
"Papst2-cds,chr3L:17036166..17037017,9,CGG"	AAACTCGCCGCCCTCGCAG	6	0	1	3	2	5	3	4	1	4	3	2	1	3	3	1	1	5	1	2	18
"Papst2-cds,chr3L:17036166..17037017,11,CGG"	TCGACGTCGGAATCTCCGC	2	0	0	2	2	0	2	1	0	2	4	2	0	3	1	0	2	0	0	0	10
"Papst2-cds,chr3L:17036166..17037017,12,CGG"	AGTTCCTGCTCAGCTGCGC	3	0	3	7	3	1	0	1	0	3	0	1	2	0	1	0	0	3	1	2	10
"Papst2-cds,chr3L:17036166..17037017,13,CGG"	TCTTCCTGTACATCCTGTA	14	0	10	6	8	6	6	6	5	10	4	7	11	7	4	1	4	10	15	22	54
"RhoGAP71E-cds,chr3L:15582648..15583096,5,TGG"	GCCGCGGATTTGGGCAACG	6	0	6	5	8	4	6	4	2	4	4	4	2	4	4	1	1	4	4	6	21
"RhoGAP71E-cds,chr3L:15582648..15583096,7,AGG"	TACCCGTACCGCCTCGAAA	8	0	3	8	4	4	6	8	3	8	4	3	5	2	1	2	9	6	2	9	27
"RhoGAP71E-cds,chr3L:15582648..15583096,10,AGG"	AAATTCGGTGTGCCGCTGG	9	0	9	8	7	6	5	3	2	6	5	11	5	2	7	4	7	7	7	6	43
"RhoGAP71E-cds,chr3L:15582648..15583096,12,CGG"	AGCACAACAACAACATTCC	6	0	7	4	4	1	3	3	2	3	3	3	2	2	6	0	4	4	11	2	23
"RhoGAP71E-cds,chr3L:15582648..15583096,14,AGG"	CTGATCCTCAAACTGAACA	9	0	4	11	3	4	1	5	4	3	4	3	4	3	2	1	5	3	6	8	22
"RpS4-cds,chr3L:13035210..13035468,6,AGG"	GGATGTTGGACAAGCTGGG	29	0	25	24	15	11	27	14	21	12	16	16	16	17	8	8	20	28	23	31	113
"RpS4-cds,chr3L:13035210..13035468,7,CGG"	TCGCCCCGCGTCCCTCGAC	6	0	2	3	1	2	0	1	1	0	0	1	2	0	2	1	0	0	3	4	11
"RpS4-cds,chr3L:13035210..13035468,8,TGG"	GCTTGAAGTACGCCCTCAA	4	0	1	1	3	2	0	1	1	1	0	0	0	1	1	0	1	3	1	2	13
"RpS4-cds,chr3L:13035210..13035468,10,TGG"	AAGATCGTCATGCAGCGCC	21	0	7	6	7	11	7	8	10	7	15	6	8	10	12	7	9	14	18	22	57
"RpS4-cds,chr3L:13035210..13035468,14,TGG"	CCGACCCCACCTATCCCGC	7	0	4	5	1	4	6	4	7	3	10	9	6	4	3	6	6	8	5	4	38
"Rpt4R-cds,chr3L:11935204..11935821,3,TGG"	AATTACCGTACCAAGCTTC	11	0	4	3	2	4	2	4	1	1	1	2	6	2	0	3	2	5	3	5	20
"Rpt4R-cds,chr3L:11935204..11935821,4,AGG"	GCTTTGCGAGACAAGTACA	16	0	13	15	7	8	6	16	12	8	14	7	13	7	8	3	13	11	19	18	66
"Rpt4R-cds,chr3L:11935204..11935821,5,AGG"	GCCGAGTACGAAAAGTCCG	14	0	21	12	5	16	14	9	14	14	20	17	14	10	7	6	25	18	9	17	98
"Rpt4R-cds,chr3L:11935204..11935821,7,TGG"	CTGAAGGCTCTCCAGAGTG	5	0	1	1	3	0	1	0	1	1	1	2	1	5	1	1	3	5	3	4	15
"Rpt4R-cds,chr3L:11935204..11935821,13,CGG"	ATCCTGAAGCAGCTCACAC	2	0	2	4	0	2	2	3	1	1	4	4	1	4	0	1	5	2	0	3	17
"scrt-cds,chr3L:3985064..3985490,5,CGG"	GGCCTATCCCTGGCTGGAT	19	0	13	14	8	5	12	20	8	8	8	16	9	12	10	11	21	13	22	29	79
"scrt-cds,chr3L:3985064..3985490,8,AGG"	AGCAACCAGCAACAGCAGC	10	0	11	6	14	6	11	5	4	5	12	11	7	4	2	5	5	12	9	5	65
"scrt-cds,chr3L:3985064..3985490,9,TGG"	CCCAACTCGCCTCGCGAAC	3	0	3	3	1	0	1	1	0	2	0	0	0	0	1	2	1	5	0	1	2
"scrt-cds,chr3L:3985064..3985490,11,TGG"	AAGTCCAGACGCTCCACCC	58	0	67	49	45	35	37	38	43	35	39	43	45	47	31	28	56	61	39	49	296
"scrt-cds,chr3L:3985064..3985490,13,TGG"	GACGACGAGGAGATCGATG	5	0	4	2	1	5	6	5	4	3	3	1	3	2	1	1	5	4	3	4	32
"shd-cds,chr3L:14613056..14613612,3,CGG"	ATGTACCGTCAATCCCGAC	1	0	0	2	0	2	0	2	1	1	0	0	2	1	2	0	1	0	3	3	9
"shd-cds,chr3L:14613056..14613612,5,AGG"	TTGGAATTGTGAACGAGCA	10	0	8	9	6	8	9	6	1	4	7	4	10	5	0	6	10	7	8	15	40
"shd-cds,chr3L:14613056..14613612,7,AGG"	CTCCAGCATTACTTCTCCC	2	0	1	0	3	1	4	0	2	0	2	0	2	1	1	1	0	1	0	0	7
"shd-cds,chr3L:14613056..14613612,9,CGG"	TTCCTGCCAGCCTTGAATG	8	0	10	10	10	7	7	9	8	6	14	5	8	9	5	3	10	6	8	6	46
"shd-cds,chr3L:14613056..14613612,10,AGG"	TATCGAACTACTGCGAGCC	19	0	12	11	9	7	18	14	5	8	12	10	12	12	6	4	7	11	9	15	59
"snky-cds,chr3L:13167578..13169101,4,CGG"	ACAGAGCGAGGGAAGTACC	14	0	14	12	9	11	8	11	4	10	7	10	11	5	9	2	10	8	7	10	52
"snky-cds,chr3L:13167578..13169101,6,TGG"	CGCTTCGTTACCTTCCTAC	22	0	15	11	10	5	10	7	8	7	7	4	2	9	2	4	10	9	10	10	40
"snky-cds,chr3L:13167578..13169101,10,TGG"	CGTGTTGGGCTTCCTCCTC	75	1	58	30	35	35	38	34	28	30	37	36	26	36	32	24	44	36	33	49	252
"snky-cds,chr3L:13167578..13169101,13,TGG"	GCGGCCCTGAATTTTACCC	6	0	8	4	2	3	7	3	2	3	3	3	2	5	5	5	5	1	2	1	30
"snky-cds,chr3L:13167578..13169101,16,CGG"	TAATCTTTGTCCTAGTGAC	7	0	2	4	4	4	4	5	1	5	6	5	0	2	2	4	1	3	2	9	17
"Spc105R-cds,chr3L:20793667..20793770,2,TGG"	AGCGACGCATCAGTTTCAG	1	0	0	1	2	2	1	1	0	2	2	0	2	1	0	2	1	0	0	1	4
"Spc105R-cds,chr3L:20793667..20793770,3,CCG"	TCGCCTCATCTTCCTTGGT	93	0	72	63	49	38	69	65	41	62	64	39	61	53	38	30	63	55	79	77	361
"Spc105R-cds,chr3L:20793667..20793770,6,CCG"	TTGATTTGTTGTTTGATCG	11	0	4	3	2	1	2	3	3	2	4	3	1	3	3	1	7	1	3	6	10
"Spc105R-cds,chr3L:20793823..20794568,1,TGG"	CACCAAGGAGACCAACAAC	2	0	1	0	0	1	3	0	0	2	2	0	1	1	0	1	0	0	2	5	5
"Spc105R-cds,chr3L:20793823..20794568,5,AGG"	GTGTCGGAACACCATGCTG	5	0	6	9	5	2	5	3	4	4	3	4	5	2	6	3	7	4	3	3	31
"Spn77Bb-cds,chr3L:20314141..20314301,3,AGG"	CTCATGATCATGTTCTACG	8	0	8	4	2	4	3	1	3	3	3	1	2	5	2	3	3	3	2	8	22
"Spn77Bb-cds,chr3L:20314141..20314301,5,AGG"	TGTTCTACGAGGGAGCAGA	2	0	11	6	1	7	5	5	7	4	9	3	8	4	2	1	5	3	8	11	21
"Spn77Bb-cds,chr3L:20314141..20314301,5,AGG"	TGTTCTACGAGGGAGCAGA	2	0	11	6	1	7	5	5	7	4	9	3	8	4	2	1	5	3	8	11	21
"Spn77Bb-cds,chr3L:20314141..20314301,7,TGG"	AATGAGCTGCGCGATGTCC	4	0	1	3	0	1	3	1	1	0	3	1	1	2	0	1	6	3	0	1	15
"Spn77Bb-cds,chr3L:20314141..20314301,10,AGG"	CGATTATCCAACACTGCGC	20	0	9	18	6	15	19	10	9	6	16	17	9	9	12	2	22	21	10	25	74
"TSG101-cds,chr3L:16835892..16835976,1,AGG"	TACGTGGCTGCCACCAAGA	7	0	5	9	3	5	8	2	2	3	2	6	5	5	3	5	4	6	5	10	42
"TSG101-cds,chr3L:16835892..16835976,3,AGG"	CTTGACCTACGACCTGCAG	6	0	4	1	6	2	1	1	2	4	5	3	3	5	1	2	4	3	6	6	34
"TSG101-cds,chr3L:16835892..16835976,4,CCA"	TCCACAACGTCCTTCTTGG	10	0	10	14	14	6	13	22	8	6	20	8	12	9	7	7	14	14	8	12	63
"TSG101-cds,chr3L:16835892..16835976,6,CCG"	CAGGTCGTAGGTCAAGCTG	18	0	30	18	16	12	19	16	11	21	25	8	16	16	12	14	19	20	19	31	118
"TSG101-cds,chr3L:16836067..16836132,1,AGG"	TTCAACGATGGCAGTTCCA	1	0	7	6	4	4	2	7	3	1	5	5	6	5	2	2	5	3	1	6	25
"Ugt-cds,chr3L:18866050..18866278,2,TGG"	CACTATATACGCCAACTTC	10	0	7	3	6	8	4	4	4	6	5	4	1	11	4	6	8	8	8	3	27
"Ugt-cds,chr3L:18866050..18866278,5,TGG"	CACGCTAATCAACGCGAAA	1	0	0	1	0	1	0	2	0	0	0	0	0	0	0	1	1	2	0	2	2
"Ugt-cds,chr3L:18866050..18866278,7,TGG"	CTGGAAATCGCCGAGTATC	1	0	4	2	0	0	1	1	2	1	1	2	0	0	0	0	0	1	0	2	8
"Ugt-cds,chr3L:18866050..18866278,11,TGG"	TGAGCAGGCGGGCCTCTTC	1	0	1	0	0	0	0	0	0	0	0	0	0	0	0	0	0	0	0	1	3
"Ugt-cds,chr3L:18866050..18866278,17,TGG"	GTTTCGGGGGTGACCAAGT	1	0	4	6	3	3	1	2	5	2	6	3	7	5	2	1	3	8	1	4	15
"Vap-33B-cds,chr3L:5921639..5921740,2,CGG"	ATCAAGTCTATTGCCACCT	7	0	4	1	1	3	1	3	0	1	0	3	3	3	1	1	6	3	2	7	9
"Vap-33B-cds,chr3L:5921639..5921740,3,CCC"	TGAAGTTGACAAAATCCTT	1	0	1	0	1	0	4	2	0	1	0	1	2	1	0	0	1	2	0	2	4
"Vap-33B-cds,chr3L:5921639..5921740,5,CCA"	ATCGTGGCTTCCGCATTCT	13	0	13	8	7	3	12	11	1	8	5	7	5	5	3	5	5	8	7	13	50
"Vap-33B-cds,chr3L:5921639..5921740,7,CCA"	GAGGTGGCAATAGACTTGA	5	0	0	0	0	0	2	3	2	0	0	1	1	4	1	1	3	0	0	1	3
"Vap-33B-cds,chr3L:5921804..5922139,1,CGG"	TCCGTGTGCGACCACGTTG	4	0	2	5	0	4	1	1	0	0	1	4	0	0	3	0	0	2	0	7	16
"Vha16-3-cds,chr3L:11466508..11466984,3,TGG"	CGGCGTACTCGTTCTTCTT	63	0	65	43	31	44	41	54	31	30	43	47	34	38	19	30	51	59	37	35	261
"Vha16-3-cds,chr3L:11466508..11466984,8,TGG"	GCCATCATCTTTTCAGCCT	6	0	4	1	5	6	4	1	6	2	3	5	6	6	0	1	8	5	4	5	31
"Vha16-3-cds,chr3L:11466508..11466984,13,CGG"	GCATATGGAACGGCCAAGT	72	0	65	41	36	43	48	43	32	26	45	44	32	38	25	36	56	48	49	70	289
"Vha16-3-cds,chr3L:11466508..11466984,18,TGG"	TCGATTATTCCCGTTGTGA	35	0	40	35	22	16	26	35	21	10	29	31	24	38	13	19	35	26	39	54	170
"Vha16-3-cds,chr3L:11466508..11466984,21,TGG"	ATCATTGCGATCTATGGCC	7	0	7	2	5	4	3	6	5	4	7	6	5	3	2	3	4	6	4	5	33
"VhaM9.7-b-cds,chr3L:21533088..21533182,4,AGG"	TCTGCCCCTTCTTCGCCCG	20	0	12	13	5	10	12	8	7	8	13	9	12	10	5	5	12	14	13	12	75
"VhaM9.7-b-cds,chr3L:21533088..21533182,8,CCG"	ACGATTGGTGCCACCCACT	58	0	41	38	20	27	36	31	23	31	38	28	36	29	17	18	40	35	42	70	226
"VhaM9.7-b-cds,chr3L:21533088..21533182,10,CCA"	CCAATGAAGGCCCAAATGC	40	0	23	29	12	16	19	17	20	20	20	20	11	11	13	10	18	31	23	16	127
"VhaM9.7-b-cds,chr3L:21533088..21533182,12,CCC"	GGGTCCTCGGGCGAAGAAG	1	0	5	0	0	0	1	1	2	1	0	4	4	1	2	3	1	0	1	3	5
"VhaM9.7-b-cds,chr3L:21533253..21533300,1,TGG"	GCTCACCGCAGCAACTTGC	6	0	6	8	3	2	1	2	3	5	3	1	1	4	2	2	4	6	5	4	17
"Wbp2-cds,chr3L:12843598..12843897,1,TGG"	CACAGCGACAGTGTCTCCA	2	0	1	2	1	1	2	0	0	0	1	1	0	1	0	0	0	0	0	1	9
"Wbp2-cds,chr3L:12843598..12843897,4,AGG"	CAGGACAATCCCATCTTCA	4	0	3	5	1	2	4	6	2	2	3	3	3	2	1	1	6	1	2	4	15
"Wbp2-cds,chr3L:12843598..12843897,9,CGG"	TTCAATAGCAAGAAGTCCT	3	0	2	0	0	0	0	0	0	0	1	1	0	0	0	2	1	1	0	1	2
"Wbp2-cds,chr3L:12843598..12843897,10,CGG"	GCCCCGTTTGTTGCTCTTT	3	0	2	7	3	2	2	3	1	2	5	3	2	3	1	2	1	3	3	1	18
"Wbp2-cds,chr3L:12843598..12843897,12,CGG"	AAATCGAACAGCCCGTTTT	50	0	43	32	22	21	30	36	20	31	41	29	30	26	23	19	30	38	32	14	195
"yip7-cds,chr3L:6028343..6028602,5,AGG"	CCCTGTACATCCCCGTGAC	6	0	1	2	2	2	7	3	1	1	2	4	4	3	0	3	4	6	4	8	18
"yip7-cds,chr3L:6028343..6028602,8,CGG"	TCACCGGTCGCATCACCAA	4	0	6	0	0	0	5	6	4	3	4	6	4	1	1	3	8	5	6	8	18
"yip7-cds,chr3L:6028343..6028602,11,AGG"	GCCGGCCAGTTCCCCTACC	16	0	17	13	7	10	12	11	7	13	7	11	5	8	2	6	14	14	10	14	54
"yip7-cds,chr3L:6028343..6028602,12,TGG"	GGCCAGTTCCCCTACCAGG	385	0	305	260	192	234	254	256	144	200	274	238	198	207	134	166	229	301	244	289	1769
"yip7-cds,chr3L:6028343..6028602,12,TGG"	GGCCAGTTCCCCTACCAGG	385	0	305	260	192	234	254	256	144	200	274	238	198	207	134	166	229	301	244	289	1769
"Zip71B-cds,chr3L:14985572..14985715,3,CGG"	AAAACAGTGCCAGCTTCCA	10	0	15	8	8	9	8	13	3	5	10	10	10	10	7	5	9	8	9	9	64
"Zip71B-cds,chr3L:14985572..14985715,5,CGG"	CGCAGATATTTCAAAAATA	1	0	0	0	0	0	1	0	0	1	0	0	1	0	0	0	0	0	0	0	1
"Zip71B-cds,chr3L:14985572..14985715,9,CCC"	AAGACTAGCACCTGCTTTT	3	0	1	0	3	4	4	2	2	2	2	3	4	0	0	1	0	0	0	1	10
"Zip71B-cds,chr3L:14985572..14985715,11,CCT"	TAGTGAGCCCAGGCAAAAT	2	0	0	1	3	0	1	1	0	1	2	2	2	1	0	0	2	3	1	1	8
"Zip71B-cds,chr3L:14985572..14985715,13,CCA"	TGTTGTATTCCGTGGAAGC	5	0	4	3	2	2	5	2	3	3	2	6	5	6	0	1	4	3	2	6	24
"Acf1-cds,chr3R:27620090..27620211,4,AGG"	ACATTCCACGACAACGACC	49	0	35	35	37	36	29	43	20	24	36	28	35	19	16	21	43	34	37	74	180
"Acf1-cds,chr3R:27620090..27620211,5,CCC"	ATCCTTCCCGCTTGCAAAT	2	0	1	1	1	0	0	1	1	1	1	3	1	2	0	3	1	1	2	2	8
"Acf1-cds,chr3R:27620090..27620211,7,CCT"	CTTGCCCTCCTTCTGATTC	15	0	10	9	8	8	11	9	5	8	9	8	11	8	4	4	9	12	8	6	46
"Acf1-cds,chr3R:27620090..27620211,8,CCA"	GAAGACCTGGTCGTTGTCG	6	0	4	2	2	2	5	4	3	5	1	5	3	3	2	3	8	0	5	7	20
"Acf1-cds,chr3R:27620704..27621934,1,CGG"	GTGATGGTGATCAACTCAA	1	0	0	1	0	0	0	0	0	0	0	1	0	0	0	0	0	0	0	0	1
"alphaTub84D-cds,chr3R:3356981..3358333,6,TGG"	CCAGATTGGAAATGCCTGC	39	0	25	31	21	19	17	25	16	19	24	20	10	13	21	13	21	28	22	12	138
"alphaTub84D-cds,chr3R:3356981..3358333,11,AGG"	TGCCCTCCGACAAGACCGT	8	0	4	2	3	0	6	2	6	2	1	7	2	6	3	4	5	11	6	14	32
"alphaTub84D-cds,chr3R:3356981..3358333,14,TGG"	ACACCTTCTTCAGCGAGAC	182	0	159	134	100	117	114	149	99	80	131	131	127	113	71	80	138	123	147	200	795
"alphaTub84D-cds,chr3R:3356981..3358333,14,TGG"	ACACCTTCTTCAGCGAGAC	182	0	159	134	100	117	114	149	99	80	131	131	127	113	71	80	138	123	147	200	795
"alphaTub84D-cds,chr3R:3356981..3358333,15,TGG"	TCTTCAGCGAGACTGGAGC	4	0	6	7	4	1	3	9	2	0	3	1	4	5	0	5	8	8	2	8	18
"ana1-cds,chr3R:20356508..20356636,6,AGG"	GTTCGGGGCCAACCTGAGG	10	0	6	7	4	4	3	2	2	3	4	4	5	1	1	2	3	5	3	5	22
"ana1-cds,chr3R:20356508..20356636,11,CCA"	GGATCGTCCAGTGGTCCTA	4	0	2	0	3	1	1	3	1	0	0	3	0	2	1	1	4	1	2	2	8
"ana1-cds,chr3R:20356714..20358323,1,TGG"	CGGGAGAAGTCAAACCACC	2	0	4	1	6	5	6	4	4	1	3	3	1	3	4	2	5	8	5	4	22
"ana1-cds,chr3R:20356714..20358323,3,TGG"	CGCCAGATACGCGAGGATG	1	0	0	1	2	0	2	0	0	0	0	0	0	0	0	2	2	0	0	0	1
"ana1-cds,chr3R:20356714..20358323,5,AGG"	CAAATCCACAAATTAGAGC	2	0	0	1	0	1	0	2	0	0	0	1	1	1	3	0	1	0	1	2	5
"Atg17-cds,chr3R:1499431..1502282,2,TGG"	AACGTTGCACTGCAGCCAG	10	0	11	7	8	8	6	7	7	7	5	5	4	6	2	7	9	8	12	14	48
"Atg17-cds,chr3R:1499431..1502282,4,CGG"	CAGAAGCTGCACAACATCC	8	0	2	3	5	1	4	6	3	2	2	2	3	6	2	2	4	8	1	5	25
"Atg17-cds,chr3R:1499431..1502282,5,CGG"	ACATTGTTTTGCTAGTGAG	5	0	4	3	2	2	1	5	4	0	5	3	3	1	3	2	5	3	4	4	14
"Atg17-cds,chr3R:1499431..1502282,7,TGG"	AAGTGTCGTGCTACTCAGC	1	0	1	5	2	0	2	2	2	1	2	4	1	1	1	1	0	3	2	1	9
"Atg17-cds,chr3R:1499431..1502282,8,CGG"	CCCATCTATATGTTTCTCA	8	0	5	4	2	6	6	2	3	4	2	3	4	7	1	4	3	9	3	2	28
"atl-cds,chr3R:20457619..20457813,2,AGG"	CACACATTTGTGCTCAACG	1	0	1	1	1	0	0	1	0	0	0	0	1	0	0	0	0	1	0	0	0
"atl-cds,chr3R:20457619..20457813,4,CGG"	GCTGAGTGAGGTCCTAATG	1	0	0	0	0	0	0	0	0	0	0	0	0	0	0	0	0	0	0	0	0
"atl-cds,chr3R:20457619..20457813,9,TGG"	TTCGTCTGCGTTGTCTCCG	13	0	8	5	13	5	11	14	9	4	10	8	8	4	6	7	11	10	7	7	57
"atl-cds,chr3R:20457619..20457813,13,TGG"	AAGGGCAAGAGCTTCCTGC	9	0	12	14	7	7	11	8	4	8	7	5	6	4	4	6	6	6	8	10	36
"atl-cds,chr3R:20457619..20457813,14,CCT"	ACAAATGTGTGCTCCTCGG	71	0	70	67	43	49	49	71	43	37	61	46	48	62	32	30	63	50	51	49	330
"ato-cds,chr3R:4103848..4104786,4,TGG"	GAGCCGTACTTCAATCCCA	27	0	26	25	16	24	33	26	14	22	33	20	21	21	20	9	29	31	31	23	130
"ato-cds,chr3R:4103848..4104786,6,TGG"	TGACCCACTACCAGTTCAA	1	0	1	2	0	0	0	0	0	1	2	1	1	1	1	0	1	0	0	4	6
"ato-cds,chr3R:4103848..4104786,8,CGG"	AGCAGCAGCAACTACTTGT	29	0	14	22	11	15	21	18	8	15	22	14	13	18	11	9	15	17	17	26	105
"ato-cds,chr3R:4103848..4104786,10,AGG"	GGCTTCATCAGCTTCGAGC	14	0	10	10	7	8	11	8	6	6	12	5	4	6	4	3	14	9	9	11	33
"ato-cds,chr3R:4103848..4104786,13,CGG"	GGCTGGATCTCCTCCTCGC	10	0	10	5	11	5	9	8	6	9	4	11	7	7	1	7	5	4	5	10	52
"beat-IV-cds,chr3R:19399148..19399827,2,TGG"	TTCCCGCCTACAAACTGCG	4	0	2	2	3	2	1	2	2	2	1	0	0	4	1	1	2	1	3	2	7
"beat-IV-cds,chr3R:19399148..19399827,4,CGG"	CTGAACCGAACGCACCATA	3	0	3	3	4	1	1	2	2	3	4	2	2	2	1	1	5	8	2	4	8
"beat-IV-cds,chr3R:19399148..19399827,7,CGG"	ACGGGTCTGCAGAGTCACT	7	0	4	4	2	3	2	5	1	3	7	2	5	5	2	2	4	5	5	1	20
"beat-IV-cds,chr3R:19399148..19399827,9,CGG"	ACGGTCACAATACCCACGC	118	0	91	84	65	58	75	83	54	54	100	67	50	61	45	40	89	79	73	86	417
"beat-IV-cds,chr3R:19399148..19399827,12,TGG"	TATCCGGATGGCGATGCAC	2	0	0	2	2	0	2	3	2	1	0	2	0	3	0	0	1	0	0	2	4
"boss-cds,chr3R:21789641..21790111,1,TGG"	GTCACTGTGTTCTGCGTCT	5	0	4	5	3	3	12	3	8	4	4	2	3	2	3	4	5	1	2	5	31
"boss-cds,chr3R:21789641..21790111,3,AGG"	CCACAGCCCACAAGTCAGC	1	0	1	3	0	2	5	1	1	0	3	0	2	2	2	2	3	1	0	1	9
"boss-cds,chr3R:21789641..21790111,4,AGG"	GCCCATCAGTATTACCACA	1	0	1	0	0	1	0	3	0	0	0	0	0	0	2	1	0	0	1	3	10
"boss-cds,chr3R:21789641..21790111,8,TGG"	AAGTCTCCAGCTCCGTCGA	5	0	6	3	3	2	4	3	1	2	8	5	2	6	0	2	5	1	3	3	22
"boss-cds,chr3R:21789641..21790111,10,AGG"	CTCATCTCATCCACAACCG	143	0	96	104	77	65	84	110	74	63	93	83	93	84	54	48	106	105	117	179	597
"CecA1-cds,chr3R:26036670..26036768,2,TGG"	TCATTCTGGCCATCACCAT	13	0	7	8	7	5	12	8	5	2	7	5	8	8	2	3	10	10	12	28	62
"CecA1-cds,chr3R:26036670..26036768,3,CGG"	GCCATCACCATTGGACAAT	45	0	22	44	30	21	28	23	16	21	39	27	31	22	13	15	29	35	41	88	191
"CecA1-cds,chr3R:26036670..26036768,3,CGG"	GCCATCACCATTGGACAAT	45	0	22	44	30	21	28	23	16	21	39	27	31	22	13	15	29	35	41	88	191
"CecA1-cds,chr3R:26036670..26036768,4,TGG"	CCATTGGACAATCGGAAGC	69	0	54	58	34	35	41	45	40	32	52	31	30	51	38	33	49	60	49	42	295
"CecA1-cds,chr3R:26036670..26036768,5,GGG"	CATTGGACAATCGGAAGCT	4	0	3	1	1	3	1	2	1	0	0	2	3	1	0	1	1	3	3	4	14
"CG1092-cds,chr3R:92696..92927,2,TGG"	TTATTCTGTTGATGTTGAC	2	0	1	2	1	0	0	2	0	3	1	1	1	0	0	1	1	2	3	5	8
"CG1092-cds,chr3R:92696..92927,7,CGG"	TTGCCAAGTGGGATACGTG	15	0	18	16	8	9	16	16	11	10	12	11	15	15	12	9	15	12	17	39	111
"CG1092-cds,chr3R:92696..92927,10,AGG"	CCTGTCGGAGCTGCGGATA	1	0	7	3	0	2	3	6	3	3	5	4	0	4	0	2	7	6	2	7	21
"CG1092-cds,chr3R:92696..92927,13,AGG"	AAATTGTCGGTTCGTATAC	4	0	4	5	1	1	4	1	2	2	2	1	3	2	1	3	4	7	2	4	18
"CG1092-cds,chr3R:92696..92927,15,TGG"	CGACCCCTCTTTTCGATCA	5	0	7	5	2	7	12	1	2	4	8	6	4	3	1	0	8	7	5	4	35
"CG11000-cds,chr3R:1628878..1628986,4,TGG"	CTGCAGCAGCCCCAAGCGA	3	0	2	0	1	1	2	5	1	4	0	4	3	0	0	0	1	2	1	2	13
"CG11000-cds,chr3R:1628878..1628986,5,CCA"	GATTTCACCTTGGTGCACA	10	0	12	12	3	3	4	10	6	13	8	2	7	8	6	8	11	6	5	14	63
"CG11000-cds,chr3R:1628878..1628986,7,CCG"	GCTGCATGAACGAGCTGTC	42	0	27	27	18	19	25	27	22	18	26	23	15	15	10	8	25	29	22	33	120
"CG11000-cds,chr3R:1631943..1631990,1,AGG"	ACTGGTGGAAAACAAATCA	1	0	0	1	0	1	0	0	1	1	0	0	1	1	0	0	0	1	1	0	6
"CG11000-cds,chr3R:1632720..1633109,1,GGG"	CAAATGTTCTGGAACCGCT	9	0	7	16	2	5	9	7	4	1	4	6	4	5	2	7	10	9	4	9	46
"CG1116-cds,chr3R:1045738..1045855,6,TGG"	GCGCCGGGAGAGGTGATTG	4	0	6	5	3	1	3	2	3	0	2	3	1	1	0	0	2	1	2	1	7
"CG1116-cds,chr3R:1045738..1045855,7,TGG"	GCGACCTGCGCCTCCAGCC	27	0	25	28	22	17	15	11	16	15	13	16	11	7	15	9	20	25	18	15	122
"CG1116-cds,chr3R:1045738..1045855,8,CCG"	TGGCCACAATCACCTCTCC	12	0	12	13	8	6	8	6	7	6	16	6	6	7	5	4	5	16	6	12	54
"CG1116-cds,chr3R:1045738..1045855,11,CCC"	GGTCGCAGAAGAGGATCTT	2	0	1	1	0	1	0	2	0	0	2	1	0	2	1	0	1	2	0	0	2
"CG1116-cds,chr3R:1045738..1045855,15,CCT"	CTTGGTCTCTCCAGGCTGG	5	0	7	9	6	3	6	7	5	3	4	7	8	6	2	3	6	5	10	4	37
"CG1129-cds,chr3R:639525..639698,6,CGG"	CGAGGGCGTTGATTCTGGT	8	0	7	6	2	2	4	9	5	1	5	3	7	3	3	3	6	6	5	5	29
"CG1129-cds,chr3R:639525..639698,11,TGG"	CTCAGCACGCCCAAGCCAC	39	0	28	26	23	19	25	26	16	21	21	27	21	19	19	10	26	31	27	46	148
"CG1129-cds,chr3R:639525..639698,13,TGG"	CCGATTCTTCTCCACCAAC	15	0	6	13	7	9	14	13	8	8	9	12	11	9	7	9	10	10	9	13	61
"CG1129-cds,chr3R:639525..639698,17,CCA"	TCGTCCCGTTTCCCACAGC	19	0	14	14	10	23	12	7	12	9	16	9	13	8	12	10	23	10	17	25	78
"CG1129-cds,chr3R:639525..639698,18,CCC"	AGGGTCAGGGGTCGCAGCC	6	0	6	3	2	4	3	1	8	6	2	4	2	3	5	4	2	6	6	5	17
"CG11333-cds,chr3R:27289072..27289206,2,AGG"	TTCATGCTGTGCGACGTGC	26	0	18	20	10	11	19	12	10	5	24	8	13	12	11	10	18	13	26	29	120
"CG11333-cds,chr3R:27289072..27289206,4,CCA"	GCACCAGGCGGTACAAAGC	11	0	7	14	13	6	5	4	4	5	8	8	5	9	0	4	7	9	7	11	53
"CG11333-cds,chr3R:27289072..27289206,9,CCG"	AACTTAGCAGCGGAATGGC	52	0	48	34	29	20	30	42	21	28	45	29	32	21	19	23	30	43	35	40	182
"CG11333-cds,chr3R:27289264..27289473,1,TGG"	GTCTTCCAAGTGCCACTGC	37	0	49	18	23	26	23	36	23	27	32	29	20	29	11	14	25	27	34	33	173
"CG11333-cds,chr3R:27289264..27289473,3,TGG"	GAGCAGTATCCCGAGAGGC	11	0	6	14	6	7	10	8	8	7	8	4	8	6	4	4	7	8	6	9	50
"CG11598-cds,chr3R:8460757..8461452,1,CGG"	ATAGCCTCGCACAACTATC	15	0	21	18	14	12	17	27	11	14	15	13	13	13	11	6	16	14	24	18	76
"CG11598-cds,chr3R:8460757..8461452,2,TGG"	ACACAGTGCTCACACGAGA	34	0	30	21	14	21	12	26	15	11	25	19	28	14	8	15	20	38	38	26	133
"CG11598-cds,chr3R:8460757..8461452,5,CGG"	CTCGACGCGTTCCGGATAC	1	0	0	0	0	0	1	1	0	2	1	0	0	0	0	1	0	2	2	1	5
"CG11598-cds,chr3R:8460757..8461452,7,TGG"	CTAAATTTTGTCAGCAATC	3	0	1	1	1	0	2	1	0	1	1	1	1	1	0	1	2	1	2	0	7
"CG11598-cds,chr3R:8460757..8461452,10,CGG"	CGGCGGTTCTCTTTCAGCA	10	0	6	7	2	7	7	4	3	10	8	7	8	8	4	2	4	7	6	2	81
"CG11839-cds,chr3R:20895687..20895772,3,CCT"	AACGCTGAGTTTCTTTTGA	5	0	4	3	2	2	1	4	2	4	4	1	0	2	2	1	2	7	3	1	24
"CG11839-cds,chr3R:20895687..20895772,4,CCA"	GTGAATCCACAGTGACTGC	2	0	1	2	2	3	0	0	1	0	2	0	0	0	1	0	1	0	2	4	7
"CG11839-cds,chr3R:20895925..20896603,1,AGG"	CTTGACCTGCATTATTTGC	7	0	4	3	6	3	5	0	2	3	9	2	4	5	5	3	4	6	1	2	32
"CG11839-cds,chr3R:20895925..20896603,2,TGG"	TCCTATCAAACCCAACGTC	10	0	19	13	9	11	8	8	10	3	7	13	15	6	5	3	14	15	13	16	68
"CG11839-cds,chr3R:20895925..20896603,4,AGG"	CACAAACTGAACGTCGATC	54	0	48	38	29	37	49	44	37	30	48	27	41	46	29	24	50	53	44	65	242
"CG11842-cds,chr3R:24878423..24878522,4,TGG"	GCTGGTTTCATTCGTCGCA	5	1	7	9	2	6	8	8	4	2	11	8	3	8	8	2	12	6	13	8	45
"CG11842-cds,chr3R:24878423..24878522,8,AGG"	TCAGGATTCGGATATAGCC	1	0	0	0	0	0	1	0	0	2	1	0	0	1	1	0	1	0	2	0	1
"CG11842-cds,chr3R:24878423..24878522,9,CCA"	GCTCCCAGCTGGACAATCT	1	0	0	1	2	1	3	0	0	0	1	2	2	0	0	0	1	3	1	2	9
"CG11842-cds,chr3R:24878574..24878844,1,TGG"	TGCCTACAAGAGAAGCGTT	8	0	8	7	6	7	5	5	4	6	8	7	10	3	4	4	3	4	8	2	22
"CG11842-cds,chr3R:24878574..24878844,4,TGG"	CCGATTATCTACAAGACCC	2	0	0	0	1	1	0	0	0	0	0	1	0	0	0	0	0	0	0	0	0
"CG11898-cds,chr3R:24991943..24992173,1,AGG"	ACGCGCGAGATTCTCGTCA	1	0	1	0	3	3	0	2	1	1	1	1	1	1	0	2	1	1	0	2	4
"CG11898-cds,chr3R:24991943..24992173,5,CGG"	CAACGGAATCTGGATCCAT	3	0	2	1	2	1	3	5	3	0	0	1	4	1	2	0	3	2	1	1	12
"CG11898-cds,chr3R:24991943..24992173,6,AGG"	CCCAGTCTCGAGAGCACCC	5	0	14	12	7	4	8	6	3	4	7	5	5	5	4	5	8	6	3	8	33
"CG11898-cds,chr3R:24991943..24992173,8,TGG"	CTCGTTCCTGCTTGGCCAC	106	0	83	83	51	73	74	68	52	45	94	63	62	69	42	38	70	66	100	120	425
"CG11898-cds,chr3R:24991943..24992173,12,AGG"	GTCCTGCGCATGATATTCA	1	0	0	1	0	1	1	0	0	0	1	1	1	0	1	0	0	0	1	0	5
"CG12241-cds,chr3R:11045133..11045198,5,GGG"	GCGACCATGAGGGTTACGT	12	0	5	5	5	4	5	3	3	2	3	5	2	1	1	1	4	8	5	4	29
"CG12241-cds,chr3R:11045268..11045790,1,CGG"	AAACTGCAGAACCTGGGCT	4	0	3	2	2	3	4	5	3	3	4	7	7	3	2	2	1	5	3	4	31
"CG12241-cds,chr3R:11045268..11045790,4,TGG"	GGAGAGCTGCCGCCTATGA	1	0	2	3	1	1	3	1	2	0	0	2	1	2	0	0	1	0	1	3	10
"CG12241-cds,chr3R:11045268..11045790,8,CGG"	ATGGCCTGCGACCAAATCC	1	0	0	0	0	0	1	1	0	1	0	0	0	0	1	0	0	0	0	0	3
"CG12241-cds,chr3R:11045268..11045790,11,TGG"	CGCTCTTACCGCCTCCATG	6	0	2	2	2	2	5	3	3	2	3	4	1	3	3	3	5	2	6	3	17
"CG12592-cds,chr3R:6164198..6165768,1,AGG"	GGCGATGCAGCCTACATCC	14	0	11	16	12	9	15	8	7	18	15	10	13	12	5	8	15	18	16	22	85
"CG12592-cds,chr3R:6164198..6165768,2,TGG"	TCGTCGCTATCCTCTTCTG	18	0	17	10	20	10	27	41	17	23	21	18	14	19	13	11	18	22	35	21	109
"CG12592-cds,chr3R:6164198..6165768,2,TGG"	TCGTCGCTATCCTCTTCTG	18	0	17	10	20	10	27	41	17	23	21	18	14	19	13	11	18	22	35	21	109
"CG12592-cds,chr3R:6164198..6165768,3,CGG"	TCGAAGCGCAAACGCATTT	44	0	39	46	21	24	28	49	18	24	25	40	29	17	20	22	26	37	23	10	223
"CG12592-cds,chr3R:6164198..6165768,3,CGG"	TCGAAGCGCAAACGCATTT	44	0	39	46	21	24	28	49	18	24	25	40	29	17	20	22	26	37	23	10	223
"CG13616-cds,chr3R:20218645..20218818,2,AGG"	CTTTGCCTCCTGCTGCACG	55	0	40	40	21	24	24	32	26	27	35	39	34	26	21	20	37	46	55	60	217
"CG13616-cds,chr3R:20218645..20218818,4,CGG"	CATGTCATCAGCTGCCAAC	5	0	2	3	1	1	1	1	3	1	1	1	1	3	2	1	3	2	6	7	13
"CG13616-cds,chr3R:20218645..20218818,9,CGG"	GGTGACCAAAGTTCTGCGC	4	0	2	4	1	1	2	0	2	0	1	3	2	1	1	1	1	1	1	0	15
"CG13616-cds,chr3R:20218645..20218818,11,CGG"	AAGCGTTATCTGGCATTTC	5	0	1	2	1	2	2	3	1	2	3	0	1	3	1	1	5	2	3	2	18
"CG13616-cds,chr3R:20218645..20218818,15,CCA"	AAGTGCCAGCAAACTGAAG	2	0	3	1	0	0	0	1	2	0	3	2	2	0	1	0	3	2	1	1	7
"CG13855-cds,chr3R:18231757..18232196,3,TGG"	TGCAATGTGCAACTGCATG	1	0	0	0	0	0	0	1	0	0	0	1	0	0	0	0	0	0	0	0	0
"CG13855-cds,chr3R:18231757..18232196,4,AGG"	AACGACCCAAGTTGCCACC	3	0	1	4	2	1	5	2	0	3	3	3	1	2	0	0	2	3	1	1	11
"CG13855-cds,chr3R:18231757..18232196,7,CGG"	TCCCCCTCCTCTGGATTCC	35	0	37	25	18	19	15	26	16	16	24	26	16	25	20	15	24	30	19	12	149
"CG13855-cds,chr3R:18231757..18232196,9,CGG"	GAATCGGAGCCGCAGCACT	25	0	38	16	26	17	22	21	18	21	23	24	11	18	8	12	23	13	29	30	120
"CG13855-cds,chr3R:18231757..18232196,11,CGG"	GTTGAGCTGGAAAATGTGA	1	0	1	0	0	0	1	1	0	0	1	0	0	1	0	0	0	0	2	1	6
"CG13862-cds,chr3R:18157884..18158219,6,CGG"	TACCTTTATGACCAGCCAT	17	0	12	7	3	4	8	10	6	7	9	8	15	9	9	5	9	13	26	17	75
"CG13862-cds,chr3R:18157884..18158219,9,AGG"	GAGCAACTTCAGGAACTCC	5	0	3	1	0	2	4	3	1	1	6	2	2	1	1	1	5	1	1	1	13
"CG13862-cds,chr3R:18157884..18158219,11,CGG"	CTCTCCCCCCAGGAAGCTC	2	0	1	1	1	2	1	2	2	1	3	1	0	1	1	1	3	0	1	0	4
"CG13862-cds,chr3R:18157884..18158219,13,GGG"	AAAGCCACGTGTCTACCCA	44	0	29	25	27	23	26	25	23	20	29	25	21	28	16	11	27	26	33	35	134
"CG13862-cds,chr3R:18157884..18158219,16,TGG"	TCTCAGGCTTGCGGAAACG	10	0	4	4	1	3	11	6	9	6	12	8	4	9	3	2	6	3	5	6	28
"CG14259-cds,chr3R:22920375..22920501,5,TGG"	TGCCTGAATGAAATCGCCA	12	0	4	8	5	6	4	5	6	4	9	12	6	8	4	3	5	6	4	7	44
"CG14259-cds,chr3R:22920375..22920501,8,CCG"	CCAAATGCCGAGCAAAGTG	30	0	18	12	8	18	15	14	11	15	20	13	12	16	10	10	11	22	15	19	92
"CG14259-cds,chr3R:22920375..22920501,9,CCA"	ATTTCATTCAGGCACAAAA	1	0	3	7	4	2	3	4	2	5	3	3	1	6	2	2	6	2	5	3	20
"CG14259-cds,chr3R:22920375..22920501,11,CCA"	GAAACCAACGACCTATCCA	1	0	0	0	1	1	0	1	0	0	0	0	0	0	0	0	1	0	2	0	4
"CG14259-cds,chr3R:22920375..22920501,12,CCG"	TTTTCGGAGTAGTAGGCAA	2	0	3	2	2	4	2	1	0	1	5	2	0	4	1	1	0	4	0	3	6
"CG14298-cds,chr3R:14701507..14701657,2,AGG"	ACACAGACCGCGCATATCG	9	0	10	8	8	9	4	4	4	4	12	2	3	3	2	2	7	5	4	10	32
"CG14298-cds,chr3R:14701507..14701657,6,TGG"	GAAGCGGAGGCAGCTCTTC	6	0	4	5	4	1	4	3	3	5	1	2	2	0	1	0	3	4	5	4	22
"CG14298-cds,chr3R:14701507..14701657,11,CCT"	ACCGACGAGTGTCGCACGG	1	0	1	1	0	1	1	1	1	2	2	0	1	1	1	1	0	1	4	0	7
"CG14298-cds,chr3R:14701507..14701657,13,CCT"	TGTCAGGAGGATGATGGAC	1	0	2	4	0	1	2	0	0	0	0	0	2	3	1	1	0	2	4	5	11
"CG14298-cds,chr3R:14701507..14701657,17,CCG"	CCAAAGGCCTCGATATGCG	9	0	10	10	1	3	1	2	4	4	8	7	9	3	5	2	5	3	7	3	32
"CG14329-cds,chr3R:13435145..13435909,6,AGG"	TTACGAGTATCCCCGCCGA	3	0	4	8	2	4	7	2	2	2	4	3	2	2	3	4	2	2	3	2	22
"CG14329-cds,chr3R:13435145..13435909,9,GGG"	CTACTCCACATCGTATTCC	7	0	18	10	6	4	9	6	4	2	7	7	6	9	7	8	6	12	7	9	41
"CG14329-cds,chr3R:13435145..13435909,12,CGG"	GTATAGCTCTTTGGCCGGT	24	0	24	34	23	18	19	27	9	17	31	27	18	20	15	23	24	30	29	44	139
"CG14329-cds,chr3R:13435145..13435909,16,CGG"	GAAAGTACCACCAGCAAAT	1	0	0	0	0	0	0	0	0	0	0	1	0	0	0	0	0	0	1	0	5
"CG14329-cds,chr3R:13435145..13435909,18,TGG"	AGGAGAATGCCAAGTTTGC	16	1	27	13	14	18	16	23	15	7	14	14	8	10	4	10	17	21	7	4	91
"CG14367-cds,chr3R:9519775..9519877,4,TGG"	CTTCCTGCACGGGCCCATT	7	0	8	9	5	8	11	8	2	4	7	9	4	2	2	2	2	5	5	11	35
"CG14367-cds,chr3R:9519775..9519877,5,CCT"	ACCAGCGAATCGAAAACCC	13	1	6	5	3	6	5	6	6	2	6	12	5	7	4	4	5	5	4	2	22
"CG14367-cds,chr3R:9519775..9519877,6,CCT"	ATTCCAAATGGGCCCGTGC	4	0	7	6	4	3	3	2	2	0	2	3	3	4	2	4	3	8	3	1	30
"CG14367-cds,chr3R:9519775..9519877,9,CCG"	GCTCTATGAACGTCTGAAG	14	0	8	3	6	2	9	5	5	5	5	5	8	6	1	3	7	7	9	13	38
"CG14367-cds,chr3R:9519932..9520140,1,TGG"	TTCGATCCCAACCAGCAGT	6	0	7	3	4	2	3	2	3	1	4	4	6	5	4	3	5	5	4	18	39
"CG14372-cds,chr3R:9281637..9281995,8,CGG"	GGATCGGGAGCCCTGCTGT	46	0	39	27	27	27	18	29	21	30	27	30	18	23	12	17	26	34	36	37	153
"CG14372-cds,chr3R:9281637..9281995,9,TGG"	ATTCCCCAGTCCGAATGTC	9	0	18	11	6	11	7	11	10	12	13	8	11	10	1	5	9	8	19	13	70
"CG14372-cds,chr3R:9281637..9281995,11,TGG"	TTCCCCTGCTCATGCTGTC	15	0	16	16	14	8	14	11	15	11	10	14	7	13	5	11	12	9	23	24	65
"CG14372-cds,chr3R:9281637..9281995,14,AGG"	TGCAGTACATACGTAGAAC	1	0	0	0	1	0	0	0	0	0	1	1	0	1	0	0	0	0	0	0	2
"CG14372-cds,chr3R:9281637..9281995,16,CGG"	ATGCAGAATCTGGACCGAC	11	0	8	1	0	1	4	9	5	1	3	2	0	5	4	2	6	5	5	8	25
"CG14607-cds,chr3R:3068350..3068396,1,CGG"	TGGTGTTGCTCTGGAGTGG	82	0	50	56	35	39	38	42	36	31	58	38	41	48	45	32	55	54	69	80	328
"CG14607-cds,chr3R:3068448..3069563,1,GGG"	TCAAAGTGGATACAACTAT	1	0	1	0	3	0	1	1	0	1	1	0	0	1	1	0	0	0	2	1	6
"CG14607-cds,chr3R:3068448..3069563,4,AGG"	CCGAGGTAGCCAATGTAGG	5	0	8	8	8	2	5	8	1	2	8	7	3	5	2	5	4	2	5	2	36
"CG14607-cds,chr3R:3068448..3069563,7,CGG"	CTGCCACTTACTCCCGCTC	127	0	107	105	67	65	80	86	64	68	83	87	67	75	47	48	81	102	78	85	527
"CG14607-cds,chr3R:3068448..3069563,10,TGG"	TGTTTCCCTCACCCGCTGT	101	0	90	61	61	50	68	78	38	47	62	60	56	50	42	50	66	69	99	131	424
"CG14650-cds,chr3R:263350..265481,6,TGG"	CTGCCCCACACTGACGAAG	12	0	5	11	10	6	8	7	3	5	5	2	9	8	4	3	4	7	10	12	45
"CG14650-cds,chr3R:263350..265481,10,TGG"	AGCACCTGTCCCGCTGATG	64	0	54	36	44	20	36	34	23	31	40	47	24	31	22	24	33	35	51	69	256
"CG14650-cds,chr3R:263350..265481,11,CGG"	CTCCACCACCGCACCTAGC	120	0	86	80	70	67	63	69	50	63	86	79	54	65	43	41	79	101	83	128	457
"CG14650-cds,chr3R:263350..265481,12,CGG"	TCTTCAATCTGTCCTACTC	7	0	6	5	5	3	8	4	5	0	3	3	5	5	2	3	7	6	11	19	44
"CG14650-cds,chr3R:263350..265481,14,TGG"	ACCTACTCCGTGCTGCCTG	125	0	84	105	56	68	93	67	57	75	93	62	53	71	46	37	73	104	82	125	513
"CG14683-cds,chr3R:6523596..6524666,3,AGG"	AATACCTGCAGCCCGTTCC	19	0	14	15	7	6	8	4	6	5	10	6	9	9	11	1	9	8	10	9	56
"CG14683-cds,chr3R:6523596..6524666,5,CGG"	CCTACTTCGACATGACTTT	5	0	6	2	4	3	2	3	2	1	4	1	1	0	2	1	2	1	1	2	16
"CG14683-cds,chr3R:6523596..6524666,9,TGG"	GGCCACACGCGGCGTCTTC	5	0	6	3	2	5	1	9	2	2	5	5	1	3	3	4	3	5	5	2	20
"CG14683-cds,chr3R:6523596..6524666,12,TGG"	GCCCTAGATCGAGATCCAT	11	0	4	4	1	5	3	2	4	3	4	5	4	3	2	4	6	2	7	8	39
"CG14683-cds,chr3R:6523596..6524666,14,AGG"	AGCGAATCCGAAGAGTTCA	1	0	0	0	0	0	0	1	0	0	0	0	0	0	0	0	1	0	1	0	1
"CG14839-cds,chr3R:10088183..10089031,2,CGG"	ATTGTGTTATCCTCGCTCC	2	0	1	2	0	2	0	2	1	1	0	1	0	1	1	2	1	3	3	3	10
"CG14839-cds,chr3R:10088183..10089031,4,CGG"	CGCCGAAAGCCAATGCAGA	7	0	5	4	5	8	8	7	5	2	3	1	7	7	4	3	4	4	8	3	38
"CG14839-cds,chr3R:10088183..10089031,7,TGG"	ACCTGATGAGGAGTTTCGC	7	0	10	7	9	4	6	4	8	3	4	6	2	7	4	3	5	6	2	0	31
"CG14839-cds,chr3R:10088183..10089031,14,TGG"	GGCTCGGTGGCGGTGGTCC	3	0	1	2	1	1	0	1	1	1	0	0	2	1	1	1	1	4	3	2	9
"CG14839-cds,chr3R:10088183..10089031,16,AGG"	GAACCGTGTGCGACATGTC	2	0	0	0	0	0	3	2	0	2	0	0	2	1	0	0	0	2	1	3	7
"CG14850-cds,chr3R:10386704..10387180,3,AGG"	CCTGGTCGCTTGCCTATTG	28	0	27	23	19	11	10	22	16	17	19	23	8	16	10	17	24	23	11	16	121
"CG14850-cds,chr3R:10386704..10387180,6,TGG"	CCGCCGACCCCAATGTCAC	6	0	3	6	3	3	1	5	3	2	6	1	2	4	5	1	4	1	2	5	18
"CG14850-cds,chr3R:10386704..10387180,7,CGG"	ACCACCAGTCCAAGCGATC	1	0	2	1	0	0	0	0	1	1	2	0	0	0	0	0	1	2	0	0	3
"CG14850-cds,chr3R:10386704..10387180,10,TGG"	CCACTACGAAACCCGCAGA	29	0	11	19	10	8	10	17	10	10	15	20	14	12	10	6	7	15	12	19	80
"CG14850-cds,chr3R:10386704..10387180,11,AGG"	ATACCACGACACCCACCAC	3	0	9	9	6	5	3	6	5	4	8	11	9	10	4	5	7	10	5	16	37
"CG14852-cds,chr3R:10391668..10392192,3,TGG"	CCGAAGACGATCCCACCGA	6	0	4	0	1	1	4	2	1	1	1	1	1	1	0	0	0	1	2	2	7
"CG14852-cds,chr3R:10391668..10392192,13,AGG"	CATCGACCTCTCCTTCAAC	3	0	1	1	0	0	0	3	3	1	1	0	1	4	0	1	3	4	3	4	13
"CG14852-cds,chr3R:10391668..10392192,14,AGG"	ATAACACTAGTCCTTCAAC	1	0	1	0	1	2	0	2	1	2	1	1	0	0	0	2	1	1	0	0	6
"CG14852-cds,chr3R:10391668..10392192,15,CGG"	CAGATAGCACCCCCGATTC	8	0	4	6	9	3	4	2	1	2	7	7	2	5	3	2	7	12	6	4	30
"CG14852-cds,chr3R:10391668..10392192,19,CGG"	CAACAAGCGGAACAACCGT	4	0	1	2	1	1	4	1	1	2	0	4	0	1	2	1	5	1	2	0	13
"CG14892-cds,chr3R:12420820..12421024,3,cgg"	AAAGTCGCGGCTACAGTCG	1	0	2	3	0	0	0	0	1	1	1	1	0	2	1	0	0	0	0	0	3
"CG14892-cds,chr3R:12420820..12421024,5,TGG"	GTCACAGTCGCAATGCCAC	25	0	9	12	10	7	9	13	10	4	11	10	17	8	3	7	11	8	9	20	60
"CG14892-cds,chr3R:12420820..12421024,7,TGG"	AAGTACAGCGACCTTGAGC	11	0	14	11	3	16	6	13	8	5	12	8	8	4	6	4	15	8	9	11	58
"CG14892-cds,chr3R:12420820..12421024,8,AGG"	CCTGCTGCTGCCCTCTTCC	202	0	183	134	115	128	145	146	116	114	147	115	115	121	78	77	140	163	152	169	854
"CG14892-cds,chr3R:12420820..12421024,10,CCA"	AATGCAATTGCGATTGTGA	3	0	11	7	3	2	3	3	5	4	6	4	2	3	2	2	5	5	6	2	18
"CG15497-cds,chr3R:17491300..17491510,6,TGG"	TCGCTCTTTGCCAACCACT	6	0	6	5	0	4	2	2	1	2	1	2	6	0	3	0	4	2	5	4	25
"CG15497-cds,chr3R:17491300..17491510,7,TGG"	GCGTCCAGCCAAATCGACG	2	0	1	2	0	2	0	1	1	1	0	0	1	0	2	1	1	2	3	3	8
"CG15497-cds,chr3R:17491300..17491510,9,TGG"	ACGGATCTGAAGCACTTGC	22	0	20	8	10	11	16	10	9	15	18	20	6	12	5	9	6	11	12	14	64
"CG15497-cds,chr3R:17491300..17491510,13,AGG"	CGTTGCCACTGGTCGGACG	74	0	64	65	44	45	41	51	32	29	59	35	30	45	30	18	48	62	43	68	280
"CG15497-cds,chr3R:17491300..17491510,15,AGG"	TTCAACGAGTGCATGCGGC	4	0	4	1	2	1	4	1	3	0	2	6	1	2	2	3	2	4	3	7	17
"CG15544-cds,chr3R:26664017..26665751,1,AGG"	CGCGCCCAGCCCCCTTTCC	4	0	4	4	5	0	2	4	0	1	5	4	0	4	5	0	4	5	4	2	29
"CG15544-cds,chr3R:26664017..26665751,4,CGG"	AGGCAGAGTGAGCTCATCG	2	0	1	1	1	2	0	1	0	0	0	1	0	3	0	1	0	0	0	0	2
"CG15544-cds,chr3R:26664017..26665751,6,CGG"	AGCAACGAAGTCTCCACAG	8	0	7	2	0	1	2	1	0	1	4	2	2	1	2	3	2	5	1	6	10
"CG15544-cds,chr3R:26664017..26665751,13,CGG"	CTCACCAGAGAGCAGCCAC	16	0	11	8	6	3	4	2	1	7	6	3	3	6	2	3	6	9	10	11	36
"CG15544-cds,chr3R:26664017..26665751,16,AGG"	TCTCAGCAGGAACAGCTAT	5	0	5	8	3	3	5	3	4	7	11	5	5	3	3	3	2	4	5	6	26
"CG15864-cds,chr3R:4074171..4074376,2,AGG"	CTTGTTTTATTAACTGCCA	4	0	0	3	3	2	4	0	0	2	1	1	6	2	2	1	0	2	3	3	9
"CG15864-cds,chr3R:4074171..4074376,2,AGG"	CTTGTTTTATTAACTGCCA	4	0	0	3	3	2	4	0	0	2	1	1	6	2	2	1	0	2	3	3	9
"CG15864-cds,chr3R:4074171..4074376,3,TGG"	TCCTATGCTGCCTCAACAA	10	0	14	11	14	6	11	8	5	6	9	6	3	12	6	6	10	17	21	23	71
"CG15864-cds,chr3R:4074171..4074376,4,AGG"	GAACTGATGAAACTCCTAG	7	0	4	2	5	7	5	3	3	2	4	3	4	5	3	1	2	3	7	5	15
"CG15864-cds,chr3R:4074171..4074376,4,AGG"	GAACTGATGAAACTCCTAG	7	0	4	2	5	7	5	3	3	2	4	3	4	5	3	1	2	3	7	5	15
"CG17738-cds,chr3R:8096642..8096974,2,TGG"	TTTAGCCTTGTCTTGTCCC	8	0	2	4	2	3	0	7	1	1	4	5	3	2	1	0	3	5	4	3	19
"CG17738-cds,chr3R:8096642..8096974,4,CGG"	CAATCCAATGATCTGTCGT	2	0	2	3	3	4	3	4	1	0	6	3	3	1	1	1	1	2	4	4	14
"CG17738-cds,chr3R:8096642..8096974,9,TGG"	AAGGATATTGGCCAGGCTG	3	0	4	3	2	5	4	4	1	4	3	1	4	2	3	1	4	3	2	7	19
"CG17738-cds,chr3R:8096642..8096974,11,TGG"	TGCGTGCTAAGCGGCAGTT	3	0	3	2	2	1	1	1	1	0	1	1	0	2	0	2	1	0	0	3	8
"CG17738-cds,chr3R:8096642..8096974,16,TGG"	GTGGTCCCTTTGGCGGATT	45	0	40	26	33	23	24	33	25	15	29	27	24	14	27	15	37	35	35	35	180
"CG17752-cds,chr3R:15435989..15436131,3,TGG"	CCTACCAAATCCTGCTCCT	121	0	81	97	49	59	79	75	51	62	79	87	71	60	43	46	85	77	88	100	467
"CG17752-cds,chr3R:15435989..15436131,5,CCT"	GAAGTTTCCGCACTTCTCC	2	0	1	1	0	0	1	1	0	1	3	1	2	0	1	1	0	1	1	4	7
"CG17752-cds,chr3R:15435989..15436131,6,CCC"	AAGGAGCAGGATTTGGTAG	1	0	1	0	1	0	0	0	0	0	0	0	0	1	0	0	0	0	0	0	1
"CG17752-cds,chr3R:15435989..15436131,12,CCT"	TGCGAAAAGTAGTGCAGCG	1	0	0	0	1	0	1	0	2	0	1	1	3	0	0	1	0	0	0	0	3
"CG17752-cds,chr3R:15436382..15436538,1,CGG"	TGTCGACATGACCTCTTTT	10	0	2	2	3	7	1	2	2	4	5	7	7	6	1	1	9	2	7	4	26
"CG17991-cds,chr3R:23067054..23067938,5,TGG"	GGAACTGGAGCGCTGTTGC	19	0	15	14	9	7	18	6	6	10	13	12	5	14	6	9	14	6	7	7	48
"CG17991-cds,chr3R:23067054..23067938,7,AGG"	TGTTTTGAGACCGATAAGG	8	0	5	2	0	3	6	4	2	4	4	1	2	4	2	3	2	8	3	6	28
"CG17991-cds,chr3R:23067054..23067938,12,AGG"	TGAATCCATGTCTCTGCCG	75	0	63	63	48	40	55	48	36	39	69	38	38	55	26	29	58	52	55	57	291
"CG17991-cds,chr3R:23067054..23067938,15,TGG"	CCAGAGCTGCATTTCCCTC	24	0	14	19	11	13	11	20	12	9	17	16	12	12	14	13	16	23	9	15	94
"CG17991-cds,chr3R:23067054..23067938,16,CGG"	TCCTGTCCACAATGCCAAA	3	0	1	1	3	0	3	2	2	2	2	4	0	1	1	3	3	4	2	5	12
"CG18249-cds,chr3R:4045920..4047581,4,CGG"	TTGCCGTGTACGATGCCTC	16	0	15	10	6	3	4	6	7	7	8	12	10	6	10	3	11	8	9	19	54
"CG18249-cds,chr3R:4045920..4047581,5,CGG"	AATCTCAGTGCCAGTTGCC	21	0	12	15	9	13	9	11	9	5	15	8	11	12	6	5	14	5	10	12	66
"CG18249-cds,chr3R:4045920..4047581,6,CGG"	CTTCTGCAGCTTAAGTGAT	3	0	2	5	4	4	2	2	3	1	1	5	1	2	1	1	1	1	3	4	5
"CG18249-cds,chr3R:4045920..4047581,8,CGG"	GTGGCATACTCTGCGACTC	65	0	44	38	42	41	46	46	36	42	41	44	41	35	23	26	46	40	54	64	247
"CG18249-cds,chr3R:4045920..4047581,11,CGG"	GCACTTGAGAAACTGCAGC	3	0	2	2	0	0	2	1	2	0	3	0	1	2	2	0	1	1	1	2	5
"CG18542-cds,chr3R:5511571..5511693,1,AGG"	GATGATGAGCTCAAGTGCC	29	0	29	22	15	16	29	28	19	19	19	11	14	22	15	10	27	32	39	44	140
"CG18542-cds,chr3R:5511571..5511693,2,TGG"	GAGCTCAAGTGCCAGGAGC	17	0	21	17	12	12	11	15	8	9	15	13	10	14	6	9	22	16	12	10	83
"CG18542-cds,chr3R:5511571..5511693,2,TGG"	GAGCTCAAGTGCCAGGAGC	17	0	21	17	12	12	11	15	8	9	15	13	10	14	6	9	22	16	12	10	83
"CG18542-cds,chr3R:5511571..5511693,3,CGG"	CAAGTGCCAGGAGCTGGTG	202	1	189	150	127	120	148	156	100	84	155	128	116	116	77	82	151	150	160	153	785
"CG18542-cds,chr3R:5511571..5511693,3,CGG"	CAAGTGCCAGGAGCTGGTG	202	1	189	150	127	120	148	156	100	84	155	128	116	116	77	82	151	150	160	153	785
"CG18598-cds,chr3R:14076866..14077000,5,CGG"	TACAAGGCCTGGTCGATGA	12	0	6	4	2	6	4	1	3	2	4	4	1	0	0	0	5	1	8	7	15
"CG18598-cds,chr3R:14076866..14077000,10,AGG"	CGGGCGTATCTGGAGTCGG	15	0	9	3	3	2	4	10	7	13	7	11	3	8	3	5	5	12	7	5	34
"CG18598-cds,chr3R:14076866..14077000,15,TGG"	TCTGGACGGTGGTGGAGAA	2	0	3	1	1	0	1	3	1	0	1	1	0	1	1	0	1	0	2	3	10
"CG18598-cds,chr3R:14076866..14077000,17,CCT"	GCCCGCACCGTCATCGACC	88	0	67	50	54	49	68	41	43	43	43	55	34	40	30	30	53	66	50	82	336
"CG18598-cds,chr3R:14077066..14077200,1,TGG"	ACCAAGTTGTGCCAATTCA	18	0	26	14	21	28	16	23	9	10	19	13	15	18	10	9	24	21	17	14	118
"CG18749-cds,chr3R:4071702..4071907,2,AGG"	CTTGTTTTATTAACTGCCA	4	0	0	3	3	2	4	0	0	2	1	1	6	2	2	1	0	2	3	3	9
"CG18749-cds,chr3R:4071702..4071907,2,AGG"	CTTGTTTTATTAACTGCCA	4	0	0	3	3	2	4	0	0	2	1	1	6	2	2	1	0	2	3	3	9
"CG18749-cds,chr3R:4071702..4071907,3,TGG"	TCTTATGCTGCCTCAACAA	131	1	92	86	61	55	77	94	63	58	79	79	88	78	45	33	76	82	106	179	461
"CG18749-cds,chr3R:4071702..4071907,3,TGG"	TCTTATGCTGCCTCAACAA	131	1	92	86	61	55	77	94	63	58	79	79	88	78	45	33	76	82	106	179	461
"CG18749-cds,chr3R:4071702..4071907,4,AGG"	GAACTGATGAAACTCCTAG	7	0	4	2	5	7	5	3	3	2	4	3	4	5	3	1	2	3	7	5	15
"CG2616-cds,chr3R:3548269..3548945,3,TGG"	GCTGAATCGGAAATTTCGA	7	0	2	0	3	1	1	3	3	2	3	3	1	1	0	1	4	1	3	0	11
"CG2616-cds,chr3R:3548269..3548945,7,TGG"	CCCGCCCAAGGTCCTTTAC	1	0	0	0	1	0	0	1	1	0	0	0	0	2	0	2	1	1	2	1	5
"CG2616-cds,chr3R:3548269..3548945,15,TGG"	GAGGCGGTGGCGGAACAGG	6	0	7	4	5	6	6	5	1	4	8	5	5	4	3	7	6	6	10	8	26
"CG2616-cds,chr3R:3548269..3548945,20,CGG"	GTGGAAGTGGTGGTACCTC	8	0	6	5	2	6	4	4	3	6	2	5	2	4	2	3	3	3	5	5	21
"CG2616-cds,chr3R:3548269..3548945,22,CGG"	CAAGCCCGAAAGAAGCGCC	1	0	0	0	0	0	1	2	0	0	0	0	1	1	1	0	0	0	1	0	0
"CG31068-cds,chr3R:23059494..23061159,4,GGG"	GCTTTTCTTTCTGGCACCC	13	0	4	6	5	6	4	14	7	6	8	6	5	6	4	9	11	5	5	4	41
"CG31068-cds,chr3R:23059494..23061159,7,TGG"	CCCATATACAGCATCGACC	8	0	6	13	4	10	11	9	9	6	9	14	11	9	8	13	10	13	12	19	68
"CG31068-cds,chr3R:23059494..23061159,10,CGG"	CTGCAATCCATGCTCAGCT	4	0	2	2	1	2	3	2	2	1	6	0	2	1	2	0	3	2	4	3	15
"CG31068-cds,chr3R:23059494..23061159,14,CGG"	CGCAATGGCCTGATCGAGA	24	0	13	17	10	12	18	13	12	10	12	11	7	13	3	7	20	14	12	22	78
"CG31068-cds,chr3R:23059494..23061159,16,TGG"	CAGATACCAAGAGCATGAA	1	0	0	0	0	0	0	2	0	1	2	1	1	0	0	0	0	0	0	0	4
"CG31274-cds,chr3R:12818859..12818902,1,CCT"	TCGGAGTTGGAGCGTTCAG	81	0	65	64	45	42	58	57	32	42	69	53	54	50	36	35	68	55	52	71	334
"CG31274-cds,chr3R:12818957..12819388,1,AGG"	TTGAATCCCTGCCTAACGG	226	0	207	155	112	118	139	159	88	106	148	130	127	132	88	82	144	160	188	229	862
"CG31274-cds,chr3R:12818957..12819388,1,AGG"	TTGAATCCCTGCCTAACGG	226	0	207	155	112	118	139	159	88	106	148	130	127	132	88	82	144	160	188	229	862
"CG31274-cds,chr3R:12818957..12819388,1,AGG"	TTGAATCCCTGCCTAACGG	226	0	207	155	112	118	139	159	88	106	148	130	127	132	88	82	144	160	188	229	862
"CG31274-cds,chr3R:12818957..12819388,1,AGG"	TTGAATCCCTGCCTAACGG	226	0	207	155	112	118	139	159	88	106	148	130	127	132	88	82	144	160	188	229	862
"CG31321-cds,chr3R:10136238..10136661,5,TGG"	GGAAATGGCAGTGGAGCAG	3	0	1	0	1	0	2	1	1	1	1	1	0	1	1	2	3	1	3	0	4
"CG31321-cds,chr3R:10136238..10136661,5,TGG"	TGCTCCACTGCCATTTCCA	2	0	1	2	2	1	2	2	1	1	6	4	4	2	1	0	2	1	3	4	19
"CG31321-cds,chr3R:10136238..10136661,6,TGG"	CAACTATTTCCAGAAACTG	4	0	3	0	2	0	0	1	1	2	1	0	1	2	2	0	1	3	2	2	9
"CG31321-cds,chr3R:10136238..10136661,9,CGG"	ATGGCCTCCGTGTTCAATG	2	0	3	2	4	1	3	2	0	2	1	3	2	2	3	0	0	4	5	4	25
"CG31321-cds,chr3R:10136238..10136661,11,TGG"	GCCATGCAGAATTTCCCAC	8	0	10	11	6	8	9	11	3	3	9	11	5	7	5	11	11	12	3	4	47
"CG31381-cds,chr3R:20703074..20704507,6,TGG"	ACGAAACTGTCTTTGCAAC	1	0	2	0	0	0	0	1	1	3	1	2	1	0	1	2	1	0	2	3	4
"CG31381-cds,chr3R:20703074..20704507,9,AGG"	ATCAGCGCTGACTCCATGC	9	0	18	11	12	11	6	13	8	8	13	10	8	5	10	8	4	19	14	16	63
"CG31381-cds,chr3R:20703074..20704507,11,AGG"	CTGGACATCGCCACCGCCA	15	0	10	14	10	6	17	9	9	4	20	10	7	10	4	8	9	12	19	15	79
"CG31381-cds,chr3R:20703074..20704507,15,GGG"	ACCAAGGAGGAGCAGTCCC	25	0	11	12	6	3	4	13	9	8	10	13	7	11	4	10	9	18	13	24	56
"CG31381-cds,chr3R:20703074..20704507,17,TGG"	CGACATCATCTACTGGACG	1	0	2	1	1	6	1	3	4	1	4	2	2	1	1	1	2	3	1	0	10
"CG31473-cds,chr3R:3637618..3638322,4,AGG"	TTTGGTCAGCAGGATCACT	11	0	9	3	7	4	3	9	6	1	3	11	4	9	0	6	7	12	13	10	34
"CG31473-cds,chr3R:3637618..3638322,5,AGG"	ATGAGCAACGCTGCCCACC	1	0	0	0	0	0	0	0	0	0	0	0	0	0	0	0	1	0	0	0	0
"CG31473-cds,chr3R:3637618..3638322,8,CGG"	TATAGGCAGCGAGGAGCAG	7	0	10	10	4	4	9	5	7	4	5	12	1	6	1	4	6	4	5	19	43
"CG31473-cds,chr3R:3637618..3638322,11,TGG"	ACACGTAATCTTCCAGAAC	1	0	0	2	0	1	1	0	0	0	0	0	0	1	0	0	1	4	0	0	6
"CG31473-cds,chr3R:3637618..3638322,15,AGG"	GCCCAGAAGGAGGCTCCTC	5	0	3	2	5	3	3	2	3	2	4	2	6	2	0	4	3	3	2	3	20
"CG31477-cds,chr3R:5947748..5947942,3,TGG"	CCATGTGAAGTTCACTCCG	18	0	13	18	10	9	5	15	3	9	15	11	13	8	3	8	8	6	7	7	52
"CG31477-cds,chr3R:5947748..5947942,6,AGG"	AAGCCTGTGCCGCGCAAGA	11	0	13	9	2	5	10	3	3	4	7	5	3	11	8	8	7	1	10	4	42
"CG31477-cds,chr3R:5947748..5947942,7,CCT"	GTAATACCCAGATCTCTCC	2	0	0	0	3	2	1	1	1	1	0	0	0	1	0	0	0	0	0	0	7
"CG31477-cds,chr3R:5947748..5947942,9,CCA"	GGCTGCGATGTTGGAATAC	8	0	6	5	4	3	6	5	4	4	3	2	4	4	1	1	7	9	4	6	33
"CG31477-cds,chr3R:5947748..5947942,13,CCC"	GCACGGAGCTCAATGCGCA	1	0	0	0	0	0	0	1	0	0	0	0	0	1	0	0	1	0	0	0	3
"CG31549-cds,chr3R:1458118..1458891,4,TGG"	GCAAGTGCCGCCGTCCATT	5	0	7	1	5	4	4	2	4	0	3	3	1	4	4	1	5	4	3	3	16
"CG31549-cds,chr3R:1458118..1458891,9,TGG"	GGAGGGCTCCTGGTCATCG	3	0	4	5	1	4	3	2	2	1	2	3	2	0	1	0	4	1	0	3	16
"CG31549-cds,chr3R:1458118..1458891,12,AGG"	CGCAACGAGGAGAAGCTGA	1	0	2	0	0	1	2	5	0	1	0	1	1	2	2	1	3	1	1	3	7
"CG31549-cds,chr3R:1458118..1458891,15,CGG"	ACGGCCGACAACATTGTGG	22	0	15	7	8	6	8	8	4	9	12	15	8	5	13	7	18	9	10	10	57
"CG31549-cds,chr3R:1458118..1458891,19,AGG"	GCAACGCCATTGGAACTGC	3	0	1	0	1	0	0	0	0	1	1	3	1	0	1	2	1	0	3	1	5
"CG31550-cds,chr3R:1311361..1311902,2,AGG"	TTCGCCCAGATGACAAAGC	34	0	28	33	19	19	16	14	25	19	27	21	21	19	13	14	28	19	28	31	148
"CG31550-cds,chr3R:1311361..1311902,5,CGG"	ATCCTCGAGAAGCAGAAGA	7	0	4	7	5	6	6	6	2	4	6	4	5	8	4	0	6	7	10	5	41
"CG31550-cds,chr3R:1311361..1311902,10,CGG"	CTGGCGAAGGCGGTGGCCG	1	0	1	0	2	0	2	1	1	0	0	0	1	0	0	0	0	2	0	0	2
"CG31550-cds,chr3R:1311361..1311902,12,TGG"	CTGAAAACCGAGACGACTG	11	0	6	5	5	7	6	11	3	5	6	6	5	7	5	8	3	9	6	4	23
"CG31550-cds,chr3R:1311361..1311902,16,TGG"	AAACCCATTGGCAACGAGG	1	0	0	0	0	0	1	0	1	1	0	0	0	0	0	0	1	0	0	0	0
"CG32939-cds,chr3R:5518891..5519013,1,AGG"	GATGATGAGCTCAAGTGCC	29	0	29	22	15	16	29	28	19	19	19	11	14	22	15	10	27	32	39	44	140
"CG32939-cds,chr3R:5518891..5519013,2,TGG"	GAGCTCAAGTGCCAGGAGC	17	0	21	17	12	12	11	15	8	9	15	13	10	14	6	9	22	16	12	10	83
"CG32939-cds,chr3R:5518891..5519013,2,TGG"	GAGCTCAAGTGCCAGGAGC	17	0	21	17	12	12	11	15	8	9	15	13	10	14	6	9	22	16	12	10	83
"CG32939-cds,chr3R:5518891..5519013,3,CGG"	CAAGTGCCAGGAGCTGGTG	202	1	189	150	127	120	148	156	100	84	155	128	116	116	77	82	151	150	160	153	785
"CG32939-cds,chr3R:5518891..5519013,3,CGG"	CAAGTGCCAGGAGCTGGTG	202	1	189	150	127	120	148	156	100	84	155	128	116	116	77	82	151	150	160	153	785
"CG33108-cds,chr3R:19821458..19821688,5,TGG"	AACCACCGATGAGTGCACT	26	0	44	28	21	13	11	25	16	8	16	19	16	18	11	13	19	21	19	27	107
"CG33108-cds,chr3R:19821458..19821688,8,AGG"	AGTATCCTGAGGTGCAGAA	1	0	0	0	0	0	0	2	0	0	0	1	0	0	0	0	1	0	2	0	5
"CG33108-cds,chr3R:19821458..19821688,10,CCT"	TCATGGGTGGTGGGGGAGG	7	0	6	3	2	2	2	3	1	1	5	3	0	4	5	1	2	1	7	6	16
"CG33108-cds,chr3R:19821458..19821688,19,CCT"	TTGTGGTAGCAGGTGTGCT	3	0	9	2	0	1	3	2	4	1	3	5	5	5	1	5	1	2	4	8	18
"CG33108-cds,chr3R:19821458..19821688,22,CCA"	TGGTTATATTGTCCCCAAC	2	0	0	0	3	1	1	0	1	0	2	2	0	1	0	1	0	0	2	2	7
"CG33331-cds,chr3R:10712304..10713332,6,CGG"	TCAGCTATATGTTCGCCTA	17	0	11	21	9	4	12	18	9	7	7	11	15	12	4	11	15	15	31	25	60
"CG33331-cds,chr3R:10712304..10713332,9,AGG"	CCGGCGTCAAACAGCAGGA	3	0	3	1	1	1	1	1	0	1	2	3	4	2	2	0	1	1	0	3	13
"CG33331-cds,chr3R:10712304..10713332,13,CGG"	AACAACCTGCGTCCTCCGC	14	0	13	10	9	6	5	15	5	8	16	5	6	7	5	10	5	9	4	3	56
"CG33331-cds,chr3R:10712304..10713332,17,AGG"	CTTTTGCGTTCGTGATGCT	8	0	14	9	5	11	12	12	8	9	20	10	9	11	9	9	14	8	16	11	79
"CG33331-cds,chr3R:10712304..10713332,21,CGG"	GAGAACCTGCACCGTCATC	3	0	4	5	2	0	6	2	2	4	3	3	7	3	3	4	3	3	3	11	21
"CG3368-cds,chr3R:23109564..23109626,5,CCC"	GGTAGCAGAGGCAATCGCT	5	0	4	3	2	1	3	2	2	1	7	2	1	9	1	1	4	3	3	2	21
"CG3368-cds,chr3R:23109680..23111749,1,AGG"	CTGGGAGATGTCCGCCCGG	7	0	2	4	2	2	4	1	3	2	6	4	1	3	1	3	3	4	0	0	12
"CG3368-cds,chr3R:23109680..23111749,3,CGG"	CTGGCCCAACGAATACAGA	18	0	23	19	10	21	13	9	7	11	11	14	12	13	8	8	9	6	13	25	86
"CG3368-cds,chr3R:23109680..23111749,9,CGG"	GAGGATGAGGCGGCGCAGG	3	0	2	1	2	1	0	1	0	0	0	3	1	1	0	0	0	4	1	2	9
"CG3368-cds,chr3R:23109680..23111749,11,CGG"	CTACAAGACTCGCACTTCG	63	0	46	41	24	22	39	36	20	36	44	27	30	35	26	21	46	53	36	30	233
"CG33722-cds,chr3R:4069935..4071371,4,CGG"	CGGCAGAATGTGAACGTGA	2	0	8	4	2	0	2	0	0	1	1	0	1	4	0	1	1	0	1	3	6
"CG33722-cds,chr3R:4069935..4071371,6,TGG"	ATGACGCTGTTGGAGATTC	1	0	7	1	1	2	2	4	1	2	3	2	4	3	0	1	3	3	3	2	16
"CG33722-cds,chr3R:4069935..4071371,9,CGG"	TTCAAGCACGGCTACGATG	17	0	21	21	9	10	12	17	9	11	15	15	18	8	11	14	9	18	10	27	76
"CG33722-cds,chr3R:4069935..4071371,11,AGG"	TGCCTCAAGTTTCACAACA	1	0	0	0	1	0	0	2	1	0	1	0	0	0	0	0	0	0	0	0	3
"CG33722-cds,chr3R:4069935..4071371,14,TGG"	CGCAACAGTTCCGTTTTAG	28	0	21	14	13	16	19	19	12	12	23	16	17	18	9	10	14	19	19	20	101
"CG34316-cds,chr3R:11056340..11056560,3,AGG"	CCCGCTGCCTGCGTTTACG	1	0	0	0	0	0	0	0	2	0	0	0	1	0	0	0	0	0	0	0	5
"CG34316-cds,chr3R:11056340..11056560,5,AGG"	AAAATCTTGGCGTTCCTTC	13	0	8	12	2	4	9	15	7	12	12	12	7	8	8	5	8	16	15	3	60
"CG34316-cds,chr3R:11056340..11056560,6,AGG"	GCCACCCAATCCCGAATCT	27	0	15	12	11	11	16	15	5	12	12	26	4	16	12	12	19	23	11	12	114
"CG34316-cds,chr3R:11056340..11056560,8,TGG"	GCATTGGACCCACTGCAGT	7	0	6	6	8	6	6	6	8	6	4	8	4	3	3	4	3	5	3	13	37
"CG34316-cds,chr3R:11056340..11056560,11,TGG"	CTGAACAACAAATACCTCG	9	0	4	5	1	4	4	7	3	1	6	4	1	4	1	5	1	4	1	2	17
"CG34376-cds,chr3R:18274138..18274342,3,CGG"	TCCAGGACAACATAGCCAG	3	0	4	2	5	2	1	5	5	3	5	3	1	4	2	4	2	2	8	5	20
"CG34376-cds,chr3R:18274138..18274342,4,CGG"	TCCAGAATTTGTACGACCG	15	0	11	14	15	11	11	15	4	16	19	14	9	12	10	8	13	12	18	15	68
"CG34376-cds,chr3R:18274138..18274342,7,TGG"	ACGTGACCCTCGCCTGCGA	49	0	38	26	27	26	24	40	24	23	30	25	22	27	15	12	23	28	14	11	169
"CG34376-cds,chr3R:18274138..18274342,8,TGG"	CATGCCCACAAGATAGTGC	16	0	13	8	7	18	12	9	5	4	10	10	11	5	2	4	15	16	10	13	76
"CG34376-cds,chr3R:18274138..18274342,9,AGG"	ATCTGCAGCCCCTACTTCC	174	0	144	118	95	91	95	132	92	85	122	93	101	95	48	58	96	121	111	141	671
"CG3610-cds,chr3R:10670929..10672395,4,GGG"	CGCGTTGGCCATATTGTCT	4	0	7	7	4	6	5	5	4	5	7	4	5	2	4	5	7	6	5	7	31
"CG3610-cds,chr3R:10670929..10672395,7,AGG"	ATTTTTGCCACCGCCTCCC	88	0	71	51	48	36	59	59	43	31	56	69	38	56	32	29	66	58	71	59	372
"CG3610-cds,chr3R:10670929..10672395,8,AGG"	GAGTTCAAACCAATGCCGA	3	0	1	3	1	1	5	2	1	1	0	2	2	3	2	2	0	5	3	4	4
"CG3610-cds,chr3R:10670929..10672395,11,AGG"	GACGACTGTGTTTCTGATA	3	0	0	2	2	0	0	0	0	0	1	1	0	1	1	0	1	3	1	2	5
"CG3610-cds,chr3R:10670929..10672395,12,CGG"	CTTACACAGTCGTCTGTCG	70	0	64	48	39	45	60	58	43	27	50	45	39	53	23	27	72	55	43	48	276
"CG4203-cds,chr3R:11035022..11036439,4,TGG"	CCTGCTACATATCGCTCCT	29	0	27	21	21	21	16	16	14	12	29	28	14	19	16	16	29	23	23	25	131
"CG4203-cds,chr3R:11035022..11036439,7,AGG"	ACATTTATGCCGCCCTCGA	5	0	4	5	5	0	2	2	1	1	6	2	2	6	2	2	3	3	5	6	25
"CG4203-cds,chr3R:11035022..11036439,10,TGG"	GCGCGGACACATTTGCAGA	15	0	6	4	8	6	5	12	5	8	9	8	5	8	4	3	9	12	6	9	37
"CG4203-cds,chr3R:11035022..11036439,13,TGG"	TACACTAAGAACATCGATC	1	0	1	3	0	1	1	1	0	0	2	1	0	1	2	1	0	0	0	3	9
"CG4203-cds,chr3R:11035022..11036439,16,TGG"	CCAGCATTTGGAGAAGGCG	1	0	0	0	1	1	0	1	1	0	0	1	0	1	1	2	3	2	2	1	6
"CG42404-cds,chr3R:11077654..11077928,1,CGG"	TGAGCTCGAGCCTGATCCC	70	0	42	45	29	30	31	40	28	28	34	39	26	34	21	20	37	42	36	46	201
"CG42404-cds,chr3R:11077654..11077928,3,TGG"	GCTCCTGCCGCGATTACAA	8	0	3	6	5	4	8	5	1	3	11	7	3	10	3	4	9	3	5	5	30
"CG42404-cds,chr3R:11077654..11077928,5,CGG"	ACTGGCATGCACTATATGC	19	0	16	9	10	10	13	17	5	14	8	8	12	10	9	4	7	17	14	11	68
"CG42404-cds,chr3R:11077654..11077928,7,CGG"	GCCTCTGCATCTGCGACAG	8	0	4	4	4	3	4	5	2	2	2	3	3	3	2	4	4	5	4	6	30
"CG42404-cds,chr3R:11077654..11077928,10,AGG"	TGCAAGATGGTGCTCTGCG	3	0	0	1	0	0	2	1	2	0	0	0	1	0	0	0	0	0	0	0	6
"CG42668-cds,chr3R:16147198..16147358,5,CGG"	TCGGAATCCGAATCGGATC	8	0	4	1	3	2	5	4	4	8	4	4	6	4	2	3	3	3	5	1	23
"CG42668-cds,chr3R:16147198..16147358,8,TGG"	GTCGTTGATCAGCAGTGTG	42	1	39	23	18	19	33	38	13	16	40	20	38	21	17	10	30	26	47	83	215
"CG42668-cds,chr3R:16147198..16147358,9,AGG"	TCGTATGTGCCCTTCACTG	9	0	4	2	4	7	7	8	7	4	3	6	4	9	5	4	8	7	8	19	55
"CG42668-cds,chr3R:16147198..16147358,12,CCA"	GGCATTGGGTGCTTCATTC	2	0	0	1	1	0	0	1	0	2	0	3	1	2	1	3	2	2	2	2	11
"CG42668-cds,chr3R:16147198..16147358,16,CCG"	GGCTCTGCCGGATCCGATT	1	0	1	0	0	1	0	0	0	1	1	0	0	0	0	0	0	1	1	0	3
"CG45049-cds,chr3R:18555075..18555261,1,TGG"	TTTATCTGCGGCGTCATCG	32	0	30	32	15	29	22	36	26	24	32	25	31	25	13	20	28	30	31	48	176
"CG45049-cds,chr3R:18555075..18555261,4,TGG"	GCCCTCATGATTATGGCTC	3	0	3	2	4	0	3	3	0	1	0	3	1	1	0	2	1	0	0	1	11
"CG45049-cds,chr3R:18555075..18555261,7,TGG"	TTGGTTAATGGCCTCAGAC	1	0	0	4	0	2	2	1	3	0	2	1	1	1	1	0	1	1	3	7	16
"CG45049-cds,chr3R:18555075..18555261,10,AGG"	CTCTTTGTGCACTGCATCG	48	0	38	55	33	25	43	43	26	31	28	32	37	30	28	17	52	34	55	78	240
"CG45049-cds,chr3R:18555075..18555261,12,AGG"	CCGCTGCCATTCAATATCC	1	0	5	1	1	2	0	3	4	0	1	3	0	3	1	1	1	2	0	1	8
"CG4733-cds,chr3R:15718471..15719737,5,CGG"	GGGACCAACATGATCAGTT	3	0	1	0	1	2	1	2	0	0	2	1	0	0	3	2	2	0	2	2	4
"CG4733-cds,chr3R:15718471..15719737,8,CGG"	ACCACGACACGTAAGCCAG	89	0	52	61	38	49	42	52	35	48	47	36	35	40	32	19	58	64	62	63	299
"CG4733-cds,chr3R:15718471..15719737,12,AGG"	TCCAAGGTGTCCAAAGCGC	76	0	67	66	38	56	46	48	52	48	62	52	34	43	43	23	61	64	48	43	324
"CG4733-cds,chr3R:15718471..15719737,14,CGG"	GCCAGCAGCGATTCGAATG	5	0	5	2	2	2	5	5	2	0	2	2	4	1	2	1	2	4	6	1	17
"CG4733-cds,chr3R:15718471..15719737,15,TGG"	CGACGCCATCTATCACACG	7	0	7	8	6	5	8	10	4	7	12	10	5	10	4	5	7	6	5	12	45
"CG4770-cds,chr3R:15744254..15744326,3,TGG"	GATATTTACCAAGATGCTG	4	0	1	2	3	1	4	1	2	1	0	4	2	1	0	2	0	0	2	3	10
"CG4770-cds,chr3R:15744254..15744326,5,CCG"	TGCTCCACAGTACTCACTT	10	0	3	2	4	1	1	5	1	3	5	3	2	6	3	0	2	3	4	8	24
"CG4770-cds,chr3R:15744254..15744326,7,CCA"	TATGAAGACCACAGCATCT	5	0	2	3	2	3	5	7	6	5	4	1	2	1	0	2	0	3	5	4	20
"CG4770-cds,chr3R:15744382..15744606,1,TGG"	TTTGTGGGCAAGTCGCTGC	5	0	6	3	4	3	2	3	1	2	6	5	1	2	1	0	2	2	3	7	23
"CG4770-cds,chr3R:15744382..15744606,3,CGG"	GAGTTTTCCGCAGATCAAG	11	0	11	2	8	9	6	14	5	8	4	10	3	10	3	6	2	5	11	7	38
"CG5013-cds,chr3R:11875510..11875638,4,CGG"	TCCGCAAGTTTGTCTTCAG	3	0	0	1	2	0	1	2	1	0	1	1	1	1	2	1	2	0	1	2	8
"CG5013-cds,chr3R:11875510..11875638,6,CCA"	CTCGCTGCCGCTCTTCATG	2	0	4	5	0	0	1	0	0	0	1	1	0	0	4	0	3	0	0	1	15
"CG5013-cds,chr3R:11875510..11875638,7,CCA"	ATATGCTCGGCAGTGGCTG	7	0	8	10	3	5	13	13	8	13	9	11	7	5	3	3	6	11	14	12	51
"CG5013-cds,chr3R:11875510..11875638,11,CCC"	TGATCTCCAGTCGCTCGGC	15	0	10	7	10	8	6	12	8	12	7	6	14	8	1	6	9	15	17	14	51
"CG5013-cds,chr3R:11875690..11876304,1,TGG"	TGCCTACTCCTTCTACACA	7	0	4	5	3	3	3	3	3	2	3	1	6	4	1	1	6	2	8	5	19
"CG5107-cds,chr3R:21330939..21331001,4,CGG"	CACCTGTCTGCTGACCACG	1	0	3	2	1	0	0	1	0	3	1	0	1	1	0	1	0	0	1	1	5
"CG5107-cds,chr3R:21330939..21331001,5,CCA"	ACCAAAAGGCAAACGGTGA	1	0	4	2	0	2	4	2	1	2	2	1	0	0	0	0	4	2	1	1	12
"CG5107-cds,chr3R:21330939..21331001,8,CCA"	CGCGTGGTCAGCAGACAGG	2	0	0	3	3	0	0	1	1	0	2	1	0	1	1	0	0	4	1	2	5
"CG5107-cds,chr3R:21331062..21331640,1,CGG"	TATGATTTCGACTTTGAAT	1	0	0	2	0	0	0	0	1	0	2	0	0	0	1	0	1	0	1	2	4
"CG5107-cds,chr3R:21331062..21331640,4,TGG"	GAGCAGTTGCTGGATGAAC	11	0	12	8	5	7	11	11	4	4	12	6	12	9	8	4	11	8	14	13	49
"CG5116-cds,chr3R:21309284..21309519,2,TGG"	CTGCGAATTCGTCCGATTC	1	0	0	3	0	0	0	1	0	0	0	2	0	0	1	0	2	2	1	1	2
"CG5116-cds,chr3R:21309284..21309519,3,AGG"	GCAAGTACACCCAACATCA	4	0	2	0	2	1	0	1	1	2	2	1	0	0	1	0	0	0	3	5	6
"CG5116-cds,chr3R:21309284..21309519,8,AGG"	TTCTTCGAAGCCCAAATTC	1	0	1	1	0	4	1	2	0	2	1	1	1	2	0	3	3	1	0	2	7
"CG5116-cds,chr3R:21309284..21309519,13,CGG"	CAACAAGGTGAGGAGGATG	8	0	4	8	4	6	5	4	2	5	3	8	3	8	6	3	2	8	7	21	38
"CG5116-cds,chr3R:21309284..21309519,15,TGG"	CGGACAGCCAATAGCGATC	1	0	0	0	0	0	1	0	0	0	0	0	0	0	0	0	0	0	0	0	1
"CG5447-cds,chr3R:22278583..22278744,4,AGG"	GGTAATCCCACAGCGCTCC	47	0	51	43	32	42	39	45	20	28	43	36	33	32	20	32	52	48	44	55	253
"CG5447-cds,chr3R:22278583..22278744,11,AGG"	GGGGGCGTGGTCTTCAGCA	3	0	11	3	2	3	4	8	4	3	5	5	4	3	2	2	6	6	5	3	31
"CG5447-cds,chr3R:22278583..22278744,12,AGG"	ATCCAGCGCGATTACAGCG	25	0	16	12	11	15	14	11	10	9	14	14	10	9	6	4	14	17	18	16	75
"CG5447-cds,chr3R:22278583..22278744,14,CGG"	CTCCGTCAAGTTCCATACA	15	0	12	9	10	11	9	8	2	6	11	11	11	10	7	8	9	9	20	17	62
"CG5447-cds,chr3R:22278583..22278744,18,CCC"	GGAGTAGTGCCACCGCCTT	51	0	29	36	24	28	40	29	21	21	34	31	29	25	25	17	30	45	60	66	218
"CG5991-cds,chr3R:19877769..19879112,4,AGG"	AAGGCCGGCAATCTCAGAC	36	0	28	31	32	26	28	28	15	17	31	34	20	29	20	14	36	19	25	25	157
"CG5991-cds,chr3R:19877769..19879112,7,AGG"	TACAGCTGCAGCCCATTAA	1	0	1	0	1	0	0	0	1	1	0	1	1	0	0	0	0	1	0	0	4
"CG5991-cds,chr3R:19877769..19879112,9,CGG"	GCTCAGAATGCCAGTCTGC	3	0	0	1	0	1	0	1	3	1	0	1	0	1	2	0	2	1	0	0	5
"CG5991-cds,chr3R:19877769..19879112,11,AGG"	TCCTCGAATCCAGCCTCCA	40	0	32	26	26	11	26	29	17	11	23	13	19	18	14	12	26	33	24	36	156
"CG5991-cds,chr3R:19877769..19879112,14,AGG"	CAACAACCGAATCCTAGTC	11	0	7	5	5	6	7	8	9	7	6	10	5	2	1	4	8	6	2	2	28
"CG6006-cds,chr3R:11992272..11992676,2,CGG"	ACGCCTCAGTCGCCAGCAG	10	0	13	6	1	4	5	8	4	4	10	2	2	7	4	2	10	6	6	5	36
"CG6006-cds,chr3R:11992272..11992676,7,CGG"	GTGAGCGGACTGGATCCGG	7	0	6	6	2	6	3	4	3	3	3	2	1	5	2	1	6	7	5	2	25
"CG6006-cds,chr3R:11992272..11992676,9,CGG"	AGGACGAGACCGACGTGAT	46	0	26	24	21	21	23	21	10	17	27	22	31	21	14	14	27	35	34	37	129
"CG6006-cds,chr3R:11992272..11992676,13,TGG"	GATGGGACACTACGGCAAG	2	0	3	5	2	2	4	2	3	3	2	3	1	4	2	1	4	6	1	4	11
"CG6006-cds,chr3R:11992272..11992676,15,AGG"	GTGCTGCTGTCGCTCTTCC	1	0	1	0	0	0	0	2	0	0	0	2	2	0	0	0	1	0	2	1	3
"CG6678-cds,chr3R:17713229..17713313,2,CGG"	GCCAGCATGAATGTGTAAG	12	0	7	8	6	6	6	4	4	5	2	2	1	6	3	2	3	3	10	15	42
"CG6678-cds,chr3R:17713229..17713313,4,CCG"	TGAAGCCCGTAAATAGCAG	4	0	5	1	2	4	5	6	5	3	3	4	6	2	2	1	7	0	10	5	16
"CG6678-cds,chr3R:17713229..17713313,5,CCA"	GCCGCTTACACATTCATGC	40	0	32	37	24	27	25	39	21	20	35	29	24	23	21	15	30	32	34	46	175
"CG6678-cds,chr3R:17713757..17714276,1,CGG"	ACCAGTGCACGATTTCGAT	6	0	4	3	5	4	1	2	1	3	1	4	2	3	1	1	3	3	3	0	22
"CG6678-cds,chr3R:17713757..17714276,5,TGG"	GGTATGCGGCCCTCGCTTT	20	0	13	17	16	10	7	19	12	12	13	18	7	14	11	10	17	18	16	21	85
"CG6985-cds,chr3R:18567039..18567818,3,TGG"	ACCACAGTCACCCTGCTCC	11	0	10	12	6	9	6	7	6	10	11	9	5	2	5	4	10	10	9	11	70
"CG6985-cds,chr3R:18567039..18567818,4,TGG"	AAACAATCTACCCAGCGAA	2	0	0	1	0	1	3	1	0	0	0	0	0	0	0	0	0	0	0	5	1
"CG6985-cds,chr3R:18567039..18567818,11,TGG"	TCAGGGGGCACCCAAAGCC	5	0	13	9	4	12	5	8	5	4	8	12	1	12	2	3	8	6	6	4	45
"CG6985-cds,chr3R:18567039..18567818,17,TGG"	CCGCATCTTCCATGTGCTC	2	0	9	1	3	5	2	3	5	1	4	2	3	5	2	1	2	7	5	7	15
"CG6985-cds,chr3R:18567039..18567818,18,TGG"	CACCAAAAAGCACAAAACG	3	0	1	2	0	2	1	2	0	2	0	3	2	3	0	1	2	3	1	0	4
"CG7054-cds,chr3R:18290997..18291397,4,AGG"	GTTCCCGCTGGCACCATTA	1	0	1	0	0	2	0	0	0	0	0	1	0	1	1	0	0	0	1	2	5
"CG7054-cds,chr3R:18290997..18291397,7,AGG"	ATCTATGGCGATGACTTGG	38	0	46	26	21	17	24	22	17	14	26	35	19	25	19	14	33	22	35	39	160
"CG7054-cds,chr3R:18290997..18291397,10,AGG"	AACGAGCTAACCCCCACCC	48	0	38	30	28	22	32	30	21	21	43	29	24	26	12	15	23	38	26	28	174
"CG7054-cds,chr3R:18290997..18291397,12,TGG"	GGACCAACCGATTGTCAGC	6	0	4	2	3	2	2	5	4	1	4	4	4	3	2	2	5	8	6	3	14
"CG7054-cds,chr3R:18290997..18291397,18,TGG"	AACCTATTGACCCTGCTCA	12	0	8	9	4	6	2	5	3	5	6	12	9	10	7	5	7	6	7	10	50
"CG7432-cds,chr3R:15493927..15494013,1,AGG"	GGAACATTTCCGACCGCTC	2	0	0	1	2	2	0	0	0	0	2	0	0	1	0	0	1	1	1	2	8
"CG7432-cds,chr3R:15493927..15494013,6,AGG"	TCGGATGCCGGGAACGATG	2	0	1	5	2	5	1	5	1	1	2	0	2	3	0	1	3	1	0	1	14
"CG7432-cds,chr3R:15493927..15494013,7,CCT"	GCGGTCGGAAATGTTCCCA	12	0	8	6	9	9	10	9	2	7	11	11	8	3	6	3	8	11	10	10	38
"CG7432-cds,chr3R:15493927..15494013,10,CCG"	GGTTGCTCCTCATCGTTCC	12	0	14	11	8	8	13	13	7	9	12	4	10	5	5	5	9	13	7	12	56
"CG7432-cds,chr3R:15494077..15495529,1,TGG"	CATTTGCACGATCGACGAC	5	0	6	8	3	3	2	1	4	3	5	7	4	1	5	5	7	7	9	13	40
"CG7789-cds,chr3R:25629024..25629402,2,CGG"	CTCGATCAGCACCGCCAAG	5	0	6	13	4	5	4	4	3	4	5	3	3	7	5	3	6	1	3	11	33
"CG7789-cds,chr3R:25629024..25629402,6,AGG"	ATACGCGACGTGCTCAAGA	2	0	1	2	1	2	0	1	1	2	3	0	5	1	0	0	0	2	3	1	10
"CG7789-cds,chr3R:25629024..25629402,11,AGG"	GACCTGGGCATAGTGGACA	57	0	39	38	38	27	42	36	25	30	41	30	42	36	17	20	41	50	46	76	232
"CG7789-cds,chr3R:25629024..25629402,14,AGG"	AAGAACGATCCGCAGACGG	3	0	3	5	0	0	2	0	3	2	3	0	2	2	2	4	4	2	3	3	8
"CG7789-cds,chr3R:25629024..25629402,15,TGG"	CGTTGCATTATCGCCTCCT	18	0	16	16	7	15	23	18	9	13	17	8	12	8	8	7	11	16	14	27	73
"CG7896-cds,chr3R:25811320..25811456,4,TGG"	CGTTTCCTGCTGCTTCTCC	90	0	75	66	43	48	68	55	50	43	67	54	65	52	27	31	63	74	73	66	419
"CG7896-cds,chr3R:25811320..25811456,7,TGG"	GGGCCACCCAATCCTCGCC	4	0	6	1	3	4	4	3	0	1	0	3	1	1	2	3	4	3	4	1	11
"CG7896-cds,chr3R:25811320..25811456,9,CCA"	GCAGGAAACGCCCTCCGTT	1	0	1	2	1	1	1	1	1	1	3	1	3	3	1	0	2	1	1	1	9
"CG7896-cds,chr3R:25811320..25811456,11,CCT"	CAGGTGGGCGATGCAGGCC	1	0	1	3	2	0	2	2	1	1	0	1	2	1	0	2	2	3	1	5	10
"CG7896-cds,chr3R:25811320..25811456,16,CCA"	GCGCCAGGCGAGGATTGGG	26	0	27	19	10	9	8	22	12	9	16	15	11	16	9	8	11	18	9	11	69
"CG8064-cds,chr3R:14109456..14109613,4,CGG"	GCTTTAATATCATCACCTC	7	0	19	12	4	6	3	15	8	6	6	4	6	14	6	9	8	11	15	19	54
"CG8064-cds,chr3R:14109456..14109613,5,TGG"	AATGTGAACTTTGCCGTTG	4	0	2	1	1	0	2	1	2	1	0	2	3	1	1	2	2	1	1	2	7
"CG8064-cds,chr3R:14109456..14109613,8,TGG"	AAGACAGAGGGTCGATATG	6	0	3	4	3	1	6	4	4	3	4	0	2	3	1	2	3	1	2	5	19
"CG8064-cds,chr3R:14109456..14109613,9,TGG"	TGCTGAAAATGTGATCGTG	16	0	7	12	17	6	12	15	7	9	11	7	10	10	10	4	17	11	20	17	74
"CG8064-cds,chr3R:14109456..14109613,11,CCT"	AAGCTGTCTATAGCCCGGT	2	0	3	3	1	0	0	2	0	0	1	0	0	0	0	0	1	0	2	0	9
"CG8112-cds,chr3R:4538844..4539492,5,CGG"	AGCCCAGGTTGCCCGACCT	1	0	0	3	0	0	0	2	1	2	1	1	1	0	0	0	1	3	0	0	8
"CG8112-cds,chr3R:4538844..4539492,6,CGG"	GCTGACCGACTTCGAGCAG	1	0	1	3	0	1	1	2	1	2	2	0	1	0	1	0	3	2	1	0	2
"CG8112-cds,chr3R:4538844..4539492,9,AGG"	ATGGTAGAGGATGTGCTGC	15	0	16	12	15	19	8	14	9	7	12	10	4	6	5	8	14	13	17	18	73
"CG8112-cds,chr3R:4538844..4539492,10,CGG"	CAACTTCGAGAGATCCGAT	2	0	3	1	1	1	1	3	0	2	1	1	1	2	2	3	4	3	1	2	14
"CG8112-cds,chr3R:4538844..4539492,12,TGG"	ACGTCAGCGACTCCACAAA	2	0	5	2	1	4	0	5	1	1	1	2	0	0	0	0	0	2	1	0	2
"CG8236-cds,chr3R:4595227..4595730,3,TGG"	ACTGTGCGAAACACGATTG	1	0	1	0	0	0	0	0	0	0	0	0	0	0	0	0	0	0	0	0	0
"CG8236-cds,chr3R:4595227..4595730,6,TGG"	ATGTTGCGATCCGCCCGAC	22	0	16	14	12	10	9	16	6	10	16	8	13	10	8	5	20	11	8	23	64
"CG8236-cds,chr3R:4595227..4595730,8,CGG"	TCCACGATTGGTCAGACTA	2	0	1	0	0	2	0	1	0	0	2	1	3	1	0	0	3	2	0	1	10
"CG8236-cds,chr3R:4595227..4595730,11,TGG"	CCAGTTAAGGCCAAACGGA	7	0	5	10	5	3	2	10	1	5	6	4	9	4	5	4	6	7	4	6	33
"CG8236-cds,chr3R:4595227..4595730,13,AGG"	AAGGCGCAGCTCATGCAGA	5	0	4	5	3	1	2	2	4	2	0	4	1	1	0	6	4	4	3	2	20
"CG8500-cds,chr3R:5611629..5611799,2,TGG"	CAGAGCAACGATTACCGCG	1	0	2	3	3	1	5	0	0	2	4	2	3	3	1	2	3	5	1	3	20
"CG8500-cds,chr3R:5611629..5611799,7,TGG"	GTTTTTGGAGCCGGCGGCG	1	0	0	1	1	1	1	0	2	1	1	0	1	0	1	0	0	0	0	0	2
"CG8500-cds,chr3R:5611629..5611799,10,AGG"	CTGGTGCTGCGCTTCATAA	3	0	4	6	2	1	0	3	3	1	2	2	0	1	1	1	2	4	0	2	19
"CG8500-cds,chr3R:5611629..5611799,12,AGG"	AGCTACATCCCAACAATCG	7	0	5	2	5	1	5	3	3	2	8	8	4	4	4	3	6	7	3	8	25
"CG8500-cds,chr3R:5611629..5611799,13,CCG"	GGTAATCGTTGCTCTGCTC	114	0	94	93	69	74	74	75	56	64	72	68	77	89	44	51	75	88	96	92	470
"dmrt99B-cds,chr3R:25518529..25518675,4,CGG"	TTCTTCTTGCGAGCCGCCT	35	0	24	22	20	14	21	18	23	24	23	13	29	16	10	21	21	32	20	34	142
"dmrt99B-cds,chr3R:25518529..25518675,6,AGG"	GCCCAAGTGCGCCCGCTGC	52	0	49	39	19	27	46	30	20	23	34	31	17	26	16	15	32	24	23	22	196
"dmrt99B-cds,chr3R:25518529..25518675,8,CCG"	TCTGCATGTCCACACCCGA	117	0	110	91	71	66	78	89	62	64	78	70	78	87	56	49	81	90	107	120	493
"dmrt99B-cds,chr3R:25518529..25518675,9,CCC"	GCTCCCAAGACCGGATGCT	1	0	3	0	0	0	1	0	0	1	2	1	0	0	0	1	1	3	1	1	6
"dmrt99B-cds,chr3R:25518529..25518675,12,CCA"	CTCGCAAGAAGAAAGCAGG	5	0	4	2	4	1	2	7	2	5	5	1	1	3	5	0	8	4	4	2	11
"E(spl)m8-HLH-cds,chr3R:21866046..21866585,3,TGG"	GCCCGCATGAACAAGTGCC	18	0	11	4	8	6	8	10	5	9	8	8	5	8	0	4	13	13	4	16	52
"E(spl)m8-HLH-cds,chr3R:21866046..21866585,4,AGG"	CACTTGTCGCCGAGCTACG	37	0	30	30	14	19	19	24	11	20	29	22	28	14	20	10	22	26	33	28	122
"E(spl)m8-HLH-cds,chr3R:21866046..21866585,7,AGG"	GGCATCCTGCGCATGGACA	1	0	1	1	0	0	0	0	0	0	1	0	0	0	0	0	0	0	1	1	5
"E(spl)m8-HLH-cds,chr3R:21866046..21866585,9,AGG"	CAGCAAAAGACACCAAAGA	2	0	0	0	0	0	1	1	0	1	0	1	0	0	1	0	0	0	1	0	3
"E(spl)m8-HLH-cds,chr3R:21866046..21866585,12,TGG"	GAAGAACAATCCCTCCCCC	2	0	1	0	4	0	0	1	1	2	0	0	2	0	2	1	2	2	3	3	9
"eIF-1A-cds,chr3R:14100660..14100863,3,AGG"	AAGCGTGAGCTGATCTTCA	3	0	3	2	0	0	2	5	0	4	5	5	8	2	4	1	2	4	6	7	16
"eIF-1A-cds,chr3R:14100660..14100863,6,AGG"	GACCAACAGGAGTACGCGC	39	0	35	15	29	21	32	22	9	18	22	24	10	12	12	18	25	25	13	18	126
"eIF-1A-cds,chr3R:14100660..14100863,10,TGG"	ATGCTGGGCAACGGTCGTC	4	0	2	1	4	5	4	2	0	2	5	3	4	5	0	0	4	1	3	6	12
"eIF-1A-cds,chr3R:14100660..14100863,13,CGG"	CAAACGCCTGTGTCACATT	2	0	2	3	0	2	2	1	1	1	0	1	0	1	1	1	2	1	0	1	4
"eIF-1A-cds,chr3R:14100660..14100863,17,CCC"	CTCCTTTTCCTTTATTCTT	1	0	0	1	5	1	1	0	2	0	0	3	1	1	0	2	1	2	4	2	11
"Esp-cds,chr3R:20672960..20673098,2,TGG"	CCAATCTCACCGAACCCAA	3	0	3	0	4	1	2	1	3	6	2	2	0	1	0	2	1	3	1	1	16
"Esp-cds,chr3R:20672960..20673098,6,AGG"	AGCAACAGCGTGGGATCCC	58	0	40	45	25	26	23	40	23	28	39	31	27	24	13	19	46	31	41	35	223
"Esp-cds,chr3R:20672960..20673098,9,CCA"	ACGTGATCCGAGGCCGGAT	3	0	4	6	3	3	3	9	4	1	2	4	3	3	2	1	5	2	8	8	23
"Esp-cds,chr3R:20672960..20673098,12,CCA"	TTGGTGCTGATGCTGATCG	18	0	6	6	4	6	6	9	5	8	12	8	12	3	5	3	9	7	12	11	58
"Esp-cds,chr3R:20672960..20673098,14,CCG"	TTGCTGCTCCCATTGGGTT	65	0	62	56	44	26	44	62	34	50	68	40	52	61	24	41	63	48	50	67	303
"GATAe-cds,chr3R:11844379..11844475,2,CCC"	TGCGACTGCTTTCGATGGT	25	0	34	20	11	15	15	25	13	23	25	14	16	28	7	6	24	25	27	26	127
"GATAe-cds,chr3R:11844379..11844475,5,CCA"	CTGGGGGTCAGTTCAGTGT	2	0	5	0	2	2	3	3	2	0	8	2	1	3	1	1	4	5	4	2	14
"GATAe-cds,chr3R:11844379..11844475,10,CCA"	AGTTATTCGATGATCGCTC	3	0	3	2	0	1	1	3	1	2	0	2	3	0	0	0	0	0	4	0	7
"GATAe-cds,chr3R:11841950..11842287,3,CGG"	TCAAACTCGAGTCCAGCAA	6	0	6	7	7	6	4	11	4	9	6	7	8	10	5	2	4	5	11	6	47
"GATAe-cds,chr3R:11841950..11842287,5,CGG"	GATCAGTTGGCCCAGCAGA	22	0	12	20	20	9	19	20	10	13	16	11	16	16	13	13	19	17	16	21	97
"GluClalpha-cds,chr3R:15585987..15586056,3,AGG"	CTCAAGTTCGACGATATCC	9	0	12	11	8	2	7	15	6	7	12	4	4	3	4	6	4	13	5	7	59
"GluClalpha-cds,chr3R:15585987..15586056,4,CCT"	TCCGTCCACTGTTCACGGA	5	0	2	3	1	0	1	1	3	1	0	5	1	2	3	2	5	3	2	4	13
"GluClalpha-cds,chr3R:15585987..15586056,6,CCT"	CTGGATATCGTCGAACTTG	11	0	14	6	5	1	10	3	5	6	7	8	8	8	5	5	11	4	12	10	59
"GluClalpha-cds,chr3R:15586117..15586353,1,CGG"	CTAAAGTATCTGACCCTGA	4	0	4	3	0	0	2	3	1	2	1	3	2	6	1	3	0	2	3	1	9
"GluClalpha-cds,chr3R:15586117..15586353,4,AGG"	CTTTTCTTCTCGAACGAGA	3	0	4	0	2	2	4	0	1	3	3	2	3	7	1	3	2	6	4	2	18
"gro-cds,chr3R:21869237..21869331,1,TGG"	TTCACCATCGCCGATACAC	18	0	12	10	8	8	6	12	9	6	10	7	11	12	5	7	15	8	22	23	92
"gro-cds,chr3R:21869237..21869331,4,AGG"	GAGGAGTTCAACTTCCTGC	1	0	0	1	0	0	0	0	1	1	1	0	0	0	0	0	1	0	1	1	1
"gro-cds,chr3R:21869237..21869331,5,CCA"	TGATTGGACCCTGAGGTGG	14	1	22	16	9	15	14	16	14	13	9	13	13	16	12	5	10	24	23	25	87
"gro-cds,chr3R:21869237..21869331,9,CCA"	CGTTCCAGTGTATCGGCGA	4	0	1	3	1	4	3	3	3	3	2	3	3	1	1	3	3	2	3	1	19
"gro-cds,chr3R:21870032..21870095,1,CGG"	AAGCTGTCGAACGAGAAGA	6	0	8	3	2	2	5	5	5	5	4	5	3	4	3	2	7	2	3	7	18
"GstD5-cds,chr3R:8201486..8202136,3,TGG"	GGATGTCGCACCGTGATCA	3	0	5	6	0	4	2	2	3	4	4	0	3	2	2	0	3	4	10	1	30
"GstD5-cds,chr3R:8201486..8202136,6,CGG"	TCATGGTGGCCAAGGCTCT	90	0	80	62	40	46	46	67	23	43	56	48	47	45	46	37	51	61	72	80	386
"GstD5-cds,chr3R:8201486..8202136,7,TGG"	ATGAAGCTACTGAACACCT	1	0	1	1	1	1	1	1	4	2	0	1	2	2	2	1	2	0	4	6	9
"GstD5-cds,chr3R:8201486..8202136,12,TGG"	GGACAACGGATTCTCCATC	17	0	13	18	9	9	10	8	8	7	11	9	10	8	4	8	5	16	20	11	65
"GstD5-cds,chr3R:8201486..8202136,12,TGG"	GGACAACGGATTCTCCATC	17	0	13	18	9	9	10	8	8	7	11	9	10	8	4	8	5	16	20	11	65
"Hph-cds,chr3R:1092518..1092754,7,CGG"	GACTTCCTGGGGATGGAGA	1	0	0	0	1	0	0	2	0	0	0	0	0	0	2	1	0	0	2	2	3
"Hph-cds,chr3R:1092518..1092754,10,AGG"	TTCGAAGCATGTACAACGC	20	0	20	13	9	12	23	15	11	15	23	17	10	10	10	7	15	17	20	16	97
"Hph-cds,chr3R:1092518..1092754,14,CGG"	CAGACGCCCGATGCACCCG	2	0	6	5	0	6	4	3	1	3	7	2	2	3	1	0	1	3	2	0	16
"Hph-cds,chr3R:1092518..1092754,17,TGG"	CCGAGGCGATAAGATCAAG	3	0	2	0	0	1	0	0	0	0	2	1	1	1	0	0	1	0	0	1	12
"Hph-cds,chr3R:1092518..1092754,23,TGG"	GCCGGGCTGCAGCAATGTC	39	0	33	22	25	23	22	29	27	21	27	21	22	17	14	13	28	35	22	32	154
"Hsp70Bb-cds,chr3R:8331757..8333682,59,CGG"	CGGCTAGTCACCCACCTGG	100	0	97	70	55	54	52	63	51	43	83	58	54	52	30	53	79	85	57	45	402
"Hsp70Bb-cds,chr3R:8331757..8333682,59,CGG"	CGGCTAGTCACCCACCTGG	100	0	97	70	55	54	52	63	51	43	83	58	54	52	30	53	79	85	57	45	402
"Hsp70Bb-cds,chr3R:8331757..8333682,59,CGG"	CGGCTAGTCACCCACCTGG	100	0	97	70	55	54	52	63	51	43	83	58	54	52	30	53	79	85	57	45	402
"Hsp70Bb-cds,chr3R:8331757..8333682,68,AGG"	CACCAAAGTAAGCCGTGCC	24	0	15	13	12	17	15	15	9	14	12	14	6	11	4	5	18	11	23	21	78
"Hsp70Bb-cds,chr3R:8331757..8333682,68,AGG"	CACCAAAGTAAGCCGTGCC	24	0	15	13	12	17	15	15	9	14	12	14	6	11	4	5	18	11	23	21	78
"Hsp70Bc-cds,chr3R:8335040..8336965,14,TGG"	GATCCGGCCAAGAACCAGG	159	0	164	106	83	73	97	115	68	70	139	95	73	85	76	59	124	129	92	117	593
"Hsp70Bc-cds,chr3R:8335040..8336965,14,TGG"	GATCCGGCCAAGAACCAGG	159	0	164	106	83	73	97	115	68	70	139	95	73	85	76	59	124	129	92	117	593
"Hsp70Bc-cds,chr3R:8335040..8336965,14,TGG"	GATCCGGCCAAGAACCAGG	159	0	164	106	83	73	97	115	68	70	139	95	73	85	76	59	124	129	92	117	593
"Hsp70Bc-cds,chr3R:8335040..8336965,14,TGG"	GATCCGGCCAAGAACCAGG	159	0	164	106	83	73	97	115	68	70	139	95	73	85	76	59	124	129	92	117	593
"Hsp70Bc-cds,chr3R:8335040..8336965,68,AGG"	CACCAAAGTAAGCCGTGCC	24	0	15	13	12	17	15	15	9	14	12	14	6	11	4	5	18	11	23	21	78
"Indy-2-cds,chr3R:15868657..15868768,5,TGG"	CACTGCCAATTCTTATTTA	2	0	1	3	0	1	2	2	1	0	0	2	3	1	1	1	2	2	0	5	10
"Indy-2-cds,chr3R:15868657..15868768,7,CCA"	TGAAGCCTTCCCGCGCCAG	42	0	41	28	24	21	33	29	9	24	26	24	19	14	18	21	31	33	40	36	182
"Indy-2-cds,chr3R:15868657..15868768,8,CCC"	GAATTGGCAGTGTGATCAA	1	0	1	0	0	2	0	0	1	1	0	2	0	1	0	0	2	2	1	2	5
"Indy-2-cds,chr3R:15868825..15868941,1,TGG"	CTGTGGCTTATTGTTACCA	1	0	0	0	1	0	0	1	0	1	0	0	0	1	0	0	0	1	2	1	3
"Indy-2-cds,chr3R:15868825..15868941,3,CGG"	ACCCTACCGATATATGTCA	1	0	2	1	0	2	0	0	0	0	1	0	0	1	0	0	1	0	0	6	2
"kay-cds,chr3R:25617115..25617442,4,CGG"	ACACTGGGCCACTTGCTCT	6	0	6	4	2	4	4	2	2	4	7	6	6	4	0	1	6	7	5	4	26
"kay-cds,chr3R:25617115..25617442,6,TGG"	CGCAGACCGATCGTGTGGC	8	0	3	6	3	2	5	1	0	2	1	2	1	3	0	0	3	3	0	2	13
"kay-cds,chr3R:25617115..25617442,9,AGG"	GCGGGATTTGCAGTGCCAA	15	0	8	8	10	4	8	15	16	6	13	10	8	13	3	8	17	14	8	12	71
"kay-cds,chr3R:25617115..25617442,10,TGG"	CCCAATGCCATTGATGTCC	1	1	3	0	0	1	4	3	3	0	4	0	1	4	1	4	1	3	0	2	11
"kay-cds,chr3R:25617115..25617442,15,TGG"	CAGACATTCGATTTGAGCC	2	0	6	4	1	2	1	2	0	8	4	4	3	6	1	4	4	7	1	2	15
"kek6-cds,chr3R:27484873..27487331,1,TGG"	TGCTGGATTCTGCTGTGCC	38	0	28	24	20	17	35	26	14	16	28	25	18	22	11	11	15	28	22	42	141
"kek6-cds,chr3R:27484873..27487331,4,TGG"	CTGGACTGTTGCAGATGAC	7	0	10	4	3	5	5	2	1	1	8	5	5	3	1	2	4	7	9	8	34
"kek6-cds,chr3R:27484873..27487331,5,TGG"	CTCCAACTGCACCTGCAAG	9	0	15	6	6	2	6	6	6	5	9	8	11	7	2	6	7	10	11	10	54
"kek6-cds,chr3R:27484873..27487331,8,AGG"	ACCCTGAGCACAGAGCTGC	37	0	30	34	21	19	26	29	22	13	34	19	16	23	16	12	26	21	22	26	140
"kek6-cds,chr3R:27484873..27487331,10,CGG"	CCACATCCCGTACCTCAAC	46	0	45	27	35	20	31	22	15	17	23	25	27	22	18	19	24	37	33	48	159
"Mdh2-cds,chr3R:14052223..14052288,4,CGG"	CAGGGAGTGCGCACCTTCT	9	0	12	7	4	8	9	7	4	4	12	4	6	3	4	8	10	9	4	8	34
"Mdh2-cds,chr3R:14052452..14052659,1,CGG"	ACTACAAGGTGACCGTTTG	36	0	37	9	15	19	20	20	20	15	23	19	28	21	14	8	18	13	26	15	146
"Mdh2-cds,chr3R:14052452..14052659,5,TGG"	CTCCTCAAGCAGAATCCCC	3	0	1	1	2	1	1	2	1	2	0	0	0	3	1	1	1	1	1	0	11
"Mdh2-cds,chr3R:14052452..14052659,7,CGG"	ACGATATCGTTCATACGCC	3	0	2	0	0	0	2	0	2	1	5	1	3	0	0	1	0	0	3	1	16
"Mdh2-cds,chr3R:14052452..14052659,9,CGG"	ACACCAAGAGCAAGACCGC	59	0	62	61	36	41	37	48	38	36	41	48	29	27	26	25	51	35	30	40	281
"MED31-cds,chr3R:468291..468380,3,CCT"	TAGATAGTTGGGGTTCGAC	2	0	1	2	1	0	2	5	0	2	4	3	2	4	1	2	2	1	2	8	12
"MED31-cds,chr3R:468473..468969,1,AGG"	GCACAGCGTGGATTTTTCA	15	0	12	19	10	4	5	5	6	6	9	7	2	7	4	9	12	14	4	3	56
"MED31-cds,chr3R:468473..468969,2,TGG"	CCTGAAGTATCTGCAGTAC	1	0	0	0	0	1	0	0	0	0	0	0	1	2	0	0	1	0	1	1	5
"MED31-cds,chr3R:468473..468969,5,CGG"	GCAGTACGAACACTTCCGC	8	0	4	5	9	4	3	8	3	5	4	3	2	6	2	2	6	4	3	6	25
"MED31-cds,chr3R:468473..468969,7,AGG"	TGCAAGTTCATAGACGACC	4	0	11	7	5	2	2	4	4	3	5	13	5	7	4	2	9	6	11	10	38
"MESK4-cds,chr3R:12814647..12814690,1,CCT"	TCGGAGTTGGAGCGTTCAG	81	0	65	64	45	42	58	57	32	42	69	53	54	50	36	35	68	55	52	71	334
"MESK4-cds,chr3R:12814745..12815176,1,AGG"	TTGAATCCCTGCCTAACGG	226	0	207	155	112	118	139	159	88	106	148	130	127	132	88	82	144	160	188	229	862
"MESK4-cds,chr3R:12814745..12815176,1,AGG"	TTGAATCCCTGCCTAACGG	226	0	207	155	112	118	139	159	88	106	148	130	127	132	88	82	144	160	188	229	862
"MESK4-cds,chr3R:12814745..12815176,1,AGG"	TTGAATCCCTGCCTAACGG	226	0	207	155	112	118	139	159	88	106	148	130	127	132	88	82	144	160	188	229	862
"MESK4-cds,chr3R:12814745..12815176,1,AGG"	TTGAATCCCTGCCTAACGG	226	0	207	155	112	118	139	159	88	106	148	130	127	132	88	82	144	160	188	229	862
"MP1-cds,chr3R:133986..134149,1,CGG"	GAACGCCTGATGAGAACAG	7	0	13	5	2	3	6	5	7	5	9	5	5	9	9	2	9	5	11	10	52
"MP1-cds,chr3R:133986..134149,4,TGG"	GCATAAACCTCCGGGAATG	3	0	5	4	4	5	6	6	2	2	5	6	2	6	1	1	6	1	3	3	22
"MP1-cds,chr3R:133986..134149,5,AGG"	GAACTGCTTCAAAGCGAAG	4	0	1	2	0	1	0	0	2	2	0	1	1	1	1	0	1	1	0	1	2
"MP1-cds,chr3R:133986..134149,8,TGG"	TTCTGCAAGCCAGCCAATG	1	0	4	1	3	4	1	2	3	1	3	3	1	6	3	1	3	5	5	4	21
"MP1-cds,chr3R:133986..134149,11,CCT"	AGGTGCCGCTGTTCTCATC	13	0	6	4	5	5	1	2	3	3	5	3	7	3	3	2	8	4	5	3	33
"Mst84Da-cds,chr3R:3191749..3191901,1,CGG"	CCTGCTGTGGCCCCTGCGG	5	0	1	0	2	0	1	0	2	3	2	0	2	2	2	0	2	0	2	2	15
"Mst84Da-cds,chr3R:3191749..3191901,5,TGG"	GCGGACCCTGTGGTGGATG	47	0	46	43	23	30	35	27	20	27	35	40	31	28	18	10	36	35	27	48	203
"Mst84Da-cds,chr3R:3191749..3191901,10,TGG"	GTGGGTGTGGCCCCTGCTG	1	0	1	1	2	0	0	1	1	0	2	2	0	0	2	2	1	2	1	2	10
"Mst84Da-cds,chr3R:3191749..3191901,14,CGG"	GAGGATGTGGACCTTGCTG	35	0	18	19	14	7	13	17	14	11	16	14	7	17	10	5	17	16	24	30	113
"Mst84Da-cds,chr3R:3191749..3191901,17,CGG"	CCAGCAGTTTTTGCGGTTG	4	0	3	1	2	4	3	0	2	2	2	3	1	0	3	1	1	5	2	0	16
"Mst85C-cds,chr3R:4876683..4876849,6,CGG"	GTATCATGGACTTCGGATT	2	0	2	0	1	2	1	0	0	0	1	0	0	1	0	0	0	0	0	4	7
"Mst85C-cds,chr3R:4876683..4876849,9,CGG"	TGCAGCACCTTCGGCAATT	2	0	1	3	2	0	3	2	1	1	4	0	0	0	1	4	2	1	2	4	7
"Mst85C-cds,chr3R:4876683..4876849,13,CGG"	AAGCGAAAATCCGAGCAGC	14	0	7	5	5	4	5	6	3	4	4	1	6	1	5	4	5	7	4	2	36
"Mst85C-cds,chr3R:4876683..4876849,15,CCC"	ATGATTTCCGCTTGCTCTG	10	0	9	10	10	4	4	4	9	5	5	16	8	5	2	4	6	12	9	5	38
"Mst85C-cds,chr3R:4876683..4876849,19,CCA"	CCGGAGGAGGCGCATTGAA	3	0	4	3	3	3	4	4	1	0	2	6	2	2	1	4	5	2	1	4	21
"Mst98Ca-cds,chr3R:24117181..24118185,1,CGG"	GTCCATGCGATCCCTGCTG	142	0	100	95	78	79	78	97	55	73	96	75	74	65	46	62	91	90	111	139	559
"Mst98Ca-cds,chr3R:24117181..24118185,2,TGG"	TGCTATAATGCCGCCCAAT	3	0	6	1	2	3	5	0	2	0	3	1	0	3	1	0	2	2	2	7	15
"Mst98Ca-cds,chr3R:24117181..24118185,4,TGG"	ATGATCTGCAAGAAACGCG	2	0	1	4	1	0	1	2	1	1	1	2	1	0	0	0	2	3	1	0	2
"Mst98Ca-cds,chr3R:24117181..24118185,6,CGG"	TTCACGGAGAAGATTGTGC	189	0	148	147	89	120	121	132	72	92	119	92	85	93	62	71	116	140	125	99	709
"Mst98Ca-cds,chr3R:24117181..24118185,6,CGG"	TTCACGGAGAAGATTGTGC	189	0	148	147	89	120	121	132	72	92	119	92	85	93	62	71	116	140	125	99	709
"Mst98Cb-cds,chr3R:24118637..24119434,1,CGG"	GTCCATGCGATCCCTGCTG	142	0	100	95	78	79	78	97	55	73	96	75	74	65	46	62	91	90	111	139	559
"Mst98Cb-cds,chr3R:24118637..24119434,2,TGG"	TGCTACAATGCCGCCCAAT	6	0	10	4	1	0	4	6	2	2	7	3	5	4	1	1	3	5	3	14	30
"Mst98Cb-cds,chr3R:24118637..24119434,4,CGG"	AAGAAACGCGTTGTGTTCA	1	0	1	2	1	0	5	2	2	1	3	2	1	2	0	1	1	0	0	2	7
"Mst98Cb-cds,chr3R:24118637..24119434,5,CGG"	TTCACGGAGAAGATTGTGC	189	0	148	147	89	120	121	132	72	92	119	92	85	93	62	71	116	140	125	99	709
"Mst98Cb-cds,chr3R:24118637..24119434,6,TGG"	AAGATTGTGCCGGAGCCAA	1	0	0	0	0	0	1	1	0	0	0	0	0	0	0	0	0	0	0	1	2
"Mtl-cds,chr3R:23463610..23463725,4,CGG"	ACACGACAGACTGCTTTCC	2	0	3	4	3	0	3	3	2	0	4	2	2	2	1	1	4	2	1	1	12
"Mtl-cds,chr3R:23463610..23463725,5,CCG"	ACACACTTTATGGGCCTTC	25	0	18	19	12	6	15	11	13	13	16	17	15	13	10	12	10	21	23	20	83
"Mtl-cds,chr3R:23463610..23463725,8,CCG"	AGCATGCAGGTCTTTCCGA	4	0	5	2	3	1	2	3	0	5	4	2	1	3	1	5	3	5	2	1	14
"Mtl-cds,chr3R:23463610..23463725,10,CCT"	GGAAAGCAGTCTGTCGTGT	13	0	8	3	7	7	13	5	3	5	11	11	8	7	4	4	11	9	6	5	48
"Mtl-cds,chr3R:23463795..23464027,1,TGG"	TACTCGGCGCCCATGCAAG	12	0	7	5	7	3	4	2	11	4	3	3	3	4	2	1	8	9	7	17	38
"Naam-cds,chr3R:15512934..15513019,3,CGG"	GCAATGGACGCCTGTTTCA	3	0	10	9	8	5	5	7	10	5	5	9	5	5	5	4	5	7	5	2	40
"Naam-cds,chr3R:15512934..15513019,5,CCT"	CGATGACAATTGGCGGTGT	3	0	3	4	2	1	4	1	0	2	2	1	1	2	0	0	3	4	1	0	6
"Naam-cds,chr3R:15512934..15513019,8,CCT"	TTGTCGAATGCCGTGAAAC	14	0	13	12	4	8	5	6	5	3	7	5	12	12	2	4	8	5	6	10	45
"Naam-cds,chr3R:15513901..15514087,1,AGG"	GCTCTGTTCCGCAACGACA	1	0	3	3	1	1	2	1	2	1	2	2	2	1	1	1	1	2	1	2	3
"Naam-cds,chr3R:15513901..15514087,3,TGG"	TCGCCGTCTTCGATACGAA	1	0	1	0	0	0	1	0	0	0	3	1	2	2	0	0	1	3	0	0	4
"NP15.6-cds,chr3R:14853170..14853622,3,AGG"	CGTTCCCTGGTCGCCAACC	43	0	47	29	26	24	30	43	21	22	40	35	30	31	31	21	36	27	40	58	210
"NP15.6-cds,chr3R:14853170..14853622,8,AGG"	ATCAACACGTCGCCGAAGA	10	0	12	8	2	2	9	9	7	9	9	2	7	6	3	3	9	3	7	6	35
"NP15.6-cds,chr3R:14853170..14853622,10,AGG"	CCCACTTCACTTACGACCG	61	0	66	48	25	29	36	46	41	31	50	37	30	47	27	31	47	46	56	67	264
"NP15.6-cds,chr3R:14853170..14853622,11,TGG"	CAATCCGAGTCCCAAGAAC	1	0	0	0	0	0	1	0	0	1	0	1	1	0	2	0	1	2	0	0	3
"NP15.6-cds,chr3R:14853170..14853622,13,AGG"	AGCTACGGATTCGACTACA	14	0	16	8	6	6	11	10	4	3	18	13	6	9	9	2	5	7	11	14	52
"Obp99d-cds,chr3R:25540261..25540674,3,CGG"	ATTGCGATGGCTGTTAGCA	7	0	1	4	0	1	2	3	4	3	5	3	1	1	0	1	3	2	2	4	20
"Obp99d-cds,chr3R:25540261..25540674,5,TGG"	AAACTACCCACCGCGCAGA	12	0	14	14	15	10	10	10	5	13	15	6	15	13	9	11	16	18	19	6	69
"Obp99d-cds,chr3R:25540261..25540674,7,AGG"	CGCCAAGAAAGCCAAGAAG	2	0	4	4	1	5	2	1	0	1	3	2	2	1	3	0	4	2	3	0	21
"Obp99d-cds,chr3R:25540261..25540674,9,TGG"	GCTGCTACCCTGAGGTGTT	8	0	10	4	10	3	7	5	2	9	4	4	8	10	2	6	6	8	8	13	30
"Obp99d-cds,chr3R:25540261..25540674,13,CGG"	AAGAAACTGGGTCTTTGGA	7	0	6	5	3	6	2	2	5	0	9	2	3	4	1	4	5	5	2	1	13
"Or94a-cds,chr3R:18813003..18813745,4,TGG"	ACTATTTGGCCTCTGGCCG	6	0	6	1	1	5	1	2	0	1	3	4	3	3	1	3	4	4	0	1	20
"Or94a-cds,chr3R:18813003..18813745,7,TGG"	CTTGAAATCGGAAGAGGAG	3	0	0	2	2	1	0	4	1	1	3	2	0	0	0	0	1	4	1	2	6
"Or94a-cds,chr3R:18813003..18813745,9,TGG"	CCATTACCTTCACCTTTAT	18	0	10	10	7	11	6	14	7	9	9	7	9	7	2	3	5	8	19	17	40
"Or94a-cds,chr3R:18813003..18813745,13,TGG"	GCCTTCATCTCGAGCAATC	7	0	4	2	3	3	3	3	4	1	5	4	4	2	6	2	3	7	4	2	29
"Or94a-cds,chr3R:18813003..18813745,17,TGG"	TACATGTCCATCACCGAGA	1	0	4	2	0	1	1	0	2	1	1	0	4	3	0	0	0	1	0	2	5
"Orct2-cds,chr3R:20099152..20100855,4,TGG"	CCAGTTGCCTTCCACAAGC	9	0	5	2	3	5	4	8	5	4	7	5	6	1	8	2	5	5	5	9	18
"Orct2-cds,chr3R:20099152..20100855,9,CGG"	GTGTTCCTGCTGGCCAAAC	2	0	4	4	3	3	1	2	1	4	2	0	3	3	2	2	3	3	3	5	15
"Orct2-cds,chr3R:20099152..20100855,11,TGG"	GCGCCCTGCCCTTCGAGAA	1	0	0	3	1	0	1	2	1	0	0	1	1	0	0	1	3	0	0	0	5
"Orct2-cds,chr3R:20099152..20100855,12,TGG"	CGACTTGCCCACCCACCTG	1	0	2	2	2	1	0	1	0	1	2	1	1	0	1	1	0	1	0	2	3
"Orct2-cds,chr3R:20099152..20100855,13,CGG"	CTGTGGAACCTATCGTATC	2	0	1	0	4	0	0	1	0	1	2	2	0	0	0	1	0	0	5	2	2
"Os-C-cds,chr3R:3804697..3804786,3,TGG"	CTGCTGGTGATGCTTCAGA	9	0	7	9	4	5	12	10	6	8	11	9	8	11	9	5	5	6	7	8	44
"Os-C-cds,chr3R:3804697..3804786,8,CCC"	TGCGGCCTGGCCTGCGTTT	1	0	0	0	0	0	0	0	1	0	0	0	0	0	0	0	2	0	1	0	1
"Os-C-cds,chr3R:3804839..3805016,1,AGG"	GTGATCACAGTTGCTGGCG	1	0	2	0	2	1	1	0	2	1	2	2	2	2	2	1	1	2	3	4	23
"Os-C-cds,chr3R:3804839..3805016,5,GGG"	ACAGAGGTGGTGATCAAGC	13	0	7	9	5	6	5	11	4	7	13	6	9	9	3	3	5	10	16	14	35
"Os-C-cds,chr3R:3804839..3805016,9,AGG"	GACGATGACTCCTCCTCCG	11	0	11	15	6	7	11	7	12	5	12	11	11	6	7	5	7	13	14	12	79
"pnr-cds,chr3R:11864992..11865268,4,AGG"	TCGGACCACCACACTTTGG	1	0	4	6	1	1	1	4	1	2	0	4	1	2	3	1	0	1	1	3	11
"pnr-cds,chr3R:11864992..11865268,6,CGG"	AACCCGTGTGCAATGCCTG	1	0	2	0	0	1	1	2	0	0	1	0	3	1	0	1	0	0	1	7	14
"pnr-cds,chr3R:11864992..11865268,8,TGG"	CACGGTGTTAACAGACCAC	1	0	2	2	0	0	2	2	2	1	0	1	1	2	1	1	1	0	0	2	6
"pnr-cds,chr3R:11864992..11865268,12,AGG"	GAAGGATGGCATTCAGACC	20	0	24	22	8	11	19	17	13	14	19	23	13	16	9	12	21	17	20	24	92
"pnr-cds,chr3R:11864992..11865268,15,TGG"	AGCCCAAGAAAACGGGAAG	3	0	2	0	0	2	4	0	0	2	1	0	1	0	0	0	0	0	1	1	11
"PpD3-cds,chr3R:5573940..5574123,4,AGG"	GATTGTCAGCAGGAGGCGA	1	0	0	3	0	4	1	0	0	1	0	0	0	0	0	0	1	1	0	1	0
"PpD3-cds,chr3R:5573940..5574123,7,CGG"	CCGGCAAGCGTGGAGATTA	5	0	5	4	5	3	5	3	4	2	3	4	1	5	0	1	2	5	3	3	30
"PpD3-cds,chr3R:5573940..5574123,13,AGG"	GACACAAATGCCCGTACGA	3	0	5	1	0	3	3	4	0	1	2	3	4	3	1	1	4	0	0	3	17
"PpD3-cds,chr3R:5573940..5574123,16,CGG"	GAACTCGATTTTGCCGCGG	7	0	9	4	5	3	5	4	4	6	13	5	5	4	0	3	3	6	3	3	28
"PpD3-cds,chr3R:5573940..5574123,19,CCG"	GCCTTCTGTACTTCCAGTT	9	0	11	7	6	13	8	9	2	5	10	6	10	7	4	5	18	7	15	15	62
"ppk24-cds,chr3R:27091452..27091708,3,CGG"	CAGAAGCCCTTTCGCTTGG	51	0	23	23	23	17	30	32	15	18	26	25	20	22	12	15	25	29	16	11	156
"ppk24-cds,chr3R:27091452..27091708,8,CGG"	CCTGGTGGATACCCAATCC	5	0	7	8	7	3	6	2	2	1	5	5	4	3	3	3	0	5	0	2	22
"ppk24-cds,chr3R:27091452..27091708,11,TGG"	TACCCACCCATCCGCACTC	3	0	1	5	5	4	3	2	1	1	6	1	3	6	2	0	2	3	3	5	20
"ppk24-cds,chr3R:27091452..27091708,13,CGG"	CACTTACCTGGAACTTCCG	22	0	22	21	17	16	17	22	13	13	16	18	14	17	10	8	17	17	13	15	124
"ppk24-cds,chr3R:27091452..27091708,15,AGG"	TCATTTGCCGCAGCTTTAA	19	0	19	25	13	25	28	17	18	14	19	13	16	23	13	9	19	18	18	26	112
"RhoGAP100F-cds,chr3R:27659119..27659703,6,TGG"	GCCAACCAGATGCCTGCGA	2	0	1	2	0	2	0	0	0	0	1	1	0	2	0	0	0	1	0	1	6
"RhoGAP100F-cds,chr3R:27659119..27659703,9,TGG"	ATGGAAACCAGCAACATCA	1	0	0	1	0	1	0	1	1	2	0	1	1	0	0	1	0	0	1	0	4
"RhoGAP100F-cds,chr3R:27659119..27659703,11,AGG"	ATCAGCACAGCAACCATCG	14	0	17	15	15	11	14	10	8	6	19	14	10	16	4	7	10	13	11	41	79
"RhoGAP100F-cds,chr3R:27659119..27659703,13,CGG"	GAAGTTTGTCAAACGCCGC	1	0	1	1	0	0	1	0	0	1	0	0	0	0	0	0	1	1	0	0	2
"RhoGAP100F-cds,chr3R:27659119..27659703,18,AGG"	AAGGACCCGGTGATGCTAC	6	0	7	8	4	9	3	7	7	3	6	5	4	2	3	3	7	3	7	3	22
"RpII15-cds,chr3R:10134909..10135298,9,AGG"	GTGGGCATTCGGTTCTGCC	7	0	5	1	2	0	3	2	2	1	5	1	1	0	3	0	5	2	0	5	16
"RpII15-cds,chr3R:10134909..10135298,10,AGG"	AACAACATGCTGTACCCCA	54	0	43	45	26	34	53	38	18	19	36	33	45	26	19	20	36	44	51	66	211
"RpII15-cds,chr3R:10134909..10135298,13,CGG"	GATCCTGCTGTACGCCTGC	98	0	79	74	52	56	55	65	48	48	61	55	49	47	31	29	75	76	48	32	340
"RpII15-cds,chr3R:10134909..10135298,16,CGG"	TGCGATTACAAACAGGAGG	9	0	4	8	3	3	5	2	0	4	7	4	5	3	1	8	4	2	5	9	24
"RpII15-cds,chr3R:10134909..10135298,17,CGG"	TTGTCCCAAGTGCTCCCAT	51	0	42	29	28	20	26	22	17	20	30	17	14	24	13	9	32	40	35	54	156
"RpL13A-cds,chr3R:1450612..1450852,5,AGG"	GTGGCCAAGTACCTGTTGC	101	0	67	67	59	60	43	51	47	42	59	52	38	37	32	40	62	57	39	42	326
"RpL13A-cds,chr3R:1450612..1450852,11,AGG"	GTGGCCGTGGTCCGCTGCG	1	0	0	0	1	0	0	0	0	1	1	1	1	0	1	1	1	1	0	0	2
"RpL13A-cds,chr3R:1450612..1450852,14,AGG"	CCTCTCGGGACACTTCTAC	33	0	26	30	16	19	13	29	12	19	18	16	16	18	13	12	18	22	26	25	126
"RpL13A-cds,chr3R:1450612..1450852,16,CGG"	CCTGGCCTACCTGCGCAAG	16	0	17	9	4	6	11	9	8	11	11	11	6	9	12	4	11	12	11	17	50
"RpL13A-cds,chr3R:1450612..1450852,18,AGG"	CCCTCTCGCATCTTCTACA	7	0	10	7	6	6	7	8	2	4	10	5	4	6	7	3	5	9	6	12	42
"Rpn2-cds,chr3R:24979453..24980395,2,CGG"	CTACTCGATGAGCCAATGC	4	0	3	0	3	2	1	1	0	1	2	1	1	0	1	1	1	1	3	4	7
"Rpn2-cds,chr3R:24979453..24980395,4,TGG"	GTGTTCGCCCTCAAAAAGC	23	0	28	16	12	19	15	24	8	11	22	10	19	17	7	12	17	18	10	16	79
"Rpn2-cds,chr3R:24979453..24980395,7,CGG"	ATCGTGGATGAGTTCTGGC	4	0	3	5	3	2	5	4	1	1	4	5	3	6	2	2	3	3	2	6	22
"Rpn2-cds,chr3R:24979453..24980395,9,AGG"	AAGATCGAGATGCTGCACG	7	0	17	10	6	6	7	8	7	5	14	9	9	7	7	1	10	12	10	10	41
"Rpn2-cds,chr3R:24979453..24980395,10,TGG"	TCCCCGAAAACAAGCTAGC	1	0	4	1	2	6	4	4	3	3	4	1	4	4	2	3	5	2	2	5	20
"RpS20-cds,chr3R:16648140..16648295,2,AGG"	CCGCATCACCCTGACATCC	37	0	34	20	24	14	25	30	19	17	35	23	16	20	25	10	26	34	21	31	180
"RpS20-cds,chr3R:16648140..16648295,4,CGG"	TGTGCCGCGACCTGATCAA	4	0	5	8	1	2	3	3	5	2	4	8	2	0	4	1	8	6	2	11	28
"RpS20-cds,chr3R:16648140..16648295,5,CCC"	GGGGCTTCTCAATATCCTT	1	0	0	0	0	0	0	0	0	0	0	1	1	1	0	0	0	1	0	0	0
"RpS20-cds,chr3R:16648140..16648295,10,CCT"	ATGCGGATGCGGTGCACAG	28	0	18	16	9	8	16	23	12	9	20	14	11	15	6	9	15	12	25	36	98
"RpS20-cds,chr3R:16648140..16648295,13,CCC"	CGCACGTTCCTGGATGTCA	140	0	104	86	82	75	98	80	79	74	95	77	79	77	48	53	93	82	87	104	543
"Rrp46-cds,chr3R:6239095..6239200,3,CGG"	ATCCCTTGTCGCGTTGCGA	11	0	5	4	7	6	12	15	4	5	13	4	8	4	8	2	9	9	12	7	48
"Rrp46-cds,chr3R:6239095..6239200,5,CCA"	TTTCCACGTCCATTTTCGC	128	0	106	106	88	90	83	106	65	64	109	95	75	80	56	69	107	115	70	50	507
"Rrp46-cds,chr3R:6239095..6239200,6,CCA"	ATTGAATTCGCAGTGCATC	2	0	2	1	2	0	1	1	2	0	1	0	0	2	1	2	0	0	0	3	13
"Rrp46-cds,chr3R:6239266..6239501,1,CGG"	GTCTCATAGGCGCAGTTCT	45	0	37	40	22	36	28	40	21	28	25	33	22	24	21	24	33	30	33	32	176
"Rrp46-cds,chr3R:6239266..6239501,3,TGG"	CCCAAAACCTGAGCATAGA	19	0	2	11	2	3	8	6	3	7	6	7	7	2	3	7	9	12	7	10	41
"sas-cds,chr3R:3007279..3008304,3,AGG"	ATCGTCTTCACCGTTCCCC	6	0	4	2	2	4	5	5	6	3	4	3	0	3	1	6	7	2	3	8	26
"sas-cds,chr3R:3007279..3008304,5,TGG"	GTGAACCTCCATGGACGCG	21	0	14	16	9	8	13	12	7	9	15	9	11	13	9	10	15	13	16	18	68
"sas-cds,chr3R:3007279..3008304,7,TGG"	CAGTAACGATACATCCACC	3	0	2	0	0	1	1	2	1	0	3	0	5	0	0	0	1	1	1	3	7
"sas-cds,chr3R:3007279..3008304,9,AGG"	CAGATTTTTGCTCCGCCCG	22	0	20	13	7	12	17	16	9	10	15	13	17	15	7	13	12	17	16	5	82
"sas-cds,chr3R:3007279..3008304,10,TGG"	CTCATTGCCACATCCCAGA	56	0	51	53	30	41	49	52	24	41	41	37	49	39	16	23	39	55	63	90	316
"SMC1-cds,chr3R:19884123..19884521,6,CGG"	ACGGCGCCCGTCCGCAAGC	2	0	0	2	0	2	0	0	2	1	1	1	3	1	0	5	1	1	0	0	7
"SMC1-cds,chr3R:19884123..19884521,9,TGG"	TTCCTGGAGTACATCGAAA	2	0	0	0	0	1	2	1	1	0	2	2	0	0	0	1	0	1	1	0	5
"SMC1-cds,chr3R:19884123..19884521,11,TGG"	TACCGCGGTCACATAGTTG	2	0	2	1	2	2	3	2	0	0	3	3	3	1	1	1	2	2	3	4	9
"SMC1-cds,chr3R:19884123..19884521,13,TGG"	AGCAATTCAACGCTGTTAT	2	0	0	0	0	1	2	1	3	1	0	0	0	1	0	0	0	0	1	2	5
"SMC1-cds,chr3R:19884123..19884521,17,TGG"	TCAGGCAAGTCAAACTTCA	4	0	4	4	1	4	2	6	0	2	1	2	0	0	0	3	4	4	2	2	13
"Snx3-cds,chr3R:8454066..8454242,2,TGG"	GCCGTGCCCGCCAACTTCC	1	0	0	0	0	1	0	0	0	2	0	0	0	0	0	0	0	0	1	0	3
"Snx3-cds,chr3R:8454066..8454242,4,TGG"	GTCAATCCGCTGACCACCA	1	0	3	3	1	1	2	1	1	2	0	1	3	2	0	0	1	6	4	1	14
"Snx3-cds,chr3R:8454066..8454242,8,CGG"	GCGGGCAAGAAGCGCTACA	1	0	2	0	0	0	0	0	1	0	0	1	0	0	0	0	0	0	1	0	2
"Snx3-cds,chr3R:8454066..8454242,12,CCG"	GTGGCGTCGGCGGTTCCAT	1	0	0	0	0	1	0	0	0	0	1	0	0	0	1	0	0	0	0	0	6
"Snx3-cds,chr3R:8454066..8454242,18,CCG"	TTGCTTCTTCACGTTTAGG	6	0	2	3	2	4	1	2	1	2	2	1	2	0	0	3	3	1	2	4	10
"spartin-cds,chr3R:481255..482377,4,CGG"	ATCAGAACAGCCTACAAAG	7	0	2	4	2	1	1	1	1	1	4	2	2	5	2	2	7	4	2	2	19
"spartin-cds,chr3R:481255..482377,8,AGG"	GACCTGGCCGTAAGTCACG	1	0	2	0	1	0	0	0	0	0	1	2	2	0	2	0	0	1	2	0	4
"spartin-cds,chr3R:481255..482377,12,TGG"	TCCCCCGGCCAGGCCATTG	10	0	7	6	4	5	4	5	3	2	5	5	4	6	3	8	9	7	7	11	25
"spartin-cds,chr3R:481255..482377,14,AGG"	CTGGCCCTGCGTATGATAG	42	0	28	30	17	21	26	28	20	15	31	23	16	16	16	21	35	28	30	51	160
"spartin-cds,chr3R:481255..482377,17,AGG"	AACAAGATCGACACCGTGC	2	0	1	2	2	3	1	4	3	0	1	1	2	3	0	0	1	0	2	2	9
"sra-cds,chr3R:12021759..12022637,3,TGG"	CCACTCCGACAACTCCGCG	4	0	3	0	1	0	4	3	1	2	1	2	0	3	0	1	1	1	2	4	10
"sra-cds,chr3R:12021759..12022637,5,TGG"	AGTCGACACAGAACAGCAG	4	0	4	1	2	2	1	0	2	1	1	2	2	5	2	1	6	4	2	5	14
"sra-cds,chr3R:12021759..12022637,8,CGG"	AGCATAGACAAGCTGTCGC	15	0	7	13	3	8	3	6	4	5	9	8	3	4	0	6	7	6	3	5	29
"sra-cds,chr3R:12021759..12022637,10,CGG"	TTTTCATCAACGCCGCCGA	4	0	5	2	0	6	4	5	8	5	5	8	3	7	3	5	8	4	5	7	34
"sra-cds,chr3R:12021759..12022637,11,AGG"	CAGCATCCGTCGCTCCCAA	6	0	3	3	2	3	2	2	4	1	1	3	3	2	3	2	2	6	4	3	13
"Sry-alpha-cds,chr3R:25866984..25868576,4,TGG"	ACAGCAGCACCGGCAACAT	16	0	9	10	10	17	7	16	7	5	17	9	11	8	5	11	13	15	18	24	76
"Sry-alpha-cds,chr3R:25866984..25868576,6,TGG"	GAGTTCTGCGCCACTTTCC	5	0	7	6	3	4	6	10	2	3	2	2	1	6	2	2	4	6	7	0	10
"Sry-alpha-cds,chr3R:25866984..25868576,8,AGG"	CGCCAGCGATCTGAAGGCT	1	0	1	2	1	0	0	2	1	0	0	0	0	0	0	0	0	1	1	2	5
"Sry-alpha-cds,chr3R:25866984..25868576,13,TGG"	AGTGGCGCAAACCTTGATG	47	0	29	32	21	28	27	39	27	27	30	33	36	35	24	27	39	37	29	30	184
"Sry-alpha-cds,chr3R:25866984..25868576,14,AGG"	ATCTTCCTGTGCCTCACCC	37	0	23	23	17	27	23	22	10	16	21	22	13	21	10	16	18	27	29	32	132
"ssp5-cds,chr3R:7858987..7861122,6,AGG"	ACCAATCTGTCCGACTTCC	63	1	51	38	42	38	39	42	18	31	32	38	35	32	29	27	44	61	56	47	226
"ssp5-cds,chr3R:7858987..7861122,10,CGG"	GGCACTGGCCTTCTCGATT	23	0	13	12	9	15	7	18	10	11	6	12	12	11	6	3	16	13	11	16	61
"ssp5-cds,chr3R:7858987..7861122,15,TGG"	CAGTTCTGTCTCAGTCGCT	13	0	7	7	7	3	2	6	2	8	9	5	8	6	4	9	8	8	5	10	46
"ssp5-cds,chr3R:7858987..7861122,18,CGG"	CACGCCCATGGTAAAGACC	2	0	0	0	2	0	1	0	1	1	0	0	0	1	0	0	2	0	3	2	7
"ssp5-cds,chr3R:7858987..7861122,22,CGG"	AGCTAATTGGGATTTGTCG	6	0	1	2	3	2	1	1	1	0	3	1	2	1	1	3	0	1	1	2	15
"Taf1-cds,chr3R:2472712..2472893,6,CGG"	GCAATGGATTGGACTTGAC	16	0	17	20	11	22	11	17	9	10	12	9	12	16	12	12	17	22	25	31	106
"Taf1-cds,chr3R:2472712..2472893,8,AGG"	TTCGGCAACATCGACTCCG	13	0	23	12	15	7	22	14	15	12	24	18	14	9	8	4	16	20	6	29	104
"Taf1-cds,chr3R:2472712..2472893,10,CGG"	GACTGCTGCAAGATGACGA	8	0	5	2	5	7	4	6	2	2	4	4	3	3	4	1	1	2	6	7	26
"Taf1-cds,chr3R:2472712..2472893,19,CGG"	GGGGGCACCGGTTTCGATG	10	0	10	6	7	9	2	12	6	6	8	9	7	6	4	6	9	6	8	9	48
"Taf1-cds,chr3R:2472712..2472893,23,CCG"	ATGTTGCCGAAAAGAATGC	10	0	2	8	3	4	4	4	5	3	2	5	4	9	3	2	3	5	8	4	28
"Tsc1-cds,chr3R:19956388..19956481,3,AGG"	AACATGACGCTGGAGAACG	2	0	0	0	0	0	2	0	2	0	0	1	1	0	1	0	0	2	0	0	4
"Tsc1-cds,chr3R:19956388..19956481,8,CCA"	AACTCCACAAGCTTGCGCT	1	0	1	1	1	1	1	1	1	0	3	0	1	1	0	0	1	1	1	1	3
"Tsc1-cds,chr3R:19956542..19956798,1,TGG"	TGGGTGGTAAAGTTCATGC	2	0	4	3	2	0	1	3	4	1	2	1	1	5	0	1	3	0	3	1	15
"Tsc1-cds,chr3R:19956542..19956798,3,TGG"	ACTGGATCTCAGCGCATTT	7	0	3	4	3	0	5	2	1	2	1	2	1	4	1	0	2	2	4	3	19
"Tsc1-cds,chr3R:19956542..19956798,7,TGG"	AAGCCCAGGCACCTCACGA	4	0	7	1	3	2	3	1	1	1	1	2	2	3	0	4	2	1	0	2	15
"Tusp-cds,chr3R:23455070..23455234,1,AGG"	AACCGCACCAACTACTACC	45	0	53	37	30	29	42	42	27	29	32	36	28	29	11	18	36	42	42	26	208
"Tusp-cds,chr3R:23455070..23455234,8,CGG"	TGGCCACGGGCAATGTGCG	2	0	0	3	2	2	4	0	0	0	0	0	0	0	1	1	4	1	0	0	4
"Tusp-cds,chr3R:23455070..23455234,11,TGG"	TCACATTGCCGCAAGAACA	31	0	31	31	12	24	28	27	21	18	21	23	19	22	12	19	38	27	32	61	164
"Tusp-cds,chr3R:23455070..23455234,13,CGG"	GGACCAACTACAACCTGCG	22	0	22	9	13	5	13	9	9	14	12	12	9	21	9	10	16	15	14	11	103
"Tusp-cds,chr3R:23455070..23455234,16,CCG"	CTCCTGGTAGTAGTTGGTG	12	0	5	6	7	6	3	5	8	2	9	7	3	8	4	4	7	4	10	7	31
"vig2-cds,chr3R:20949366..20949837,1,TGG"	CGCTACGAGCTGTTGTTCA	28	0	22	15	9	11	12	10	11	13	12	13	13	20	9	8	16	16	12	16	108
"vig2-cds,chr3R:20949366..20949837,1,TGG"	CGCTACGAGCTGTTGTTCA	28	0	22	15	9	11	12	10	11	13	12	13	13	20	9	8	16	16	12	16	108
"vig2-cds,chr3R:20949366..20949837,2,TGG"	TGGACGACGATGACTCCTC	8	0	4	7	5	4	4	7	3	6	13	6	9	2	8	4	5	4	11	6	36
"vig2-cds,chr3R:20949366..20949837,2,TGG"	TGGACGACGATGACTCCTC	8	0	4	7	5	4	4	7	3	6	13	6	9	2	8	4	5	4	11	6	36
"vig2-cds,chr3R:20949366..20949837,3,GGG"	GGACGACGATGACTCCTCT	3	0	3	1	2	3	0	0	0	1	0	0	0	1	1	1	1	0	1	4	3
"Vps16A-cds,chr3R:5092969..5093158,1,TGG"	GGAACTGGCTACGCCTGAT	4	0	2	2	2	1	2	2	2	4	3	1	2	1	3	0	2	0	4	8	12
"Vps16A-cds,chr3R:5092969..5093158,5,TGG"	CCTGGACTTGGAGTATATG	3	0	2	1	0	0	1	0	2	0	1	2	2	2	1	1	1	0	4	4	6
"Vps16A-cds,chr3R:5092969..5093158,11,TGG"	GCTCCCTATGGAGGACCAC	3	0	0	1	0	2	1	1	0	0	0	1	1	0	1	1	0	0	0	0	5
"Vps16A-cds,chr3R:5092969..5093158,13,TGG"	ACTCGTGATCCGACCAAAT	7	0	7	4	2	8	3	5	2	0	2	5	2	4	0	0	2	2	5	5	33
"Vps16A-cds,chr3R:5092969..5093158,17,CGG"	TTCGCATCTTTGATACCAC	18	0	12	8	9	5	5	11	6	5	8	7	7	11	4	5	9	13	9	14	48
"wkd-cds,chr3R:7409072..7409278,2,CGG"	TCGACCGTTTCCAGCTGCC	5	0	4	6	3	6	2	3	2	1	4	3	2	4	3	2	2	8	6	7	20
"wkd-cds,chr3R:7409072..7409278,6,AGG"	CAGCGCACAGACAAGCCAA	11	0	5	7	4	6	9	8	4	6	9	2	3	4	6	2	8	9	7	7	37
"wkd-cds,chr3R:7409072..7409278,8,CGG"	CAAGGCACAGATCATCGCG	1	0	6	5	2	1	5	3	3	3	1	5	1	3	2	3	4	4	3	1	25
"wkd-cds,chr3R:7409072..7409278,11,TGG"	GCTCTACATGATCGACAAC	5	0	4	5	4	1	3	12	0	3	5	2	4	5	2	4	3	5	5	15	19
"wkd-cds,chr3R:7409072..7409278,12,CCA"	TCCAGGGATCGCGGTGCCG	105	0	83	70	52	38	65	69	51	36	61	54	48	41	33	36	68	62	53	65	363
"Atx-1-cds,chrX:6717288..6717388,5,AGG"	CGGCTACGATCCAATCGGG	3	0	7	5	4	1	3	3	5	4	1	1	4	3	2	4	4	1	2	4	24
"Atx-1-cds,chrX:6717288..6717388,6,TGG"	TCCTCCGTCGCAACAGCAC	20	0	20	22	12	10	17	14	11	11	18	20	19	11	14	8	12	17	28	33	103
"Atx-1-cds,chrX:6717288..6717388,7,CCT"	GGATCGTAGCCGCGGCCAT	1	0	1	1	1	2	1	1	2	2	4	3	1	2	0	4	2	0	2	8	5
"Atx-1-cds,chrX:6717288..6717388,10,CCA"	ACGGAGGAGGAAGAGACGG	8	0	4	5	5	5	1	3	3	0	3	3	1	3	2	0	3	6	1	0	14
"Atx-1-cds,chrX:6717446..6717671,1,CGG"	CTCCGCTTCCTGCTTCCGT	100	0	102	71	47	60	55	74	55	52	74	67	65	60	36	49	70	77	67	81	401
"B-H1-cds,chrX:17291727..17292549,5,CGG"	GCACCACCACCATGTCCTC	25	0	21	9	9	9	19	16	10	12	20	12	12	9	10	12	13	12	17	19	75
"B-H1-cds,chrX:17291727..17292549,8,GGG"	GCAGCACCACCACCGCCTC	1	0	2	2	0	3	3	2	0	3	2	1	3	2	1	0	1	2	0	3	8
"B-H1-cds,chrX:17291727..17292549,11,TGG"	TTCATGATCAACGACATTC	1	0	0	0	0	0	0	0	0	1	0	0	0	0	0	0	0	0	0	0	1
"B-H1-cds,chrX:17291727..17292549,18,cgg"	ACAACAATTCGGGCTCCAG	46	0	36	43	28	18	24	36	11	18	34	32	23	18	15	14	35	38	30	22	155
"B-H1-cds,chrX:17291727..17292549,21,AGG"	ATTAATGGCGATAACTGTG	2	0	0	3	3	4	0	1	1	5	0	2	3	3	2	4	2	4	4	5	12
"btd-cds,chrX:9588707..9589440,2,agg"	CATCATCTGCACATGCAGC	11	0	13	13	11	11	13	13	7	14	15	7	6	10	11	9	15	25	23	32	70
"btd-cds,chrX:9588707..9589440,3,agG"	CTGCACTTGTCGCATCAGC	4	0	1	0	0	1	2	1	1	1	0	0	0	0	1	0	1	3	1	2	7
"btd-cds,chrX:9588707..9589440,4,CGG"	CCGCCCCACCATCCCTATC	23	0	16	18	12	13	11	12	12	13	14	16	9	6	13	10	16	7	13	12	94
"btd-cds,chrX:9588707..9589440,6,CGG"	CGAGTTCCGGCTCCAGCTC	24	0	20	20	12	12	18	22	9	13	25	13	17	18	10	11	18	16	18	19	96
"btd-cds,chrX:9588707..9589440,8,TGG"	GGAAAGCCGCCAATGAAGC	16	0	10	7	5	13	5	11	2	5	11	11	2	8	6	3	12	7	4	12	37
"CalpC-cds,chrX:16219967..16220700,4,CGG"	TTCCCCGCGGTCCAGTCTT	24	0	18	16	14	10	14	13	6	4	9	8	15	9	12	6	10	14	20	10	75
"CalpC-cds,chrX:16219967..16220700,5,TGG"	ACCGCCGTTCACCTTCCAA	5	0	9	7	3	3	9	5	3	5	8	4	4	6	3	2	6	7	5	5	25
"CalpC-cds,chrX:16219967..16220700,9,TGG"	TCATGGATTTGGCGGATAG	6	0	9	6	2	9	9	6	4	6	5	3	4	5	6	4	8	7	12	9	46
"CalpC-cds,chrX:16219967..16220700,13,CGG"	GCGGTGGCTGCCAACAGTT	1	0	1	1	1	0	1	0	2	0	0	1	1	2	2	0	1	0	0	2	9
"CalpC-cds,chrX:16219967..16220700,15,CGG"	CCAGTGTTCCTCAACGAAT	3	0	3	1	3	2	3	2	3	3	4	3	4	2	2	5	1	4	7	13	26
"CG11095-cds,chrX:13705792..13706078,2,CGG"	GCCACGTCCTCGAAACCGC	39	0	27	29	24	14	25	19	14	18	28	18	10	14	9	16	29	35	18	17	131
"CG11095-cds,chrX:13705792..13706078,3,CGG"	TCACTGCCGACCAGCTCCT	1	0	0	0	0	0	0	1	0	0	0	0	0	0	0	0	0	0	0	0	0
"CG11095-cds,chrX:13705792..13706078,6,TGG"	GAATCGCAGCGCAGGTGCA	7	0	4	5	5	6	5	6	2	5	10	4	5	6	3	4	2	4	3	4	27
"CG11095-cds,chrX:13705792..13706078,8,AGG"	CCGGCATTCCCGCGTCCCA	34	0	35	34	17	24	17	16	18	16	29	21	13	22	16	12	20	19	20	21	134
"CG11095-cds,chrX:13705792..13706078,11,CGG"	CGGGAAAAGCAGACATCCG	3	0	10	3	4	5	4	6	1	2	10	1	4	2	5	4	6	10	5	6	23
"CG11412-cds,chrX:1237323..1237568,1,CGG"	ATCATGCGACTGATCCAGG	3	0	1	2	2	0	1	5	4	1	2	2	0	0	0	2	2	1	1	3	20
"CG11412-cds,chrX:1237323..1237568,2,TGG"	TCGCTACTTCATCTACAAT	3	0	10	6	2	4	3	4	3	6	4	3	5	9	5	3	5	3	9	12	20
"CG11412-cds,chrX:1237323..1237568,3,TGG"	TCGCACGACAATCAGTACG	10	0	10	5	6	5	9	8	2	4	6	8	9	3	2	5	10	7	4	16	39
"CG11412-cds,chrX:1237323..1237568,6,CGG"	GGATATGCACATGAACGTG	7	0	10	5	4	2	10	6	2	1	7	4	5	9	4	5	6	6	10	7	28
"CG11412-cds,chrX:1237323..1237568,9,AGG"	GCCATGCTGGCCGTGCGCA	3	0	2	1	2	1	2	2	0	2	1	2	2	2	0	1	0	1	3	1	4
"CG11590-cds,chrX:14094294..14094890,3,CGG"	ACCGCCATCGCCAACCCGC	14	0	15	11	9	2	5	4	5	6	9	9	7	5	5	3	11	16	8	12	47
"CG11590-cds,chrX:14094294..14094890,4,TGG"	TCCAGTGAATGCTCCAAAA	4	0	0	1	0	3	0	1	0	2	0	0	2	0	1	1	2	1	5	0	5
"CG11590-cds,chrX:14094294..14094890,7,AGG"	AGCAACAATCAGCGGCGAC	18	0	3	7	4	6	6	8	5	5	10	5	4	10	7	2	7	3	4	4	44
"CG11590-cds,chrX:14094294..14094890,10,CGG"	TATCAGTCGGGCAGCAGCT	1	0	4	0	1	3	2	1	2	1	2	2	1	1	2	1	2	1	1	2	6
"CG11590-cds,chrX:14094294..14094890,13,CGG"	ATTTGTGACCACTCCGGAT	52	0	33	35	35	18	29	32	18	19	35	31	29	32	15	12	31	52	52	50	177
"CG12065-cds,chrX:8477700..8478288,2,TGG"	ACAAATCGCAGACAGCCAA	1	0	2	1	2	0	4	0	1	0	1	1	2	1	0	1	0	1	3	2	10
"CG12065-cds,chrX:8477700..8478288,7,AGG"	ATGGTATTGGGAACGGCAC	9	0	8	6	4	3	4	4	3	0	3	3	5	4	3	0	4	5	9	3	24
"CG12065-cds,chrX:8477700..8478288,12,CGG"	TAGGAACGGGCACTGGCAA	2	0	2	0	0	0	1	2	0	0	2	2	1	5	0	2	3	3	3	1	17
"CG12065-cds,chrX:8477700..8478288,14,AGG"	ATTGTCGCAGTCCAAGACC	12	0	10	3	6	4	5	9	1	6	6	2	9	7	5	5	9	8	6	6	42
"CG12065-cds,chrX:8477700..8478288,16,CGG"	CGCTGGCTCAGAACTCGAG	5	0	4	2	2	2	2	1	0	2	4	2	1	1	0	0	0	2	1	2	8
"CG12688-cds,chrX:4275505..4275600,6,AGG"	TCCAGACCATACAATCCCG	4	0	0	1	2	0	2	0	2	0	1	0	2	1	1	0	2	1	0	3	13
"CG12688-cds,chrX:4275505..4275600,8,CCA"	CAGCTACTTCTACTTTGCG	1	0	0	1	0	0	0	0	0	0	0	1	0	1	1	0	0	0	1	0	0
"CG12688-cds,chrX:4275505..4275600,11,CCA"	CCCTCGGGATTGTATGGTC	113	0	79	90	60	66	63	69	45	53	74	81	46	55	36	44	88	78	77	72	414
"CG12688-cds,chrX:4275821..4276009,1,CGG"	TCAGCAGGAACTTCTCGAG	27	0	28	26	18	25	22	25	12	20	25	16	20	22	14	12	29	14	24	27	119
"CG12688-cds,chrX:4275821..4276009,5,TGG"	CCAACATTGAGCAGCAGCT	12	0	17	8	9	6	14	8	4	8	14	6	9	7	9	7	10	15	19	21	57
"CG12728-cds,chrX:5836716..5836874,1,TGG"	TGAAAGTAGTGAATATAAA	1	0	1	0	0	0	0	2	0	1	0	0	0	0	0	0	0	1	0	0	5
"CG12728-cds,chrX:5836716..5836874,1,TGG"	TGAAAGTAGTGAATATAAA	1	0	1	0	0	0	0	2	0	1	0	0	0	0	0	0	0	1	0	0	5
"CG12728-cds,chrX:5836716..5836874,1,TGG"	TGAAAGTAGTGAATATAAA	1	0	1	0	0	0	0	2	0	1	0	0	0	0	0	0	0	1	0	0	5
"CG12728-cds,chrX:5836716..5836874,2,AGG"	CACCTGTTCGCCTGCACTG	921	0	786	624	535	506	606	651	467	439	647	555	482	554	372	372	719	657	786	1014	3639
"CG12728-cds,chrX:5836716..5836874,2,AGG"	CACCTGTTCGCCTGCACTG	921	0	786	624	535	506	606	651	467	439	647	555	482	554	372	372	719	657	786	1014	3639
"CG13369-cds,chrX:517829..518377,1,CGG"	CGACCCGTCTACCGAAAGC	8	0	8	9	6	3	5	8	3	6	4	2	3	4	4	3	3	2	6	2	25
"CG13369-cds,chrX:517829..518377,4,TGG"	ATGGGCATCGCTTTCAGAT	4	0	9	9	11	3	4	6	1	7	6	6	1	7	2	4	4	3	8	8	32
"CG13369-cds,chrX:517829..518377,9,TGG"	AAGGGCGCCAATCAGTGTG	4	0	5	1	2	2	2	4	1	5	2	2	3	2	3	1	3	3	4	2	13
"CG13369-cds,chrX:517829..518377,12,TGG"	CAGGGATCCCGAACAGCTC	23	0	22	17	8	16	10	12	8	11	14	13	16	12	9	8	13	27	16	21	95
"CG13369-cds,chrX:517829..518377,18,CGG"	AACTGGGGGCAGACACATT	18	0	15	19	7	9	9	13	8	9	12	7	12	9	11	3	10	12	10	20	72
"CG13373-cds,chrX:371654..371964,6,TGG"	CAGAATGCCCTGAAGCCAT	4	0	8	4	5	1	2	4	1	3	3	4	4	2	3	1	2	7	5	3	22
"CG13373-cds,chrX:371654..371964,11,TGG"	AGTACTATCTGCTTGGCGA	12	0	9	11	11	6	10	13	5	8	10	8	6	3	3	7	7	5	8	16	46
"CG13373-cds,chrX:371654..371964,12,TGG"	GACTTGTCCAATCCGCGCC	36	0	38	22	19	24	26	32	21	16	24	16	21	19	18	12	20	29	26	32	168
"CG13373-cds,chrX:371654..371964,13,TGG"	ATATGCGTCAACTGCGTGA	52	0	50	34	40	22	25	37	30	21	32	30	23	30	23	26	35	38	20	30	211
"CG13373-cds,chrX:371654..371964,13,TGG"	ATATGCGTCAACTGCGTGA	52	0	50	34	40	22	25	37	30	21	32	30	23	30	23	26	35	38	20	30	211
"CG1354-cds,chrX:9674544..9674925,1,TGG"	CCTGCCTATTTGAACGTCG	22	0	28	42	20	17	25	18	16	13	29	13	10	12	6	13	19	19	23	26	111
"CG1354-cds,chrX:9674544..9674925,6,AGG"	TTGGTGAAGGGAGCCGCCG	9	0	8	5	4	5	7	10	6	2	10	10	6	3	5	6	5	5	8	7	41
"CG1354-cds,chrX:9674544..9674925,11,AGG"	CACTTGTGCCGCGCCTTCG	10	0	4	8	4	10	5	6	3	3	9	4	4	4	4	6	4	8	7	6	37
"CG1354-cds,chrX:9674544..9674925,14,AGG"	CCGGATGTGACCCACGTGG	3	0	3	3	6	4	7	8	1	0	7	2	3	5	6	4	2	10	6	4	21
"CG1354-cds,chrX:9674544..9674925,19,TGG"	GTGGATCCGGTGCGCGATC	5	0	5	4	2	3	2	3	5	0	1	1	3	4	3	1	4	2	2	0	28
"CG14194-cds,chrX:19087981..19088051,3,CCT"	ATGTAGTTGTCGAGGCGCA	35	0	14	21	15	17	19	16	12	12	17	18	18	15	14	10	18	21	41	38	118
"CG14194-cds,chrX:19088529..19089031,1,AGG"	TATCCGCATTATCGTCTCG	65	0	62	36	35	32	34	52	21	27	35	33	39	38	21	24	43	45	45	40	236
"CG14194-cds,chrX:19088529..19089031,3,TGG"	AAAGCGATGCTCATCTCAC	1	0	0	0	0	1	2	0	0	3	1	1	2	0	0	0	1	0	0	0	5
"CG14194-cds,chrX:19088529..19089031,4,TGG"	CTGCTGATGTTTGAGCTGC	1	0	1	0	0	0	0	2	1	0	1	0	0	0	0	0	0	1	1	0	7
"CG14194-cds,chrX:19088529..19089031,6,TGG"	GACCTCGGACCGTCACTTG	8	0	9	4	4	4	6	9	6	1	1	5	7	4	4	2	7	8	9	7	37
"CG14230-cds,chrX:19598444..19598621,4,CGG"	GATCTGCCGACCAGGACCT	28	0	30	20	20	17	19	17	10	14	21	20	25	17	18	14	30	21	21	30	123
"CG14230-cds,chrX:19598444..19598621,6,AGG"	GACCTGCAGATCCTGTTCC	3	0	1	0	1	1	1	1	2	1	5	2	1	1	0	0	1	5	3	5	8
"CG14230-cds,chrX:19598444..19598621,8,TGG"	TACGGTCACGTAGAGCACG	8	0	3	4	4	2	6	4	2	2	3	4	8	5	3	2	1	7	4	11	35
"CG14230-cds,chrX:19598444..19598621,11,TGG"	TGAAGCGCAAGGAGCAGGA	1	0	1	3	0	1	0	1	3	0	3	1	2	3	1	1	1	5	5	4	17
"CG14230-cds,chrX:19598444..19598621,15,CGG"	GCCTTCGTCACCGTGCAGA	4	0	5	3	2	5	1	7	3	3	7	7	10	4	3	2	5	3	6	6	33
"CG14624-cds,chrX:1100802..1101494,3,AGG"	CAGCAATTCCACCAGCAGG	51	0	41	39	21	30	36	37	21	30	45	36	27	35	20	26	43	54	44	66	255
"CG14624-cds,chrX:1100802..1101494,7,TGG"	GATACAACTCCACCCACCA	1	0	2	1	0	2	3	2	2	0	2	0	0	1	0	1	1	2	2	2	7
"CG14624-cds,chrX:1100802..1101494,9,CGG"	CCTTCACTACCTTCTCTGA	1	0	3	3	1	2	1	4	4	2	3	2	0	1	5	0	1	2	5	3	9
"CG14624-cds,chrX:1100802..1101494,12,CGG"	CAACTGAGTCCTGGCTACA	1	0	3	0	3	2	1	1	1	1	0	2	0	1	1	0	0	3	1	0	8
"CG14624-cds,chrX:1100802..1101494,14,AGG"	ACCTTTCCTCCAGTTCCAC	111	0	100	74	55	44	64	74	47	64	58	64	62	50	38	41	66	81	86	109	424
"CG14634-cds,chrX:756825..757106,2,TGG"	CGAAGCCTTGCCAAAAGAA	1	0	1	1	0	0	0	1	1	4	0	1	2	0	1	0	2	6	2	2	7
"CG14634-cds,chrX:756825..757106,4,CGG"	CGGCAAGTGCAGCACCAGC	3	0	4	3	3	1	3	1	3	1	1	0	1	1	1	0	1	3	0	2	15
"CG14634-cds,chrX:756825..757106,8,CGG"	CTGGGGAACGTGATATCCA	27	0	19	16	15	18	21	14	12	13	17	5	15	11	15	7	11	12	16	24	94
"CG14634-cds,chrX:756825..757106,11,TGG"	GTCTAGCACCTTGAGCTCC	11	0	5	5	5	3	3	4	1	1	3	5	9	6	4	5	5	5	7	7	36
"CG14634-cds,chrX:756825..757106,16,AGG"	CGAAGTCTGGTGGCCCAAA	12	0	3	11	3	8	3	8	1	4	7	2	4	1	4	3	6	7	2	5	26
"CG14635-cds,chrX:738870..739229,6,CGG"	TTCCACCAGCACCACCCAT	15	0	19	11	14	7	10	15	12	10	14	13	13	11	8	8	9	14	13	36	87
"CG14635-cds,chrX:738870..739229,9,AGG"	ATCGCTGACCTGGACGATG	29	0	28	26	22	28	13	30	13	17	19	19	14	19	4	10	32	20	40	22	124
"CG14635-cds,chrX:738870..739229,10,AGG"	CCCGATCTGCAGCTCCAAC	11	0	12	3	5	5	6	2	3	1	7	9	2	1	3	3	7	6	3	9	32
"CG14635-cds,chrX:738870..739229,13,CGG"	TCAGCTGGATCTCCATCAA	1	0	1	1	0	0	2	1	0	1	0	0	0	2	0	0	0	0	3	1	3
"CG14635-cds,chrX:738870..739229,16,CGG"	TCCCTCATTGCGGTCAGCA	26	0	21	14	11	12	15	20	10	14	11	11	12	16	5	3	15	10	18	30	87
"CG15198-cds,chrX:11142442..11142810,3,CGG"	GTGCCATTCCCGAGATTCC	6	0	8	8	7	9	7	13	1	4	8	8	9	3	5	3	8	11	3	9	31
"CG15198-cds,chrX:11142442..11142810,4,TGG"	CAACTACTACGACCACCAA	10	0	7	1	0	8	9	3	2	1	6	7	6	3	3	3	8	2	7	8	32
"CG15198-cds,chrX:11142442..11142810,7,CGG"	ATCCCAACAGTTTGCCCAG	85	0	83	76	45	56	56	76	47	41	60	52	51	42	38	40	63	75	61	73	387
"CG15198-cds,chrX:11142442..11142810,12,TGG"	GCGGGCGGCATGGTAATCG	5	0	3	1	4	2	5	5	1	2	4	2	4	5	2	5	4	6	5	1	20
"CG15198-cds,chrX:11142442..11142810,13,AGG"	AACATATATAGCACCGTCG	1	0	0	0	0	0	0	0	0	0	1	0	0	2	0	0	0	0	0	0	4
"CG15221-cds,chrX:11628217..11628744,1,AGG"	AACATGGAGGGGGGCCGCG	13	0	9	8	10	8	9	6	5	7	10	9	9	8	1	4	9	16	8	15	60
"CG15221-cds,chrX:11628217..11628744,3,AGG"	CCCCGCCCCCACACTTTCG	1	0	4	0	5	1	1	0	0	1	1	3	2	1	0	0	0	2	0	0	4
"CG15221-cds,chrX:11628217..11628744,7,TGG"	GCCATCACGCTGACGGGAG	2	0	0	1	1	0	2	0	0	0	0	1	1	0	0	0	3	0	0	1	5
"CG15221-cds,chrX:11628217..11628744,9,TGG"	ACAAGTTGCTGCTCATCTG	37	0	32	26	26	25	33	33	25	24	36	33	24	29	13	18	30	31	36	47	176
"CG15221-cds,chrX:11628217..11628744,13,TGG"	TGCTTTATGGGCGTGATGG	81	0	61	63	41	31	48	50	39	38	51	41	40	33	24	27	57	52	72	96	262
"CG15601-cds,chrX:15605157..15605351,4,TGG"	TGCCTCTACAACACACTGC	12	0	5	9	3	5	6	6	5	2	9	6	4	2	4	2	1	4	5	8	31
"CG15601-cds,chrX:15605157..15605351,5,CGG"	GTACAAGAATCGTGTGTCC	33	0	19	25	26	16	20	22	13	13	24	21	10	13	16	10	21	24	24	19	106
"CG15601-cds,chrX:15605157..15605351,10,CGG"	GGCCTACGGAGCGATCATC	6	0	5	6	9	2	6	3	4	3	6	7	6	3	2	3	4	6	4	9	43
"CG15601-cds,chrX:15605157..15605351,11,CGG"	ATACCCCAACTGACAGTGT	1	0	1	1	0	4	1	3	0	1	4	0	2	4	0	3	3	1	3	1	15
"CG15601-cds,chrX:15605157..15605351,12,CCC"	CTCCAGGAACTCCGTGATC	22	0	14	21	20	17	12	12	19	10	10	14	5	14	8	14	18	20	13	25	104
"CG15641-cds,chrX:15361939..15362307,5,AGG"	CTGGCCATGGCCATACGCC	6	0	0	1	0	1	0	2	0	0	2	0	0	0	1	1	2	2	1	2	6
"CG15641-cds,chrX:15361939..15362307,8,AGG"	GCCTGCAGACGCGACTGAT	3	0	4	1	2	3	1	0	0	0	2	1	1	2	3	1	2	0	1	6	10
"CG15641-cds,chrX:15361939..15362307,10,CGG"	CAATCGCCAATCCGCCTAC	5	0	10	2	5	4	5	7	1	4	5	8	2	3	6	2	4	3	6	4	31
"CG15641-cds,chrX:15361939..15362307,12,CGG"	AATTGCTACCCACATCGCA	27	0	32	33	20	20	16	37	17	24	28	26	32	19	18	21	25	29	27	34	172
"CG15641-cds,chrX:15361939..15362307,13,CGG"	CACCTGCCAGCCGTACATC	5	0	11	5	10	12	12	7	10	8	7	14	12	7	7	5	7	17	16	18	63
"CG15912-cds,chrX:4443107..4443847,3,TGG"	ACGGACACGCTGCTTCGCC	5	0	8	7	7	1	6	7	2	4	6	1	3	5	5	3	7	4	3	3	39
"CG15912-cds,chrX:4443107..4443847,5,CGG"	CTTCGCCAGTACCATCAGA	12	0	9	10	4	6	18	15	5	6	3	4	5	7	4	5	6	8	10	15	41
"CG15912-cds,chrX:4443107..4443847,11,TGG"	GAGTTCGGGGTCACCGGAG	2	0	3	2	2	1	0	0	0	2	2	1	2	0	0	1	1	1	1	1	7
"CG15912-cds,chrX:4443107..4443847,13,AGG"	TGCTTTCGCCAGCAATTCA	3	0	4	1	2	1	0	2	2	0	3	4	0	3	0	0	3	1	0	2	10
"CG15912-cds,chrX:4443107..4443847,14,TGG"	GCAGCGAACATCCAAACTT	2	0	1	3	3	2	3	4	2	0	2	2	2	2	4	2	3	3	1	4	21
"CG1657-cds,chrX:11222079..11222225,4,AGG"	CTGGCCCGCACTCTCCGCC	11	0	9	8	8	9	6	9	5	1	11	4	2	9	6	4	4	9	5	6	38
"CG1657-cds,chrX:11222079..11222225,6,AGG"	CTCTTCATCCAGCAGGAGC	10	0	1	3	1	4	0	3	2	5	4	2	5	3	4	4	2	5	6	8	28
"CG1657-cds,chrX:11222079..11222225,9,AGG"	GAGCCTTTGAGAGCAATGC	10	0	8	5	4	8	10	8	2	4	3	5	3	6	6	1	4	4	6	5	27
"CG1657-cds,chrX:11222079..11222225,11,CCC"	GCAGATTGCCAGCAGCTGG	15	0	16	10	9	11	11	13	3	6	19	8	13	16	12	10	13	11	8	17	88
"CG1657-cds,chrX:11222079..11222225,15,CCT"	CTGGCGGAGAGTGCGGGCC	1	0	0	0	0	0	0	0	0	0	0	0	0	0	0	0	0	1	1	0	1
"CG16952-cds,chrX:15766225..15766647,6,TGG"	GCAATGCCAGCAACTCGAA	3	0	3	2	2	2	1	7	2	2	0	1	1	0	0	3	1	4	7	1	14
"CG16952-cds,chrX:15766225..15766647,10,GGG"	ACCTATCGGCTATGCCCCC	13	0	11	8	4	2	7	6	6	2	5	3	5	6	3	5	4	8	3	5	48
"CG16952-cds,chrX:15766225..15766647,17,TGG"	TGGGGGAGATTCCAGGAGG	1	0	0	1	0	0	2	0	0	0	0	1	0	0	0	0	1	0	1	1	1
"CG16952-cds,chrX:15766225..15766647,22,CGG"	GTGGATGCTCGGGTGCTTT	8	0	4	5	5	6	4	5	5	4	1	7	3	4	3	3	6	4	1	2	40
"CG16952-cds,chrX:15766225..15766647,24,TGG"	GCAGTAGTTGCGGCCCCAG	3	0	0	2	4	0	1	3	1	0	1	2	3	2	2	0	1	2	1	1	16
"CG17600-cds,chrX:21942776..21942904,4,CGG"	CAAACTGACGCCTCCATCG	17	0	11	11	9	12	15	13	9	7	11	13	11	6	9	6	14	18	7	8	66
"CG17600-cds,chrX:21942776..21942904,5,TGG"	TGCTCATTCCCTCCACCGC	94	0	71	68	47	64	79	68	42	41	75	65	62	58	26	37	68	80	77	115	424
"CG17600-cds,chrX:21942776..21942904,8,CCG"	CACATAGCCGCTAGCTTCT	8	0	2	1	1	1	2	3	2	1	6	6	2	1	2	1	1	5	3	4	12
"CG17600-cds,chrX:21942776..21942904,9,CCA"	GGCAGGCTTCCCATCTGGG	4	0	3	1	3	2	7	3	4	1	0	5	6	7	3	3	7	4	1	2	32
"CG17600-cds,chrX:21942776..21942904,15,CCG"	CGATGGAGGCGTCAGTTTG	7	0	6	12	8	5	5	5	4	6	8	8	4	3	3	3	4	8	4	3	32
"CG17754-cds,chrX:9146613..9147604,5,CGG"	TGACCCTCGGTGAAGTGCA	14	0	14	20	7	9	15	22	8	10	15	16	12	12	7	4	16	11	12	29	95
"CG17754-cds,chrX:9146613..9147604,7,CGG"	TGGTCCAGTACTGCTACAC	16	0	14	21	4	10	10	12	6	4	12	12	8	8	8	9	12	13	21	38	73
"CG17754-cds,chrX:9146613..9147604,10,TGG"	GAGATGCGCGAGGACACCG	3	0	1	2	5	1	3	2	0	2	1	1	2	0	1	1	3	0	0	1	6
"CG17754-cds,chrX:9146613..9147604,12,TGG"	CTGCTGCAGCTGAATGCCG	22	0	30	23	13	13	19	18	6	13	12	9	11	8	11	6	18	25	19	32	106
"CG17754-cds,chrX:9146613..9147604,13,TGG"	ACCGCCTGCTGCAACTTCC	48	0	33	19	21	19	14	16	15	20	22	20	9	8	13	15	17	15	26	16	100
"CG17776-cds,chrX:2078998..2079210,4,TGG"	GCGCGGTGTATGCCTGCAT	1	0	8	2	2	2	1	3	2	1	2	3	2	4	1	0	3	5	2	0	9
"CG17776-cds,chrX:2078998..2079210,6,TGG"	CTGTACGGCACCTACATCC	5	0	4	4	3	1	2	2	3	3	2	2	0	1	3	0	3	4	2	11	16
"CG17776-cds,chrX:2078998..2079210,8,CGG"	CGCTACTACCACTACTGCA	39	0	40	30	22	25	28	25	21	25	23	19	25	29	16	19	21	39	30	65	164
"CG17776-cds,chrX:2078998..2079210,10,AGG"	ATCCGACCGGAGAAGCAGC	1	0	1	2	0	0	2	0	0	0	0	1	1	0	0	0	0	1	0	0	3
"CG17776-cds,chrX:2078998..2079210,13,AGG"	GAGCTGAAGCTCCTGGACG	1	0	0	0	0	0	0	0	1	0	0	0	0	0	1	0	1	0	1	0	2
"CG17778-cds,chrX:389502..389837,1,TGG"	GGATCGCAGCTGTACACGA	25	0	30	34	11	24	18	22	26	15	21	23	29	22	16	14	34	28	32	37	173
"CG17778-cds,chrX:389502..389837,4,TGG"	AGCCTCGAACAGACGACGA	4	0	3	2	5	0	2	5	2	4	2	5	2	0	0	3	2	4	1	1	14
"CG17778-cds,chrX:389502..389837,8,AGG"	TTGCTCGAGTCGATGAGCG	5	0	2	4	5	1	5	6	6	4	6	4	5	2	3	3	4	6	8	10	24
"CG17778-cds,chrX:389502..389837,9,AGG"	GAGTACCAGAATCTGCGCA	1	0	0	1	0	0	1	1	1	0	1	0	0	1	0	0	0	1	1	1	7
"CG17778-cds,chrX:389502..389837,11,CGG"	TGACGTCAGCAGCTCCATA	8	0	10	1	4	5	4	2	2	3	2	4	8	2	4	4	3	6	2	9	19
"CG2116-cds,chrX:8023952..8025748,2,CGG"	GTAATCGAATTCGTCCTGC	26	0	20	17	16	10	12	14	9	15	13	13	12	8	8	9	13	14	18	15	86
"CG2116-cds,chrX:8023952..8025748,4,TGG"	ACTCGGACGAAGACAACCG	3	0	5	3	5	3	5	3	1	3	1	3	2	3	2	1	4	1	4	2	19
"CG2116-cds,chrX:8023952..8025748,5,TGG"	GATGCCACCTACGTGCTTC	3	0	1	6	2	3	1	1	1	1	2	2	0	1	1	3	2	1	4	1	9
"CG2116-cds,chrX:8023952..8025748,8,AGG"	CTGGGCAACGAGTTCGAAG	4	0	2	4	1	2	4	3	1	3	0	4	3	1	2	0	3	1	3	2	7
"CG2116-cds,chrX:8023952..8025748,9,CGG"	TCATCATCGTCAATGAGAA	1	0	2	0	0	3	2	3	3	1	2	2	1	3	1	0	4	1	1	2	9
"CG2147-cds,chrX:8134803..8134917,3,CGG"	GTTCCACCGCCACCGCCAA	2	0	4	3	2	1	2	1	3	0	7	2	1	1	1	0	3	3	2	3	16
"CG2147-cds,chrX:8134803..8134917,8,CCA"	TGGCACGAAGCGGCGGTGT	26	0	32	20	16	19	19	22	20	11	11	18	23	16	14	18	26	14	17	19	144
"CG2147-cds,chrX:8134803..8134917,13,CCC"	AACGCTTGCCACCTGCTGT	38	0	34	19	20	18	17	25	18	17	19	11	21	25	13	11	16	31	24	19	123
"CG2147-cds,chrX:8134803..8134917,16,CCG"	TTTGCCCCGTTGGCGGTGG	3	0	0	0	0	1	0	1	0	0	3	1	0	3	0	0	0	0	0	0	1
"CG2147-cds,chrX:8134972..8135354,1,CGG"	AATGACCCGCCACCCATTT	62	0	49	58	35	37	54	49	25	28	47	33	36	40	25	22	46	36	35	50	220
"CG2540-cds,chrX:12523992..12524927,5,CGG"	CTAGGGCGGATCAGCTGCC	3	0	2	2	2	5	3	5	2	4	3	2	2	0	3	2	1	5	2	3	18
"CG2540-cds,chrX:12523992..12524927,6,AGG"	TTCTTCGCGAACGTTATCG	1	0	1	0	0	1	1	0	0	0	0	0	0	3	0	0	0	0	0	0	1
"CG2540-cds,chrX:12523992..12524927,10,CGG"	GAACATGGATGCAAGTCAG	22	0	18	25	13	7	13	17	9	14	13	10	15	26	15	11	17	16	17	20	116
"CG2540-cds,chrX:12523992..12524927,13,TGG"	ACCGAAAATAGCAATCAAT	1	0	4	2	0	1	0	1	0	0	1	0	2	1	1	2	0	1	0	1	3
"CG2540-cds,chrX:12523992..12524927,17,CGG"	CCGCCGGCGGCCACGGATG	3	0	1	7	2	2	1	2	1	0	1	4	3	1	2	1	1	3	1	0	9
"CG32506-cds,chrX:20332173..20332623,1,AGG"	CTGATAGCCAGCGTGAAGA	3	0	2	2	2	1	3	1	1	0	1	0	2	3	0	1	1	1	4	6	16
"CG32506-cds,chrX:20332173..20332623,2,AGG"	ATAGCCAGCGTGAAGAAGG	371	0	262	251	168	194	212	260	169	179	267	204	203	223	134	158	255	256	312	376	1412
"CG32506-cds,chrX:20332173..20332623,2,AGG"	ATAGCCAGCGTGAAGAAGG	371	0	262	251	168	194	212	260	169	179	267	204	203	223	134	158	255	256	312	376	1412
"CG32506-cds,chrX:20332173..20332623,3,TGG"	AAGGAGGTGAAGCAGCTGA	23	0	14	15	7	5	15	14	13	6	11	13	9	9	4	6	12	17	19	17	63
"CG32506-cds,chrX:20332173..20332623,4,AGG"	GAGGTGAAGCAGCTGATGG	16	0	11	16	9	3	14	11	8	10	9	7	4	5	3	2	13	11	7	12	70
"CG32564-cds,chrX:17100508..17101737,4,TGG"	GTTCCTTCCGATGCCCTGT	6	0	14	7	7	5	6	11	2	6	8	4	4	11	5	4	7	5	7	10	40
"CG32564-cds,chrX:17100508..17101737,7,AGG"	GCCAAATTGGCCCTGCTCA	8	0	11	6	9	5	8	3	4	3	8	5	6	5	3	5	7	7	7	5	40
"CG32564-cds,chrX:17100508..17101737,14,cgg"	TTGGCGGCGGTCTGGGTGG	6	0	4	1	4	2	3	3	4	4	0	3	1	5	3	3	2	3	6	2	14
"CG32564-cds,chrX:17100508..17101737,19,cgg"	GCGGCGGTGGCTACTCCAC	1	0	0	0	1	0	1	0	0	1	0	0	0	0	1	0	0	2	1	0	6
"CG32564-cds,chrX:17100508..17101737,26,cgg"	ATGGAGGCGGCTATGGCAG	15	0	13	15	6	9	6	17	14	17	16	8	7	7	8	6	15	13	13	14	82
"CG32633-cds,chrX:13455999..13456849,3,TGG"	GTGCCGCCGAATGCCGTGG	5	0	4	2	3	4	8	2	0	1	1	1	4	5	3	0	5	1	2	1	14
"CG32633-cds,chrX:13455999..13456849,9,TGG"	GACGGGGACACCATCTACG	22	0	17	10	7	10	7	4	5	7	10	11	3	6	7	5	8	16	11	9	53
"CG32633-cds,chrX:13455999..13456849,11,CGG"	TTCTCCAACGACATGCTGC	2	0	2	3	4	3	5	2	3	3	1	3	2	3	2	1	3	4	7	1	17
"CG32633-cds,chrX:13455999..13456849,15,AGG"	GTGATTCCCAACAAGGGCA	1	0	0	2	1	1	1	0	0	1	2	1	0	0	2	2	0	0	1	4	7
"CG32633-cds,chrX:13455999..13456849,16,TGG"	AACAAGGGCAAGGCCTACG	4	0	2	2	3	3	2	2	2	1	4	2	3	0	3	1	3	3	5	2	15
"CG32706-cds,chrX:8981277..8981571,4,AGG"	TCGGGTAAGCCGCAGACAA	3	0	2	3	1	3	3	2	0	2	2	0	0	1	5	2	6	4	4	4	19
"CG32706-cds,chrX:8981277..8981571,5,AGG"	GTAAGCCGCAGACAAAGGA	10	0	14	7	4	6	4	10	4	4	9	6	7	4	5	5	7	2	6	12	38
"CG32706-cds,chrX:8981277..8981571,6,TGG"	AGGAAGGTGAGTCTGCAAA	56	0	47	41	28	22	36	37	33	34	38	24	26	22	27	28	37	43	44	49	213
"CG32706-cds,chrX:8981277..8981571,9,AGG"	CCCTCAAATGACGATAAAA	7	0	2	4	1	1	3	6	2	3	2	5	1	2	1	3	5	4	2	4	18
"CG32706-cds,chrX:8981277..8981571,9,AGG"	CCCTCAAATGACGATAAAA	7	0	2	4	1	1	3	6	2	3	2	5	1	2	1	3	5	4	2	4	18
"CG32755-cds,chrX:5844409..5844677,4,TGG"	GAATCACTCAGTCTCAGAT	5	0	3	1	3	2	4	2	1	2	1	1	2	4	1	2	0	4	4	2	16
"CG32755-cds,chrX:5844409..5844677,5,TGG"	TGATCCTGCCGAAGATCGT	1	0	0	1	3	0	0	0	1	2	1	0	0	1	0	0	0	0	0	0	3
"CG32755-cds,chrX:5844409..5844677,8,AGG"	ATTGACCAAGTGCCCTTTC	15	0	17	20	15	10	15	12	4	9	11	7	13	11	14	7	8	15	11	11	61
"CG32755-cds,chrX:5844409..5844677,10,CGG"	CCGGCGTTCGATCCACGAG	41	0	25	28	20	18	16	27	18	17	28	28	17	29	14	23	31	28	30	26	140
"CG32755-cds,chrX:5844409..5844677,14,CGG"	ACGGATTGGGTCACGTGTG	23	0	16	22	14	18	17	26	19	20	19	24	14	15	12	13	20	21	28	26	110
"CG32756-cds,chrX:5839794..5839952,1,TGG"	TGAAAGTAGTGAATATAAA	1	0	1	0	0	0	0	2	0	1	0	0	0	0	0	0	0	1	0	0	5
"CG32756-cds,chrX:5839794..5839952,1,TGG"	TGAAAGTAGTGAATATAAA	1	0	1	0	0	0	0	2	0	1	0	0	0	0	0	0	0	1	0	0	5
"CG32756-cds,chrX:5839794..5839952,1,TGG"	TGAAAGTAGTGAATATAAA	1	0	1	0	0	0	0	2	0	1	0	0	0	0	0	0	0	1	0	0	5
"CG32756-cds,chrX:5839794..5839952,2,AGG"	CACCTGTTCGCCTGCACTG	921	0	786	624	535	506	606	651	467	439	647	555	482	554	372	372	719	657	786	1014	3639
"CG32756-cds,chrX:5839794..5839952,2,AGG"	CACCTGTTCGCCTGCACTG	921	0	786	624	535	506	606	651	467	439	647	555	482	554	372	372	719	657	786	1014	3639
"CG32783-cds,chrX:3839289..3839406,1,TGG"	ACTGCTGAGAAGCACCCGC	42	0	24	29	23	27	33	30	13	25	27	29	23	16	20	13	26	34	18	21	158
"CG32783-cds,chrX:3839289..3839406,2,AGG"	TTCCATGACAACAACGAAC	43	0	36	25	20	26	20	31	13	17	29	12	27	28	13	18	31	29	32	56	146
"CG32783-cds,chrX:3839289..3839406,2,AGG"	TTCCATGACAACAACGAAC	43	0	36	25	20	26	20	31	13	17	29	12	27	28	13	18	31	29	32	56	146
"CG32783-cds,chrX:3839289..3839406,3,TGG"	TCTGAAAGATATGATTTAC	7	0	4	1	4	1	3	4	2	4	2	4	3	2	3	1	4	4	3	2	16
"CG32783-cds,chrX:3839289..3839406,3,TGG"	TCTGAAAGATATGATTTAC	7	0	4	1	4	1	3	4	2	4	2	4	3	2	3	1	4	4	3	2	16
"CG32786-cds,chrX:3835093..3835210,1,TGG"	ACTGCTGAGAAGCACCCGC	42	0	24	29	23	27	33	30	13	25	27	29	23	16	20	13	26	34	18	21	158
"CG32786-cds,chrX:3835093..3835210,2,AGG"	TTCCATGACAACAACGAAC	43	0	36	25	20	26	20	31	13	17	29	12	27	28	13	18	31	29	32	56	146
"CG32786-cds,chrX:3835093..3835210,2,AGG"	TTCCATGACAACAACGAAC	43	0	36	25	20	26	20	31	13	17	29	12	27	28	13	18	31	29	32	56	146
"CG32786-cds,chrX:3835093..3835210,3,TGG"	TCTGAAAGATATGATTTAC	7	0	4	1	4	1	3	4	2	4	2	4	3	2	3	1	4	4	3	2	16
"CG32786-cds,chrX:3835093..3835210,3,TGG"	TCTGAAAGATATGATTTAC	7	0	4	1	4	1	3	4	2	4	2	4	3	2	3	1	4	4	3	2	16
"CG32812-cds,chrX:1182079..1182756,4,CGG"	GCTAGAGCAGCTGCACACG	19	0	15	15	14	14	16	14	12	4	13	7	5	6	9	11	19	11	28	40	83
"CG32812-cds,chrX:1182079..1182756,6,CGG"	GCCTGGATCGCCACCAGCG	1	0	1	2	2	1	2	1	0	0	0	1	1	0	0	1	1	1	1	1	6
"CG32812-cds,chrX:1182079..1182756,7,CGG"	TTCACCGCCAGATCATCGA	5	0	2	1	2	1	0	2	1	5	1	2	3	1	3	3	4	4	3	6	9
"CG32812-cds,chrX:1182079..1182756,8,CGG"	GTGACCCCAGCGCGCGTAT	1	0	2	1	0	0	1	0	0	1	2	0	2	0	0	0	1	2	1	1	9
"CG32812-cds,chrX:1182079..1182756,10,TGG"	GACACTTGCTCCACCATTT	14	0	11	8	12	14	12	16	9	13	10	9	17	13	9	7	8	14	11	17	66
"CG32817-cds,chrX:373677..373978,6,TGG"	CAGAATACCCTGAATCCAT	15	0	12	9	3	16	7	12	2	8	14	5	4	7	4	4	9	9	9	22	51
"CG32817-cds,chrX:373677..373978,6,TGG"	CAGAATACCCTGAATCCAT	15	0	12	9	3	16	7	12	2	8	14	5	4	7	4	4	9	9	9	22	51
"CG32817-cds,chrX:373677..373978,6,TGG"	CAGAATACCCTGAATCCAT	15	0	12	9	3	16	7	12	2	8	14	5	4	7	4	4	9	9	9	22	51
"CG32817-cds,chrX:373677..373978,7,GGG"	AGAATACCCTGAATCCATT	1	0	4	2	1	1	1	2	0	0	1	1	0	1	0	3	2	3	1	4	9
"CG32817-cds,chrX:373677..373978,7,GGG"	AGAATACCCTGAATCCATT	1	0	4	2	1	1	1	2	0	0	1	1	0	1	0	3	2	3	1	4	9
"CG33253-cds,chrX:19079737..19080239,4,CGG"	GTGCTAACCTTTCCCATCT	6	0	5	6	3	8	5	10	3	2	7	8	7	6	5	7	4	6	4	10	33
"CG33253-cds,chrX:19079737..19080239,7,CGG"	GTCTCCGAGTACGAGCGAG	2	0	1	0	1	0	0	0	0	0	1	0	0	0	1	2	1	1	0	3	5
"CG33253-cds,chrX:19079737..19080239,12,CGG"	GGATGGGGCGACTGCGCAG	23	0	20	23	10	17	13	19	10	13	12	16	12	8	11	10	13	20	14	26	98
"CG33253-cds,chrX:19079737..19080239,18,TGG"	TTCTTTGTGCTGCCCTGCG	5	0	10	4	2	6	3	6	2	5	7	6	4	1	3	7	3	6	7	4	24
"CG33253-cds,chrX:19079737..19080239,21,AGG"	TCCTTTGACGTGCCGCCGC	16	0	26	22	10	15	9	17	13	8	20	8	11	12	10	8	15	13	19	14	78
"CG34417-cds,chrX:6446044..6446326,4,CGG"	AACACGCTGGCCGGTTACG	10	0	9	7	4	11	7	16	4	5	7	6	6	6	1	5	10	14	5	14	43
"CG34417-cds,chrX:6446044..6446326,8,CGG"	ATCCGTTGGCCACCAGCCA	18	0	9	9	11	5	11	8	15	8	13	3	7	11	3	7	14	11	14	10	70
"CG34417-cds,chrX:6446044..6446326,9,AGG"	TTCCAGAGCCTCAAGTCTA	5	0	5	2	4	3	4	1	3	0	5	3	1	2	1	4	2	3	4	3	15
"CG34417-cds,chrX:6446044..6446326,11,CGG"	TCAGCCAGCCGAACACCAC	2	0	3	0	4	2	1	2	0	1	0	1	0	3	1	1	1	1	2	2	7
"CG34417-cds,chrX:6446044..6446326,15,AGG"	GATGTGCAGACCTCCTCGG	24	0	13	10	7	9	14	11	5	4	10	9	10	5	7	7	8	18	7	14	86
"CG3726-cds,chrX:5832703..5832993,3,TGG"	ACCATGTTCTCCCAGCTGC	108	0	87	86	59	63	79	83	43	64	70	71	65	66	52	49	82	106	92	105	489
"CG3726-cds,chrX:5832703..5832993,5,TGG"	TGCTTCTGCGACGTGACCC	5	0	3	4	1	1	2	4	4	3	1	2	3	2	0	1	2	3	2	7	23
"CG3726-cds,chrX:5832703..5832993,8,AGG"	GATCCGATCATCATCATGA	8	0	2	5	2	2	2	3	3	2	1	1	3	6	2	2	3	1	3	7	17
"CG3726-cds,chrX:5832703..5832993,11,AGG"	CTCATCGAGTTCATGTACA	4	0	4	1	0	4	1	1	0	0	4	3	1	1	2	0	1	0	4	8	25
"CG3726-cds,chrX:5832703..5832993,14,CCG"	ACCTTAGGCAGTACTGCTG	6	0	4	2	3	1	6	6	0	0	5	1	1	2	4	2	5	8	4	4	24
"CG3918-cds,chrX:6418723..6418827,4,CGG"	GGGCTGCCTGCAAGAAATG	1	0	5	1	0	3	1	2	1	1	1	1	0	0	1	1	1	0	1	0	10
"CG3918-cds,chrX:6418723..6418827,6,CCC"	CTTGTTGACGCTCGCCAGT	22	0	15	11	11	12	10	13	8	9	12	14	9	7	4	11	12	14	14	34	83
"CG3918-cds,chrX:6418723..6418827,8,CCT"	GCGTAGCCGCATTTCTTGC	1	0	3	1	3	1	2	0	1	3	1	0	0	0	1	0	0	4	0	0	9
"CG3918-cds,chrX:6418723..6418827,10,CCT"	ATTGCGGCATTGGTAGGTC	17	0	17	9	12	7	9	9	5	7	10	7	4	10	7	5	13	10	9	9	61
"CG3918-cds,chrX:6418899..6419759,1,TGG"	CCCAACAAGGAGATCCTGC	3	0	6	7	2	5	5	6	4	4	2	7	3	3	7	3	6	5	8	6	31
"CG4151-cds,chrX:5395907..5396455,4,TGG"	TCGTGGCCATCCAGGCTGA	6	0	4	0	1	3	6	9	2	4	5	2	3	3	4	2	4	7	5	4	30
"CG4151-cds,chrX:5395907..5396455,8,CGG"	CGTGTGTGGGTCGCTGCAC	44	0	47	37	34	31	30	32	19	30	35	34	30	21	25	19	28	32	58	53	217
"CG4151-cds,chrX:5395907..5396455,10,AGG"	AGTGTGTGCATCCGCAACA	1	0	1	0	0	1	2	1	1	1	1	1	0	0	0	0	0	0	1	5	6
"CG4151-cds,chrX:5395907..5396455,11,CGG"	AATGTGTGCACCCGCCTGC	5	0	12	10	9	15	11	9	6	5	12	9	7	8	5	3	8	10	4	5	51
"CG4151-cds,chrX:5395907..5396455,14,CGG"	GGAGAAGAATTGCCGCCGT	4	0	5	1	3	1	5	5	4	2	5	6	4	5	3	3	4	5	2	1	17
"CG42237-cds,chrX:13014786..13014994,3,TGG"	TTGCTTTTCTGCTGCCTCC	9	0	8	5	6	9	7	6	3	3	3	8	4	2	2	3	7	6	8	3	37
"CG42237-cds,chrX:13014786..13014994,8,TGG"	TATCTGACCTCGGAGGCGG	1	0	0	1	1	0	0	1	3	1	0	1	1	0	2	0	1	1	0	1	6
"CG42237-cds,chrX:13014786..13014994,9,AGG"	TGTCCTTTAGTTTGCCGCA	45	0	32	26	22	19	33	38	24	18	26	21	17	25	12	14	24	30	29	49	158
"CG42237-cds,chrX:13014786..13014994,11,CCC"	GTCGCAGCCAGAGGTTATA	6	0	4	8	12	8	8	10	3	5	5	11	4	7	1	2	6	6	5	8	35
"CG42237-cds,chrX:13014786..13014994,14,CCT"	CAACGAGGCCAGCAGCTGA	2	0	1	2	2	0	0	0	0	0	0	1	1	0	0	0	0	0	1	1	3
"CG42258-cds,chrX:12369800..12369873,8,CCT"	TCGATCGTATGCCGCTCCC	14	0	9	9	5	5	4	4	5	9	9	8	6	9	5	5	3	4	9	15	49
"CG42258-cds,chrX:12369948..12370030,1,AGG"	GGGACAATCCCTTTCGACC	15	0	15	5	2	6	2	12	3	5	7	12	5	8	2	4	12	10	16	5	44
"CG42258-cds,chrX:12369948..12370030,9,CCA"	ACAATTTCATCAGCCTCTC	3	0	1	3	1	0	0	4	0	5	3	0	3	4	0	0	4	5	4	4	15
"CG42258-cds,chrX:12370186..12370301,1,AGG"	AAGCCCATCACACCCACAG	27	0	13	8	16	15	12	11	8	10	12	6	16	13	9	7	20	15	19	24	75
"CG42258-cds,chrX:12370186..12370301,5,CGG"	AACGGGAGCGCCCAGCATG	24	0	11	20	11	8	9	11	12	8	13	10	10	14	4	11	14	14	15	13	75
"CG42578-cds,chrX:20317430..20317708,2,AGG"	AACGAGTTCTTGATGACAG	1	0	6	3	0	0	0	2	4	1	1	3	1	0	2	2	1	1	1	3	7
"CG42578-cds,chrX:20317430..20317708,3,TGG"	AGGATCCTGAGCAGCCGAG	89	0	49	46	34	38	51	45	24	36	54	52	31	47	34	43	46	61	73	58	292
"CG42578-cds,chrX:20317430..20317708,3,TGG"	AGGATCCTGAGCAGCCGAG	89	0	49	46	34	38	51	45	24	36	54	52	31	47	34	43	46	61	73	58	292
"CG42578-cds,chrX:20317430..20317708,3,TGG"	AGGATCCTGAGCAGCCGAG	89	0	49	46	34	38	51	45	24	36	54	52	31	47	34	43	46	61	73	58	292
"CG42578-cds,chrX:20317430..20317708,4,AGG"	GAGCAGCCGAGTGGATCGA	3	0	4	5	2	4	1	3	1	2	4	5	2	3	4	5	2	4	2	4	27
"CG42579-cds,chrX:20398692..20398991,2,AGG"	AACGAGTCTTTGATGACAG	7	0	7	2	4	1	5	2	2	2	4	5	5	2	2	4	4	5	5	9	28
"CG42579-cds,chrX:20398692..20398991,2,AGG"	AACGAGTCTTTGATGACAG	7	0	7	2	4	1	5	2	2	2	4	5	5	2	2	4	4	5	5	9	28
"CG42579-cds,chrX:20398692..20398991,3,TGG"	AGGATCCTGAGCAGCCGAG	89	0	49	46	34	38	51	45	24	36	54	52	31	47	34	43	46	61	73	58	292
"CG42579-cds,chrX:20398692..20398991,3,TGG"	AGGATCCTGAGCAGCCGAG	89	0	49	46	34	38	51	45	24	36	54	52	31	47	34	43	46	61	73	58	292
"CG42579-cds,chrX:20398692..20398991,3,TGG"	AGGATCCTGAGCAGCCGAG	89	0	49	46	34	38	51	45	24	36	54	52	31	47	34	43	46	61	73	58	292
"CG42580-cds,chrX:20445351..20445650,1,TGG"	ACGCGAAAGCAAATCCAAT	5	0	1	2	2	0	3	0	1	1	1	1	0	1	2	1	1	4	2	3	17
"CG42580-cds,chrX:20445351..20445650,2,AGG"	AACGAGTCTTTGATGACAG	7	0	7	2	4	1	5	2	2	2	4	5	5	2	2	4	4	5	5	9	28
"CG42580-cds,chrX:20445351..20445650,2,AGG"	AACGAGTCTTTGATGACAG	7	0	7	2	4	1	5	2	2	2	4	5	5	2	2	4	4	5	5	9	28
"CG42580-cds,chrX:20445351..20445650,3,TGG"	AGGATCCTGAGCAGCCGAG	89	0	49	46	34	38	51	45	24	36	54	52	31	47	34	43	46	61	73	58	292
"CG42580-cds,chrX:20445351..20445650,3,TGG"	AGGATCCTGAGCAGCCGAG	89	0	49	46	34	38	51	45	24	36	54	52	31	47	34	43	46	61	73	58	292
"CG43672-cds,chrX:15667362..15667941,3,CGG"	CTCAAATGCTGCACTGCGA	96	0	80	58	32	44	65	47	39	51	67	47	36	40	30	33	58	54	43	66	304
"CG43672-cds,chrX:15667362..15667941,8,TGG"	GCCGCCTCCGAACATTATT	3	0	0	1	0	1	0	0	0	0	2	2	0	0	1	0	0	0	0	2	2
"CG43672-cds,chrX:15667362..15667941,10,TGG"	AGTGTCTGCTTCCGGAATG	18	0	19	21	14	8	17	30	8	13	18	15	16	14	9	11	16	16	14	14	110
"CG43672-cds,chrX:15667362..15667941,12,CGG"	TTTGCCATAATCATGCCGT	6	0	4	2	11	2	3	3	2	2	1	6	7	2	3	1	5	3	6	11	32
"CG43672-cds,chrX:15667362..15667941,14,TGG"	GCGCAACTACGAGGACACT	34	0	43	27	26	19	28	34	24	30	15	38	32	33	14	21	28	32	38	67	193
"CG43689-cds,chrX:3971949..3972421,2,TGG"	CGCCGTTGTCCGAAAGCAA	6	0	5	3	5	7	8	9	4	6	9	1	5	7	2	6	12	5	9	8	34
"CG43689-cds,chrX:3971949..3972421,4,CGG"	TCACGAGACATCCATCAAG	23	0	23	24	15	17	16	22	9	8	13	9	13	14	12	11	4	15	18	37	82
"CG43689-cds,chrX:3971949..3972421,5,AGG"	CGCAGAAGAAACGCAAACA	7	0	7	9	2	5	6	8	4	3	5	2	2	9	2	4	2	3	1	0	23
"CG43689-cds,chrX:3971949..3972421,9,CGG"	GGCCACATCGCAGACAGTC	12	0	4	11	3	4	2	5	4	2	9	4	8	3	3	4	2	6	9	6	35
"CG43689-cds,chrX:3971949..3972421,11,TGG"	GGTTCACTGCCCACTCCGC	6	0	5	12	7	5	6	4	5	5	12	10	1	4	1	4	5	3	6	10	50
"CG5004-cds,chrX:17028258..17028703,4,AGG"	ACGCAATTGCCCTGGGAAT	3	0	2	1	1	0	2	4	4	1	1	3	5	2	2	1	0	4	2	3	15
"CG5004-cds,chrX:17028258..17028703,10,AGG"	GTGGCGGCAGCGGAGGTGC	8	0	3	2	2	0	2	1	0	1	0	0	2	4	1	1	2	1	2	1	14
"CG5004-cds,chrX:17028258..17028703,14,CGG"	CGTAGTCCGCGTCCGCTTT	6	0	16	6	7	8	7	6	8	4	6	7	3	4	10	2	13	11	8	9	52
"CG5004-cds,chrX:17028258..17028703,16,AGG"	AATTGCGATGCGACGATTG	2	0	2	4	2	1	3	5	0	3	6	5	0	1	1	2	3	1	2	5	14
"CG5004-cds,chrX:17028258..17028703,18,TGG"	CCCAAGTTTGCCAACGGAA	5	0	6	7	6	5	8	2	4	4	11	8	9	10	3	9	6	7	13	4	44
"CG5172-cds,chrX:17115580..17115805,7,cgg"	GTTTGCTGGGCGGTGGAGG	27	0	28	19	18	17	11	16	12	11	21	11	18	8	8	10	15	14	14	23	101
"CG5172-cds,chrX:17115580..17115805,24,CGG"	GTGGTGGTGGTGGTCAGAG	4	0	1	3	3	0	1	0	0	2	1	1	0	1	0	0	0	1	2	2	5
"CG5172-cds,chrX:17115580..17115805,29,CGG"	GCGGCGGTGGCCAAAAGAA	1	0	0	0	1	0	0	1	0	0	0	0	1	0	0	0	1	0	0	0	0
"CG5172-cds,chrX:17115580..17115805,36,CGG"	GAGGCGGCCATGGAGGTGG	3	0	0	0	0	2	2	2	0	1	4	2	1	1	1	2	3	1	4	1	4
"CG5172-cds,chrX:17115580..17115805,42,CCT"	CAGGCAACACACGAAAACA	2	0	1	1	1	0	0	0	0	0	0	1	1	1	0	0	0	0	0	0	5
"CG5254-cds,chrX:651874..652587,4,TGG"	GGCATCATGCCGCCAATCC	5	0	2	2	3	3	2	4	5	0	1	1	3	4	1	0	3	3	1	2	10
"CG5254-cds,chrX:651874..652587,7,TGG"	AAGCGGGCCATCAAGTTCC	4	0	5	1	1	3	5	3	2	0	3	4	3	2	2	1	1	2	1	2	21
"CG5254-cds,chrX:651874..652587,8,CGG"	CGAAGCCGCTCTTTCAATT	1	0	0	1	0	0	0	1	0	1	1	2	1	1	0	0	0	0	0	0	3
"CG5254-cds,chrX:651874..652587,9,TGG"	ACGCCGCTGACCTTTTCTC	146	0	106	116	76	84	104	99	74	75	97	98	50	68	61	63	88	106	73	63	531
"CG5254-cds,chrX:651874..652587,12,TGG"	GGACTGACAGCCGGCACAC	1	0	3	2	2	1	0	4	2	2	2	2	2	3	4	1	5	3	1	5	15
"CG5599-cds,chrX:14980836..14981519,1,TGG"	CTGCATGTGACCTCAAGCC	9	0	7	2	2	7	6	11	6	0	2	4	3	4	5	3	4	5	8	14	54
"CG5599-cds,chrX:14980836..14981519,3,TGG"	CCTTCAACCTCAGCGACAT	10	0	10	8	10	7	8	14	6	12	3	6	7	7	3	8	8	4	5	8	51
"CG5599-cds,chrX:14980836..14981519,7,AGG"	ATCCGCGAGGTAACCGTCA	5	0	3	4	6	6	6	3	6	7	4	4	6	7	3	6	8	7	4	7	32
"CG5599-cds,chrX:14980836..14981519,11,TGG"	GTGAAAGAGGGCGACACCG	1	0	1	0	0	0	0	0	1	1	1	0	1	0	0	0	0	2	1	0	2
"CG5599-cds,chrX:14980836..14981519,12,AGG"	CAGTTCGACAATCTCTGCG	1	0	2	4	0	2	1	1	2	2	2	2	1	3	1	1	1	1	5	0	8
"CG5662-cds,chrX:15104489..15105367,8,AGG"	GAGGAGGGCAAGTCGGAGG	10	0	10	10	5	3	15	6	6	5	8	7	8	9	3	7	8	5	7	12	42
"CG5662-cds,chrX:15104489..15105367,12,CGG"	GACGCCCACCTGCATCAGC	5	0	4	2	6	0	3	6	8	3	4	5	1	3	3	4	2	2	0	3	24
"CG5662-cds,chrX:15104489..15105367,14,CGG"	GCGAATCAGCTCCTGTTGC	68	0	57	49	39	40	43	47	32	46	45	26	30	28	27	23	48	45	44	44	238
"CG5662-cds,chrX:15104489..15105367,17,CGG"	ATGTGCAACCTACCATTTA	8	0	4	10	4	2	2	1	2	5	11	5	6	5	5	5	8	8	7	9	26
"CG5662-cds,chrX:15104489..15105367,18,AGG"	ATGCAGAGTTTATGTCACC	18	0	11	16	6	8	10	10	8	6	15	13	10	17	9	6	12	8	14	17	76
"CG6048-cds,chrX:5846631..5846697,3,CGG"	CTTCTCATTTTCTTGCCAT	1	0	1	0	2	0	1	2	0	0	0	0	0	2	0	0	1	0	1	1	5
"CG6048-cds,chrX:5846765..5846990,1,TGG"	GCAACGACACGAACACACT	4	0	1	1	2	3	2	4	3	0	3	2	3	2	0	2	4	6	6	8	6
"CG6048-cds,chrX:5846765..5846990,3,CGG"	ATCCGTCCGAGATTCAATG	13	0	22	22	14	14	9	13	13	11	11	14	15	13	11	6	21	23	19	18	75
"CG6048-cds,chrX:5846765..5846990,7,AGG"	AGGATTATCAATGGAACAG	1	0	2	2	0	1	0	1	0	1	0	0	1	0	1	1	2	0	1	2	4
"CG6048-cds,chrX:5846765..5846990,11,AGG"	CTGGGCGCAACTAGGCATC	17	0	16	14	20	9	10	9	10	7	13	6	15	10	8	4	21	12	20	21	60
"CG6540-cds,chrX:18542339..18542489,3,CGG"	ATCTGCCACCTTTTCTGCT	16	0	4	10	3	8	10	11	10	6	6	1	6	5	4	3	5	10	5	9	44
"CG6540-cds,chrX:18542339..18542489,5,CGG"	ACACGCTGTCCCCGAAAAC	6	0	3	2	0	2	1	3	1	2	2	1	1	0	0	1	4	2	7	2	6
"CG6540-cds,chrX:18542339..18542489,7,CCA"	CCGGGCTGCCCAGATTCAT	10	0	5	4	6	5	7	7	10	3	8	2	6	2	4	0	11	8	8	8	38
"CG6540-cds,chrX:18542339..18542489,10,CCT"	ACTGGGTCTGGTTGGAGCC	2	0	1	1	0	3	1	0	0	1	0	8	1	6	0	2	2	3	3	2	15
"CG6540-cds,chrX:18542339..18542489,15,CCA"	GATCGCCGAGCAGAAAAGG	1	0	0	0	1	4	0	0	1	1	1	1	1	0	2	2	4	1	1	1	7
"CG6788-cds,chrX:17782222..17783156,3,CGG"	AGGTCCTTCGATCAGAATG	2	0	0	1	0	1	1	1	0	1	1	0	1	0	0	2	3	2	0	4	8
"CG6788-cds,chrX:17782222..17783156,4,TGG"	GTGCAGTGCTCACCGCATT	3	0	3	0	0	5	1	1	2	1	3	2	5	1	0	1	1	4	1	2	14
"CG6788-cds,chrX:17782222..17783156,7,AGG"	ATCCTCGATCGATTCGCCA	3	0	4	1	3	0	2	1	2	2	3	3	1	2	1	4	3	4	1	1	15
"CG6788-cds,chrX:17782222..17783156,8,AGG"	AGCGATGAGCTGAAGAACC	1	0	1	3	2	0	1	0	0	0	0	0	1	0	1	1	0	1	0	0	5
"CG6788-cds,chrX:17782222..17783156,10,AGG"	GCCATGTCGGAAACCATCA	32	1	32	17	13	29	24	18	25	18	21	23	19	15	16	16	22	30	25	34	133
"CG6999-cds,chrX:8982504..8982798,5,AGG"	TGGGGTAAGCCGCAGACAA	2	0	1	2	1	1	0	1	1	1	1	2	1	1	0	0	0	2	3	4	12
"CG6999-cds,chrX:8982504..8982798,6,AGG"	GTAAGCCGCAGACAAAGGA	10	0	14	7	4	6	4	10	4	4	9	6	7	4	5	5	7	2	6	12	38
"CG6999-cds,chrX:8982504..8982798,7,TGG"	AGGAAGGTGAGTCTGCAAA	56	0	47	41	28	22	36	37	33	34	38	24	26	22	27	28	37	43	44	49	213
"CG6999-cds,chrX:8982504..8982798,7,TGG"	AGGAAGGTGAGTCTGCAAA	56	0	47	41	28	22	36	37	33	34	38	24	26	22	27	28	37	43	44	49	213
"CG6999-cds,chrX:8982504..8982798,9,AGG"	CCCTCAAATGACGATAAAA	7	0	2	4	1	1	3	6	2	3	2	5	1	2	1	3	5	4	2	4	18
"CG8128-cds,chrX:15592554..15592720,3,CGG"	TTCATGGAGCACACTCCTC	5	0	1	1	3	0	4	5	2	1	1	3	4	1	2	4	3	2	3	2	15
"CG8128-cds,chrX:15592554..15592720,4,CGG"	AGAAAACGACCCACATCCA	3	0	3	5	1	1	2	2	0	3	2	0	2	1	0	2	3	2	1	0	10
"CG8128-cds,chrX:15592554..15592720,5,CCA"	CTGCGAGCCAGAAAACCGG	21	0	28	14	10	14	15	16	13	8	22	19	11	19	7	13	21	9	11	4	104
"CG8128-cds,chrX:15592554..15592720,7,CCG"	AACGCCGGCTGGTTAAGTA	5	0	8	7	2	4	4	5	6	4	7	5	4	5	1	3	3	3	5	7	27
"CG8128-cds,chrX:15592554..15592720,10,CCT"	TCGTTTTCTAGCGGTCCGG	4	0	12	8	2	5	1	5	3	5	9	5	5	3	3	5	1	7	5	2	28
"CG8909-cds,chrX:15806812..15808127,1,TGG"	AACGTAACGCGCCCCACTA	21	0	13	17	10	9	10	14	13	11	13	8	8	8	7	6	22	14	12	17	85
"CG8909-cds,chrX:15806812..15808127,3,GGG"	TTCACCCGACAAACGCACT	26	0	27	26	20	13	14	19	16	17	17	24	16	18	10	10	19	22	21	38	131
"CG8909-cds,chrX:15806812..15808127,7,CGG"	AAGCACAAGCAGCTGCACT	19	0	13	10	6	10	4	14	6	3	6	9	6	16	9	6	10	11	8	20	72
"CG8909-cds,chrX:15806812..15808127,9,AGG"	GCCAGAATCGGACATTTAG	15	0	5	6	8	7	3	5	4	3	9	7	5	6	2	4	6	2	1	7	30
"CG8909-cds,chrX:15806812..15808127,15,CGG"	TCGCGGGAGGATCAGCTGT	28	0	32	15	13	14	20	25	8	22	22	15	27	20	9	9	19	23	36	16	124
"CG8916-cds,chrX:15816770..15817140,2,TGG"	AATCCCAACTACCCACGCA	9	0	19	11	14	5	17	6	5	9	14	5	14	2	12	5	9	9	4	10	51
"CG8916-cds,chrX:15816770..15817140,7,TGG"	AATATCCTAATCCGTAGCA	3	0	2	1	1	1	0	3	2	1	1	0	4	3	2	0	2	1	5	4	16
"CG8916-cds,chrX:15816770..15817140,10,TGG"	CCAGTTTCCGAATTGGACA	12	0	12	13	4	12	11	16	5	5	9	7	10	13	5	4	12	16	7	13	69
"CG8916-cds,chrX:15816770..15817140,12,CGG"	CTCGATGGATTGCTATTTC	4	0	1	4	1	1	0	2	0	0	3	1	1	0	0	3	2	3	1	0	14
"CG8916-cds,chrX:15816770..15817140,17,AGG"	GACAAACGGCTGAGCTTCA	21	0	27	17	12	24	17	21	16	15	31	10	13	17	7	17	13	32	27	14	128
"CG8931-cds,chrX:15878047..15878160,8,CGG"	GGAGCATCGGACTGGGGAC	24	0	17	23	10	14	21	10	7	9	15	9	17	14	5	6	19	17	21	25	99
"CG8931-cds,chrX:15878047..15878160,10,TGG"	AACATTTACCCGTGACCTA	5	0	2	6	5	4	0	1	1	4	3	3	4	4	2	1	3	3	4	5	21
"CG8931-cds,chrX:15878047..15878160,13,CCT"	AGTCCGATGCTCCTTGCCC	24	0	25	19	7	17	9	16	10	16	12	13	13	8	9	13	12	23	15	16	94
"CG8931-cds,chrX:15878047..15878160,14,CCG"	CACGGGTAAATGTTGATCC	4	0	2	3	3	3	0	2	0	1	3	3	2	1	1	0	0	4	0	3	12
"CG8931-cds,chrX:15878047..15878160,18,CCC"	GCTTCCCAAGTGTTTGCTA	2	0	3	2	0	3	2	0	2	2	2	2	0	1	2	1	3	1	1	2	9
"CG9657-cds,chrX:7312758..7312996,5,TGG"	TTGGTCTTTTGCCTGATGT	1	0	0	1	1	0	0	0	0	0	0	0	0	0	0	0	0	0	1	0	4
"CG9657-cds,chrX:7312758..7312996,7,AGG"	GCAACTGCGCTTAGAGTCC	38	0	46	30	17	22	34	36	23	27	36	21	23	22	16	15	31	23	28	44	194
"CG9657-cds,chrX:7312758..7312996,10,AGG"	CAAAAGGCCAATGGCTCAG	13	0	12	7	6	7	10	6	8	3	11	11	8	11	7	5	15	13	8	4	70
"CG9657-cds,chrX:7312758..7312996,13,TGG"	AGTAGTGCTGCCTCGTATT	4	0	0	2	1	0	0	0	2	2	2	1	0	1	0	1	0	0	1	3	4
"CG9657-cds,chrX:7312758..7312996,17,CCA"	CATCCAAAGCTCTGCAGGC	8	0	6	5	7	10	3	10	2	5	10	2	3	9	6	5	10	9	6	6	36
"Cp7Fc-cds,chrX:8371301..8372197,1,AGG"	TCCACGCCCGGCCCCGATG	8	0	11	15	6	6	7	7	3	7	5	9	6	11	3	1	12	7	6	10	42
"Cp7Fc-cds,chrX:8371301..8372197,2,CGG"	TACAATGTGAGCACAACTC	12	0	8	2	5	2	8	9	4	9	8	4	7	9	2	4	5	3	8	11	42
"Cp7Fc-cds,chrX:8371301..8372197,5,TGG"	GAAGAGACCACCAATCGCT	15	0	13	10	8	12	8	14	6	2	10	7	11	11	4	6	4	11	11	15	66
"Cp7Fc-cds,chrX:8371301..8372197,6,AGG"	CGCGTTGAGCCATACGATA	6	0	5	5	2	3	5	7	2	3	3	3	4	3	2	2	2	3	4	8	11
"Cp7Fc-cds,chrX:8371301..8372197,10,TGG"	CAGTACGATGTGATCGATG	4	0	1	1	0	1	3	3	3	3	2	1	0	3	3	1	2	4	3	10	15
"Cyp4g15-cds,chrX:11375566..11376246,4,TGG"	TCGGGATTCGAGTATGCGA	3	0	2	2	1	2	2	3	1	1	4	0	1	2	4	0	0	0	3	1	15
"Cyp4g15-cds,chrX:11375566..11376246,6,CGG"	CATCCTTCACGCCCGCCAT	2	0	4	4	1	1	4	3	0	3	2	3	1	1	1	1	4	3	2	1	9
"Cyp4g15-cds,chrX:11375566..11376246,7,AGG"	ACCCTGACGCGCTACTACA	2	0	1	0	0	0	1	3	0	3	4	1	1	0	0	2	2	1	2	3	4
"Cyp4g15-cds,chrX:11375566..11376246,10,CGG"	GCCTGCTGAACATCATCCA	3	0	1	1	0	2	1	3	1	1	0	1	2	2	0	0	0	2	1	3	15
"Cyp4g15-cds,chrX:11375566..11376246,12,AGG"	AAGGTGATCCGCAGCAAGA	1	0	3	1	4	2	2	3	5	1	3	0	1	1	1	0	2	5	0	7	12
"dpr8-cds,chrX:14319220..14319389,1,AGG"	TTCTTCACAGACTTCCTGC	7	0	5	5	2	4	2	4	2	3	5	4	4	2	2	2	3	4	3	6	30
"dpr8-cds,chrX:14319220..14319389,4,AGG"	TGCCAACGCCCGGAACCGG	1	0	0	0	1	0	0	1	0	0	1	0	0	1	0	0	1	0	1	0	0
"dpr8-cds,chrX:14319220..14319389,5,TGG"	CCACTTTCGACACGACCAT	33	0	26	25	16	27	18	22	12	17	20	29	12	22	17	11	19	27	22	53	150
"dpr8-cds,chrX:14319220..14319389,7,TGG"	CGAACATCACAGGACTCGT	17	0	11	10	8	8	10	8	8	1	8	7	3	10	6	3	12	5	11	7	51
"dpr8-cds,chrX:14319220..14319389,9,TGG"	ACCTGCCGCGTTAAGAATT	2	0	1	3	4	3	5	2	1	2	5	2	1	5	4	2	5	2	1	5	23
"e(y)1-cds,chrX:17736292..17736442,2,AGG"	CAAATCAAGCACGTGCCGA	9	0	2	6	5	1	7	4	8	6	5	5	5	3	4	4	10	3	8	2	42
"e(y)1-cds,chrX:17736292..17736442,4,AGG"	GTGATCATGTCCATCCTGA	2	0	1	1	2	1	3	0	1	1	4	3	1	2	2	2	2	2	3	2	13
"e(y)1-cds,chrX:17736292..17736442,6,TGG"	CAGGAGTACGAGCCGCGCG	6	0	3	3	1	2	2	0	2	0	3	2	1	1	0	2	3	1	1	1	14
"e(y)1-cds,chrX:17736292..17736442,8,CCG"	GCACTGATCTTGGCCTTAT	2	0	1	1	2	1	0	0	1	1	0	2	2	2	0	0	2	1	1	3	11
"e(y)1-cds,chrX:17736292..17736442,12,CCG"	TGATCACCTGCGCGTCCTT	9	0	10	7	3	3	6	8	6	3	9	5	4	3	3	5	6	5	11	10	47
"egh-cds,chrX:2490248..2491048,3,TGG"	GAGAACTCGTTCACGCTCG	1	0	0	1	2	0	2	0	0	3	0	1	2	0	0	0	2	1	1	0	6
"egh-cds,chrX:2490248..2491048,6,TGG"	TGGACTGAATACGGCCAAT	8	0	4	5	2	1	3	3	2	0	1	3	1	5	1	1	3	0	6	5	30
"egh-cds,chrX:2490248..2491048,8,AGG"	ACGCTGCTCACGCTGCCCC	13	0	8	5	5	6	6	7	6	6	6	6	4	11	3	7	3	6	8	8	30
"egh-cds,chrX:2490248..2491048,10,TGG"	CTGTTCAATTTCTGCGGCC	6	0	3	5	1	4	3	2	0	1	2	3	2	3	0	1	5	3	2	2	10
"egh-cds,chrX:2490248..2491048,11,AGG"	TACAATGCCTTCCCCGAGA	58	0	51	37	39	20	30	50	24	24	39	32	34	37	12	23	35	30	43	35	248
"fd3F-cds,chrX:3696590..3697782,1,TGG"	TTGTCAACATGCCCGTCAA	11	0	14	10	10	9	11	13	10	6	11	7	6	11	4	7	13	17	21	16	61
"fd3F-cds,chrX:3696590..3697782,2,CGG"	AACATGCCCGTCAATGGAA	100	0	82	84	51	60	61	78	45	46	68	67	57	63	41	38	71	69	86	80	398
"fd3F-cds,chrX:3696590..3697782,2,CGG"	AACATGCCCGTCAATGGAA	100	0	82	84	51	60	61	78	45	46	68	67	57	63	41	38	71	69	86	80	398
"fd3F-cds,chrX:3696590..3697782,3,GGG"	ACATGCCCGTCAATGGAAC	18	0	25	23	12	8	11	23	12	12	22	6	11	18	15	12	21	24	18	29	108
"fd3F-cds,chrX:3696590..3697782,3,GGG"	ACATGCCCGTCAATGGAAC	18	0	25	23	12	8	11	23	12	12	22	6	11	18	15	12	21	24	18	29	108
"fz3-cds,chrX:675509..677035,2,CGG"	CTGTTTCCGCTGTGCACGC	6	0	5	5	6	8	3	3	1	2	5	12	3	2	4	1	5	9	3	4	33
"fz3-cds,chrX:675509..677035,3,AGG"	ATTGCTGTGCGAGACTGTT	27	0	27	35	10	18	21	26	17	20	23	16	21	29	18	17	31	19	39	44	145
"fz3-cds,chrX:675509..677035,7,CGG"	TGTATGGAAAACGCTCCGC	1	0	1	0	0	1	0	0	1	0	2	0	1	1	0	1	1	1	0	1	5
"fz3-cds,chrX:675509..677035,10,CGG"	CTTCGTTCCTTAACTGCGA	2	0	1	3	2	0	0	0	0	1	1	2	0	2	2	1	3	2	0	0	12
"fz3-cds,chrX:675509..677035,12,AGG"	TTGTGCATGCAGATTCCAC	9	0	6	11	3	6	10	6	6	4	9	4	6	5	4	3	5	2	11	12	50
"gce-cds,chrX:15204420..15205249,2,AGG"	TCCTCCACGAGCCACAGTC	4	0	7	1	1	3	5	4	1	1	3	7	1	4	0	3	3	4	2	5	14
"gce-cds,chrX:15204420..15205249,7,CGG"	CCCTACTTTGACGAACCGC	16	0	9	10	9	6	10	6	8	9	10	4	11	6	3	4	7	11	8	9	48
"gce-cds,chrX:15204420..15205249,8,TGG"	GATGCCGATCTGCTTGTTC	6	0	5	6	4	4	4	5	4	3	8	7	2	5	6	2	5	5	4	5	33
"gce-cds,chrX:15204420..15205249,11,TGG"	GAATGCCAGCTGGACGAGC	1	0	3	1	1	0	3	3	0	1	1	3	1	2	1	0	1	0	1	1	10
"gce-cds,chrX:15204420..15205249,17,GGG"	TGGGATCGTGATGCGGATG	10	0	10	6	8	4	8	10	6	5	6	9	10	1	5	4	12	10	9	11	51
"GlcAT-I-cds,chrX:4025319..4025527,2,TGG"	CTGATCATTGTCTTCCTCG	36	0	33	21	13	21	20	28	17	19	22	17	20	17	20	9	27	23	27	25	127
"GlcAT-I-cds,chrX:4025319..4025527,4,CGG"	TGATGATGGTGCACCGAAA	10	0	12	17	8	6	11	19	8	11	14	8	8	10	10	7	17	10	16	14	66
"GlcAT-I-cds,chrX:4025319..4025527,8,AGG"	CAGGGTCCAGAATACCTCC	16	0	12	10	9	10	12	8	4	7	11	10	8	11	4	8	8	12	9	7	59
"GlcAT-I-cds,chrX:4025319..4025527,10,CGG"	CGTAACGCCAACGTATCCA	6	0	7	8	8	6	13	8	5	5	2	5	5	4	3	3	4	8	7	16	43
"GlcAT-I-cds,chrX:4025319..4025527,11,CCG"	GACCTGGCGCGGGCGAATG	1	0	2	1	0	0	0	0	0	0	0	0	0	0	2	0	0	1	2	0	3
"Gr2a-cds,chrX:1346736..1347719,4,CGG"	CTCGCCCCCCCGCCAGACT	6	0	4	3	2	5	9	5	2	1	1	2	3	3	1	0	3	3	3	5	28
"Gr2a-cds,chrX:1346736..1347719,8,TGG"	CCTGCTCCGGCGATCGCGC	6	0	5	0	5	0	4	4	2	2	3	3	3	0	1	1	1	3	2	1	8
"Gr2a-cds,chrX:1346736..1347719,12,CGG"	GGTTGGACCGTGCTGATAG	50	0	33	29	23	26	28	24	26	17	34	33	28	17	17	16	29	27	38	61	182
"Gr2a-cds,chrX:1346736..1347719,14,AGG"	ACCGTGTACGGCCTCTTCC	10	0	3	5	4	9	3	5	10	5	5	4	7	5	1	2	3	11	11	7	50
"Gr2a-cds,chrX:1346736..1347719,15,AGG"	AGCAGCGTAGAAGAGAAAC	9	0	6	5	3	7	3	5	3	6	4	6	6	4	3	3	7	1	0	2	25
"Hex-A-cds,chrX:9480531..9481877,4,CGG"	TCCTGCACGAGCTGCGCCG	13	0	12	7	6	8	5	14	6	11	10	8	10	7	2	5	3	15	15	9	53
"Hex-A-cds,chrX:9480531..9481877,7,AGG"	GCCAAGGATACACATCCCA	1	0	0	1	1	3	1	0	1	1	0	0	0	1	0	0	1	0	1	1	2
"Hex-A-cds,chrX:9480531..9481877,8,AGG"	TGCTTCGTAACGTATGTGC	18	0	11	14	10	7	14	9	5	5	16	10	6	6	4	2	9	11	14	15	59
"Hex-A-cds,chrX:9480531..9481877,10,TGG"	TGCCCAATGGCAATGAGCG	2	0	6	0	3	1	0	1	2	2	1	2	0	1	0	0	1	0	1	3	7
"Hex-A-cds,chrX:9480531..9481877,14,GGG"	AGTTCTTGGCCTTGGATCT	6	0	4	3	3	3	3	1	2	3	5	1	2	4	1	2	6	3	4	4	22
"Hsp60-cds,chrX:11004074..11005444,4,CGG"	ATGCCAAGGATGTGCGTTT	46	0	51	47	25	20	22	37	17	15	40	23	26	28	15	16	35	21	25	23	150
"Hsp60-cds,chrX:11004074..11005444,6,AGG"	GTGCGCGCCATGATGCTCC	24	0	16	14	10	12	10	8	11	6	17	8	10	7	10	11	15	16	17	22	84
"Hsp60-cds,chrX:11004074..11005444,9,TGG"	GATGTGCTGGCCGATGCTG	3	0	3	1	1	2	5	1	2	1	3	2	0	2	2	1	3	3	4	2	26
"Hsp60-cds,chrX:11004074..11005444,14,TGG"	TGTGATCATTGAGCAGTCG	2	0	2	1	1	3	4	3	3	2	4	2	1	8	3	0	2	5	2	5	13
"Hsp60-cds,chrX:11004074..11005444,18,CGG"	CGCCCAAAATCACCAAGGA	25	0	43	29	19	20	14	24	16	19	32	26	18	20	13	11	17	26	21	23	135
"Lsp1alpha-cds,chrX:12384416..12384625,4,AGG"	CACAAGACCCACGACATCA	3	0	3	4	0	0	1	2	1	1	5	3	5	2	0	2	5	2	0	4	10
"Lsp1alpha-cds,chrX:12384416..12384625,6,TGG"	TTCGAGATCGTCTACCGCG	597	1	511	464	315	346	348	396	319	297	414	393	330	332	224	224	443	442	421	435	2330
"Lsp1alpha-cds,chrX:12384416..12384625,6,TGG"	TTCGAGATCGTCTACCGCG	597	1	511	464	315	346	348	396	319	297	414	393	330	332	224	224	443	442	421	435	2330
"Lsp1alpha-cds,chrX:12384416..12384625,6,TGG"	TTCGAGATCGTCTACCGCG	597	1	511	464	315	346	348	396	319	297	414	393	330	332	224	224	443	442	421	435	2330
"Lsp1alpha-cds,chrX:12384416..12384625,6,TGG"	TTCGAGATCGTCTACCGCG	597	1	511	464	315	346	348	396	319	297	414	393	330	332	224	224	443	442	421	435	2330
"lz-cds,chrX:9179954..9180815,8,TGG"	GCTGCTGGGGAGTCGCAAT	4	0	0	5	4	3	1	1	1	0	1	1	1	1	2	0	3	5	2	7	13
"lz-cds,chrX:9179954..9180815,11,TGG"	ACGGAATCGCAATTGCAGC	61	0	52	46	33	33	31	48	27	23	49	33	32	40	27	26	38	51	39	25	220
"lz-cds,chrX:9179954..9180815,15,Cgg"	TGCCATTGGCTTCCGGATA	2	0	5	3	5	2	4	4	2	2	3	4	1	3	1	0	3	6	6	4	20
"lz-cds,chrX:9179954..9180815,22,tgg"	CTCGGATTGGGACTGGGCT	43	0	33	35	19	13	24	22	19	19	33	20	20	18	8	10	21	30	24	31	140
"lz-cds,chrX:9179954..9180815,29,tgg"	TTGGGACTGGGCCAGGAAT	2	0	2	2	0	1	2	1	1	0	0	1	0	1	0	0	1	1	1	4	9
"m-cds,chrX:11657237..11657314,8,CCT"	TATACAGCTACTAAACCTA	1	0	2	0	1	3	2	1	1	0	1	1	1	1	3	0	0	1	0	0	4
"m-cds,chrX:11660360..11660513,1,TGG"	CATAGCTGGTAATGAACTG	8	0	17	10	3	3	5	5	5	8	8	3	6	9	9	4	6	8	11	16	48
"m-cds,chrX:11660360..11660513,5,TGG"	ATGCCCAATATCGTCTCAC	1	0	1	0	0	0	1	1	0	0	0	1	1	0	0	0	0	0	0	3	1
"m-cds,chrX:11660360..11660513,9,TGG"	ATGTGCGGCAAGGATCACA	1	0	1	6	0	1	1	0	1	0	0	2	0	1	1	0	1	1	2	1	10
"m-cds,chrX:11660360..11660513,10,AGG"	ACCTTTTCGCATCCATTCG	10	0	11	10	10	11	5	10	5	10	11	6	8	7	5	5	14	8	11	16	47
"mei-P26-cds,chrX:9060572..9061065,5,CGG"	ACGGTCGATCCGTGTCCTC	12	0	12	2	7	6	8	5	0	4	11	8	8	2	7	1	8	7	5	4	32
"mei-P26-cds,chrX:9060572..9061065,8,CGG"	GACGATGCCTCGAACTCAT	3	0	4	6	1	3	5	6	7	5	8	3	4	0	0	1	4	4	8	2	23
"mei-P26-cds,chrX:9060572..9061065,12,CGG"	TCCAGCTCTGGTTCCTGCT	22	0	25	20	10	24	26	16	23	17	36	24	20	11	10	7	21	28	14	32	140
"mei-P26-cds,chrX:9060572..9061065,17,CGG"	CGGGCACCGATACGGACAC	21	0	26	15	16	11	20	17	11	9	12	7	6	10	10	8	16	18	11	10	89
"mei-P26-cds,chrX:9060572..9061065,21,TGG"	AGCAGCAATGTCGGCAGTC	23	1	19	15	12	8	12	13	11	10	22	10	14	15	13	8	15	17	17	21	89
"Muc12Ea-cds,chrX:14171862..14175389,4,TGG"	CGGCCGCGTTCACGATGTT	25	0	24	16	14	11	12	17	13	15	17	11	15	16	12	8	18	20	13	10	91
"Muc12Ea-cds,chrX:14171862..14175389,5,CGG"	CCCACATCCGCATCGTGCC	103	0	90	66	47	53	56	48	52	60	85	69	52	52	40	31	73	75	77	96	409
"Muc12Ea-cds,chrX:14171862..14175389,6,CGG"	GAGCACCGCATTACCAGTC	3	0	6	2	5	4	6	5	0	5	5	0	4	3	2	1	2	2	2	2	20
"Muc12Ea-cds,chrX:14171862..14175389,7,TGG"	CCGCTACTCCGCATAATTG	48	0	45	41	34	23	41	33	18	21	32	17	31	26	19	23	36	43	21	27	212
"Muc12Ea-cds,chrX:14171862..14175389,8,AGG"	CGACACTACGAGCTCCAGC	23	0	34	21	18	14	20	36	14	16	22	13	20	11	18	10	30	42	11	20	134
"N-cds,chrX:3064668..3065014,2,AGG"	TCGTCGCAGCACAATCAGC	9	0	12	13	11	6	15	14	5	4	14	5	5	8	5	9	11	10	16	18	58
"N-cds,chrX:3064668..3065014,3,CGG"	CGCCTTCGAGCCAACATTC	9	0	3	2	1	4	2	2	0	3	5	3	3	2	2	1	0	1	6	3	19
"N-cds,chrX:3064668..3065014,6,TGG"	CAGCATTTGGTCCAAACGT	15	0	17	10	15	10	12	10	8	9	15	6	11	9	10	7	9	16	11	13	72
"N-cds,chrX:3064668..3065014,7,CGG"	AGCTATCCGACGCCCTCGC	5	0	1	5	4	4	1	7	1	5	6	3	4	6	4	2	1	6	2	5	28
"N-cds,chrX:3064668..3065014,10,TGG"	GCCGCGATCGAATTCCGAT	39	0	31	41	23	27	32	23	21	20	31	30	27	17	18	22	33	29	24	31	188
"NnaD-cds,chrX:13605544..13605926,5,CGG"	TTGAATCGCGCTTCGAGAG	7	0	11	7	4	5	4	8	2	6	8	5	6	4	3	4	6	14	10	15	43
"NnaD-cds,chrX:13605544..13605926,9,CGG"	ACCCGATCTCTATACCAGC	2	0	2	0	2	0	5	1	0	0	2	2	0	1	1	1	1	2	1	2	8
"NnaD-cds,chrX:13605544..13605926,11,AGG"	CTTCCGTGTGCGACGCACC	43	0	42	30	34	25	20	27	19	13	28	24	17	20	13	14	24	26	29	18	125
"NnaD-cds,chrX:13605544..13605926,12,TGG"	CGCTTCTCCATTGTCAATC	3	0	0	3	2	2	1	2	2	2	0	0	0	2	0	0	1	1	0	0	10
"NnaD-cds,chrX:13605544..13605926,14,TGG"	CGGACAGTCTTTACAACGA	8	0	7	3	2	1	3	4	4	1	3	3	1	4	1	1	4	7	7	4	26
"OdsH-cds,chrX:17685100..17685481,5,TGG"	GACAAGTCCAACATCCCCA	1	0	0	5	2	0	0	2	1	0	1	1	1	1	1	0	2	1	1	0	5
"OdsH-cds,chrX:17685100..17685481,6,CGG"	TCCGCTTTGCAACTTTACG	1	0	0	1	1	0	0	0	1	0	1	0	2	1	0	1	2	1	1	2	4
"OdsH-cds,chrX:17685100..17685481,8,CGG"	CTGTCAACATGCAAGTGAG	1	0	1	0	3	3	0	0	1	0	0	1	0	0	0	0	0	3	0	1	4
"OdsH-cds,chrX:17685100..17685481,10,TGG"	TCCGTTCTCAACTTGTCCA	17	0	8	9	13	5	11	15	7	11	10	8	9	7	6	10	9	11	10	18	70
"OdsH-cds,chrX:17685100..17685481,12,TGG"	GTGTATATGATCCGCCAAA	2	0	5	5	1	1	0	3	5	2	2	1	4	5	1	4	4	3	3	5	18
"par-6-cds,chrX:17597684..17597758,3,AGG"	AGTGACACGAATCTAATCG	3	0	3	2	3	3	1	2	0	1	5	1	3	4	0	1	3	2	5	1	19
"par-6-cds,chrX:17598405..17598633,1,TGG"	CGATGCAGAGTTTCGGAGG	14	0	17	16	4	17	6	16	8	10	14	11	13	6	6	4	10	14	10	7	45
"par-6-cds,chrX:17598405..17598633,4,CGG"	CATACTCTACATCGATCCG	9	0	4	4	2	4	4	7	5	2	4	6	4	2	4	3	8	3	6	4	31
"par-6-cds,chrX:17598405..17598633,6,CGG"	TTAACAACGACGATAACTT	3	0	0	3	0	0	1	1	2	0	3	3	3	0	3	0	1	3	2	2	12
"par-6-cds,chrX:17598405..17598633,9,CGG"	AACAGCACGTCCACTTTTA	1	0	2	0	0	0	1	2	0	1	2	1	0	6	0	0	0	0	4	1	9
"peb-cds,chrX:4514027..4514893,6,CGG"	CGACGGGACTCCACCACAT	3	0	2	2	2	1	4	1	2	3	5	3	5	1	2	2	3	2	2	3	14
"peb-cds,chrX:4514027..4514893,9,TGG"	TCGCTGGAGCATCTGGATC	5	0	8	6	4	6	6	4	5	6	5	2	6	5	6	7	12	10	8	4	40
"peb-cds,chrX:4514027..4514893,13,CGG"	GTACGCCCAAAAAACTGGG	3	0	4	2	1	0	0	4	1	2	2	1	1	0	0	0	1	3	1	2	10
"peb-cds,chrX:4514027..4514893,15,TGG"	ACATCCACGCCACATGAGC	7	0	6	3	2	6	4	3	1	8	3	6	5	1	3	2	5	4	5	5	33
"peb-cds,chrX:4514027..4514893,18,TGG"	CTGCTGAGTGATGAAGACG	28	0	21	22	13	21	13	20	5	21	23	16	9	15	12	7	13	16	23	34	117
"PI4KIIIalpha-cds,chrX:2526945..2527330,5,TGG"	ATGAAGCTGACCGACGAAA	3	0	6	6	5	4	2	9	5	2	3	2	2	3	2	0	6	3	5	4	29
"PI4KIIIalpha-cds,chrX:2526945..2527330,9,TGG"	ATGATCATGGGCGGCAAGA	10	0	5	4	4	5	5	2	6	0	5	4	12	4	5	2	3	5	9	15	37
"PI4KIIIalpha-cds,chrX:2526945..2527330,12,AGG"	TTCTGCGAGCTGTGCGTGC	7	0	2	2	4	4	2	3	4	5	3	0	2	3	1	2	1	3	2	1	6
"PI4KIIIalpha-cds,chrX:2526945..2527330,13,AGG"	CTCGCCGTTCGTCCGTATC	18	0	25	11	11	8	8	9	5	7	11	14	5	6	9	9	14	8	11	12	69
"PI4KIIIalpha-cds,chrX:2526945..2527330,15,TGG"	TCGCTGGTATCCCTGATGC	15	0	10	14	13	5	12	13	9	6	11	9	8	9	7	3	16	9	12	21	66
"Pvf1-cds,chrX:18732121..18732375,6,AGG"	CTTGGTGTCCCCGAACAAC	3	0	7	8	3	1	2	3	0	4	2	2	3	3	1	4	2	5	4	6	15
"Pvf1-cds,chrX:18732121..18732375,8,AGG"	TCCTCCTCCACGCAGACCA	87	0	88	60	38	47	57	55	56	40	56	38	40	52	37	43	50	50	76	80	333
"Pvf1-cds,chrX:18732121..18732375,11,CGG"	CAGGCGGACGATCCCAGTG	18	0	8	12	13	5	14	9	8	5	13	13	5	8	9	7	15	11	10	12	61
"Pvf1-cds,chrX:18732121..18732375,17,AGG"	TGGAGGGCAGCTGCTGCCA	1	0	1	2	2	2	1	2	0	2	0	1	2	2	2	0	0	2	3	3	9
"Pvf1-cds,chrX:18732121..18732375,20,CCA"	GCACTGGCAGGATGAGCAA	11	0	8	8	5	10	9	4	8	2	8	6	6	1	8	6	8	10	12	10	58
"ric8a-cds,chrX:9150330..9150410,5,TGG"	GACCACATTCCCGCCATCC	81	0	77	74	68	36	59	55	33	41	75	64	50	50	41	30	54	71	55	81	350
"ric8a-cds,chrX:9150330..9150410,6,CCT"	CTTGGCCTCTAGTCGTTTC	7	0	8	4	3	4	4	4	1	5	2	5	0	1	0	3	1	4	3	0	19
"ric8a-cds,chrX:9150330..9150410,8,CCA"	GTCCAGGATGGCGGGAATG	3	0	2	2	5	3	3	3	1	2	3	3	1	4	2	1	3	2	6	3	18
"ric8a-cds,chrX:9150476..9152116,1,TGG"	TTTCCGCACAGACAACCTG	6	0	4	2	5	2	3	8	5	6	10	2	6	4	9	6	8	7	3	4	42
"ric8a-cds,chrX:9150476..9152116,4,CGG"	AACTGTGGCTGGCCATCTT	39	0	29	29	20	16	11	19	13	16	21	16	17	22	15	17	24	27	22	38	123
"Rpn13R-cds,chrX:5025991..5026965,4,TGG"	GAGTACAAGGCCGGCCGCA	6	0	7	4	5	7	8	7	7	3	6	13	5	7	4	5	7	8	8	13	35
"Rpn13R-cds,chrX:5025991..5026965,7,AGG"	TCGAACCCGATGACCGCAA	5	0	1	5	0	0	2	3	1	0	3	2	4	2	3	4	4	3	2	2	18
"Rpn13R-cds,chrX:5025991..5026965,8,TGG"	TAATCAGCTCCATATCCAC	1	0	3	1	2	0	0	2	1	1	1	1	2	1	3	2	4	2	6	3	15
"Rpn13R-cds,chrX:5025991..5026965,13,TGG"	CGTTCCGGGTCCGTTGAGC	4	0	3	6	1	2	1	4	1	2	3	2	5	1	1	4	5	1	0	3	19
"Rpn13R-cds,chrX:5025991..5026965,16,CGG"	GCATTGATCAGTGCAAAAC	7	0	4	4	2	4	4	8	3	4	6	6	3	2	1	3	5	6	2	9	28
"RpS10b-cds,chrX:19492467..19492949,2,AGG"	TACGAGTACCTCTTCAAGG	1	0	0	0	0	0	0	0	1	1	0	1	0	0	0	0	0	0	1	0	1
"RpS10b-cds,chrX:19492467..19492949,3,GGG"	ACGAGTACCTCTTCAAGGA	1	0	3	1	2	2	1	2	2	0	1	2	3	2	1	0	2	2	1	2	6
"RpS10b-cds,chrX:19492467..19492949,3,GGG"	ACGAGTACCTCTTCAAGGA	1	0	3	1	2	2	1	2	2	0	1	2	3	2	1	0	2	2	1	2	6
"RpS10b-cds,chrX:19492467..19492949,4,TGG"	TTCAAGGAGGGCGTGATCG	6	0	4	5	7	3	4	6	3	7	8	4	5	6	4	4	4	5	13	6	40
"RpS10b-cds,chrX:19492467..19492949,6,CGG"	TTCCATGCCCAGAAGCACC	6	0	1	7	0	4	3	2	0	1	9	9	2	5	2	1	4	3	5	9	26
"RpS14a-cds,chrX:7828067..7828303,3,AGG"	GCTAAAGTTCAGAAGGAGG	41	0	26	19	18	16	22	19	22	10	19	16	21	20	9	15	16	17	15	31	111
"RpS14a-cds,chrX:7828067..7828303,3,AGG"	GCTAAAGTTCAGAAGGAGG	41	0	26	19	18	16	22	19	22	10	19	16	21	20	9	15	16	17	15	31	111
"RpS14a-cds,chrX:7828067..7828303,4,AGG"	GTTCAGAAGGAGGAGGTTC	17	0	20	17	9	19	14	14	13	11	20	20	11	19	11	8	18	19	16	18	90
"RpS14a-cds,chrX:7828067..7828303,4,AGG"	GTTCAGAAGGAGGAGGTTC	17	0	20	17	9	19	14	14	13	11	20	20	11	19	11	8	18	19	16	18	90
"RpS14a-cds,chrX:7828067..7828303,5,TGG"	GAGGAGGTTCAGGTCCAGC	65	0	61	36	30	39	43	50	21	34	65	42	27	31	27	24	43	54	52	44	250
"RpS14b-cds,chrX:7829236..7829472,3,AGG"	GCTAAAGTTCAGAAGGAGG	41	0	26	19	18	16	22	19	22	10	19	16	21	20	9	15	16	17	15	31	111
"RpS14b-cds,chrX:7829236..7829472,3,AGG"	GCTAAAGTTCAGAAGGAGG	41	0	26	19	18	16	22	19	22	10	19	16	21	20	9	15	16	17	15	31	111
"RpS14b-cds,chrX:7829236..7829472,4,AGG"	GTTCAGAAGGAGGAGGTTC	17	0	20	17	9	19	14	14	13	11	20	20	11	19	11	8	18	19	16	18	90
"RpS14b-cds,chrX:7829236..7829472,4,AGG"	GTTCAGAAGGAGGAGGTTC	17	0	20	17	9	19	14	14	13	11	20	20	11	19	11	8	18	19	16	18	90
"RpS14b-cds,chrX:7829236..7829472,5,TGG"	GAGGAGGTTCAGGTCCAGC	65	0	61	36	30	39	43	50	21	34	65	42	27	31	27	24	43	54	52	44	250
"Seipin-cds,chrX:2514343..2514626,6,CGG"	GGGCCGACGTTTCCTCATT	42	0	36	23	17	16	24	29	17	13	30	18	23	18	24	12	32	33	20	21	133
"Seipin-cds,chrX:2514343..2514626,11,AGG"	TACGATCGCGTGCGCAGCA	1	0	3	1	2	1	1	2	1	1	0	0	0	1	0	0	0	4	1	0	7
"Seipin-cds,chrX:2514343..2514626,17,TGG"	GTGGGCACGGTGCGAGAGC	29	0	23	13	9	6	22	13	9	13	18	11	17	11	6	9	22	11	12	10	80
"Seipin-cds,chrX:2514343..2514626,21,TGG"	GGCCTCATCGCCTTCGCCG	71	0	73	48	48	53	70	55	39	38	67	43	41	38	24	42	65	63	44	53	289
"Seipin-cds,chrX:2514343..2514626,25,CGG"	TTCTACTACGTCTACATGC	1	0	1	0	0	0	1	2	1	0	1	1	1	1	1	0	0	0	0	0	3
"sgg-cds,chrX:2566947..2567136,2,AGG"	CGAGTATACGCCCAGTGCC	35	0	20	26	22	24	18	28	21	17	21	20	8	19	17	11	18	25	20	25	123
"sgg-cds,chrX:2566947..2567136,4,TGG"	TTCTTCGATGAGCTACGCA	1	0	0	1	2	1	0	0	2	1	1	0	2	2	0	0	1	2	0	3	9
"sgg-cds,chrX:2566947..2567136,7,CGG"	GTAATCACACCTTGCCCAA	18	0	21	19	17	10	13	22	15	10	19	10	18	19	16	10	25	19	26	18	99
"sgg-cds,chrX:2566947..2567136,8,CCG"	TTCTGTAGGAGTGCGTATA	7	0	7	2	5	2	4	7	3	5	5	1	4	6	4	6	2	8	10	7	26
"sgg-cds,chrX:2566947..2567136,10,CCC"	GGCGTATACTCGAGCAGCA	5	0	5	2	5	3	2	2	1	2	5	3	1	4	1	0	8	8	1	5	9
"skpA-cds,chrX:551143..551631,4,CGG"	TCCAGATCGCCAAGTGCTC	7	0	14	3	6	7	5	0	3	3	4	6	5	7	1	4	5	6	5	7	36
"skpA-cds,chrX:551143..551631,7,CGG"	AGACCATGCTGGAGGACTG	6	0	6	4	1	3	5	9	4	2	7	4	6	2	2	4	6	7	10	10	29
"skpA-cds,chrX:551143..551631,10,AGG"	AATTCGACGATTCTTCGCA	11	0	12	16	3	6	10	4	4	6	15	9	10	8	2	5	10	4	12	6	37
"skpA-cds,chrX:551143..551631,13,AGG"	ACCTGGGCTCACTACCACA	8	0	15	12	11	13	7	9	8	6	10	13	11	8	4	5	16	12	11	16	52
"skpA-cds,chrX:551143..551631,16,AGG"	ACGGAGGATGATGAGAGCA	22	0	16	15	9	7	17	15	8	12	8	12	13	10	7	5	18	14	18	37	91
"Sp1-cds,chrX:9647740..9649302,7,CGG"	CTCCTGGGTAAAGTGGAGG	10	0	5	11	8	10	4	12	9	3	5	5	5	6	1	9	11	6	7	14	27
"Sp1-cds,chrX:9647740..9649302,12,TGG"	TTCGCGTCATCCGTACGAT	1	0	0	0	0	2	2	2	0	1	0	1	1	0	0	0	0	0	0	1	7
"Sp1-cds,chrX:9647740..9649302,14,AGG"	TTCAATGCGGTTACCCACA	1	0	0	0	1	0	0	0	1	0	0	0	1	0	0	0	0	0	1	1	4
"Sp1-cds,chrX:9647740..9649302,18,TGG"	GGCCAGCGTGAATTCCGGC	3	0	1	8	1	2	5	2	1	2	3	5	1	3	1	3	0	5	3	2	17
"Sp1-cds,chrX:9647740..9649302,22,TGG"	GCACAGTGCCGCCGGATCC	19	0	9	8	5	5	11	7	8	5	7	8	5	5	3	5	11	13	6	7	51
"Tis11-cds,chrX:12554817..12554900,2,TGG"	ATTCGCACTACTTCGAGCG	3	0	1	0	0	1	1	1	0	0	2	3	1	1	0	1	2	1	2	2	14
"Tis11-cds,chrX:12571770..12572089,1,AGG"	GGTGATTTCGATTGCAACG	8	0	8	2	2	8	3	2	3	0	1	5	1	3	2	5	9	6	5	3	21
"Tis11-cds,chrX:12571770..12572089,4,CGG"	TAAGGATGCTGCTCGCCCA	29	0	22	24	15	16	18	15	15	10	20	17	15	13	11	9	24	14	28	26	119
"Tis11-cds,chrX:12571770..12572089,7,CGG"	AGCCACATCGCCACCATGG	98	0	82	52	62	48	64	59	38	49	62	58	41	63	31	40	69	76	77	71	403
"Tis11-cds,chrX:12571770..12572089,8,CGG"	ACACGAACCATTTCACAGC	48	0	43	29	29	19	37	29	16	30	42	33	27	36	18	30	27	47	35	36	191
"Twdlalpha-cds,chrX:16637053..16637881,5,TGG"	ACTATGGCAGCGGAGTGTC	12	0	12	12	7	9	8	7	11	4	11	4	16	7	2	7	19	9	12	24	56
"Twdlalpha-cds,chrX:16637053..16637881,7,TGG"	TGACCACGTCCGGTTCCAG	3	0	4	2	1	4	1	3	0	3	1	1	5	0	0	1	1	5	3	5	19
"Twdlalpha-cds,chrX:16637053..16637881,11,CGG"	TCCAGCGGCGGTTTCCTGA	3	0	1	1	1	0	0	1	0	1	3	1	0	0	1	2	1	0	0	0	7
"Twdlalpha-cds,chrX:16637053..16637881,14,TGG"	ATTCTTCGGTGGCTTCCTA	5	0	3	6	3	5	2	2	4	2	3	4	1	4	0	3	5	6	6	2	19
"Twdlalpha-cds,chrX:16637053..16637881,17,TGG"	CATTCCAGACCGCCAGCGT	36	0	30	28	26	23	22	11	18	26	31	17	19	16	7	9	26	34	17	28	133
"TwdlZ-cds,chrX:16632211..16632843,4,CGG"	TATTTACCACCACCGAATC	6	0	7	5	0	2	3	7	2	2	1	3	2	4	1	2	0	2	3	8	18
"TwdlZ-cds,chrX:16632211..16632843,6,AGG"	TCACCCGCCGAAGATCCTG	60	0	40	49	25	26	33	42	26	29	43	33	34	24	21	28	39	47	32	49	222
"TwdlZ-cds,chrX:16632211..16632843,8,TGG"	GAGCCAAGAACGAAACACT	3	0	6	2	3	0	3	3	0	2	4	2	0	2	1	0	2	3	4	4	13
"TwdlZ-cds,chrX:16632211..16632843,11,CGG"	ATTTTCATCCGCGCTCCAA	10	0	8	18	6	11	14	12	5	9	11	9	16	11	5	10	15	11	7	8	54
"TwdlZ-cds,chrX:16632211..16632843,13,CGG"	AGCGAGCATGTGAAATATA	1	0	0	0	0	0	0	0	0	0	0	0	3	0	0	0	0	0	0	0	4
"unc-4-cds,chrX:17662964..17663648,6,CGG"	CAGCATCCCCAACGCCCAC	18	0	13	16	13	10	13	13	8	13	22	9	14	8	9	7	15	10	14	10	57
"unc-4-cds,chrX:17662964..17663648,8,TGG"	AACGCCGGTCAGCATCTGT	5	0	3	5	3	4	1	6	3	2	6	3	1	2	3	1	2	7	1	4	19
"unc-4-cds,chrX:17662964..17663648,11,CGG"	CCTGCTCCACATCCGTATC	1	0	1	0	1	1	1	1	0	0	0	0	0	0	1	0	0	1	1	3	1
"unc-4-cds,chrX:17662964..17663648,15,CGG"	TCCGAGGGCCTCCATCCGA	10	0	18	8	4	4	5	8	4	1	13	9	6	6	3	3	13	5	7	4	39
"unc-4-cds,chrX:17662964..17663648,16,TGG"	TATGCCGCCGCCGCCCAAC	5	0	4	3	3	2	4	0	1	2	6	0	1	2	2	1	1	5	3	2	16
"CG17167-cds,chrXHet:51925..52065,3,TGG"	TTTGATGAGCAGCTTCTGC	2	0	4	1	3	1	1	3	2	4	1	2	2	0	2	2	2	5	2	2	13
"CG17167-cds,chrXHet:51925..52065,4,TGG"	TGCCACGCGCTCAGTGTCC	32	0	39	25	30	17	22	24	12	21	38	26	25	10	9	16	42	23	22	33	148
"CG17167-cds,chrXHet:51925..52065,8,CGG"	GAGTTCGCCGACCTGTTTA	1	0	2	1	2	1	0	0	2	0	0	2	0	1	0	0	1	0	0	0	5
"CG17167-cds,chrXHet:51925..52065,9,CCT"	AGGACACTGAGCGCGTGGC	13	0	10	11	5	7	11	7	7	8	11	10	6	11	9	4	12	12	11	8	56
"CG17167-cds,chrXHet:51925..52065,12,CCG"	GGTCGGCGAACTCGTCCAT	4	0	2	4	2	2	3	0	1	1	5	1	2	0	2	3	5	7	1	4	18
"CG11148-cds,chr4:886557..886892,5,TGG"	CGAAGAGCTTTTTGAACGA	1	0	1	0	0	0	1	0	0	0	0	0	0	0	0	0	0	0	0	0	0
"CG11148-cds,chr4:886557..886892,9,AGG"	AGGCAGTTCCGATCGAACA	1	0	0	0	1	0	1	0	0	0	0	0	0	0	0	0	2	0	0	3	3
"CG11148-cds,chr4:886557..886892,10,CGG"	CATTTCCTCGCGTCCGTAC	7	0	4	6	9	2	6	7	4	6	3	2	2	4	1	5	2	4	0	2	21
"CG11148-cds,chr4:886557..886892,14,CGG"	GGAAATAGATTACGGGAAG	1	0	0	2	0	0	1	2	0	0	0	1	1	0	0	0	1	1	1	1	7
"CG11148-cds,chr4:886557..886892,16,AGG"	GCTGCATTACCAACGTTGT	10	0	13	5	7	9	4	8	7	7	8	10	12	13	4	7	6	6	10	14	49
"B4-cds,chr2L:13504504..13506683,5,GGG"	AATTCAACGGTGGTGATGT	9	0	4	3	2	5	4	4	3	4	3	2	3	2	3	1	5	3	6	8	37
"B4-cds,chr2L:13504504..13506683,7,AGG"	GCCCAGCGGTTCCTCGCCC	5	0	3	4	1	1	1	1	0	1	2	0	1	2	1	1	3	3	2	1	10
"B4-cds,chr2L:13504504..13506683,9,TGG"	CAATCCGACTGACCGACTG	8	0	13	9	6	7	6	8	7	9	13	9	8	10	4	4	5	8	7	8	62
"B4-cds,chr2L:13504504..13506683,10,CGG"	GCATAATCTCCATCATCGT	20	0	11	12	15	16	9	10	3	6	17	11	11	12	6	6	9	13	22	28	79
"B4-cds,chr2L:13504504..13506683,13,AGG"	AACTGAGTGGCGCCCGAAA	29	0	22	17	6	15	6	21	7	10	20	17	4	11	7	7	15	18	8	9	92
"capt-cds,chr2L:1153386..1153504,5,CGG"	GAGTTAGGTATTGGCTCAG	7	0	2	4	1	2	3	4	2	1	4	6	2	1	3	2	0	2	2	2	18
"capt-cds,chr2L:1153386..1153504,6,CGG"	GCCACAATGTCCTCGAATC	2	0	1	3	3	2	1	4	0	4	4	3	3	0	1	3	2	0	5	1	17
"capt-cds,chr2L:1153386..1153504,7,CCG"	GGCGATGTGGCGCAGCATG	6	0	5	6	2	0	3	1	5	2	4	2	3	3	5	3	6	2	3	3	19
"capt-cds,chr2L:1153386..1153504,11,CCC"	GATTCGAGGACATTGTGGC	3	0	10	4	3	5	5	4	9	5	3	6	4	4	2	3	5	8	12	8	51
"capt-cds,chr2L:1152771..1153318,1,TGG"	GTCGGCACCCTGGTTGATC	96	0	78	73	50	45	56	72	50	35	62	49	46	42	36	42	53	81	67	100	365
"CG10188-cds,chr2L:19507490..19508186,3,AGG"	TTCCTGCTCCTCGCTGTCC	13	0	14	12	4	7	7	12	10	7	14	10	9	8	6	5	5	16	12	23	78
"CG10188-cds,chr2L:19507490..19508186,6,TGG"	GATAGGCTGACGCTCTTGT	6	0	7	10	2	4	6	9	6	4	7	10	7	12	5	8	4	13	9	8	40
"CG10188-cds,chr2L:19507490..19508186,7,CGG"	GCGCCGCTGCCATCGTCCA	9	0	3	4	3	3	6	11	2	1	1	4	3	3	0	3	4	4	1	3	30
"CG10188-cds,chr2L:19507490..19508186,11,TGG"	GCGGTCTGTGTGAAGAAAC	2	0	1	0	1	0	1	0	0	0	0	1	0	0	0	0	0	0	0	0	0
"CG10188-cds,chr2L:19507490..19508186,14,TGG"	GGTGCCGTGGAAGACCACA	1	0	0	2	1	0	0	0	0	0	0	0	0	0	0	0	0	0	0	0	3
"CG11601-cds,chr2L:282654..283147,4,AGG"	GTAGATGACCCAAAACGAG	2	0	2	4	2	1	2	0	1	5	2	1	3	3	1	4	1	3	3	1	17
"CG11601-cds,chr2L:282654..283147,8,AGG"	ACATTGTGGGCGACAGGAA	2	0	1	9	2	3	1	4	0	5	5	1	3	2	4	0	3	8	4	6	17
"CG11601-cds,chr2L:282654..283147,11,TGG"	TCCCTCACCGATCGCAACA	7	0	8	4	5	1	5	3	6	6	1	3	11	5	4	5	5	3	7	5	22
"CG11601-cds,chr2L:282654..283147,13,TGG"	GTTCAGCAGAGCCAATGAG	42	0	35	33	16	15	24	30	18	22	29	32	29	17	22	15	25	35	40	48	178
"CG11601-cds,chr2L:282654..283147,15,AGG"	TGTAGAATGACGTCCAAGA	9	0	4	7	5	1	5	7	2	3	2	5	3	2	1	0	3	6	9	8	34
"CG11835-cds,chr2L:560794..563181,5,CGG"	TGGTAGGAGTTCCGGCCTT	14	0	12	10	8	6	9	11	6	8	13	13	8	14	6	7	10	11	9	12	55
"CG11835-cds,chr2L:560794..563181,13,CGG"	TTGGGGATGCAGCCGATTT	7	0	9	14	10	13	14	15	10	10	17	13	9	9	4	2	5	17	9	14	69
"CG11835-cds,chr2L:560794..563181,19,TGG"	ACTTCTGCTGCCCCCCAGT	181	0	140	143	112	107	114	132	85	102	127	124	96	84	90	76	129	144	149	247	737
"CG11835-cds,chr2L:560794..563181,22,TGG"	CTTTTCCCTGCTGTTGTTG	85	1	94	95	59	57	64	88	51	64	73	63	83	58	36	38	73	84	93	94	434
"CG11835-cds,chr2L:560794..563181,28,TGG"	TCTGGTTGGGGGATGCTTT	11	0	5	4	6	4	5	7	8	3	7	6	5	5	5	2	6	3	2	2	33
"CG13124-cds,chr2L:9906033..9906173,5,CGG"	TAACGCCGGGCTGAAATTC	6	0	7	9	2	5	8	7	5	11	12	5	3	7	1	1	6	4	4	0	34
"CG13124-cds,chr2L:9906033..9906173,6,TGG"	CTTCCGCGTATCATTCTGT	8	0	6	6	6	1	6	7	3	5	5	5	4	2	2	4	4	5	11	0	21
"CG13124-cds,chr2L:9906033..9906173,10,CGG"	GCCAGTAGTTCCACCTTTT	2	0	4	1	3	2	4	2	4	1	2	2	5	3	2	2	9	0	0	3	23
"CG13124-cds,chr2L:9906033..9906173,11,CCG"	AATCACCGGAATTTCAGCC	16	0	16	9	4	5	11	14	6	11	6	10	5	8	7	7	10	9	3	2	53
"CG13124-cds,chr2L:9906033..9906173,13,CCT"	CAACAGAATGATACGCGGA	4	0	1	2	1	4	2	1	0	2	3	2	0	1	5	0	2	1	2	1	6
"CG13258-cds,chr2L:16292127..16292730,4,AGG"	CATCGTTTTGGCGGAGTAG	67	0	55	41	23	23	30	45	21	21	37	39	32	29	36	17	38	48	33	40	216
"CG13258-cds,chr2L:16292127..16292730,6,AGG"	AGCTCCGTGCTGCCTCTCA	87	0	57	61	35	42	45	59	44	50	40	45	56	33	39	35	60	66	52	60	326
"CG13258-cds,chr2L:16292127..16292730,8,TGG"	CTGAAGGCGCGACCAATTT	5	0	2	1	3	3	1	1	2	0	2	2	1	1	0	3	2	1	2	0	7
"CG13258-cds,chr2L:16292127..16292730,10,TGG"	CCATGAGCAACTCAGCCTC	11	0	10	2	5	4	3	3	3	2	3	6	1	3	4	2	6	8	7	8	36
"CG13258-cds,chr2L:16292127..16292730,12,TGG"	TTCCGCTCCGGACATCAGT	22	0	33	16	19	17	26	13	10	5	23	8	16	16	12	12	18	19	30	27	128
"CG13398-cds,chr2L:8413551..8414879,3,TGG"	GTCGATGCGTCACTGTTTC	80	0	65	42	39	43	49	46	38	42	59	41	42	47	25	24	49	49	57	48	286
"CG13398-cds,chr2L:8413551..8414879,4,CGG"	CTTGTTCAACGCGTATGTG	4	0	1	7	2	3	1	5	3	3	1	4	4	3	0	3	0	3	8	6	20
"CG13398-cds,chr2L:8413551..8414879,6,CGG"	GTTGAATAGCCTTGTGTCC	3	0	3	1	4	1	4	3	4	3	3	4	3	1	3	0	2	6	3	3	12
"CG13398-cds,chr2L:8413551..8414879,7,AGG"	ATCAGCAGAGATGCTATTC	6	0	7	4	3	1	5	2	2	3	3	6	2	2	3	1	3	2	4	2	19
"CG13398-cds,chr2L:8413551..8414879,14,GGG"	TTGGGTCTGCATGGGCGGT	12	0	3	5	8	2	7	6	1	2	7	6	6	4	1	3	9	10	12	10	41
"CG13970-cds,chr2L:20103446..20104063,4,CGG"	CTTTTGGGCATCTCTCTCC	21	0	19	22	7	14	16	7	8	15	14	12	5	15	6	8	10	12	12	5	86
"CG13970-cds,chr2L:20103446..20104063,7,CGG"	CCACATGGCGATCTTCTGC	10	0	9	5	1	2	6	4	0	3	7	3	2	4	0	3	5	6	5	4	18
"CG13970-cds,chr2L:20103446..20104063,9,CGG"	TGTACAGCCACCTCCATTT	28	0	20	18	12	14	9	14	7	9	16	15	11	20	4	5	12	17	11	14	95
"CG13970-cds,chr2L:20103446..20104063,13,TGG"	GGCTTGGTACTGTCTTAGC	21	1	15	17	9	7	9	13	11	7	10	12	16	9	3	11	9	8	11	27	78
"CG13970-cds,chr2L:20103446..20104063,18,TGG"	CGCATCCAGCTCTTGCAGT	2	0	0	0	2	1	3	2	1	0	2	3	0	0	1	2	1	4	1	0	7
"CG14071-cds,chr2L:10888368..10888778,2,AGG"	CTTCCTGATGTCCGCATCC	1	0	0	1	0	2	1	1	0	0	1	1	0	0	1	3	0	2	1	3	8
"CG14071-cds,chr2L:10888368..10888778,5,AGG"	CTTGTTGATAATGCTACCG	3	0	2	7	2	2	5	5	5	2	5	4	2	2	2	1	4	0	7	7	23
"CG14071-cds,chr2L:10888368..10888778,6,TGG"	TCCTGCAGCTCGTCCTCGT	109	0	87	67	62	64	61	76	60	44	62	82	40	56	37	38	73	82	93	99	430
"CG14071-cds,chr2L:10888368..10888778,10,TGG"	CTGGCCACTCAAATTGCAC	69	0	46	35	32	27	29	41	32	28	34	30	29	24	37	26	47	46	37	49	236
"CG14071-cds,chr2L:10888368..10888778,12,CGG"	GCCTCTGCCAAATTATCCT	1	0	0	0	0	0	0	3	0	1	0	1	1	2	1	3	0	1	1	0	6
"CG14535-cds,chr2L:7852957..7853301,4,CGG"	AATGCAAACATTTTGGGAG	4	0	3	1	2	1	1	0	1	0	1	4	2	2	0	0	0	0	1	0	8
"CG14535-cds,chr2L:7852957..7853301,8,GGG"	ACCATGGGCGCCCGTTCCT	8	0	2	5	7	6	2	6	3	1	3	3	5	4	4	3	2	6	2	2	11
"CG14535-cds,chr2L:7852957..7853301,14,CGG"	GCCTGGGGCGGCGGACACG	1	0	1	0	0	0	0	1	0	0	1	0	0	2	1	1	0	1	2	0	1
"CG14535-cds,chr2L:7852957..7853301,17,AGG"	CTGTCGCTTCTTCTTGTCC	43	0	41	20	19	24	21	29	23	14	17	25	22	15	16	18	29	30	26	36	150
"CG14535-cds,chr2L:7852957..7853301,21,CGG"	AAGTCCGGCTCGGTTCCGC	9	0	8	7	9	4	5	5	7	8	11	9	4	5	4	5	13	6	4	5	51
"CG15153-cds,chr2L:18091469..18092238,3,TGG"	AAGCTCACTATTCCGCCAG	2	0	4	1	2	2	4	3	1	3	1	0	0	0	2	1	1	3	0	2	14
"CG15153-cds,chr2L:18091469..18092238,5,AGG"	AGTACTGATCACAGCCCAG	1	0	3	1	1	0	0	1	1	1	1	0	0	1	1	1	3	3	1	1	6
"CG15153-cds,chr2L:18091469..18092238,6,AGG"	TCTCCAGATCCGCACTTGA	5	0	2	4	4	0	1	6	4	2	3	2	0	6	2	1	2	2	2	8	29
"CG15153-cds,chr2L:18091469..18092238,8,TGG"	TGTGAAAGTCTGGATAAGC	4	0	4	0	1	3	2	4	2	1	2	5	4	3	4	3	3	1	5	4	20
"CG15153-cds,chr2L:18091469..18092238,13,TGG"	CCAGATTGTCCGCCAAAGA	43	0	51	32	27	28	16	40	15	30	41	24	19	27	21	27	35	36	39	39	186
"CG15283-cds,chr2L:14450480..14450860,4,CGG"	GCTTGTCCACCGATTTCCC	16	0	17	6	14	10	16	7	13	8	16	10	13	18	12	9	16	10	16	15	74
"CG15283-cds,chr2L:14450480..14450860,9,CGG"	GATTGGTATTATTGGGCCA	1	0	2	2	2	0	1	2	0	0	2	0	1	3	2	0	2	1	6	2	5
"CG15283-cds,chr2L:14450480..14450860,13,CGG"	GTGGCTCCTTTTCGTGGGC	46	0	33	27	22	30	19	24	29	27	27	29	19	23	21	17	28	30	16	8	135
"CG15283-cds,chr2L:14450480..14450860,17,TGG"	GTGGTGCACACTCGGGCAG	12	0	13	13	8	5	9	17	4	7	8	8	5	5	3	6	9	5	11	22	34
"CG15283-cds,chr2L:14450480..14450860,19,CGG"	CTCCGATCGCAGCTTTTCC	38	0	31	34	21	19	31	17	22	17	28	21	16	21	15	16	33	35	18	22	147
"CG15414-cds,chr2L:3480954..3481916,4,TGG"	AAGTGCAGGGCATCCGACG	5	0	5	9	2	2	3	5	5	4	6	1	3	5	3	6	6	4	1	3	21
"CG15414-cds,chr2L:3480954..3481916,5,CGG"	CGAGTGCGTGCCTCCAGAA	3	0	4	5	0	0	2	4	1	2	1	2	2	4	1	3	4	0	3	1	12
"CG15414-cds,chr2L:3480954..3481916,7,AGG"	CTGACCACTGATGTAGCCC	23	0	16	18	14	11	11	18	13	8	10	10	8	13	5	6	16	19	13	36	93
"CG15414-cds,chr2L:3480954..3481916,10,TGG"	CCGAGATACACATTACCGT	61	0	56	42	25	22	23	41	21	22	31	34	26	24	25	19	44	41	46	52	220
"CG15414-cds,chr2L:3480954..3481916,13,AGG"	CCCAGGCCGCCCGATCCCA	42	0	37	30	14	12	17	25	18	14	37	23	13	20	18	13	30	30	21	28	122
"CG16886-cds,chr2L:13922525..13922998,5,CGG"	ACATGGACCTGCTTCTCGA	2	0	2	2	4	3	2	3	3	4	4	2	1	5	3	2	3	8	5	1	23
"CG16886-cds,chr2L:13922525..13922998,10,AGG"	TAGGGAGCTGGCACCTCGT	14	0	15	9	6	3	7	9	2	4	9	7	4	2	6	3	10	8	6	5	45
"CG16886-cds,chr2L:13922525..13922998,12,AGG"	ACGATCTCCTTCACCTCGT	165	0	126	110	83	76	95	101	72	71	97	88	97	82	62	63	117	120	114	165	557
"CG16886-cds,chr2L:13922525..13922998,15,AGG"	ATGTGTTTGATCACCGGAT	7	0	5	12	7	5	5	6	4	9	9	3	5	7	3	3	1	4	11	17	41
"CG16886-cds,chr2L:13922525..13922998,18,CGG"	TTTGGCACCTTGACCTTAA	3	0	1	1	1	1	1	2	0	2	0	1	1	1	0	2	1	0	0	0	5
"CG16888-cds,chr2L:13812725..13813234,4,CGG"	AGCTTCTTCAGTCGCTGCT	4	0	3	2	1	1	1	2	0	1	5	2	3	2	0	0	3	0	3	0	13
"CG16888-cds,chr2L:13812725..13813234,6,TGG"	TCCTTGACAAGCCCACAAC	24	0	18	13	12	11	8	22	13	7	12	13	17	10	7	9	14	15	16	25	94
"CG16888-cds,chr2L:13812725..13813234,8,TGG"	TTGACTTTTTGACGATCGC	21	0	14	18	9	12	8	12	5	2	13	10	10	10	8	3	7	10	6	4	71
"CG16888-cds,chr2L:13812725..13813234,9,TGG"	ATCAGCTTCATTCGATTCG	1	0	0	0	1	0	0	0	2	0	1	0	0	0	0	2	0	0	1	0	4
"CG16888-cds,chr2L:13812725..13813234,11,TGG"	AGTTGTGCAGAGCAGTGAG	7	0	8	6	5	3	5	14	6	1	5	8	6	7	8	5	7	8	13	22	41
"CG17650-cds,chr2L:1758933..1759052,3,CCT"	ATTTTTCAACTGCAGCACA	1	0	0	1	1	1	4	1	1	2	3	1	2	3	0	0	1	3	2	2	10
"CG17650-cds,chr2L:1758933..1759052,4,CCC"	GATTTCAATAGGCGCAGGA	4	0	1	0	2	1	3	3	1	2	0	6	1	2	0	0	1	2	0	1	7
"CG17650-cds,chr2L:1758933..1759052,9,CCT"	GACTATCCCATGGAGAGCG	1	0	1	0	0	0	1	1	0	0	1	0	1	1	0	0	2	0	1	3	2
"CG17650-cds,chr2L:1758401..1758658,1,AGG"	TATTAGTTCCGAGTGCCAA	2	0	5	2	4	5	6	10	9	6	7	2	5	4	3	2	6	5	11	13	31
"CG17650-cds,chr2L:1758401..1758658,3,CGG"	AATGCTCGCGATTATCTCG	3	0	2	2	1	2	1	2	0	1	2	2	2	3	1	1	0	3	3	0	8
"CG17652-cds,chr2L:1732144..1732263,3,AGG"	GCATCAATTAGCACTTGGT	1	0	3	2	0	2	1	2	1	2	2	1	1	3	0	1	2	2	1	7	13
"CG17652-cds,chr2L:1732144..1732263,6,TGG"	TCCCGGTAGTCGAAATTGC	5	0	3	3	3	3	4	3	3	3	3	4	6	1	0	2	5	6	3	2	14
"CG17652-cds,chr2L:1732144..1732263,9,CCA"	AAGAAGTCGCACAAAACTC	6	0	2	1	1	2	1	1	1	1	3	1	1	3	1	2	7	1	2	0	9
"CG17652-cds,chr2L:1731880..1732080,1,CGG"	GATTTGATGCATTCGGAAG	27	0	21	16	13	17	8	24	14	9	11	12	16	15	7	12	20	14	23	17	87
"CG17652-cds,chr2L:1731880..1732080,5,TGG"	TCCTTCGTGTCCGCATTTG	15	0	10	8	7	18	14	13	14	9	12	18	9	12	6	9	19	8	8	23	66
"CG17712-cds,chr2L:1750871..1752025,7,TGG"	TGATTCAGGGGGCTGTCGG	9	0	2	7	8	12	11	7	4	7	11	9	2	10	7	9	8	11	7	10	53
"CG17712-cds,chr2L:1750871..1752025,8,TGG"	TGAACCCTTTGCCACTGCC	7	0	12	12	3	5	7	12	7	8	7	3	5	6	2	2	7	13	8	18	45
"CG17712-cds,chr2L:1750871..1752025,11,AGG"	AACCACAGCCTGAACGTAG	10	0	6	4	3	3	6	7	6	4	4	5	4	7	2	3	4	6	7	6	38
"CG17712-cds,chr2L:1750871..1752025,14,TGG"	TCCTCAAAGGTGGCCGCTG	6	0	6	4	2	3	3	3	2	1	8	2	1	0	2	6	5	3	1	6	24
"CG17712-cds,chr2L:1750871..1752025,17,AGG"	ACTGGAGCCTTAACCCAGG	8	0	3	3	1	2	2	4	1	1	6	3	2	3	0	1	8	1	0	0	15
"CG18131-cds,chr2L:1500114..1500192,3,TGG"	ATAAGCTGGCTCTTGTTGC	8	0	1	4	4	3	2	3	4	1	1	1	2	1	2	2	3	4	3	2	14
"CG18131-cds,chr2L:1500114..1500192,5,CCG"	CTAGACGAAGATGAGACTG	1	0	1	0	0	1	3	1	0	2	0	0	0	1	0	0	0	1	0	0	4
"CG18131-cds,chr2L:1499675..1500045,1,TGG"	TTCAGGCCCGCAAGGCAGC	4	0	0	3	0	0	0	3	0	1	0	0	1	4	0	2	0	4	2	4	12
"CG18131-cds,chr2L:1499675..1500045,5,AGG"	AAGGAAGCTCTCCCCGAAC	11	0	7	5	5	2	6	8	3	1	8	11	6	7	4	6	6	5	6	6	46
"CG18131-cds,chr2L:1499675..1500045,9,CGG"	AGTTATGAGTGCCGTTCTC	53	0	57	43	32	31	35	55	32	24	42	35	42	38	24	31	28	54	48	43	244
"CG18787-cds,chr2L:11999152..11999228,1,CGG"	GTTGCACTTTGCGCCATAG	16	0	22	17	8	19	16	15	6	11	16	18	8	11	9	7	9	19	19	27	98
"CG18787-cds,chr2L:11999152..11999228,2,AGG"	CACTTTGCGCCATAGCGGC	70	0	57	40	34	33	42	50	29	38	43	46	39	47	25	27	36	59	53	30	232
"CG18787-cds,chr2L:11999152..11999228,3,CGG"	GGAGCCTTGTTGAAAGAAC	5	0	2	0	0	1	2	0	0	0	0	2	0	2	1	0	0	0	3	1	4
"CG18787-cds,chr2L:11999152..11999228,4,CCA"	AACAAGGCTCCTGCCGCTA	2	0	2	0	0	3	1	0	1	0	1	0	1	3	1	1	1	0	2	1	5
"CG18787-cds,chr2L:11999152..11999228,4,CCA"	AACAAGGCTCCTGCCGCTA	2	0	2	0	0	3	1	0	1	0	1	0	1	3	1	1	1	0	2	1	5
"CG18789-cds,chr2L:11995241..11995317,1,CGG"	GTTGCACTTTGCGCCATAG	16	0	22	17	8	19	16	15	6	11	16	18	8	11	9	7	9	19	19	27	98
"CG18789-cds,chr2L:11995241..11995317,2,AGG"	CACTTTGCGCCATAGCGGC	70	0	57	40	34	33	42	50	29	38	43	46	39	47	25	27	36	59	53	30	232
"CG18789-cds,chr2L:11995241..11995317,3,CGG"	GGAGCCTTGTTGAAAGAAC	5	0	2	0	0	1	2	0	0	0	0	2	0	2	1	0	0	0	3	1	4
"CG18789-cds,chr2L:11995241..11995317,4,CCA"	AACAAGGCTCCTGCCGCTA	2	0	2	0	0	3	1	0	1	0	1	0	1	3	1	1	1	0	2	1	5
"CG18789-cds,chr2L:11995241..11995317,5,CCT"	TCTGCCGGTTCTTTCAACA	22	0	21	16	10	9	11	14	6	12	11	14	17	11	5	11	16	15	10	9	81
"CG18858-cds,chr2L:20458498..20458645,1,TGG"	AATATCACTGGCGACAGCT	6	0	2	1	1	1	4	3	3	2	4	3	2	4	0	0	3	3	6	3	9
"CG18858-cds,chr2L:20458498..20458645,2,GGG"	ATATCACTGGCGACAGCTT	124	0	126	105	88	78	96	119	67	77	87	78	133	69	72	46	105	92	134	172	608
"CG18858-cds,chr2L:20458498..20458645,2,GGG"	ATATCACTGGCGACAGCTT	124	0	126	105	88	78	96	119	67	77	87	78	133	69	72	46	105	92	134	172	608
"CG18858-cds,chr2L:20458498..20458645,2,GGG"	ATATCACTGGCGACAGCTT	124	0	126	105	88	78	96	119	67	77	87	78	133	69	72	46	105	92	134	172	608
"CG18858-cds,chr2L:20458498..20458645,2,GGG"	ATATCACTGGCGACAGCTT	124	0	126	105	88	78	96	119	67	77	87	78	133	69	72	46	105	92	134	172	608
"CG31636-cds,chr2L:6657434..6657738,5,CGG"	CGCCGCTCATTGAATACCT	77	0	67	54	35	27	40	55	31	32	51	51	43	36	38	30	49	52	42	46	277
"CG31636-cds,chr2L:6657434..6657738,8,TGG"	AACCGATCGAACTTCTCCT	4	0	6	5	2	3	1	4	3	1	6	2	3	6	6	0	1	4	4	3	19
"CG31636-cds,chr2L:6657434..6657738,10,AGG"	AACTTGGTGCCGCGCAGAA	3	0	0	3	0	1	0	0	2	0	0	0	1	0	0	0	2	0	1	1	9
"CG31636-cds,chr2L:6657434..6657738,14,AGG"	AGGAACTGGTCGTCGGTGC	7	0	9	3	2	7	6	4	6	6	3	2	5	3	3	3	4	4	4	5	26
"CG31636-cds,chr2L:6657434..6657738,16,TGG"	CCGCAGAGCCTCAATGTCC	34	0	24	31	27	24	29	26	19	11	30	21	21	19	16	12	21	34	25	25	158
"CG31646-cds,chr2L:5651610..5651916,3,TGG"	GATGATGAAGTCCTGGTGC	32	0	24	22	18	24	18	21	17	18	13	19	13	15	10	13	19	23	22	26	107
"CG31646-cds,chr2L:5651610..5651916,8,TGG"	CCCCTCGTCGTCGCTCTCC	15	0	16	12	6	7	10	5	6	5	8	10	7	3	5	11	8	12	5	7	51
"CG31646-cds,chr2L:5651610..5651916,13,AGG"	GCCGGGTAGCGCGAGAGAG	2	0	2	3	1	2	2	6	2	2	5	0	2	1	3	2	1	0	2	3	18
"CG31646-cds,chr2L:5651610..5651916,16,CGG"	ATAATCGAGACGACGGCGG	2	0	2	3	1	3	1	1	1	1	4	3	1	0	0	1	1	1	1	0	13
"CG31646-cds,chr2L:5651610..5651916,20,GGG"	GCAGTGGCAACAATTAGCC	14	0	4	6	2	4	1	10	3	6	6	4	11	3	1	4	8	9	6	5	34
"CG3164-cds,chr2L:128800..128942,4,AGG"	CGTCAGGTTGTGAAAGGCC	6	0	5	8	1	5	2	4	1	1	5	3	3	3	1	0	6	2	3	6	32
"CG3164-cds,chr2L:128800..128942,9,AGG"	CACCGCTGGTCGCTTGGGG	2	0	0	0	1	1	0	1	1	0	2	2	0	1	0	0	0	2	0	0	1
"CG3164-cds,chr2L:128800..128942,14,CGG"	TGGAGCGTCTTTGGCTGGG	70	0	58	54	34	44	46	45	35	41	55	44	37	41	24	21	43	58	44	44	243
"CG3164-cds,chr2L:128800..128942,16,CGG"	GCTTTCAACTGACCCGCTC	6	0	8	4	3	5	4	7	4	5	4	6	3	5	1	2	5	2	5	1	20
"CG3164-cds,chr2L:128800..128942,17,CCG"	CCGCGTCAAGGAGGGGAAC	3	0	0	0	3	1	1	3	0	0	2	1	1	1	2	1	2	1	0	2	5
"CG31668-cds,chr2L:2205934..2206028,3,TGG"	CCTATGGCGATGGATAGTA	16	0	13	11	7	9	4	11	9	3	11	6	6	10	3	6	9	4	7	11	56
"CG31668-cds,chr2L:2205934..2206028,3,TGG"	CCTATGGCGATGGATAGTA	16	0	13	11	7	9	4	11	9	3	11	6	6	10	3	6	9	4	7	11	56
"CG31668-cds,chr2L:2205934..2206028,4,AGG"	GGATAGTATGGTCACGCCC	94	0	76	62	54	56	61	51	47	50	70	54	65	41	48	46	61	74	88	87	375
"CG31668-cds,chr2L:2205934..2206028,4,AGG"	GGATAGTATGGTCACGCCC	94	0	76	62	54	56	61	51	47	50	70	54	65	41	48	46	61	74	88	87	375
"CG31668-cds,chr2L:2205934..2206028,5,AGG"	TCGACCGTTCCGAATCTGT	58	0	49	52	30	22	43	29	20	28	42	32	35	31	25	25	37	43	40	23	220
"CG31683-cds,chr2L:20449381..20449528,1,TGG"	AATATCACTGGCGACAGCT	6	0	2	1	1	1	4	3	3	2	4	3	2	4	0	0	3	3	6	3	9
"CG31683-cds,chr2L:20449381..20449528,2,GGG"	ATATCACTGGCGACAGCTT	124	0	126	105	88	78	96	119	67	77	87	78	133	69	72	46	105	92	134	172	608
"CG31683-cds,chr2L:20449381..20449528,2,GGG"	ATATCACTGGCGACAGCTT	124	0	126	105	88	78	96	119	67	77	87	78	133	69	72	46	105	92	134	172	608
"CG31683-cds,chr2L:20449381..20449528,2,GGG"	ATATCACTGGCGACAGCTT	124	0	126	105	88	78	96	119	67	77	87	78	133	69	72	46	105	92	134	172	608
"CG31683-cds,chr2L:20449381..20449528,3,AGG"	CTGGCGACAGCTTGGGTTC	10	0	2	0	1	1	1	4	1	0	2	1	1	3	2	1	4	5	1	2	17
"CG31708-cds,chr2L:9066080..9066401,3,CGG"	ACGCCATTGCTGCCGACCA	2	0	2	1	0	1	1	1	1	1	0	0	1	0	1	1	1	2	1	2	4
"CG31708-cds,chr2L:9066080..9066401,5,AGG"	CGGTTCCGCTGCCAGCCAC	62	0	35	22	24	12	20	32	20	22	31	34	23	30	14	16	31	36	25	33	157
"CG31708-cds,chr2L:9066080..9066401,6,TGG"	CAGCTGCTCCACCGAAGTT	4	0	5	2	1	2	4	0	2	0	1	1	1	1	0	2	3	8	2	1	13
"CG31708-cds,chr2L:9066080..9066401,7,TGG"	ACTCCAGTTGCCACCGTCT	14	0	8	8	12	7	7	7	6	8	9	8	8	5	3	7	11	12	9	7	62
"CG31708-cds,chr2L:9066080..9066401,10,GGG"	CCAGACGGATGTTTGCCCT	97	1	93	70	52	61	58	58	42	54	61	48	41	53	39	35	71	73	46	57	348
"CG31777-cds,chr2L:3706922..3707039,6,CGG"	AGCGTTAGCACCACCGACG	17	0	17	17	13	6	14	13	9	12	20	18	18	18	13	4	8	17	22	30	84
"CG31777-cds,chr2L:3706922..3707039,8,CCG"	TAGATGCCAGATTCGTGCC	16	0	24	15	18	15	20	22	10	18	14	10	11	19	13	12	19	29	17	22	91
"CG31777-cds,chr2L:3706922..3707039,10,CCA"	GTGCTAACGCTGCTGTTGG	3	0	4	1	1	3	3	0	0	1	3	1	2	1	2	1	4	4	1	6	17
"CG31777-cds,chr2L:3706922..3707039,13,CCG"	TCTCGACACAAGCCCGCGT	2	0	1	2	3	2	3	0	0	0	3	1	3	4	1	2	0	2	2	2	7
"CG31777-cds,chr2L:3706580..3706791,1,CGG"	CACATAAAAGTCATGATTC	1	0	0	0	1	0	0	0	0	0	0	0	0	1	0	0	0	0	1	0	0
"CG31807-cds,chr2L:16681899..16682327,5,TGG"	CATATCGGCATGCTGCAAG	28	0	29	25	8	9	20	16	15	13	22	13	28	12	10	8	25	13	38	46	139
"CG31807-cds,chr2L:16681899..16682327,8,AGG"	GATGCACATCTCCCCAAAA	1	0	2	1	1	0	0	0	0	0	2	0	0	1	0	2	1	0	0	0	3
"CG31807-cds,chr2L:16681899..16682327,9,CGG"	ACATCTAAGCGAAACCAAG	2	0	3	1	2	1	1	1	0	0	0	0	2	1	0	1	0	2	5	8	9
"CG31807-cds,chr2L:16681899..16682327,11,AGG"	CTTCGCTTCCCAAGGATCC	3	0	2	2	2	2	1	2	0	0	0	0	1	1	0	1	3	1	2	0	6
"CG31807-cds,chr2L:16681899..16682327,12,TGG"	ATGCAGCAAGTATTTTCGA	5	0	5	6	4	6	6	3	1	1	2	3	2	4	1	4	5	3	3	2	19
"CG31874-cds,chr2L:10191239..10191424,5,CGG"	TCAGGGATCTCATGGTTTG	2	0	1	3	0	0	1	3	1	3	2	1	0	0	3	2	0	1	1	0	8
"CG31874-cds,chr2L:10191239..10191424,7,CGG"	CGATCGAGAGGAATGTGCA	18	0	18	15	7	10	6	5	7	4	15	15	7	9	6	5	14	8	12	15	51
"CG31874-cds,chr2L:10191239..10191424,8,CGG"	CATATTCAACTCGAGTATC	2	0	8	0	2	1	2	3	2	1	1	0	3	4	1	2	3	3	3	6	17
"CG31874-cds,chr2L:10191239..10191424,9,CCT"	TTTCCAATTGGCGGAGTTG	1	0	5	2	2	2	3	2	0	4	2	3	4	5	0	0	7	3	4	2	19
"CG31874-cds,chr2L:10191239..10191424,12,CCG"	TTCCTCTCGATCGAATGTT	2	0	5	3	0	4	1	2	0	0	1	2	3	2	0	2	2	2	2	2	6
"CG31882-cds,chr2L:9624858..9625223,6,CGG"	TCTGCCCCGAATCCGTCCT	3	0	4	2	0	7	4	6	4	3	3	4	1	4	4	2	7	3	7	5	25
"CG31882-cds,chr2L:9624858..9625223,10,CGG"	ACTGGTTGCCTAGCTCGTT	5	0	2	10	6	4	5	6	5	3	8	5	4	1	5	1	4	7	3	6	36
"CG31882-cds,chr2L:9624858..9625223,14,TGG"	TTCAGGCGGGCAGAGTCAG	27	0	28	15	8	12	20	16	16	13	11	13	18	14	10	18	24	26	22	16	101
"CG31882-cds,chr2L:9624858..9625223,16,CGG"	GCTCATCCGACGTAGCATA	21	0	19	12	15	7	14	10	7	8	9	17	12	14	10	4	7	18	12	22	71
"CG31882-cds,chr2L:9624858..9625223,18,CGG"	CTTTCCTCACTCGACGTTA	2	0	7	5	3	1	3	4	4	1	3	3	1	4	1	1	4	3	4	3	22
"CG31904-cds,chr2L:7736338..7736698,1,AGG"	CCGCCATGAAGTATTCCAA	68	0	46	31	25	25	27	32	19	16	20	33	15	25	22	15	27	29	21	28	162
"CG31904-cds,chr2L:7736338..7736698,1,AGG"	CCGCCATGAAGTATTCCAA	68	0	46	31	25	25	27	32	19	16	20	33	15	25	22	15	27	29	21	28	162
"CG31904-cds,chr2L:7736338..7736698,1,AGG"	CCGCCATGAAGTATTCCAA	68	0	46	31	25	25	27	32	19	16	20	33	15	25	22	15	27	29	21	28	162
"CG31904-cds,chr2L:7736338..7736698,2,TGG"	CCATGAAGTATTCCAAAGG	1	0	1	0	0	0	0	0	1	1	1	0	1	1	0	1	0	0	2	0	2
"CG31904-cds,chr2L:7736338..7736698,2,TGG"	CCATGAAGTATTCCAAAGG	1	0	1	0	0	0	0	0	1	1	1	0	1	1	0	1	0	0	2	0	2
"CG33124-cds,chr2L:2208812..2208906,3,TGG"	CCTATGGCGATGGATAGTA	16	0	13	11	7	9	4	11	9	3	11	6	6	10	3	6	9	4	7	11	56
"CG33124-cds,chr2L:2208812..2208906,4,AGG"	GGATAGTATGGTCACGCCC	94	0	76	62	54	56	61	51	47	50	70	54	65	41	48	46	61	74	88	87	375
"CG33124-cds,chr2L:2208812..2208906,5,AGG"	TCAACCGTTCCGAATCTGT	62	0	56	60	44	39	41	57	45	36	55	42	46	45	33	49	56	55	44	47	280
"CG33124-cds,chr2L:2208812..2208906,6,CCA"	CATAGGATTGTATTTCGGT	6	0	9	4	2	4	2	3	2	1	1	3	0	1	2	2	2	3	4	2	21
"CG33124-cds,chr2L:2208812..2208906,8,CCT"	CCATACTATCCATCGCCAT	29	0	24	14	12	16	16	15	8	11	10	13	15	9	8	12	18	15	19	30	96
"CG34051-cds,chr2L:19960854..19961026,3,CGG"	CCTGTGCAGATTGTGTGCT	90	0	56	51	41	37	58	55	43	32	52	49	44	27	33	34	55	60	80	119	309
"CG34051-cds,chr2L:19960854..19961026,4,TGG"	ATGACGCTGTCTTTCCATC	3	0	6	3	2	8	8	5	2	5	1	4	4	3	1	2	8	4	6	4	25
"CG34051-cds,chr2L:19960854..19961026,8,TGG"	GTTACCTCTGCTGTCCACC	1	0	6	2	1	3	0	2	1	0	1	0	1	1	0	2	0	2	1	3	17
"CG34051-cds,chr2L:19960854..19961026,11,TGG"	GAAGAGCAACAGCAGGCAA	2	0	1	1	1	4	0	0	0	0	1	1	1	0	1	2	1	0	1	1	4
"CG34051-cds,chr2L:19960854..19961026,16,TGG"	TCGCAGCGGGATAGAGCCT	39	0	38	27	26	20	23	28	23	21	30	22	27	28	12	27	38	35	29	45	185
"CG34159-cds,chr2L:10203384..10203660,2,TGG"	GCTCATCGTGCTGCGAGAT	10	0	9	10	11	9	7	9	7	2	5	8	5	9	7	6	3	14	9	28	41
"CG34159-cds,chr2L:10203384..10203660,7,CGG"	TGCTGCTGCTGTCCGGCGG	6	0	3	6	7	3	5	2	2	2	1	2	4	1	1	2	3	3	5	2	14
"CG34159-cds,chr2L:10203384..10203660,10,TGG"	GAGCGGATTGCTGTTGTTA	4	0	2	1	2	2	1	2	1	1	2	4	2	3	0	1	4	2	2	4	9
"CG34159-cds,chr2L:10203384..10203660,13,CGG"	CCGACGGACGGAGAGTTTC	16	0	13	10	7	8	14	13	7	10	11	9	9	6	6	8	7	14	3	6	60
"CG34159-cds,chr2L:10203384..10203660,16,TGG"	TTATTGTATCCCGGCGAAT	2	0	3	1	1	1	1	2	2	0	4	2	1	3	0	2	2	2	4	4	8
"CG34168-cds,chr2L:16134906..16135088,4,TGG"	GCCACAAGGACCGCAACAG	2	0	1	3	3	2	3	3	0	2	3	0	0	1	0	2	0	2	0	0	13
"CG34168-cds,chr2L:16134906..16135088,7,AGG"	CGGAACCACTGGCCATTGT	67	1	64	57	28	42	43	42	24	36	43	48	32	37	28	31	40	49	37	41	258
"CG34168-cds,chr2L:16134906..16135088,12,CGG"	AGGGTCCCAGTCCGCCAGT	35	0	35	31	18	20	23	28	19	17	23	21	15	24	13	14	27	29	35	31	159
"CG34168-cds,chr2L:16134906..16135088,15,TGG"	CGGGCATCGAGCACATTCC	8	0	7	14	9	6	5	4	5	3	6	2	4	1	2	3	5	6	3	5	29
"CG34168-cds,chr2L:16134906..16135088,16,CCA"	CATGCTACGGGCCGTATGG	12	0	15	3	6	7	13	12	4	4	9	12	4	5	5	2	6	8	16	15	66
"CG34172-cds,chr2L:2192572..2192715,1,AGG"	GAATCCCATTGTGTAGACC	26	0	13	17	12	8	23	20	8	8	14	10	17	26	13	6	9	17	10	21	92
"CG34172-cds,chr2L:2192572..2192715,3,AGG"	GACAAAGCTAACAATGCCA	6	0	1	1	2	1	1	1	2	0	2	2	0	3	0	1	2	0	0	2	5
"CG34172-cds,chr2L:2192572..2192715,4,AGG"	CAAATAAAATCTTATCCGC	1	0	2	1	1	2	1	1	1	1	2	0	3	0	2	0	1	2	0	0	3
"CG34172-cds,chr2L:2192572..2192715,7,CGG"	AAAACGGGCAGCTCGTTAA	5	0	3	3	2	3	1	1	4	2	3	5	4	2	1	1	7	1	2	8	19
"CG34172-cds,chr2L:2192572..2192715,8,CCT"	ATGGGATTCGCCAAAAAGA	6	0	5	2	3	3	4	4	4	1	4	5	3	1	1	2	3	2	4	4	21
"CG3557-cds,chr2L:2385507..2385702,3,AGG"	CGTGGCGCCCGAAAGATAG	8	0	13	4	2	4	10	5	8	6	5	6	7	5	3	3	14	6	12	7	39
"CG3557-cds,chr2L:2385507..2385702,6,TGG"	TCGTCATGATGACCTCATC	13	0	21	10	8	4	11	10	8	6	13	8	7	12	4	6	7	7	14	26	77
"CG3557-cds,chr2L:2385507..2385702,9,TGG"	GGCCCAGCATGTCGAAGAG	2	0	1	6	7	2	4	5	1	4	4	3	5	5	2	2	4	6	3	4	23
"CG3557-cds,chr2L:2385507..2385702,11,TGG"	TCCCCAATCTGAGACCCGT	124	0	90	85	56	64	80	96	61	55	94	79	63	70	56	58	84	98	90	86	486
"CG3557-cds,chr2L:2385507..2385702,12,TGG"	TCACAACGCGTCGTCTGAG	58	0	41	41	36	36	47	36	34	33	35	32	37	32	23	27	26	47	42	64	234
"CG3609-cds,chr2L:2373494..2373701,6,TGG"	TTGGGAATGCCGTGCTTGG	8	0	6	3	4	3	7	7	6	4	4	3	3	2	3	2	1	5	7	5	33
"CG3609-cds,chr2L:2373494..2373701,9,CGG"	CTGGGCGCGATCAAGAGCT	5	0	2	4	5	3	6	3	0	1	2	5	1	3	4	2	3	4	3	6	22
"CG3609-cds,chr2L:2373494..2373701,13,TGG"	GGCTACAGCCTGGACCTTG	1	0	3	1	0	3	1	0	1	0	1	0	2	1	1	3	1	3	2	0	8
"CG3609-cds,chr2L:2373494..2373701,19,AGG"	GCTGGAGGGCAGGGTGCTG	4	0	4	4	2	0	4	3	4	2	7	2	1	2	3	3	4	0	5	2	16
"CG3609-cds,chr2L:2373494..2373701,21,CGG"	AAGTCCTCGCTGATCTTGC	44	1	32	30	22	27	20	26	18	26	30	16	18	30	10	17	23	32	27	47	165
"CG42266-cds,chr2L:16339883..16340307,4,TGG"	GCTGTGCTGTAACCCGCGA	1	0	0	1	0	0	0	2	1	0	0	0	1	0	0	1	0	0	1	0	4
"CG42266-cds,chr2L:16339883..16340307,5,TGG"	ATTCCCTCCCTTGCCCCCC	102	0	88	64	49	65	69	74	45	42	69	64	55	41	57	45	68	88	75	74	425
"CG42266-cds,chr2L:16339883..16340307,9,TGG"	GTAGTGCCACCGCGCTGAG	1	0	0	0	2	1	4	1	0	1	2	0	2	1	0	0	1	0	1	5	8
"CG42266-cds,chr2L:16339883..16340307,11,TGG"	AAGAAGCCCCATCGTTAAC	1	0	0	3	1	0	2	0	0	0	0	3	1	0	1	0	1	0	1	1	5
"CG42266-cds,chr2L:16339883..16340307,13,TGG"	TGCTGACCCCACTTCGGTT	95	0	54	37	40	39	49	50	21	36	48	40	38	38	25	20	44	49	43	62	270
"CG4259-cds,chr2L:2128333..2129070,1,TGG"	GTTCGCTTCAAGTCTTAAA	1	0	1	0	1	0	1	0	1	1	1	0	0	0	0	0	0	2	0	0	1
"CG4259-cds,chr2L:2128333..2129070,4,AGG"	CGATGAATGTATTTTCGAC	6	0	5	3	1	2	3	1	3	2	2	3	2	3	3	1	3	3	3	1	17
"CG4259-cds,chr2L:2128333..2129070,5,TGG"	CCACCTGTGCGTACTTATA	2	0	3	0	0	1	0	0	0	0	0	1	1	1	0	0	1	2	1	0	3
"CG4259-cds,chr2L:2128333..2129070,6,AGG"	TAAGTATCCGACAAACCAG	2	0	2	0	4	1	3	2	2	1	3	1	0	4	0	0	1	0	0	2	15
"CG4259-cds,chr2L:2128333..2129070,7,TGG"	ACCTTTCCCACAGATTTGC	70	0	64	71	55	43	59	37	40	48	59	53	45	47	34	27	61	55	52	34	264
"CG43338-cds,chr2L:18669438..18669563,2,TGG"	GCCAGTTCACTGCGCAGTG	1	0	0	0	0	0	0	0	0	0	0	0	0	0	0	0	0	0	0	1	2
"CG43338-cds,chr2L:18669438..18669563,4,AGG"	GTGATTCCCGTATTGCTGC	10	0	4	0	2	3	1	4	7	5	6	3	5	2	1	2	2	5	4	11	28
"CG43338-cds,chr2L:18669438..18669563,5,CCC"	AAAAAGGAGCGACTTACGG	3	0	4	3	0	0	0	1	0	2	1	1	0	0	4	0	3	1	0	2	12
"CG43338-cds,chr2L:18669438..18669563,10,CCA"	ACCACACTGCGCAGTGAAC	2	0	1	3	1	2	1	3	0	2	1	2	2	0	0	1	1	0	4	11	9
"CG43338-cds,chr2L:18669438..18669563,11,CCA"	CTGTGACAGAACATCATCA	1	0	1	1	0	0	0	0	0	0	0	0	1	0	0	0	1	1	0	2	4
"CG44141-cds,chr2L:15659266..15659445,1,TGG"	CCGATTTACACAGTCGAGA	140	0	114	92	73	77	84	91	65	53	106	80	80	78	51	64	93	100	108	115	579
"CG44141-cds,chr2L:15659266..15659445,2,TGG"	ATCACCAGATTCCCATTTT	29	0	27	11	10	19	26	23	14	17	23	20	21	22	12	12	13	22	18	20	102
"CG44141-cds,chr2L:15659266..15659445,2,TGG"	ATCACCAGATTCCCATTTT	29	0	27	11	10	19	26	23	14	17	23	20	21	22	12	12	13	22	18	20	102
"CG44141-cds,chr2L:15659266..15659445,3,AGG"	ATCCACCGCCACATCCTTG	373	0	283	215	196	168	225	196	186	146	240	188	183	154	123	154	257	243	246	306	1344
"CG44141-cds,chr2L:15659266..15659445,3,AGG"	ATCCACCGCCACATCCTTG	373	0	283	215	196	168	225	196	186	146	240	188	183	154	123	154	257	243	246	306	1344
"CG4480-cds,chr2L:14871820..14871957,2,CGG"	ATGATGTAAGCCGAGTCTA	7	0	10	5	4	5	5	4	3	2	4	10	9	5	7	2	2	9	10	20	39
"CG4480-cds,chr2L:14871820..14871957,4,AGG"	AGCTCATCGCGTAAACTTA	1	0	0	0	0	0	0	0	0	0	0	0	0	0	0	1	0	0	0	0	1
"CG4480-cds,chr2L:14871820..14871957,9,TGG"	GATTGCCGGAGGATAATTC	1	0	0	3	0	4	0	5	0	0	1	3	1	1	0	0	2	2	2	3	8
"CG4480-cds,chr2L:14871820..14871957,11,CCG"	TTACATCATCATTCTCCCA	7	0	4	1	4	3	2	8	3	3	3	2	1	6	1	6	3	6	3	4	16
"CG4480-cds,chr2L:14871820..14871957,13,CCG"	CTGAGCCAGAATTATCCTC	1	0	1	1	0	1	2	1	2	1	3	2	3	1	1	1	2	3	0	0	6
"CG5118-cds,chr2L:1172023..1172619,3,TGG"	CTGATCGCTTGACCACCTG	12	0	10	7	7	8	6	9	4	8	4	6	1	6	5	6	6	9	7	9	47
"CG5118-cds,chr2L:1172023..1172619,5,AGG"	GCTTTCTACCGCGCTTTTT	3	0	0	2	0	0	0	0	0	0	2	0	1	0	2	0	1	2	2	1	4
"CG5118-cds,chr2L:1172023..1172619,9,CGG"	CTTTGGTCGGATCTACTGG	20	0	15	13	10	14	11	8	9	7	14	11	8	12	9	9	7	10	19	16	73
"CG5118-cds,chr2L:1172023..1172619,12,TGG"	ATAGGTTCGGAACTTGAAC	2	0	0	0	0	1	2	0	0	1	4	1	0	0	3	0	1	1	0	0	12
"CG5118-cds,chr2L:1172023..1172619,14,TGG"	TGGCTATGCCTATTCCCTT	9	0	4	5	4	2	4	1	4	6	6	9	6	5	1	7	9	5	3	9	33
"CG5337-cds,chr2L:10433853..10435337,2,CGG"	AAAATGTTTTTCATGACCT	3	0	0	0	0	0	0	1	1	0	0	0	1	0	0	0	2	2	0	1	2
"CG5337-cds,chr2L:10433853..10435337,5,CGG"	TATCGTCGCCGCAGAAGAA	1	0	1	2	1	0	2	4	2	1	2	5	4	4	0	0	3	1	1	10	15
"CG5337-cds,chr2L:10433853..10435337,7,CGG"	TTCTCCACCACAATCTGCA	53	0	45	31	29	44	39	45	20	29	36	18	43	49	23	24	40	36	66	87	249
"CG5337-cds,chr2L:10433853..10435337,8,TGG"	AGAAGTGAATTTGCTGTTC	1	0	2	4	0	1	1	0	0	0	3	3	1	0	2	2	1	3	2	5	10
"CG5337-cds,chr2L:10433853..10435337,12,AGG"	GCGCGATCCTCGAATGTCG	12	0	6	4	5	7	4	12	5	6	7	6	6	4	12	4	4	10	4	6	40
"CG5435-cds,chr2L:12430278..12430693,4,AGG"	CAATTTCCTTGGCCGCCCC	12	0	13	8	6	5	8	7	7	5	6	9	10	6	2	4	5	10	5	3	39
"CG5435-cds,chr2L:12430278..12430693,6,CGG"	TGACCAGCTACTTATGGCG	5	0	1	5	4	0	2	4	0	3	2	0	2	3	3	3	3	2	1	2	291
"CG5435-cds,chr2L:12430278..12430693,7,CGG"	TCACGTAGTCCACCTTGTC	61	0	53	39	31	30	31	40	17	21	39	27	19	31	13	20	34	39	51	49	230
"CG5435-cds,chr2L:12430278..12430693,10,CGG"	AAAAGTCCAGCGTATCCTT	8	0	2	2	1	2	0	4	1	2	3	3	1	1	0	2	1	0	1	2	12
"CG5435-cds,chr2L:12430278..12430693,15,CGG"	GATAGAAGAGCCGCTGATA	1	0	2	1	0	0	1	0	2	1	6	1	0	1	0	2	0	0	1	3	8
"CG5853-cds,chr2L:9944295..9944655,4,AGG"	CCTTGAACTCCATGTCCAC	10	0	3	5	3	4	3	8	4	1	2	1	1	4	3	2	4	6	6	8	19
"CG5853-cds,chr2L:9944295..9944655,6,AGG"	GCGAGCTGGCAGATTATTG	11	0	11	13	8	15	12	8	7	5	20	12	9	9	6	7	6	4	11	15	61
"CG5853-cds,chr2L:9944295..9944655,9,AGG"	GCACCTCCTCCTCCACGAC	11	0	5	9	7	4	9	5	6	4	3	3	6	3	1	4	5	11	10	9	42
"CG5853-cds,chr2L:9944295..9944655,13,GGG"	CCAGTGGCGGCTGCTTGCT	5	0	3	6	4	6	11	3	6	6	2	4	4	9	2	1	11	8	9	8	37
"CG5853-cds,chr2L:9944295..9944655,15,TGG"	CATTGGTATAGTTCACCTG	3	0	2	2	1	2	2	3	1	3	4	4	0	0	1	2	1	2	1	1	11
"CG6201-cds,chr2L:11112493..11112949,5,CGG"	TTGCCCATCCACTCCAGAA	18	0	22	19	13	12	17	28	13	10	21	14	16	26	12	16	24	29	21	27	93
"CG6201-cds,chr2L:11112493..11112949,9,AGG"	CAAGCGCAGTTCCTCGTGT	12	0	15	11	6	6	13	11	6	10	10	13	9	8	5	7	11	14	11	9	53
"CG6201-cds,chr2L:11112493..11112949,10,TGG"	TCAATGAAGTCATCGAACT	2	0	3	1	2	4	1	0	2	1	1	1	0	4	1	1	2	0	2	3	12
"CG6201-cds,chr2L:11112493..11112949,12,TGG"	TCATAAATCGGTATTCCGC	11	0	2	1	0	1	3	5	1	2	3	3	3	3	0	2	0	5	4	1	14
"CG6201-cds,chr2L:11112493..11112949,15,TGG"	TATCAGCTCCAGCAGCCAG	39	0	38	37	32	32	22	27	23	23	23	24	22	26	23	9	32	35	45	54	189
"CG6583-cds,chr2L:12172423..12172474,1,AGG"	TATGGCCAGGGTGAGCAGC	43	0	29	33	23	24	28	28	20	20	19	26	22	29	23	13	31	34	39	53	197
"CG6583-cds,chr2L:12172117..12172302,1,AGG"	TGCACCACCTTCATGCAGA	1	0	1	2	0	0	0	2	2	0	0	0	2	0	1	0	2	0	1	5	22
"CG6583-cds,chr2L:12172117..12172302,4,TGG"	TCGTCGCTGTTGCACTCAA	2	0	3	1	4	3	7	2	5	3	6	2	5	5	0	0	2	3	4	4	23
"CG6583-cds,chr2L:12172117..12172302,7,AGG"	GTGCGGTTGAATCTCTTGT	39	1	26	23	18	19	24	31	23	15	32	28	24	18	14	20	27	25	27	20	170
"CG6583-cds,chr2L:12172117..12172302,8,TGG"	GTCGTGTCCCTTGCGATCC	19	0	10	6	6	5	11	9	8	8	11	7	9	10	7	10	11	9	9	15	56
"CG6639-cds,chr2L:17455726..17455896,4,TGG"	TGGAGCGGTAATCAAATGT	14	0	7	6	7	6	4	6	2	1	3	7	3	2	2	3	5	9	6	5	21
"CG6639-cds,chr2L:17455726..17455896,5,CGG"	CTCATACAAACAAAAATTC	2	0	2	1	0	0	1	1	0	1	0	0	0	0	1	1	0	1	0	0	6
"CG6639-cds,chr2L:17455726..17455896,8,AGG"	TCGACAGGCATTGCCCATA	20	0	13	13	14	11	6	15	7	9	5	4	6	13	6	10	11	9	12	12	85
"CG6639-cds,chr2L:17455726..17455896,9,CCG"	ATTACCGCTCCAGTAATTG	3	0	1	1	2	3	1	5	1	2	4	1	3	3	3	0	1	1	3	3	13
"CG6639-cds,chr2L:17455726..17455896,10,CCT"	CGGAATTTTTGTTTGTATG	1	0	3	4	1	3	1	3	0	0	4	3	1	1	0	3	4	4	2	0	9
"CG6746-cds,chr2L:12001414..12002151,4,TGG"	GCCCAGGATCTTACGGCGC	4	0	1	5	2	1	1	3	0	4	4	3	1	2	1	0	1	2	1	0	13
"CG6746-cds,chr2L:12001414..12002151,6,CGG"	ACATGTGCAAGTACAACTG	11	0	11	12	2	6	3	9	10	5	7	6	5	5	6	3	3	6	21	10	62
"CG6746-cds,chr2L:12001414..12002151,11,AGG"	GCCGAGCATGACGATCCAC	2	0	0	0	1	0	0	1	1	0	0	1	2	1	0	0	0	0	1	0	5
"CG6746-cds,chr2L:12001414..12002151,14,TGG"	AAGGTGGCGTTCCACTTGT	2	0	3	0	2	0	2	1	1	0	0	1	2	1	0	0	2	1	1	1	6
"CG6746-cds,chr2L:12001414..12002151,16,CGG"	ACTCCACACGCTGTTCTCA	64	0	64	58	44	42	54	69	34	43	62	40	40	41	28	34	59	59	61	82	307
"CG7420-cds,chr2L:1501933..1502184,3,AGG"	CCACGATTGTTCCATCCGC	2	0	2	3	2	3	3	4	2	1	5	3	1	3	4	2	5	4	0	0	20
"CG7420-cds,chr2L:1501933..1502184,4,AGG"	AATCCGTCCGCTTGTGTCG	5	0	5	4	1	3	7	6	5	2	5	1	4	2	1	3	6	8	5	1	29
"CG7420-cds,chr2L:1501933..1502184,6,TGG"	TCCACGAATCAAGCGAACC	9	0	5	3	6	2	7	11	11	7	5	4	6	4	5	3	10	5	2	5	30
"CG7420-cds,chr2L:1501933..1502184,14,CGG"	AGCACTTGGCCACCCGTTG	5	0	6	5	2	0	3	1	0	1	2	2	1	2	2	3	4	1	5	5	15
"CG7420-cds,chr2L:1501933..1502184,16,AGG"	CAATTCGGACTCAAAGCCA	23	0	19	26	18	12	17	24	18	22	21	21	21	12	20	10	15	29	21	16	106
"CG9117-cds,chr2L:6037129..6037815,4,CGG"	CGACGCTCGAAGAGATCTC	1	0	1	1	1	1	3	1	0	2	0	1	1	2	0	3	2	1	1	1	5
"CG9117-cds,chr2L:6037129..6037815,5,TGG"	ACCGACCCGTCCACCCAGC	61	0	59	42	36	32	41	39	29	34	55	35	25	33	35	25	52	53	38	53	236
"CG9117-cds,chr2L:6037129..6037815,7,AGG"	AAGAACTGAAACGCAGCTG	1	0	0	1	0	0	0	0	0	0	0	1	0	0	0	0	0	1	0	0	1
"CG9117-cds,chr2L:6037129..6037815,10,CGG"	GACCGCCTCACTACCACCT	13	0	11	7	4	5	6	9	8	6	12	8	5	9	4	8	10	12	13	16	45
"CG9117-cds,chr2L:6037129..6037815,13,TGG"	CTAGGGCCAGTTGCTCGTC	3	0	3	4	1	0	1	2	0	3	0	5	2	0	1	0	1	3	2	2	10
"CG9395-cds,chr2L:13354102..13354449,4,TGG"	CTCATGCCTGATCTTTCCC	43	0	22	28	17	23	25	20	11	19	31	24	23	23	10	13	11	24	27	31	141
"CG9395-cds,chr2L:13354102..13354449,5,TGG"	TGCTTCTTGCCCCGCTTCA	94	0	61	50	42	40	43	70	35	33	48	28	46	46	36	22	65	53	58	68	339
"CG9395-cds,chr2L:13354102..13354449,10,TGG"	GAGTGAGGTCCTGGATCCG	1	0	0	1	2	0	0	0	0	1	0	0	0	1	0	0	0	1	2	1	3
"CG9395-cds,chr2L:13354102..13354449,15,AGG"	TGCAATTGGTGCTGATAGC	25	0	17	23	6	17	17	19	14	8	23	18	12	19	14	10	15	18	21	28	105
"CG9395-cds,chr2L:13354102..13354449,16,AGG"	GAGTGAACCTGCTGTCCGT	49	0	39	38	33	27	38	37	28	28	43	34	38	29	22	22	35	38	50	53	210
"CG9934-cds,chr2L:13017829..13018056,4,CGG"	GGCTGTTGCGGCTGCACAT	2	0	0	1	1	0	1	0	0	0	1	0	0	1	0	0	2	0	2	1	7
"CG9934-cds,chr2L:13017829..13018056,10,CGG"	TGCTCAGGCAGTTGCTGAC	1	0	0	0	0	0	1	0	0	0	0	0	0	0	0	0	1	0	0	1	4
"CG9934-cds,chr2L:13017829..13018056,13,GGG"	ATCTCGCCCTGCGCTAACT	4	0	0	0	0	1	0	2	0	0	4	1	2	0	1	1	1	2	3	2	6
"CG9934-cds,chr2L:13017829..13018056,15,TGG"	TTCGTGCTGATCCTGTTCG	18	0	9	11	10	6	8	13	6	11	12	12	10	12	6	10	13	9	15	22	73
"CG9934-cds,chr2L:13017829..13018056,18,TGG"	CCTCCTCCATGGGCTTTTG	43	0	38	37	31	25	30	35	34	15	29	34	18	19	28	18	45	34	38	29	171
"CG9967-cds,chr2L:2310126..2310427,4,TGG"	ATGGCGCACGGATGCTGCG	1	0	1	0	0	1	0	0	0	1	0	0	1	1	0	1	0	0	0	0	1
"CG9967-cds,chr2L:2310126..2310427,8,CGG"	CACAAAAGGATATGGCAGG	2	0	0	2	0	0	0	0	0	0	1	2	1	0	1	0	1	1	0	0	2
"CG9967-cds,chr2L:2310126..2310427,16,CGG"	AGGAGGAGGAGGCGTGGCC	3	0	2	2	1	0	2	2	3	1	2	0	0	4	2	1	1	7	3	2	20
"CG9967-cds,chr2L:2310126..2310427,18,TGG"	CATCCACATCCGCGTCCAG	4	0	1	8	0	3	3	2	6	2	3	0	0	2	3	1	4	5	5	5	9
"CG9967-cds,chr2L:2310126..2310427,24,CGG"	TGCAATGGGGACAAGTGTG	9	0	4	8	3	0	3	4	3	2	1	4	2	3	1	3	2	5	8	9	30
"Cpr30F-cds,chr2L:9932587..9933018,6,AGG"	AGGAGCTTGGGTGCCGCAT	2	0	4	4	4	6	4	2	0	2	1	6	6	1	1	4	0	4	5	1	23
"Cpr30F-cds,chr2L:9932587..9933018,11,AGG"	TGGCAGTGGTGCGGGAGCC	32	0	26	24	16	26	26	23	11	13	28	16	22	19	10	9	25	30	20	24	132
"Cpr30F-cds,chr2L:9932587..9933018,15,TGG"	CGCAGCCTTGATCACCTTC	2	0	8	4	3	3	2	2	3	6	4	7	2	5	1	1	1	6	2	2	22
"Cpr30F-cds,chr2L:9932587..9933018,19,TGG"	CACCGCATTGAAGCCGTTG	6	0	9	6	4	1	0	4	0	5	3	3	1	3	1	0	2	0	3	1	15
"Cpr30F-cds,chr2L:9932587..9933018,22,CGG"	ACGGTGCGCAGATAGCCAT	2	0	3	1	0	0	0	1	0	0	2	0	0	0	0	1	2	3	0	0	3
"CYLD-cds,chr2L:10297705..10297936,2,CGG"	CGACGAGTACGTTTTTTTG	2	0	2	2	3	3	2	1	4	6	1	0	1	2	1	2	2	4	1	1	9
"CYLD-cds,chr2L:10297705..10297936,6,AGG"	ATAGATCTTCACATACTCC	2	0	1	1	1	0	0	3	0	0	2	1	0	0	0	1	0	1	3	2	3
"CYLD-cds,chr2L:10297705..10297936,9,CGG"	AGGGAACCAATCGCTAGCT	10	0	6	5	8	3	6	4	5	3	5	5	4	5	5	3	11	10	5	4	29
"CYLD-cds,chr2L:10297705..10297936,12,CCA"	CATCGGATGGGAGACACAA	9	0	17	8	4	3	9	13	2	4	15	6	11	5	8	6	10	9	10	11	51
"CYLD-cds,chr2L:10297705..10297936,17,CCT"	AACGTACTCGTCGGAATCG	13	0	8	6	9	5	5	6	10	5	6	7	11	5	1	5	9	9	4	5	47
"Cyp310a1-cds,chr2L:18652457..18652944,3,TGG"	GCCTTGCCTGTCCAGCAAA	15	0	12	7	4	1	5	6	7	4	9	7	2	3	5	2	6	10	6	6	28
"Cyp310a1-cds,chr2L:18652457..18652944,4,TGG"	TAAATGATCACCCACTTTC	13	0	4	7	1	3	4	4	5	4	6	1	3	7	2	6	4	7	7	6	37
"Cyp310a1-cds,chr2L:18652457..18652944,6,TGG"	AACATCTCGGACAATCGTT	54	0	55	30	22	25	21	41	22	24	39	40	34	31	15	23	32	28	45	32	195
"Cyp310a1-cds,chr2L:18652457..18652944,9,TGG"	TGATTGCTGCAGAATCGTC	14	0	12	12	5	9	14	12	5	2	12	11	7	9	3	6	11	9	9	12	48
"Cyp310a1-cds,chr2L:18652457..18652944,11,AGG"	CTCCACATTTCGCACCAGA	5	0	5	0	1	3	5	2	1	0	1	4	2	1	0	1	3	2	2	2	27
"Drep-4-cds,chr2L:13286170..13286409,4,TGG"	TAACCTTGTAGCCACGCAT	22	0	22	10	16	13	9	21	13	8	18	8	17	25	11	10	21	18	32	53	114
"Drep-4-cds,chr2L:13286170..13286409,6,CGG"	CCTGCTGTTCCCCTGGATT	10	0	11	8	6	6	10	9	5	4	6	10	7	5	3	7	13	5	6	14	34
"Drep-4-cds,chr2L:13286170..13286409,7,TGG"	CCTTGAGAACTTCGCCTGT	4	0	3	1	0	1	2	2	2	3	1	1	0	5	1	1	3	1	0	6	7
"Drep-4-cds,chr2L:13286170..13286409,9,CGG"	TCGAGCTGCTGCGTGTTGT	51	0	23	38	19	29	29	22	21	17	28	28	29	25	15	17	23	42	31	45	167
"Drep-4-cds,chr2L:13286170..13286409,10,CCT"	CTGGAAATGCTGATAGCCA	3	0	3	3	3	3	2	4	1	1	7	3	2	4	1	0	3	3	2	4	10
"EF2-cds,chr2L:21681344..21681558,3,TGG"	AAACGAGTCTCACCAGCCT	3	0	3	5	0	1	2	3	3	1	2	3	5	2	2	0	2	3	1	0	9
"EF2-cds,chr2L:21681344..21681558,5,AGG"	GATACCAGCCTTCGACACA	19	0	17	17	17	12	13	24	15	12	19	14	12	10	12	11	17	11	20	30	95
"EF2-cds,chr2L:21681344..21681558,9,TGG"	GGTCAGAGTGGACTTGCCG	13	0	11	16	7	4	5	9	6	6	19	14	8	11	4	1	7	6	11	10	46
"EF2-cds,chr2L:21681344..21681558,12,CGG"	GGCAATCACAGACATGTTG	36	0	33	29	17	17	17	25	15	14	29	23	11	23	19	11	25	19	27	36	129
"EF2-cds,chr2L:21681344..21681558,13,AGG"	GTTCCGCTTCTTGTCCATG	4	0	7	3	2	0	2	3	4	7	4	4	4	3	3	1	2	9	1	4	24
"for-cds,chr2L:3625997..3626216,3,TGG"	AGGCCCGTTCGCATCATGA	22	0	16	10	4	12	10	15	7	3	12	7	7	7	6	3	14	13	13	15	55
"for-cds,chr2L:3625997..3626216,5,TGG"	TGAAAGCACTGGCGCTCGA	1	0	4	4	1	0	4	1	1	1	2	5	1	3	1	0	2	0	2	0	6
"for-cds,chr2L:3625997..3626216,8,CGG"	AGGTTGCACTCGGTGATCG	4	0	2	4	0	2	1	2	0	3	1	1	4	2	1	2	2	2	3	3	13
"for-cds,chr2L:3625997..3626216,11,AGG"	CGTCCGCTGGCAGTTGTAC	17	0	13	6	9	6	8	10	4	5	12	12	9	9	12	4	10	16	11	22	67
"for-cds,chr2L:3625997..3626216,13,TGG"	ACCTTCGCTCCCGACAATG	85	0	69	76	64	46	57	65	49	38	89	50	53	62	43	46	68	67	95	102	412
"fred-cds,chr2L:3946496..3946697,5,AGG"	TCGAACAATGTGGGGCAGC	7	0	13	10	7	7	5	11	6	4	5	4	4	4	1	5	6	10	6	12	30
"fred-cds,chr2L:3946496..3946697,7,CGG"	GCCCAGTAGAAGGTGAAGT	5	0	1	4	2	2	7	4	1	3	3	2	3	2	3	1	2	5	4	6	16
"fred-cds,chr2L:3946496..3946697,9,CGG"	GTCGTAATGCTCGGTGAAG	3	0	3	2	2	2	4	3	2	4	2	1	3	1	1	2	4	1	7	3	16
"fred-cds,chr2L:3946496..3946697,10,CGG"	GTGTCCAGCGAATCGTCCC	14	0	14	7	4	4	7	3	2	5	3	2	7	8	6	3	8	4	5	4	41
"fred-cds,chr2L:3946496..3946697,12,CCA"	TGTTCGAGAACGTGGCCAT	55	0	58	49	37	34	39	46	27	25	44	35	37	36	23	19	48	40	59	75	261
"gammaTub37C-cds,chr2L:19184043..19184573,5,TGG"	CCACTGGGGATAATCGATC	1	0	2	0	1	2	2	1	0	1	0	2	1	2	1	1	0	1	2	1	14
"gammaTub37C-cds,chr2L:19184043..19184573,8,CGG"	TCCCGTGCGATGTCCAGTT	15	0	14	11	9	6	11	9	9	7	4	11	8	10	6	6	14	5	9	12	67
"gammaTub37C-cds,chr2L:19184043..19184573,12,CGG"	GTCCTGGAACATGGATTCG	8	0	9	8	1	5	6	11	4	8	5	4	8	4	5	2	6	4	7	10	46
"gammaTub37C-cds,chr2L:19184043..19184573,15,TGG"	CTTCCTCAGCTTATCGTAC	1	0	0	0	0	0	2	2	1	1	2	1	1	1	0	0	2	2	1	3	7
"gammaTub37C-cds,chr2L:19184043..19184573,18,TGG"	GAACTGATACCCGTGTGAT	7	0	2	4	6	5	5	8	6	5	2	6	2	3	3	7	2	9	11	7	33
"Gli-cds,chr2L:15757096..15757705,5,TGG"	TTCTCCTCGGCTGAGCCGC	6	0	6	6	6	8	5	3	7	2	8	4	1	4	3	3	3	10	4	0	29
"Gli-cds,chr2L:15757096..15757705,11,TGG"	GAACTCAGGGTGGCTGTTG	17	0	14	13	11	7	10	9	5	12	14	19	10	13	8	13	22	13	11	13	58
"Gli-cds,chr2L:15757096..15757705,16,AGG"	GTGGTGGTGCTGCGGGCAG	2	0	7	2	1	6	1	0	0	0	0	4	1	0	0	0	1	2	2	2	11
"Gli-cds,chr2L:15757096..15757705,20,TGG"	CGACTGCTGCCCGAGACAC	18	0	15	7	10	6	10	6	4	5	11	7	6	11	5	7	11	11	11	13	51
"Gli-cds,chr2L:15757096..15757705,25,CGG"	CGGTGGGAACTCTTTTGGC	8	0	6	6	3	9	6	5	5	3	3	6	2	5	6	3	2	9	7	4	18
"Gs1l-cds,chr2L:4455326..4455738,3,TGG"	AACGAGGCCAGCACTTGTG	2	0	4	1	0	0	2	1	0	1	1	1	0	2	2	2	3	0	3	3	7
"Gs1l-cds,chr2L:4455326..4455738,7,TGG"	TCTTTTCCTGGGACAGTCG	34	0	23	13	12	6	18	17	15	11	18	15	13	19	8	12	16	18	25	26	101
"Gs1l-cds,chr2L:4455326..4455738,10,CGG"	ACCATCACCACCTGCATTC	110	0	77	77	54	65	62	63	51	49	78	56	55	67	37	55	71	71	91	130	414
"Gs1l-cds,chr2L:4455326..4455738,12,CGG"	TGGCAGCCGTCACGCCGTT	1	0	2	4	3	1	3	0	0	2	5	1	2	0	1	2	2	2	2	3	12
"Gs1l-cds,chr2L:4455326..4455738,14,CGG"	TCCTCGAACACCAGGCAGT	2	0	0	2	2	1	4	0	1	1	0	0	1	0	2	2	1	1	0	1	8
"Hel25E-cds,chr2L:5541723..5541921,5,AGG"	CAGGATCTCCGGTTTCAGG	18	0	24	16	10	19	15	20	7	11	14	11	11	11	11	6	14	13	16	10	83
"Hel25E-cds,chr2L:5541723..5541921,8,TGG"	CGGAAGCCGGAACTGTGAA	2	0	3	2	2	3	1	0	2	3	4	1	2	4	3	0	2	3	0	2	11
"Hel25E-cds,chr2L:5541723..5541921,10,TGG"	GTGCCCTTGACATCCTTCT	34	0	38	26	13	25	21	37	19	17	29	30	31	25	20	21	23	19	31	35	167
"Hel25E-cds,chr2L:5541723..5541921,15,TGG"	TCCTGGTTTTCGACCGCAG	2	0	3	2	0	0	6	3	3	1	5	0	4	1	1	0	4	3	5	4	7
"Hel25E-cds,chr2L:5541723..5541921,17,CGG"	TCCAAAAGATCGTCATTGT	9	0	10	8	6	8	4	6	5	6	4	7	6	3	2	3	5	4	5	8	32
"Jon25Bi-cds,chr2L:4954323..4955123,4,CGG"	GTCCAGCTGGTTGGTAACA	8	0	5	0	1	2	2	1	2	1	2	4	2	2	1	0	4	8	1	5	22
"Jon25Bi-cds,chr2L:4954323..4955123,10,CGG"	AATCCGGAGGGCAGGCCAG	1	0	1	0	0	1	1	2	1	1	1	2	1	0	0	2	1	1	0	2	5
"Jon25Bi-cds,chr2L:4954323..4955123,12,AGG"	CAACCGTTGCCGGAAACCC	16	0	8	11	6	10	10	10	4	9	9	10	6	6	0	9	10	14	10	6	62
"Jon25Bi-cds,chr2L:4954323..4955123,16,TGG"	CACCAGGCGGCCACCGTCG	1	0	4	1	2	1	1	3	0	1	2	2	0	0	0	1	1	2	1	1	11
"Jon25Bi-cds,chr2L:4954323..4955123,22,CGG"	AGGGGGCCACCGGAGTCAC	1	0	1	0	0	0	0	0	0	0	1	1	0	0	0	0	0	1	0	0	3
"l(2)37Cg-cds,chr2L:19133052..19133351,2,TGG"	CCCCGTTTAAGTATATCTA	2	0	6	2	1	1	1	3	1	1	2	3	0	1	0	1	0	1	2	3	8
"l(2)37Cg-cds,chr2L:19133052..19133351,5,CGG"	GTCTCGACGGGATTGAATG	6	0	11	6	3	6	2	4	4	8	5	5	8	6	3	5	4	11	3	12	40
"l(2)37Cg-cds,chr2L:19133052..19133351,8,CGG"	GCTTCTGCTCCGTGGGATG	6	0	6	4	3	8	3	5	5	1	4	2	6	4	2	3	4	1	8	10	29
"l(2)37Cg-cds,chr2L:19133052..19133351,9,CGG"	AGCCACAGAAATCCACCTC	42	0	16	21	15	13	20	22	18	15	18	23	17	25	15	12	15	25	14	6	102
"l(2)37Cg-cds,chr2L:19133052..19133351,13,TGG"	CAGCGCATTTCCCAGCGTG	6	0	7	3	3	6	1	6	3	3	5	9	7	9	2	6	4	4	9	7	24
"lid-cds,chr2L:5995029..5996490,5,TGG"	GTCGCCGCGATTGCAGATG	8	0	9	5	10	5	7	2	9	6	5	9	9	5	7	4	8	7	6	11	32
"lid-cds,chr2L:5995029..5996490,8,TGG"	GTGGGTCTACGATAAGTGC	20	0	12	13	16	13	17	22	13	10	18	7	13	10	10	6	15	21	22	23	84
"lid-cds,chr2L:5995029..5996490,11,TGG"	TCTCCTCCCTTCTTCTGGC	11	0	12	10	12	8	7	8	5	7	10	11	9	9	4	8	5	12	11	9	56
"lid-cds,chr2L:5995029..5996490,12,TGG"	GTGTTTGCCGTAGTACCTG	10	0	6	4	6	3	6	9	11	4	5	8	9	8	3	1	7	10	7	11	51
"lid-cds,chr2L:5995029..5996490,14,TGG"	TCCCTCTTAAATTCTTCCT	7	0	8	4	1	2	4	3	1	0	3	0	4	5	4	1	6	0	5	2	13
"Lim3-cds,chr2L:19080201..19080496,8,tgG"	TTGTTGTTCGCATTGTTGT	5	0	7	6	1	6	4	9	2	2	2	4	2	6	1	2	0	5	8	4	34
"Lim3-cds,chr2L:19080201..19080496,11,AGG"	CTGCCCGAATCGCCCAGCC	1	0	0	1	0	1	0	0	0	0	0	0	0	0	0	0	0	0	1	0	2
"Lim3-cds,chr2L:19080201..19080496,18,CGG"	TCGGGGCTGGGCGGAAAGT	6	0	7	1	3	5	5	2	3	5	7	6	3	5	0	4	6	12	6	10	35
"Lim3-cds,chr2L:19080201..19080496,24,CGG"	CTGGAATCGTTGCTCAGAT	15	0	22	7	9	4	6	10	10	7	9	8	4	8	4	5	13	9	11	12	56
"Lim3-cds,chr2L:19080201..19080496,27,CGG"	GTTGTTGCTACTGTGGAGG	62	0	38	33	33	30	40	42	35	18	37	35	29	38	28	24	37	40	65	85	264
"mRpS23-cds,chr2L:13834722..13834883,1,TGG"	ATCCTCGGCATAAAATATC	5	0	3	2	0	0	3	3	3	0	2	2	3	4	0	0	2	3	0	6	14
"mRpS23-cds,chr2L:13834722..13834883,1,TGG"	ATCCTCGGCATAAAATATC	5	0	3	2	0	0	3	3	3	0	2	2	3	4	0	0	2	3	0	6	14
"mRpS23-cds,chr2L:13834722..13834883,2,TGG"	CATAAAATATCTGGCGCAC	1	0	0	1	0	1	0	1	0	0	0	2	0	0	0	0	3	0	0	0	0
"mRpS23-cds,chr2L:13834722..13834883,6,CGG"	AGGCGCGGGTCTGTCGAAT	13	0	8	5	4	4	8	8	5	6	8	3	4	7	9	3	3	9	3	3	26
"mRpS23-cds,chr2L:13834722..13834883,12,CGG"	TCCAGTTTCGGCGGAAAGG	1	0	1	3	1	0	2	0	0	0	0	1	2	0	0	1	0	1	0	2	5
"Myo31DF-cds,chr2L:10505926..10506014,7,CCT"	CAACGGGAAGCTGGAGTGC	3	0	2	8	2	1	4	2	3	2	7	4	3	2	2	2	6	6	3	2	27
"Myo31DF-cds,chr2L:10497853..10498155,1,TGG"	CTCGATTTCGTTCTGACCC	17	0	11	7	9	4	8	7	3	8	9	6	7	8	4	4	6	8	3	5	40
"Myo31DF-cds,chr2L:10497853..10498155,3,TGG"	ATGTACTTCATGATGATCT	1	0	1	0	0	4	1	2	2	0	2	0	0	1	1	0	3	1	0	2	10
"Myo31DF-cds,chr2L:10497853..10498155,5,CGG"	GCCTCCGTTTTGCCCGCAC	12	0	16	14	12	9	10	10	7	10	19	13	6	5	12	6	13	10	17	8	69
"Myo31DF-cds,chr2L:10497853..10498155,8,AGG"	TCACCGGAAATTAGGATGC	5	0	7	4	3	1	0	0	2	0	3	1	1	0	3	1	1	6	1	2	20
"NimC3-cds,chr2L:14019489..14020163,3,TGG"	CTCCATGCTCATCTCGATC	68	0	74	44	35	26	42	52	27	38	46	47	35	35	24	36	45	43	54	62	290
"NimC3-cds,chr2L:14019489..14020163,6,TGG"	CGGATCAAATCGCTGCTCA	6	0	10	9	2	6	9	7	5	3	6	9	1	8	4	3	7	4	6	9	36
"NimC3-cds,chr2L:14019489..14020163,7,AGG"	CTGCACCCGTTCGCAACGC	1	0	0	0	1	1	0	3	0	1	0	0	0	0	3	0	1	0	1	1	5
"NimC3-cds,chr2L:14019489..14020163,9,CGG"	TGCTCGCATCCTTGAATCC	79	0	55	61	34	30	35	60	32	31	48	40	43	38	27	34	52	54	53	44	302
"NimC3-cds,chr2L:14019489..14020163,12,TGG"	CTCGTTGTGGGCCACACAA	4	0	1	1	2	1	0	2	0	1	2	1	0	2	1	0	2	2	1	2	8
"nmd-cds,chr2L:10302671..10303540,2,TGG"	GAGCCCAGCAAATCGTCCA	1	0	0	2	1	4	4	1	1	0	3	2	2	1	0	0	4	1	1	1	7
"nmd-cds,chr2L:10302671..10303540,4,CGG"	GATCAAGCGCTGTAGCTGA	11	0	10	7	5	5	6	13	9	3	8	12	9	9	4	13	6	11	13	11	58
"nmd-cds,chr2L:10302671..10303540,6,CGG"	CGTGATGAGCTGCCTCATT	1	0	2	2	2	4	0	1	2	3	1	2	2	2	1	0	4	2	2	3	17
"nmd-cds,chr2L:10302671..10303540,8,AGG"	ATTCCGGCACATTTCCCGC	68	0	55	48	33	25	30	46	33	34	39	32	24	37	26	28	43	50	21	17	214
"nmd-cds,chr2L:10302671..10303540,9,TGG"	GAGAAGCCATTTGTGAGCT	12	0	3	7	4	3	5	9	3	4	3	6	3	8	3	4	4	0	7	3	25
"Patsas-cds,chr2L:12101495..12103060,3,CGG"	ATGGTGAACGAGCAGTTGA	22	0	14	15	8	4	10	17	9	13	11	14	7	8	5	2	13	9	13	13	88
"Patsas-cds,chr2L:12101495..12103060,6,AGG"	CCCACGCAGTTGTAGATAA	1	0	1	1	0	3	1	0	0	1	0	0	0	0	0	0	0	2	0	0	2
"Patsas-cds,chr2L:12101495..12103060,10,CGG"	GTCAAAGTACGAGACACAC	2	0	1	0	1	1	3	0	3	1	0	1	3	0	0	1	1	1	0	2	9
"Patsas-cds,chr2L:12101495..12103060,13,CGG"	GGCAGTGTTTGGCTCGCAG	11	0	5	10	4	7	6	3	6	8	13	7	7	7	6	0	12	7	8	5	40
"Patsas-cds,chr2L:12101495..12103060,16,CGG"	CCTGCAGCTGTGACATAGT	36	0	30	20	11	18	19	25	15	11	19	15	16	10	16	9	16	26	20	37	133
"Pax-cds,chr2L:19403999..19404499,3,CGG"	GGTTGCAGCCATTGCACTT	34	0	24	34	17	16	25	34	17	9	26	19	17	22	18	16	19	30	20	39	105
"Pax-cds,chr2L:19403999..19404499,6,CGG"	AGTAGTCGTTGCGACAGTA	3	0	4	2	3	2	2	6	1	3	3	3	3	4	2	0	4	3	2	7	7
"Pax-cds,chr2L:19403999..19404499,8,TGG"	TCCCTCCTCGCCGAACTGC	8	0	11	7	8	5	8	7	7	10	8	7	3	3	1	4	12	7	8	7	45
"Pax-cds,chr2L:19403999..19404499,11,AGG"	AAGAAGTGCTCCGTGTGCC	6	0	7	1	0	0	1	2	0	3	2	4	1	3	1	0	3	2	1	2	10
"Pax-cds,chr2L:19403999..19404499,12,TGG"	GTTACGCACTTGTCCAGAA	3	0	3	1	2	2	2	4	4	1	1	2	1	2	1	1	1	3	3	3	18
"Pburs-cds,chr2L:14417064..14417318,2,CGG"	CATTTGTTGACGATGACGT	41	0	37	29	24	25	27	37	24	28	23	31	28	32	15	15	27	33	49	64	204
"Pburs-cds,chr2L:14417064..14417318,5,TGG"	GAACTCCTCCTTGATCAAG	16	0	12	5	7	5	5	12	5	2	10	10	7	5	2	5	8	13	10	14	58
"Pburs-cds,chr2L:14417064..14417318,6,TGG"	GTTCTCGTCGCCAGTGCCT	30	0	33	30	16	20	27	20	18	15	23	19	24	18	12	18	28	28	33	33	124
"Pburs-cds,chr2L:14417064..14417318,8,TGG"	TCGCAATGCCCTCAGGCAT	1	0	2	4	0	1	0	0	1	1	1	1	1	2	0	0	2	1	2	2	6
"Pburs-cds,chr2L:14417064..14417318,13,TGG"	GGCCACAAAGAGCAGTTCC	4	0	1	2	0	2	3	3	1	0	2	1	1	1	2	1	1	1	4	2	14
"porin-cds,chr2L:10847868..10848168,3,TGG"	TTCTTGCCATCGACCAGCG	19	0	14	12	9	9	12	19	7	4	15	11	11	13	7	5	14	14	19	20	65
"porin-cds,chr2L:10847868..10848168,8,TGG"	TCCGTCGCGCAACTTCTGC	8	0	10	11	7	8	9	7	9	5	13	12	4	4	7	6	10	13	8	3	47
"porin-cds,chr2L:10847868..10848168,11,TGG"	TTCACCTTAGCGCGCACGC	28	0	20	22	8	9	17	18	16	21	14	17	14	19	9	6	19	17	16	17	79
"porin-cds,chr2L:10847868..10848168,12,TGG"	TCATCATCCAGCTGATACT	1	0	0	2	0	0	0	1	0	0	1	0	0	1	0	0	1	0	1	1	4
"porin-cds,chr2L:10847868..10848168,15,TGG"	ATGGCGAACTTGGTGTTGC	5	0	17	7	13	8	5	4	3	5	6	9	1	11	6	4	9	10	9	6	37
"PRL-1-cds,chr2L:16248831..16248950,4,CGG"	CCCTTGTACTCAATTAGAG	3	0	1	3	1	0	1	0	0	0	3	1	0	1	1	0	1	3	1	2	4
"PRL-1-cds,chr2L:16248831..16248950,8,TGG"	CGCAGATCTTTTTGACGCA	8	0	11	8	2	2	7	4	2	5	4	3	4	4	2	1	8	8	5	5	43
"PRL-1-cds,chr2L:16248831..16248950,9,CCC"	CCGCTCTAATTGAGTACAA	1	0	0	0	0	0	0	0	1	1	0	0	1	1	1	0	0	0	1	1	1
"PRL-1-cds,chr2L:16248602..16248768,1,AGG"	ACTCGTCAACGACTTGCTG	1	0	2	0	0	0	0	0	0	0	1	1	0	0	0	0	1	1	1	0	4
"PRL-1-cds,chr2L:16248602..16248768,6,AGG"	GGTGCCGTCCTCAAAGGCC	1	0	2	1	1	3	1	1	1	1	1	2	1	0	1	0	0	3	0	3	9
"Pvf3-cds,chr2L:7107419..7107551,3,CGG"	CTCGCTTTGATCACCGCTT	11	0	17	7	7	13	7	10	5	7	6	8	2	4	7	6	6	7	10	7	45
"Pvf3-cds,chr2L:7107419..7107551,8,TGG"	CAACTGGTCCTCCTTCTTC	37	0	33	36	27	20	16	28	20	20	26	29	28	17	15	10	37	24	20	28	136
"Pvf3-cds,chr2L:7107419..7107551,15,CCG"	TACGCACGCAATTATGTTG	10	0	10	4	5	3	2	2	3	1	5	5	8	7	2	1	8	3	7	7	37
"Pvf3-cds,chr2L:7107141..7107352,1,TGG"	GAAGTGCAGCTCAACGTTG	10	0	9	3	2	3	4	7	1	4	9	4	11	3	3	5	5	8	9	6	39
"Pvf3-cds,chr2L:7107141..7107352,5,TGG"	GCTCTTGGCGGCACAAATT	12	0	4	6	5	14	7	5	5	7	7	5	3	3	3	5	6	9	8	9	34
"Ripalpha-cds,chr2L:10200416..10200538,3,TGG"	TTGCCCATCCGCTGTCTTT	62	0	63	38	32	39	39	65	29	31	29	46	31	43	22	25	40	41	50	69	263
"Ripalpha-cds,chr2L:10200416..10200538,4,CGG"	GCATGCCGCTTTTGCTCCA	8	0	1	5	2	0	1	2	1	2	2	2	1	5	1	1	2	3	1	0	16
"Ripalpha-cds,chr2L:10200416..10200538,8,TGG"	CGATAAACCGGGCTTTGAG	3	0	2	1	1	2	1	7	1	3	2	2	1	5	0	4	3	0	5	2	27
"Ripalpha-cds,chr2L:10200416..10200538,9,CCC"	TGGCCAAAAGACAGCGGAT	3	0	0	2	3	1	3	0	2	3	1	1	3	0	2	0	1	3	1	1	3
"Ripalpha-cds,chr2L:10200416..10200538,13,CCG"	CACCTCCGTGGAGCAAAAG	2	0	0	0	1	0	0	1	0	0	1	0	0	2	0	0	1	1	1	0	2
"Rpn11-cds,chr2L:5058786..5059550,4,CGG"	GAACAGTGCTCATTGTAGT	1	0	0	0	0	2	4	1	0	0	1	1	0	1	1	0	1	1	3	4	5
"Rpn11-cds,chr2L:5058786..5059550,6,CGG"	CTGCTCCAGTTCGTTCTTG	78	0	88	56	27	54	57	59	44	52	61	58	47	51	28	39	52	67	54	54	333
"Rpn11-cds,chr2L:5058786..5059550,7,TGG"	TATGCTAATCGAGTAGTAG	2	0	0	0	1	0	0	2	2	0	0	0	3	2	0	0	0	3	2	2	3
"Rpn11-cds,chr2L:5058786..5059550,11,CGG"	CCGTGGATCAGGGCCTGTA	18	0	17	12	10	12	11	10	11	4	14	9	8	14	7	6	14	12	13	19	75
"Rpn11-cds,chr2L:5058786..5059550,14,TGG"	TTTTGCAGATGACCCAAAT	15	0	14	10	5	6	6	14	4	11	8	11	10	20	1	5	5	6	5	11	78
"sob-cds,chr2L:3578855..3580179,2,AGG"	GCCTTGCCGCAGATGTCGC	13	0	11	19	7	7	9	13	7	19	13	12	8	8	7	8	14	15	12	9	73
"sob-cds,chr2L:3578855..3580179,3,AGG"	CGCAGATGTCGCAGGAGTA	3	0	3	6	5	4	10	2	2	3	2	5	5	5	0	2	6	4	1	5	30
"sob-cds,chr2L:3578855..3580179,3,AGG"	CGCAGATGTCGCAGGAGTA	3	0	3	6	5	4	10	2	2	3	2	5	5	5	0	2	6	4	1	5	30
"sob-cds,chr2L:3578855..3580179,4,TGG"	GTCCGTGTGCGTTCTTTCG	79	0	67	60	37	43	61	70	47	46	63	59	42	52	35	51	82	61	48	37	323
"sob-cds,chr2L:3578855..3580179,7,CGG"	GTAGGACTTGGTGAACTGT	9	1	15	17	7	4	8	13	6	5	7	13	11	14	5	5	11	16	15	35	61
"spag4-cds,chr2L:11610971..11611540,1,CGG"	GCACTCTTCACGCACAAAT	12	0	6	9	6	3	7	8	5	3	4	6	5	2	2	1	6	5	6	5	29
"spag4-cds,chr2L:11610971..11611540,6,GGG"	GTCATTTCGCGGGCCACGT	12	0	12	12	8	10	10	7	8	5	13	8	4	9	8	10	5	7	7	10	74
"spag4-cds,chr2L:11610971..11611540,10,TGG"	GTTATGGCCTCCACGATGA	7	0	7	3	3	4	4	11	3	4	4	4	5	5	3	2	4	5	9	7	40
"spag4-cds,chr2L:11610971..11611540,12,TGG"	GCCAGATGAAGAGTCACAG	7	1	10	9	7	5	6	5	3	7	3	9	5	9	3	5	4	7	10	5	31
"spag4-cds,chr2L:11610971..11611540,14,CGG"	TAAATCCGAAGCATGAACC	1	0	1	0	1	0	0	2	0	0	0	0	0	0	0	0	0	1	0	2	1
"Spn27A-cds,chr2L:6671832..6673175,3,TGG"	GCAAACAGTATGTTACCAG	1	0	1	0	0	0	0	0	0	0	1	0	0	1	0	1	1	0	1	2	3
"Spn27A-cds,chr2L:6671832..6673175,4,CGG"	CCTCGATAAAGAACACAAA	1	0	0	0	0	0	0	0	1	0	0	0	0	0	0	0	0	0	0	0	3
"Spn27A-cds,chr2L:6671832..6673175,6,TGG"	TTTACGTTGAATTCCTCGA	7	0	4	5	3	3	3	6	5	3	8	4	3	1	2	3	1	3	4	9	31
"Spn27A-cds,chr2L:6671832..6673175,8,CGG"	TTGTTTTCGATCTCCACAA	2	0	3	2	1	0	4	1	0	0	2	2	2	0	0	0	0	2	3	1	6
"Spn27A-cds,chr2L:6671832..6673175,11,CGG"	TTCTCGTTCACATTAATGC	18	0	10	12	5	6	8	10	7	9	16	10	8	8	9	2	4	8	11	16	63
"spz3-cds,chr2L:7878207..7879146,3,TGG"	CCTGAACCCGTGTAAATCC	60	0	44	30	35	29	35	32	33	24	41	47	25	33	28	12	41	38	27	37	216
"spz3-cds,chr2L:7878207..7879146,5,CGG"	CTCGTTCCGGATAATTCTC	5	0	8	13	5	5	6	4	3	4	6	6	7	5	6	5	2	4	3	3	23
"spz3-cds,chr2L:7878207..7879146,9,TGG"	CAACTCCGTATGTCTGAGC	4	0	9	4	2	6	5	6	4	5	9	11	1	7	5	2	6	3	10	3	29
"spz3-cds,chr2L:7878207..7879146,12,TGG"	GCCTCCGGCTTGGCCTGCC	10	0	13	9	4	4	8	6	3	3	6	7	5	12	5	2	9	9	2	7	34
"spz3-cds,chr2L:7878207..7879146,19,TGG"	TTTGGGGCGGTGGTGCAGG	4	0	3	3	2	2	3	4	1	2	3	2	4	5	2	0	2	2	2	2	17
"Taf13-cds,chr2L:20093318..20093660,1,AGG"	ACATACTTGATCTCATCGA	1	0	1	5	1	0	0	4	2	1	3	2	1	3	1	2	0	2	1	2	4
"Taf13-cds,chr2L:20093318..20093660,2,TGG"	TTTTTCAACTCCTCGTTCA	1	0	0	1	1	0	0	1	0	0	0	1	0	0	0	2	0	1	0	0	4
"Taf13-cds,chr2L:20093318..20093660,3,CGG"	CTTCACCCTAGCGTACTTT	18	0	6	12	6	5	11	9	5	5	6	2	7	7	7	2	12	8	9	8	39
"Taf13-cds,chr2L:20093318..20093660,7,CGG"	AATGTCTTCGACTTGAACA	2	0	3	0	1	1	1	1	1	0	1	1	0	2	1	2	3	1	3	1	12
"Taf13-cds,chr2L:20093318..20093660,8,CGG"	TCGACCGATCTCCATTGCC	101	0	81	65	59	49	69	55	49	54	69	68	54	46	47	46	71	67	67	102	390
"tectonic-cds,chr2L:6127911..6129884,2,CGG"	CAGCGCTTTTGTTTGCATC	36	0	43	36	28	30	29	40	25	28	16	38	22	23	15	17	27	34	28	19	161
"tectonic-cds,chr2L:6127911..6129884,5,AGG"	ACATGGCGGAAATGCTCAG	5	0	0	2	0	1	5	4	1	3	3	3	4	4	2	2	1	3	6	2	16
"tectonic-cds,chr2L:6127911..6129884,7,AGG"	CTCGCTGGTGTCGAATTCC	4	0	11	12	5	10	6	9	5	1	8	7	8	9	5	7	5	9	11	7	55
"tectonic-cds,chr2L:6127911..6129884,9,AGG"	ATGCCGCTGGCCCAGAACC	27	0	31	16	15	17	13	22	14	14	21	11	16	19	13	8	20	14	23	24	101
"tectonic-cds,chr2L:6127911..6129884,11,CGG"	GCTGCAGGACACGCTGATG	2	0	0	0	0	0	1	2	1	0	2	0	1	0	1	0	0	1	0	3	7
"Tengl1-cds,chr2L:2240341..2240502,4,TGG"	GCAAAAAACGATCCAGCAG	9	0	5	9	6	4	9	6	6	4	8	9	3	4	7	4	4	3	4	1	38
"Tengl1-cds,chr2L:2240341..2240502,5,CGG"	TACCAATAATGCCCTTCAC	8	0	3	8	1	5	2	5	1	6	3	2	2	3	0	6	6	5	6	6	27
"Tengl1-cds,chr2L:2240341..2240502,6,CCT"	ACATGCCTACTTTATCAGA	5	0	2	4	6	2	6	6	2	6	7	4	6	5	2	3	3	5	5	7	31
"Tengl1-cds,chr2L:2240341..2240502,7,CCA"	ATGCGAAAGATTCGACGAT	2	0	6	8	2	9	8	4	8	6	5	3	11	7	3	0	8	3	12	7	31
"Tengl1-cds,chr2L:2240341..2240502,8,CCT"	CTGGATCGTTTTTTGCACT	3	0	6	3	1	4	3	3	2	3	3	5	5	9	0	0	4	5	3	1	14
"tim-cds,chr2L:3504361..3504457,2,AGG"	TCGCCCTCCAAGCAACCCA	6	0	1	2	0	3	2	1	1	2	2	4	1	4	0	1	3	1	3	3	12
"tim-cds,chr2L:3504361..3504457,4,CGG"	AGAACGCGCTGTACAACTG	13	0	4	6	7	3	1	6	3	6	3	3	3	3	0	2	2	2	4	2	25
"tim-cds,chr2L:3504361..3504457,5,CCA"	TTGGAGGGCGATACCTATG	5	0	10	5	2	2	4	8	2	3	3	1	3	6	0	2	4	2	4	2	28
"tim-cds,chr2L:3504361..3504457,9,CCC"	ACAGCGCGTTCTCCTCCTT	50	0	35	38	26	35	30	30	28	24	41	25	33	19	20	20	41	40	32	41	213
"tim-cds,chr2L:3503251..3503592,1,TGG"	GTTCAGTTGCCTGTGTCTC	3	0	0	0	2	2	1	1	1	5	4	0	2	1	1	0	2	3	2	1	11
"tos-cds,chr2L:18681155..18681958,2,TGG"	AGTATAAATTTGCACGCCT	3	0	3	2	4	4	2	1	1	1	2	1	2	5	0	2	2	4	3	4	7
"tos-cds,chr2L:18681155..18681958,4,AGG"	GATGCCAGGCAGTGAGTCC	5	0	2	1	4	1	3	2	2	1	4	4	4	1	1	2	4	2	1	0	6
"tos-cds,chr2L:18681155..18681958,7,CGG"	GGATAGGATGCACATGCGC	50	0	40	25	21	18	38	35	16	32	48	26	29	28	26	28	33	45	33	43	195
"tos-cds,chr2L:18681155..18681958,9,TGG"	TTCTCCTCCGTGCAGCCCA	68	0	50	41	21	21	40	41	35	36	53	37	30	41	33	16	36	53	65	97	297
"tos-cds,chr2L:18681155..18681958,11,AGG"	TTTTTCCGCCTCCACCAGC	1	0	2	1	2	0	0	0	1	0	1	0	0	1	3	0	0	0	1	1	4
"twe-cds,chr2L:16260225..16261505,3,AGG"	CCGCCCTCGCCACATTGCC	100	1	90	66	47	54	53	59	52	44	63	68	41	35	38	44	71	70	65	84	344
"twe-cds,chr2L:16260225..16261505,6,CGG"	GAAACTCATCATTGTGCGC	7	0	5	4	2	1	3	4	1	2	6	4	5	2	0	3	4	0	2	3	10
"twe-cds,chr2L:16260225..16261505,9,TGG"	AGCATTGGTACATATTGGC	11	0	9	10	7	5	7	10	6	7	8	9	9	21	5	5	8	11	8	16	54
"twe-cds,chr2L:16260225..16261505,12,AGG"	CTCCTTGTACCCATTGTGC	24	0	22	24	11	11	16	21	8	20	11	16	14	16	13	4	18	24	19	31	95
"twe-cds,chr2L:16260225..16261505,14,CGG"	GTTCAGGATAGTCCAGTGC	76	0	46	56	37	32	44	58	25	39	46	38	29	36	24	21	48	42	34	50	251
"UK114-cds,chr2L:15274620..15274849,1,CGG"	TTGATGACTTTGTCCACTC	1	0	0	0	0	0	1	0	2	2	0	0	1	1	0	0	0	0	1	1	2
"UK114-cds,chr2L:15274620..15274849,3,TGG"	GCCTTCTGCGCTTGTTCAG	36	0	22	21	17	22	27	15	19	16	19	24	14	26	13	11	19	32	29	29	138
"UK114-cds,chr2L:15274620..15274849,6,TGG"	CCTCCAGGAACCAGTTTCA	24	0	12	19	14	13	17	16	8	9	20	9	12	10	6	8	19	15	15	4	102
"UK114-cds,chr2L:15274620..15274849,7,CGG"	TTGTCCAGACCCAGACATC	5	0	3	4	0	4	2	4	2	0	6	1	2	3	2	4	1	3	3	2	15
"UK114-cds,chr2L:15274620..15274849,9,TGG"	ACGATCGGCCACCACAGCC	28	0	14	16	8	12	16	13	14	9	16	17	9	15	8	7	16	19	23	17	102
"Vha16-5-cds,chr2L:10736376..10736957,3,AGG"	GAGCACCTCGGCGAAAATA	1	0	5	1	1	2	1	0	0	0	0	0	0	4	1	1	2	2	0	1	5
"Vha16-5-cds,chr2L:10736376..10736957,5,AGG"	CAGGATCATGCCGATAAAG	14	0	14	11	3	10	8	7	4	12	17	7	6	15	5	8	15	14	13	19	63
"Vha16-5-cds,chr2L:10736376..10736957,9,CGG"	ACTTCACCCACTGCATATC	16	0	16	20	13	18	15	16	15	18	23	14	6	11	12	13	16	17	23	30	121
"Vha16-5-cds,chr2L:10736376..10736957,10,CGG"	AATCCCACCGAAAGTCCAG	22	0	11	14	10	5	17	12	5	14	14	7	11	14	5	7	7	5	7	6	52
"Vha16-5-cds,chr2L:10736376..10736957,15,TGG"	CCGGTGGGCAGCGAGTATT	3	0	1	2	0	2	2	0	0	1	2	0	1	1	0	2	2	2	1	0	5
"w-cup-cds,chr2L:10576756..10577717,3,AGG"	GATAGAAGCATTCCCTTCC	5	0	5	4	3	9	0	4	4	1	5	3	4	2	1	2	4	4	8	4	23
"w-cup-cds,chr2L:10576756..10577717,4,TGG"	CCTTCCTGATTTTTTCCCT	20	0	15	9	11	8	11	10	4	9	14	10	8	8	7	4	11	15	9	4	68
"w-cup-cds,chr2L:10576756..10577717,6,AGG"	CAATGTATTCCTCTTTGCC	4	0	1	4	3	2	3	1	1	4	3	4	2	4	1	1	2	4	1	5	19
"w-cup-cds,chr2L:10576756..10577717,8,CGG"	TTTTCGATTTTCACTTCCT	6	0	8	7	2	7	6	0	2	3	5	7	4	3	2	4	4	5	5	2	32
"w-cup-cds,chr2L:10576756..10577717,11,TGG"	ATGATGGTATCCTGTTCCT	6	0	1	4	2	4	2	5	3	0	3	4	5	3	2	1	5	2	6	5	26
"Wnt4-cds,chr2L:7256004..7256246,2,CGG"	GCACCGTCCATTGTTGAAC	5	0	3	2	3	4	4	4	5	0	1	8	4	4	2	2	2	4	6	7	14
"Wnt4-cds,chr2L:7256004..7256246,4,TGG"	CTCCACCTGCTTAACCACC	14	0	20	15	8	10	12	8	13	6	7	10	7	9	6	7	11	10	13	11	86
"Wnt4-cds,chr2L:7256004..7256246,7,AGG"	GTAGCCACGCCCACAGCAC	30	0	26	30	29	19	30	25	16	25	24	27	20	16	11	12	28	25	29	47	153
"Wnt4-cds,chr2L:7256004..7256246,10,AGG"	GCCACAGTTGTCCGGATGC	2	0	0	2	1	2	1	3	0	0	1	2	0	0	2	2	2	1	1	1	11
"Wnt4-cds,chr2L:7256004..7256246,12,AGG"	TCCTTGGTGACCGCGCAGT	4	0	3	9	2	3	3	2	4	3	6	7	2	4	0	3	4	13	6	15	29
"wor-cds,chr2L:15425343..15425430,3,CGG"	TTATCGGACGCTTCTTGAG	3	0	4	5	0	2	0	2	3	2	1	4	4	1	2	0	4	3	4	6	13
"wor-cds,chr2L:15423722..15425280,1,TGG"	AATGGCCGGTGGTTGCATT	2	0	5	3	3	2	2	5	1	2	4	2	2	4	1	4	1	1	0	5	14
"wor-cds,chr2L:15423722..15425280,2,CGG"	TTACTGCTGCCCACACTGC	81	0	81	78	63	54	51	73	44	38	52	43	48	63	34	47	58	67	77	128	397
"wor-cds,chr2L:15423722..15425280,5,TGG"	GTGTCCCTCCTCGTAGACC	5	0	7	10	3	4	7	11	1	5	6	5	4	9	1	4	7	7	12	15	39
"wor-cds,chr2L:15423722..15425280,7,TGG"	AAGCCCCCTCCTGACCCAC	13	0	6	7	7	12	9	5	4	8	4	5	5	6	6	6	7	13	7	10	47
"yuri-cds,chr2L:15262375..15262581,3,TGG"	CCGCAGCATTTCGCTCTCC	6	0	7	5	2	2	6	4	3	1	4	1	5	4	3	1	5	2	2	6	15
"yuri-cds,chr2L:15262375..15262581,6,CGG"	TCGCTTGTAATCGCGTCCG	1	0	4	1	3	2	0	4	1	1	2	1	0	1	2	2	1	1	1	6	7
"yuri-cds,chr2L:15262375..15262581,9,CCG"	GTTCCAGACCATTGAGATT	3	0	3	1	0	1	2	1	0	1	1	1	1	2	1	0	1	1	3	2	4
"yuri-cds,chr2L:15262375..15262581,11,CCG"	ATGCTGCGGCTGCTAAACG	7	0	12	1	6	12	6	7	7	8	8	7	7	8	5	4	11	5	7	22	43
"yuri-cds,chr2L:15262375..15262581,13,CCT"	CTCTCGATCCACGACACCC	8	0	17	8	6	10	6	9	4	5	13	9	4	4	7	6	6	13	12	14	45
"Ance-5-cds,chr2R:20777446..20778434,3,CGG"	GCTTTGCGGTTGATTTTGA	4	0	5	3	2	5	5	6	1	4	4	2	0	2	0	1	4	3	1	0	22
"Ance-5-cds,chr2R:20777446..20778434,6,CGG"	TCCTCCAGACGCCGATGAA	7	0	10	8	4	4	7	10	6	1	4	3	6	2	2	3	7	4	7	4	31
"Ance-5-cds,chr2R:20777446..20778434,9,TGG"	CAACTGATGCTGTCTGCCC	17	0	14	18	13	12	13	13	18	9	16	18	13	16	12	13	20	11	18	20	99
"Ance-5-cds,chr2R:20777446..20778434,12,AGG"	GTGTGCGAAAGAACTGGTG	6	0	7	3	2	3	1	8	3	4	4	4	5	2	3	3	1	9	5	5	24
"Ance-5-cds,chr2R:20777446..20778434,14,TGG"	CCAGTCCTGCGACAGGATC	2	0	0	0	0	0	0	0	0	1	0	0	0	0	0	0	1	0	0	2	2
"beta3GalTII-cds,chr2R:4513941..4515089,2,AGG"	TTGTGCAGCACCATGTGAT	8	0	2	2	0	1	3	3	0	1	2	1	2	2	0	1	0	1	4	0	8
"beta3GalTII-cds,chr2R:4513941..4515089,4,AGG"	CGACACTTGCGCGGTGCGT	10	0	7	6	5	7	5	4	1	5	9	4	5	4	4	0	11	4	5	6	41
"beta3GalTII-cds,chr2R:4513941..4515089,8,TGG"	ATCGTGCCACCGATAGACG	1	0	1	0	0	0	0	3	1	1	2	1	3	1	1	0	0	1	3	2	5
"beta3GalTII-cds,chr2R:4513941..4515089,13,CGG"	GGGGCGAGCCAGGTGCCAA	9	0	19	10	20	6	8	6	7	4	8	9	8	4	8	4	10	11	8	13	48
"beta3GalTII-cds,chr2R:4513941..4515089,15,TGG"	CCCATAGTGCGATAGCAGT	9	0	6	3	4	3	5	6	7	1	4	4	9	4	2	4	3	5	8	5	33
"blow-cds,chr2R:3468295..3469859,7,TGG"	TCGTGGCCAGGGGCATGAT	1	0	1	0	0	0	0	0	1	0	0	0	2	1	1	1	1	1	1	2	2
"blow-cds,chr2R:3468295..3469859,8,AGG"	CAACCATCACTTTCGCAGA	32	0	23	27	15	18	25	26	23	13	28	26	24	19	16	10	25	22	18	20	148
"blow-cds,chr2R:3468295..3469859,10,TGG"	GTCAGCGAGGCGAGTGCAT	26	0	24	21	18	9	22	13	12	16	19	24	8	14	17	11	17	26	23	27	128
"blow-cds,chr2R:3468295..3469859,12,TGG"	AAAGCTTCCACGCTGAACA	5	0	7	3	3	0	4	5	2	4	2	4	4	6	4	1	6	7	7	5	19
"blow-cds,chr2R:3468295..3469859,15,TGG"	GTGACCGCTACTCTCAAAC	3	0	2	5	3	0	1	1	1	0	2	0	2	0	2	1	0	0	0	0	10
"BubR1-cds,chr2R:1861462..1861788,2,TGG"	CGCTCGTCGTCTTCAAATT	3	0	1	0	1	1	2	3	0	0	2	1	0	2	0	2	0	1	1	0	5
"BubR1-cds,chr2R:1861462..1861788,6,CGG"	TGTAGGACAGTCTGCAGAC	1	0	6	1	3	1	2	1	2	0	1	4	3	2	0	1	3	1	1	3	5
"BubR1-cds,chr2R:1861462..1861788,8,AGG"	CAGCAGATGAACGTGTACC	78	0	63	65	35	34	49	44	31	28	54	49	44	38	30	18	41	51	60	71	316
"BubR1-cds,chr2R:1861462..1861788,10,AGG"	AGAGGATCCGCGCCTTTGT	1	0	1	4	3	2	3	0	5	1	3	1	1	4	4	1	1	2	2	1	11
"BubR1-cds,chr2R:1861462..1861788,11,TGG"	GCGTTGTGCCAGCAGTTCC	69	0	56	41	22	31	47	44	25	48	41	40	33	29	18	31	43	49	45	59	238
"Ccs-cds,chr2R:6009320..6009945,2,AGG"	ATCATTGCCCCCGCGTCCC	21	0	13	13	14	11	15	15	9	14	20	12	9	18	6	10	10	11	13	15	90
"Ccs-cds,chr2R:6009320..6009945,6,TGG"	TGTCCCAGACCTCTAGCAC	27	0	33	28	22	17	20	15	19	17	19	14	17	13	10	10	17	24	20	31	138
"Ccs-cds,chr2R:6009320..6009945,9,CGG"	CCTGCCGTTTTCATCCGCT	12	0	11	10	7	4	6	4	6	7	15	5	9	4	5	1	8	6	11	7	42
"Ccs-cds,chr2R:6009320..6009945,11,AGG"	GCTCCTCTGCCCCAGCTGC	5	0	7	6	3	2	3	5	2	4	1	7	3	4	1	4	1	4	7	2	25
"Ccs-cds,chr2R:6009320..6009945,17,GGG"	TTCCATGTGGCGACTGGCG	1	0	0	1	1	3	2	1	0	1	0	0	0	3	4	1	1	0	0	3	19
"cdc2rk-cds,chr2R:5956011..5956139,4,AGG"	TCCGGTGTTAAGCGACATT	1	0	2	2	1	2	2	3	4	0	3	2	0	2	0	2	2	2	1	2	13
"cdc2rk-cds,chr2R:5956011..5956139,9,TGG"	CTTCCGGGTAATGGGCGCC	1	0	0	1	0	0	1	0	0	0	0	0	0	0	0	0	2	0	0	2	1
"cdc2rk-cds,chr2R:5956011..5956139,16,TGG"	ACATCGTTTGACTTTAAGC	4	0	5	5	5	3	1	3	5	3	3	1	3	2	1	3	9	3	6	5	20
"cdc2rk-cds,chr2R:5956011..5956139,17,CCG"	TCCTAATGTCGCTTAACAC	19	0	25	21	11	16	11	26	9	13	21	16	19	18	11	8	20	15	23	58	100
"cdc2rk-cds,chr2R:5956011..5956139,18,CCC"	AGGCGCCCATTACCCGGAA	25	0	16	19	9	12	15	9	8	6	18	13	10	8	9	8	10	10	13	6	59
"CG10953-cds,chr2R:13053053..13053886,4,CGG"	CGGTATCCATCATTGGAAG	26	0	12	22	5	12	14	20	7	9	15	12	12	9	9	11	15	25	19	24	90
"CG10953-cds,chr2R:13053053..13053886,6,TGG"	TCCTCCAGAACCTGAGTGT	20	1	17	9	15	12	11	17	4	11	17	10	18	11	10	9	15	19	14	20	96
"CG10953-cds,chr2R:13053053..13053886,13,TGG"	GGTAGACGGGAGCGGGAGC	1	0	5	0	1	3	0	1	1	0	4	2	0	2	1	2	6	1	3	1	15
"CG10953-cds,chr2R:13053053..13053886,21,CGG"	GGTAAACTGGGGCAGGGGC	32	0	22	10	17	13	18	21	8	11	20	18	19	13	8	13	21	16	21	14	115
"CG10953-cds,chr2R:13053053..13053886,27,CGG"	ATGGGAGCTGGCTGGTAAA	15	0	12	8	12	11	17	18	9	14	16	9	18	7	7	7	19	13	8	33	96
"CG11159-cds,chr2R:16543844..16543997,3,CGG"	CGCGTGAGCAGCTTAGACT	10	0	8	4	4	5	0	4	4	2	6	1	3	3	2	0	6	2	5	7	26
"CG11159-cds,chr2R:16543844..16543997,5,AGG"	CAGGAGAAGATTGAGCACC	10	0	9	7	5	13	4	9	4	5	6	9	4	5	4	0	4	9	9	5	45
"CG11159-cds,chr2R:16543844..16543997,8,TGG"	CCACCTTTGGGCAAGTGAC	12	0	10	7	8	9	8	11	8	11	8	12	7	7	4	8	10	12	13	23	60
"CG11159-cds,chr2R:16543844..16543997,9,CCT"	ACGCGTTGTCAGTTGGCCA	107	0	100	88	67	74	71	77	58	54	75	70	69	77	62	54	76	86	105	141	449
"CG11159-cds,chr2R:16543844..16543997,11,CCC"	CTTCTCCTGCTTTCGCAAT	4	0	4	5	3	3	1	1	0	2	1	4	1	4	1	2	5	2	5	4	17
"CG11474-cds,chr2R:17960717..17960805,11,CCG"	CAAAGAATGGAATCGTGGA	8	0	18	9	9	7	13	16	3	2	12	14	11	12	3	5	9	13	10	10	48
"CG11474-cds,chr2R:17960467..17960572,1,AGG"	GACGTCCTTGTCCTTGACT	12	0	13	8	4	5	11	5	8	6	12	0	8	7	4	4	9	8	3	13	39
"CG11474-cds,chr2R:17960467..17960572,6,AGG"	CGATGGTGGCCAAGGTCGA	5	0	6	4	2	3	3	2	2	5	4	3	1	3	1	2	6	1	1	3	25
"CG11474-cds,chr2R:17960467..17960572,9,AGG"	CGCACACGGAAGGTGTAGT	1	0	1	0	1	0	3	0	0	2	1	2	0	0	0	1	3	1	1	2	18
"CG11474-cds,chr2R:17960467..17960572,10,CCA"	ACGTCCTCCTGGCCACATA	10	0	10	12	7	7	6	10	4	6	8	3	8	10	1	3	8	5	15	16	47
"CG11475-cds,chr2R:17957290..17958684,3,CGG"	TCGCCAGTGACCATCCACT	1	0	0	3	1	4	1	2	1	1	2	2	2	2	0	0	1	1	2	2	8
"CG11475-cds,chr2R:17957290..17958684,5,TGG"	AGCTTCTCCACCGTGCAGA	43	0	37	38	20	25	26	26	26	21	27	28	24	26	20	21	26	25	39	35	147
"CG11475-cds,chr2R:17957290..17958684,8,AGG"	ATCGGACTTAATGACGCGC	1	0	3	4	2	4	4	5	1	4	2	1	0	2	1	2	4	3	0	3	17
"CG11475-cds,chr2R:17957290..17958684,12,AGG"	GGATGGTTGAAAGCCGCGC	30	0	30	26	14	25	18	18	20	15	23	24	10	13	17	14	19	15	11	14	133
"CG11475-cds,chr2R:17957290..17958684,18,CGG"	GATGTCGCCGAGCAGTTTC	51	0	30	26	17	35	34	27	15	26	37	38	26	25	25	21	34	44	26	22	170
"CG12782-cds,chr2R:19152523..19152918,6,AGG"	TAGGGGCCCACCCAATGGC	1	0	2	1	2	0	2	0	1	1	3	0	1	1	1	1	0	2	1	3	5
"CG12782-cds,chr2R:19152523..19152918,7,TGG"	AAGTCCCACCTTTCTCAGC	1	0	1	1	2	0	0	3	1	2	1	0	1	1	1	4	1	2	0	1	7
"CG12782-cds,chr2R:19152523..19152918,8,TGG"	TAAGTCCCACTCAGTCACC	67	0	51	40	48	36	38	46	28	31	52	53	38	41	26	33	46	48	50	66	262
"CG12782-cds,chr2R:19152523..19152918,11,TGG"	CGTTCCAAGTGACATCGAA	56	0	37	29	22	30	39	31	23	25	37	29	30	32	16	14	37	41	32	55	202
"CG12782-cds,chr2R:19152523..19152918,12,TGG"	TCCAGCGAATTCATGACCT	6	0	0	0	1	3	4	3	5	4	6	3	0	1	0	1	6	2	7	6	24
"CG12860-cds,chr2R:10553246..10554196,6,AGG"	ACAGGGAAGTCGGCGGTTG	2	0	1	5	2	0	2	0	2	1	2	0	1	1	0	1	1	1	5	1	7
"CG12860-cds,chr2R:10553246..10554196,8,CGG"	GTCGATAGACAAGGCAAAG	1	0	1	1	0	0	0	0	1	1	0	0	0	0	0	0	0	2	0	1	4
"CG12860-cds,chr2R:10553246..10554196,12,TGG"	TCCAGGCAGCGGCACTCGA	2	0	3	0	0	0	0	0	0	4	1	0	0	1	0	1	3	0	1	3	12
"CG12860-cds,chr2R:10553246..10554196,15,TGG"	GGTGTTCAGCTCCTCGTGC	67	0	58	47	35	33	51	60	49	31	54	58	41	59	26	33	71	65	49	50	316
"CG12860-cds,chr2R:10553246..10554196,18,TGG"	CTCCGAGAAGCTGGGATAC	2	0	2	1	0	1	2	1	1	1	1	2	3	0	0	3	1	1	1	0	8
"CG12964-cds,chr2R:11377052..11377403,4,CGG"	GTCCACGTAGCCAGCCCTC	37	0	30	36	24	16	24	21	19	27	35	29	15	21	17	10	33	32	27	55	184
"CG12964-cds,chr2R:11377052..11377403,8,CGG"	ACTTCGGGATACAGATAAC	2	0	1	2	1	2	0	1	0	1	0	0	0	0	0	0	0	0	1	1	7
"CG12964-cds,chr2R:11377052..11377403,9,CGG"	TCTTGCCACGATTCTCGCC	6	0	11	6	9	4	3	6	8	6	6	2	3	4	3	6	9	8	6	5	35
"CG12964-cds,chr2R:11377052..11377403,13,AGG"	TTAGATTGCCGGGTCGTTG	29	0	24	19	12	10	18	11	9	12	23	10	14	16	13	7	9	17	28	34	124
"CG12964-cds,chr2R:11377052..11377403,17,TGG"	TGGCCTTGGATGATGGCGA	24	0	22	22	19	11	14	13	15	16	22	20	15	11	8	16	25	18	17	23	108
"CG13229-cds,chr2R:7030189..7030434,2,TGG"	CCAGTTGTATATTTCCCCC	6	0	4	14	5	5	6	6	5	3	3	5	4	5	3	6	2	6	2	9	23
"CG13229-cds,chr2R:7030189..7030434,4,AGG"	CCTGGCACTCATCCACCTG	35	0	33	35	17	33	36	28	15	20	29	22	23	25	17	24	24	30	29	29	154
"CG13229-cds,chr2R:7030189..7030434,8,CGG"	TTTACAAACTTCTCGATAT	1	0	2	0	0	1	1	0	0	1	0	2	1	1	1	0	0	1	0	3	4
"CG13229-cds,chr2R:7030189..7030434,9,AGG"	TCAGAACCGTGTCGTTGAA	5	0	2	2	2	4	3	4	3	3	8	2	0	2	2	3	1	7	5	3	12
"CG13229-cds,chr2R:7030189..7030434,13,CGG"	GTCTGTCCCATTTGATTGC	5	0	8	6	6	3	9	9	3	3	4	8	4	7	3	1	10	5	6	5	31
"CG13323-cds,chr2R:8934383..8934721,1,TGG"	CGACCCCAGATCTCGACGG	11	0	29	13	9	12	13	10	4	11	16	16	8	10	5	5	12	13	11	7	66
"CG13323-cds,chr2R:8934383..8934721,3,CGG"	ACCTGACCACGAAGATTCA	162	0	147	116	82	85	107	123	63	82	112	118	88	101	56	70	107	114	123	133	648
"CG13323-cds,chr2R:8934383..8934721,3,CGG"	ACCTGACCACGAAGATTCA	162	0	147	116	82	85	107	123	63	82	112	118	88	101	56	70	107	114	123	133	648
"CG13323-cds,chr2R:8934383..8934721,4,TGG"	TGACCACGAAGATTCACGG	16	0	19	19	14	15	12	20	8	10	11	15	7	12	8	15	12	22	14	14	89
"CG13323-cds,chr2R:8934383..8934721,5,CGG"	CGGTGGCGAAGCGATAGCC	1	0	0	0	1	0	0	0	0	1	0	0	0	0	0	0	0	0	0	0	0
"CG13324-cds,chr2R:8936785..8937123,1,TGG"	CGACCCCAGATCTCGACGG	11	0	29	13	9	12	13	10	4	11	16	16	8	10	5	5	12	13	11	7	66
"CG13324-cds,chr2R:8936785..8937123,3,CGG"	ACCTGACCACGAAGATTCA	162	0	147	116	82	85	107	123	63	82	112	118	88	101	56	70	107	114	123	133	648
"CG13324-cds,chr2R:8936785..8937123,3,CGG"	ACCTGACCACGAAGATTCA	162	0	147	116	82	85	107	123	63	82	112	118	88	101	56	70	107	114	123	133	648
"CG13324-cds,chr2R:8936785..8937123,4,TGG"	TGACCACGAAGATTCACGG	16	0	19	19	14	15	12	20	8	10	11	15	7	12	8	15	12	22	14	14	89
"CG13324-cds,chr2R:8936785..8937123,4,TGG"	TGACCACGAAGATTCACGG	16	0	19	19	14	15	12	20	8	10	11	15	7	12	8	15	12	22	14	14	89
"CG13427-cds,chr2R:16426453..16426770,7,TGG"	CGTATCCGGGGTACTGTCT	5	0	2	2	3	0	0	1	3	2	1	0	1	5	3	1	1	2	3	2	12
"CG13427-cds,chr2R:16426453..16426770,8,TGG"	CCACCTGCTCCACAATCAC	8	0	9	7	11	8	2	5	7	2	7	6	7	3	1	4	8	9	7	13	35
"CG13427-cds,chr2R:16426453..16426770,12,TGG"	CACCACCACGGTCTTGGGC	10	0	17	11	9	7	9	9	8	9	11	10	2	9	5	8	9	10	14	7	46
"CG13427-cds,chr2R:16426453..16426770,15,TGG"	ATTTGCTCAGGAGATGGCG	23	0	16	16	9	10	18	18	12	13	13	12	15	13	7	5	18	15	12	18	90
"CG13427-cds,chr2R:16426453..16426770,16,TGG"	GCGTATGCTGTTAGAGACT	1	0	1	0	2	0	1	3	1	0	1	0	0	0	0	0	0	0	1	0	2
"CG13565-cds,chr2R:19836012..19836080,4,CCG"	GTGCTCCTGGCGGTGGTAT	2	0	0	0	1	0	0	3	0	0	2	1	0	0	0	1	1	0	0	3	3
"CG13565-cds,chr2R:19835875..19835920,1,TGG"	CCATCCAGCAGTTCGTCGT	43	0	39	37	40	22	29	33	19	23	35	25	24	33	16	15	26	40	29	34	199
"CG13565-cds,chr2R:19835875..19835920,2,CCA"	CCAGCAGTTCGTCGTTGGA	6	0	2	4	5	4	2	7	2	2	7	5	4	0	2	3	4	4	7	6	25
"CG13565-cds,chr2R:19835875..19835920,3,CCA"	ATTTCCAACGACGAACTGC	41	0	33	33	17	25	23	31	16	20	30	23	15	29	21	12	21	33	27	17	159
"CG13565-cds,chr2R:19835450..19835718,1,AGG"	CTCGAGAAGCGCTCTTGCA	4	0	0	3	0	2	0	0	1	2	0	1	0	2	2	1	7	0	3	1	4
"CG1358-cds,chr2R:3493449..3493593,4,TGG"	ATCATGTCTGTGGACTTGC	3	0	0	2	4	1	1	1	0	3	0	1	1	0	1	0	1	0	3	10	8
"CG1358-cds,chr2R:3493449..3493593,7,AGG"	TCCACCCGCACTGTGCTTC	4	0	1	4	1	1	2	2	2	1	0	2	0	5	4	2	1	3	2	3	12
"CG1358-cds,chr2R:3493449..3493593,8,CCA"	AGGGGCTGAAGGTGGCGGG	2	0	0	2	1	0	0	1	2	0	2	3	0	4	1	1	4	5	4	1	7
"CG1358-cds,chr2R:3493449..3493593,16,CCC"	TCACGCCCAAGGAGAAGGA	7	0	5	4	1	4	6	4	3	2	2	6	2	2	0	0	4	7	9	3	20
"CG1358-cds,chr2R:3493449..3493593,20,CCA"	AGCACAGTGCGGGTGGAGC	22	0	19	12	11	8	13	5	9	9	19	8	12	8	8	4	18	8	18	19	70
"CG14482-cds,chr2R:13459908..13460028,1,TGG"	TCGAACTTGGATCCGTAGA	1	0	1	1	0	1	4	1	1	1	3	0	2	2	2	2	2	3	4	3	11
"CG14482-cds,chr2R:13459908..13460028,4,CGG"	TGTAGGACCAGCTTCCAGT	71	0	62	50	38	40	48	48	29	34	53	34	37	41	29	35	33	62	69	95	237
"CG14482-cds,chr2R:13459908..13460028,7,CGG"	CCAGCAGCTCCTCCGAATC	2	0	1	1	2	0	0	0	1	0	2	2	3	0	1	0	2	3	1	0	5
"CG14482-cds,chr2R:13459908..13460028,9,CCG"	TACAGTACGTGCCCATCTA	6	0	3	3	3	1	2	2	6	4	1	4	8	4	1	3	3	8	8	11	20
"CG14482-cds,chr2R:13459908..13460028,10,CCA"	TACTACACCGACTGGAAGC	1	0	1	2	2	2	2	2	2	1	2	1	3	2	0	2	0	2	3	4	14
"CG15107-cds,chr2R:14859750..14859938,4,TGG"	CTTCCACTTCTTGCCGTCC	102	0	94	77	54	45	63	74	54	60	66	62	55	54	35	48	75	94	85	54	362
"CG15107-cds,chr2R:14859750..14859938,7,CGG"	TCAGTTTGTTGGCCGACAT	12	0	8	4	0	5	4	5	3	6	2	4	5	5	5	3	2	5	8	10	19
"CG15107-cds,chr2R:14859750..14859938,11,AGG"	ATTCTCCTCCATGAAGTCT	1	0	1	3	6	3	2	6	3	3	5	2	4	6	0	1	4	2	3	6	12
"CG15107-cds,chr2R:14859750..14859938,13,CCA"	CACTTTGTCGCCCGAGGAA	4	0	7	4	3	1	7	3	0	2	5	1	3	3	3	2	3	1	6	2	14
"CG15107-cds,chr2R:14859750..14859938,15,CCC"	TGCTAAACAAGTGCTCCAC	1	0	2	3	0	0	4	0	1	1	2	1	1	2	1	1	2	1	0	1	4
"CG1513-cds,chr2R:5773078..5773485,4,TGG"	CGGCGCTCCAGAATAAACG	11	0	3	4	5	6	5	2	4	1	6	4	5	5	2	4	2	2	5	5	27
"CG1513-cds,chr2R:5773078..5773485,7,TGG"	GTCCATGCCGATTTTAACC	3	0	0	3	2	0	1	1	1	2	3	0	1	0	1	0	5	0	3	3	13
"CG1513-cds,chr2R:5773078..5773485,9,AGG"	TCCGTGCGCCTCCATACTG	13	0	14	11	8	14	8	9	8	6	7	9	9	5	6	4	10	13	8	10	45
"CG1513-cds,chr2R:5773078..5773485,10,AGG"	CTCTTCCTCCTCCTCGTAC	11	0	10	8	8	8	9	11	4	4	5	11	7	8	3	3	16	17	16	17	46
"CG1513-cds,chr2R:5773078..5773485,12,TGG"	TCTATTCCGTTATCGTAGC	1	0	2	1	0	1	1	1	1	2	2	0	0	0	0	0	0	0	2	5	8
"CG1550-cds,chr2R:3697611..3699491,2,AGG"	ATCGTCGTTTTCTTCGTCT	1	0	0	2	0	2	1	3	0	1	2	1	2	1	0	1	1	1	0	0	4
"CG1550-cds,chr2R:3697611..3699491,4,CGG"	AAGATGTCGTTGAAGAAGT	3	0	3	5	1	3	3	6	1	1	3	5	3	1	5	1	3	5	2	6	26
"CG1550-cds,chr2R:3697611..3699491,6,CGG"	CGCATGCGCGTTTGCAGTC	3	0	5	0	1	2	8	3	1	4	1	4	2	3	4	2	2	2	5	0	18
"CG1550-cds,chr2R:3697611..3699491,7,TGG"	CCAGTTGATTTCCAGCAAC	5	0	7	8	6	3	3	3	5	2	5	3	5	4	5	0	7	5	8	5	36
"CG1550-cds,chr2R:3697611..3699491,10,CGG"	TTCCACCGCAGCATGATGT	14	0	17	17	9	16	20	17	4	9	11	9	7	6	9	5	15	10	21	21	60
"CG15905-cds,chr2R:15534873..15535073,3,CGG"	AAACCACTCGCCCTGAATC	2	0	1	1	1	2	3	4	1	1	0	0	0	1	1	0	3	4	7	1	10
"CG15905-cds,chr2R:15534873..15535073,6,CGG"	TCGCTGGTCGTCGGCGTTT	4	0	8	7	5	5	2	9	2	5	7	4	1	5	5	3	5	5	4	0	36
"CG15905-cds,chr2R:15534873..15535073,10,GGG"	TCCTCGATGGGCAGCGTTT	10	0	5	5	6	2	1	6	9	6	5	1	3	4	4	4	3	5	5	3	27
"CG15905-cds,chr2R:15534873..15535073,12,CCA"	GAGGTGGGCCAGAATGGAC	3	0	2	1	1	2	1	0	1	1	0	0	0	0	0	3	2	1	2	1	9
"CG15905-cds,chr2R:15534873..15535073,17,CCA"	CACGTTAGCATCAAGGATG	12	0	7	13	3	11	9	7	15	7	11	12	5	11	6	7	13	9	18	37	72
"CG1602-cds,chr2R:3405940..3406365,3,TGG"	CATCAAGAGCTGGTTCACT	4	0	1	3	2	2	3	2	3	2	2	1	0	0	3	0	1	2	5	2	14
"CG1602-cds,chr2R:3405940..3406365,6,AGG"	TCAATATGCAGCTGTACAC	33	0	22	38	13	22	27	27	14	10	22	26	26	23	16	12	25	22	44	75	153
"CG1602-cds,chr2R:3405940..3406365,7,TGG"	GTCCGCCGATTCGTCTTGC	4	0	4	1	1	2	3	1	3	3	3	1	1	1	1	0	1	4	4	2	14
"CG1602-cds,chr2R:3405940..3406365,11,TGG"	CCGCTTGGGGTTTCTCCTC	4	0	2	2	2	2	7	2	4	0	4	1	4	0	1	4	3	4	3	2	17
"CG1602-cds,chr2R:3405940..3406365,13,TGG"	CCGTAGAATTTTCCCCCAC	1	0	0	0	1	0	2	1	0	0	1	3	0	0	1	2	1	2	0	1	6
"CG1603-cds,chr2R:3403473..3403769,6,CGG"	ACGACGCTGTATAGCTCCT	1	0	2	0	0	0	0	0	0	0	1	0	0	0	1	0	0	1	1	2	2
"CG1603-cds,chr2R:3403473..3403769,7,TGG"	GTAGTGCGCCGATTTCACA	2	0	1	0	1	1	0	0	1	1	1	0	1	2	1	0	2	1	3	1	4
"CG1603-cds,chr2R:3403473..3403769,8,AGG"	GCTCTCTATGCTGCAGTAG	3	0	3	3	1	1	2	1	0	0	2	0	1	3	1	1	0	2	1	5	19
"CG1603-cds,chr2R:3403473..3403769,10,TGG"	AGCCGGAACATCTCGTACT	3	0	8	4	4	5	5	5	4	1	6	6	6	7	3	3	4	5	6	4	38
"CG1603-cds,chr2R:3403473..3403769,12,CCA"	AATGGGGTCGATCAATGGA	21	0	11	18	12	9	12	21	11	8	15	12	9	9	7	5	8	13	17	13	74
"CG16926-cds,chr2R:15388434..15388557,3,TGG"	TGAAGTCAAAGTTTCGCAA	4	0	5	5	4	0	1	1	1	4	2	2	2	2	1	2	3	1	0	1	19
"CG16926-cds,chr2R:15388434..15388557,6,CCA"	TCAGCATTTCACCGAGTGC	10	1	6	6	4	12	7	16	3	6	8	10	8	8	7	3	6	5	5	9	39
"CG16926-cds,chr2R:15388221..15388364,1,CGG"	AGGGCGTTCCCGTTGTCAA	3	0	1	3	1	0	1	1	1	1	0	1	0	0	0	0	1	3	1	1	2
"CG16926-cds,chr2R:15388221..15388364,4,CGG"	TGCGGCAGCGGACCTCAGA	3	0	2	2	4	2	3	2	0	0	2	4	6	0	1	2	5	3	5	2	21
"CG16926-cds,chr2R:15388221..15388364,6,AGG"	AATTGCTCGCGAATCTTGC	23	0	23	13	12	16	8	21	12	11	18	14	12	11	11	8	16	11	10	6	74
"CG17266-cds,chr2R:2563112..2563195,5,GGG"	TTGTTGGAGCTTCTCAGTT	10	0	8	6	4	11	5	13	6	5	12	13	5	6	4	6	7	7	10	7	48
"CG17266-cds,chr2R:2563112..2563195,7,CCT"	TTTTCTTCGACATTGCCGT	31	0	27	20	17	19	24	13	14	17	21	23	18	25	8	9	16	23	30	25	117
"CG17266-cds,chr2R:2562578..2563045,1,TGG"	ATTTGCCCGCACTGCGAAA	33	0	23	24	16	20	17	33	21	11	28	20	23	21	7	7	26	27	26	24	141
"CG17266-cds,chr2R:2562578..2563045,5,TGG"	GGGAGCTTCGGCTTGTTAT	15	0	13	13	9	2	6	9	7	6	12	12	5	12	7	6	8	9	10	11	56
"CG17266-cds,chr2R:2562578..2563045,10,TGG"	CCGTCTAAAAAGTTGCACT	3	0	4	7	6	6	1	7	2	1	1	7	2	5	2	5	4	3	3	3	24
"CG18278-cds,chr2R:9296573..9297266,1,TGG"	TGCTTAACTTGATTGAAGC	3	0	2	3	0	0	0	6	2	2	1	3	3	0	1	1	5	7	4	3	14
"CG18278-cds,chr2R:9296573..9297266,1,TGG"	TGCTTAACTTGATTGAAGC	3	0	2	3	0	0	0	6	2	2	1	3	3	0	1	1	5	7	4	3	14
"CG18278-cds,chr2R:9296573..9297266,4,GGG"	TTGAAGCTGGGTGTGCGCA	398	0	300	302	214	216	241	268	177	170	278	210	247	265	118	154	256	282	401	596	1693
"CG18278-cds,chr2R:9296573..9297266,4,GGG"	TTGAAGCTGGGTGTGCGCA	398	0	300	302	214	216	241	268	177	170	278	210	247	265	118	154	256	282	401	596	1693
"CG18278-cds,chr2R:9296573..9297266,4,GGG"	TTGAAGCTGGGTGTGCGCA	398	0	300	302	214	216	241	268	177	170	278	210	247	265	118	154	256	282	401	596	1693
"CG18336-cds,chr2R:7181425..7181693,5,AGG"	TCGATGGTGGAACGGCCAT	33	0	16	30	21	13	27	22	13	15	21	20	16	16	13	10	25	26	35	59	142
"CG18336-cds,chr2R:7181425..7181693,6,CGG"	CCACACGAAATTTGTTGCC	7	0	2	3	3	2	5	3	0	0	4	2	5	2	1	0	2	3	2	3	20
"CG18336-cds,chr2R:7181425..7181693,9,CGG"	GAATCATGCCTACCACCCG	99	0	73	60	49	35	60	80	30	35	57	57	55	65	24	39	45	67	61	76	340
"CG18336-cds,chr2R:7181425..7181693,13,CGG"	ATTGGGATTGGCGAATGAG	3	0	3	0	1	1	1	1	2	1	6	3	5	1	2	2	3	1	5	7	11
"CG18336-cds,chr2R:7181425..7181693,16,CGG"	GGGCACCCATTCCGCGCTG	6	0	6	8	4	5	4	5	1	4	7	4	7	4	2	2	4	3	3	1	26
"CG30015-cds,chr2R:6730579..6731016,4,AGG"	TGGGTCCTTTCTTTTTCAC	3	0	5	6	5	4	0	0	5	3	1	4	2	4	3	3	3	2	1	2	12
"CG30015-cds,chr2R:6730579..6731016,7,TGG"	TTTGTGCTTGGCCGCCGCA	15	0	5	3	7	2	3	9	6	2	9	7	2	5	3	5	12	8	10	5	44
"CG30015-cds,chr2R:6730579..6731016,9,CGG"	CGATGACGTTCTCCGCCCA	8	0	9	8	3	7	10	7	3	8	5	10	2	6	5	7	14	8	4	7	44
"CG30015-cds,chr2R:6730579..6731016,10,TGG"	ATATCCGAGCCCATCGAGA	5	0	4	2	0	0	4	0	1	2	3	1	3	5	0	0	3	2	1	1	9
"CG30015-cds,chr2R:6730579..6731016,13,CGG"	GGAAACTCGCGAGTGATGA	2	0	1	1	0	0	2	0	0	1	1	0	0	3	1	1	1	1	0	3	7
"CG30053-cds,chr2R:8577000..8577363,3,TGG"	CAATGATGGTGCCTGCTCT	7	0	0	2	3	3	2	4	1	0	2	1	2	0	4	0	2	0	1	4	8
"CG30053-cds,chr2R:8577000..8577363,5,AGG"	ACTTTGATCGCGTGGTATC	27	0	15	16	15	7	11	18	9	10	14	20	12	14	8	9	11	14	18	23	89
"CG30053-cds,chr2R:8577000..8577363,9,TGG"	AGGGCCGCCAATCCCAGAG	10	0	9	14	5	8	6	6	3	2	3	2	7	5	7	4	9	4	7	5	32
"CG30053-cds,chr2R:8577000..8577363,11,AGG"	TATGAGCACCAATCGACCC	64	0	44	23	35	33	37	36	24	23	38	33	25	23	19	23	42	40	48	76	211
"CG30053-cds,chr2R:8577000..8577363,14,AGG"	AAGCAGATAAATAACCATC	1	0	0	1	0	0	0	0	0	1	2	0	0	0	0	0	0	0	0	0	2
"CG30059-cds,chr2R:9301300..9301993,1,TGG"	TGCTTAACTTGATTGAAGC	3	0	2	3	0	0	0	6	2	2	1	3	3	0	1	1	5	7	4	3	14
"CG30059-cds,chr2R:9301300..9301993,1,TGG"	TGCTTAACTTGATTGAAGC	3	0	2	3	0	0	0	6	2	2	1	3	3	0	1	1	5	7	4	3	14
"CG30059-cds,chr2R:9301300..9301993,4,GGG"	TTGAAGCTGGGTGTGCGCA	398	0	300	302	214	216	241	268	177	170	278	210	247	265	118	154	256	282	401	596	1693
"CG30059-cds,chr2R:9301300..9301993,4,GGG"	TTGAAGCTGGGTGTGCGCA	398	0	300	302	214	216	241	268	177	170	278	210	247	265	118	154	256	282	401	596	1693
"CG30059-cds,chr2R:9301300..9301993,4,GGG"	TTGAAGCTGGGTGTGCGCA	398	0	300	302	214	216	241	268	177	170	278	210	247	265	118	154	256	282	401	596	1693
"CG30157-cds,chr2R:2861796..2862374,5,CGG"	CCGGTAATAGCCTTGGAGG	5	0	2	0	2	5	0	2	3	3	3	1	0	1	1	1	4	1	1	1	9
"CG30157-cds,chr2R:2861796..2862374,7,TGG"	GCCCATGGCGACGAAGCCT	3	0	4	5	1	3	1	7	1	2	1	1	1	0	3	1	3	1	1	6	18
"CG30157-cds,chr2R:2861796..2862374,8,AGG"	ATAGCTCCGAAGCTCGCCG	6	0	3	4	2	5	2	2	1	3	6	6	0	9	1	2	3	3	0	1	18
"CG30157-cds,chr2R:2861796..2862374,9,TGG"	TCGTCCGAGCTAAGCTCCT	7	0	4	1	1	0	1	0	1	3	3	1	0	2	2	0	2	5	1	3	7
"CG30157-cds,chr2R:2861796..2862374,11,TGG"	AAGAATCTTGCACGGCACC	4	0	2	5	2	0	2	3	2	2	4	0	2	0	0	3	1	7	4	3	16
"CG30334-cds,chr2R:8328241..8328625,3,TGG"	CCACAGCAGCCAAATCCAC	3	0	4	5	3	1	4	2	3	1	3	5	4	0	5	0	3	3	3	0	7
"CG30334-cds,chr2R:8328241..8328625,4,CGG"	TGCAGCTGTCCGCTCCGTA	1	0	1	0	0	0	0	0	1	0	0	0	1	0	0	0	0	0	1	3	6
"CG30334-cds,chr2R:8328241..8328625,8,CGG"	ATTGATAGCACGGGGAATA	3	0	5	5	4	3	2	3	2	1	4	2	4	2	3	2	3	2	2	7	21
"CG30334-cds,chr2R:8328241..8328625,14,AGG"	AGGACCACGATCCGCCACG	8	0	4	4	7	2	5	6	2	4	6	3	4	2	1	5	6	2	1	3	26
"CG30334-cds,chr2R:8328241..8328625,16,tgg"	TCTCCCTCCTCCACCGCCT	148	0	123	73	81	87	92	81	79	79	85	85	110	82	61	54	115	99	120	169	580
"CG30380-cds,chr2R:3826758..3827063,3,TGG"	TCTTGGTGTCCACTAGCGC	3	0	5	3	1	1	5	2	1	1	2	3	1	2	1	4	1	1	3	5	9
"CG30380-cds,chr2R:3826758..3827063,6,CGG"	AAGCTGCCATGTCCGTGTG	53	0	42	49	31	23	41	31	24	23	36	19	31	32	13	22	30	42	43	62	190
"CG30380-cds,chr2R:3826758..3827063,11,CGG"	GGGGATTCCCTCCACCTCA	5	0	1	2	1	4	1	0	1	1	0	1	2	1	0	0	1	0	2	0	10
"CG30380-cds,chr2R:3826758..3827063,15,CGG"	AGGCCTCGAACATCCCCTC	19	0	17	8	16	9	15	11	9	4	13	4	8	14	7	14	17	13	8	13	87
"CG30380-cds,chr2R:3826758..3827063,19,AGG"	GGCAGCACTCGGCTATCTT	19	0	27	18	15	20	17	10	12	13	22	19	17	16	8	11	14	18	20	28	100
"CG30382-cds,chr2R:3719025..3719100,1,CGG"	CTTGGTAGAGGCGTCCCTC	2	0	2	3	0	2	1	0	0	1	1	3	2	0	0	0	0	1	3	2	8
"CG30382-cds,chr2R:3719025..3719100,1,CGG"	CTTGGTAGAGGCGTCCCTC	2	0	2	3	0	2	1	0	0	1	1	3	2	0	0	0	0	1	3	2	8
"CG30382-cds,chr2R:3719025..3719100,2,CGG"	GTGATGTGTCTGTCAAAGC	255	0	204	176	129	173	137	197	110	117	194	167	159	151	91	119	178	183	249	295	1044
"CG30382-cds,chr2R:3719025..3719100,2,CGG"	GTGATGTGTCTGTCAAAGC	255	0	204	176	129	173	137	197	110	117	194	167	159	151	91	119	178	183	249	295	1044
"CG30382-cds,chr2R:3719025..3719100,3,CCC"	TCACGATCTTCTCTCCGGA	82	0	69	59	50	51	59	54	50	40	40	43	60	39	31	44	59	76	53	73	338
"CG30417-cds,chr2R:19214273..19215079,4,TGG"	TTGCCGGTGAACCCCTTGC	2	0	4	0	3	1	3	1	2	1	1	0	0	1	1	0	3	0	0	2	7
"CG30417-cds,chr2R:19214273..19215079,6,TGG"	TAATCACGGATGCCGCGTT	2	0	4	2	0	3	0	5	0	0	1	1	0	0	1	0	2	4	1	2	14
"CG30417-cds,chr2R:19214273..19215079,7,CGG"	AGCTCCTTGTTGCAGTACT	1	0	0	1	0	0	0	0	1	0	0	0	0	0	0	0	0	0	0	0	1
"CG30417-cds,chr2R:19214273..19215079,8,TGG"	CTCCATGCGTTGAATGAAA	2	0	1	3	2	0	2	4	1	1	2	1	0	2	1	1	2	0	3	0	12
"CG30417-cds,chr2R:19214273..19215079,10,TGG"	CCGTCCAGCTGCTGAATCT	11	0	13	2	12	8	4	8	6	8	11	11	9	10	6	5	11	9	10	10	58
"CG30461-cds,chr2R:12883861..12884177,2,AGG"	ATGCAGCTCTGCAAGTGCC	3	0	6	2	4	3	6	2	1	3	2	3	3	5	2	4	6	4	1	6	21
"CG30461-cds,chr2R:12883861..12884177,3,TGG"	ATGCCCAGAGTCTCCGTGA	26	0	25	14	14	9	9	11	9	3	9	14	3	7	6	13	17	21	14	19	66
"CG30461-cds,chr2R:12883861..12884177,5,TGG"	TGATGACCGCACACTGAGC	4	0	2	3	2	1	3	5	3	4	4	1	8	2	4	1	3	2	3	3	8
"CG30461-cds,chr2R:12883861..12884177,7,CGG"	AATTCCGCGTTCATTTGCT	8	0	11	6	2	16	9	13	7	11	11	17	6	11	6	6	14	13	10	12	64
"CG30461-cds,chr2R:12883861..12884177,8,AGG"	AAATGTCGCTCCAGAAACG	11	0	11	13	7	7	13	17	9	10	7	12	8	8	4	3	13	12	9	9	65
"CG33914-cds,chr2R:2924898..2925050,1,AGG"	CTTGAGCATAGCGTACCGA	1	0	4	0	0	0	1	3	0	1	2	1	1	1	0	0	1	3	2	5	5
"CG33914-cds,chr2R:2924898..2925050,2,AGG"	CTCCACGATACTCATGCTG	31	0	27	29	21	22	31	20	12	14	24	19	16	25	15	19	29	26	20	49	129
"CG33914-cds,chr2R:2924898..2925050,4,TGG"	TTGCTCTCGCAGGTTACAT	1	0	2	3	1	2	4	1	1	1	2	4	3	2	2	1	5	2	2	3	11
"CG33914-cds,chr2R:2924898..2925050,5,CCG"	TAAAAACAGCATTAGCCTT	1	0	1	0	0	0	0	1	0	0	1	0	0	0	0	1	1	0	1	0	2
"CG33914-cds,chr2R:2924898..2925050,6,CCG"	AGTATCGTGGAGTACTGTG	10	0	4	8	4	9	3	4	4	11	7	4	3	6	3	7	10	11	10	15	47
"CG33958-cds,chr2R:14078807..14079142,6,CGG"	CCCCCATTCGATATATCCT	4	0	2	1	1	2	1	2	1	1	2	3	1	1	1	1	1	1	3	1	7
"CG33958-cds,chr2R:14078807..14079142,8,TGG"	AGCTGCAGATTGTGATGTG	29	0	33	36	24	13	30	36	22	17	23	25	25	27	12	16	19	20	42	38	150
"CG33958-cds,chr2R:14078807..14079142,12,TGG"	GCAGGCCACCCTCCCCCGA	8	0	4	5	1	6	2	4	2	6	5	2	2	6	1	4	5	2	1	2	22
"CG33958-cds,chr2R:14078807..14079142,15,CGG"	GAGCCGTTCGCGATTCCAT	1	0	3	5	1	2	0	2	2	3	2	3	3	1	2	1	2	0	0	1	9
"CG33958-cds,chr2R:14078807..14079142,18,TGG"	CTAATGTCGATCTTAACGC	20	0	10	9	5	14	14	10	8	9	18	5	16	15	8	15	8	17	22	28	92
"CG33981-cds,chr2R:13668846..13668992,5,TGG"	TTCGCGTGGCACTAGAATC	3	0	3	9	4	3	3	5	2	1	9	4	3	7	0	4	5	4	8	5	46
"CG33981-cds,chr2R:13668846..13668992,8,CGG"	CCAGCAGTAGATCATCGAT	18	0	14	13	7	6	14	9	8	10	15	13	6	8	7	4	12	14	13	37	73
"CG33981-cds,chr2R:13668846..13668992,9,CCG"	GGCGGTGATTCACACCTGA	1	0	1	1	1	1	2	1	0	0	0	1	0	0	1	0	2	2	0	1	7
"CG33981-cds,chr2R:13668846..13668992,12,CCG"	AAGCTACCCGATCCAGAGG	19	0	20	11	17	12	8	17	7	7	10	6	11	5	7	5	12	22	12	29	101
"CG33981-cds,chr2R:13668846..13668992,14,CCA"	GTAGACAATGCTTGGCGCA	7	0	6	7	4	5	3	8	5	5	1	7	11	6	2	1	4	4	6	8	34
"CG33988-cds,chr2R:20612862..20614121,3,AGG"	GATCACAGGCTGATATCCA	3	0	1	6	0	4	2	4	1	7	4	2	2	6	6	1	1	1	7	7	21
"CG33988-cds,chr2R:20612862..20614121,5,TGG"	GAAGTCGCAGTCCCGAGTA	1	0	3	3	0	3	1	0	1	1	1	1	3	1	3	0	0	1	2	0	10
"CG33988-cds,chr2R:20612862..20614121,8,TGG"	TCTTCAGATCCACGGGCGC	12	0	13	10	6	12	10	12	9	6	7	11	12	7	7	5	10	19	15	9	101
"CG33988-cds,chr2R:20612862..20614121,11,CGG"	CTGCCGCCTCCTGCCGACT	84	0	57	52	45	45	39	63	36	46	31	45	33	45	36	41	57	71	54	59	269
"CG33988-cds,chr2R:20612862..20614121,17,TGG"	GGGCACGGTGTTATCCTTG	17	0	5	13	9	4	8	7	3	5	9	5	1	5	5	4	13	10	10	10	55
"CG3420-cds,chr2R:2644218..2644362,1,AGG"	TTGTCCAGGTGGATCTTGA	9	0	7	7	9	7	6	8	4	3	12	11	8	6	5	2	10	7	8	8	47
"CG3420-cds,chr2R:2644218..2644362,4,CGG"	CCGTTCTCCTTTTGCAGAA	2	0	0	0	0	0	1	0	0	0	3	0	0	2	0	0	1	2	0	0	4
"CG3420-cds,chr2R:2644218..2644362,6,TGG"	TTATCCTCGAGCAGGTTAC	30	0	27	13	9	14	26	22	20	13	24	12	19	12	14	10	26	12	28	45	104
"CG3420-cds,chr2R:2644218..2644362,9,CGG"	TTGTTTTGGCCGAGTCCAC	13	0	9	5	2	7	8	11	7	1	6	7	2	6	2	1	9	5	4	19	27
"CG3420-cds,chr2R:2644218..2644362,11,CCA"	CGCCCCTTCAAGATCCACC	87	0	112	78	65	73	70	67	50	51	84	70	71	77	50	53	91	87	96	122	502
"CG34234-cds,chr2R:8374441..8374770,3,CGG"	ACGTGCCGATTTGTGTAGA	47	0	40	30	24	34	40	40	21	25	34	27	36	31	26	19	49	45	54	42	186
"CG34234-cds,chr2R:8374441..8374770,9,AGG"	CTTATCAAGTCAAACTCGC	1	0	3	2	1	1	3	0	3	1	1	2	1	3	1	2	2	5	1	0	10
"CG34234-cds,chr2R:8374441..8374770,12,TGG"	AACAGCTTCAGGTCCCCTT	12	0	11	8	7	3	7	4	6	5	5	3	4	5	6	4	3	6	10	4	30
"CG34234-cds,chr2R:8374441..8374770,17,AGG"	GACCGGGTTCATCGGAGCG	2	1	1	3	0	0	1	1	1	0	1	1	1	0	0	0	2	0	0	1	8
"CG34234-cds,chr2R:8374441..8374770,20,AGG"	TAACGTCAAAGGTGTCAGC	28	0	22	20	11	17	19	20	13	14	20	27	14	16	12	12	16	20	22	15	111
"CG3501-cds,chr2R:18769925..18770122,8,CGG"	ACAGGCACTGGTGGAAAAG	1	0	0	0	0	0	1	3	0	0	2	0	2	1	0	0	1	3	1	1	2
"CG3501-cds,chr2R:18769925..18770122,9,TGG"	CGCATCCACGATTTCCACT	3	0	3	1	0	3	2	0	0	0	1	1	0	3	1	2	5	4	2	2	4
"CG3501-cds,chr2R:18769925..18770122,12,TGG"	CAAGAGTCCGTTGACCGCC	19	0	12	20	12	9	17	17	15	18	13	9	7	13	5	8	10	11	15	14	78
"CG3501-cds,chr2R:18769925..18770122,16,TGG"	GCCGCGTGGAATATCAACT	8	1	5	4	4	4	6	5	2	3	4	2	5	7	3	0	5	3	2	0	25
"CG3501-cds,chr2R:18769925..18770122,17,CCA"	GTCACCCCCATGGCGGAGG	1	0	0	1	0	4	2	2	0	0	3	4	1	0	0	1	1	0	1	3	9
"CG4363-cds,chr2R:17722348..17722534,1,AGG"	GATGGTCACACAATAGTCC	5	0	2	4	0	2	2	7	2	2	1	0	1	3	0	0	1	2	3	3	5
"CG4363-cds,chr2R:17722348..17722534,4,TGG"	ATTAGCTCCTTCACAAGTG	1	0	1	0	2	2	1	0	1	2	2	1	0	2	0	0	1	0	2	2	4
"CG4363-cds,chr2R:17722348..17722534,6,TGG"	CAAAATCTTCGCCATTGTT	2	0	4	7	2	5	3	2	3	2	3	0	3	4	2	2	0	3	1	5	20
"CG4363-cds,chr2R:17722348..17722534,8,CCA"	CAGACATGTGTGGATTCCC	3	0	3	3	4	4	4	3	2	3	3	5	1	7	2	1	2	6	3	2	20
"CG4363-cds,chr2R:17722348..17722534,10,CCC"	GAAGGAGCTAATTGCCAAA	3	0	3	2	3	2	3	1	3	2	0	3	1	1	1	1	1	1	0	0	11
"CG43659-cds,chr2R:18966952..18967212,2,TGG"	CCGCACTTTTTGTTTTTCT	4	0	4	3	4	1	2	3	0	2	1	2	3	2	1	0	1	4	0	0	12
"CG43659-cds,chr2R:18966952..18967212,5,AGG"	GTAGAAGTCGAAGGATGCA	2	0	1	0	1	3	3	2	0	2	4	2	2	3	0	0	4	4	4	2	17
"CG43659-cds,chr2R:18966952..18967212,9,AGG"	CAGTGAAATTCCCAGTACA	4	0	6	5	2	3	3	4	1	0	4	5	3	2	2	0	4	5	6	0	20
"CG43659-cds,chr2R:18966952..18967212,12,TGG"	GAGGCAAGCAGGATTCACT	4	0	4	6	3	4	7	6	3	4	2	3	1	2	2	5	2	4	4	6	22
"CG43659-cds,chr2R:18966952..18967212,14,CCG"	TCTGGCTAGCGTAAAACGC	9	0	16	9	9	7	12	6	3	3	10	13	3	3	3	6	11	8	5	4	49
"CG43709-cds,chr2R:16663407..16663871,2,TGG"	CTTAATTCCCGTCTCGACT	8	0	8	10	10	7	7	6	4	5	12	11	7	8	3	5	7	7	11	11	37
"CG43709-cds,chr2R:16663407..16663871,5,TGG"	CGGCCAGAATAAACAGCTG	22	0	21	8	11	26	18	17	16	12	18	10	13	9	19	11	11	13	11	17	90
"CG43709-cds,chr2R:16663407..16663871,7,TGG"	AGATTTTCTGACCAGCCAT	1	0	0	1	1	2	2	1	0	0	0	2	1	1	0	0	5	2	6	0	13
"CG43709-cds,chr2R:16663407..16663871,12,TGG"	TTTCCACTGTCTGTACAAG	2	0	1	0	2	2	1	2	0	2	0	0	0	1	2	1	0	1	2	4	10
"CG43709-cds,chr2R:16663407..16663871,14,AGG"	GAATGCGTGGCCCTCGTAG	2	0	2	1	0	5	1	5	3	1	4	4	4	5	3	4	6	3	3	3	23
"CG44812-cds,chr2R:20238492..20238738,2,TGG"	ATTCTTTCTGTGTAGCCGT	1	0	1	0	0	0	1	0	0	1	0	2	0	1	0	0	0	0	0	0	1
"CG44812-cds,chr2R:20238492..20238738,3,AGG"	CTCGTACCGCTGCTGCTGT	41	0	42	30	30	27	28	23	24	21	26	31	30	30	23	20	28	35	46	55	187
"CG44812-cds,chr2R:20238492..20238738,4,AGG"	CCAACTCTTTGTCCAGCCA	16	0	13	9	6	6	16	10	8	6	9	9	11	9	9	5	10	14	12	7	66
"CG44812-cds,chr2R:20238492..20238738,7,CCG"	GATACTTCGTGTATTCACT	1	0	0	0	0	0	0	1	0	0	0	0	1	0	0	0	0	1	1	0	2
"CG44812-cds,chr2R:20238492..20238738,8,CCC"	GCTACACAGAAAGAATTCG	2	0	1	0	0	0	0	0	0	0	0	0	1	1	0	0	0	3	1	1	2
"CG4622-cds,chr2R:20422665..20422847,4,TGG"	GGAGGTTCGATCTCTTTTC	2	0	1	0	0	1	1	2	1	1	2	3	1	3	1	0	1	1	0	1	12
"CG4622-cds,chr2R:20422665..20422847,8,CCA"	GGGGAGCTGGAAGACGATG	4	0	1	4	0	3	1	3	5	1	7	1	3	5	3	1	8	5	6	9	15
"CG4622-cds,chr2R:20422665..20422847,13,CCA"	GTGATTGTGGATGACGACG	15	0	12	8	9	5	15	13	5	4	10	8	9	6	0	2	4	7	15	21	47
"CG4622-cds,chr2R:20421938..20422609,1,AGG"	TTGCCTCCTCCAGCCAAGC	7	0	1	3	4	3	3	4	1	0	4	4	4	8	3	1	1	0	6	4	24
"CG4622-cds,chr2R:20421938..20422609,3,CGG"	ATAGCCCAGCACTCGCATG	39	0	29	22	23	18	23	25	24	16	21	20	19	27	21	16	35	30	29	28	149
"CG4630-cds,chr2R:9105094..9105650,4,TGG"	AGTCCCCACTGCTGCACAA	13	0	7	7	2	4	3	5	3	2	7	7	3	6	0	3	4	2	2	7	30
"CG4630-cds,chr2R:9105094..9105650,5,AGG"	CAGCAAAGCACTGATCCAA	1	0	0	0	1	0	1	2	0	0	0	0	0	1	0	0	0	0	0	0	3
"CG4630-cds,chr2R:9105094..9105650,7,AGG"	GCACTCCAAGGATCCGATG	2	0	0	2	0	1	0	2	3	0	3	1	2	1	0	1	2	1	0	1	5
"CG4630-cds,chr2R:9105094..9105650,9,AGG"	TTCGCCACGAACCTTTCGC	15	0	11	7	8	10	4	7	6	12	9	8	11	0	4	3	8	12	8	7	37
"CG4630-cds,chr2R:9105094..9105650,13,CGG"	CCCCGCTTGCTCCAGCTTC	106	0	71	79	63	55	76	69	37	47	65	68	44	52	32	39	73	72	65	49	370
"CG5721-cds,chr2R:14071379..14071495,2,AGG"	TCCTTCACAACATCGTCGA	112	0	94	92	68	84	91	103	59	67	93	85	84	93	55	59	92	129	129	148	552
"CG5721-cds,chr2R:14071379..14071495,4,CCT"	GAGACCATCAAGCAATTCG	18	0	15	16	16	19	14	21	13	4	13	13	10	4	10	10	20	11	12	9	90
"CG5721-cds,chr2R:14071379..14071495,5,CCT"	TTCTCGATGACTCCTTCGG	39	0	30	23	13	17	29	37	21	13	27	17	19	18	11	9	26	24	31	38	135
"CG5721-cds,chr2R:14071379..14071495,7,CCA"	GTTGTGAAGGAGAACGTTG	2	0	2	2	0	1	3	2	3	1	1	1	3	2	1	2	5	3	3	7	14
"CG5721-cds,chr2R:14070046..14071323,1,TGG"	CGTCCATTCCTCGCGCAAG	1	0	0	1	0	1	4	1	0	1	4	0	0	0	0	1	2	3	0	1	6
"CG5770-cds,chr2R:13932125..13932445,1,CGG"	TAGCAGTTGAAGAAGTTTG	1	0	2	3	0	2	1	1	1	2	0	0	2	2	0	0	1	2	4	0	8
"CG5770-cds,chr2R:13932125..13932445,3,CGG"	TCATTGTTGCTGTCGCAGG	43	0	43	33	25	27	24	41	26	33	25	25	43	28	18	18	48	44	42	75	239
"CG5770-cds,chr2R:13932125..13932445,5,CGG"	CTGCAGAGTGTTGAAACGT	20	0	15	21	8	7	20	13	11	10	17	15	15	13	7	9	21	9	16	24	85
"CG5770-cds,chr2R:13932125..13932445,9,CGG"	TGCTGCTGCTCCGCCTGGG	2	0	9	6	3	4	5	4	5	5	2	7	5	5	2	4	5	6	7	7	28
"CG5770-cds,chr2R:13932125..13932445,13,TGG"	AAATTGGCGATCTGGGCAT	23	0	35	16	16	14	14	21	8	11	24	13	16	14	10	9	21	22	19	19	87
"CG6220-cds,chr2R:9580043..9580780,6,CGG"	CTCAGGAGGGTTAGACTGC	2	0	2	1	0	0	0	1	0	0	2	0	0	1	0	0	3	0	0	0	2
"CG6220-cds,chr2R:9580043..9580780,8,AGG"	CAGTGTCTTGATATTGTTC	1	0	0	0	0	0	0	0	0	2	0	2	0	1	0	0	1	2	0	1	2
"CG6220-cds,chr2R:9580043..9580780,10,CGG"	TCATGCTGGTCATTGCATC	7	0	19	6	8	8	4	9	10	8	11	8	5	7	5	4	13	4	12	15	60
"CG6220-cds,chr2R:9580043..9580780,13,CGG"	GCTTTCCCTACTCACAGAT	2	0	3	1	0	1	1	1	1	0	0	1	3	0	1	0	2	2	2	2	9
"CG6220-cds,chr2R:9580043..9580780,14,CGG"	TCTCCAAGTTGCTGCCCTG	9	0	5	7	1	3	9	7	2	4	16	9	1	9	5	5	11	10	8	16	51
"CG6337-cds,chr2R:9722472..9722567,3,TGG"	AAGGCCCATCCACTGTCGA	35	0	33	23	20	16	22	24	22	20	24	27	29	15	16	13	25	23	34	33	161
"CG6337-cds,chr2R:9721425..9722351,1,CGG"	GCAAGCGCACTGGGAAAGA	29	0	22	20	10	15	15	13	15	12	12	17	10	15	10	13	21	13	16	26	110
"CG6337-cds,chr2R:9721425..9722351,5,TGG"	TTCTTGGCAATGGGCTGAT	2	0	2	2	0	2	1	0	1	0	2	0	1	2	0	1	3	0	3	3	11
"CG6337-cds,chr2R:9721425..9722351,6,AGG"	TCGCCCCACGTGTCGCCGA	1	0	0	0	0	1	0	0	0	0	0	0	0	0	0	0	0	1	0	0	0
"CG6337-cds,chr2R:9721425..9722351,8,TGG"	CAGCGCCAGTAGTCCAGAT	8	0	7	5	6	1	2	5	2	4	6	6	2	0	2	2	4	2	6	5	31
"CG6385-cds,chr2R:13642306..13643883,2,TGG"	CTCGCTGTCCTTGTGCCTC	45	0	45	48	33	30	34	42	35	26	39	45	38	35	12	29	55	50	41	65	259
"CG6385-cds,chr2R:13642306..13643883,4,AGG"	TAGCTTCCGTACCAGTCAT	3	0	1	0	1	2	1	1	0	1	1	2	2	2	1	3	0	3	2	2	9
"CG6385-cds,chr2R:13642306..13643883,7,CGG"	ACCACCGCCTTCTTGGAAC	26	0	27	19	13	19	18	22	13	11	18	16	15	9	13	14	15	16	20	29	114
"CG6385-cds,chr2R:13642306..13643883,12,CGG"	CCCTGCTTCTCCTCCATTA	5	0	6	0	1	1	0	5	1	1	5	1	1	2	1	1	0	0	2	2	12
"CG6385-cds,chr2R:13642306..13643883,13,TGG"	TCATCATCTCGTCGTGAAG	13	0	21	12	9	2	15	21	6	8	14	14	24	17	8	6	12	5	19	28	80
"CG6406-cds,chr2R:13623837..13624510,3,CGG"	CACCAACTGCGATGTGACC	5	0	2	0	1	1	2	2	0	2	2	2	2	4	0	0	3	1	3	2	9
"CG6406-cds,chr2R:13623837..13624510,4,TGG"	TAGCGAAGACTTCTGCGTT	4	0	4	7	2	1	0	4	1	1	3	1	0	3	0	4	3	6	1	0	12
"CG6406-cds,chr2R:13623837..13624510,6,CGG"	AGCAGTAAGAATACGCATT	1	0	0	2	1	0	0	0	0	0	0	1	2	3	0	0	0	2	0	0	3
"CG6406-cds,chr2R:13623837..13624510,9,TGG"	ATGAATCGATTCGATGCGC	2	0	2	0	1	1	0	0	0	1	0	0	1	2	0	0	1	1	0	0	8
"CG6406-cds,chr2R:13623837..13624510,11,CGG"	TGGACCCCACTTCACCTCC	1	0	5	5	1	1	0	3	1	1	1	0	1	0	1	3	1	0	3	2	8
"CG6424-cds,chr2R:13593859..13595544,3,CGG"	ACCTCCTGGCCACCGATGC	63	0	48	52	48	31	49	41	24	26	42	42	38	31	31	23	59	47	49	69	304
"CG6424-cds,chr2R:13593859..13595544,4,TGG"	TTCAGACCCAGAGCTGCGA	13	0	21	17	11	8	12	11	6	10	23	8	11	8	10	9	16	17	6	15	58
"CG6424-cds,chr2R:13593859..13595544,6,AGG"	CAGCTTGCTCAACTCCGCC	2	0	5	2	0	1	2	3	0	1	1	2	1	2	0	0	3	2	5	2	9
"CG6424-cds,chr2R:13593859..13595544,8,TGG"	TCAATCGCTCCGCCTGAGA	36	0	33	29	24	33	30	34	20	22	43	34	34	31	13	16	37	42	27	40	205
"CG6424-cds,chr2R:13593859..13595544,9,AGG"	ATAGCCCAGTCGCTGCTCC	5	0	2	7	6	2	6	6	4	3	2	4	2	5	0	9	11	5	6	8	36
"CG6553-cds,chr2R:9742480..9743257,3,CGG"	CTTTCAGTCTGTGCTCCGC	20	0	23	16	16	8	11	16	12	11	17	13	12	12	7	10	15	20	10	16	92
"CG6553-cds,chr2R:9742480..9743257,7,TGG"	TAGTAGATACGGGTGCCAT	4	0	4	3	1	1	2	1	1	1	3	1	0	2	0	1	2	2	6	6	13
"CG6553-cds,chr2R:9742480..9743257,9,TGG"	AGTGCTTAACCATAACGTT	4	0	2	5	1	0	3	7	1	1	0	0	1	2	1	2	3	4	3	4	10
"CG6553-cds,chr2R:9742480..9743257,13,AGG"	ACTCCCCGTTCTCCTGAAG	4	0	3	1	1	2	6	4	0	1	3	2	2	0	1	0	0	2	1	3	11
"CG6553-cds,chr2R:9742480..9743257,15,AGG"	GTGACGCCTTCCTTGTTAC	51	1	42	38	25	35	30	36	22	25	29	30	30	41	22	27	37	34	34	72	220
"CG8160-cds,chr2R:11215054..11215680,2,CGG"	TTCTCGTGACCAATTCCGC	53	0	43	41	21	34	30	13	27	25	36	37	22	26	24	21	33	49	30	32	189
"CG8160-cds,chr2R:11215054..11215680,4,GGG"	AATTCTCCCTGTACAAGTT	1	0	0	3	2	0	2	0	0	1	2	2	4	2	1	0	0	0	1	2	7
"CG8160-cds,chr2R:11215054..11215680,7,CGG"	CCTGCTCCGAGCTCTCCTG	104	0	78	59	40	41	43	47	35	46	63	54	37	35	39	36	46	49	48	63	319
"CG8160-cds,chr2R:11215054..11215680,12,TGG"	ACTGGCCCGATTGGGGAGC	5	0	7	7	0	2	4	5	2	6	6	4	1	1	3	1	4	5	6	8	23
"CG8160-cds,chr2R:11215054..11215680,14,AGG"	ATCCCAACTTTCCACTCTG	3	0	8	3	3	3	2	5	4	2	4	3	2	3	2	3	4	2	3	4	22
"CG8180-cds,chr2R:11369739..11369922,5,CGG"	AGTAAATGTGCAGAATCCG	5	0	5	0	1	2	6	6	1	1	5	2	1	6	2	2	2	1	2	6	14
"CG8180-cds,chr2R:11369739..11369922,9,CGG"	TTGTTGTTGTTGGGCGCAG	69	0	78	62	36	44	32	68	27	36	41	52	53	37	28	29	55	66	71	108	273
"CG8180-cds,chr2R:11369739..11369922,13,CCG"	GCCATGGTCCAAAGTGCAG	25	0	19	22	12	13	8	14	11	12	16	18	10	6	6	8	11	14	21	24	96
"CG8180-cds,chr2R:11369739..11369922,15,CCA"	TGGGCGTTGATCACTCTGT	4	0	8	10	3	11	4	3	3	3	10	2	9	4	6	3	7	5	8	6	22
"CG8180-cds,chr2R:11369739..11369922,18,CCG"	GCAGCGACGCAACAGCCCG	13	0	12	6	5	4	3	6	6	5	5	5	4	5	4	4	5	8	4	5	31
"CG8258-cds,chr2R:4793148..4794178,1,TGG"	TAGCCCAACTCCTCCTGAC	4	0	8	10	5	2	3	12	7	6	6	1	5	4	10	2	8	5	6	8	35
"CG8258-cds,chr2R:4793148..4794178,6,TGG"	GTGATGCGCGGCAGGACAG	1	0	0	1	0	1	1	2	0	0	0	1	1	0	0	2	1	0	0	0	3
"CG8258-cds,chr2R:4793148..4794178,10,AGG"	GGATCGGCTCAGGCGACGC	3	0	5	6	4	4	8	4	2	4	1	4	3	8	1	6	3	3	5	10	28
"CG8258-cds,chr2R:4793148..4794178,11,CGG"	AACTTAGAGTTGAGACGCA	2	0	0	1	0	0	1	0	0	1	0	1	1	2	0	1	2	0	1	1	5
"CG8258-cds,chr2R:4793148..4794178,13,CGG"	ATGTCGCCAACCTTGCCGC	6	0	5	5	4	2	2	5	2	5	2	4	6	3	0	3	6	4	1	2	26
"CG8306-cds,chr2R:12478331..12478915,5,CGG"	TTCTCTGGATCTTCGGGCG	13	0	9	5	7	9	10	9	2	3	4	10	5	5	3	6	7	4	6	8	42
"CG8306-cds,chr2R:12478331..12478915,7,TGG"	TATAGCTTCTCCTCGACCT	2	0	3	1	0	2	2	2	0	1	0	0	1	0	1	0	0	1	1	0	12
"CG8306-cds,chr2R:12478331..12478915,10,TGG"	TAGGCATTCACATAGGCGC	22	0	35	38	32	31	17	32	13	20	34	22	20	20	14	11	26	22	19	31	132
"CG8306-cds,chr2R:12478331..12478915,13,TGG"	ATCCAGGTTCTTGATCTGC	3	0	4	4	3	3	3	4	1	2	0	0	1	3	2	4	5	5	3	0	21
"CG8306-cds,chr2R:12478331..12478915,14,TGG"	GTGCCCCTCAAGTTGATGT	25	0	11	18	13	14	22	15	5	7	10	13	9	12	10	9	16	12	19	21	87
"CG8311-cds,chr2R:12476402..12476553,5,TGG"	CCACTCGACTGACTGTCCG	24	0	24	20	17	12	14	15	14	16	13	17	12	16	9	10	25	13	20	21	103
"CG8311-cds,chr2R:12476402..12476553,8,TGG"	AGTGCTCACTGTCCGTTTC	18	0	17	10	5	7	6	6	5	4	6	6	7	8	4	4	10	10	6	8	53
"CG8311-cds,chr2R:12476402..12476553,10,CCA"	GTCTTCAGCCTCAAGGCCA	1	0	2	2	0	0	1	0	0	0	7	0	1	1	4	2	5	0	1	5	9
"CG8311-cds,chr2R:12476402..12476553,12,CCG"	CGACGGAGCGCCCAGCGCA	1	0	0	0	3	0	2	1	1	2	0	1	1	0	1	0	3	1	0	0	3
"CG8311-cds,chr2R:12476402..12476553,14,CCG"	CAGTCGAGTGGATTGGGCG	32	0	25	18	13	17	19	22	18	14	15	20	19	16	8	10	21	19	24	18	112
"CG8435-cds,chr2R:12057642..12058210,2,CGG"	GTCCACTGTCTGCTGACGC	7	0	9	5	3	10	7	8	5	5	8	8	6	10	5	3	6	10	7	10	39
"CG8435-cds,chr2R:12057642..12058210,3,AGG"	GAGATCACGCAACTCCTCC	9	0	10	5	7	11	6	3	4	5	12	6	5	8	2	4	7	4	8	8	50
"CG8435-cds,chr2R:12057642..12058210,4,TGG"	GATCTCGTTGCGCGACTGT	4	0	6	1	2	0	4	4	1	1	3	2	3	1	2	2	3	6	3	7	18
"CG8435-cds,chr2R:12057642..12058210,6,CGG"	GATTCTCGAGCAGCTTCAT	4	0	2	7	8	0	2	7	4	4	4	4	3	3	2	4	4	7	5	11	28
"CG8435-cds,chr2R:12057642..12058210,8,CGG"	TCGCGACGTGCCTGTTCCT	9	0	9	4	3	5	6	2	3	5	4	2	4	4	5	4	5	6	6	4	31
"Cyp6a21-cds,chr2R:10773275..10774370,3,TGG"	GTTCTGAATGTCCTGATTC	3	0	1	0	1	0	1	2	0	0	0	4	0	2	0	1	2	3	0	1	9
"Cyp6a21-cds,chr2R:10773275..10774370,5,TGG"	TCATACAGTGCGAATCCCA	148	0	163	100	96	106	89	144	82	96	122	132	99	116	70	74	125	118	184	217	723
"Cyp6a21-cds,chr2R:10773275..10774370,5,TGG"	TCATACAGTGCGAATCCCA	148	0	163	100	96	106	89	144	82	96	122	132	99	116	70	74	125	118	184	217	723
"Cyp6a21-cds,chr2R:10773275..10774370,6,TGG"	TACAGTGCGAATCCCATGG	345	0	285	250	176	189	213	275	151	157	236	234	206	222	141	150	220	248	273	383	1443
"Cyp6a21-cds,chr2R:10773275..10774370,7,AGG"	AATCCCATGGTGGTCGACG	11	1	7	6	7	7	7	10	6	9	5	8	8	3	4	1	4	6	8	15	52
"Cyp6a9-cds,chr2R:10767736..10768831,2,TGG"	GTCCTGAATGTCCTGATGC	90	0	75	64	44	51	63	79	43	42	66	42	47	48	28	31	66	57	70	64	349
"Cyp6a9-cds,chr2R:10767736..10768831,4,TGG"	TCATACAGTGCGAATCCCA	148	0	163	100	96	106	89	144	82	96	122	132	99	116	70	74	125	118	184	217	723
"Cyp6a9-cds,chr2R:10767736..10768831,4,TGG"	TCATACAGTGCGAATCCCA	148	0	163	100	96	106	89	144	82	96	122	132	99	116	70	74	125	118	184	217	723
"Cyp6a9-cds,chr2R:10767736..10768831,5,TGG"	TACAGTGCGAATCCCATGG	345	0	285	250	176	189	213	275	151	157	236	234	206	222	141	150	220	248	273	383	1443
"Cyp6a9-cds,chr2R:10767736..10768831,5,TGG"	TACAGTGCGAATCCCATGG	345	0	285	250	176	189	213	275	151	157	236	234	206	222	141	150	220	248	273	383	1443
"Cyp9h1-cds,chr2R:8729307..8730026,3,TGG"	ACCGACCAGGCGCTAATCC	4	0	1	1	2	1	1	0	1	3	1	0	1	1	0	0	2	4	1	0	13
"Cyp9h1-cds,chr2R:8729307..8730026,6,AGG"	GAGTTGATGCTGATGCCGA	20	0	27	16	13	17	14	21	9	16	20	27	17	20	5	11	19	23	16	30	104
"Cyp9h1-cds,chr2R:8729307..8730026,7,TGG"	ACCGTAGCAATCACATCGT	34	0	15	18	15	8	14	16	14	14	18	11	24	12	11	10	20	10	27	27	92
"Cyp9h1-cds,chr2R:8729307..8730026,8,TGG"	CTCCAACTGCTCCTGTATG	49	0	44	56	18	20	23	26	27	27	39	29	32	21	20	15	29	41	53	57	219
"Cyp9h1-cds,chr2R:8729307..8730026,9,TGG"	GCCCTCCTCGCTGCACGAT	2	0	2	4	0	2	2	1	1	3	1	2	3	1	0	2	4	1	8	12	23
"dare-cds,chr2R:7180311..7180522,5,CGG"	AATTGGGCGGCATAGAAGC	22	0	17	12	9	9	18	16	6	11	11	16	9	11	6	5	11	12	16	10	65
"dare-cds,chr2R:7180311..7180522,9,TGG"	CCTACGATGCATATCCGCT	134	0	94	98	65	73	78	87	74	52	85	79	76	74	59	61	104	105	104	152	553
"dare-cds,chr2R:7180311..7180522,14,CGG"	GCTCTGGATCACCTGCAAT	40	0	37	37	31	24	36	47	25	29	34	31	22	28	18	23	33	30	41	55	188
"dare-cds,chr2R:7180311..7180522,19,AGG"	GCCACGTCTGAAGATGTTA	1	0	0	0	1	1	0	0	0	0	0	0	0	0	0	1	0	0	0	0	1
"dare-cds,chr2R:7180311..7180522,20,CCA"	CTGCCGGTTCCCTTCGGAC	25	0	17	16	19	20	16	20	16	14	17	21	20	15	9	9	24	26	22	23	119
"edl-cds,chr2R:14555334..14555867,4,CGG"	GAGTCGCACCCGGAAGTCG	18	0	11	17	9	21	12	15	7	11	12	14	6	8	12	10	13	12	7	7	70
"edl-cds,chr2R:14555334..14555867,7,CGG"	CTTGCCGCCCACGGGAACT	2	0	2	0	1	1	2	3	1	2	4	3	3	2	1	0	3	2	2	6	15
"edl-cds,chr2R:14555334..14555867,9,AGG"	GTACATATCGAGACTCATC	6	0	6	10	4	9	4	12	6	4	7	5	8	14	2	4	1	10	13	20	57
"edl-cds,chr2R:14555334..14555867,12,GGG"	CAATGCCTTGCCGTTCATG	31	1	22	20	19	16	28	25	27	19	29	21	34	16	18	23	22	26	35	32	166
"edl-cds,chr2R:14555334..14555867,16,CGG"	GCGGTGACCTCCAATCCCT	40	0	29	38	32	24	33	26	13	28	40	32	21	29	23	16	35	30	31	50	197
"fa2h-cds,chr2R:3336923..3337273,3,TGG"	GTGATGCAACGTTTCCCTT	42	0	25	36	28	9	19	25	16	18	21	23	21	21	14	14	25	22	19	35	135
"fa2h-cds,chr2R:3336923..3337273,5,TGG"	TTGGTTTCCGAGAGTCCTC	2	0	2	2	3	0	0	1	0	0	0	0	0	1	0	0	1	0	3	0	8
"fa2h-cds,chr2R:3336923..3337273,6,TGG"	TACTCCCTCATCAAGTACA	1	0	0	0	1	0	0	1	1	1	0	0	2	0	0	0	0	0	0	5	4
"fa2h-cds,chr2R:3336923..3337273,9,AGG"	CGAATGTGGCGGCGCCTTT	17	0	12	14	7	12	10	26	15	19	20	15	14	15	15	14	12	14	12	6	89
"fa2h-cds,chr2R:3336923..3337273,10,CGG"	TGAGTGTGTTTATGCCTCC	9	0	10	7	4	6	4	3	2	5	2	4	3	8	6	1	2	3	4	6	20
"GM130-cds,chr2R:18013714..18014709,1,TGG"	CGCTGGTTTCTTCCTTGGA	8	0	11	7	9	6	8	5	1	6	11	3	5	7	3	3	6	7	2	5	33
"GM130-cds,chr2R:18013714..18014709,3,TGG"	TTGACTGGCCTCTTTAAAT	2	0	3	0	0	0	2	0	0	1	0	3	2	1	0	2	0	3	0	1	11
"GM130-cds,chr2R:18013714..18014709,6,AGG"	CTTTTGTATATCCCGCTCC	39	0	34	17	20	21	25	28	17	14	27	27	18	32	10	10	39	26	24	26	153
"GM130-cds,chr2R:18013714..18014709,8,TGG"	GCCCACGTGCTCCACAAGC	2	0	1	1	2	2	3	1	1	2	5	4	0	1	0	1	0	4	2	2	8
"GM130-cds,chr2R:18013714..18014709,9,TGG"	GTGTTTCGTTCGTTGAGCT	39	1	42	26	31	27	21	37	19	24	48	32	36	30	16	22	28	32	41	49	203
"Gmer-cds,chr2R:18776158..18776282,4,AGG"	CTCCTTGATCACAGCCTCC	83	0	62	54	44	52	51	67	48	50	67	51	36	50	32	45	52	46	55	99	334
"Gmer-cds,chr2R:18776158..18776282,6,CCC"	ACGAGCAATGGTTTTTTGC	12	0	8	4	3	3	3	8	1	2	11	3	6	4	3	4	3	9	4	1	37
"Gmer-cds,chr2R:18776158..18776282,10,CCT"	GCCCTGGAGGCTGTGATCA	6	0	6	2	3	3	5	5	1	5	6	2	1	2	0	2	6	2	4	2	22
"Gmer-cds,chr2R:18776158..18776282,14,CCC"	CAGGCGGAACTGGGCTGGT	8	0	6	8	1	2	3	3	2	4	4	2	5	5	4	1	10	3	8	3	17
"Gmer-cds,chr2R:18775989..18776103,1,TGG"	CAGGTTGTTGTTCATGTTG	2	0	0	1	0	0	2	1	1	2	0	0	1	1	1	1	1	0	0	1	6
"gsb-n-cds,chr2R:20939474..20939531,7,CCG"	GTCCAGCGCGAACTCGTTG	2	0	0	0	0	1	1	0	1	0	0	1	0	0	0	1	0	1	4	0	4
"gsb-n-cds,chr2R:20938833..20939146,1,TGG"	ATTTCCCAGCTGAATATGC	2	0	4	2	1	0	3	2	1	2	3	0	1	0	0	3	4	2	2	1	11
"gsb-n-cds,chr2R:20938833..20939146,4,CGG"	TCGATCCGCGTTTCAATTT	43	0	42	51	27	26	36	35	26	25	41	30	37	29	19	31	40	41	37	19	215
"gsb-n-cds,chr2R:20938833..20939146,9,CGG"	TAGATCCACCTATTACGCC	2	0	4	2	3	0	2	2	3	1	2	3	1	2	2	2	3	3	1	5	18
"gsb-n-cds,chr2R:20938833..20939146,11,CGG"	AGAACCCGTCTCCTGGTAT	2	0	1	2	5	1	1	2	0	3	0	5	2	3	3	1	1	2	2	2	13
"hebe-cds,chr2R:5715932..5717302,2,TGG"	CTCGTTCTGATCATCGCTC	16	0	9	12	7	5	10	9	4	5	13	7	10	4	3	2	8	8	14	9	61
"hebe-cds,chr2R:5715932..5717302,4,CGG"	TTGAGCTCGCCATTCGATT	1	0	6	1	1	2	3	0	1	4	2	0	2	4	0	2	0	2	3	1	13
[truncated: 240,392 more chars]
