# Supplementary material for: A Genome-Wide CRISPR Library for High-Throughput Genetic Screening in Drosophila Cells
Source: J Genet Genomics. 2015 Jun 20;42(6):301–9. doi: 10.1016/j.jgg.2015.03.011 (PMC4508376; doi:10.1016/j.jgg.2015.03.011)
Supplement: Supplementary file 4 [file mmc4.zip › 11_Gene_counts.out]

Gene_name	0A	0B	1A	1B	2A	2B	3A	3B	4A	4B	5A	5B	6A	6B	7A	7B	8A	8B	9A	9B
CG1732-cds	96	0	69	41	41	55	54	56	31	46	88	55	47	48	34	39	65	61	58	101
Hcf-cds	27	0	23	17	17	7	18	17	8	5	17	22	13	9	7	9	21	27	13	17
mGluR-cds	32	0	22	27	13	23	19	16	12	11	12	16	18	15	4	6	8	15	16	24
pan-cds	37	0	20	18	13	15	12	11	6	7	14	18	24	9	5	10	23	24	18	27
ab-cds	81	0	63	52	45	50	46	54	45	56	59	47	49	27	31	40	58	47	51	61
Acon-cds	38	0	29	33	27	28	30	28	17	16	23	24	19	17	23	12	31	27	20	24
Adh-cds	34	0	17	26	10	11	23	24	17	19	21	13	20	17	9	10	20	30	21	31
Adhr-cds	52	0	36	36	22	26	27	34	19	31	41	35	28	20	24	22	29	48	54	50
AIF-cds	57	0	53	42	22	29	35	41	33	26	33	40	31	41	25	20	29	33	31	45
Arpc2-cds	27	0	21	18	9	15	17	22	14	10	21	17	28	13	6	15	19	29	18	16
Arr1-cds	81	0	67	59	26	27	42	54	36	37	43	34	37	38	27	22	43	50	28	44
Atg4-cds	20	0	22	12	9	15	12	12	11	13	13	10	4	13	13	6	13	9	10	17
Bacc-cds	23	0	21	17	17	11	24	19	15	9	20	19	10	18	9	7	24	11	21	27
baf-cds	26	0	24	23	10	12	19	15	8	6	16	8	5	11	11	4	12	10	5	14
Cdc23-cds	202	0	181	164	96	116	113	132	108	89	160	142	121	109	94	74	116	154	160	183
CG10019-cds	189	0	146	149	123	92	130	122	102	87	144	119	98	107	74	83	115	139	132	147
CG10026-cds	144	0	132	112	85	98	89	104	70	72	98	91	74	75	64	61	90	118	103	123
CG10211-cds	55	0	37	38	20	30	25	30	15	22	45	31	24	19	23	21	32	38	20	48
CG10333-cds	78	0	72	62	53	45	60	51	43	41	77	59	44	52	42	36	74	72	74	79
CG10336-cds	119	0	84	89	79	61	65	87	55	56	78	74	66	66	50	49	74	84	78	93
CG10366-cds	18	0	8	10	8	9	11	6	7	11	8	9	9	7	5	9	12	8	8	8
CG10399-cds	19	0	26	22	12	23	17	17	13	15	23	17	18	7	13	15	19	13	19	21
CG10470-cds	30	0	33	15	9	10	11	24	9	15	13	22	21	23	14	8	15	17	26	28
CG11023-cds	22	0	18	15	10	16	13	17	17	10	21	16	17	14	14	7	23	15	17	29
CG11030-cds	55	0	45	44	33	39	34	44	31	24	61	35	34	34	19	23	42	32	54	48
CG11043-cds	79	0	63	46	32	37	44	57	32	35	47	60	34	51	24	30	49	57	64	81
CG11050-cds	164	0	150	126	78	89	99	105	72	72	134	95	97	96	54	55	144	131	134	176
CG11236-cds	69	0	52	58	30	38	56	51	27	38	34	45	43	37	31	25	47	52	71	61
CG11289-cds	249	0	207	162	146	144	149	180	133	140	218	170	140	147	78	104	168	221	141	179
CG11562-cds	32	1	32	28	22	37	26	28	11	21	31	21	23	23	14	22	29	26	24	21
CG12299-cds	136	0	111	91	75	61	83	78	47	65	93	103	62	55	46	48	94	86	104	116
CG12393-cds	147	0	132	119	87	84	103	115	60	88	132	91	92	89	55	64	129	113	131	152
CG12448-cds	93	0	80	64	54	69	56	67	58	45	71	54	57	55	50	49	60	81	47	51
CG12506-cds	78	0	62	47	40	37	45	43	34	30	52	39	41	42	22	28	55	62	48	65
CG13078-cds	80	0	85	61	47	42	52	62	48	34	64	52	69	53	37	34	56	67	75	83
CG13081-cds	159	0	128	94	88	89	86	94	80	82	124	78	86	89	63	66	93	108	116	132
CG13082-cds	16	0	10	10	13	8	9	10	11	6	8	7	3	11	3	8	9	11	2	9
CG13117-cds	17	0	24	10	7	11	17	22	14	9	21	8	14	10	9	11	15	17	12	19
CG13142-cds	14	0	4	4	3	5	3	4	4	3	8	6	2	2	4	8	5	9	4	6
CG13245-cds	70	0	60	52	54	46	52	61	33	41	56	47	47	46	37	32	58	56	52	67
CG13385-cds	16	0	14	11	8	8	11	9	11	7	14	9	12	9	7	8	21	13	13	16
CG13692-cds	214	0	160	173	117	120	139	147	91	117	164	139	116	131	66	95	159	165	153	186
CG13693-cds	23	0	30	23	21	21	25	29	19	20	21	22	22	22	10	11	23	26	34	31
CG13946-cds	78	0	62	47	40	35	45	47	35	32	52	36	38	43	23	25	53	57	49	66
CG13995-cds	30	0	29	17	10	15	30	26	14	15	27	20	15	21	10	19	16	18	35	43
CG14017-cds	83	0	76	75	40	48	38	58	45	53	41	37	54	41	35	34	45	53	54	73
CG14020-cds	73	0	63	53	34	41	34	52	37	32	61	40	41	41	30	25	59	66	58	45
CG14044-cds	84	0	77	57	41	44	54	70	48	46	72	42	53	45	36	42	77	62	58	73
CG14274-cds	34	0	22	19	15	11	15	16	12	10	21	18	10	17	7	9	23	17	17	16
CG14346-cds	55	0	46	37	32	32	42	44	33	33	45	45	32	39	29	24	44	35	45	51
CG14397-cds	19	0	24	16	18	16	12	17	18	14	18	18	13	16	11	4	17	22	17	16
CG14932-cds	114	0	112	95	74	62	84	99	48	58	94	68	56	61	42	39	75	85	71	69
CG14945-cds	24	1	22	18	10	17	19	21	7	17	14	21	17	28	8	16	16	22	15	29
CG14947-cds	33	0	33	31	21	16	21	32	23	14	23	30	19	29	11	15	30	25	26	24
CG15152-cds	50	0	39	35	19	41	27	49	26	29	37	34	32	29	15	26	27	32	42	53
CG15168-cds	105	0	109	85	70	63	91	79	65	58	95	78	73	67	38	50	89	80	104	125
CG15256-cds	26	0	18	19	15	13	12	23	12	9	14	17	22	14	13	13	12	27	20	24
CG15263-cds	56	0	46	38	27	32	36	41	28	23	34	48	30	38	17	18	45	37	42	78
CG15270-cds	35	0	32	30	19	23	22	24	20	22	34	23	21	13	7	14	15	27	26	26
CG15286-cds	189	0	151	139	100	109	148	145	77	90	172	127	113	114	91	74	134	145	170	183
CG15362-cds	42	1	27	25	12	18	16	23	13	12	19	22	12	15	11	13	13	17	19	30
CG15382-cds	22	0	18	18	11	12	13	16	5	15	13	14	11	10	9	10	9	18	13	22
CG15404-cds	72	0	62	62	43	39	57	48	26	35	49	51	39	39	39	31	67	63	54	34
CG15408-cds	35	0	30	26	19	15	31	28	23	25	35	31	20	18	18	20	32	35	27	27
CG15422-cds	111	1	69	68	54	48	67	83	47	58	75	61	60	64	45	42	67	57	91	142
CG15435-cds	44	1	36	26	29	24	22	43	17	27	28	31	29	33	18	20	46	42	25	25
CG15475-cds	113	0	80	81	66	63	71	77	54	68	75	71	46	69	47	45	77	82	76	90
CG15635-cds	214	1	173	130	126	121	129	158	94	85	148	122	110	117	70	86	142	148	139	195
CG16743-cds	18	0	14	7	10	9	13	12	8	9	12	15	12	10	9	6	10	13	18	21
CG16772-cds	160	0	133	127	92	89	110	98	76	89	125	110	94	103	60	54	118	129	97	145
CG16800-cds	27	0	16	21	11	21	17	24	13	9	24	16	24	18	11	16	11	14	24	30
CG16815-cds	27	0	20	17	10	11	19	16	13	13	25	20	15	11	11	14	18	16	11	27
CG16825-cds	37	0	30	33	23	22	32	31	15	21	40	29	22	25	13	10	36	25	26	43
CG16833-cds	20	0	16	19	18	17	19	16	13	9	19	11	18	19	7	5	21	22	26	37
CG16848-cds	173	0	140	129	88	108	105	134	79	77	114	102	102	131	56	65	134	111	182	228
CG16853-cds	26	0	21	26	15	11	20	19	16	13	26	24	23	20	16	16	15	26	24	23
CG16857-cds	53	0	51	50	24	28	49	47	30	32	37	38	46	44	34	34	45	42	33	50
CG16863-cds	85	0	71	63	58	61	63	55	32	49	70	54	50	51	43	30	69	79	56	55
CG17005-cds	15	0	19	14	8	13	16	14	10	7	14	11	10	12	11	6	14	10	19	28
CG17105-cds	71	0	50	46	27	38	42	45	22	26	50	53	25	40	20	27	47	45	68	76
CG17211-cds	62	0	35	35	29	29	41	33	24	21	26	30	39	26	24	29	34	39	32	51
CG17292-cds	100	0	105	81	47	63	71	80	54	50	63	42	70	54	40	42	92	73	70	91
CG17321-cds	129	0	103	75	68	54	82	79	67	65	82	79	53	56	50	57	86	89	104	100
CG17341-cds	40	0	38	29	30	17	37	34	10	19	40	23	23	27	15	23	21	32	36	73
CG17349-cds	85	0	62	70	42	33	46	64	32	37	52	45	34	53	32	24	62	61	52	44
CG17378-cds	95	0	76	78	46	47	61	56	37	61	71	55	47	53	50	42	77	43	69	75
CG17648-cds	23	0	18	22	18	18	16	19	18	9	36	23	12	15	15	13	29	31	19	23
CG17855-cds	18	0	9	19	15	6	11	7	6	9	10	8	6	15	5	3	9	10	16	13
CG18266-cds	51	0	46	34	38	36	31	38	24	31	36	33	36	23	20	23	42	55	45	55
CG2617-cds	88	0	97	76	53	59	66	71	58	62	60	84	55	48	46	46	64	72	73	92
CG2789-cds	14	0	16	21	17	16	12	6	14	11	17	18	13	15	9	9	18	23	18	19
CG2818-cds	17	0	15	10	9	8	13	17	6	5	11	11	17	16	6	9	12	12	11	11
CG2862-cds	19	0	22	15	9	11	9	17	7	12	9	9	5	17	9	3	14	17	15	11
CG2975-cds	254	1	210	191	121	155	162	168	106	114	183	152	140	138	93	79	185	182	195	277
CG2983-cds	24	0	13	6	6	11	13	13	3	14	19	12	9	10	2	13	20	18	16	18
CG3008-cds	63	0	38	42	25	38	29	34	30	22	37	37	35	33	14	31	44	47	33	57
CG31648-cds	9	0	14	4	0	4	6	5	5	13	8	4	8	9	3	3	4	11	10	10
CG3165-cds	17	0	10	12	10	9	10	10	8	5	8	9	10	9	7	3	14	11	18	11
CG31689-cds	44	0	51	42	22	28	32	33	13	29	32	28	31	26	22	31	39	41	37	35
CG31739-cds	124	0	111	96	71	75	88	95	46	69	86	74	64	70	52	54	111	122	116	141
CG31751-cds	35	0	40	40	36	25	36	43	22	39	35	37	44	46	19	27	41	31	42	51
CG31780-cds	1151	0	1004	838	699	580	775	789	553	508	844	696	652	648	437	465	778	857	825	1181
CG31793-cds	21	0	25	20	14	18	12	14	5	11	14	9	11	7	8	7	15	10	13	11
CG31798-cds	349	0	258	211	196	153	234	222	141	187	233	197	174	183	126	118	265	250	260	362
CG31819-cds	15	0	9	6	8	8	7	12	8	3	12	8	8	2	3	8	4	3	7	8
CG31851-cds	62	0	36	34	28	24	35	41	19	21	42	30	28	23	18	14	30	32	39	33
CG31915-cds	205	0	170	153	117	124	121	150	87	110	175	140	131	122	82	97	152	151	203	253
CG31950-cds	16	0	10	10	8	7	12	19	7	9	13	11	13	10	6	12	13	14	17	15
CG3294-cds	10	0	6	11	9	6	7	12	9	7	16	9	15	10	8	4	12	11	9	6
CG32983-cds	214	0	194	147	131	107	130	124	92	106	159	134	108	125	81	82	165	157	164	178
CG32988-cds	58	0	62	44	23	41	50	54	39	37	50	59	49	40	24	35	43	68	50	35
CG33090-cds	194	2	122	119	103	87	99	107	96	83	138	99	89	112	49	72	120	130	113	131
CG33127-cds	96	0	87	73	47	61	52	72	44	43	71	59	75	82	42	47	93	88	99	145
CG33298-cds	22	0	19	12	14	15	10	22	15	7	20	10	9	15	7	7	20	9	23	18
CG33299-cds	28	0	15	11	10	10	16	11	6	13	14	16	12	15	7	8	15	19	19	27
CG3355-cds	72	0	61	50	48	56	49	52	43	42	41	46	47	43	24	43	49	71	62	69
CG33648-cds	14	0	13	10	6	8	5	13	5	4	7	9	3	5	1	8	6	6	10	17
CG34109-cds	40	0	23	21	19	16	12	19	13	13	19	15	16	17	20	12	22	28	13	22
CG34137-cds	36	0	32	27	23	18	16	31	18	19	28	22	31	17	17	14	27	30	31	17
CG34164-cds	22	0	14	13	8	20	15	12	7	9	8	7	14	14	10	7	14	14	14	23
CG34166-cds	17	0	22	14	13	18	18	14	15	13	13	12	12	12	5	6	13	18	19	17
CG34175-cds	41	0	40	33	28	22	26	22	22	27	32	35	23	28	26	19	27	37	32	27
CG34176-cds	162	0	106	95	69	90	99	110	65	63	94	70	73	75	37	61	94	99	127	134
CG34340-cds	48	0	27	24	21	17	22	21	21	18	19	21	19	20	12	18	18	28	34	31
CG34380-cds	22	0	18	15	9	6	10	13	9	10	12	8	6	13	5	9	23	21	19	14
CG34398-cds	22	0	17	14	8	13	10	12	10	8	8	9	7	10	3	5	9	14	11	14
CG3476-cds	54	0	57	41	34	40	56	44	26	38	60	35	19	31	26	29	36	50	44	57
CG4161-cds	41	0	33	33	13	20	20	25	16	12	29	26	28	23	13	13	32	27	27	34
CG42366-cds	44	0	26	23	30	28	35	23	23	23	33	29	19	17	19	16	27	38	27	28
CG42367-cds	127	0	84	92	61	63	101	78	56	47	102	68	73	65	58	46	78	79	86	141
CG42464-cds	33	0	24	26	19	14	21	22	17	16	21	15	18	15	8	12	23	28	21	32
CG42556-cds	6	0	5	6	5	2	4	6	3	3	6	5	3	6	3	2	6	6	8	13
CG4267-cds	89	0	49	54	61	52	49	50	39	39	57	60	36	42	28	29	62	69	59	98
CG43129-cds	51	0	27	29	20	25	28	23	12	18	21	26	25	28	13	16	32	27	29	32
CG43348-cds	50	0	35	27	33	22	33	28	23	20	36	16	28	27	18	18	29	27	36	40
CG43376-cds	34	0	14	22	19	14	23	24	12	15	19	19	19	15	10	16	17	21	23	23
CG43394-cds	14	0	6	8	6	5	8	4	5	3	4	1	7	5	5	7	8	5	16	10
CG43406-cds	13	0	17	11	9	7	14	12	4	7	12	6	8	9	10	6	14	10	10	13
CG43707-cds	29	0	13	13	6	14	22	17	9	7	9	12	7	13	6	11	22	18	22	26
CG43773-cds	176	0	153	126	72	100	108	124	62	69	104	112	90	83	59	66	120	144	125	162
CG43798-cds	10	0	13	17	11	14	13	10	7	6	5	8	9	17	4	5	11	14	15	18
CG44085-cds	59	0	49	24	19	33	33	40	23	28	37	34	26	24	18	21	46	45	41	30
CG4440-cds	86	0	76	61	46	46	47	58	38	31	59	36	41	35	37	34	45	52	48	52
CG45084-cds	25	0	24	15	15	16	21	18	13	11	24	14	11	12	10	11	15	19	20	11
CG4598-cds	45	0	32	46	16	25	43	23	29	18	32	29	29	35	20	16	40	40	42	61
CG4751-cds	27	0	19	15	13	21	15	20	11	13	25	16	18	13	6	14	23	18	16	19
CG4764-cds	146	0	145	132	92	101	119	121	86	91	117	113	78	124	59	87	135	129	123	159
CG4887-cds	8	0	9	9	6	10	7	10	1	6	10	5	7	6	3	6	13	9	8	5
CG4901-cds	26	0	31	20	13	23	23	26	9	18	16	15	17	27	18	8	17	20	23	28
CG4953-cds	45	0	41	35	30	34	23	32	22	21	30	32	31	22	26	23	31	45	36	40
CG4995-cds	100	0	91	59	52	51	62	65	44	34	67	53	46	45	27	50	53	84	72	105
CG5001-cds	51	0	50	52	37	40	34	47	32	28	50	41	29	32	19	25	57	47	45	68
CG5011-cds	109	0	77	60	47	39	52	57	48	34	63	56	60	41	40	31	62	82	77	105
CG5037-cds	27	0	13	28	15	10	26	18	17	11	21	12	7	11	7	11	20	30	14	25
CG5261-cds	83	0	63	53	39	31	49	30	33	31	42	57	34	42	29	26	55	60	46	71
CG5458-cds	180	0	147	134	98	117	115	117	94	76	117	114	110	108	67	66	121	110	135	132
CG5674-cds	31	0	26	21	10	25	19	31	12	17	16	15	25	24	15	24	16	32	20	36
CG5758-cds	33	0	35	32	37	31	28	28	26	18	27	28	28	25	14	23	31	29	40	38
CG6138-cds	134	1	72	90	61	84	73	75	74	58	85	74	60	64	60	52	69	97	85	113
CG6495-cds	9	0	3	6	1	1	4	3	3	7	5	6	4	2	0	4	5	2	4	6
CG6565-cds	119	0	93	75	60	58	63	81	66	58	106	68	60	56	51	45	85	80	94	87
CG6675-cds	146	0	132	88	86	83	84	87	55	70	99	71	63	69	43	65	98	115	106	173
CG7211-cds	36	0	32	17	14	12	22	29	21	18	31	20	19	32	15	10	26	19	22	20
CG7311-cds	21	0	21	19	10	16	17	18	9	16	27	10	11	13	5	10	14	15	21	19
CG8353-cds	53	0	34	45	33	33	31	44	23	31	40	36	45	31	24	28	34	52	58	68
CG8460-cds	21	0	19	14	10	10	11	10	8	8	11	20	5	7	7	6	10	12	12	15
CG8668-cds	101	0	65	43	46	47	59	57	38	36	58	45	51	36	36	25	50	53	62	71
CG8852-cds	99	0	64	74	52	58	59	60	58	37	67	54	61	55	19	49	56	75	69	73
CG9029-cds	40	0	44	34	37	23	38	28	27	25	51	29	28	28	19	17	28	38	26	25
CG9222-cds	46	1	30	23	22	19	24	27	20	20	32	27	14	21	20	18	29	29	17	30
CG9331-cds	196	0	174	110	92	79	102	123	74	75	148	86	107	90	68	86	116	137	107	85
CG9483-cds	17	0	27	23	17	13	10	20	12	23	16	10	14	10	15	18	25	18	23	38
CG9866-cds	139	0	115	86	60	76	96	78	70	61	84	61	61	73	48	51	92	87	78	107
Che-13-cds	23	0	25	21	23	15	22	19	11	13	26	19	21	12	12	11	17	17	19	42
Chrac-14-cds	126	0	115	108	61	55	82	112	58	65	100	91	59	88	42	51	84	94	83	117
Clp-cds	182	2	158	118	81	100	128	98	97	93	101	107	90	108	68	75	123	126	97	169
Coprox-cds	57	0	50	45	41	42	33	46	18	33	44	36	32	37	32	27	39	51	52	57
Cpr23B-cds	100	0	97	83	51	58	77	83	50	59	76	48	64	59	57	41	75	77	70	82
Cpr-cds	60	0	64	46	25	25	30	41	36	37	31	44	32	37	31	30	40	38	60	84
crok-cds	126	0	78	84	69	65	57	71	55	49	80	65	69	53	31	41	56	85	79	119
Cry-cds	27	0	26	21	17	15	30	25	20	12	21	17	26	19	12	14	19	21	24	36
CSN1a-cds	22	0	20	30	21	17	21	24	18	22	28	24	20	16	9	12	13	23	26	32
cup-cds	65	0	55	63	33	45	57	54	45	28	64	48	34	43	40	30	43	70	50	55
Cwc25-cds	33	0	27	26	27	17	19	33	23	12	22	30	15	24	13	16	23	30	18	38
Cyp28d1-cds	14	0	23	9	12	13	8	18	6	5	13	10	18	9	9	7	11	15	12	11
Cyp303a1-cds	186	0	150	137	96	112	117	135	90	104	133	102	118	110	57	83	131	129	114	151
Cyp4ac3-cds	72	0	61	57	40	35	57	54	36	37	61	44	47	41	35	29	36	56	60	59
daw-cds	141	0	120	112	86	91	116	102	69	56	108	83	79	111	54	57	82	112	101	130
dmGlut-cds	47	0	36	31	26	27	27	22	33	27	36	39	23	31	27	19	32	32	29	41
Eaat1-cds	9	0	6	7	5	9	6	6	4	5	7	5	3	4	5	5	17	6	12	10
ed-cds	128	0	109	106	81	69	88	111	61	68	104	84	56	72	48	62	87	88	94	124
Edem2-cds	8	0	11	21	7	13	6	13	8	15	11	10	5	7	2	5	9	13	5	11
eEF1delta-cds	44	0	41	35	16	28	45	39	13	24	35	34	23	33	14	20	40	41	50	43
Elp3-cds	5	0	4	4	5	6	4	1	2	4	2	4	1	1	1	2	2	6	9	3
Eogt-cds	84	0	92	72	42	53	65	74	67	56	81	68	54	35	34	34	67	81	58	115
epsilonCOP-cds	75	0	57	55	33	43	46	50	40	31	40	53	40	35	26	34	44	51	38	55
eys-cds	25	0	18	19	13	14	17	11	15	16	13	11	12	15	12	6	16	20	12	19
gcm2-cds	53	0	40	29	22	25	37	22	21	15	22	35	22	27	20	23	31	41	29	34
GlcAT-S-cds	58	0	43	28	25	23	19	34	20	24	30	17	30	25	25	21	33	36	35	42
gny-cds	147	0	129	124	71	92	103	98	46	51	104	92	94	95	57	60	105	105	111	151
Gr22e-cds	54	0	47	34	37	32	33	37	28	26	44	39	35	36	24	26	50	32	58	57
Gr23a-cds	33	0	19	31	24	27	27	30	18	22	29	27	21	9	18	7	22	27	25	23
Gr32a-cds	21	0	40	18	14	21	27	26	13	17	22	21	28	15	11	14	22	25	25	19
Grip71-cds	68	0	53	57	31	40	31	52	30	20	55	41	34	44	24	30	53	48	39	38
Grip75-cds	28	0	25	16	18	17	20	23	18	18	21	18	22	22	5	8	32	34	19	28
grp-cds	37	0	33	38	26	32	24	26	22	24	31	32	22	17	12	21	28	24	37	18
hgo-cds	117	0	107	100	70	58	67	83	48	50	71	66	57	85	51	43	75	60	74	94
His1:CG33855-cds	16	0	24	56	28	44	16	40	48	44	24	24	44	48	36	24	16	28	28	48
Hrs-cds	82	0	71	58	50	47	51	55	38	53	64	61	48	47	34	35	53	74	61	64
Hsp60B-cds	95	0	73	66	42	67	53	56	50	41	50	66	46	58	41	46	66	64	68	55
Hsp60C-cds	82	0	69	66	55	53	59	51	52	39	59	55	53	45	29	39	67	78	64	61
Hydr2-cds	113	0	90	75	50	58	69	72	46	57	75	76	70	59	50	38	81	74	97	134
Idgf2-cds	20	0	14	12	9	8	11	25	9	12	20	16	9	9	14	12	18	21	23	14
IntS14-cds	105	0	101	73	47	65	82	74	52	45	60	54	57	63	32	47	71	65	52	56
Itgbetanu-cds	61	0	37	36	36	22	36	43	21	24	24	35	23	24	26	25	33	34	25	22
Kua-cds	148	0	124	106	71	77	102	113	63	71	114	79	78	96	54	66	84	105	113	113
l(2)35Cc-cds	12	0	9	7	4	7	8	8	9	6	12	11	12	9	4	8	9	12	8	17
l(2)37Ce-cds	251	0	160	176	145	136	176	135	90	134	148	149	125	129	96	95	171	188	130	169
l(2)k09022-cds	69	0	54	35	37	28	35	43	34	27	46	25	29	36	25	20	43	38	39	85
lace-cds	85	0	58	58	33	43	31	48	37	33	52	44	41	45	27	24	45	35	38	49
Lam-cds	235	0	141	149	107	116	138	113	101	103	164	122	119	107	75	67	157	156	122	138
Lamp1-cds	41	0	49	49	31	30	28	42	24	23	51	32	45	28	23	24	43	42	64	60
LanB1-cds	83	0	75	63	52	49	45	57	41	49	54	41	39	41	43	40	61	55	38	40
lectin-24Db-cds	17	0	14	12	10	7	9	11	11	7	15	10	13	11	7	4	10	9	14	16
Lectin-galC1-cds	21	0	14	27	14	10	5	12	7	7	19	18	5	13	7	8	16	16	5	14
Liprin-alpha-cds	46	0	39	23	16	23	27	25	18	25	27	26	21	21	18	11	25	25	34	24
LM408-cds	71	0	48	49	26	30	26	47	33	38	60	26	43	38	18	28	42	41	49	59
Mal-B1-cds	19	0	17	14	6	16	6	13	7	5	16	7	11	16	8	7	9	11	17	22
mib2-cds	50	0	44	32	22	38	37	36	23	28	39	41	26	37	17	21	29	36	49	38
mio-cds	106	0	76	75	45	69	57	72	43	56	61	54	62	74	32	34	70	71	82	103
mRpL10-cds	38	0	33	33	15	15	31	30	12	19	25	23	9	13	11	16	28	36	23	23
mRpL28-cds	37	0	36	28	24	20	32	25	16	18	25	18	12	19	16	17	26	27	31	29
ms(2)34Fe-cds	95	0	83	68	46	48	71	79	48	49	89	63	48	63	31	43	76	71	86	113
NimA-cds	78	0	60	46	31	51	55	45	25	24	45	52	35	40	31	26	55	51	42	55
ninaA-cds	54	0	45	35	18	26	26	22	16	18	37	33	39	27	25	29	29	31	28	34
Nnf1b-cds	84	0	74	66	48	50	52	67	40	51	55	60	59	51	41	38	74	65	78	88
Nplp4-cds	100	0	95	93	64	65	82	73	58	55	74	81	57	94	49	59	83	75	72	95
Ntf-2r-cds	154	0	114	104	82	82	96	104	60	68	94	64	64	78	40	58	82	104	142	144
oaf-cds	25	0	17	16	14	16	14	21	7	13	17	14	12	14	11	6	13	17	26	17
Oatp33Eb-cds	41	0	40	44	35	31	30	35	22	26	33	15	27	25	12	18	28	26	35	41
obst-B-cds	28	0	36	28	16	13	19	25	6	15	15	19	14	14	3	12	31	25	19	18
Or22a-cds	411	0	336	290	213	236	264	316	210	222	327	244	254	251	174	155	273	304	320	363
Or22b-cds	411	0	336	290	213	236	264	316	210	222	327	244	254	251	174	155	273	304	320	363
p38b-cds	71	0	80	76	58	57	70	71	48	41	87	63	54	56	41	35	66	90	71	86
Pect-cds	44	0	34	29	29	22	28	41	21	18	38	33	19	25	23	14	32	34	21	28
Pgant35A-cds	46	0	42	46	21	24	37	36	20	22	28	37	27	41	18	21	34	48	35	31
pgant4-cds	29	0	30	25	10	23	26	36	17	16	19	18	14	24	13	11	21	23	26	29
Phlpp-cds	22	0	9	8	10	11	8	6	12	10	10	8	10	8	6	6	18	16	10	13
Pph13-cds	12	0	15	10	11	13	12	13	3	9	11	12	12	5	3	5	10	13	13	15
Prosbeta4R1-cds	32	0	38	24	25	17	24	25	8	21	24	30	30	24	18	24	23	20	35	41
qtc-cds	118	0	100	85	57	70	70	84	61	60	96	61	44	59	47	49	85	89	55	38
Rab14-cds	42	0	31	30	25	19	18	19	26	18	37	23	19	12	13	21	39	35	28	45
RanGAP-cds	64	0	70	55	50	44	50	49	40	53	58	58	34	46	34	34	54	57	52	73
Rat1-cds	65	0	51	39	31	45	42	45	26	31	49	32	31	41	22	17	54	42	60	92
rdo-cds	12	0	4	6	8	7	5	8	4	4	10	9	7	10	5	2	6	9	14	16
RfC3-cds	9	0	6	2	6	4	5	3	6	3	3	3	5	4	4	2	5	1	3	5
Rh5-cds	10	0	8	12	6	7	10	12	9	6	13	8	7	18	6	6	14	10	13	11
robl37BC-cds	98	0	83	67	43	37	56	60	35	44	53	53	56	53	44	33	56	61	73	97
RpL7-cds	99	0	73	75	60	36	74	68	38	50	54	75	53	40	41	30	63	79	54	68
Rpn3-cds	13	0	16	13	4	6	13	11	1	8	11	5	6	6	2	3	9	6	5	1
SA-cds	33	0	30	22	15	16	27	26	19	25	17	23	13	19	18	20	27	19	30	36
salr-cds	28	0	26	25	13	29	17	13	17	14	22	12	14	17	16	17	21	19	18	12
scat-cds	121	0	101	82	78	67	71	69	61	69	103	69	71	53	55	42	88	88	76	93
sick-cds	74	0	74	46	37	35	55	51	40	27	39	43	39	38	31	21	41	53	52	46
Side-cds	13	0	8	12	6	9	9	14	5	4	8	7	5	10	12	8	9	11	10	6
slam-cds	116	0	89	79	47	59	84	84	61	70	91	79	58	77	46	45	89	103	82	112
Sos-cds	58	1	51	32	46	42	34	51	24	39	46	36	43	39	25	24	55	57	34	45
SP555-cds	40	0	32	23	19	22	18	22	16	17	30	21	14	17	13	15	14	30	27	34
spen-cds	44	0	55	40	26	31	45	40	33	32	43	40	31	40	26	24	40	40	38	25
spict-cds	64	0	70	47	37	40	49	61	44	40	59	49	48	40	26	27	67	66	53	65
spir-cds	47	0	43	34	28	28	43	34	13	21	35	37	20	25	25	18	36	34	36	65
Sr-CI-cds	93	0	64	57	35	47	57	55	40	46	70	54	35	50	31	42	54	66	50	22
stai-cds	54	0	43	34	36	31	40	44	23	24	45	43	33	22	25	20	29	33	38	21
stc-cds	72	0	62	55	43	41	49	34	46	41	57	44	34	41	22	26	47	48	70	87
tai-cds	165	0	146	108	87	83	97	107	81	78	102	96	69	80	64	63	121	106	97	72
Tango6-cds	29	0	21	17	14	11	17	18	16	14	20	11	21	19	10	13	16	20	23	34
Tehao-cds	61	0	63	48	33	43	46	47	26	25	48	26	30	33	13	20	32	43	56	38
Tektin-A-cds	232	1	177	185	138	139	127	155	117	112	182	162	141	128	101	94	172	163	171	252
Tep3-cds	39	0	27	23	24	17	22	17	21	23	24	19	14	20	17	10	22	27	26	24
Tep5-cds	32	0	22	30	12	19	19	19	14	15	18	22	32	22	15	11	25	14	19	26
Tgt-cds	95	0	72	67	46	53	56	69	63	56	71	63	39	51	44	34	63	76	82	86
Thor-cds	250	0	194	178	128	128	128	183	105	126	196	144	116	141	87	111	184	177	196	237
tio-cds	21	0	16	12	13	14	5	12	8	11	10	5	11	13	5	9	7	11	10	12
tj-cds	72	0	44	52	33	32	36	58	40	28	51	51	35	35	21	27	37	55	44	66
TM9SF4-cds	62	0	53	41	29	31	39	42	27	20	35	39	34	25	23	23	47	29	54	70
Traf4-cds	17	0	26	23	22	17	25	18	15	24	22	17	22	18	16	13	24	24	32	22
Trn-SR-cds	67	0	53	39	40	32	55	50	41	26	51	39	40	31	17	31	46	50	39	51
Trs23-cds	41	0	36	31	26	23	24	37	15	22	25	26	22	27	17	21	28	38	47	45
Trx-2-cds	49	0	43	30	35	26	29	29	20	24	36	31	37	26	22	17	40	30	41	58
Tsp29Fb-cds	40	0	34	36	17	19	28	36	18	27	34	21	21	25	14	24	29	34	37	42
ttm3-cds	93	0	87	55	59	41	47	76	47	40	60	55	56	49	47	35	56	74	89	108
tutl-cds	149	0	145	100	88	81	100	107	78	63	101	102	68	79	59	56	113	111	93	110
tweek-cds	32	0	21	21	30	20	22	29	20	17	26	20	25	24	16	13	32	21	25	46
Ugt36Ba-cds	56	0	45	48	42	40	51	42	29	19	44	34	32	36	18	25	33	43	53	80
Ugt36Bc-cds	35	0	23	23	17	17	22	17	16	15	28	16	19	20	4	12	19	29	38	31
Ugt37b1-cds	174	1	144	150	113	84	127	139	88	97	117	113	111	101	75	75	132	141	124	131
vas-cds	38	0	46	32	16	27	22	31	30	16	27	25	28	21	18	22	37	36	43	53
Vm26Ab-cds	78	0	70	47	29	40	43	41	36	34	47	39	43	34	34	26	64	57	60	60
wb-cds	16	0	13	10	12	11	7	9	13	11	8	11	9	11	5	4	6	13	7	8
Wdr82-cds	50	0	39	31	16	14	26	43	18	21	32	20	21	28	16	16	28	27	34	42
yellow-b-cds	61	0	52	48	48	37	40	52	32	35	42	39	41	46	21	20	49	58	58	84
14-3-3zeta-cds	38	0	52	49	49	47	30	33	27	33	44	42	33	37	24	18	56	44	55	61
Aats-cys-cds	22	0	14	11	5	10	13	17	10	9	13	8	10	15	3	8	15	17	7	10
Aats-phe-cds	20	0	14	9	9	15	14	7	11	12	11	13	5	6	9	9	10	10	12	14
a-cds	43	0	44	31	30	29	34	29	14	16	39	25	31	23	16	13	37	38	43	43
Act57B-cds	174	0	199	183	134	104	123	134	99	87	156	110	88	100	70	86	153	163	135	102
Adf1-cds	28	0	26	19	9	12	21	19	6	9	11	9	11	7	10	9	23	17	15	19
AGBE-cds	70	1	73	61	46	50	54	72	33	35	53	48	48	48	36	37	71	61	65	70
alpha-catenin-related-cds	32	0	20	23	9	18	13	16	11	14	17	16	11	28	6	5	25	21	17	18
Asph-cds	30	0	26	19	21	14	14	24	10	10	18	11	15	10	18	11	30	15	40	32
Asx-cds	71	0	65	49	32	59	62	57	23	37	38	48	48	44	36	27	52	64	61	96
AttB-cds	72	0	66	63	39	45	51	52	25	37	47	35	37	36	24	27	45	60	41	50
babo-cds	62	0	52	46	30	31	29	45	26	22	30	29	37	29	22	29	39	39	30	30
betaTub60D-cds	27	0	27	22	11	12	21	19	12	12	17	20	13	19	9	8	17	19	20	33
bl-cds	15	0	12	13	7	5	13	13	12	12	15	12	11	12	12	8	12	18	13	25
botv-cds	40	0	28	31	20	41	26	49	24	19	32	28	27	29	20	32	45	28	34	34
Cam-cds	24	0	32	16	20	14	17	28	17	17	17	15	18	22	16	11	23	24	29	58
Camta-cds	193	0	181	115	110	120	133	134	102	96	146	125	125	118	81	75	140	154	180	258
cbs-cds	28	0	21	21	18	14	18	18	15	18	21	16	6	20	11	13	22	23	27	34
CG10062-cds	20	0	18	14	13	16	14	13	8	10	17	8	8	14	14	8	21	7	24	15
CG10082-cds	11	0	5	11	9	12	9	9	4	2	8	7	2	1	11	5	12	13	6	7
CG10396-cds	59	0	57	51	33	16	37	36	24	31	43	38	42	38	24	24	44	38	38	41
CG10799-cds	75	0	70	48	36	50	49	68	24	21	50	55	47	60	24	34	66	58	66	59
CG10916-cds	81	1	71	49	58	37	50	52	34	32	58	50	37	47	37	24	52	53	39	48
CG11018-cds	61	0	42	48	44	25	46	33	37	32	43	40	30	30	25	26	38	44	49	59
CG11041-cds	29	0	28	23	15	14	28	14	7	13	18	19	13	21	12	12	17	30	22	36
CG11123-cds	96	1	72	57	55	58	60	74	45	52	73	62	66	65	35	37	64	72	64	59
CG11165-cds	55	0	33	43	32	30	47	33	30	33	41	41	26	29	16	24	37	42	41	61
CG11257-cds	34	0	21	22	20	20	18	21	12	11	18	13	17	18	10	8	15	17	12	26
CG11275-cds	144	0	119	115	75	75	103	85	60	67	115	108	69	74	60	47	99	110	89	80
CG11300-cds	305	0	242	205	160	172	191	196	129	143	179	185	136	145	127	112	189	237	174	234
CG11413-cds	140	0	120	82	87	73	99	94	71	64	94	99	66	68	56	56	96	122	68	82
CG11866-cds	16	0	8	9	11	7	14	12	3	6	6	12	9	7	4	6	13	9	9	14
CG12107-cds	120	0	79	84	51	61	70	84	53	53	70	57	48	76	35	39	68	84	63	38
CG12128-cds	94	0	70	69	43	45	51	54	36	39	57	46	51	57	29	36	56	59	55	82
CG12133-cds	35	0	47	38	22	25	25	24	15	30	25	31	27	20	20	16	38	32	33	48
CG12851-cds	46	0	39	27	29	28	38	36	19	20	31	30	30	24	23	22	28	42	32	61
CG12859-cds	28	0	23	16	17	18	17	13	5	12	19	20	11	21	11	13	21	21	23	25
CG12913-cds	41	0	19	24	19	14	23	33	19	24	23	16	20	22	14	10	18	25	33	34
CG12914-cds	48	0	36	41	34	17	32	27	26	24	38	32	25	34	24	19	33	36	42	38
CG13016-cds	287	0	226	189	129	147	169	179	140	152	174	172	141	145	101	110	193	196	180	167
CG13160-cds	92	0	82	59	65	41	58	55	48	51	65	55	68	38	42	35	69	77	83	45
CG13168-cds	107	1	93	75	44	59	69	60	55	63	79	53	60	59	34	47	66	85	82	98
CG13203-cds	303	0	237	192	159	174	192	178	149	156	217	185	154	171	142	112	221	239	175	263
CG13220-cds	62	0	42	37	22	26	36	33	22	25	40	41	34	42	16	28	43	40	54	62
CG13231-cds	26	0	20	19	15	15	13	14	8	5	12	9	21	14	12	14	19	18	16	33
CG13319-cds	27	0	21	15	12	12	12	12	13	8	17	16	20	17	12	14	17	15	20	33
CG13422-cds	19	0	12	14	16	12	6	18	13	14	14	25	12	9	14	13	17	17	22	36
CG13436-cds	20	0	14	7	6	12	12	12	9	8	8	7	10	16	2	9	17	14	17	15
CG1344-cds	18	0	19	12	7	10	11	19	9	14	13	11	9	9	5	12	9	16	12	13
CG13516-cds	48	0	44	33	29	32	28	28	20	38	37	36	30	29	26	15	29	41	33	26
CG13527-cds	32	0	26	15	11	12	22	17	14	7	22	17	14	10	12	4	17	12	12	17
CG13532-cds	9	0	4	6	6	6	5	3	3	4	10	9	13	9	8	5	3	10	4	10
CG13559-cds	130	0	111	59	60	68	80	86	62	48	109	72	77	77	46	49	87	73	79	109
CG13562-cds	25	0	14	12	6	8	6	12	8	3	8	10	10	9	3	3	9	11	11	9
CG13563-cds	43	0	37	34	21	23	21	23	18	21	18	32	16	16	16	13	28	40	29	29
CG13564-cds	43	1	32	27	17	17	27	26	18	16	31	23	22	17	22	20	21	27	25	30
CG13575-cds	113	0	113	92	67	73	76	78	53	52	76	58	67	63	41	49	91	83	109	87
CG13579-cds	126	0	96	97	82	76	92	97	55	59	108	75	79	87	65	56	96	107	87	129
CG13581-cds	218	0	181	146	118	115	131	144	96	94	139	121	119	113	87	100	153	153	168	259
CG13749-cds	42	0	35	34	29	35	40	44	20	21	28	35	27	28	17	15	46	44	37	42
CG14490-cds	44	1	43	42	30	25	32	31	27	27	33	26	23	29	17	22	32	26	42	28
CG14499-cds	62	0	64	51	31	39	48	62	37	34	52	26	52	46	22	34	62	49	59	90
CG14589-cds	42	0	26	28	16	22	19	23	15	17	39	17	15	20	9	17	31	34	22	16
CG14749-cds	67	0	46	39	39	35	39	51	32	36	42	55	40	41	27	24	40	37	62	101
CG14752-cds	238	0	217	156	128	120	163	126	99	113	162	140	120	107	96	82	145	150	179	281
CG15073-cds	26	0	16	14	13	10	13	18	13	9	14	13	12	12	6	6	16	10	13	23
CG15080-cds	40	0	33	27	16	12	28	34	15	26	19	23	16	19	19	18	27	24	31	42
CG15082-cds	141	0	118	118	57	76	94	102	70	81	94	90	69	74	54	41	86	110	96	91
CG15083-cds	8	0	6	4	3	5	6	9	4	4	6	2	5	5	4	4	6	6	10	6
CG15236-cds	39	0	17	29	14	18	22	24	15	12	23	26	16	22	15	15	27	27	22	32
CG15614-cds	12	0	7	14	4	5	8	12	8	4	8	12	10	4	3	0	8	8	9	8
CG16716-cds	94	1	89	77	33	57	72	57	38	37	55	62	54	51	39	46	77	62	58	75
CG16739-cds	64	0	47	49	42	31	53	39	22	18	45	35	41	46	18	19	44	45	51	70
CG1698-cds	34	0	28	21	19	14	25	22	15	12	17	19	24	18	10	7	16	27	28	31
CG17386-cds	62	0	28	31	22	29	30	27	15	22	36	26	28	33	16	24	26	29	24	35
CG17658-cds	30	0	25	24	15	13	23	18	12	16	22	18	24	13	13	14	21	15	20	30
CG1827-cds	70	0	46	58	37	40	36	42	38	29	49	42	39	32	22	21	42	54	42	27
CG18467-cds	28	0	43	29	18	19	24	26	13	25	29	20	21	20	11	14	21	25	25	27
CG18540-cds	40	0	33	44	27	31	26	25	24	20	30	27	19	26	18	26	22	28	19	23
CG1882-cds	17	0	27	22	14	15	19	15	10	12	22	18	17	30	12	13	17	21	16	23
CG1902-cds	67	0	74	53	38	40	45	41	30	44	49	47	27	46	29	21	65	60	24	33
CG2070-cds	112	0	88	92	54	53	64	68	28	45	69	64	73	49	43	38	56	70	87	90
CG2269-cds	110	0	76	65	54	62	67	71	42	43	66	54	57	55	25	36	73	69	79	77
CG30002-cds	8	0	15	9	5	6	10	9	3	7	11	9	5	6	5	4	6	3	9	10
CG30043-cds	32	0	33	20	20	12	21	20	12	20	21	25	13	14	10	13	14	18	21	22
CG30088-cds	13	0	5	6	2	3	4	3	4	2	6	8	9	9	2	3	10	3	7	8
CG30152-cds	69	0	59	55	36	30	49	42	34	31	47	41	35	43	29	24	52	51	45	46
CG30159-cds	15	0	14	4	12	7	13	13	2	6	8	4	6	8	7	3	18	11	11	14
CG30177-cds	110	0	101	77	53	60	78	76	54	52	67	71	61	54	41	48	71	91	81	120
CG30184-cds	44	0	33	36	19	22	32	21	22	27	32	15	25	28	14	21	32	27	30	40
CG30222-cds	185	0	134	113	96	80	124	135	93	75	126	99	108	89	58	62	131	137	123	130
CG30269-cds	137	0	125	126	98	74	87	106	76	68	98	87	77	94	63	78	117	91	121	152
CG30271-cds	29	0	28	23	16	19	27	22	25	12	26	15	27	21	12	17	21	21	14	23
CG30273-cds	56	0	52	41	31	39	34	34	30	40	37	35	29	26	27	23	32	41	20	39
CG30345-cds	25	0	23	20	22	10	16	17	12	9	22	14	10	16	6	12	27	16	14	23
CG30350-cds	82	0	51	59	32	38	39	33	24	29	44	33	41	36	30	34	46	64	39	31
CG30354-cds	25	1	27	18	19	25	16	26	17	12	17	24	28	17	11	8	15	20	32	41
CG30378-cds	59	0	52	43	35	33	37	33	27	28	44	29	37	40	21	30	31	41	49	46
CG30379-cds	29	0	33	18	18	20	19	29	14	10	19	22	21	22	18	14	20	25	30	30
CG30411-cds	19	0	24	30	17	14	12	25	14	12	22	21	18	11	10	8	15	13	25	33
CG30421-cds	21	0	17	12	12	11	7	14	10	7	11	14	11	15	10	7	9	18	10	19
CG30431-cds	23	0	28	19	13	13	17	16	7	12	15	13	12	13	9	15	16	21	20	17
CG30447-cds	26	0	19	17	33	15	20	28	14	10	26	19	15	21	15	10	17	21	22	27
CG30485-cds	21	0	12	6	3	5	7	13	4	6	6	3	4	5	7	2	6	9	12	12
CG30495-cds	6	0	1	4	6	1	2	8	4	2	2	6	5	4	3	1	3	4	1	2
CG3065-cds	29	0	20	15	14	16	32	27	14	12	14	19	18	20	12	14	18	20	17	30
CG3085-cds	191	0	169	135	107	110	108	115	85	93	144	144	122	126	71	79	128	142	142	235
CG3121-cds	11	0	8	13	5	8	7	14	6	6	10	8	10	13	3	3	5	14	6	12
CG3163-cds	91	0	81	80	52	68	63	92	45	50	104	54	45	61	38	47	62	92	101	133
CG3209-cds	38	0	24	22	17	12	19	21	16	17	15	17	17	12	12	21	28	24	24	40
CG33140-cds	51	0	39	37	29	26	24	37	15	26	28	32	26	23	19	19	34	23	31	40
CG33626-cds	33	0	16	21	23	10	14	18	15	9	15	15	23	21	11	10	27	26	20	27
CG3376-cds	27	0	30	24	21	28	29	25	17	24	28	23	24	33	14	22	27	19	29	35
CG3394-cds	78	0	58	55	46	31	46	50	43	29	54	39	29	32	28	31	52	50	43	32
CG34005-cds	29	0	18	16	17	13	14	24	17	19	17	19	12	15	9	13	24	26	15	21
CG34194-cds	19	0	12	13	7	7	11	9	9	7	17	11	6	14	3	7	14	9	12	10
CG34196-cds	59	0	46	40	27	30	37	22	28	20	40	30	24	23	13	17	27	36	49	45
CG34199-cds	10	0	3	6	1	7	6	3	3	3	8	4	4	4	5	4	6	5	5	5
CG34202-cds	48	0	43	36	24	23	34	30	15	18	27	24	24	27	20	17	39	27	44	51
CG34208-cds	41	0	51	35	36	34	25	46	28	17	33	29	35	22	23	10	31	27	34	55
CG34211-cds	137	0	128	101	94	66	88	94	70	74	112	85	71	86	60	71	98	111	111	143
CG34223-cds	35	1	31	26	32	26	23	33	8	22	22	19	25	23	18	18	22	27	50	59
CG34231-cds	86	0	68	45	30	21	33	51	31	35	41	37	43	32	21	20	48	42	39	60
CG34423-cds	10	0	5	5	3	4	5	10	4	8	3	7	3	5	4	3	3	4	6	4
CG34439-cds	11	0	15	8	5	7	12	10	7	7	13	4	8	12	7	8	10	10	11	6
CG34458-cds	49	0	46	55	27	37	46	33	33	26	37	43	33	31	25	22	27	41	49	31
CG34460-cds	8	0	12	6	5	14	15	10	3	6	6	8	15	10	12	7	20	12	12	16
CG3570-cds	101	0	101	80	47	48	65	76	72	58	58	73	52	65	32	48	74	89	94	101
CG3589-cds	39	0	25	32	16	33	23	31	17	29	26	31	32	27	19	26	29	25	24	34
CG3663-cds	14	0	13	10	23	17	18	23	8	12	27	13	21	13	7	12	19	17	20	15
CG3770-cds	240	1	233	176	118	125	144	189	138	120	181	162	126	141	105	89	165	163	176	228
CG3776-cds	35	0	29	22	18	14	22	31	11	23	23	22	15	18	9	20	21	32	21	21
CG3829-cds	44	1	33	31	24	30	31	43	20	24	34	33	27	29	22	23	35	39	37	27
CG3880-cds	20	0	10	9	8	5	6	13	5	5	10	7	11	11	4	5	12	12	8	14
CG4021-cds	137	0	110	100	73	97	98	100	75	71	99	92	98	96	63	64	99	104	111	204
CG42319-cds	191	0	146	116	112	89	107	136	89	85	131	108	98	95	65	70	143	139	143	203
CG42361-cds	65	0	39	18	30	28	29	36	37	19	44	40	27	34	23	17	33	36	31	48
CG42372-cds	105	0	100	82	55	54	74	81	59	52	84	73	66	56	30	46	71	100	85	77
CG42531-cds	207	0	152	142	110	114	116	131	107	97	125	122	107	127	79	80	132	147	130	180
CG42561-cds	90	0	69	62	52	27	56	50	41	31	61	54	43	32	34	27	62	59	68	75
CG42806-cds	49	0	41	31	28	24	35	34	24	14	33	27	17	28	19	17	21	31	25	33
CG4282-cds	86	0	57	68	50	42	69	63	26	49	74	34	52	52	37	33	51	51	76	60
CG42878-cds	75	0	67	64	51	44	60	57	26	50	63	46	45	45	34	40	66	70	55	40
CG43068-cds	44	0	40	35	23	20	22	26	18	23	31	26	23	26	18	19	34	22	34	23
CG43164-cds	179	0	164	118	98	112	120	128	96	96	115	115	117	88	62	68	118	138	164	188
CG43187-cds	70	0	53	64	29	30	44	41	35	30	45	36	41	50	35	33	45	50	73	127
CG43366-cds	112	0	106	76	65	60	84	81	49	82	78	62	65	70	46	51	101	85	82	126
CG44242-cds	140	0	117	117	68	77	85	66	75	83	101	84	81	76	55	63	105	92	89	132
CG44296-cds	15	0	5	11	6	9	11	11	6	8	10	13	6	14	9	7	9	18	15	17
CG4752-cds	63	0	59	57	32	37	43	49	32	34	47	37	41	47	25	28	47	57	61	57
CG4853-cds	133	0	121	122	81	64	89	85	79	72	107	75	73	72	47	44	95	103	111	140
CG5009-cds	189	0	139	110	77	93	100	113	87	74	124	104	97	93	59	69	127	137	92	81
CG5036-cds	123	0	108	94	84	78	84	76	67	71	102	68	60	88	56	75	80	105	115	115
CG5084-cds	33	0	21	26	23	19	27	22	18	8	25	17	24	20	12	13	30	25	22	37
CG5539-cds	22	0	13	11	15	8	10	10	12	18	14	15	17	6	11	11	12	11	13	13
CG5543-cds	19	0	11	16	8	9	13	13	2	11	12	4	5	10	4	7	13	11	7	12
CG6044-cds	29	0	26	26	17	17	31	31	16	14	27	24	22	19	9	19	19	30	25	37
CG6262-cds	42	0	32	26	18	27	27	37	22	10	36	27	31	28	16	18	22	43	33	35
CG6329-cds	42	0	29	20	21	21	24	30	19	21	22	19	24	15	16	14	21	18	39	25
CG6357-cds	69	0	52	58	40	35	47	65	35	43	45	50	42	51	26	29	45	45	48	83
CG6426-cds	62	0	58	52	28	33	49	42	27	40	50	47	51	41	27	26	54	69	48	43
CG6613-cds	33	0	22	19	20	13	23	18	25	11	21	21	23	20	9	12	22	21	24	33
CG6758-cds	28	0	26	17	8	4	22	31	11	9	21	15	16	15	10	13	15	16	31	28
CG6984-cds	52	0	49	37	21	27	31	38	22	31	41	34	40	35	22	21	36	34	38	34
CG7777-cds	49	0	38	36	21	39	31	41	16	15	23	26	27	25	14	19	22	34	26	29
CG7882-cds	22	0	24	9	11	5	14	15	13	9	15	6	6	12	5	10	13	16	6	12
CG8083-cds	28	0	20	25	22	18	16	11	18	6	17	21	17	22	10	10	23	22	16	24
CG8290-cds	233	0	177	168	110	96	114	134	73	100	138	113	117	93	89	78	142	131	127	146
CG8370-cds	41	0	41	24	23	28	31	13	14	18	29	20	16	18	17	15	30	27	30	36
CG8405-cds	40	0	32	22	19	26	25	25	20	24	37	26	30	28	22	21	37	38	32	39
CG8407-cds	29	0	21	23	11	16	20	19	15	8	9	19	15	19	12	9	23	20	31	32
CG8468-cds	10	0	8	2	6	3	5	2	4	3	5	3	3	2	6	3	5	5	2	9
CG8494-cds	73	1	53	66	40	54	50	71	48	45	76	45	41	46	35	34	66	63	73	99
CG8520-cds	44	0	38	35	23	23	26	28	15	22	35	21	28	29	12	20	33	40	40	47
CG8550-cds	37	0	23	24	18	15	19	18	18	20	18	21	16	22	15	16	19	18	24	26
CG8613-cds	138	1	139	111	90	91	116	111	75	65	113	105	66	72	56	79	108	144	87	74
CG8646-cds	91	0	76	66	35	51	53	64	46	40	63	39	60	52	35	40	55	63	72	103
CG8738-cds	282	0	270	180	149	121	186	205	132	117	169	155	167	133	123	115	198	211	258	329
CG8791-cds	184	0	134	109	80	78	90	123	77	83	117	91	77	83	59	63	114	99	107	127
CG9308-cds	137	0	110	98	69	59	73	101	74	59	110	92	94	72	47	51	90	103	122	174
CG9313-cds	24	0	21	20	12	15	12	18	13	14	14	13	13	16	8	7	16	11	12	30
CG9344-cds	108	0	77	70	46	54	55	52	56	37	59	73	42	37	36	29	60	54	61	55
CG9350-cds	12	0	13	10	6	5	8	9	3	6	3	11	6	6	4	4	6	8	10	6
CG9406-cds	29	0	26	18	27	18	21	19	7	9	13	24	10	12	10	7	8	20	14	18
CG9437-cds	69	0	64	57	39	44	58	54	40	35	63	41	42	41	36	45	44	56	59	67
CG9485-cds	51	0	55	57	36	47	45	51	26	31	48	34	33	48	25	17	38	38	62	98
CG9861-cds	89	0	75	49	41	49	48	62	42	45	53	48	49	56	35	38	58	58	76	89
CG9863-cds	44	0	39	36	35	31	33	33	27	28	35	25	30	30	21	13	33	33	39	36
CG9875-cds	23	0	20	15	14	13	14	17	10	7	17	16	9	16	9	10	12	13	16	13
CheA46a-cds	31	0	17	23	16	12	17	21	9	17	23	13	19	18	10	13	19	15	25	20
CheB53b-cds	7	0	3	2	2	2	1	4	2	0	3	2	4	3	2	3	4	0	5	6
Cht8-cds	77	0	58	59	35	36	34	44	25	34	43	53	47	41	34	28	60	47	66	85
Corin-cds	48	0	47	26	28	28	35	28	23	30	34	37	23	33	19	21	35	38	39	30
Cpr47Eb-cds	203	0	187	178	116	137	155	177	117	105	168	161	147	144	74	83	153	160	198	244
Cpr47Ee-cds	46	0	31	25	25	25	33	20	22	14	33	14	22	20	23	20	34	33	33	29
Cpr49Ae-cds	30	0	32	19	20	21	23	25	16	23	23	26	20	15	14	13	23	30	43	48
Cpr50Cb-cds	19	1	26	18	16	12	12	18	10	17	17	10	19	13	6	6	16	14	20	18
CSN7-cds	90	0	72	70	47	53	50	60	37	42	69	63	49	48	35	36	59	49	76	98
cuff-cds	68	0	62	52	35	45	47	53	33	44	37	54	51	47	29	35	53	55	39	42
Cyp4p2-cds	25	0	35	22	18	18	22	23	23	16	21	16	22	16	9	15	21	33	20	34
Cyp6a13-cds	18	0	13	13	6	13	12	11	5	10	10	8	9	12	11	9	10	13	15	25
Cyp9c1-cds	83	0	74	51	43	60	47	81	47	32	64	46	44	51	30	35	60	69	74	69
Dbp45A-cds	28	0	45	25	26	21	28	38	19	19	27	25	45	31	19	20	24	31	54	71
Dcp-1-cds	14	0	20	16	13	13	13	23	7	9	14	13	9	13	11	11	17	15	15	18
Dgkepsilon-cds	74	0	64	57	45	36	33	56	29	30	44	56	48	38	27	25	54	53	48	72
DMAP1-cds	9	0	8	4	4	3	3	7	4	3	2	4	5	8	0	1	4	3	0	6
Dp1-cds	165	0	140	108	94	84	120	107	83	110	108	97	94	112	79	67	117	120	117	162
Dp-cds	68	0	47	42	30	26	28	34	19	24	32	24	25	26	6	19	34	27	31	38
dpr12-cds	33	0	23	22	21	20	20	26	17	16	27	21	21	9	15	14	18	28	20	47
DptB-cds	29	0	24	24	20	20	19	24	12	12	23	20	15	19	22	16	11	20	19	26
Drep-1-cds	104	0	95	93	63	66	87	89	66	60	86	71	52	60	58	53	73	70	97	158
Drep-2-cds	34	0	31	21	16	24	25	22	27	10	26	27	20	19	8	19	26	24	17	26
Dro-cds	87	0	82	71	53	48	76	54	49	37	66	56	44	56	42	36	78	54	61	78
dve-cds	78	0	80	82	40	49	53	62	49	37	75	61	43	52	31	40	58	66	71	77
E(Pc)-cds	55	0	30	33	29	31	28	34	17	20	43	40	29	40	19	20	24	30	44	64
Eap-cds	8	0	6	6	5	3	4	5	8	1	6	5	4	6	3	5	6	8	7	12
Ef1alpha48D-cds	17	0	14	16	7	11	7	13	8	7	15	12	5	15	3	4	13	15	12	14
Ef1beta-cds	48	0	45	43	27	33	44	30	28	34	35	35	35	32	27	22	39	34	52	79
Efhc1.2-cds	74	0	57	47	45	39	57	46	42	35	58	46	33	52	35	26	58	62	60	47
Egfr-cds	26	0	27	23	16	13	14	25	13	14	24	37	15	15	18	14	28	37	30	41
eIF2B-gamma-cds	28	0	18	19	15	14	16	20	17	11	21	20	11	11	11	12	20	23	10	12
eIF3-S8-cds	10	0	6	12	4	3	4	10	2	6	9	10	6	9	3	5	14	8	8	9
eIF3-S9-cds	53	0	43	32	25	20	22	31	22	27	32	38	23	26	13	16	35	31	24	49
eIF-5A-cds	83	0	68	57	46	45	57	47	51	34	51	37	45	49	28	34	53	63	67	72
Eip55E-cds	56	0	60	49	37	31	35	46	40	30	58	41	47	50	40	31	63	53	61	88
Elk-cds	28	0	21	12	16	15	16	25	18	16	19	21	8	13	7	12	14	22	22	16
enok-cds	53	0	38	36	28	28	29	31	34	24	23	21	24	24	10	12	41	29	29	47
Etf-QO-cds	22	0	17	20	11	17	11	14	15	18	17	13	16	9	7	11	19	25	22	25
eve-cds	60	0	35	31	28	39	30	43	26	30	35	38	40	35	23	29	42	47	44	61
fj-cds	80	0	61	63	38	50	67	74	36	50	60	48	44	42	33	32	52	57	47	56
garz-cds	175	0	138	151	107	94	145	127	83	93	155	120	102	116	78	71	146	147	149	175
gem-cds	144	1	115	91	83	68	100	95	55	45	100	69	76	85	56	73	91	81	110	97
GlcT-1-cds	194	1	164	161	99	106	110	130	87	106	137	101	84	96	78	78	121	138	147	173
Got1-cds	92	0	103	90	57	50	63	76	41	52	64	70	70	67	45	46	70	76	62	85
Gp210-cds	16	0	20	12	12	12	10	11	6	6	9	15	10	7	6	9	11	11	12	12
Gr47b-cds	51	0	46	34	41	24	29	33	26	29	27	39	37	40	20	18	42	46	39	52
GstE11-cds	79	0	70	71	56	39	62	59	36	52	56	60	49	53	30	41	71	73	71	65
GstE4-cds	88	0	88	98	63	68	77	79	38	58	67	77	74	81	49	50	79	104	95	98
GstE7-cds	43	0	40	42	32	35	32	39	19	21	22	28	33	25	19	17	39	43	35	14
GstT2-cds	65	0	56	50	51	35	51	47	34	40	57	45	45	39	30	38	57	63	49	59
HPS1-cds	93	1	86	53	40	45	50	57	29	40	46	50	50	48	27	35	48	67	46	70
Hr51-cds	74	0	60	32	33	32	34	40	33	35	50	41	34	25	27	38	42	47	46	77
IM1-cds	232	0	204	154	134	125	185	175	105	110	161	135	124	156	95	103	149	165	143	150
IM3-cds	85	0	83	77	47	53	54	72	49	59	58	64	55	53	42	44	73	71	61	77
inv-cds	45	0	35	32	24	16	19	23	12	21	26	21	16	13	16	10	25	24	18	35
Jhedup-cds	104	0	91	60	62	53	74	71	52	63	78	64	58	62	27	46	82	87	88	120
Jon44E-cds	26	0	16	20	9	12	15	10	10	12	12	14	10	14	5	4	19	15	21	21
ktub-cds	51	0	38	40	32	32	39	49	26	29	34	41	40	31	24	29	37	35	43	32
l(2)03709-cds	89	0	77	62	47	55	53	60	39	36	63	51	37	58	38	38	48	64	80	60
l(2)k09913-cds	125	0	87	50	63	55	66	73	42	42	70	57	56	56	35	45	73	71	73	70
l(2)k10201-cds	29	0	36	26	13	22	19	26	23	17	25	19	22	18	17	23	37	37	32	45
lambdaTry-cds	56	0	58	32	36	43	40	30	31	26	39	26	31	39	27	17	45	32	43	45
Lapsyn-cds	88	0	71	61	48	50	62	53	43	40	72	56	48	30	26	39	71	60	59	52
Lcp3-cds	45	0	32	30	21	22	23	28	17	25	36	25	16	18	19	22	28	32	45	28
Lhr-cds	19	0	18	18	16	14	11	26	14	11	13	19	14	11	3	11	12	18	23	31
lig-cds	67	2	65	51	42	42	50	50	35	28	48	43	36	35	24	17	38	47	47	61
Lis-1-cds	16	0	12	7	10	5	8	11	7	4	13	12	10	9	12	6	11	9	13	9
lms-cds	80	0	63	59	52	46	58	66	25	41	40	36	44	53	33	41	42	65	48	54
loopin-1-cds	48	0	41	29	20	30	23	26	21	22	35	31	27	27	15	19	30	37	32	32
LRP1-cds	70	0	62	64	51	41	62	55	51	35	61	49	45	46	32	29	62	58	71	71
Lrt-cds	27	0	23	19	11	17	13	16	12	13	16	15	12	15	6	9	22	18	20	24
mahj-cds	35	0	24	23	17	21	18	31	21	19	23	34	18	13	7	16	23	31	20	24
Mal-A6-cds	45	0	33	34	21	19	27	31	12	20	28	21	21	16	21	15	31	29	32	38
Map60-cds	39	0	42	27	16	22	23	22	19	25	25	13	26	23	19	12	32	29	10	20
mars-cds	193	1	172	172	93	96	118	130	87	88	145	114	88	107	65	88	153	161	153	151
mbl-cds	22	0	18	12	4	9	10	12	4	13	13	15	15	8	5	8	10	10	9	10
Mctp-cds	44	0	31	29	22	26	22	37	19	22	20	21	19	21	16	10	22	26	24	21
NC2alpha-cds	89	1	87	50	41	46	50	48	36	30	55	48	42	43	26	31	62	70	59	71
Nrk-cds	31	0	19	23	23	13	21	23	17	11	8	18	19	20	10	16	12	20	13	16
NtR-cds	56	0	54	27	24	27	33	39	26	19	38	31	44	27	27	19	45	37	59	65
Obp47a-cds	104	0	99	89	66	60	72	81	39	50	80	77	63	62	48	45	76	67	96	91
Obp50b-cds	32	0	29	34	15	35	28	27	19	17	25	27	25	21	10	19	30	31	31	33
Obp56a-cds	25	0	21	19	9	15	19	17	10	9	13	9	10	7	9	4	17	16	17	9
Obp58b-cds	11	0	11	9	8	5	9	14	13	10	8	13	10	11	7	7	10	9	11	17
Obp59a-cds	47	0	40	37	21	22	31	28	22	27	39	41	26	29	18	23	30	45	34	34
Or45a-cds	75	0	47	50	29	40	44	44	33	31	40	35	39	40	27	25	42	43	45	61
pAbp-cds	223	1	179	145	93	99	134	138	92	75	119	111	100	113	68	80	147	139	186	216
pea-cds	20	0	15	13	12	7	8	10	9	9	14	16	7	9	5	9	17	10	6	14
pen-2-cds	109	0	97	94	62	63	63	81	44	43	61	69	67	64	44	51	70	74	81	90
Pex6-cds	37	0	41	38	28	21	37	38	35	20	36	20	32	33	15	27	32	45	31	44
Pfk-cds	35	0	25	26	24	14	17	24	13	15	23	17	17	12	10	13	24	17	21	34
PGRP-SC1b-cds	552	0	550	452	307	352	379	450	292	272	429	374	357	388	259	291	442	468	460	589
PGRP-SC2-cds	77	0	56	62	56	43	75	43	43	44	60	61	37	52	40	29	54	85	61	69
Pi3K59F-cds	14	0	7	16	5	4	3	11	2	12	10	13	3	7	7	5	9	6	3	9
PIG-V-cds	20	0	16	10	7	13	10	16	9	5	13	9	9	10	3	9	13	15	13	10
Pld-cds	50	0	36	29	20	18	30	30	16	16	26	20	26	16	17	16	29	28	38	43
ppk25-cds	51	1	39	40	27	30	37	38	24	32	31	27	14	20	23	25	37	36	30	32
Prx2540-2-cds	678	0	545	480	369	390	479	494	319	321	529	407	395	410	273	274	497	492	443	543
psq-cds	86	0	75	79	47	48	46	48	50	41	69	51	51	48	37	49	62	69	70	105
Pu-cds	105	0	75	68	51	59	63	69	58	59	66	62	51	54	39	34	67	67	68	123
Rap2l-cds	15	0	15	13	11	7	12	18	6	6	21	13	10	15	13	5	14	15	11	23
Rep-cds	35	0	26	15	14	24	17	23	14	14	25	28	21	14	16	9	27	19	30	26
Rgk2-cds	75	0	44	50	30	33	48	48	36	32	38	47	26	32	23	31	55	43	54	71
rgr-cds	21	0	12	19	15	17	18	19	10	22	15	19	13	14	9	8	14	25	15	22
RpIII128-cds	7	0	7	4	5	4	6	3	4	4	2	11	6	5	2	3	6	11	3	3
RpS16-cds	34	0	40	41	23	30	21	24	19	17	26	22	27	28	13	23	25	29	39	35
Sara-cds	19	0	14	25	10	7	13	18	11	7	11	9	11	12	11	8	15	10	10	25
sax-cds	74	1	88	59	51	46	67	64	33	49	66	44	45	39	35	43	63	78	79	63
sca-cds	34	0	29	28	16	12	18	37	17	14	23	26	23	20	8	16	22	27	30	34
scb-cds	35	0	33	35	18	21	25	32	12	20	25	18	18	28	10	14	25	30	21	41
SdhB-cds	39	0	33	34	22	27	29	31	23	17	36	20	19	19	15	17	36	29	23	33
Sec6-cds	27	0	37	21	12	19	13	20	16	17	20	17	21	21	9	11	26	19	26	29
Shroom-cds	95	0	101	82	50	61	68	64	46	53	85	65	65	54	40	39	82	78	64	113
Sik3-cds	11	0	12	8	14	17	9	15	17	16	20	8	9	20	11	5	17	18	13	16
Spn43Aa-cds	61	0	38	49	27	41	35	46	15	24	39	28	22	33	12	13	36	23	33	37
spz6-cds	9	0	9	9	6	5	10	3	2	7	4	11	7	6	5	8	14	9	19	11
Start1-cds	59	0	53	42	38	26	54	46	35	34	37	31	39	28	27	27	48	50	42	59
stl-cds	53	0	42	37	26	22	36	39	31	30	36	18	33	25	27	24	44	52	54	52
sut1-cds	73	0	61	47	44	30	57	52	37	43	48	38	29	51	22	23	47	55	60	85
Syn2-cds	20	0	16	20	12	9	6	10	4	11	7	7	9	8	6	2	19	6	11	15
Tfb1-cds	17	0	16	15	6	4	5	13	10	3	11	10	9	10	8	2	8	10	13	18
TM4SF-cds	58	0	49	46	38	25	44	40	24	28	46	27	27	18	18	15	41	45	33	27
Treh-cds	68	0	73	66	50	42	49	65	51	33	58	43	52	49	36	38	46	61	55	78
Tsf3-cds	45	0	45	32	27	26	28	22	25	21	41	28	29	24	19	18	35	47	24	39
Tsp42Eo-cds	73	0	72	44	36	44	40	45	40	30	47	46	37	44	30	26	64	42	42	61
twi-cds	92	0	72	53	53	68	65	56	38	42	75	46	38	43	39	37	55	69	74	108
Uba3-cds	20	0	15	16	12	10	16	13	10	8	6	11	18	15	8	9	14	15	16	13
unpg-cds	96	0	74	63	60	35	59	58	37	45	59	50	34	50	30	29	69	66	54	58
veil-cds	194	0	156	132	106	89	123	113	76	104	132	114	82	111	82	73	133	116	112	135
Vhl-cds	87	0	79	77	59	65	59	77	43	34	73	69	51	55	46	35	71	78	94	117
vlc-cds	43	0	37	28	33	34	24	31	28	25	33	26	29	28	14	17	38	38	38	40
Vps20-cds	11	0	7	10	6	6	4	11	6	5	8	10	10	5	8	5	12	6	12	6
Vps35-cds	71	0	72	50	36	46	54	56	38	45	55	64	51	42	34	34	61	52	74	76
wbl-cds	24	0	17	13	7	16	14	10	9	11	12	10	12	14	4	4	10	11	18	23
wrapper-cds	14	0	11	11	5	7	4	13	6	9	9	6	9	7	1	4	12	7	11	8
wuc-cds	19	0	16	11	7	14	18	15	14	17	16	11	15	14	6	11	17	12	20	33
yellow-d-cds	54	0	49	33	32	34	47	39	26	22	34	42	35	24	14	16	41	43	29	31
26-29-p-cds	14	0	5	3	4	6	5	7	3	2	5	6	6	4	5	2	7	5	7	9
ABCB7-cds	61	0	64	49	42	33	28	35	30	19	44	31	38	40	23	25	38	44	45	53
Acp62F-cds	56	0	48	47	35	35	49	50	27	34	45	40	32	32	26	34	38	46	34	69
Act79B-cds	144	1	120	117	76	97	76	88	67	67	112	86	94	88	56	53	103	92	113	116
AGO2-cds	11	1	3	9	3	8	8	7	5	4	4	13	4	9	4	6	6	8	8	11
alphaSnap-cds	110	0	91	80	50	62	67	55	50	45	81	54	41	57	47	28	70	85	61	50
Aplip1-cds	68	0	54	56	44	47	49	65	43	42	60	48	43	38	24	33	43	58	39	36
asf1-cds	16	0	10	5	7	11	11	15	11	9	9	12	17	13	6	7	12	11	15	19
Atg12-cds	109	0	68	62	27	48	59	63	29	54	70	62	61	56	25	43	66	75	91	128
BHD-cds	17	0	25	21	16	20	17	23	17	16	30	14	13	13	10	12	24	27	22	38
Blimp-1-cds	13	0	12	11	4	11	13	3	3	11	7	6	7	9	10	2	14	12	13	12
Blos3-cds	36	0	31	21	20	18	16	22	16	13	22	19	24	20	15	5	27	30	21	31
byn-cds	18	0	25	14	12	15	14	13	6	11	22	8	17	6	4	12	13	15	11	19
CAH2-cds	42	0	41	29	19	24	21	41	20	27	38	16	21	38	21	19	27	33	40	46
Cdc37-cds	13	0	20	12	12	9	6	12	12	9	6	14	10	11	5	6	13	12	13	10
CdsA-cds	50	0	47	33	22	28	34	36	23	24	39	25	22	28	17	14	35	37	23	30
CG10359-cds	34	0	24	22	21	22	22	21	8	21	23	18	21	22	15	18	29	28	22	26
CG10418-cds	69	0	57	56	48	42	34	69	37	47	50	42	54	50	17	31	51	59	66	68
CG10566-cds	21	0	20	12	10	12	12	12	8	10	12	17	8	18	12	8	15	12	13	19
CG10585-cds	76	0	53	49	35	36	37	51	39	33	51	35	31	32	26	22	47	46	41	65
CG10616-cds	38	0	30	28	16	13	23	29	19	13	24	19	17	19	8	10	17	26	25	20
CG10732-cds	81	0	63	53	43	37	60	55	32	26	57	53	42	41	33	23	51	40	42	54
CG10738-cds	26	0	28	26	14	15	17	9	14	19	18	20	15	13	9	7	14	25	11	31
CG10853-cds	43	0	31	32	26	23	24	25	10	20	21	26	27	20	13	20	23	26	21	31
CG10907-cds	21	0	25	12	12	8	8	15	14	13	11	17	12	13	19	7	10	17	17	29
CG11226-cds	22	0	20	9	14	10	17	13	10	14	13	14	16	17	9	10	14	21	21	16
CG11353-cds	123	0	115	104	64	66	81	74	59	66	99	66	65	61	54	58	80	85	76	122
CG11437-cds	59	0	50	55	50	39	30	55	35	33	62	42	46	64	30	27	49	47	47	73
CG11438-cds	109	0	115	89	69	63	67	87	65	47	94	75	52	68	41	49	96	72	105	127
CG11449-cds	153	0	117	122	77	97	111	73	62	68	84	80	75	71	48	74	100	118	73	89
CG11505-cds	103	0	83	87	61	49	81	81	57	52	88	40	62	58	50	37	75	93	81	72
CG11534-cds	195	1	162	130	86	120	135	110	91	78	136	118	111	116	75	66	102	129	170	220
CG11560-cds	32	0	18	14	16	13	16	32	13	17	15	20	13	22	10	11	17	22	22	19
CG12006-cds	148	0	139	128	91	106	107	107	82	97	137	120	72	79	84	74	121	146	65	57
CG12011-cds	35	0	34	30	16	21	22	39	17	23	35	23	24	28	13	21	27	37	35	68
CG12012-cds	183	0	170	123	93	109	124	131	88	95	113	125	89	110	73	66	118	143	153	165
CG12016-cds	41	0	29	30	18	19	19	35	16	16	28	18	37	24	11	13	36	24	34	29
CG12034-cds	115	0	121	88	68	82	87	83	62	65	83	66	85	61	35	41	103	101	72	91
CG12038-cds	44	0	60	40	37	30	39	35	26	32	39	35	31	37	28	27	36	48	31	14
CG12262-cds	99	1	108	106	68	71	80	68	47	62	105	82	67	77	43	53	86	94	88	94
CG12522-cds	266	0	225	191	141	140	181	177	136	133	180	167	120	149	106	129	175	171	160	184
CG12523-cds	43	0	31	28	13	16	19	22	15	9	29	12	21	23	9	6	24	29	18	25
CG1271-cds	93	1	63	53	42	43	52	56	46	48	58	43	46	58	34	34	61	73	57	44
CG12768-cds	74	0	52	54	54	56	48	41	38	34	44	51	38	40	26	28	42	65	47	48
CG12984-cds	12	0	11	12	11	8	11	11	5	11	3	6	7	11	6	12	8	6	22	5
CG13058-cds	18	0	18	16	6	7	16	15	7	7	14	12	14	13	10	12	15	6	18	14
CG13059-cds	123	0	99	60	60	69	58	65	46	54	62	57	52	56	32	46	70	87	73	89
CG13062-cds	103	0	95	69	56	47	82	58	45	35	73	56	62	46	47	31	64	65	71	75
CG13066-cds	103	0	119	69	69	68	85	65	58	56	82	81	58	63	48	60	74	85	101	142
CG13075-cds	62	0	42	38	28	41	31	36	29	33	51	39	27	29	20	17	31	43	43	42
CG1309-cds	39	0	38	28	24	24	21	26	31	23	38	28	21	18	16	12	35	40	22	18
CG13247-cds	34	0	22	15	19	18	25	19	11	18	22	16	13	18	7	5	20	18	24	18
CG13252-cds	59	1	73	56	50	31	52	49	30	33	55	42	49	47	35	25	55	42	69	54
CG13287-cds	8	0	8	9	4	3	3	6	5	8	4	6	3	6	5	8	11	6	4	5
CG13288-cds	9	0	12	7	4	7	7	9	5	9	7	12	9	7	5	1	4	11	7	9
CG13293-cds	60	0	56	37	30	31	38	47	29	39	40	40	34	34	24	20	41	52	40	41
CG13445-cds	29	0	33	20	12	13	24	15	12	16	19	18	10	20	9	8	20	21	12	26
CG13455-cds	32	0	45	31	12	28	22	23	18	21	26	22	20	24	13	11	27	20	26	35
CG13482-cds	49	0	49	37	21	22	30	33	19	19	34	32	19	25	27	22	27	36	43	43
CG13667-cds	21	0	12	14	12	10	14	14	5	9	11	19	17	7	4	7	11	14	15	17
CG13671-cds	43	0	40	26	25	28	34	40	21	26	35	38	38	27	20	30	40	39	60	48
CG13723-cds	52	0	42	31	35	37	24	33	23	23	38	32	29	16	25	21	29	36	34	41
CG13801-cds	68	0	41	41	28	21	36	33	30	26	36	26	24	32	15	21	38	40	47	67
CG13813-cds	29	0	30	30	22	23	24	26	17	19	26	23	14	14	11	18	25	29	23	21
CG13875-cds	28	0	24	19	9	12	21	14	12	9	26	11	14	15	14	9	16	19	19	26
CG13877-cds	75	0	71	51	42	51	38	47	38	40	49	39	35	33	29	20	50	50	57	88
CG13890-cds	47	0	25	31	18	19	26	26	22	14	22	26	21	25	14	6	23	26	19	32
CG13905-cds	81	0	56	43	41	44	42	35	26	35	52	43	38	30	24	29	38	50	30	51
CG13917-cds	41	0	34	38	28	26	34	44	24	26	21	34	23	23	19	15	25	27	48	59
CG13919-cds	50	0	62	60	38	30	33	34	36	31	44	36	34	37	27	25	40	45	42	65
CG13924-cds	34	0	25	21	17	16	17	18	9	19	13	24	21	29	14	15	18	27	26	27
CG14074-cds	22	0	22	23	17	18	17	21	18	9	16	17	19	20	9	6	22	23	13	14
CG14085-cds	31	0	24	25	19	15	24	28	20	11	22	24	18	19	12	16	29	16	23	27
CG14109-cds	31	0	22	18	23	20	22	15	19	17	24	20	15	17	12	22	20	20	17	31
CG14127-cds	105	0	80	68	49	41	68	62	49	46	65	56	62	71	45	39	61	72	67	73
CG14131-cds	47	0	25	28	17	19	27	26	17	18	28	24	19	17	12	12	22	28	13	34
CG14135-cds	16	0	8	13	4	8	9	14	5	4	8	12	8	10	3	3	10	6	9	6
CG14174-cds	69	0	57	46	48	37	54	55	32	36	59	44	29	44	33	34	52	70	50	99
CG14456-cds	53	0	57	39	29	31	42	49	34	38	43	38	34	36	33	24	50	47	33	35
CG14961-cds	30	0	21	20	16	9	20	29	15	22	17	16	22	13	12	11	21	28	17	28
CG15829-cds	23	0	9	21	17	14	13	19	7	11	16	10	14	10	4	7	21	18	15	20
CG16940-cds	71	0	66	62	34	51	54	59	32	36	54	58	40	41	29	38	60	75	64	68
CG17032-cds	164	1	132	122	78	96	108	126	76	66	119	106	75	92	73	49	104	107	112	177
CG17145-cds	71	0	67	46	33	40	43	38	29	34	57	45	36	48	25	24	55	58	63	92
CG17180-cds	133	0	102	66	68	52	69	68	53	53	68	57	36	67	47	39	74	94	83	70
CG17361-cds	14	0	2	13	7	1	5	5	6	4	7	9	7	4	3	3	4	7	6	10
CG17362-cds	50	0	47	44	31	22	32	42	25	26	31	41	33	30	25	17	37	46	43	50
CG17666-cds	37	0	29	24	18	22	26	25	24	21	28	21	18	18	12	12	21	32	25	39
CG17826-cds	95	0	99	70	55	67	63	65	48	49	81	59	73	65	46	43	81	78	102	161
CG18179-cds	78	0	67	63	41	32	48	48	39	37	58	49	37	42	32	26	49	57	51	45
CG18586-cds	7	0	11	4	5	4	5	11	5	4	8	11	3	3	4	5	5	7	14	10
CG18769-cds	62	0	52	60	40	43	39	42	33	33	57	55	38	41	31	34	58	52	63	52
CG2034-cds	35	0	38	24	24	14	24	37	25	21	22	20	34	28	22	12	32	36	24	49
CG2469-cds	65	0	83	53	43	36	46	51	39	36	44	50	53	45	26	34	51	47	52	63
CG32039-cds	12	0	11	6	7	9	8	5	4	11	6	5	6	7	6	3	9	8	8	9
CG32052-cds	13	0	17	11	11	12	6	13	9	12	8	10	6	8	11	2	10	12	7	22
CG32088-cds	60	1	57	62	31	48	47	36	35	39	46	31	37	30	23	27	46	56	39	27
CG32113-cds	144	1	136	90	84	94	91	118	62	62	98	86	86	90	69	55	91	120	114	114
CG32138-cds	19	0	23	20	14	11	16	28	13	13	19	15	18	15	19	9	20	22	29	33
CG32161-cds	53	0	35	44	25	23	27	36	27	37	32	27	27	28	14	12	32	41	37	39
CG32212-cds	10069	6	7982	7062	5443	5309	6257	6285	4944	4753	7135	5845	5034	5284	4080	3904	6484	7669	7788	9798
CG32214-cds	161	0	118	98	87	52	113	115	50	80	122	85	72	99	46	62	101	133	68	138
CG32238-cds	111	0	74	71	61	63	63	79	49	72	83	68	66	68	55	54	87	88	77	68
CG32250-cds	57	0	51	56	41	23	41	53	20	28	52	53	29	32	33	21	39	56	46	52
CG32259-cds	46	1	34	32	22	22	27	21	19	16	17	26	16	18	21	17	27	30	32	51
CG32260-cds	54	0	60	45	24	23	38	36	30	22	40	38	38	34	21	29	41	52	44	49
CG32266-cds	74	0	60	50	29	51	39	50	44	44	57	41	40	35	26	29	58	65	59	101
CG32280-cds	16	0	13	8	8	4	9	9	6	4	9	11	5	15	7	1	12	7	9	17
CG32436-cds	55	0	37	54	32	30	29	25	22	27	43	33	28	27	17	25	40	32	37	35
CG32444-cds	122	0	81	95	44	56	79	62	60	51	82	65	62	61	30	49	70	81	90	65
CG32452-cds	23	0	21	12	9	16	19	18	8	14	19	13	7	12	9	9	17	19	13	15
CG32479-cds	90	0	53	56	31	45	50	50	43	36	59	46	32	39	21	29	75	58	50	67
CG3280-cds	10	0	7	6	5	4	8	4	2	8	6	8	3	3	4	0	11	6	6	9
CG33061-cds	130	0	107	90	56	70	87	92	56	57	81	79	74	79	41	65	79	86	117	134
CG33229-cds	26	0	34	23	16	17	18	18	17	20	30	21	19	21	10	5	24	22	23	23
CG33233-cds	35	0	33	36	16	31	35	35	24	24	37	21	22	25	17	20	45	27	35	37
CG33258-cds	62	0	49	34	27	19	43	43	37	23	34	21	29	19	22	19	39	31	32	50
CG3335-cds	114	0	75	74	45	48	63	71	55	45	77	76	52	58	40	41	70	78	74	62
CG3349-cds	33	0	35	32	14	22	24	31	20	16	27	22	17	23	16	18	38	22	20	25
CG33647-cds	10	0	7	6	3	1	3	5	3	1	2	3	4	5	2	1	3	5	3	7
CG33767-cds	86	0	97	89	64	49	70	70	55	52	83	68	57	65	64	41	73	79	61	81
CG33791-cds	35	0	43	35	24	22	34	40	19	19	27	25	27	24	17	12	26	28	19	38
CG34050-cds	79	0	100	75	53	41	52	74	43	41	51	60	68	78	32	47	55	69	75	75
CG34242-cds	62	0	40	39	37	31	31	42	26	14	34	28	37	24	15	22	35	25	41	54
CG34391-cds	165	0	171	148	97	108	109	112	91	92	115	107	84	85	59	61	123	137	128	162
CG34426-cds	27	0	27	27	18	16	15	19	10	19	21	18	23	21	10	11	22	23	21	45
CG4101-cds	35	1	30	19	15	10	25	17	17	15	21	23	12	20	14	13	24	23	23	29
CG4169-cds	73	0	55	68	35	35	58	60	30	28	51	54	34	48	25	25	47	53	45	60
CG42272-cds	14	0	12	10	10	12	14	9	11	6	11	10	7	8	10	8	9	11	11	13
CG42393-cds	153	1	118	95	77	77	91	117	69	65	108	87	82	70	55	54	115	104	110	110
CG42554-cds	16	0	17	17	7	10	14	16	10	9	14	12	11	12	5	11	14	13	14	21
CG42676-cds	8	0	12	8	5	3	10	5	4	2	7	6	8	3	13	8	6	8	6	5
CG42758-cds	232	0	196	179	122	102	141	145	122	118	150	130	115	130	86	82	144	173	178	275
CG43174-cds	129	0	132	104	78	67	95	89	64	66	117	94	73	90	54	69	91	101	108	99
CG43184-cds	5	0	2	2	2	2	2	2	1	2	0	3	2	4	1	3	3	3	5	3
CG43245-cds	112	0	93	64	45	45	67	66	60	38	78	65	62	54	32	31	55	64	77	66
CG43249-cds	40	0	30	27	21	18	22	24	10	15	26	20	20	27	16	10	21	33	30	37
CG43294-cds	26	0	29	24	8	20	19	22	15	15	15	13	17	20	14	10	22	20	20	22
CG43389-cds	62	0	49	40	33	39	40	51	33	28	45	28	29	31	19	22	44	38	35	42
CG4365-cds	82	0	70	63	59	51	64	46	29	41	66	54	45	50	34	29	60	59	41	68
CG43702-cds	17	0	15	7	12	6	12	10	13	8	8	8	12	9	3	3	8	10	7	8
CG43897-cds	40	0	30	37	15	17	32	20	18	15	34	28	16	14	15	13	21	34	14	9
CG44521-cds	55	1	47	37	23	36	34	35	17	21	29	46	31	20	30	18	49	32	42	67
CG4461-cds	186	1	164	131	112	101	136	123	99	98	139	125	133	106	76	73	126	145	139	150
CG44838-cds	17	0	14	12	11	3	12	12	6	6	15	12	6	6	7	5	8	12	10	14
CG45101-cds	46	1	36	45	29	28	22	55	30	24	33	28	28	35	23	21	52	40	43	54
CG4669-cds	102	0	73	61	39	56	67	66	44	56	67	61	50	55	24	31	70	55	75	99
CG5027-cds	20	0	17	11	12	11	10	10	3	9	15	11	14	8	3	4	6	10	4	11
CG5150-cds	96	0	76	79	52	63	64	62	45	41	66	72	61	53	49	42	69	73	88	95
CG5568-cds	31	0	24	23	20	12	18	26	9	16	16	24	12	24	8	10	18	21	29	29
CG5618-cds	113	0	86	87	75	52	74	89	63	56	81	79	52	49	44	48	79	83	83	84
CG5969-cds	69	0	65	46	32	48	50	42	30	28	38	41	47	37	31	25	48	59	48	73
CG6020-cds	68	0	49	44	43	39	38	40	39	34	49	35	28	40	23	28	43	45	51	50
CG6498-cds	28	0	32	37	23	16	16	25	9	32	31	25	16	27	9	20	20	19	19	22
CG6592-cds	62	0	51	33	28	26	28	35	28	18	36	41	29	36	16	21	48	35	24	34
CG6745-cds	62	0	70	48	39	44	42	56	20	33	48	33	29	43	31	25	46	38	35	23
CG6765-cds	73	0	70	49	43	51	50	54	35	47	62	48	55	41	31	26	50	66	57	73
CG6843-cds	24	0	15	27	15	10	10	13	13	9	13	7	15	14	14	5	13	13	26	22
CG6845-cds	32	0	26	15	23	16	20	17	17	21	28	21	21	23	16	10	19	21	26	43
CG6888-cds	37	0	24	26	10	19	19	19	17	23	21	17	15	27	10	12	19	24	31	25
CG6910-cds	55	0	28	35	18	23	24	37	16	20	30	25	31	20	18	20	30	20	21	40
CG6938-cds	43	0	32	30	22	23	38	45	22	16	38	26	27	23	19	18	42	43	34	51
CG7255-cds	13	0	10	12	4	3	18	8	6	6	5	11	8	8	5	6	13	10	8	8
CG7272-cds	37	0	33	25	21	24	21	35	11	21	25	23	15	17	28	15	26	28	23	26
CG7276-cds	28	0	24	19	20	16	19	23	19	21	26	16	16	11	13	12	26	26	25	30
CG7320-cds	33	0	42	26	21	23	27	30	12	22	41	31	17	30	21	22	22	42	33	47
CG7369-cds	17	0	8	10	15	11	10	7	11	5	18	6	14	12	7	3	5	12	13	14
CG7394-cds	37	0	33	24	20	30	37	26	16	25	37	32	18	25	17	21	38	25	33	57
CG7414-cds	39	0	31	27	18	28	28	36	17	20	36	26	22	26	15	24	28	29	26	33
CG7519-cds	139	1	139	101	80	117	99	116	62	92	116	98	100	89	73	74	111	102	113	153
CG7560-cds	23	0	27	16	22	17	15	20	14	10	18	16	17	10	14	8	21	18	12	22
CG7573-cds	104	0	73	59	49	55	52	82	41	47	57	59	58	49	33	44	56	62	76	81
CG7630-cds	77	0	63	51	45	43	64	68	25	40	41	47	35	44	33	29	54	59	32	47
CG7634-cds	74	0	62	43	39	40	48	47	32	32	46	42	43	37	28	32	49	56	47	39
CG7638-cds	38	0	31	25	22	18	25	34	15	17	20	23	15	25	21	14	33	26	23	41
CG7768-cds	30	0	17	17	19	9	14	19	15	3	11	19	9	14	9	5	16	18	22	25
CG8001-cds	39	0	37	18	18	26	23	30	13	23	29	25	22	20	15	17	23	25	19	25
CG8065-cds	10	0	13	6	4	11	6	11	5	10	6	10	10	5	6	9	9	8	8	13
CG8072-cds	39	0	39	29	20	16	23	24	19	14	35	23	20	20	13	16	25	37	33	16
CG8209-cds	60	1	42	41	20	27	24	40	24	25	41	36	34	35	19	17	40	42	56	58
CG8219-cds	36	0	30	39	27	15	27	35	17	14	23	21	22	20	14	17	36	21	29	52
CG8281-cds	33	0	31	19	15	15	25	20	12	20	24	21	18	14	15	7	33	26	28	29
CG8336-cds	25	1	21	10	5	10	15	15	10	8	17	10	13	9	9	8	9	14	17	15
CG8398-cds	16	0	15	12	6	9	8	7	7	9	9	10	6	10	9	11	14	9	17	17
CG8541-cds	21	0	26	23	14	14	15	13	16	13	26	18	10	19	9	7	15	17	12	23
CG8620-cds	84	0	75	48	31	39	50	65	35	38	60	60	48	46	38	39	56	66	62	68
CG8993-cds	48	0	41	32	27	28	35	28	29	24	35	24	26	34	17	21	46	43	42	41
CG9129-cds	722	0	621	519	372	402	448	474	311	282	442	468	416	391	247	252	468	521	467	635
CG9130-cds	386	0	351	283	210	218	236	275	177	157	247	250	217	220	138	139	254	294	272	362
CG9194-cds	113	0	70	65	48	34	50	65	52	44	60	59	43	52	33	37	70	61	45	43
CG9592-cds	14	0	7	13	6	7	5	12	3	4	7	1	2	4	7	2	14	8	10	9
CG9666-cds	33	0	28	24	4	13	19	32	12	15	22	22	16	18	12	14	27	24	24	43
CG9705-cds	91	0	97	72	55	71	71	79	55	48	82	73	64	66	43	54	88	109	80	101
CG9706-cds	55	0	47	41	33	35	38	40	31	33	41	35	31	31	26	29	39	42	63	77
Cp18-cds	56	0	56	29	30	35	28	40	34	34	36	40	27	30	27	25	33	34	49	54
Cp19-cds	23	0	24	17	12	14	15	19	7	10	17	20	15	22	10	7	20	22	22	22
Cpr67Fb-cds	19	0	30	13	10	9	13	13	14	11	15	10	8	8	12	10	10	20	10	20
Cpr72Ea-cds	81	0	66	47	42	31	39	50	25	27	48	33	38	44	27	32	40	45	41	87
Cpr76Bb-cds	119	0	91	94	56	60	82	82	55	58	85	84	76	64	53	62	86	93	109	121
Cpr76Bd-cds	42	0	29	26	13	11	25	26	11	17	21	13	22	31	10	11	14	20	38	31
Cpr78Cb-cds	88	0	66	60	40	34	54	42	41	41	56	44	37	33	36	30	38	65	48	38
Cpr78Cc-cds	52	0	47	38	32	30	40	48	23	24	37	40	38	33	21	30	43	54	41	47
Csp-cds	58	0	38	32	34	27	36	38	18	31	34	35	29	39	26	22	37	38	38	45
CycH-cds	11	0	14	6	6	6	11	17	6	11	10	5	9	11	4	9	11	8	14	16
CycJ-cds	87	0	99	95	60	58	78	87	56	53	66	48	66	55	33	60	72	89	89	109
Cyp316a1-cds	32	0	21	21	11	13	12	22	20	9	17	24	11	15	9	13	19	23	12	10
Dab-cds	10	0	7	10	7	6	3	6	3	10	8	3	9	4	6	1	6	12	9	12
Dbi-cds	73	0	62	42	37	38	33	49	32	27	52	37	32	36	26	17	32	46	42	51
DCX-EMAP-cds	78	0	63	66	64	54	52	65	49	40	50	44	29	37	29	37	52	75	47	43
Ddx1-cds	13	0	13	6	5	14	6	7	4	8	4	7	8	5	1	2	13	8	5	5
dlp-cds	46	0	33	31	16	25	30	33	19	26	29	16	15	21	18	19	32	25	19	35
Doc3-cds	162	0	154	125	81	101	120	94	88	67	118	96	72	77	68	47	124	135	92	94
dpr6-cds	62	0	43	49	33	39	40	43	31	27	60	47	36	32	27	31	43	50	52	44
Drs-cds	358	1	326	266	192	207	236	238	181	193	239	199	205	206	142	132	243	259	328	432
Dysb-cds	89	0	87	61	49	59	56	68	39	45	80	57	44	52	48	43	66	65	64	54
eap-cds	33	0	15	18	15	14	20	19	10	19	16	18	11	9	11	10	14	14	18	27
Ect4-cds	64	0	55	44	33	43	42	46	40	39	41	38	39	47	25	27	41	50	33	36
eg-cds	53	0	32	35	27	27	35	37	23	30	35	35	23	31	23	18	36	35	28	20
Eip63E-cds	123	1	84	91	63	63	85	79	59	61	91	78	59	58	46	52	80	87	71	99
elgi-cds	101	0	58	71	43	52	51	39	34	50	66	43	37	45	36	38	53	62	48	35
ergic53-cds	91	0	77	69	31	52	25	52	34	36	47	38	41	50	27	41	48	61	51	73
Est-6-cds	59	0	42	32	35	31	30	43	24	23	38	26	27	21	32	25	30	39	33	30
Fad2-cds	27	0	27	20	14	14	27	14	6	7	17	16	9	7	16	11	23	17	26	35
fal-cds	24	0	23	24	17	10	19	26	11	12	22	20	19	12	9	8	23	24	15	20
fan-cds	51	0	38	27	21	35	27	25	21	12	36	33	26	21	17	15	33	33	44	54
Fhos-cds	23	0	31	25	22	18	23	17	26	13	27	28	18	19	14	16	21	19	19	23
Fie-cds	29	0	19	17	20	18	20	20	15	11	24	23	14	13	8	12	24	20	23	26
foi-cds	75	0	48	48	34	31	38	55	35	29	46	44	32	31	19	22	44	50	43	38
fz-cds	35	0	30	28	18	18	26	31	17	17	32	20	20	25	9	15	27	32	37	32
Gale-cds	39	0	17	21	15	19	14	18	8	12	18	15	17	17	10	7	26	26	21	29
GAPcenA-cds	33	0	25	22	11	16	18	21	9	15	19	20	14	11	7	14	28	21	15	21
gig-cds	52	0	31	41	33	27	34	30	20	24	23	22	27	29	18	15	31	38	20	33
GluRIA-cds	92	0	87	50	56	48	48	71	49	44	68	63	59	55	36	38	76	71	72	82
Gr64f-cds	12	0	6	7	5	11	3	9	4	3	7	4	5	6	4	4	8	13	3	7
Grp-cds	6	0	8	4	2	1	1	5	0	2	2	4	2	4	1	2	7	4	3	8
GstO3-cds	45	0	34	31	15	20	23	23	22	20	28	21	24	28	18	17	25	33	31	63
Gug-cds	36	0	55	38	31	28	28	39	27	36	41	38	36	32	25	25	47	35	32	21
GXIVsPLA2-cds	151	0	118	79	77	77	86	110	77	54	92	81	76	77	58	67	87	96	114	170
Hexo1-cds	28	0	25	19	16	22	12	14	12	14	22	22	17	11	17	12	23	19	16	29
hipk-cds	28	0	27	20	15	17	24	17	20	24	21	21	16	25	8	17	26	27	24	38
Hsc70-1-cds	64	0	47	42	30	22	32	41	30	35	52	31	26	27	34	19	40	50	32	40
Hsp83-cds	1233	0	1056	937	683	762	680	947	626	604	921	781	646	765	550	475	828	1043	813	927
Ilp1-cds	306	0	240	232	158	202	172	194	114	168	206	196	180	150	114	126	204	260	224	346
Ilp2-cds	50	0	26	39	19	22	32	22	17	24	33	25	24	25	19	16	36	29	30	49
Jarid2-cds	109	0	89	74	68	55	54	81	52	61	64	66	62	41	52	36	80	58	61	56
Jon65Aiii-cds	96	0	69	74	62	33	74	60	40	43	70	63	62	53	29	37	61	75	65	101
kin17-cds	44	0	37	41	33	31	33	46	33	28	47	23	30	30	18	24	43	40	39	55
l(3)73Ah-cds	18	0	13	7	12	8	5	15	4	8	12	9	16	12	7	4	7	12	13	9
l(3)j2D3-cds	66	0	54	38	30	26	39	48	23	39	35	49	32	41	22	18	32	32	45	45
LanB2-cds	93	0	77	66	41	59	64	59	47	40	70	59	40	43	39	30	76	63	56	72
Lcp65Aa-cds	119	0	116	110	62	65	82	101	52	43	98	76	73	63	49	44	81	99	121	127
ldbr-cds	69	0	66	73	40	49	56	72	30	57	55	53	53	42	32	28	50	66	75	107
lin-28-cds	85	0	82	77	47	55	60	60	58	52	78	76	60	57	33	44	60	75	83	72
LysB-cds	169	0	148	111	82	85	106	131	76	82	97	97	82	78	64	70	129	109	119	116
LysE-cds	540	0	459	396	289	326	343	445	289	262	430	371	304	288	240	223	399	420	377	389
LysS-cds	84	0	56	67	34	42	44	47	36	33	53	49	37	41	21	38	41	42	51	53
mbf1-cds	39	0	23	27	16	19	12	26	13	17	23	18	22	14	9	12	28	26	24	16
Mbs-cds	223	0	161	131	102	104	124	156	95	94	129	139	116	113	84	98	124	167	171	224
Mcm7-cds	15	0	6	9	9	9	9	11	3	8	12	11	5	8	1	2	8	12	10	14
MED10-cds	13	0	15	6	3	7	10	6	5	7	3	4	6	4	5	10	8	9	9	7
mei-P22-cds	47	0	44	44	39	42	38	43	19	22	40	37	37	31	29	27	48	44	37	79
MESR6-cds	34	0	20	18	9	15	16	24	18	15	28	16	20	15	10	9	22	25	24	33
Mfap1-cds	25	0	22	33	6	21	9	23	14	6	14	15	16	15	7	8	16	30	12	22
miple-cds	97	0	86	66	50	58	70	66	38	57	73	68	62	67	35	35	87	90	84	111
Mpcp-cds	49	0	37	18	10	15	24	20	20	24	32	19	17	28	11	13	34	24	34	34
mri-cds	66	0	51	68	49	40	44	43	28	27	51	37	38	40	31	39	45	52	51	55
mRpL12-cds	101	0	72	64	50	56	65	57	34	40	67	38	44	51	43	45	56	75	46	37
mRpL46-cds	70	0	66	49	29	38	42	45	37	44	47	42	37	35	27	23	48	49	41	46
mRpS34-cds	65	0	62	40	40	30	36	37	34	44	38	27	47	51	16	30	44	47	51	56
mRpS5-cds	43	0	27	39	20	29	24	23	21	24	31	17	36	23	14	13	22	33	21	27
ms(3)76Cc-cds	52	0	49	46	29	29	40	42	25	34	52	42	41	44	26	22	28	30	43	33
MsR1-cds	67	0	56	60	39	44	41	52	35	43	60	32	29	33	35	33	52	51	43	38
Mtch-cds	55	0	44	62	34	25	41	41	24	27	40	39	26	30	24	26	34	48	33	32
MTF-1-cds	21	0	15	15	14	9	7	17	7	10	14	15	15	20	5	10	13	16	12	19
mub-cds	8	0	6	6	3	7	7	10	7	3	4	4	7	8	2	4	12	9	5	8
Mul1-cds	45	0	32	25	21	19	24	29	18	21	27	28	26	19	13	11	36	33	24	38
Naa60-cds	26	0	21	26	14	16	27	19	19	18	17	23	16	18	11	15	19	22	16	49
Nc73EF-cds	77	1	82	52	55	57	55	58	45	50	53	46	53	50	28	27	60	64	49	79
nrm-cds	32	0	20	16	8	15	22	16	8	10	14	15	12	10	13	9	21	13	12	17
obst-I-cds	83	0	64	59	53	26	48	71	35	28	50	55	38	48	42	30	70	58	75	94
olf413-cds	65	0	49	39	32	34	39	43	21	31	29	34	44	44	20	19	38	40	29	46
Or63a-cds	18	0	21	12	9	16	17	12	7	10	12	12	14	8	11	9	15	10	16	24
Or67d-cds	111	0	83	64	55	47	62	65	59	60	60	56	51	47	31	32	63	64	77	116
Papss-cds	110	0	100	90	61	66	67	96	52	58	76	85	63	66	49	61	88	90	86	108
pav-cds	128	0	98	72	63	59	71	80	38	67	83	59	62	65	43	40	77	91	87	114
pgant6-cds	93	1	93	75	63	56	63	71	42	60	82	76	56	66	40	54	78	99	83	101
PGRP-LC-cds	64	0	41	36	26	33	39	24	21	28	36	29	28	24	20	17	30	41	36	52
ppk26-cds	48	0	49	42	27	30	33	41	20	19	36	29	28	39	21	24	38	50	54	62
Ppm1-cds	177	0	130	117	76	72	83	89	76	62	106	83	68	86	55	57	91	117	91	75
Psn-cds	35	0	28	25	24	21	19	23	18	23	29	18	15	20	17	15	23	18	34	52
Ptpmeg-cds	31	0	29	24	11	21	17	24	17	8	17	17	15	8	18	17	26	22	17	16
Rab26-cds	40	0	45	28	32	20	18	47	23	17	38	25	27	26	19	17	33	24	34	37
Rabex-5-cds	30	0	27	26	21	25	27	20	16	15	27	11	19	27	16	8	26	28	14	26
rho-cds	74	0	87	57	41	47	50	72	49	40	74	67	62	56	39	31	65	69	78	111
RhoGDI-cds	192	0	133	95	99	96	99	121	90	92	104	89	104	98	62	72	97	141	114	144
RhoGEF64C-cds	122	0	107	93	59	55	70	80	67	65	91	90	68	83	50	49	81	88	92	102
Rint1-cds	21	0	29	28	18	26	32	17	20	15	23	21	22	14	14	17	24	30	34	39
Roc1b-cds	38	0	50	35	24	27	26	35	23	19	28	24	32	22	20	20	26	36	33	46
RpLP0-cds	75	0	40	46	24	38	26	32	15	29	41	33	39	38	30	37	37	43	47	48
Rpn10-cds	26	0	17	11	5	12	19	8	5	10	12	14	11	12	9	10	12	9	14	13
Sap130-cds	67	0	50	40	34	36	35	44	46	42	59	44	45	35	27	27	52	62	82	109
Sbp2-cds	10	0	1	5	2	2	2	10	2	6	2	3	2	3	4	2	6	6	5	5
scyl-cds	11	0	17	12	10	5	9	11	2	6	7	12	9	9	5	2	16	5	10	13
Sgs3-cds	39	0	23	19	16	10	15	25	11	25	18	16	17	22	16	11	22	24	21	27
Sgs7-cds	35	0	30	20	16	9	16	28	19	25	23	31	23	16	17	15	18	23	21	27
sif-cds	37	0	19	24	10	24	13	22	14	18	18	12	9	29	8	13	27	18	13	12
sina-cds	57	0	44	42	25	29	33	30	22	34	31	41	33	27	24	19	41	47	37	48
Sin-cds	41	0	21	29	18	27	26	31	15	25	29	26	21	19	19	16	32	20	21	43
S-Lap4-cds	30	0	36	17	18	15	18	25	15	16	20	16	22	23	12	14	19	22	22	26
slif-cds	51	0	53	41	28	23	40	37	20	34	33	25	19	29	30	20	33	31	38	62
Smc5-cds	120	0	100	87	65	60	81	88	46	58	86	69	75	55	41	56	78	86	94	90
Spn77Ba-cds	136	0	134	137	75	95	106	114	79	97	112	132	86	90	52	97	121	113	111	116
Sras-cds	141	0	139	113	75	109	91	102	69	65	119	91	79	83	66	64	96	114	106	103
Srp9-cds	96	0	74	54	44	40	58	55	30	40	64	45	44	37	34	25	46	49	53	60
srpk79D-cds	38	0	34	23	19	17	23	39	20	19	32	23	21	22	15	22	28	30	19	21
Ssk-cds	75	0	50	60	36	45	42	39	39	38	59	46	33	52	26	28	44	47	65	68
ste14-cds	66	1	62	40	32	27	30	51	24	29	40	37	49	33	22	24	37	58	52	61
Taf4-cds	27	0	25	13	12	15	13	12	9	9	17	14	13	5	8	6	10	22	20	24
tap-cds	118	0	113	82	66	70	78	66	56	57	76	67	62	50	46	48	83	102	96	111
TfIIEbeta-cds	33	0	35	28	32	20	31	25	19	23	33	22	29	34	17	20	31	23	28	29
tipE-cds	86	0	85	69	53	40	50	74	47	57	69	61	53	51	28	28	64	82	70	76
TMS1-cds	63	0	47	27	21	19	27	39	21	25	27	23	21	36	20	24	31	37	33	44
Tom20-cds	15	0	13	7	9	10	8	3	6	6	7	7	11	5	4	5	8	15	14	13
Trn-cds	70	0	57	43	38	31	40	43	29	43	44	38	31	47	18	28	43	47	43	62
UbcD4-cds	58	0	48	48	22	41	42	47	35	34	47	38	31	30	29	25	48	49	50	52
VhaM9.7-a-cds	30	0	23	15	9	15	17	19	10	13	18	16	18	9	11	13	22	15	6	12
vih-cds	27	0	20	23	8	13	15	26	13	6	12	14	6	15	8	13	11	16	14	31
vsg-cds	35	1	19	17	23	18	21	12	22	15	19	22	12	19	13	14	22	28	20	20
wac-cds	11	0	16	14	5	9	9	15	4	4	15	9	6	10	3	5	11	15	11	10
yellow-k-cds	86	0	78	62	52	51	52	61	49	51	79	44	52	63	38	33	55	71	62	76
Z600-cds	33	0	37	33	19	20	14	21	19	12	29	28	26	21	20	13	30	28	15	39
Zasp66-cds	33	0	36	24	15	13	31	18	8	19	29	21	17	23	15	11	27	28	31	33
RpL15-cds	106	0	87	76	54	60	57	77	44	70	86	53	51	64	44	43	73	75	92	82
Act87E-cds	163	0	134	121	99	82	84	117	85	65	106	110	89	100	81	55	103	115	112	135
alpha-Est2-cds	85	0	52	34	43	38	48	45	40	34	61	31	31	29	29	31	56	51	48	49
alphaTub84B-cds	376	0	329	276	205	238	235	307	201	163	268	264	262	231	143	168	286	256	297	408
AnxB9-cds	64	1	50	35	28	24	31	40	27	32	35	32	39	45	13	37	52	40	44	67
Arl2-cds	80	0	62	52	37	37	42	56	34	40	58	44	58	46	17	36	57	54	61	92
Arp1-cds	74	0	58	51	34	45	39	41	29	33	44	47	41	56	34	32	51	58	60	51
Arpc3A-cds	34	0	14	13	20	13	16	16	10	14	17	13	14	14	10	4	3	13	11	6
ash2-cds	33	0	34	19	16	16	17	27	30	22	23	22	25	20	8	14	26	27	26	35
Atg14-cds	25	0	18	22	12	11	24	23	15	11	18	14	18	13	10	12	23	26	23	17
atms-cds	71	0	45	42	30	37	56	41	35	28	62	39	49	38	19	24	46	46	43	52
Atpalpha-cds	122	0	111	91	66	60	65	82	56	61	99	78	61	72	70	48	92	101	124	160
aur-cds	31	0	31	16	25	18	28	25	27	23	26	19	13	14	13	10	15	22	23	20
bai-cds	23	0	22	13	10	13	19	17	12	14	15	11	13	14	11	14	16	12	13	16
bap-cds	71	0	46	51	27	30	35	47	32	38	45	38	30	34	29	29	34	47	50	53
beta4GalT7-cds	125	1	91	73	52	60	60	69	58	67	77	83	74	47	39	56	63	95	63	94
Bili-cds	48	0	28	27	31	29	33	28	10	24	28	17	22	34	9	11	33	40	38	43
blp-cds	22	0	15	16	14	10	12	9	8	11	17	5	10	8	7	7	7	13	7	10
bnk-cds	30	0	35	32	22	37	24	34	22	20	25	28	22	28	17	15	28	38	30	41
BRWD3-cds	146	0	127	119	79	89	88	130	76	72	97	99	79	106	62	62	114	117	127	153
Burs-cds	31	0	28	22	16	9	16	17	13	12	12	16	16	21	11	9	22	13	16	25
C15-cds	40	0	41	22	13	23	25	19	12	12	27	17	21	19	14	13	29	33	23	28
Cad86C-cds	119	0	98	98	69	67	94	69	63	67	95	73	66	85	46	48	89	80	77	99
Cad99C-cds	92	0	94	81	51	53	63	73	56	54	85	64	59	56	47	39	70	80	83	126
Cbp20-cds	31	0	23	16	17	18	25	24	15	15	22	15	19	13	9	12	21	24	29	28
Cby-cds	18	1	14	19	10	10	7	19	6	10	16	10	12	18	8	12	11	13	14	9
Cdc16-cds	332	1	301	227	205	144	231	244	160	150	253	199	214	207	134	135	254	227	279	333
cd-cds	75	0	51	47	47	30	40	39	29	26	43	23	28	38	21	29	39	45	52	35
Cdep-cds	172	0	135	113	99	102	110	95	91	88	102	98	102	88	74	56	107	101	113	152
CecA2-cds	131	0	84	110	72	63	82	78	64	55	100	65	71	82	53	52	89	105	105	159
CecC-cds	14	0	20	14	17	10	20	9	12	14	13	15	11	10	7	5	19	12	19	20
CG10032-cds	39	0	39	46	27	22	30	30	24	18	29	22	30	31	17	13	28	35	43	43
CG10053-cds	40	0	33	26	14	21	35	34	18	17	39	29	21	15	16	22	23	39	41	33
CG10086-cds	33	0	38	28	26	14	27	32	13	14	28	23	17	23	17	11	20	27	21	31
CG10098-cds	28	0	25	27	19	20	33	28	25	21	27	23	21	30	17	24	37	22	33	46
CG10277-cds	45	0	27	28	17	17	29	27	14	22	37	25	16	21	10	13	24	27	25	30
CG10298-cds	21	0	26	19	21	13	18	16	11	22	25	14	15	14	12	12	19	18	20	17
CG10365-cds	59	0	46	55	34	29	32	48	17	33	28	30	38	39	22	25	35	46	50	103
CG10841-cds	79	0	61	44	28	34	47	54	17	30	49	42	28	32	16	27	37	46	35	48
CG10919-cds	17	0	18	9	9	4	10	12	6	7	5	7	10	9	6	5	8	13	9	11
CG11168-cds	56	0	56	36	26	37	39	40	21	30	30	40	22	27	26	28	42	44	54	53
CG1126-cds	72	0	60	67	32	49	64	51	48	40	47	55	48	41	24	33	48	47	48	66
CG11391-cds	52	0	50	52	31	29	38	34	18	30	36	33	39	24	20	23	31	30	48	38
CG11407-cds	16	0	7	11	8	6	7	11	4	10	15	5	10	8	4	10	5	12	12	17
CG11453-cds	87	0	68	55	46	49	50	59	36	44	43	62	28	33	35	25	58	60	45	41
CG11608-cds	44	0	43	26	17	19	37	27	30	18	38	29	26	25	20	26	31	26	55	60
CG11668-cds	19	0	18	13	14	16	10	19	12	20	16	19	14	14	7	13	30	25	23	19
CG11671-cds	69	1	54	55	39	42	44	55	28	39	52	46	41	39	28	26	40	57	54	52
CG11771-cds	16	0	14	13	11	16	17	12	13	16	7	17	15	17	2	10	13	15	20	21
CG11786-cds	19	0	30	23	22	30	25	20	15	25	24	26	10	15	11	20	17	31	22	20
CG11975-cds	80	0	48	40	38	37	43	58	19	33	45	48	33	42	24	29	31	34	45	67
CG1213-cds	53	0	44	42	23	29	30	32	27	20	45	32	27	33	19	20	31	42	30	35
CG12170-cds	117	0	97	81	61	68	84	87	47	59	87	69	64	63	46	43	87	84	86	67
CG12279-cds	72	0	56	53	30	41	36	49	29	32	44	34	37	43	21	41	50	52	52	66
CG12290-cds	110	0	113	82	44	51	93	88	58	59	82	76	63	59	43	40	82	75	92	128
CG12347-cds	18	0	8	9	9	14	8	9	7	7	8	13	19	9	5	10	12	8	12	13
CG12582-cds	68	0	74	75	57	38	63	61	45	40	55	53	55	52	37	42	77	74	69	52
CG12594-cds	176	0	145	127	110	103	104	144	79	73	121	113	90	106	77	72	121	140	112	193
CG12877-cds	22	0	26	14	9	24	6	28	16	9	21	16	8	9	11	3	23	17	12	14
CG12880-cds	123	0	102	113	68	62	87	103	63	58	71	87	69	76	55	58	83	89	112	150
CG12947-cds	64	0	54	55	42	29	39	38	22	28	49	36	34	28	23	28	37	53	31	41
CG13407-cds	47	0	28	24	21	15	21	27	12	21	20	32	15	23	19	14	26	28	26	54
CG13606-cds	76	0	49	54	45	46	57	56	36	25	56	58	44	37	28	28	63	65	50	63
CG13613-cds	50	0	31	29	21	28	36	22	18	19	33	20	24	28	11	16	24	28	34	29
CG13614-cds	28	0	32	27	25	20	22	25	14	19	28	27	22	22	11	9	15	23	29	37
CG13617-cds	40	0	24	43	29	21	35	38	28	24	22	27	26	32	16	24	40	36	30	18
CG13627-cds	37	0	44	25	30	17	33	38	18	17	28	24	26	33	14	14	26	24	52	53
CG13631-cds	46	0	40	14	24	12	25	25	21	19	29	17	30	13	16	20	27	23	20	43
CG13654-cds	13	0	16	20	6	7	19	15	6	9	13	14	10	5	7	8	14	12	9	11
CG13658-cds	165	0	139	120	97	101	114	128	71	94	96	106	90	88	68	78	131	104	137	169
CG13827-cds	23	0	27	25	15	25	26	22	11	16	29	18	18	15	15	11	18	19	19	24
CG13838-cds	12	0	5	15	4	4	7	21	6	6	5	8	3	10	4	3	10	9	5	11
CG13843-cds	23	0	19	22	12	9	12	12	9	11	18	14	15	11	8	7	19	14	10	12
CG14257-cds	35	0	27	27	10	22	21	31	20	15	26	31	18	27	18	12	31	28	23	22
CG1427-cds	68	0	68	69	49	43	42	67	38	36	54	45	55	48	47	29	73	81	66	72
CG14285-cds	44	0	47	27	18	25	32	29	28	25	29	35	33	26	21	19	32	35	51	64
CG14286-cds	33	0	37	33	12	22	17	26	15	15	32	26	25	25	8	15	20	31	32	39
CG14302-cds	106	0	74	109	58	55	63	64	43	57	74	83	80	57	36	41	80	87	101	129
CG14314-cds	47	0	43	39	36	25	21	23	14	16	28	31	23	19	23	14	27	38	27	15
CG14315-cds	51	1	24	24	22	19	26	23	16	19	32	27	26	28	18	13	29	26	34	35
CG14317-cds	8	0	5	5	4	6	8	8	5	7	8	5	4	9	4	2	7	8	4	12
CG14321-cds	20	0	29	12	18	9	10	16	16	11	17	12	14	12	2	8	8	11	16	8
CG14354-cds	81	0	75	65	45	35	47	54	44	48	52	44	59	48	31	29	53	50	50	67
CG14515-cds	19	0	18	16	9	9	10	6	8	6	17	11	11	9	6	5	8	14	11	12
CG14516-cds	26	0	29	27	21	15	26	24	13	18	33	13	26	17	20	9	33	26	34	17
CG14608-cds	8	0	3	0	5	5	3	6	2	1	4	1	3	2	1	3	4	1	3	9
CG14645-cds	11	0	10	8	4	6	10	12	3	7	10	2	11	5	10	8	4	7	8	12
CG14651-cds	12	0	9	9	3	9	14	3	7	6	6	4	6	10	3	3	6	10	16	19
CG14664-cds	60	0	49	45	25	34	41	38	31	18	33	28	32	25	36	21	34	38	43	59
CG14708-cds	31	0	38	23	18	20	26	29	12	22	29	27	19	28	7	14	30	36	19	25
CG14710-cds	17	0	11	19	6	12	23	18	16	6	13	12	15	21	5	5	18	21	13	15
CG14715-cds	40	0	24	32	19	21	23	20	18	13	13	15	14	21	13	10	26	22	10	20
CG14717-cds	59	0	70	69	44	48	59	50	32	44	68	56	41	59	34	44	66	48	64	71
CG14718-cds	187	0	131	129	85	79	122	112	84	83	145	115	91	87	78	81	119	144	138	170
CG14722-cds	63	0	58	52	36	33	43	43	23	33	44	42	30	40	28	24	49	47	30	37
CG14736-cds	23	0	24	16	13	11	18	26	15	11	14	15	20	11	11	9	16	18	19	11
CG14855-cds	94	0	81	67	35	53	46	54	40	35	50	51	57	53	35	33	54	53	67	85
CG14857-cds	30	0	25	41	17	18	16	18	15	9	13	16	11	17	12	16	18	18	18	29
CG14860-cds	9	0	7	9	8	3	10	6	4	9	3	2	11	5	7	5	5	6	4	14
CG14882-cds	65	0	50	47	29	21	34	52	27	20	46	35	37	34	24	22	38	48	34	69
CG1542-cds	28	0	26	22	26	10	24	17	21	20	31	21	20	29	12	10	30	25	26	31
CG15515-cds	69	0	61	45	40	29	51	55	42	41	47	35	52	44	41	31	52	60	46	72
CG15522-cds	7	0	7	9	8	10	4	7	1	3	5	7	7	5	7	4	5	7	13	11
CG15529-cds	32	0	26	36	10	16	25	19	15	16	21	24	17	22	8	16	29	29	25	24
CG15594-cds	119	0	92	78	61	62	78	88	50	56	75	71	77	74	46	38	72	72	91	108
CG15817-cds	28	0	22	18	11	15	12	18	17	10	13	12	7	11	9	6	15	18	20	15
CG1635-cds	19	0	12	11	8	8	7	6	13	10	4	7	11	10	4	6	12	11	9	10
CG16727-cds	20	0	20	16	18	8	11	12	13	13	12	16	19	13	11	5	23	24	18	23
CG16817-cds	64	0	62	46	31	37	35	46	27	31	58	45	33	52	29	29	44	48	45	55
CG17189-cds	36	0	30	28	23	23	31	38	20	19	24	31	26	31	16	17	31	24	44	62
CG17202-cds	52	0	32	30	28	24	23	29	19	20	28	24	22	26	21	23	25	29	42	50
CG17244-cds	79	0	66	49	37	38	46	53	34	33	66	40	34	32	30	32	56	53	39	50
CG17625-cds	86	0	83	63	48	49	58	63	45	64	57	60	60	76	34	37	67	69	67	87
CG17721-cds	34	0	25	29	13	16	14	23	12	13	16	14	19	22	7	15	19	23	21	36
CG17751-cds	13	0	13	8	8	8	10	11	8	3	13	4	9	2	3	5	9	5	16	16
CG17856-cds	196	0	167	154	119	113	122	140	105	100	149	114	102	126	86	63	149	147	140	181
CG17917-cds	46	0	36	32	17	23	32	28	11	13	26	27	27	30	19	15	33	31	41	57
CG17930-cds	118	0	98	90	55	58	52	73	55	46	67	56	55	68	42	38	71	70	55	45
CG18048-cds	75	0	58	57	50	28	46	57	35	38	62	68	42	48	40	34	63	58	50	57
CG18347-cds	50	0	45	50	25	26	39	37	28	28	40	40	34	45	23	22	37	56	42	54
CG18428-cds	68	0	51	70	29	46	42	54	40	31	44	44	49	33	29	18	48	54	46	48
CG18437-cds	93	0	81	49	54	53	51	61	38	47	70	60	42	48	46	35	64	64	69	87
CG18673-cds	55	1	42	43	39	37	37	44	19	22	44	36	38	37	30	23	37	52	35	53
CG18731-cds	49	0	34	26	14	13	25	28	17	15	24	18	25	23	16	9	21	32	37	41
CG18754-cds	31	0	29	22	19	22	30	21	12	18	26	19	22	20	16	18	29	28	23	50
CG1910-cds	13	0	6	13	5	9	14	9	8	9	8	11	6	7	2	4	11	11	5	7
CG1951-cds	117	0	79	94	71	69	80	89	53	66	86	67	63	73	31	52	78	96	63	67
CG1969-cds	20	0	18	13	12	12	10	12	15	12	16	16	17	17	13	7	21	20	18	17
CG2678-cds	36	0	19	24	15	15	19	20	15	9	18	12	20	11	10	11	14	16	21	12
CG31038-cds	51	0	30	17	16	34	15	24	18	18	34	18	23	32	10	18	15	28	34	34
CG31091-cds	40	0	44	40	28	26	26	26	22	18	28	26	17	22	23	17	29	32	21	38
CG31103-cds	152	0	134	112	95	87	97	126	81	93	129	95	127	118	63	76	122	124	119	154
CG31106-cds	23	0	19	16	10	9	18	12	7	10	14	12	11	17	12	14	7	16	18	23
CG31223-cds	44	0	42	37	17	26	31	32	17	23	32	26	23	30	23	9	27	33	28	24
CG31248-cds	23	0	14	14	12	19	18	22	8	11	20	14	14	16	5	14	20	25	13	15
CG31259-cds	36	0	45	28	18	25	20	19	18	10	24	22	22	13	15	19	16	28	32	46
CG31269-cds	116	0	79	71	65	75	68	70	41	52	66	64	55	70	40	49	69	75	99	103
CG31279-cds	85	0	65	72	34	51	38	65	46	34	57	54	49	57	29	42	52	52	73	83
CG31323-cds	164	1	174	113	87	90	111	129	80	77	117	97	110	99	74	72	101	111	124	186
CG31324-cds	63	0	58	54	54	32	55	33	49	38	45	59	43	39	30	27	52	51	51	52
CG31343-cds	43	0	46	37	38	29	29	33	18	16	27	34	32	23	26	19	35	38	49	65
CG31436-cds	34	0	35	27	13	22	24	40	24	19	27	24	20	32	12	18	27	36	31	40
CG31465-cds	49	0	41	30	17	13	27	32	24	15	35	24	13	27	14	12	33	23	45	67
CG31526-cds	34	0	28	26	18	16	24	20	15	14	23	16	18	17	5	18	19	19	18	16
CG3199-cds	10	0	9	6	5	8	9	16	11	7	10	11	11	6	7	5	11	13	10	7
CG3259-cds	16	0	24	20	14	5	6	13	4	5	17	6	3	13	4	6	14	14	11	16
CG33333-cds	70	0	48	47	36	36	45	47	24	39	59	55	36	37	33	17	49	49	50	52
CG33630-cds	71	0	46	46	41	42	37	37	39	28	46	45	39	38	30	36	52	54	44	25
CG33783-cds	70	0	50	60	32	28	42	37	24	22	51	35	36	39	26	36	49	43	53	61
CG33970-cds	11	0	11	12	10	9	11	4	7	11	20	8	8	3	5	9	14	10	7	8
CG34114-cds	85	0	69	74	39	38	52	50	38	33	56	42	49	51	34	28	56	61	67	89
CG34277-cds	43	0	42	28	32	27	29	27	13	22	30	16	31	27	12	24	30	35	32	49
CG34281-cds	32	0	23	22	14	17	19	14	18	10	23	25	16	20	16	12	23	18	18	35
CG34301-cds	40	0	33	19	8	13	14	16	15	13	17	16	18	11	7	14	21	19	13	20
CG34308-cds	37	0	37	17	11	16	26	23	13	13	27	18	19	21	13	17	22	20	30	39
CG34347-cds	72	0	82	79	47	49	61	47	37	42	73	52	55	44	36	37	68	69	36	45
CG34362-cds	129	0	81	69	72	55	72	70	40	53	80	62	64	60	36	41	68	71	59	72
CG3505-cds	75	0	86	90	60	73	71	80	55	49	71	69	62	72	50	50	86	96	70	113
CG3631-cds	63	0	36	36	32	42	34	39	18	24	40	36	28	34	25	20	30	40	39	63
CG3817-cds	20	0	25	16	10	28	17	19	6	15	18	15	11	12	11	6	29	10	10	4
CG3909-cds	66	0	50	48	31	34	41	49	32	40	45	37	34	39	20	23	51	55	48	55
CG3916-cds	55	0	41	35	20	35	43	38	25	35	57	33	22	23	18	24	38	50	34	32
CG3999-cds	88	0	70	58	52	42	62	59	46	47	58	59	59	65	33	25	55	52	82	118
CG4089-cds	118	0	109	83	57	67	60	73	58	55	73	70	70	86	38	52	89	84	85	79
CG4115-cds	24	0	15	30	17	6	24	16	14	14	17	12	12	8	15	17	17	17	18	13
CG42322-cds	15	0	18	12	14	5	11	7	12	14	10	12	9	8	5	7	12	14	11	13
CG42327-cds	99	0	84	57	48	48	62	59	35	44	66	56	54	47	35	35	75	49	56	57
CG42335-cds	43	0	39	36	25	23	24	37	20	26	33	31	20	30	18	20	31	29	38	20
CG42537-cds	109	0	97	81	60	48	68	71	55	63	90	62	74	63	32	43	76	80	76	103
CG42558-cds	32	0	19	31	15	28	15	14	14	21	23	19	22	24	12	21	21	25	23	28
CG42795-cds	126	1	77	72	50	61	64	69	47	43	69	64	53	55	35	39	74	72	63	70
CG43061-cds	49	0	30	46	31	23	35	38	25	28	31	29	37	33	32	24	35	39	46	53
CG43320-cds	40	0	36	30	34	28	18	24	7	24	48	28	25	17	12	21	25	39	19	21
CG43342-cds	89	0	73	63	63	66	59	69	51	49	69	70	52	62	42	43	71	93	84	104
CG43427-cds	23	1	17	17	9	13	12	16	9	7	11	18	15	15	8	9	12	14	27	37
CG43445-cds	85	0	72	71	50	47	62	52	42	50	55	45	44	43	29	31	53	47	61	48
CG44158-cds	17	0	12	11	7	8	7	7	10	8	19	10	14	6	6	8	12	10	14	20
CG4511-cds	29	0	27	16	12	13	15	25	13	15	17	12	12	13	8	6	23	20	18	21
CG4570-cds	11	0	10	7	7	11	5	7	4	4	6	6	8	3	3	1	7	8	6	5
CG4576-cds	99	0	100	94	44	54	59	66	44	40	65	63	52	61	42	34	63	72	88	98
CG4662-cds	19	0	13	10	11	6	13	16	11	9	6	16	13	5	11	5	12	11	11	21
CG4686-cds	81	0	70	56	34	43	34	61	35	44	66	43	47	34	32	35	41	48	59	67
CG4820-cds	61	0	52	45	27	26	42	48	21	37	33	39	27	30	29	22	43	44	26	26
CG4849-cds	212	0	176	132	84	96	94	112	72	76	122	104	78	94	68	62	122	120	116	116
CG5023-cds	56	0	58	44	35	46	32	36	23	28	34	30	35	38	24	20	53	47	38	38
CG5028-cds	32	0	36	25	25	25	35	30	21	12	31	28	28	22	16	19	27	32	42	72
CG5039-cds	151	0	117	104	75	89	103	131	85	89	101	87	83	99	66	57	124	123	84	100
CG5196-cds	100	0	97	79	55	62	67	65	64	43	71	76	62	69	42	46	73	70	74	107
CG5205-cds	14	0	17	8	8	5	12	10	9	11	15	7	10	9	3	10	12	14	14	18
CG5213-cds	63	0	42	36	24	36	41	44	28	33	34	40	23	23	27	23	43	38	23	41
CG5220-cds	85	0	53	48	42	49	50	55	41	41	56	46	33	41	35	32	54	55	60	75
CG5270-cds	124	0	81	97	56	60	73	80	35	68	78	79	60	68	43	45	99	100	103	106
CG5399-cds	72	0	61	55	26	37	46	58	31	46	58	47	38	35	23	22	56	45	52	63
CG5484-cds	103	0	99	78	63	59	71	74	50	47	64	42	52	73	46	35	71	76	68	108
CG5516-cds	61	0	63	70	44	47	46	50	40	36	40	61	39	44	24	33	58	58	42	36
CG5521-cds	48	0	44	34	31	29	30	38	30	17	45	30	21	29	23	16	32	38	26	26
CG5614-cds	16	0	10	10	8	11	7	19	9	4	11	8	8	7	4	6	6	18	12	15
CG5621-cds	102	0	72	69	37	50	66	68	53	41	55	46	47	70	36	40	56	73	94	95
CG5697-cds	30	0	35	31	18	24	29	27	14	17	16	27	21	30	16	11	31	29	21	35
CG5862-cds	27	0	18	17	19	11	16	22	10	12	26	15	10	10	10	5	14	9	10	10
CG5873-cds	155	1	137	131	99	99	85	111	72	70	119	121	111	102	50	64	112	123	131	134
CG5902-cds	77	0	58	67	50	33	59	53	36	41	49	45	41	43	36	26	47	52	51	67
CG5913-cds	32	0	14	17	13	19	14	16	12	12	17	15	15	15	7	7	21	9	16	13
CG5934-cds	101	0	82	72	44	52	53	69	57	43	65	59	55	52	31	38	69	88	46	72
CG6026-cds	37	1	32	24	16	16	20	26	19	14	25	13	17	18	11	8	23	27	21	23
CG6154-cds	30	0	26	31	16	11	18	15	10	14	22	22	15	10	12	10	24	22	7	17
CG6332-cds	65	0	50	55	32	29	31	36	34	26	48	49	29	35	16	22	40	40	58	57
CG6364-cds	65	0	41	43	35	29	35	40	29	36	47	33	35	26	24	28	42	44	52	54
CG6726-cds	90	0	73	47	49	49	44	59	42	39	47	51	45	40	28	35	55	57	61	80
CG6733-cds	19	0	14	9	7	8	16	7	4	7	10	8	10	14	2	5	9	6	7	10
CG6901-cds	18	0	18	20	13	14	11	16	10	14	12	10	14	5	2	11	19	18	11	15
CG7006-cds	72	0	63	38	34	38	33	42	30	39	51	34	28	33	28	26	46	45	45	39
CG7031-cds	30	0	15	27	14	13	12	21	13	12	19	26	12	16	14	10	15	9	19	31
CG7069-cds	65	0	44	43	36	36	31	37	29	25	45	32	28	23	24	28	40	44	46	63
CG7488-cds	47	0	33	32	16	20	40	36	19	27	45	37	30	29	22	18	42	37	31	37
CG7518-cds	57	0	33	39	17	24	31	35	26	25	35	24	17	15	20	22	40	36	19	27
CG7702-cds	65	0	46	35	36	46	51	44	30	32	66	41	40	41	37	20	49	45	47	37
CG7708-cds	43	1	37	26	29	34	35	23	30	30	37	27	21	22	27	17	35	39	37	25
CG7713-cds	121	0	101	85	56	66	83	72	40	56	89	73	91	69	44	54	72	84	115	121
CG7794-cds	57	0	45	48	25	42	39	41	30	19	38	34	36	40	34	24	33	45	40	62
CG7950-cds	62	0	35	39	43	31	30	38	26	26	48	34	32	23	22	19	40	33	34	43
CG7956-cds	32	0	34	19	27	25	25	31	17	16	28	27	23	16	19	15	25	31	34	28
CG8132-cds	60	0	44	34	22	38	37	35	19	20	30	41	24	24	17	19	37	45	31	30
CG8135-cds	44	2	45	38	20	38	41	31	20	17	32	34	29	37	10	23	33	33	33	83
CG8138-cds	72	0	77	71	49	51	67	59	52	46	66	55	62	44	42	30	57	72	65	60
CG8141-cds	68	0	46	52	38	40	40	42	24	31	48	43	37	41	20	39	53	51	59	84
CG8147-cds	21	0	20	17	6	12	11	16	6	10	17	11	5	15	9	4	12	23	18	24
CG8176-cds	41	0	29	22	16	14	27	24	13	5	18	19	12	10	10	14	20	32	15	24
CG8202-cds	74	0	50	66	32	35	36	35	24	22	33	27	41	43	19	26	46	37	42	76
CG8223-cds	26	0	21	31	22	21	22	20	14	22	23	22	15	16	11	14	22	34	30	34
CG8301-cds	31	0	38	25	16	20	22	25	20	16	32	26	25	21	20	9	27	20	22	27
CG8358-cds	88	0	75	65	56	58	50	75	46	48	57	62	47	51	25	42	75	70	45	45
CG8417-cds	25	0	16	22	10	13	14	10	7	18	13	10	10	13	6	9	14	18	17	14
CG8420-cds	73	0	80	76	57	64	42	60	39	39	79	61	50	56	31	39	60	63	62	53
CG8436-cds	31	0	33	31	15	13	15	28	23	19	19	25	24	13	8	12	27	21	12	9
CG8526-cds	118	0	101	87	64	79	84	87	59	61	97	72	58	64	49	47	91	81	99	121
CG8630-cds	9	0	10	5	5	4	7	12	5	3	8	7	8	11	7	4	2	7	7	8
CG9269-cds	24	0	15	13	11	8	16	12	6	21	18	14	12	10	7	3	12	14	18	16
CG9286-cds	94	0	66	61	46	58	59	55	34	48	64	64	62	43	38	40	62	81	80	93
CG9312-cds	58	0	54	35	34	24	53	34	27	30	43	25	31	27	29	24	40	50	36	52
CG9589-cds	93	0	76	75	45	56	71	66	49	51	64	45	58	62	35	29	61	66	74	106
CG9590-cds	65	0	46	60	30	28	30	39	34	31	46	30	31	40	26	22	42	45	44	53
CG9682-cds	59	0	56	42	35	25	44	39	18	27	28	25	34	33	20	27	40	43	35	26
CG9795-cds	64	0	45	45	46	49	35	47	35	25	32	46	34	38	19	28	58	42	47	39
CG9990-cds	74	0	74	60	49	49	58	43	43	30	54	45	46	44	31	35	58	72	70	112
cona-cds	74	0	49	43	41	55	55	39	40	34	52	41	48	37	35	26	43	60	52	63
cpo-cds	45	0	36	41	37	31	27	35	28	21	33	30	18	29	15	24	48	36	29	17
Cpr100A-cds	78	0	74	61	41	52	55	68	32	41	63	64	51	48	33	33	54	67	73	94
Cpr92F-cds	145	1	129	136	73	90	104	105	81	83	118	94	112	83	52	72	133	135	133	176
Crz-cds	138	0	109	100	92	87	100	111	74	48	101	95	71	82	56	63	88	121	77	70
Cyp12a5-cds	7	0	8	4	3	1	6	2	1	2	2	5	4	5	1	4	4	4	2	7
Cyp12e1-cds	77	0	53	55	31	40	47	43	48	29	46	47	41	45	20	30	50	53	53	86
Cyp6d4-cds	54	0	66	50	36	37	49	56	25	42	44	36	44	37	36	24	44	58	64	61
dan-cds	31	0	19	26	16	7	30	18	14	15	16	24	11	21	12	11	19	19	19	23
danr-cds	92	0	80	76	40	52	59	54	50	38	70	61	37	51	46	39	57	68	58	61
Desi-cds	50	0	50	49	33	30	29	32	22	21	41	27	23	26	20	17	42	48	30	35
Dfd-cds	48	0	48	32	32	27	32	36	26	19	37	38	40	31	26	18	22	42	38	26
Dhc98D-cds	78	0	58	45	39	34	46	38	23	29	51	37	47	31	26	28	41	54	70	70
Diedel2-cds	20	0	14	17	14	10	10	10	2	14	5	9	13	13	8	8	10	11	14	22
Dis3-cds	201	0	172	150	110	106	103	135	87	85	146	128	122	112	74	75	136	149	140	172
dmrt93B-cds	71	0	75	62	27	40	57	55	35	28	48	47	30	46	24	29	44	41	41	45
dmt-cds	52	0	39	31	30	33	32	42	21	24	26	28	27	32	22	14	38	32	43	45
DNApol-iota-cds	97	0	77	72	49	40	50	65	41	48	57	43	53	47	36	40	65	66	47	83
Droj2-cds	60	0	47	38	24	34	38	40	27	24	42	46	37	36	20	20	36	45	38	62
Dys-cds	26	1	32	30	21	15	19	17	22	12	28	16	26	24	14	16	22	16	17	32
E(spl)m7-HLH-cds	27	0	26	18	11	21	17	24	8	15	15	14	17	14	8	9	20	19	16	7
ea-cds	26	0	29	19	19	15	24	22	18	16	24	23	19	20	14	15	31	34	21	22
Ect3-cds	16	0	25	13	15	13	16	12	2	14	14	18	13	10	15	5	20	18	14	15
eIF4AIII-cds	20	0	28	23	16	8	16	19	13	15	19	14	16	17	9	14	21	28	21	23
Ela-cds	65	1	46	52	25	31	28	35	34	24	49	38	29	21	21	21	48	34	56	40
Esyt2-cds	34	0	24	33	25	23	23	18	20	17	29	27	24	19	10	12	31	28	26	33
ETHR-cds	130	0	116	74	65	65	88	88	67	55	85	85	73	74	44	51	88	89	92	103
Fer2LCH-cds	31	0	27	17	14	19	12	20	12	9	23	16	16	15	12	11	16	10	15	27
Fip1-cds	18	0	9	14	5	6	9	14	5	11	13	9	10	8	1	10	13	16	8	8
fray-cds	98	1	80	62	43	57	84	85	52	43	74	51	52	80	39	36	75	61	83	121
GckIII-cds	39	0	26	31	17	25	24	29	23	20	25	28	20	25	12	6	28	32	37	32
gish-cds	41	0	54	35	22	23	26	36	19	25	34	31	25	19	20	19	33	23	22	25
glob3-cds	29	0	26	21	14	22	15	25	20	21	17	23	22	17	11	11	19	25	28	16
Glut4EF-cds	26	0	16	11	10	4	15	14	11	9	13	14	14	9	5	11	12	9	18	19
Gos28-cds	35	0	39	31	26	17	23	40	19	27	40	24	27	17	14	25	31	25	27	32
Gp93-cds	20	0	23	17	11	10	12	12	12	9	14	17	15	14	6	6	13	18	21	15
Gprk2-cds	41	0	31	29	19	25	26	32	19	24	21	22	31	23	10	16	33	34	30	44
grass-cds	37	0	29	23	22	14	16	29	10	11	17	17	19	23	16	11	19	29	22	30
GstD11-cds	78	0	51	40	44	56	45	43	39	41	61	37	36	46	40	25	51	64	66	67
GstD3-cds	63	0	52	56	50	37	43	50	35	39	45	40	31	41	27	24	52	46	40	61
GstD4-cds	45	0	45	45	24	31	26	44	28	31	35	36	27	36	20	15	38	32	45	50
GstD7-cds	69	0	63	48	53	30	50	58	44	27	54	35	29	31	26	23	38	47	57	39
Gyc-89Da-cds	172	0	162	150	104	90	100	137	97	91	122	97	95	100	89	83	129	139	130	170
Gyc-89Db-cds	105	0	91	96	65	63	60	91	62	58	70	53	48	57	54	46	76	88	87	101
Gycalpha99B-cds	36	0	29	30	16	17	21	19	14	12	23	31	20	23	10	18	26	24	23	30
Gycbeta100B-cds	42	0	43	30	18	20	20	22	20	20	18	27	18	18	11	17	22	31	26	39
H-cds	36	0	27	33	26	12	26	22	15	20	23	26	21	23	19	14	26	25	26	17
hdc-cds	145	0	101	76	71	83	74	108	50	70	82	78	67	71	52	61	87	115	91	97
Hexim-cds	60	0	57	49	33	23	40	50	34	38	49	38	22	44	19	24	45	59	45	55
Ho-cds	20	0	15	6	5	2	7	9	3	7	11	9	11	8	3	4	10	5	9	9
Hr96-cds	26	0	15	18	8	15	4	20	10	12	17	16	11	10	9	7	13	14	10	18
Hsc70-4-cds	46	0	30	31	23	28	29	26	21	22	24	30	23	24	20	16	41	45	26	45
Hsp70Bbb-cds	48	0	34	26	26	24	12	36	24	20	30	32	20	24	36	20	28	28	26	28
htt-cds	142	0	118	95	59	64	76	83	68	58	91	79	60	80	44	51	89	92	100	186
Ice2-cds	53	0	53	37	37	37	41	44	30	28	53	45	35	50	27	22	44	50	40	69
Invadolysin-cds	72	0	55	57	38	33	51	53	32	41	38	44	38	43	30	29	40	54	43	56
Ipp-cds	20	0	27	33	10	23	17	15	17	20	27	16	25	17	9	7	19	21	17	36
Ir85a-cds	17	0	17	19	4	8	16	20	11	8	15	18	10	16	6	10	15	22	17	14
Ir94f-cds	39	0	33	38	22	22	18	23	18	12	26	21	22	22	18	11	19	30	34	27
jigr1-cds	58	0	51	45	29	30	31	56	21	25	38	23	25	32	14	21	45	47	43	41
jvl-cds	24	0	21	21	18	10	18	13	9	11	18	20	18	9	10	8	22	13	14	13
Kaz-m1-cds	42	0	23	25	27	20	26	29	17	12	34	29	13	26	14	10	20	30	11	28
koko-cds	44	0	38	39	32	21	36	25	22	29	41	26	28	22	29	33	37	32	46	54
lap-cds	38	0	29	23	23	15	22	22	9	16	26	15	24	14	13	10	43	27	20	31
lkb1-cds	51	0	42	37	23	34	37	35	19	16	32	25	28	17	15	25	33	30	30	38
Lnk-cds	30	0	28	30	21	13	27	39	11	17	18	23	23	24	16	17	31	22	29	42
Madm-cds	32	0	24	36	22	31	31	28	15	20	27	27	35	21	11	14	31	22	35	45
MBD-like-cds	147	0	119	113	100	76	85	96	64	74	113	97	76	76	57	79	94	112	98	137
Mcm2-cds	43	0	35	23	20	28	32	25	29	23	33	25	25	22	14	16	27	23	31	26
MCO3-cds	62	0	30	16	19	18	35	24	28	9	31	26	29	19	14	18	38	34	35	44
Men-b-cds	88	0	55	47	32	36	48	48	29	32	49	36	42	40	37	30	45	55	51	82
Mms19-cds	74	0	62	53	46	41	54	52	38	47	48	57	39	49	33	29	56	59	55	55
mod-cds	51	0	35	25	15	22	38	29	17	20	23	27	14	19	22	12	31	31	30	39
moi-cds	44	0	47	31	16	21	36	27	26	25	30	33	29	29	22	28	35	38	49	76
mRpL11-cds	30	0	32	23	17	17	27	19	9	14	23	9	21	19	13	14	19	22	18	28
mRpL40-cds	52	0	57	45	29	32	34	33	26	23	44	35	29	34	23	26	44	48	26	39
ms(3)K81-cds	53	0	34	23	26	26	23	30	13	21	26	21	23	28	20	22	19	28	15	22
Ms-cds	33	0	21	21	9	21	20	10	16	15	19	17	22	21	17	18	26	23	23	40
mtg-cds	101	0	89	68	50	47	53	62	44	45	64	47	60	61	48	45	59	82	81	94
mthl11-cds	71	1	48	53	38	47	48	60	29	34	39	43	43	42	24	33	44	48	53	62
nAChRalpha2-cds	137	0	127	100	89	83	105	93	70	73	100	109	69	100	58	47	109	108	92	161
nerfin-2-cds	47	0	33	18	22	24	28	28	20	27	18	14	15	15	13	18	23	24	34	21
Nlg4-cds	52	0	48	30	28	36	30	40	31	27	34	28	30	24	17	23	29	36	32	47
nos-cds	78	0	88	50	46	54	63	61	41	45	63	44	55	64	38	36	53	75	74	84
Nup37-cds	40	0	34	40	35	28	32	48	20	28	33	36	30	54	32	23	47	36	48	51
Nup43-cds	30	0	35	25	25	18	32	26	14	17	22	11	25	21	18	20	26	29	21	37
Nup58-cds	259	1	200	216	125	143	158	184	126	130	182	187	171	172	115	114	166	202	201	240
nxf4-cds	24	0	24	15	12	9	10	12	15	12	12	8	13	16	6	11	15	15	25	29
nyo-cds	33	0	36	29	16	27	23	22	22	17	28	25	27	24	14	10	19	23	29	25
Obp99a-cds	38	0	26	18	16	13	25	27	17	9	20	24	13	15	13	12	15	32	24	28
opa-cds	19	0	10	9	14	11	10	16	4	9	11	11	13	12	10	9	10	15	18	12
Or82a-cds	21	0	13	15	7	13	15	13	9	14	19	13	11	15	9	4	14	9	15	21
Or88a-cds	86	0	61	45	39	39	49	59	36	36	49	43	55	44	33	24	52	51	66	78
Or98b-cds	151	0	137	122	98	86	101	109	75	68	109	100	88	91	61	72	108	120	140	144
Orct-cds	77	0	39	36	30	46	30	39	22	28	38	51	35	35	16	22	43	36	46	59
ort-cds	45	0	31	36	20	27	39	33	30	22	44	33	27	18	17	15	41	28	36	49
Osi12-cds	55	0	32	34	32	24	29	38	26	16	39	26	21	20	16	14	33	28	33	46
Osi13-cds	40	0	27	37	25	21	18	26	15	14	36	20	21	17	15	17	25	27	24	26
Osi14-cds	48	0	35	35	36	34	32	31	24	25	34	27	15	19	24	19	35	38	37	29
Osi17-cds	89	1	85	72	57	45	50	63	37	53	62	64	52	45	25	45	71	57	80	74
Osi19-cds	26	0	12	25	19	12	15	16	13	8	24	15	21	16	8	11	12	20	20	20
Osi3-cds	24	0	24	25	16	17	14	20	21	14	18	11	14	13	9	8	24	24	24	23
Osi5-cds	27	0	14	19	19	9	9	16	6	10	13	17	10	13	6	10	6	11	14	14
P5cr-2-cds	36	0	36	24	17	21	21	22	20	20	26	12	26	18	13	21	21	18	30	33
P5cr-cds	47	0	39	41	23	27	36	37	29	20	51	32	22	37	26	22	29	35	47	40
Pak-cds	114	0	124	113	80	76	113	97	64	67	83	65	87	57	52	60	95	112	73	91
pasha-cds	27	0	25	20	10	19	19	17	11	8	17	9	16	15	12	11	21	15	19	24
Pbp95-cds	46	0	38	32	19	19	23	34	12	28	30	22	22	18	13	20	32	30	31	36
Pebp1-cds	210	0	202	167	124	119	185	158	105	120	183	143	173	144	80	88	176	198	234	354
Pif2-cds	96	0	94	91	50	55	46	58	58	43	60	81	58	60	49	48	86	74	91	147
Pk92B-cds	8	0	10	21	12	10	12	9	8	8	16	12	4	9	8	6	11	12	14	20
Pkc98E-cds	69	0	73	53	28	35	43	48	30	37	42	49	31	33	27	19	34	51	40	53
Pp1alpha-96A-cds	40	1	45	33	21	27	36	32	20	28	28	24	32	34	16	25	27	38	32	53
ppk19-cds	30	0	25	18	15	17	30	12	16	20	21	19	17	19	19	13	19	23	29	26
PQBP1-cds	22	0	10	7	12	6	9	5	7	12	15	7	4	11	4	7	10	11	7	8
pr-set7-cds	116	0	104	64	69	58	60	66	45	49	86	56	48	48	41	44	93	81	79	73
psidin-cds	11	0	17	13	11	9	9	8	7	7	4	6	6	12	9	6	5	12	6	8
Ptp99A-cds	108	0	90	104	72	78	71	101	54	66	107	52	65	74	53	34	80	96	96	161
pug-cds	86	0	77	61	43	42	53	50	23	37	57	45	40	41	34	26	53	46	59	65
PyK-cds	166	0	135	102	86	74	95	85	63	64	93	89	79	80	63	58	116	112	89	124
Rab7-cds	42	0	31	31	23	14	26	33	21	25	26	15	22	24	21	12	23	23	42	33
RacGAP84C-cds	28	0	18	22	21	18	22	22	11	17	24	12	13	18	10	11	13	18	29	30
Ranbp9-cds	37	0	25	19	11	16	14	22	13	14	21	16	17	17	7	13	21	23	23	31
Rbf2-cds	54	0	54	27	32	39	36	54	24	31	42	31	32	34	24	20	40	47	59	57
Rbp-cds	33	0	27	23	22	31	31	24	13	23	23	33	15	12	10	5	25	29	39	32
repo-cds	58	0	34	35	34	38	36	41	24	28	45	33	23	28	23	29	37	41	43	55
Rh6-cds	100	0	78	77	51	55	62	56	40	34	73	62	53	44	32	41	59	75	61	113
rha-cds	130	0	99	75	74	66	70	75	48	47	64	46	57	73	45	44	82	82	68	95
RhoGAP92B-cds	48	0	26	39	22	18	26	22	14	19	29	18	24	27	10	20	21	30	29	22
Rpb10-cds	26	0	17	17	12	12	19	23	14	20	9	13	6	16	8	11	19	12	14	20
RpII18-cds	16	0	11	10	6	7	7	9	7	8	10	9	5	11	6	8	17	8	11	16
RpL4-cds	80	0	42	53	37	32	54	47	30	31	62	32	28	39	30	26	48	42	47	56
RpS10a-cds	10	0	12	9	10	9	6	8	9	4	7	10	11	8	3	6	12	9	8	5
RpS30-cds	72	0	70	55	50	59	60	57	48	40	68	73	50	45	37	35	60	80	50	54
Rpt5-cds	189	0	163	151	114	95	138	138	101	88	147	116	101	115	71	78	139	142	141	178
RYa-R-cds	29	1	23	19	10	20	18	15	6	13	19	14	15	17	13	5	25	21	30	28
ry-cds	18	0	9	8	2	6	7	9	5	9	8	8	11	7	9	3	8	5	5	12
Sas-6-cds	115	0	92	83	67	50	76	81	59	71	60	66	56	56	53	54	71	101	79	83
Sdr-cds	55	0	61	51	33	35	41	36	21	26	51	41	29	29	22	25	31	48	47	65
sds22-cds	65	1	87	38	33	35	46	36	27	25	42	43	25	21	26	19	38	42	44	29
SF1-cds	65	0	73	62	45	47	45	47	34	30	59	41	45	33	33	33	62	54	47	60
sim-cds	18	0	7	10	6	4	6	12	5	7	16	5	11	5	3	3	6	15	7	13
Sirt7-cds	13	0	17	20	12	16	10	20	17	11	15	13	18	19	8	12	20	13	20	17
skap-cds	53	0	49	44	30	29	47	31	20	25	49	35	32	37	24	32	31	44	51	91
Skeletor-cds	186	0	150	113	108	106	128	129	82	102	121	103	100	90	68	76	113	128	113	153
SKIP-cds	46	0	48	33	24	30	32	35	20	23	40	31	26	27	17	21	37	31	44	37
sle-cds	43	1	41	44	25	32	30	30	19	25	43	31	20	36	18	17	44	35	41	37
slo-cds	20	0	11	13	8	11	20	8	7	6	14	14	11	12	7	10	17	12	22	22
Snm1-cds	14	0	23	14	9	14	15	20	9	10	15	17	8	7	15	5	14	14	10	15
Sodh-1-cds	15	0	7	13	14	10	10	17	10	8	15	18	11	8	11	12	18	10	13	30
Sox100B-cds	42	0	26	32	31	15	21	24	12	23	28	22	20	27	17	14	27	38	33	43
spas-cds	140	0	92	80	74	68	75	84	52	69	92	94	71	76	59	49	82	95	96	115
SpdS-cds	25	0	22	28	11	20	17	24	18	16	17	18	17	28	15	14	18	17	29	37
Spn100A-cds	76	0	77	76	51	55	56	57	38	46	72	51	39	56	35	41	57	72	67	105
Spn85F-cds	57	0	50	44	24	31	27	34	30	22	41	46	29	31	21	34	38	31	31	41
Spt3-cds	44	0	36	29	33	22	35	33	21	25	24	34	14	21	15	15	16	32	32	47
sro-cds	34	0	30	29	19	19	26	19	19	16	25	24	18	18	13	18	19	30	20	26
Srp72-cds	101	0	75	71	49	60	48	62	46	47	69	57	50	55	34	48	71	69	69	96
sxe2-cds	51	0	46	37	23	24	25	34	24	37	36	31	33	16	13	19	42	43	39	40
Tb-cds	81	0	62	46	39	42	37	48	37	34	49	41	29	33	41	25	37	57	43	37
TfIIA-L-cds	142	0	128	104	89	79	81	119	61	63	127	97	83	101	62	61	102	107	153	245
Tim17b1-cds	59	0	61	56	48	37	54	47	31	39	48	57	44	54	30	39	57	61	58	45
timeout-cds	27	1	16	27	13	10	23	21	12	14	22	22	17	10	12	6	25	22	16	30
tinc-cds	136	0	133	112	69	90	74	102	53	74	126	85	77	83	69	64	98	120	122	154
tin-cds	90	0	95	65	56	62	74	71	38	51	71	71	55	57	41	35	84	65	80	87
Tl-cds	17	0	12	15	15	15	4	15	16	5	21	9	15	17	8	15	11	11	21	41
Tm2-cds	72	0	72	52	42	33	51	57	32	30	38	54	44	44	21	30	46	41	47	39
tnc-cds	22	0	19	21	14	12	12	15	10	9	8	12	9	16	16	11	17	16	32	18
to-cds	104	0	81	69	55	56	73	68	47	33	88	56	69	56	33	49	67	62	60	68
tok-cds	29	0	29	16	13	22	23	20	14	14	28	16	14	17	7	17	21	16	21	27
topi-cds	16	0	21	16	14	13	13	15	10	4	18	14	14	13	8	5	13	28	6	17
TwdlT-cds	33	0	24	26	10	23	17	20	18	19	16	18	21	17	20	20	28	25	25	20
TwdlV-cds	97	0	82	74	54	55	65	78	52	54	66	66	61	61	45	36	67	71	92	88
Ublcp1-cds	34	0	26	30	24	33	28	11	34	26	33	25	20	21	16	8	26	26	18	26
VAChT-cds	29	0	26	25	20	13	22	25	26	17	24	29	23	18	13	10	31	29	35	51
VhaM8.9-cds	37	0	24	15	16	14	19	18	8	10	20	19	13	14	4	13	18	22	16	28
VhaM9.7-d-cds	30	0	21	15	11	7	22	24	10	15	19	12	12	17	10	8	18	20	16	37
Vps2-cds	34	0	25	17	14	12	13	20	10	10	18	17	11	19	12	13	29	15	24	19
wtrw-cds	51	0	49	49	48	32	28	33	33	24	41	50	25	31	27	16	32	48	29	33
Xrp1-cds	62	0	49	43	51	23	36	57	30	27	38	38	37	36	18	20	52	48	55	70
Zip88E-cds	175	0	173	150	136	112	113	136	111	108	162	114	124	114	65	102	143	145	161	199
Gfat1-cds	23	0	13	22	18	14	20	24	16	31	28	22	13	14	9	10	20	29	16	25
Act5C-cds	57	0	67	65	48	38	48	44	36	33	61	37	36	49	25	33	61	63	61	41
Ahcy13-cds	52	0	56	26	38	32	46	34	58	40	48	48	60	34	28	14	46	58	52	98
APC4-cds	91	0	89	81	59	65	48	64	43	52	69	69	52	51	37	38	78	78	69	99
b6-cds	40	0	25	21	21	21	22	13	17	22	27	20	15	19	15	14	21	28	19	21
ben-cds	57	0	62	37	19	27	31	43	18	28	35	39	31	35	21	23	34	38	49	50
brn-cds	107	0	95	64	63	63	83	81	55	57	77	60	59	52	42	43	83	79	90	93
CanB-cds	48	0	35	30	19	13	29	27	19	21	27	23	29	26	16	12	35	25	33	38
caz-cds	16	0	7	8	6	3	10	4	5	8	7	3	10	6	3	3	8	10	7	11
Cdc42-cds	53	1	47	40	31	26	36	46	28	30	32	36	33	41	19	19	49	49	43	50
CG10555-cds	29	0	16	24	21	19	17	21	11	16	15	23	16	17	16	10	25	26	20	31
CG10802-cds	97	0	83	84	59	63	69	84	61	68	67	62	51	71	35	58	67	92	107	96
CG11068-cds	46	0	35	29	24	19	28	32	13	22	28	32	26	20	21	21	30	47	17	36
CG11103-cds	63	0	62	51	39	50	45	53	25	37	51	50	42	46	30	25	50	65	31	51
CG11134-cds	96	1	78	76	52	75	64	75	57	51	76	61	57	49	41	30	61	82	69	93
CG11158-cds	29	0	24	20	15	14	14	19	13	10	25	17	20	15	11	15	24	32	23	34
CG11368-cds	24	0	18	20	13	15	17	15	12	13	25	16	18	14	13	12	19	21	21	12
CG11369-cds	44	0	32	27	27	28	37	30	15	19	34	20	31	25	15	19	21	29	24	34
CG11380-cds	41	0	36	34	13	26	15	25	20	23	27	18	21	30	16	23	22	31	28	47
CG11382-cds	15	0	13	13	6	10	3	7	5	10	12	7	13	12	4	5	6	16	13	7
CG11448-cds	130	1	117	78	88	70	94	79	79	64	93	73	74	74	58	59	97	96	93	114
CG11566-cds	82	0	75	50	34	46	56	40	33	37	56	48	60	46	41	39	51	57	54	77
CG11596-cds	148	0	108	86	76	49	65	64	45	63	96	53	58	62	43	54	74	76	107	131
CG11663-cds	61	0	66	53	36	41	31	44	30	30	39	26	36	40	28	17	48	51	42	48
CG11752-cds	78	0	67	53	43	48	62	64	29	43	57	39	53	50	33	32	60	57	56	60
CG12075-cds	35	0	24	24	11	17	19	18	20	12	20	11	17	25	9	12	18	15	15	24
CG12096-cds	71	1	49	54	47	29	44	59	42	35	50	43	31	39	30	33	49	44	77	76
CG12106-cds	50	0	38	30	30	28	44	35	27	28	31	24	19	29	28	19	31	27	28	47
CG12155-cds	51	1	42	41	32	23	35	53	33	28	37	39	33	34	23	23	54	40	42	41
CG12239-cds	19	0	21	6	5	11	6	12	9	8	6	7	7	5	10	3	11	5	13	8
CG12470-cds	33	0	34	25	20	26	18	23	14	13	28	31	19	20	17	17	23	16	26	28
CG12481-cds	18	0	18	20	11	8	14	16	8	10	10	10	6	9	8	14	16	12	9	20
CG12691-cds	67	0	58	48	34	36	62	50	29	32	48	35	32	39	19	25	40	58	57	53
CG12772-cds	48	0	38	33	21	31	31	36	30	19	50	24	25	23	26	13	33	35	24	22
CG12992-cds	30	0	30	18	24	25	27	21	16	13	22	20	16	22	16	11	23	23	30	36
CG13008-cds	18	0	16	11	9	6	9	8	8	9	14	6	5	15	2	5	7	12	4	16
CG13367-cds	54	0	65	56	36	28	46	38	38	27	32	37	40	31	22	18	50	33	37	56
CG1402-cds	68	0	50	40	39	45	48	37	30	30	41	43	33	38	20	16	40	50	52	53
CG14052-cds	48	0	35	44	32	31	25	36	34	29	36	35	19	34	17	16	33	47	28	37
CG14205-cds	46	0	41	36	24	31	34	35	21	20	27	25	19	16	17	20	25	31	28	35
CG14215-cds	171	0	166	148	102	119	116	141	73	109	150	125	103	99	78	88	140	164	125	136
CG14234-cds	21	0	19	6	11	14	10	20	14	19	14	16	16	10	12	9	21	15	14	23
CG14411-cds	15	0	17	8	11	7	8	8	4	8	6	9	5	14	9	9	13	12	18	20
CG14431-cds	24	0	25	28	29	23	22	27	19	15	29	20	17	28	16	8	27	25	24	40
CG14445-cds	76	0	75	76	66	55	72	63	36	56	61	67	44	59	36	34	63	71	56	53
CG14619-cds	27	0	20	17	20	13	11	14	6	6	19	14	13	12	12	10	13	14	14	17
CG14621-cds	18	0	23	14	12	15	14	11	11	11	17	12	11	8	10	12	16	14	22	29
CG14626-cds	109	0	79	76	67	44	58	59	49	55	66	53	50	57	28	41	63	75	84	133
CG14628-cds	248	0	221	174	112	121	155	175	127	115	163	158	130	155	92	104	157	178	215	245
CG1468-cds	95	0	73	56	52	44	46	47	42	40	39	49	40	46	40	29	57	60	44	27
CG14770-cds	65	0	40	35	37	20	32	38	15	20	35	25	34	22	24	15	35	42	36	54
CG14777-cds	34	0	34	25	20	31	28	30	19	22	22	26	30	21	16	25	25	33	31	38
CG14806-cds	60	0	40	39	22	26	35	31	24	28	44	28	27	34	26	15	41	40	37	45
CG1486-cds	62	0	50	43	28	28	33	49	26	32	32	27	24	23	23	20	31	44	32	39
CG1494-cds	81	0	82	55	50	39	43	68	46	44	46	55	43	47	45	25	44	66	38	46
CG15047-cds	45	0	45	44	25	26	33	33	27	27	31	35	28	30	14	29	28	35	49	45
CG15196-cds	27	0	22	16	7	13	18	14	15	13	15	15	15	16	7	8	13	21	26	18
CG15200-cds	19	0	15	15	9	8	9	8	7	6	10	8	5	13	5	8	16	12	13	13
CG15201-cds	23	0	22	13	13	13	13	12	12	13	18	12	9	8	10	5	13	19	17	33
CG15209-cds	75	0	49	50	43	41	47	54	36	44	55	55	38	39	22	25	55	49	58	45
CG15322-cds	18	0	13	11	7	9	15	13	6	2	11	10	11	6	7	3	11	7	5	16
CG15337-cds	73	0	58	53	35	27	30	37	27	24	58	27	38	40	22	18	44	39	43	73
CG15368-cds	25	0	42	30	18	13	18	14	14	22	26	20	16	18	14	16	24	29	15	25
CG15461-cds	37	0	42	37	27	35	26	36	24	16	28	26	13	20	21	19	29	30	31	35
CG15570-cds	34	0	20	17	17	13	13	15	9	11	15	11	22	24	10	13	8	13	23	21
CG1571-cds	54	0	50	49	30	29	43	40	23	26	37	38	40	23	28	22	44	55	51	64
CG15721-cds	84	0	73	68	50	38	54	51	43	37	67	50	40	35	31	40	60	51	51	33
CG15743-cds	45	0	57	48	29	24	51	45	35	28	33	35	33	39	24	27	48	49	60	58
CG15756-cds	43	0	43	39	28	24	33	32	18	38	31	34	22	20	17	15	28	40	34	37
CG1575-cds	31	0	22	27	15	24	20	24	13	16	30	19	16	36	15	15	22	30	23	34
CG15784-cds	19	0	17	21	12	7	14	13	10	6	14	17	11	8	10	17	18	14	18	9
CG1636-cds	21	0	20	15	9	16	14	16	5	9	14	12	8	11	8	7	9	14	13	17
CG1640-cds	109	0	94	87	56	48	79	95	71	49	89	79	45	68	47	37	75	67	57	95
CG1662-cds	71	0	43	40	39	39	50	44	40	31	47	34	34	39	19	26	49	48	34	43
CG1695-cds	400	0	280	270	179	201	233	276	184	185	280	217	216	238	138	166	269	275	339	405
CG16989-cds	22	0	21	18	7	12	18	16	8	15	20	12	10	9	11	12	14	13	21	12
CG17209-cds	15	0	22	13	9	11	13	29	11	11	15	14	11	15	6	9	14	13	20	22
CG17333-cds	87	0	62	60	48	30	50	59	33	40	54	48	43	45	31	30	39	61	56	55
CG1749-cds	81	0	84	55	56	60	51	49	44	38	57	57	46	43	31	32	56	66	54	59
CG17841-cds	13	0	19	15	10	12	16	14	10	8	15	12	9	9	11	8	22	11	16	20
CG1785-cds	19	0	8	7	6	5	5	17	9	5	7	11	7	11	3	9	8	11	12	15
CG1789-cds	86	0	71	51	45	40	39	56	39	48	54	49	38	45	30	34	47	51	35	42
CG18155-cds	38	0	41	24	13	19	32	24	17	14	29	19	30	21	17	16	19	27	22	33
CG18258-cds	42	0	31	36	11	15	21	18	18	22	17	20	21	22	13	19	24	19	23	30
CG18262-cds	60	1	60	41	36	37	48	51	29	31	46	37	29	40	33	22	57	32	37	64
CG1847-cds	92	0	96	56	54	48	60	75	35	45	71	48	42	47	37	35	72	60	58	109
CG1999-cds	74	0	59	57	37	37	54	52	40	34	34	34	50	29	20	19	65	54	47	38
CG2120-cds	86	0	60	70	52	77	70	73	56	49	64	64	59	50	41	40	67	87	69	82
CG2556-cds	34	0	33	30	30	26	29	32	21	27	32	28	18	23	18	14	42	38	20	23
CG2662-cds	157	0	108	98	51	70	85	100	62	83	105	68	79	88	56	53	102	117	87	90
CG2681-cds	47	0	34	27	26	32	34	28	23	24	33	36	23	27	19	16	31	32	31	47
CG2694-cds	173	0	117	120	79	100	106	102	79	81	112	102	78	101	65	59	125	118	137	139
CG2712-cds	119	0	123	122	67	78	65	72	75	62	97	73	56	62	49	56	99	111	65	51
CG2750-cds	114	0	81	70	67	54	58	73	65	41	68	58	60	74	52	48	71	86	114	118
CG2854-cds	126	0	104	120	75	85	103	107	73	80	85	88	84	74	60	53	97	115	124	133
CG2901-cds	14	0	10	7	9	12	18	13	10	5	8	8	10	8	3	9	11	16	21	12
CG2909-cds	27	0	21	15	19	16	17	21	12	18	24	22	10	23	8	6	21	32	15	16
CG3176-cds	45	0	42	36	16	22	26	25	20	33	47	22	17	23	20	12	32	37	25	23
CG32544-cds	87	0	72	69	47	48	47	60	31	32	73	56	51	41	51	35	70	72	69	70
CG32640-cds	20	0	30	10	14	16	14	26	14	8	8	10	14	12	12	10	6	18	26	20
CG32641-cds	20	0	30	10	14	16	14	26	14	8	8	10	14	12	12	10	6	18	26	20
CG32645-cds	51	0	55	41	34	37	31	42	35	24	38	36	28	22	20	14	47	44	36	35
CG32718-cds	9	0	10	10	5	10	6	10	7	8	15	6	9	10	3	0	12	12	9	13
CG32772-cds	91	0	72	56	43	38	56	53	33	40	60	38	54	51	38	34	60	55	73	86
CG32815-cds	43	0	21	25	11	22	31	32	19	8	15	21	28	22	17	12	19	29	33	38
CG33172-cds	24	0	22	20	12	18	24	23	13	16	23	24	14	14	14	11	17	22	24	22
CG33177-cds	42	0	33	30	28	20	24	21	22	11	38	25	27	25	24	19	28	26	23	41
CG34323-cds	7	0	8	8	6	2	5	6	5	9	4	2	8	3	4	3	9	4	8	12
CG34331-cds	62	0	82	68	56	46	59	39	35	47	65	61	53	50	23	45	50	73	63	91
CG34334-cds	26	0	29	26	22	20	32	22	12	17	25	23	23	17	11	13	24	30	16	22
CG34348-cds	34	0	18	18	21	16	23	20	14	22	25	21	15	15	9	15	25	30	24	28
CG3560-cds	75	0	62	36	45	33	41	42	35	23	48	40	35	44	29	19	42	44	31	57
CG3621-cds	37	0	49	35	23	33	35	44	25	19	34	23	36	31	24	28	40	43	41	40
CG3775-cds	35	0	39	30	22	20	22	36	17	23	28	30	25	33	13	16	38	44	39	54
CG3781-cds	33	0	18	22	13	24	20	17	12	18	23	19	16	17	11	20	31	25	36	30
CG4020-cds	56	0	48	37	27	25	41	33	26	25	42	38	31	32	14	23	38	45	45	50
CG4025-cds	27	0	25	19	15	10	10	22	18	17	29	20	21	13	12	12	15	31	22	30
CG4119-cds	68	0	82	54	39	58	50	53	29	27	57	40	53	42	27	26	47	55	49	65
CG4194-cds	20	0	14	17	12	13	7	25	7	6	17	9	13	16	8	7	14	12	12	21
CG42249-cds	37	0	26	21	15	25	19	11	16	13	23	18	17	17	9	11	23	21	28	44
CG42308-cds	48	0	44	26	20	19	23	26	13	16	25	24	26	26	17	23	32	33	34	34
CG42450-cds	102	0	125	101	72	82	78	96	75	64	97	83	79	103	51	49	98	116	100	137
CG42593-cds	12	0	5	5	2	6	7	8	1	2	5	5	6	2	5	4	5	7	7	7
CG43088-cds	19	0	30	19	11	12	16	13	9	20	11	20	10	16	17	14	18	18	12	10
CG43134-cds	57	0	60	59	54	38	52	49	36	34	49	42	46	40	17	24	49	58	58	69
CG43136-cds	98	0	95	67	61	47	59	77	54	50	79	64	57	56	49	46	74	93	66	56
CG4313-cds	51	0	24	38	27	14	22	31	25	28	31	22	24	24	4	16	22	26	31	36
CG43193-cds	157	0	126	115	84	83	102	114	98	84	108	90	76	87	75	64	127	108	103	127
CG43229-cds	40	0	29	21	18	19	21	30	24	19	37	32	22	16	12	20	25	25	25	25
CG43673-cds	53	0	42	29	21	25	29	33	22	22	25	32	29	26	14	20	34	46	30	50
CG43736-cds	292	0	271	229	153	163	198	194	161	126	218	186	165	183	109	106	195	204	199	233
CG43737-cds	128	0	83	90	45	49	58	66	43	41	79	71	56	59	46	56	68	87	119	119
CG4557-cds	81	0	63	64	33	29	40	60	37	28	43	39	36	27	25	30	52	59	46	50
CG4593-cds	17	0	10	5	5	8	6	3	6	4	9	9	3	8	7	3	6	12	14	10
CG4768-cds	21	0	23	14	16	13	9	14	8	8	20	19	11	21	7	10	13	16	9	22
CG4789-cds	105	0	85	75	53	64	63	62	39	54	67	51	51	45	40	39	70	76	64	83
CG5273-cds	38	0	32	35	26	27	37	36	28	25	41	32	26	39	20	22	39	38	31	55
CG5321-cds	19	0	13	7	13	9	14	10	10	10	17	14	9	7	6	5	9	15	16	11
CG5334-cds	13	0	18	14	17	10	15	18	13	13	18	12	12	8	6	9	16	14	27	19
CG5347-cds	29	0	25	35	16	18	12	22	16	13	22	20	21	14	8	15	17	21	18	17
CG5548-cds	118	0	83	88	52	64	81	52	53	37	72	62	58	66	46	36	54	67	66	60
CG5703-cds	21	0	15	13	9	12	16	5	9	3	11	13	7	7	4	11	11	11	11	21
CG5800-cds	43	0	40	30	23	24	29	29	12	17	27	36	23	14	15	18	19	29	21	12
CG5937-cds	67	0	57	67	33	42	39	54	38	46	63	53	35	43	25	30	48	54	58	85
CG6290-cds	9	0	2	3	8	4	4	3	2	2	0	1	5	4	1	5	4	4	0	4
CG6398-cds	52	1	55	44	37	33	45	52	24	16	41	45	32	30	26	25	47	37	52	82
CG6891-cds	27	0	34	14	19	20	15	21	13	13	30	21	24	29	9	15	27	23	20	18
CG6903-cds	56	0	63	38	39	31	31	59	24	24	51	33	33	38	34	16	50	50	50	52
CG7033-cds	29	1	29	28	22	14	21	21	24	16	19	20	20	13	16	13	23	38	33	71
CG7288-cds	110	0	92	101	51	65	58	79	47	40	79	52	62	64	37	49	86	99	107	134
CG7332-cds	62	0	78	59	48	56	45	48	29	30	60	43	31	47	21	32	72	57	49	29
CG7349-cds	74	0	68	60	41	42	47	34	47	45	51	58	45	44	31	38	55	65	60	97
CG7378-cds	10	0	8	9	8	4	6	5	2	8	12	7	4	5	6	2	5	6	6	16
CG7406-cds	65	0	67	42	40	43	37	41	34	34	50	42	28	39	32	29	54	62	35	54
CG7872-cds	67	0	53	49	40	47	46	43	35	36	48	42	44	34	25	28	50	58	50	90
CG8105-cds	88	0	47	73	42	32	43	67	38	38	50	44	46	54	34	32	53	56	56	60
CG8117-cds	20	0	17	20	14	11	14	18	8	5	13	12	13	15	8	13	16	12	15	20
CG8184-cds	110	1	99	75	50	55	64	77	51	45	74	64	55	65	36	45	79	85	85	88
CG8239-cds	21	0	22	11	12	13	10	18	12	12	18	12	13	10	8	11	17	17	17	21
CG8509-cds	38	0	54	33	17	32	21	28	29	10	24	24	27	28	11	17	24	35	27	36
CG8565-cds	30	0	34	25	17	10	22	17	19	12	26	17	19	19	12	16	22	25	21	17
CG8939-cds	17	0	25	23	14	7	16	20	14	20	18	15	16	15	12	7	19	25	20	17
CG9689-cds	80	0	51	44	39	50	39	48	36	26	45	37	37	43	29	27	59	58	50	55
Cht6-cds	30	0	40	16	22	15	23	26	18	17	24	21	17	23	21	10	18	24	24	31
CkIalpha-cds	62	0	58	46	40	43	36	42	26	32	43	28	29	32	28	25	41	56	44	63
COQ7-cds	34	0	16	20	13	13	19	13	11	12	17	12	13	15	6	11	19	19	18	24
Cp7Fb-cds	97	0	75	79	54	57	69	60	41	37	90	68	67	59	43	46	79	80	86	93
CrebB-cds	45	0	27	40	20	16	16	34	24	25	35	22	30	35	9	20	31	33	41	38
crl-cds	28	0	23	23	20	13	16	25	15	12	26	21	16	14	8	13	22	30	19	19
ctp-cds	150	0	163	123	88	93	110	160	78	73	119	98	105	131	83	102	123	156	151	220
Cyp4ae1-cds	18	0	28	18	16	12	11	20	15	11	13	10	13	17	9	9	15	20	12	24
dhd-cds	79	0	82	77	52	70	67	83	46	43	61	70	59	80	36	40	54	79	66	69
Diedel3-cds	59	0	47	41	31	38	45	31	20	32	35	41	27	28	33	21	34	45	29	27
dik-cds	28	0	37	26	10	19	24	22	15	18	34	30	26	18	21	20	24	33	21	23
dmrt11E-cds	32	0	24	27	18	18	31	29	16	11	22	30	13	13	15	18	23	20	24	31
drd-cds	27	0	26	21	13	18	15	30	14	12	17	12	5	12	10	8	24	13	17	13
dsh-cds	494	0	400	359	295	277	330	356	252	235	343	306	243	291	183	214	349	399	360	394
Dsp1-cds	91	1	62	70	41	43	53	50	38	36	62	61	44	43	36	27	68	59	61	50
eag-cds	34	0	24	20	14	13	22	21	10	9	24	21	16	25	7	12	23	23	29	29
east-cds	13	0	14	7	4	5	6	5	3	5	7	9	7	7	6	6	3	9	8	8
eIF2B-beta-cds	50	1	44	47	41	34	39	38	30	18	39	37	34	21	24	18	28	40	50	50
Es2-cds	111	0	111	80	52	69	75	64	51	57	88	61	55	73	36	55	60	80	47	61
f-cds	64	0	44	51	36	43	40	33	30	44	47	32	43	28	20	32	48	53	52	60
fne-cds	52	0	50	54	36	28	38	43	23	46	42	46	32	43	22	27	41	58	39	37
fu-cds	28	0	23	20	14	15	19	23	18	17	14	16	20	19	11	13	25	25	20	21
Gga-cds	71	0	47	55	40	28	43	39	20	21	40	39	31	28	29	20	48	45	40	67
Gpi1-cds	23	0	30	31	17	18	21	31	16	16	30	15	20	14	16	19	24	25	29	27
Grip-cds	55	0	61	56	38	43	41	27	24	30	40	35	29	35	25	31	43	41	49	39
HERC2-cds	32	0	23	23	14	16	25	18	15	22	14	10	10	17	15	12	16	21	11	20
hfw-cds	111	0	107	79	59	66	86	79	44	57	92	76	69	69	42	49	87	99	101	107
Him-cds	14	0	5	6	5	5	8	4	2	2	3	2	4	5	3	2	8	6	6	6
Hira-cds	13	0	18	17	6	5	8	15	5	7	7	4	11	13	6	9	17	13	12	2
iav-cds	111	0	94	82	60	47	70	69	51	57	83	57	57	65	54	44	61	70	61	71
inaE-cds	78	0	73	52	43	44	46	45	29	35	50	42	44	35	23	19	47	47	48	54
Inx2-cds	203	0	169	139	94	105	115	126	85	89	130	115	116	107	63	92	109	150	134	140
IP3K2-cds	49	0	48	43	30	36	26	42	28	28	39	38	25	32	14	19	38	30	33	54
Karl-cds	28	0	36	10	13	10	20	25	10	21	19	19	13	21	19	7	21	24	38	29
kek5-cds	35	0	47	22	18	27	31	28	24	25	27	19	28	32	19	16	30	42	25	39
Lcch3-cds	82	0	59	49	33	45	60	56	36	37	65	49	48	56	38	33	64	51	61	81
lic-cds	31	0	27	28	24	9	14	20	16	21	35	21	14	17	17	15	27	20	16	20
mbt-cds	85	0	63	57	53	42	50	37	27	40	55	39	48	50	29	43	59	57	60	98
Mcm6-cds	41	0	40	42	21	34	35	27	17	17	34	34	18	28	22	14	30	26	20	18
Mct1-cds	51	0	52	43	28	39	47	50	41	38	54	47	44	51	22	23	46	41	64	79
Mec2-cds	107	0	74	47	56	50	67	57	45	43	66	45	35	40	26	37	71	60	69	88
mod(r)-cds	84	0	78	69	51	47	40	59	50	57	70	49	49	41	37	43	37	68	41	53
mRpL38-cds	18	0	25	25	14	17	15	19	21	20	22	28	28	29	12	11	25	32	24	33
Muc18B-cds	88	0	64	76	43	58	49	52	39	41	56	52	45	44	36	33	67	83	59	102
Mur18B-cds	163	1	136	123	94	88	104	96	74	74	99	105	80	99	65	79	111	122	128	94
Myo10A-cds	22	0	19	19	12	18	10	20	10	10	18	11	15	15	11	7	18	12	11	31
Nep3-cds	75	0	81	59	57	54	55	64	40	42	70	57	47	48	42	28	56	66	59	61
Nup93-1-cds	53	0	37	31	30	23	29	44	18	26	43	32	32	14	16	20	39	38	26	44
Obp19b-cds	57	0	47	36	32	33	51	52	21	33	33	41	37	39	17	18	50	35	43	56
Or2a-cds	129	0	101	92	61	59	93	89	63	61	82	83	78	88	60	43	92	89	88	124
pcx-cds	8	0	10	4	5	1	2	6	3	5	1	3	4	3	5	6	13	9	4	7
per-cds	60	1	64	51	30	34	35	53	22	37	47	38	31	26	23	24	40	42	59	70
pon-cds	58	0	59	40	34	36	32	46	28	26	39	34	31	22	28	29	48	52	30	22
PPP4R2r-cds	63	0	65	42	29	31	45	32	20	25	30	42	27	37	32	24	41	38	47	60
Ptp10D-cds	18	0	19	16	15	17	17	17	12	14	19	16	8	14	7	9	16	15	18	14
regucalcin-cds	86	0	79	72	49	53	54	51	55	40	53	57	40	55	35	28	47	73	73	86
RhoGAP15B-cds	46	0	32	25	20	15	23	23	21	17	30	27	29	19	19	17	22	29	27	34
RhoGAP16F-cds	139	0	116	82	77	66	73	82	47	76	72	89	64	75	53	62	83	94	73	101
Rpt3-cds	24	0	28	10	16	12	27	19	14	16	25	22	8	12	11	14	24	27	15	25
rudhira-cds	95	0	81	57	53	47	50	61	48	43	48	38	53	48	31	33	66	60	84	77
S6kII-cds	46	0	28	33	23	22	32	24	23	19	33	23	26	20	21	14	31	31	38	41
sc-cds	13	0	7	7	9	7	7	12	9	2	10	5	9	6	6	6	10	9	9	12
Sec61gamma-cds	123	0	113	117	81	77	90	106	56	78	92	85	83	67	57	49	95	92	125	220
Set2-cds	24	0	15	16	11	14	14	12	9	8	11	12	7	11	10	9	14	17	11	6
Sgs4-cds	39	0	27	33	22	38	23	27	24	19	29	29	29	22	13	16	33	26	40	69
shi-cds	45	0	48	46	25	37	27	47	23	30	44	40	24	29	17	20	38	45	26	27
sing-cds	38	0	31	28	17	15	22	24	23	9	25	20	20	28	12	15	26	29	21	54
Sk1-cds	13	0	9	9	10	5	15	17	5	11	15	8	14	8	11	6	15	13	17	11
skpC-cds	1786	4	1498	1274	960	1012	1106	1340	840	920	1204	1034	1108	1128	676	732	1164	1208	1302	1492
sol-cds	82	0	78	73	51	60	46	61	40	39	63	54	48	67	43	30	82	68	68	64
Spat-cds	54	0	40	28	28	21	29	28	20	22	30	27	24	23	13	12	42	32	33	60
Ssu72-cds	103	1	81	75	63	65	68	60	41	51	64	52	61	50	44	44	64	76	51	88
su(w[a])-cds	26	0	13	20	11	20	18	17	8	16	17	21	7	18	10	9	4	17	16	12
Tango10-cds	25	0	18	16	12	9	12	12	8	11	12	10	12	13	4	9	17	16	11	14
Tcp-1zeta-cds	31	0	32	30	21	22	25	26	13	15	28	23	26	26	11	16	22	25	26	51
Ten-a-cds	31	0	22	25	12	15	16	17	23	15	23	16	18	16	12	12	21	23	25	26
tlk-cds	73	0	47	54	32	30	35	47	28	36	48	52	34	35	28	24	50	48	58	88
Traf-like-cds	34	0	17	18	10	13	20	32	14	18	14	21	17	12	15	16	20	22	29	31
Trf2-cds	17	0	15	16	7	12	14	9	11	8	16	13	9	7	2	8	18	8	21	17
Trf4-1-cds	30	0	21	25	13	13	17	18	15	8	25	23	21	19	13	10	22	20	23	41
Tsp2A-cds	29	0	34	26	30	22	26	22	17	20	26	29	17	17	12	22	21	29	31	46
tw-cds	23	0	20	25	15	11	18	14	19	13	22	14	7	13	5	14	21	8	19	21
TwdlY-cds	14	0	22	11	5	6	14	11	5	4	7	8	13	12	7	8	10	10	8	18
upd3-cds	139	0	130	111	78	89	97	82	61	65	113	125	87	88	63	55	106	111	110	103
VhaAC39-1-cds	28	0	23	21	11	9	12	24	12	17	22	11	8	10	12	18	7	12	12	13
Vps26-cds	41	0	22	26	27	24	32	25	24	24	23	24	17	23	19	14	32	32	30	35
XRCC1-cds	40	0	22	11	25	12	20	19	13	11	27	23	19	21	15	12	20	29	30	32
y-cds	23	0	13	10	9	8	8	13	11	8	14	10	11	10	6	6	17	8	9	13
z-cds	20	0	13	8	10	15	9	13	6	14	10	8	10	10	4	6	10	14	6	13
Zw-cds	40	0	43	39	32	26	32	16	22	12	41	29	22	21	15	22	30	33	34	38
CG17169-cds	21	0	17	16	9	11	21	13	10	17	19	17	10	15	10	7	8	17	15	22
Actbeta-cds	35	0	25	19	25	14	17	24	17	16	19	20	13	15	7	18	28	24	20	16
CaMKII-cds	12	0	13	14	8	4	14	15	6	9	8	4	15	7	5	5	12	13	9	22
CG31997-cds	68	0	53	37	34	43	36	41	27	44	55	31	27	38	25	24	45	47	46	51
lgs-cds	188	0	182	158	89	114	139	149	104	123	139	125	118	125	80	83	138	152	163	150
plexB-cds	33	0	37	22	21	17	20	14	12	16	21	24	13	14	12	17	20	31	18	31
Thd1-cds	78	0	87	72	45	53	42	57	54	59	74	71	67	62	28	29	70	68	93	121
unc-13-cds	28	0	18	22	14	19	20	18	20	13	16	22	15	21	15	16	14	14	23	36
Aats-asn-cds	45	0	45	31	18	27	29	28	21	24	31	24	26	21	15	20	25	35	38	41
alien-cds	48	0	39	37	20	32	25	41	22	20	24	39	33	19	18	17	32	34	46	35
alpha4GT1-cds	50	0	37	40	34	34	31	41	24	23	31	28	29	28	12	20	29	31	35	51
aru-cds	118	0	101	86	68	85	70	98	72	68	81	61	71	82	56	61	80	97	99	104
beat-IIIc-cds	25	0	25	20	12	13	15	17	5	12	19	18	6	13	15	11	18	26	17	10
Bsg25A-cds	104	0	94	83	49	62	74	68	59	66	74	53	60	47	37	35	82	69	42	53
Ca-beta-cds	25	0	28	22	14	11	9	17	15	11	18	15	14	14	8	11	14	16	16	21
Cand1-cds	28	0	24	27	10	18	21	22	12	19	18	29	14	20	11	8	10	18	17	10
Cen-cds	398	0	328	248	218	198	247	254	204	206	268	239	220	190	142	158	279	285	251	232
Cf2-cds	71	0	49	50	33	35	54	37	30	44	40	32	32	42	33	35	57	57	52	37
CG10031-cds	49	0	33	26	20	21	34	24	19	19	26	22	10	20	12	17	32	31	30	29
CG10158-cds	19	0	15	12	7	13	18	15	18	12	15	13	7	8	7	13	19	15	15	19
CG10165-cds	28	0	29	31	28	23	23	37	16	20	23	16	21	19	14	14	25	31	27	32
CG10186-cds	64	0	52	36	35	34	26	45	21	22	40	26	38	25	23	24	33	54	39	37
CG10189-cds	96	0	88	66	45	61	55	66	57	49	64	44	48	62	31	32	52	58	52	89
CG10194-cds	18	0	8	8	8	6	6	5	8	8	9	6	4	8	10	1	4	8	8	5
CG10237-cds	21	0	16	11	12	9	10	15	7	13	10	4	10	23	6	10	6	12	10	17
CG10481-cds	36	0	17	18	15	13	16	31	14	15	18	21	18	20	8	13	20	24	18	19
CG10621-cds	194	0	162	134	95	115	111	124	83	75	143	107	97	101	67	69	131	161	151	201
CG10631-cds	18	0	23	23	8	11	19	14	15	11	15	10	19	18	7	6	13	13	11	21
CG10659-cds	117	0	116	74	73	60	87	90	59	73	90	63	78	70	48	47	61	92	116	122
CG10730-cds	13	0	20	16	5	13	5	11	5	9	10	11	9	13	10	7	12	12	7	6
CG10947-cds	28	0	23	22	20	20	16	25	8	26	23	25	23	21	12	11	29	24	26	20
CG10949-cds	44	0	46	56	34	26	32	52	25	32	39	24	30	36	18	24	39	49	46	36
CG11319-cds	47	0	30	29	19	30	28	31	27	20	38	32	32	25	20	18	23	34	28	26
CG11321-cds	30	0	26	17	14	11	17	14	8	15	20	20	10	18	8	12	22	25	17	27
CG11329-cds	55	0	44	34	31	31	24	39	28	29	41	35	28	28	23	30	49	53	50	68
CG11629-cds	19	0	20	18	18	8	16	9	13	7	12	11	19	14	13	10	13	23	18	17
CG12288-cds	14	0	9	8	5	5	4	10	1	14	0	5	6	3	1	5	5	6	2	5
CG12307-cds	38	0	32	15	12	21	16	11	13	15	27	25	11	9	11	8	14	20	20	32
CG12375-cds	67	0	57	39	38	36	61	53	25	39	48	37	30	40	26	29	43	43	25	52
CG12512-cds	36	0	24	32	23	15	27	24	20	23	30	28	20	23	17	15	25	20	32	51
CG12560-cds	31	0	24	26	19	29	17	22	15	20	27	28	23	14	8	16	27	34	21	17
CG13133-cds	117	1	109	90	55	88	81	72	44	68	91	74	66	80	56	48	103	89	74	77
CG13138-cds	56	0	42	35	30	20	21	32	35	18	43	23	22	27	20	25	44	37	33	47
CG13284-cds	20	0	9	10	8	5	9	12	5	8	18	9	8	5	3	13	19	12	20	12
CG13392-cds	78	1	45	38	34	35	40	37	35	27	39	30	34	47	20	28	43	51	41	52
CG13690-cds	16	0	11	13	12	7	6	11	8	4	12	3	9	5	6	6	8	5	6	9
CG13796-cds	205	0	139	93	75	75	81	96	58	49	61	99	46	76	66	46	81	87	65	84
CG13965-cds	45	0	49	50	21	33	38	48	32	28	49	29	35	40	20	16	35	35	33	34
CG13983-cds	38	0	43	37	33	25	30	26	19	19	41	34	28	20	19	22	39	42	32	53
CG13992-cds	168	0	164	124	95	90	119	140	91	99	120	114	105	94	66	65	139	147	121	159
CG13999-cds	7	0	7	5	4	3	5	5	2	8	3	5	3	9	3	2	8	5	3	3
CG14000-cds	443	1	402	339	213	236	267	304	210	233	318	294	242	237	170	185	297	325	313	356
CG14006-cds	51	0	37	47	33	25	32	37	24	24	36	42	27	29	16	16	23	42	39	39
CG14022-cds	68	0	66	68	43	47	52	41	42	42	60	42	50	49	22	41	56	68	57	74
CG15130-cds	31	0	14	18	15	10	24	28	11	18	21	19	18	18	11	18	24	19	22	22
CG15142-cds	56	0	49	39	27	29	30	39	34	26	53	38	38	21	25	21	33	41	36	51
CG15254-cds	17	0	15	15	4	15	19	8	5	10	14	12	16	9	9	11	16	13	8	11
CG15356-cds	84	0	58	55	34	46	53	49	34	42	49	58	48	35	29	33	56	69	59	91
CG15358-cds	115	0	118	112	75	73	81	108	88	73	113	86	95	77	51	46	102	106	150	150
CG15399-cds	39	0	28	30	17	13	20	21	18	13	24	25	13	22	12	14	29	32	30	33
CG15412-cds	49	0	44	34	25	29	36	39	20	28	41	32	24	36	19	15	30	39	41	70
CG15431-cds	16	0	11	9	5	7	6	13	8	5	13	4	6	11	5	4	19	15	14	8
CG15439-cds	16	0	11	7	5	3	9	8	6	5	11	5	6	4	5	6	6	10	7	14
CG15443-cds	18	1	20	24	10	15	9	10	12	10	11	18	6	17	9	14	19	14	7	13
CG15480-cds	68	0	50	47	27	37	51	55	38	33	40	41	45	43	30	23	49	50	43	68
CG15483-cds	31	1	41	33	32	29	29	40	21	16	33	32	28	19	19	25	41	38	35	47
CG16798-cds	98	0	69	87	60	47	61	68	47	32	74	58	66	60	36	32	73	85	72	102
CG16890-cds	49	0	38	38	24	18	34	29	16	27	34	34	20	28	18	13	35	29	40	47
CG16974-cds	11	0	8	5	2	4	7	9	2	1	6	3	6	9	1	1	5	5	9	13
CG17140-cds	37	0	31	33	20	22	19	25	14	13	21	33	25	17	20	14	24	28	25	31
CG17224-cds	54	0	42	31	31	27	25	40	20	35	30	25	30	37	18	22	31	36	40	74
CG17237-cds	17	0	18	9	14	12	13	20	4	13	14	15	10	10	2	7	17	15	13	15
CG17258-cds	8	0	9	6	7	8	3	11	1	6	11	6	8	5	7	8	3	13	8	5
CG17375-cds	11	0	10	11	4	9	8	16	8	9	11	14	6	7	6	4	15	6	8	13
CG17470-cds	120	0	86	94	70	63	69	87	53	63	94	86	73	62	58	57	80	95	123	161
CG18420-cds	72	0	55	40	32	30	45	46	30	29	44	27	29	34	22	26	48	35	54	63
CG18641-cds	54	0	28	45	26	32	32	30	24	27	39	35	29	38	19	18	32	33	48	35
CG2528-cds	25	0	20	13	9	14	19	13	3	12	18	17	16	15	11	13	14	18	24	19
CG2976-cds	33	0	50	43	26	26	40	43	27	33	35	34	35	22	18	18	38	33	21	37
CG3117-cds	34	0	49	25	28	24	24	45	31	16	26	33	28	21	17	16	22	36	27	29
CG3119-cds	58	0	43	42	31	29	36	25	28	24	32	46	24	35	24	22	49	44	38	54
CG31600-cds	35	0	38	32	11	28	19	28	16	20	26	26	20	20	15	14	33	31	26	27
CG31633-cds	16	0	14	16	9	7	11	10	7	12	11	13	8	11	5	7	13	10	14	14
CG31635-cds	183	0	136	117	80	90	74	121	83	88	102	93	79	97	68	65	117	138	117	96
CG31663-cds	27	0	27	22	13	20	17	14	16	7	17	17	16	16	16	13	19	33	26	44
CG31698-cds	46	0	37	31	26	27	31	42	28	33	32	31	18	24	18	15	33	33	39	27
CG31709-cds	64	0	63	47	46	48	61	57	45	37	53	49	49	46	27	17	42	57	57	68
CG31752-cds	13	0	11	8	7	7	2	13	8	4	15	8	11	12	4	4	10	11	9	12
CG31769-cds	82	0	54	45	34	35	48	51	47	30	49	42	30	39	30	29	53	55	53	62
CG31773-cds	136	0	98	82	62	70	62	69	55	49	80	66	69	55	47	41	76	71	82	119
CG31785-cds	27	0	21	18	20	12	20	22	11	10	16	20	22	14	11	8	20	26	20	24
CG31797-cds	82	0	73	58	36	42	58	49	43	29	47	53	35	50	22	33	71	50	72	90
CG31814-cds	69	0	62	62	36	42	64	61	30	41	63	54	38	44	30	34	61	61	60	89
CG31820-cds	82	0	65	65	47	41	43	56	27	41	63	65	39	43	31	24	49	53	38	34
CG31821-cds	14	0	9	8	3	11	4	12	4	10	7	9	5	13	4	5	11	12	13	10
CG31823-cds	27	0	19	14	12	18	21	14	11	13	15	8	17	19	7	14	14	16	18	20
CG31917-cds	122	0	119	73	76	48	75	89	76	57	89	83	74	84	44	50	85	96	72	47
CG31924-cds	39	0	35	30	24	18	21	33	20	33	28	29	27	29	16	19	23	33	36	42
CG3214-cds	64	0	42	38	32	25	29	41	29	32	54	31	32	37	15	28	37	42	47	87
CG3251-cds	53	0	61	57	40	35	33	58	29	32	36	29	28	35	23	15	48	51	39	42
CG33120-cds	518	0	447	362	279	285	323	341	256	238	380	301	220	281	202	197	358	349	332	373
CG33303-cds	197	0	178	115	113	108	119	122	89	91	112	100	91	89	73	72	130	135	143	113
CG3332-cds	76	0	55	46	47	29	48	67	34	40	48	48	50	38	34	37	49	64	53	79
CG33673-cds	25	0	20	17	17	15	8	18	11	10	15	13	13	7	3	5	15	14	12	17
CG34393-cds	42	0	41	50	28	30	32	46	27	24	42	34	29	31	18	21	43	43	44	42
CG34447-cds	69	0	53	45	41	33	44	45	28	33	39	44	32	37	29	27	55	63	47	59
CG3473-cds	22	0	16	6	7	8	9	13	11	7	11	7	4	15	8	5	12	13	11	10
CG3604-cds	33	0	18	19	16	17	25	24	26	6	24	13	12	14	10	9	31	24	22	28
CG3625-cds	69	0	56	54	45	41	40	38	27	32	46	46	32	38	13	19	42	51	48	56
CG3702-cds	37	1	38	27	33	28	32	16	22	24	37	36	26	26	25	25	29	42	28	42
CG3876-cds	30	0	28	24	19	11	18	27	8	12	20	21	22	19	13	18	22	14	24	36
CG4213-cds	7	0	8	10	9	9	6	10	3	11	9	4	7	9	6	4	7	3	9	10
CG42399-cds	64	0	57	55	30	36	44	60	29	34	42	41	31	38	36	29	44	42	45	56
CG42658-cds	18	0	30	11	9	10	11	18	12	8	11	14	9	15	9	5	14	19	14	8
CG42730-cds	184	0	149	121	106	111	135	131	90	95	146	98	90	92	72	81	135	126	120	121
CG42750-cds	95	0	81	78	53	59	59	68	51	48	70	54	37	50	37	35	67	80	46	62
CG42762-cds	12	0	2	13	4	5	8	4	8	10	15	6	6	13	4	6	14	10	4	12
CG43332-cds	209	1	201	175	124	130	146	175	112	132	172	151	142	128	79	97	157	163	164	199
CG43346-cds	56	0	39	42	30	27	39	35	31	30	34	38	38	37	19	21	40	42	41	42
CG43778-cds	43	0	46	38	35	22	28	41	26	25	20	21	27	33	23	21	31	30	41	56
CG4382-cds	43	0	58	52	35	34	40	44	27	36	38	34	33	41	28	34	31	50	52	63
CG44140-cds	338	0	282	206	166	192	220	228	158	140	258	200	202	200	126	152	212	244	252	270
CG44153-cds	40	0	35	43	22	29	35	34	13	16	28	27	28	33	10	19	22	40	35	43
CG44405-cds	9	0	10	11	4	2	7	7	6	5	10	6	7	4	7	4	2	5	10	9
CG44475-cds	89	0	75	60	33	60	51	69	38	47	67	63	61	45	44	32	75	72	80	77
CG44869-cds	80	0	38	52	38	31	46	38	27	37	51	42	35	34	18	27	53	59	33	25
CG4496-cds	155	0	147	115	85	111	95	113	79	94	122	99	95	71	54	55	97	124	106	156
CG4629-cds	110	0	101	101	78	62	84	65	73	55	110	82	52	49	55	54	80	103	74	56
CG4822-cds	16	0	20	9	7	6	9	9	2	11	14	8	11	11	7	9	12	12	12	13
CG5080-cds	21	0	25	18	15	19	22	21	8	13	12	11	16	15	13	9	13	17	25	21
CG5160-cds	86	0	69	75	57	58	65	66	55	38	68	55	59	57	51	43	77	58	78	101
CG5390-cds	84	0	69	55	39	49	64	63	38	43	73	48	54	63	44	35	60	54	68	92
CG5556-cds	10	0	7	6	5	7	6	5	8	5	7	10	2	3	6	5	11	6	6	20
CG5787-cds	280	0	219	194	138	143	157	182	120	128	201	166	127	131	97	108	186	186	192	171
CG5888-cds	19	0	12	13	10	7	7	9	9	9	5	12	8	9	6	1	10	8	13	11
CG6115-cds	152	0	117	111	75	95	91	113	74	84	101	101	80	78	67	57	104	114	101	128
CG6287-cds	48	0	36	44	28	39	21	37	28	18	22	24	33	25	12	15	30	25	35	23
CG6304-cds	135	0	122	115	81	89	93	125	75	81	111	89	85	107	50	62	105	118	94	135
CG6412-cds	76	0	57	46	32	43	29	41	29	35	49	35	35	37	25	19	61	41	50	41
CG6700-cds	96	0	79	69	41	54	58	91	48	64	78	54	72	65	49	39	75	60	65	50
CG6712-cds	199	0	161	148	110	115	136	147	87	95	141	115	113	119	84	86	120	157	122	117
CG6724-cds	60	0	48	43	27	50	38	40	30	38	45	40	38	48	23	28	54	64	48	61
CG6729-cds	39	0	40	29	23	20	37	26	21	15	27	23	32	30	16	21	31	32	22	32
CG6870-cds	24	0	27	23	15	18	27	20	11	12	26	22	20	11	16	12	16	26	18	27
CG7094-cds	55	0	38	36	22	27	42	26	24	25	38	32	19	28	27	15	32	29	29	41
CG7179-cds	25	0	17	28	13	23	21	23	18	15	18	12	22	22	8	13	22	26	38	51
CG7180-cds	36	0	28	19	15	31	24	24	16	21	20	18	28	18	18	17	31	26	24	51
CG7200-cds	36	0	30	34	17	29	22	29	24	13	23	37	19	26	18	11	27	26	42	54
CG7227-cds	24	0	28	14	12	23	20	24	13	13	18	25	8	10	6	7	21	26	28	21
CG7296-cds	15	0	15	13	13	11	15	9	12	8	22	11	6	8	7	6	13	11	10	9
CG7300-cds	87	0	56	54	35	40	57	56	38	38	66	47	44	38	24	31	55	53	57	73
CG7329-cds	66	0	67	47	45	42	38	55	38	42	40	28	40	36	33	31	39	46	54	43
CG7367-cds	178	1	136	146	120	100	109	117	78	80	132	103	98	88	79	66	121	138	122	124
CG7371-cds	151	0	119	141	68	90	99	97	73	69	113	91	99	76	64	59	112	116	116	115
CG8498-cds	60	0	68	43	45	44	46	45	20	29	49	42	35	36	30	30	38	55	43	31
CG8892-cds	89	0	67	46	31	35	52	59	37	31	50	46	54	48	29	29	58	65	51	84
CG9014-cds	32	0	32	17	14	17	16	27	11	14	22	12	24	21	17	17	29	26	19	35
CG9021-cds	22	0	24	24	11	14	22	27	11	16	25	17	16	13	4	8	19	20	20	19
CG9140-cds	105	0	82	85	51	61	68	50	54	65	81	58	60	40	39	41	80	83	87	87
CG9150-cds	52	0	41	34	23	21	29	35	24	29	35	33	29	24	22	22	36	40	40	34
CG9249-cds	39	0	33	28	22	24	30	35	17	24	26	24	21	30	18	28	24	37	26	47
CG9263-cds	32	0	41	27	22	23	26	24	14	17	17	26	31	26	10	22	35	33	34	35
CG9302-cds	63	0	42	42	32	42	31	42	35	29	41	35	29	31	25	34	36	48	44	37
CG9305-cds	95	0	75	63	40	43	53	73	35	33	50	49	36	60	38	34	48	60	50	67
CG9465-cds	10	0	13	15	7	9	6	10	8	9	10	4	11	4	4	3	13	13	9	13
CG9498-cds	160	0	131	108	77	90	118	104	71	77	101	89	63	88	71	64	107	120	78	113
CG9547-cds	16	0	15	14	12	9	11	10	11	12	14	8	15	14	14	4	13	15	7	19
CG9641-cds	47	0	45	34	25	36	27	41	21	23	46	39	30	30	20	18	34	43	41	47
CG9662-cds	117	0	99	104	72	69	101	86	55	69	91	80	74	74	54	60	91	82	88	140
CG9960-cds	15	0	14	10	9	15	9	9	12	4	16	11	9	12	6	9	6	11	17	16
CheB38c-cds	22	0	14	21	12	10	11	9	7	16	12	9	9	6	11	10	11	15	15	16
CIAPIN1-cds	82	0	83	78	48	50	45	71	37	54	53	53	50	54	46	40	61	68	65	68
ck-cds	117	1	89	96	57	62	72	73	47	65	88	80	63	62	48	52	71	104	95	163
cnir-cds	164	0	128	94	92	86	100	108	78	72	121	102	88	100	57	63	100	109	98	137
Cpr35B-cds	24	1	27	27	24	8	20	22	12	16	16	11	25	18	8	17	17	13	12	30
crol-cds	15	0	12	15	8	7	9	13	6	8	13	11	9	3	2	6	13	10	17	14
Cul-3-cds	43	0	39	43	19	18	38	39	21	27	37	29	25	32	23	21	40	35	26	36
dbe-cds	89	0	71	73	44	55	70	60	49	44	70	55	57	43	44	35	61	80	53	58
del-cds	114	1	85	85	81	52	58	84	47	44	87	76	65	65	44	42	77	97	96	125
Dh31-cds	128	0	99	70	70	47	76	65	44	45	73	66	59	56	44	34	75	62	78	95
dl-cds	28	0	19	16	8	14	21	19	13	8	15	10	12	10	10	11	10	11	8	13
Dnz1-cds	76	0	66	68	34	56	60	50	38	46	61	57	56	58	33	53	58	75	63	82
Drp1-cds	16	0	9	12	5	7	15	11	4	12	9	7	11	5	8	3	5	6	11	15
ds-cds	14	0	12	4	3	9	5	14	5	7	10	2	5	9	4	4	13	11	13	12
E2f2-cds	73	0	63	47	34	37	45	42	34	24	48	45	36	42	29	22	51	53	49	63
Eaat2-cds	90	0	78	56	52	51	47	70	45	40	68	65	52	55	38	41	69	68	78	98
Eno-cds	52	0	49	37	25	24	34	41	26	25	30	36	26	26	21	20	33	43	35	37
Etl1-cds	40	0	40	26	24	15	25	21	15	18	23	25	15	25	17	17	35	28	27	26
eya-cds	130	0	110	94	64	69	90	89	56	76	83	77	69	73	41	51	86	97	96	111
Faf-cds	59	0	57	40	37	35	39	45	29	38	41	34	44	46	18	26	49	51	63	77
Fatp-cds	59	0	57	46	32	47	52	45	31	29	36	38	31	33	23	25	59	53	43	67
ft-cds	390	1	311	237	232	209	220	228	172	174	272	235	178	199	161	137	295	280	283	371
fu12-cds	35	0	24	20	9	16	19	21	6	16	25	14	19	15	11	9	15	26	22	15
fws-cds	9	0	10	12	10	8	6	2	1	8	9	9	4	6	8	5	8	7	5	3
Gas41-cds	63	0	56	59	31	42	57	42	27	39	57	36	38	43	30	44	51	52	66	114
Gdi-cds	62	1	63	65	37	36	40	38	38	51	51	36	37	49	29	33	49	51	46	64
Got2-cds	44	0	27	25	18	18	34	29	8	14	29	22	25	30	21	17	26	30	34	56
Gr28b-cds	33	0	26	21	10	22	25	24	17	19	22	23	24	24	11	15	20	23	22	38
Gsc-cds	28	0	24	23	13	14	19	15	10	11	15	15	11	24	8	10	22	28	24	29
halo-cds	29	0	31	26	28	24	20	27	26	18	27	30	30	20	13	10	24	24	22	34
His4:CG33869-cds	2232	0	1940	1452	1160	1244	1436	1592	1152	1092	1532	1452	1236	1400	812	932	1556	1724	1992	2516
His4:CG33879-cds	2232	0	1940	1452	1160	1244	1436	1592	1152	1092	1532	1452	1236	1400	812	932	1556	1724	1992	2516
hoe1-cds	132	1	142	97	75	76	87	84	46	65	91	80	69	64	49	55	88	105	106	119
HP6-cds	76	0	62	88	42	55	56	67	36	40	52	45	43	47	38	33	67	54	55	67
Hr38-cds	31	0	39	27	18	22	25	27	15	21	26	17	20	19	23	9	19	29	21	34
IA-2-cds	75	0	67	66	46	44	49	55	38	39	55	43	45	42	39	34	64	42	61	68
ine-cds	85	0	72	83	59	57	66	68	56	57	65	58	54	62	39	47	62	71	74	68
insv-cds	34	0	26	20	18	25	15	15	14	10	17	12	14	8	7	16	14	20	25	42
Ir21a-cds	27	0	15	21	16	11	17	16	14	9	23	18	14	16	4	12	12	18	17	26
jet-cds	44	0	38	33	22	28	42	44	20	23	41	26	27	42	15	27	32	27	33	32
JhI-21-cds	145	1	109	89	51	69	70	92	63	51	102	67	71	76	51	56	86	99	105	136
kek1-cds	83	0	70	58	61	53	51	56	40	45	70	62	47	48	43	44	59	64	52	64
kel-cds	160	0	117	110	87	78	101	92	75	81	116	90	96	83	74	59	109	127	119	150
Ku80-cds	107	0	81	87	45	54	71	45	43	44	73	59	52	53	37	42	65	70	62	49
l(2)05714-cds	68	0	53	48	30	45	33	38	42	22	46	38	32	31	37	18	33	45	38	56
lectin-21Cb-cds	25	0	18	8	16	15	22	12	18	10	23	14	14	12	8	7	16	16	17	18
lectin-22C-cds	8	0	6	8	8	7	5	7	4	6	11	9	10	9	6	2	6	7	16	11
LKR-cds	46	0	26	32	12	25	30	29	21	21	25	15	25	13	15	14	32	32	25	42
lmgA-cds	87	0	68	48	51	69	53	49	36	38	66	52	42	47	46	39	54	72	77	113
lmgB-cds	34	1	27	28	24	23	17	40	18	12	29	21	10	22	14	10	32	23	34	42
Lrch-cds	76	0	63	55	35	36	52	48	37	48	52	35	32	32	28	39	53	53	50	66
lwr-cds	64	0	63	34	37	45	43	46	30	34	47	45	33	38	23	16	38	58	39	53
mbm-cds	78	0	66	39	41	44	41	53	33	39	58	32	41	40	23	37	53	50	67	78
morgue-cds	225	2	198	172	126	126	162	135	110	113	164	143	120	127	104	94	137	183	151	175
mRpS2-cds	63	0	48	64	46	38	50	50	35	38	53	46	43	47	33	23	51	55	56	74
Mst36Fb-cds	35	0	9	25	17	17	16	18	10	9	29	19	23	20	8	16	21	16	17	32
Mtpalpha-cds	34	0	39	25	19	20	21	30	26	25	33	27	15	26	13	15	30	29	30	35
mtRNApol-cds	23	0	35	26	24	27	31	28	17	20	28	23	25	35	15	16	28	28	28	28
mtsh-cds	12	0	11	4	1	1	10	0	5	3	8	12	5	7	3	3	2	8	6	14
nAChRalpha6-cds	27	0	18	12	12	10	9	17	12	7	15	7	19	14	4	9	12	8	15	19
Nak-cds	13	0	11	5	6	4	5	4	5	4	7	4	6	9	2	2	1	8	6	0
ncm-cds	96	0	63	65	53	46	56	65	39	47	63	63	52	55	30	34	67	56	57	75
net-cds	14	0	8	6	6	7	8	9	6	5	13	7	6	13	5	3	15	10	11	16
Nha1-cds	76	0	66	60	57	43	47	51	38	42	73	50	41	51	25	29	61	82	59	81
NLaz-cds	26	0	25	29	16	15	21	21	10	10	21	21	14	17	15	12	20	22	26	37
Nnp-1-cds	48	0	40	38	15	26	30	41	27	31	30	27	29	26	23	16	39	48	31	37
nompB-cds	66	0	50	35	34	48	33	46	29	28	43	35	37	34	27	16	43	42	45	33
nop5-cds	43	0	34	42	14	26	24	30	26	20	32	27	19	21	14	22	26	32	20	34
nrv1-cds	16	0	16	15	10	18	14	18	6	9	20	7	11	13	6	7	12	16	18	25
nrv2-cds	10	0	15	8	6	11	5	12	5	9	5	5	6	5	6	4	7	6	9	14
Nup107-cds	24	0	26	25	17	22	12	18	12	14	19	19	17	21	9	11	22	18	23	35
Obp28a-cds	125	0	76	77	57	49	57	66	49	57	64	60	44	64	36	44	63	65	76	69
Or24a-cds	28	0	26	27	20	18	27	19	13	19	31	25	22	24	11	20	32	33	23	26
osp-cds	84	0	95	79	49	55	58	62	39	44	69	60	39	46	19	50	71	67	48	46
Ostgamma-cds	26	0	16	28	17	16	17	16	14	13	20	14	13	19	11	9	13	25	20	20
Pde11-cds	41	0	31	27	24	20	29	29	18	14	22	26	17	21	16	15	23	28	27	24
Peritrophin-15a-cds	68	1	45	43	34	28	43	40	19	26	41	57	37	33	29	26	44	47	58	44
Peritrophin-15b-cds	76	0	70	64	39	53	45	66	33	38	59	59	38	46	43	34	56	52	52	44
ppk13-cds	17	0	21	12	9	11	10	16	10	19	16	17	10	6	7	12	10	18	11	18
ppk17-cds	71	0	70	43	42	31	44	39	37	31	42	44	33	27	18	21	34	47	43	52
ppk18-cds	118	0	116	100	56	62	67	85	51	52	80	59	80	78	47	41	81	108	111	137
Proc-cds	48	0	32	24	8	23	22	29	13	17	28	20	25	21	16	13	21	26	25	26
Rab6-cds	9	0	15	16	16	13	7	14	9	14	12	8	12	9	11	13	8	13	11	20
Rad1-cds	42	0	36	22	21	32	23	24	13	12	29	35	19	24	17	17	34	30	29	41
rempA-cds	47	0	50	43	26	32	36	41	28	16	47	35	35	43	26	18	45	36	47	60
RfC38-cds	58	0	46	37	22	37	46	51	28	30	52	47	40	42	23	29	38	53	62	53
RluA-1-cds	113	0	90	84	55	75	72	68	45	47	57	65	68	60	46	38	63	85	69	100
RpL30-cds	13	0	7	16	12	7	11	14	6	3	13	17	6	5	5	12	8	10	4	11
RpS13-cds	37	0	31	30	23	13	22	19	22	18	34	20	23	33	20	14	38	32	28	48
Saf6-cds	18	0	14	10	9	12	16	16	7	7	17	10	8	21	10	10	9	13	15	13
SC35-cds	60	0	45	40	25	31	22	34	21	28	40	28	30	27	15	17	48	41	42	46
S-cds	45	0	28	36	25	22	28	32	27	26	32	31	32	34	18	20	37	43	38	29
Sec24CD-cds	39	0	33	32	18	21	34	22	23	23	23	24	24	28	21	16	30	31	39	45
Shawl-cds	103	0	93	62	52	36	48	63	37	34	69	62	53	51	36	42	59	54	68	55
SLC5A11-cds	35	0	24	27	21	13	14	17	18	13	22	10	15	20	13	15	20	18	24	36
Slh-cds	19	0	15	7	8	8	7	7	8	11	11	5	9	7	3	3	8	5	11	16
Slob-cds	110	0	86	81	56	61	83	70	35	60	98	70	63	55	40	37	70	82	94	127
SmB-cds	41	0	31	42	25	15	29	26	21	19	33	28	26	24	15	23	34	32	39	43
smt3-cds	44	0	22	18	15	14	21	19	25	12	23	29	25	15	20	7	39	29	23	35
Snx6-cds	38	0	33	28	29	26	31	26	20	13	24	24	23	25	14	14	27	23	27	20
Spp-cds	54	0	51	28	20	27	34	30	22	26	24	27	26	26	19	20	24	39	30	26
step-cds	6	0	9	1	5	6	1	6	4	2	17	9	4	6	2	4	3	10	3	4
Taf12L-cds	87	0	85	83	54	44	58	79	53	38	80	68	43	61	33	39	65	67	66	62
tank-cds	35	0	40	25	24	20	23	27	14	19	33	22	18	31	18	23	33	27	34	33
t-cup-cds	6	0	1	4	1	3	2	6	3	6	5	2	3	1	1	1	2	6	3	3
tho2-cds	17	0	10	11	10	9	3	9	9	4	7	9	9	8	4	7	10	8	7	5
tkv-cds	163	0	151	127	115	83	105	99	85	83	133	104	94	78	59	57	114	116	166	169
Top2-cds	65	0	57	34	31	47	27	44	28	27	62	40	23	36	32	31	52	49	50	51
Tsp-cds	36	0	27	15	22	15	16	20	12	14	24	19	9	22	10	11	22	16	20	32
UbcD2-cds	19	0	11	16	9	7	22	18	11	13	11	7	12	8	12	6	22	9	12	10
Uch-cds	24	0	17	13	13	11	17	13	10	13	17	12	12	8	2	10	12	19	16	26
vari-cds	13	0	12	11	8	6	11	11	7	13	19	6	6	16	1	6	16	8	14	16
vir-1-cds	29	0	34	20	31	20	29	25	24	26	34	26	19	20	19	14	27	33	28	39
Vm32E-cds	20	1	32	38	17	20	23	30	19	19	26	11	34	17	15	17	30	27	20	20
ZnT35C-cds	203	0	191	156	124	150	148	157	117	83	176	151	136	122	91	117	164	153	136	162
zuc-cds	13	0	18	8	8	4	9	10	6	7	15	10	13	10	6	11	13	9	9	19
Aats-tyr-m-cds	88	0	76	52	46	48	55	74	35	48	60	46	28	52	44	28	69	50	48	26
Acp53C14b-cds	111	0	82	98	54	65	71	92	58	68	84	80	57	64	43	40	68	87	70	45
Ady43A-cds	40	0	50	43	20	29	34	30	17	13	37	31	28	21	16	23	33	38	54	55
Ak6-cds	86	0	59	53	33	42	46	52	23	42	60	44	35	49	33	29	36	47	50	41
Amyrel-cds	53	1	42	53	30	25	42	46	30	25	51	34	41	39	27	35	51	49	57	45
ana2-cds	56	0	35	38	28	17	31	33	17	27	31	27	25	33	22	19	38	47	25	20
ap-cds	38	0	23	19	27	16	11	24	16	16	23	28	13	11	9	20	21	19	28	44
arr-cds	18	0	13	8	3	6	5	10	7	6	7	6	9	14	1	7	5	11	8	14
Asap1-cds	20	0	22	14	13	19	14	19	11	8	12	12	7	17	3	13	17	12	14	14
ASPP-cds	33	0	30	23	20	19	14	19	18	27	18	25	12	20	12	15	17	20	17	26
ATPCL-cds	70	0	65	52	42	37	38	52	28	32	53	37	48	48	37	34	46	52	53	56
az2-cds	27	0	31	30	24	25	17	30	16	16	32	21	21	22	17	13	26	27	21	40
babos-cds	66	0	55	57	20	39	42	49	23	25	44	46	22	38	29	25	42	57	33	30
bdg-cds	25	0	21	20	20	18	25	22	10	6	22	19	18	21	8	19	19	22	21	24
bgcn-cds	118	0	102	84	61	74	79	101	49	53	81	73	62	78	62	41	85	93	109	161
cbc-cds	122	0	107	65	63	57	71	78	46	50	77	61	59	60	43	31	84	89	93	100
CG10339-cds	76	0	48	47	44	38	48	45	31	45	50	48	41	39	29	22	54	57	47	63
CG10433-cds	24	0	12	8	9	11	16	18	11	6	13	6	9	7	4	8	13	11	15	16
CG10494-cds	62	0	47	48	46	41	45	46	38	35	55	47	38	39	24	28	44	62	33	35
CG10505-cds	56	0	61	51	31	42	35	41	21	25	55	37	33	27	18	24	30	53	34	40
CG10795-cds	69	0	66	66	42	58	53	49	33	45	52	37	44	46	31	27	49	51	56	91
CG10814-cds	58	0	51	57	32	28	35	40	25	31	47	42	24	34	25	24	43	47	31	40
CG10936-cds	96	0	75	73	33	44	63	57	53	43	61	60	47	39	49	33	82	56	55	46
CG11145-cds	32	0	26	24	15	16	18	24	10	17	23	18	26	17	10	12	16	16	23	32
CG11191-cds	75	0	54	56	37	42	52	39	33	34	64	47	35	47	34	28	48	49	41	44
CG11192-cds	66	0	57	56	27	51	48	60	37	41	47	47	49	50	35	42	47	53	59	50
CG11208-cds	26	0	20	16	12	16	15	10	9	10	17	14	9	14	7	10	20	20	19	20
CG11906-cds	82	0	72	61	49	40	63	48	43	42	57	41	45	56	40	31	44	61	55	37
CG12042-cds	28	0	16	20	12	13	23	18	13	10	25	17	13	16	9	10	26	14	25	21
CG12699-cds	71	0	62	49	38	34	33	54	42	26	43	35	30	34	26	21	49	47	40	26
CG12736-cds	74	0	63	56	39	39	48	49	34	36	39	49	33	43	34	27	63	61	43	62
CG12828-cds	188	0	134	147	92	96	109	135	100	73	126	106	82	118	66	66	136	129	102	106
CG12831-cds	48	0	51	36	19	28	35	40	25	29	37	27	32	32	28	28	32	37	48	56
CG12848-cds	32	0	39	25	14	17	25	18	19	17	40	24	14	22	15	14	27	33	28	34
CG12862-cds	50	0	41	41	23	23	32	30	22	35	33	26	31	25	33	25	42	34	35	40
CG12868-cds	112	0	96	103	57	58	67	92	65	49	81	63	64	68	38	36	79	77	62	89
CG12895-cds	20	0	9	11	4	10	10	8	3	9	9	10	5	4	7	3	10	12	10	9
CG12929-cds	41	0	30	21	16	21	23	14	16	27	21	20	27	29	16	16	35	29	23	41
CG13018-cds	33	0	30	28	29	30	41	35	23	21	31	29	30	18	21	16	31	31	32	30
CG13178-cds	123	0	86	74	62	81	64	58	45	51	80	52	59	54	37	32	66	87	84	67
CG13183-cds	15	0	15	16	13	12	7	12	9	10	22	10	12	10	6	8	11	20	16	8
CG13202-cds	32	0	22	16	13	15	14	21	14	12	13	17	12	14	8	14	17	23	22	24
CG13216-cds	83	0	75	77	50	53	83	66	47	49	63	46	65	55	51	32	70	74	94	90
CG13217-cds	29	0	22	15	14	22	21	16	17	16	29	16	25	23	14	6	24	29	27	24
CG13326-cds	137	0	125	111	77	97	101	84	66	60	96	105	72	82	64	47	109	115	152	234
CG13442-cds	57	0	42	35	35	28	29	40	21	29	33	26	26	29	18	12	26	53	28	32
CG13545-cds	26	0	29	15	13	11	15	12	21	8	19	18	20	14	11	16	14	17	19	23
CG13551-cds	39	0	34	18	20	20	30	24	15	27	25	28	18	20	27	5	31	25	20	25
CG13561-cds	28	0	12	15	18	17	11	13	9	11	17	11	18	13	3	5	21	18	13	30
CG13744-cds	99	0	59	77	58	51	75	67	60	48	60	68	47	52	43	37	86	66	75	100
CG13872-cds	29	0	27	30	9	14	13	22	13	13	12	22	17	11	7	14	22	24	17	35
CG1399-cds	17	0	11	9	14	9	8	9	5	8	9	9	13	4	8	9	12	10	7	12
CG1441-cds	78	0	68	55	56	44	47	63	37	50	71	46	47	45	34	25	54	57	70	87
CG14483-cds	32	0	19	22	23	18	18	22	15	16	21	22	20	14	14	14	16	31	17	37
CG14488-cds	24	0	27	7	12	14	18	23	14	13	19	14	18	17	10	8	16	16	12	23
CG14492-cds	17	0	16	14	6	10	12	19	9	10	11	9	8	11	8	11	13	13	13	15
CG14495-cds	43	0	61	41	24	41	47	32	37	16	37	33	31	31	28	16	44	45	29	58
CG14505-cds	39	0	38	24	9	11	19	27	18	19	27	22	23	18	10	11	23	44	25	54
CG14756-cds	77	0	69	55	47	40	51	48	31	31	39	47	35	31	26	27	44	47	39	28
CG14763-cds	11	0	9	12	6	7	6	8	6	8	8	4	5	4	1	4	7	5	10	15
CG14764-cds	30	0	15	20	14	17	18	28	16	6	14	24	24	17	15	16	24	23	28	31
CG14767-cds	56	0	33	48	20	23	25	34	29	30	34	28	23	31	21	16	38	36	33	41
CG15067-cds	67	0	46	50	27	50	39	42	26	29	52	34	33	40	27	29	45	38	70	66
CG15093-cds	58	0	50	64	36	40	46	50	32	39	50	46	39	32	31	26	38	50	46	53
CG15099-cds	107	0	93	89	54	60	82	75	59	63	75	76	67	53	47	31	77	80	114	147
CG15100-cds	39	0	36	26	27	23	36	54	22	17	21	30	26	31	27	17	28	32	36	39
CG15115-cds	32	0	17	26	15	12	21	21	8	15	20	11	15	21	11	8	23	13	13	19
CG15117-cds	67	0	76	70	49	37	51	59	34	41	48	57	38	53	32	36	59	60	64	88
CG15128-cds	76	0	81	59	48	33	48	54	32	36	54	38	37	50	25	33	57	51	47	64
CG15605-cds	121	0	101	103	67	77	75	108	69	54	93	101	62	93	53	53	92	102	86	117
CG15615-cds	34	0	22	26	20	12	13	11	11	11	19	29	13	12	9	17	19	25	25	28
CG15653-cds	8	0	7	6	5	3	5	7	3	4	3	0	3	6	2	2	6	2	10	14
CG15706-cds	10	0	11	8	6	14	8	17	6	4	12	11	9	6	6	6	9	13	12	17
CG15711-cds	8	0	3	5	3	4	7	6	4	2	5	4	3	4	2	3	3	4	11	8
[truncated: 6,985 more rows]
