# Supplementary material for: A Genome-Wide CRISPR Library for High-Throughput Genetic Screening in Drosophila Cells
Source: J Genet Genomics. 2015 Jun 20;42(6):301–9. doi: 10.1016/j.jgg.2015.03.011 (PMC4508376; doi:10.1016/j.jgg.2015.03.011)
Supplement: Supplementary file 4 [file mmc4.zip › 12_Gene_counts_normalised.out]

Gene_name	0A	1A	1B	2A	2B	3A	3B	4A	4B	5A	5B	6A	6B	7A	7B	8A	8B	9A	9B
CG1732-cds	136.9632396	116.7678655	80.0004683	108.6348835	142.4383371	121.7258014	113.9819176	92.73191204	133.2147915	177.8428072	127.9804911	119.6549863	118.708452	122.9016353	138.2606106	133.8941783	117.3291274	109.6588664	157.3054358
Hcf-cds	38.52091115	38.92262183	33.17092588	45.04373216	18.12851564	40.57526712	34.60165355	23.93081601	14.47986864	34.35599684	51.19219645	33.09606004	22.25783476	25.30327786	31.90629476	43.25811914	51.9325646	24.57871143	26.47715255
mGluR-cds	45.65441321	37.23033392	52.68323522	34.44520695	59.56512281	42.82944863	32.56626217	35.89622402	31.855711	24.25129189	37.23068833	45.8253139	37.09639126	14.45901592	21.27086317	16.47928348	28.85142478	30.25072176	37.37950949
pan-cds	52.78791528	33.84575811	35.12215681	34.44520695	38.84681922	27.05017808	22.38930524	17.94811201	20.27181609	28.29317387	41.88452437	61.10041854	22.25783476	18.0737699	35.45143862	47.37794001	46.16227965	34.03206198	42.05194817
ab-cds	115.5627334	106.6141381	101.4640086	119.2334087	129.4893974	103.6923493	109.9111348	134.6108401	162.1745288	119.2355184	109.365147	124.7466878	66.77350427	112.0573734	141.8057545	119.4748052	90.40113098	96.42417562	95.00625328
Acon-cds	54.21461569	49.07634926	64.39062082	71.5400452	72.51406255	67.6254452	56.99095879	50.85298402	46.33557964	46.48164278	55.84603249	48.37116468	42.04257676	83.13934154	42.54172634	63.85722349	51.9325646	37.8134022	37.37950949
Adh-cds	48.50781404	28.76889439	50.73200428	26.49631304	28.48766743	51.84617465	48.84939325	50.85298402	55.02350083	42.4397608	30.24993426	50.91701545	42.04257676	32.53278582	35.45143862	41.1982087	57.70284956	39.70407231	48.28186642
Adhr-cds	74.18842147	60.9223646	70.24431363	58.29188868	67.33448665	60.86290068	69.2033071	56.83568803	89.77518556	82.85858061	81.44213071	71.28382163	49.46185502	86.75409552	77.99316496	59.73740262	92.32455929	102.096186	77.8739781
AIF-cds	81.32192353	89.69125899	81.95169923	58.29188868	75.1038505	78.89635273	83.4510468	98.71461605	75.29531692	66.69105269	93.07672081	78.92137394	101.3968028	90.3688495	70.90287724	59.73740262	63.47313451	58.61077342	70.08658029
Arpc2-cds	38.52091115	35.53804602	35.12215681	23.84668173	38.84681922	38.32108561	44.77861048	41.87892802	28.95973728	42.4397608	39.55760635	71.28382163	32.15020576	21.68852388	53.17715793	39.13829827	55.77942124	34.03206198	24.91967299
Arr1-cds	115.5627334	113.3832897	115.1226251	68.8904139	69.9242746	94.67562328	109.9111348	107.688672	107.1510279	86.90046259	79.11521269	94.19647858	93.97752453	97.59835746	77.99316496	88.57614871	96.17141593	52.93876309	68.52910073
Atg4-cds	28.53400826	37.23033392	23.41477121	23.84668173	38.84681922	27.05017808	24.42469662	32.90487202	37.64765846	26.27223288	23.2691802	10.18340309	32.15020576	46.99180174	21.27086317	26.77883566	17.31085487	18.9067011	26.47715255
Bacc-cds	32.8141095	35.53804602	33.17092588	45.04373216	28.48766743	54.10035616	38.67243632	44.87028002	26.06376355	40.41881981	44.21144239	25.45850772	44.51566952	32.53278582	24.81600703	49.43785044	21.1577115	39.70407231	42.05194817
baf-cds	37.09421074	40.61490973	44.87831148	26.49631304	31.07745538	42.82944863	30.53087078	23.93081601	17.37584237	32.33505585	18.61534416	12.72925386	27.20402026	39.76229378	14.18057545	24.71892522	19.23428319	9.453350551	21.80471387
Cdc23-cds	288.1934834	306.3041109	320.0018732	254.3646052	300.415402	254.7225103	268.6716629	323.0660161	257.7416618	323.3505585	330.4223589	308.0479435	269.5671098	339.7868741	262.3406458	238.9496105	296.2079611	302.5072176	285.0187598
CG10019-cds	269.646378	247.0740342	290.7334092	325.9046504	238.2604912	293.0435959	248.317749	305.1179041	251.9497143	291.0155026	276.9032444	249.4933757	264.6209243	267.4917945	294.2469405	236.8897	267.3565363	249.5684545	228.9494956
CG10026-cds	205.4448595	223.3820035	218.5378646	225.2186608	253.7992189	200.6221541	211.6807041	209.3946401	208.5101084	198.0522171	211.7495399	188.3929572	185.4819563	231.3442547	216.2537756	185.3919392	226.9645416	194.7390214	191.5699861
CG10211-cds	78.46852271	62.61465251	74.14677549	52.99262608	77.69363844	56.35453767	61.06174156	44.87028002	63.71142201	90.94234457	72.13445863	61.10041854	46.98876227	83.13934154	74.4480211	65.91713392	73.09027611	37.8134022	74.75901897
CG10333-cds	111.2826322	121.8447292	120.9763179	140.4304591	116.5404577	135.2508904	103.8049607	128.6281361	118.7349228	155.6124563	137.2881632	112.017434	128.600823	151.8196672	127.625179	152.4333722	138.4868389	139.9095882	123.0408854
CG10336-cds	169.7773491	142.1521841	173.6595531	209.320873	157.9770648	146.5217979	177.0790505	164.5243601	162.1745288	157.6333973	172.1919335	168.026151	163.2241216	180.737699	173.7120492	152.4333722	161.5679788	147.4722686	144.8455993
CG10366-cds	25.68060743	13.53830324	19.51230934	21.19705043	23.30809153	24.79599657	12.21234831	20.93946401	31.855711	16.16752792	20.94226218	22.91265695	17.31164926	18.0737699	31.90629476	24.71892522	15.38742655	15.12536088	12.4598365
CG10399-cds	27.10730784	43.99948554	42.92708055	31.79557565	59.56512281	38.32108561	34.60165355	38.88757602	43.43960592	46.48164278	39.55760635	45.8253139	17.31164926	46.99180174	53.17715793	39.13829827	25.00456814	35.92273209	32.7070708
CG10470-cds	42.80101239	55.84550088	29.26846401	23.84668173	25.89787948	24.79599657	48.84939325	26.92216801	43.43960592	26.27223288	51.19219645	53.46286622	56.88113327	50.60655572	28.3611509	30.89865653	32.69828142	49.15742287	43.60942774
CG11023-cds	31.38740908	30.4611823	29.26846401	26.49631304	41.43660717	29.30435959	34.60165355	50.85298402	28.95973728	42.4397608	37.23068833	43.27946313	34.62329851	50.60655572	24.81600703	47.37794001	28.85142478	32.14139187	45.1669073
CG11030-cds	78.46852271	76.15295575	85.8541611	87.43783303	101.00173	76.64217123	89.55722096	92.73191204	69.50336947	123.2774004	81.44213071	86.55892626	84.08515353	68.68032562	81.53830882	86.51623827	61.5497062	102.096186	74.75901897
CG11043-cds	112.7093326	106.6141381	89.75662297	84.78820172	95.82215408	99.18398629	116.017309	95.72326404	101.3590805	94.98422656	139.6150812	86.55892626	126.1277303	86.75409552	106.3543159	100.9356113	109.6354142	121.0028871	126.1558445
CG11050-cds	233.9788677	253.8431858	245.8550977	206.6712417	230.4911274	223.1639692	213.7160955	215.3773441	208.5101084	270.8060927	221.0572119	246.9475249	237.4169041	195.1967149	194.9829124	296.6271027	251.9691097	253.3497948	274.1164029
CG11236-cds	98.44232849	87.99897109	113.1713942	79.48893911	98.41194203	126.2341644	103.8049607	80.76650404	110.0470017	68.71199368	104.7113109	109.4715832	91.50443178	112.0573734	88.62859655	96.81579045	100.0182726	134.2375778	95.00625328
CG11289-cds	355.2484028	350.3035965	316.0994113	386.8461704	372.9294645	335.8730445	366.3704494	397.8498162	405.4363219	440.5651359	395.5760635	356.4191081	363.5446344	281.9508104	368.6949616	346.0649531	425.0776584	266.5844855	278.7888416
CG11562-cds	45.65441321	54.15321298	54.63446615	58.29188868	95.82215408	58.60871917	56.99095879	32.90487202	60.81544828	62.64917071	48.86527843	58.55456777	56.88113327	50.60655572	77.99316496	59.73740262	50.00913628	45.37608264	32.7070708
CG12299-cds	194.0312562	187.8439575	177.562015	198.7223478	157.9770648	187.0970651	158.7605281	140.5935441	188.2382923	187.9475121	239.6725561	157.8427479	136.0201013	166.2786831	170.1669054	193.6315809	165.4148354	196.6296915	180.6676292
CG12393-cds	209.7249607	223.3820035	232.1964812	230.5179234	217.5421876	232.1806952	234.0700093	179.4811201	254.845688	266.7642108	211.7495399	234.2182711	220.1052548	198.8114689	226.8892072	265.7284461	217.3474	247.6777844	236.7368934
CG12448-cds	132.6831384	135.3830324	124.8787798	143.0800904	178.6953684	126.2341644	136.3712228	173.4984161	130.3188177	143.4868103	125.6535731	145.113494	136.0201013	180.737699	173.7120492	123.5946261	155.7976938	88.86149518	79.43145766
CG12506-cds	111.2826322	104.9218501	91.7078539	105.9852522	95.82215408	101.4381678	87.52182957	101.705968	86.87921183	105.0889315	90.74980279	104.3798817	103.8698955	79.52458756	99.26402813	113.2950739	119.2525558	90.75216529	101.2361715
CG13078-cds	114.136033	143.844472	119.025087	124.5326713	108.7710938	117.2174383	126.1942659	143.5848961	98.46310674	129.3402234	120.9997371	175.6637033	131.0739158	133.7458973	120.5348913	115.3549844	128.8696973	141.8002583	129.2708036
CG13081-cds	226.8453656	216.6128519	183.4157078	233.1675547	230.4911274	193.8596096	191.3267902	239.3081601	237.4698457	250.5966828	181.4996056	218.9431664	220.1052548	227.7295007	233.9794949	191.5716705	207.7302584	219.3177328	205.5873022
CG13082-cds	22.82720661	16.92287906	19.51230934	34.44520695	20.71830359	20.28763356	20.35391385	32.90487202	17.37584237	16.16752792	16.28842614	7.637552317	27.20402026	10.84426194	28.3611509	18.53919392	21.1577115	3.78134022	14.01731606
CG13117-cds	24.25390702	40.61490973	19.51230934	18.54741913	28.48766743	38.32108561	44.77861048	41.87892802	26.06376355	42.4397608	18.61534416	35.64191081	24.73092751	32.53278582	38.99658248	30.89865653	32.69828142	22.68804132	29.59211168
CG13142-cds	19.97380578	6.769151622	7.804923736	7.948893911	12.94893974	6.76254452	8.141565542	11.96540801	8.687921183	16.16752792	13.96150812	5.091701545	4.946185502	14.45901592	28.3611509	10.29955218	17.31085487	7.562680441	9.344877372
CG13245-cds	99.8690289	101.5372743	101.4640086	143.0800904	119.1302456	117.2174383	124.1588745	98.71461605	118.7349228	113.1726955	109.365147	119.6549863	113.7622665	133.7458973	113.4446036	119.4748052	107.7119858	98.31484573	104.3511307
CG13385-cds	22.82720661	23.69203068	21.46354027	21.19705043	20.71830359	24.79599657	18.31852247	32.90487202	20.27181609	28.29317387	20.94226218	30.55020927	22.25783476	25.30327786	28.3611509	43.25811914	25.00456814	24.57871143	24.91967299
CG13692-cds	305.3138884	270.7660649	337.5629516	310.0068625	310.7745538	313.3312294	299.2025337	272.2130321	338.8289261	331.4343224	323.4416048	295.3186896	323.9751504	238.5737627	336.7886669	327.5257592	317.3656726	289.2725269	289.6911985
CG13693-cds	32.8141095	50.76863717	44.87831148	55.64225738	54.38554691	56.35453767	59.02635018	56.83568803	57.91947455	42.4397608	51.19219645	56.00871699	54.40804052	36.1475398	38.99658248	47.37794001	50.00913628	64.28278375	48.28186642
CG13946-cds	111.2826322	104.9218501	91.7078539	105.9852522	90.64257819	101.4381678	95.66339511	104.69732	92.67115929	105.0889315	83.76904873	96.74232935	106.3429883	83.13934154	88.62859655	109.1752531	109.6354142	92.6428354	102.7936511
CG13995-cds	42.80101239	49.07634926	33.17092588	26.49631304	38.84681922	67.6254452	52.92017602	41.87892802	43.43960592	54.56540674	46.53836041	38.18776159	51.93494777	36.1475398	67.35773338	32.95856696	34.62170974	66.17345386	66.97162116
CG14017-cds	118.4161343	128.6138808	146.3423201	105.9852522	124.3098215	85.65889725	118.0527004	134.6108401	153.4866076	82.85858061	86.09596675	137.4759417	101.3968028	126.5163893	120.5348913	92.69596958	101.9417009	102.096186	113.696008
CG14020-cds	104.1491301	106.6141381	103.4152395	90.08746433	106.1813059	76.64217123	105.840352	110.6800241	92.67115929	123.2774004	93.07672081	104.3798817	101.3968028	108.4426194	88.62859655	121.5347157	126.946269	109.6588664	70.08658029
CG14044-cds	119.8428347	130.3061687	111.2201632	108.6348835	113.9506697	121.7258014	142.477397	143.5848961	133.2147915	145.5077513	97.73055685	134.9300909	111.2891738	130.1311433	148.8960422	158.6131035	119.2525558	109.6588664	113.696008
CG14274-cds	48.50781404	37.23033392	37.07338775	39.74446956	28.48766743	33.8127226	32.56626217	35.89622402	28.95973728	42.4397608	41.88452437	25.45850772	42.04257676	25.30327786	31.90629476	47.37794001	32.69828142	32.14139187	24.91967299
CG14346-cds	78.46852271	77.84524366	72.19554456	84.78820172	82.87321434	94.67562328	89.55722096	98.71461605	95.56713301	90.94234457	104.7113109	81.46722472	96.45061728	104.8278654	85.08345269	90.63605914	67.31999115	85.08015496	79.43145766
CG14397-cds	27.10730784	40.61490973	31.21969494	47.69336347	41.43660717	27.05017808	34.60165355	53.84433602	40.54363219	36.37693783	41.88452437	33.09606004	39.56948401	39.76229378	14.18057545	35.0184774	42.31542301	32.14139187	24.91967299
CG14932-cds	162.6438471	189.5362454	185.3669387	196.0727165	160.5668528	189.3512466	201.5037472	143.5848961	167.9664762	189.9684531	158.2304254	142.5676433	150.8586578	151.8196672	138.2606106	154.4932826	163.4914071	134.2375778	107.4660898
CG14945-cds	34.24080991	37.23033392	35.12215681	26.49631304	44.02639512	42.82944863	42.74321909	20.93946401	49.23155337	28.29317387	48.86527843	43.27946313	69.24659702	28.91803184	56.72230179	32.95856696	42.31542301	28.36005165	45.1669073
CG14947-cds	47.08111363	55.84550088	60.48815896	55.64225738	41.43660717	47.33781164	65.13252433	68.80109603	40.54363219	46.48164278	69.80754061	48.37116468	71.71968978	39.76229378	53.17715793	61.79731305	48.08570797	49.15742287	37.37950949
CG15152-cds	71.33502064	65.99922832	68.29308269	50.34299477	106.1813059	60.86290068	99.73417789	77.77515204	83.9832381	74.77481665	79.11521269	81.46722472	71.71968978	54.2213097	92.17374041	55.61758175	61.5497062	79.40814463	82.54641678
CG15168-cds	149.8035434	184.4593817	165.8546294	185.4741913	163.1566407	205.1305171	160.7959194	194.4378801	167.9664762	191.9893941	181.4996056	185.8471064	165.6972143	137.3606512	177.2571931	183.3320287	153.8742655	196.6296915	194.6849452
CG15256-cds	37.09421074	30.4611823	37.07338775	39.74446956	33.66724333	27.05017808	46.81400186	35.89622402	26.06376355	28.29317387	39.55760635	56.00871699	34.62329851	46.99180174	46.08687021	24.71892522	51.9325646	37.8134022	37.37950949
CG15263-cds	79.89522312	77.84524366	74.14677549	71.5400452	82.87321434	81.15053424	83.4510468	83.75785604	66.60739574	68.71199368	111.692065	76.37552317	93.97752453	61.45081766	63.81258951	92.69596958	71.16684779	79.40814463	121.4834058
CG15270-cds	49.93451445	54.15321298	58.53692802	50.34299477	59.56512281	49.59199315	48.84939325	59.82704003	63.71142201	68.71199368	53.51911447	53.46286622	32.15020576	25.30327786	49.63201407	30.89865653	51.9325646	49.15742287	40.49446861
CG15286-cds	269.646378	255.5354737	271.2210998	264.9631304	282.2868863	333.618863	295.1317509	230.3341041	260.6376355	347.6018504	295.5185886	287.6811373	281.9325736	328.9426122	262.3406458	276.0279983	278.8971062	321.4139187	285.0187598
CG15362-cds	59.92141734	45.69177345	48.78077335	31.79557565	46.61618307	36.06690411	46.81400186	38.88757602	34.75168473	38.39787882	51.19219645	30.55020927	37.09639126	39.76229378	46.08687021	26.77883566	32.69828142	35.92273209	46.72438686
CG15382-cds	31.38740908	30.4611823	35.12215681	29.14594434	31.07745538	29.30435959	32.56626217	14.95676001	43.43960592	26.27223288	32.57685228	28.0043585	24.73092751	32.53278582	35.45143862	18.53919392	34.62170974	24.57871143	34.26455036
CG15404-cds	102.7224297	104.9218501	120.9763179	113.9341461	101.00173	128.4883459	97.6987865	77.77515204	101.3590805	99.02610854	118.672819	99.28818012	96.45061728	140.9754052	109.8994597	138.0139992	121.1759841	102.096186	52.95430511
CG15408-cds	49.93451445	50.76863717	50.73200428	50.34299477	38.84681922	69.87962671	56.99095879	68.80109603	72.39934319	70.73293467	72.13445863	50.91701545	44.51566952	65.06557164	70.90287724	65.91713392	67.31999115	51.04809298	42.05194817
CG15422-cds	158.3637458	116.7678655	132.6837035	143.0800904	124.3098215	151.0301609	168.937485	140.5935441	167.9664762	151.5705743	141.9419992	152.7510463	158.2779361	162.6639291	148.8960422	138.0139992	109.6354142	172.05098	221.1620978
CG15435-cds	62.77481817	60.9223646	50.73200428	76.83930781	62.15491076	49.59199315	87.52182957	50.85298402	78.19129065	56.58634774	72.13445863	73.8296724	81.61206078	65.06557164	70.90287724	94.75588001	80.78398938	47.26675276	38.93698905
CG15475-cds	161.2171467	135.3830324	158.0497057	174.8756661	163.1566407	160.046887	156.7251367	161.5330081	196.9262135	151.5705743	165.2111794	117.1091355	170.6433998	169.8934371	159.5314738	158.6131035	157.7211221	143.6909284	140.1731606
CG15635-cds	305.3138884	292.7658077	253.6600214	333.8535443	313.3643417	290.7894144	321.5918389	281.1870881	246.1577669	299.0992666	283.8839985	280.043585	289.3518519	253.0327786	304.8823721	292.5072818	284.6673912	262.8031453	303.7085146
CG16743-cds	25.68060743	23.69203068	13.65861654	26.49631304	23.30809153	29.30435959	24.42469662	23.93081601	26.06376355	24.25129189	34.90377031	30.55020927	24.73092751	32.53278582	21.27086317	20.59910435	25.00456814	34.03206198	32.7070708
CG16772-cds	228.2720661	225.0742914	247.8063286	243.7660799	230.4911274	247.9599657	199.4683558	227.3427521	257.7416618	252.6176238	255.9609822	239.3099726	254.7285533	216.8852388	191.4377685	243.0694313	248.1222531	183.3950007	225.8345365
CG16800-cds	38.52091115	27.07660649	40.97584961	29.14594434	54.38554691	38.32108561	48.84939325	38.88757602	26.06376355	48.50258377	37.23068833	61.10041854	44.51566952	39.76229378	56.72230179	22.65901479	26.92799646	45.37608264	46.72438686
CG16815-cds	38.52091115	33.84575811	33.17092588	26.49631304	28.48766743	42.82944863	32.56626217	38.88757602	37.64765846	50.52352476	46.53836041	38.18776159	27.20402026	39.76229378	49.63201407	37.07838783	30.7748531	20.79737121	42.05194817
CG16825-cds	52.78791528	50.76863717	64.39062082	60.94151999	56.97533486	72.13380821	63.09713295	44.87028002	60.81544828	80.83763962	67.48062259	56.00871699	61.82731877	46.99180174	35.45143862	74.15677566	48.08570797	49.15742287	66.97162116
CG16833-cds	28.53400826	27.07660649	37.07338775	47.69336347	44.02639512	42.82944863	32.56626217	38.88757602	26.06376355	38.39787882	25.59609822	45.8253139	46.98876227	25.30327786	17.72571931	43.25811914	42.31542301	49.15742287	57.62674379
CG16848-cds	246.8191714	236.9203068	251.7087905	233.1675547	279.6970984	236.6890582	272.7424456	236.3168081	222.989977	230.3872729	237.3456381	259.6767788	323.9751504	202.4262229	230.434351	276.0279983	213.5005434	344.1019601	355.1053401
CG16853-cds	37.09421074	35.53804602	50.73200428	39.74446956	28.48766743	45.08363013	38.67243632	47.86163202	37.64765846	52.54446575	55.84603249	58.55456777	49.46185502	57.83606368	56.72230179	30.89865653	50.00913628	45.37608264	35.82202993
CG16857-cds	75.61512188	86.30668318	97.5615467	63.59115129	72.51406255	110.4548938	95.66339511	89.74056004	92.67115929	74.77481665	88.42288477	117.1091355	108.816081	122.9016353	120.5348913	92.69596958	80.78398938	62.39211364	77.8739781
CG16863-cds	121.2695351	120.1524413	122.9275488	153.6786156	157.9770648	142.0134349	111.9465262	95.72326404	141.9027127	141.4658693	125.6535731	127.2925386	126.1277303	155.4344211	106.3543159	142.13382	151.9508372	105.8775262	85.66137591
CG17005-cds	21.40050619	32.15347021	27.31723308	21.19705043	33.66724333	36.06690411	28.4954794	29.91352001	20.27181609	28.29317387	25.59609822	25.45850772	29.67711301	39.76229378	21.27086317	28.83874609	19.23428319	35.92273209	43.60942774
CG17105-cds	101.2957293	84.61439528	89.75662297	71.5400452	98.41194203	94.67562328	91.59261234	65.80974403	75.29531692	101.0470495	123.3266551	63.64626931	98.92371003	72.2950796	95.71888427	96.81579045	86.55427434	128.5655675	118.3684467
CG17211-cds	88.4554256	59.23007669	68.29308269	76.83930781	75.1038505	92.42144177	67.16791572	71.79244803	60.81544828	52.54446575	69.80754061	99.28818012	64.30041152	86.75409552	102.809172	70.03695479	75.01370443	60.50144353	79.43145766
CG17292-cds	142.6700413	177.6902301	158.0497057	124.5326713	163.1566407	160.046887	162.8313108	161.5330081	144.7986864	127.3192824	97.73055685	178.2095541	133.5470085	144.5901592	148.8960422	189.51176	140.4102673	132.3469077	141.7306401
CG17321-cds	184.0443533	174.3056543	146.3423201	180.1749287	139.8485492	184.8428835	160.7959194	200.4205841	188.2382923	165.7171612	183.8265236	134.9300909	138.493194	180.737699	202.0732001	177.1522974	171.1851204	196.6296915	155.7479562
CG17341-cds	57.06801652	64.30694041	56.58569709	79.48893911	44.02639512	83.40471575	69.2033071	29.91352001	55.02350083	80.83763962	53.51911447	58.55456777	66.77350427	54.2213097	81.53830882	43.25811914	61.5497062	68.06412397	113.696008
CG17349-cds	121.2695351	104.9218501	136.5861654	111.2845148	85.46300229	103.6923493	130.2650487	95.72326404	107.1510279	105.0889315	104.7113109	86.55892626	131.0739158	115.6721274	85.08345269	127.714447	117.3291274	98.31484573	68.52910073
CG17378-cds	135.5365392	128.6138808	152.1960129	121.88304	121.7200336	137.5050719	113.9819176	110.6800241	176.6543974	143.4868103	127.9804911	119.6549863	131.0739158	180.737699	148.8960422	158.6131035	82.7074177	130.4562376	116.8109671
CG17648-cds	32.8141095	30.4611823	42.92708055	47.69336347	46.61618307	36.06690411	38.67243632	53.84433602	26.06376355	72.75387566	53.51911447	30.55020927	37.09639126	54.2213097	46.08687021	59.73740262	59.62627788	35.92273209	35.82202993
CG17855-cds	25.68060743	15.23059115	37.07338775	39.74446956	15.53872769	24.79599657	14.2477397	17.94811201	26.06376355	20.20940991	18.61534416	15.27510463	37.09639126	18.0737699	10.63543159	18.53919392	19.23428319	30.25072176	20.24723431
CG18266-cds	72.76172106	77.84524366	66.34185176	100.6859895	93.23236613	69.87962671	77.34487265	71.79244803	89.77518556	72.75387566	76.78829467	91.65062781	56.88113327	72.2950796	81.53830882	86.51623827	105.7885575	85.08015496	85.66137591
CG2617-cds	125.5496363	164.1519268	148.293551	140.4304591	152.7974889	148.7759794	144.5127884	173.4984161	179.5503711	121.2564594	195.4611137	140.0217925	118.708452	166.2786831	163.0766176	131.8342678	138.4868389	138.018918	143.2881197
CG2789-cds	19.97380578	27.07660649	40.97584961	45.04373216	41.43660717	27.05017808	12.21234831	41.87892802	31.855711	34.35599684	41.88452437	33.09606004	37.09639126	32.53278582	31.90629476	37.07838783	44.23885133	34.03206198	29.59211168
CG2818-cds	24.25390702	25.38431858	19.51230934	23.84668173	20.71830359	29.30435959	34.60165355	17.94811201	14.47986864	22.2303509	25.59609822	43.27946313	39.56948401	21.68852388	31.90629476	24.71892522	23.08113982	20.79737121	17.13227518
CG2862-cds	27.10730784	37.23033392	29.26846401	23.84668173	28.48766743	20.28763356	34.60165355	20.93946401	34.75168473	18.18846891	20.94226218	12.72925386	42.04257676	32.53278582	10.63543159	28.83874609	32.69828142	28.36005165	17.13227518
CG2975-cds	362.3819049	355.3804602	372.6851084	320.6053878	401.417132	365.1774041	341.9457527	317.0833121	330.141005	369.8322013	353.6915391	356.4191081	341.2867996	336.1721201	280.0663651	381.0834305	350.063954	368.6806715	431.4218387
CG2983-cds	34.24080991	21.99974277	11.7073856	15.89778782	28.48766743	29.30435959	26.46008801	8.974056004	40.54363219	38.39787882	27.92301624	22.91265695	24.73092751	7.22950796	46.08687021	41.1982087	34.62170974	30.25072176	28.03463212
CG3008-cds	89.88212601	64.30694041	81.95169923	66.2407826	98.41194203	65.37126369	69.2033071	89.74056004	63.71142201	74.77481665	86.09596675	89.10477703	81.61206078	50.60655572	109.8994597	90.63605914	90.40113098	62.39211364	88.77633503
CG31648-cds	12.84030372	23.69203068	7.804923736	0	10.35915179	13.52508904	10.17695693	14.95676001	37.64765846	16.16752792	9.307672081	20.36680618	22.25783476	10.84426194	10.63543159	8.23964174	21.1577115	18.9067011	15.57479562
CG3165-cds	24.25390702	16.92287906	23.41477121	26.49631304	23.30809153	22.54181507	20.35391385	23.93081601	14.47986864	16.16752792	20.94226218	25.45850772	22.25783476	25.30327786	10.63543159	28.83874609	21.1577115	34.03206198	17.13227518
CG31689-cds	62.77481817	86.30668318	81.95169923	58.29188868	72.51406255	72.13380821	67.16791572	38.88757602	83.9832381	64.6701117	65.15370457	78.92137394	64.30041152	79.52458756	109.8994597	80.33650697	78.86056106	69.95479408	54.51178467
CG31739-cds	176.9108512	187.8439575	187.3181697	188.1238226	194.2340961	198.3679726	193.3621816	137.6021921	199.8221872	173.8009252	172.1919335	162.9344494	173.1164926	187.967207	191.4377685	228.6500583	234.6582549	219.3177328	219.6046182
CG31751-cds	49.93451445	67.69151622	78.04923736	95.38672694	64.7446987	81.15053424	87.52182957	65.80974403	112.9429754	70.73293467	86.09596675	112.017434	113.7622665	68.68032562	95.71888427	84.45632784	59.62627788	79.40814463	79.43145766
CG31780-cds	1642.132175	1699.057057	1635.131523	1852.092281	1502.07701	1746.990668	1605.923803	1654.217657	1471.154654	1705.674196	1619.534942	1659.894704	1602.564103	1579.647489	1648.491896	1602.610319	1648.378069	1559.802841	1839.383363
CG31793-cds	29.96070867	42.30719764	39.02461868	37.09483825	46.61618307	27.05017808	28.4954794	14.95676001	31.855711	28.29317387	20.94226218	28.0043585	17.31164926	28.91803184	24.81600703	30.89865653	19.23428319	24.57871143	17.13227518
CG31798-cds	497.9184441	436.6102796	411.7097271	519.3277355	396.2375561	527.4784726	451.8568876	421.7806322	541.5470871	470.8792508	458.40285	442.9780344	452.5759734	455.4590015	418.3269757	545.8762653	480.8570797	491.5742287	563.8076014
CG31819-cds	21.40050619	15.23059115	11.7073856	21.19705043	20.71830359	15.77927055	24.42469662	23.93081601	8.687921183	24.25129189	18.61534416	20.36680618	4.946185502	10.84426194	28.3611509	8.23964174	5.770284956	13.23469077	12.4598365
CG31851-cds	88.4554256	60.9223646	66.34185176	74.18967651	62.15491076	78.89635273	83.4510468	56.83568803	60.81544828	84.8795216	69.80754061	71.28382163	56.88113327	65.06557164	49.63201407	61.79731305	61.5497062	73.7361343	51.39682555
CG31915-cds	292.4735846	287.6889439	298.5383329	310.0068625	321.1337056	272.7559623	305.3087078	260.2476241	318.55711	353.6646733	325.7685228	333.5064512	301.7173156	296.4098263	343.8789546	313.1063861	290.4376761	383.8060324	394.0423292
CG31950-cds	22.82720661	16.92287906	19.51230934	21.19705043	18.12851564	27.05017808	38.67243632	20.93946401	26.06376355	26.27223288	25.59609822	33.09606004	24.73092751	21.68852388	42.54172634	26.77883566	26.92799646	32.14139187	23.36219343
CG3294-cds	14.26700413	10.15372743	21.46354027	23.84668173	15.53872769	15.77927055	24.42469662	26.92216801	20.27181609	32.33505585	20.94226218	38.18776159	24.73092751	28.91803184	14.18057545	24.71892522	21.1577115	17.01603099	9.344877372
CG32983-cds	305.3138884	328.3038537	286.8309473	347.1017008	277.1073105	293.0435959	252.3885318	275.2043841	306.9732151	321.3296175	311.8070147	274.9518834	309.1365939	292.7950724	290.7017967	339.8852218	301.978246	310.0698981	277.231362
CG32988-cds	82.74862395	104.9218501	85.8541611	60.94151999	106.1813059	112.7090753	109.9111348	116.6627281	107.1510279	101.0470495	137.2881632	124.7466878	98.92371003	86.75409552	124.0800352	88.57614871	130.7931257	94.53350551	54.51178467
CG33090-cds	276.7798801	206.4591245	232.1964812	272.9120243	225.3115515	223.1639692	217.7868782	287.1697921	240.3658194	278.8898567	230.364884	226.5807187	276.9863881	177.122945	255.2503581	247.1892522	250.0456814	213.6457225	204.0298226
CG33127-cds	136.9632396	147.2290478	142.4398582	124.5326713	157.9770648	117.2174383	146.5481797	131.6194881	124.5268703	143.4868103	137.2881632	190.9388079	202.7936056	151.8196672	166.6217615	191.5716705	169.261692	187.1763409	225.8345365
CG33298-cds	31.38740908	32.15347021	23.41477121	37.09483825	38.84681922	22.54181507	44.77861048	44.87028002	20.27181609	40.41881981	23.2691802	22.91265695	37.09639126	25.30327786	24.81600703	41.1982087	17.31085487	43.48541253	28.03463212
CG33299-cds	39.94761156	25.38431858	21.46354027	26.49631304	25.89787948	36.06690411	22.38930524	17.94811201	37.64765846	28.29317387	37.23068833	30.55020927	37.09639126	25.30327786	28.3611509	30.89865653	36.54513805	35.92273209	42.05194817
CG3355-cds	102.7224297	103.2295622	97.5615467	127.1823026	145.0281251	110.4548938	105.840352	128.6281361	121.6308966	82.85858061	107.0382289	119.6549863	106.3429883	86.75409552	152.4411861	100.9356113	136.5634106	117.2215468	107.4660898
CG33648-cds	19.97380578	21.99974277	19.51230934	15.89778782	20.71830359	11.27090753	26.46008801	14.95676001	11.58389491	14.14658693	20.94226218	7.637552317	12.36546375	3.61475398	28.3611509	12.35946261	11.54056991	18.9067011	26.47715255
CG34109-cds	57.06801652	38.92262183	40.97584961	50.34299477	41.43660717	27.05017808	38.67243632	38.88757602	37.64765846	38.39787882	34.90377031	40.73361236	42.04257676	72.2950796	42.54172634	45.31802957	53.85599292	24.57871143	34.26455036
CG34137-cds	51.36121486	54.15321298	52.68323522	60.94151999	46.61618307	36.06690411	63.09713295	53.84433602	55.02350083	56.58634774	51.19219645	78.92137394	42.04257676	61.45081766	49.63201407	55.61758175	57.70284956	58.61077342	26.47715255
CG34164-cds	31.38740908	23.69203068	25.36600214	21.19705043	51.79575896	33.8127226	24.42469662	20.93946401	26.06376355	16.16752792	16.28842614	35.64191081	34.62329851	36.1475398	24.81600703	28.83874609	26.92799646	26.46938154	35.82202993
CG34166-cds	24.25390702	37.23033392	27.31723308	34.44520695	46.61618307	40.57526712	28.4954794	44.87028002	37.64765846	26.27223288	27.92301624	30.55020927	29.67711301	18.0737699	21.27086317	26.77883566	34.62170974	35.92273209	26.47715255
CG34175-cds	58.49471693	67.69151622	64.39062082	74.18967651	56.97533486	58.60871917	44.77861048	65.80974403	78.19129065	64.6701117	81.44213071	58.55456777	69.24659702	93.98360348	67.35773338	55.61758175	71.16684779	60.50144353	42.05194817
CG34176-cds	231.1254669	179.382518	185.3669387	182.82456	233.0809153	223.1639692	223.8930524	194.4378801	182.4463448	189.9684531	162.8842614	185.8471064	185.4819563	133.7458973	216.2537756	193.6315809	190.4194035	240.115104	208.7022613
CG34340-cds	68.48161982	45.69177345	46.82954242	55.64225738	44.02639512	49.59199315	42.74321909	62.81839203	52.1275271	38.39787882	48.86527843	48.37116468	49.46185502	43.37704776	63.81258951	37.07838783	53.85599292	64.28278375	48.28186642
CG34380-cds	31.38740908	30.4611823	29.26846401	23.84668173	15.53872769	22.54181507	26.46008801	26.92216801	28.95973728	24.25129189	18.61534416	15.27510463	32.15020576	18.0737699	31.90629476	47.37794001	40.39199469	35.92273209	21.80471387
CG34398-cds	31.38740908	28.76889439	27.31723308	21.19705043	33.66724333	22.54181507	24.42469662	29.91352001	23.16778982	16.16752792	20.94226218	17.82095541	24.73092751	10.84426194	17.72571931	18.53919392	26.92799646	20.79737121	21.80471387
CG3476-cds	77.0418223	96.46041062	80.0004683	90.08746433	103.5915179	126.2341644	89.55722096	77.77515204	110.0470017	121.2564594	81.44213071	48.37116468	76.66587528	93.98360348	102.809172	74.15677566	96.17141593	83.18948485	88.77633503
CG4161-cds	58.49471693	55.84550088	64.39062082	34.44520695	51.79575896	45.08363013	50.88478464	47.86163202	34.75168473	58.60728873	60.49986853	71.28382163	56.88113327	46.99180174	46.08687021	65.91713392	51.9325646	51.04809298	52.95430511
CG42366-cds	62.77481817	43.99948554	44.87831148	79.48893911	72.51406255	78.89635273	46.81400186	68.80109603	66.60739574	66.69105269	67.48062259	48.37116468	42.04257676	68.68032562	56.72230179	55.61758175	73.09027611	51.04809298	43.60942774
CG42367-cds	181.1909524	142.1521841	179.5132459	161.6275095	163.1566407	227.6723322	158.7605281	167.5157121	136.1107652	206.135981	158.2304254	185.8471064	160.7510288	209.6557308	163.0766176	160.6730139	151.9508372	162.5976295	219.6046182
CG42464-cds	47.08111363	40.61490973	50.73200428	50.34299477	36.25703127	47.33781164	44.77861048	50.85298402	46.33557964	42.4397608	34.90377031	45.8253139	37.09639126	28.91803184	42.54172634	47.37794001	53.85599292	39.70407231	49.83934598
CG42556-cds	8.560202477	8.461439528	11.7073856	13.24815652	5.179575896	9.016726027	12.21234831	8.974056004	8.687921183	12.12564594	11.6345901	7.637552317	14.83855651	10.84426194	7.090287724	12.35946261	11.54056991	15.12536088	20.24723431
CG4267-cds	126.9763367	82.92210737	105.3664704	161.6275095	134.6689733	110.4548938	101.7695693	116.6627281	112.9429754	115.1936365	139.6150812	91.65062781	103.8698955	101.2131114	102.809172	127.714447	132.716554	111.5495365	152.6329971
CG43129-cds	72.76172106	45.69177345	56.58569709	52.99262608	64.7446987	63.11708219	46.81400186	35.89622402	52.1275271	42.4397608	60.49986853	63.64626931	69.24659702	46.99180174	56.72230179	65.91713392	51.9325646	54.8294332	49.83934598
CG43348-cds	71.33502064	59.23007669	52.68323522	87.43783303	56.97533486	74.38798972	56.99095879	68.80109603	57.91947455	72.75387566	37.23068833	71.28382163	66.77350427	65.06557164	63.81258951	59.73740262	51.9325646	68.06412397	62.29918248
CG43376-cds	48.50781404	23.69203068	42.92708055	50.34299477	36.25703127	51.84617465	48.84939325	35.89622402	43.43960592	38.39787882	44.21144239	48.37116468	37.09639126	36.1475398	56.72230179	35.0184774	40.39199469	43.48541253	35.82202993
CG43394-cds	19.97380578	10.15372743	15.60984747	15.89778782	12.94893974	18.03345205	8.141565542	14.95676001	8.687921183	8.083763962	2.32691802	17.82095541	12.36546375	18.0737699	24.81600703	16.47928348	9.617141593	30.25072176	15.57479562
CG43406-cds	18.54710537	28.76889439	21.46354027	23.84668173	18.12851564	31.55854109	24.42469662	11.96540801	20.27181609	24.25129189	13.96150812	20.36680618	22.25783476	36.1475398	21.27086317	28.83874609	19.23428319	18.9067011	20.24723431
CG43707-cds	41.37431197	21.99974277	25.36600214	15.89778782	36.25703127	49.59199315	34.60165355	26.92216801	20.27181609	18.18846891	27.92301624	17.82095541	32.15020576	21.68852388	38.99658248	45.31802957	34.62170974	41.59474242	40.49446861
CG43773-cds	251.0992727	258.9200496	245.8550977	190.7734539	258.9787948	243.4516027	252.3885318	185.4638241	199.8221872	210.177863	260.6148183	229.1265695	205.2666983	213.2704848	233.9794949	247.1892522	276.9736779	236.3337638	252.311689
CG43798-cds	14.26700413	21.99974277	33.17092588	29.14594434	36.25703127	29.30435959	20.35391385	20.93946401	17.37584237	10.10470495	18.61534416	22.91265695	42.04257676	14.45901592	17.72571931	22.65901479	26.92799646	28.36005165	28.03463212
CG44085-cds	84.17532436	82.92210737	46.82954242	50.34299477	85.46300229	74.38798972	81.41565542	68.80109603	81.08726438	74.77481665	79.11521269	66.19212008	59.35422602	65.06557164	74.4480211	94.75588001	86.55427434	77.51747452	46.72438686
CG4440-cds	122.6962355	128.6138808	119.025087	121.88304	119.1302456	105.9465308	118.0527004	113.6713761	89.77518556	119.2355184	83.76904873	104.3798817	86.55824628	133.7458973	120.5348913	92.69596958	100.0182726	90.75216529	80.98893722
CG45084-cds	35.66751032	40.61490973	29.26846401	39.74446956	41.43660717	47.33781164	36.63704494	38.88757602	31.855711	48.50258377	32.57685228	28.0043585	29.67711301	36.1475398	38.99658248	30.89865653	36.54513805	37.8134022	17.13227518
CG4598-cds	64.20151858	54.15321298	89.75662297	42.39410086	64.7446987	96.92980479	46.81400186	86.74920804	52.1275271	64.6701117	67.48062259	73.8296724	86.55824628	72.2950796	56.72230179	82.3964174	76.93713275	79.40814463	95.00625328
CG4751-cds	38.52091115	32.15347021	29.26846401	34.44520695	54.38554691	33.8127226	40.70782771	32.90487202	37.64765846	50.52352476	37.23068833	45.8253139	32.15020576	21.68852388	49.63201407	47.37794001	34.62170974	30.25072176	29.59211168
CG4764-cds	208.2982603	245.3817463	257.5624833	243.7660799	261.5685828	268.2475993	246.2823576	257.2562721	263.5336092	236.4500959	262.9417363	198.5763602	306.6635011	213.2704848	308.427516	278.0879087	248.1222531	232.5524236	247.6392504
CG4887-cds	11.4136033	15.23059115	17.56107841	15.89778782	25.89787948	15.77927055	20.35391385	2.991352001	17.37584237	20.20940991	11.6345901	17.82095541	14.83855651	10.84426194	21.27086317	26.77883566	17.31085487	15.12536088	7.78739781
CG4901-cds	37.09421074	52.46092507	39.02461868	34.44520695	59.56512281	51.84617465	52.92017602	26.92216801	52.1275271	32.33505585	34.90377031	43.27946313	66.77350427	65.06557164	28.3611509	35.0184774	38.46856637	43.48541253	43.60942774
CG4953-cds	64.20151858	69.38380413	68.29308269	79.48893911	88.05279024	51.84617465	65.13252433	65.80974403	60.81544828	60.62822972	74.46137665	78.92137394	54.40804052	93.98360348	81.53830882	63.85722349	86.55427434	68.06412397	62.29918248
CG4995-cds	142.6700413	153.9981994	115.1226251	137.7808278	132.0791854	139.7592534	132.3004401	131.6194881	98.46310674	135.4030464	123.3266551	117.1091355	111.2891738	97.59835746	177.2571931	109.1752531	161.5679788	136.1282479	163.535354
CG5001-cds	72.76172106	84.61439528	101.4640086	98.03635824	103.5915179	76.64217123	95.66339511	95.72326404	81.08726438	101.0470495	95.40363883	73.8296724	79.13896803	68.68032562	88.62859655	117.4148948	90.40113098	85.08015496	105.9086102
CG5011-cds	155.510345	130.3061687	117.073856	124.5326713	101.00173	117.2174383	116.017309	143.5848961	98.46310674	127.3192824	130.3074091	152.7510463	101.3968028	144.5901592	109.8994597	127.714447	157.7211221	145.5815985	163.535354
CG5037-cds	38.52091115	21.99974277	54.63446615	39.74446956	25.89787948	58.60871917	36.63704494	50.85298402	31.855711	42.4397608	27.92301624	17.82095541	27.20402026	25.30327786	38.99658248	41.1982087	57.70284956	26.46938154	38.93698905
CG5261-cds	118.4161343	106.6141381	103.4152395	103.3356208	80.28342639	110.4548938	61.06174156	98.71461605	89.77518556	84.8795216	132.6343272	86.55892626	103.8698955	104.8278654	92.17374041	113.2950739	115.4056991	86.97082507	110.5810489
CG5458-cds	256.8060743	248.7663221	261.4649452	259.6638678	303.0051899	259.2308733	238.1407921	281.1870881	220.0940033	236.4500959	265.2686543	280.043585	267.0940171	242.1885166	233.9794949	249.2491626	211.577115	255.2404649	205.5873022
CG5674-cds	44.2277128	43.99948554	40.97584961	26.49631304	64.7446987	42.82944863	63.09713295	35.89622402	49.23155337	32.33505585	34.90377031	63.64626931	59.35422602	54.2213097	85.08345269	32.95856696	61.5497062	37.8134022	56.06926423
CG5758-cds	47.08111363	59.23007669	62.43938989	98.03635824	80.28342639	63.11708219	56.99095879	77.77515204	52.1275271	54.56540674	65.15370457	71.28382163	61.82731877	50.60655572	81.53830882	63.85722349	55.77942124	75.62680441	59.18422336
CG6138-cds	191.1778553	121.8447292	175.6107841	161.6275095	217.5421876	164.55525	152.6543539	221.3600481	167.9664762	171.7799842	172.1919335	152.7510463	158.2779361	216.8852388	184.3474808	142.13382	186.5725469	160.7069594	175.9951905
CG6495-cds	12.84030372	5.076863717	11.7073856	2.649631304	2.589787948	9.016726027	6.106174156	8.974056004	20.27181609	10.10470495	13.96150812	10.18340309	4.946185502	0	14.18057545	10.29955218	3.846856637	7.562680441	9.344877372
CG6565-cds	169.7773491	157.3827752	146.3423201	158.9778782	150.207701	142.0134349	164.8667022	197.4292321	167.9664762	214.219745	158.2304254	152.7510463	138.493194	184.352453	159.5314738	175.092387	153.8742655	177.7229904	135.5007219
CG6675-cds	208.2982603	223.3820035	171.7083222	227.8682921	214.9523997	189.3512466	177.0790505	164.5243601	202.7181609	200.0731581	165.2111794	160.3885987	170.6433998	155.4344211	230.434351	201.8712226	221.1942566	200.4110317	269.4439642
CG7211-cds	51.36121486	54.15321298	33.17092588	37.09483825	31.07745538	49.59199315	59.02635018	62.81839203	52.1275271	62.64917071	46.53836041	48.37116468	79.13896803	54.2213097	35.45143862	53.55767131	36.54513805	41.59474242	31.14959124
CG7311-cds	29.96070867	35.53804602	37.07338775	26.49631304	41.43660717	38.32108561	36.63704494	26.92216801	46.33557964	54.56540674	23.2691802	28.0043585	32.15020576	18.0737699	35.45143862	28.83874609	28.85142478	39.70407231	29.59211168
CG8353-cds	75.61512188	57.53778879	87.80539203	87.43783303	85.46300229	69.87962671	89.55722096	68.80109603	89.77518556	80.83763962	83.76904873	114.5632848	76.66587528	86.75409552	99.26402813	70.03695479	100.0182726	109.6588664	105.9086102
CG8460-cds	29.96070867	32.15347021	27.31723308	26.49631304	25.89787948	24.79599657	20.35391385	23.93081601	23.16778982	22.2303509	46.53836041	12.72925386	17.31164926	25.30327786	21.27086317	20.59910435	23.08113982	22.68804132	23.36219343
CG8668-cds	144.0967417	109.9987139	83.90293016	121.88304	121.7200336	132.9967089	116.017309	113.6713761	104.2550542	117.2145775	104.7113109	129.8383894	89.03133903	130.1311433	88.62859655	102.9955218	101.9417009	117.2215468	110.5810489
CG8852-cds	141.2433409	108.306426	144.3910891	137.7808278	150.207701	132.9967089	122.1234831	173.4984161	107.1510279	135.4030464	125.6535731	155.2968971	136.0201013	68.68032562	173.7120492	115.3549844	144.2571239	130.4562376	113.696008
CG9029-cds	57.06801652	74.46066784	66.34185176	98.03635824	59.56512281	85.65889725	56.99095879	80.76650404	72.39934319	103.0679905	67.48062259	71.28382163	69.24659702	68.68032562	60.26744565	57.67749218	73.09027611	49.15742287	38.93698905
CG9222-cds	65.62821899	50.76863717	44.87831148	58.29188868	49.20597102	54.10035616	54.95556741	59.82704003	57.91947455	64.6701117	62.82678655	35.64191081	51.93494777	72.2950796	63.81258951	59.73740262	55.77942124	32.14139187	46.72438686
CG9331-cds	279.6332809	294.4580956	214.6354027	243.7660799	204.5932479	229.9265137	250.3531404	221.3600481	217.1980296	299.0992666	200.1149498	272.4060326	222.5783476	245.8032706	304.8823721	238.9496105	263.5096797	202.3017018	132.3857628
CG9483-cds	24.25390702	45.69177345	44.87831148	45.04373216	33.66724333	22.54181507	40.70782771	35.89622402	66.60739574	32.33505585	23.2691802	35.64191081	24.73092751	54.2213097	63.81258951	51.49776088	34.62170974	43.48541253	59.18422336
CG9866-cds	198.3113574	194.6131091	167.8058603	158.9778782	196.8238841	216.4014246	158.7605281	209.3946401	176.6543974	169.7590432	141.9419992	155.2968971	180.5357708	173.508191	180.802337	189.51176	167.3382637	147.4722686	166.6503131
Che-13-cds	32.8141095	42.30719764	40.97584961	60.94151999	38.84681922	49.59199315	38.67243632	32.90487202	37.64765846	52.54446575	44.21144239	53.46286622	29.67711301	43.37704776	38.99658248	35.0184774	32.69828142	35.92273209	65.4141416
Chrac-14-cds	179.764252	194.6131091	210.7329409	161.6275095	142.4383371	184.8428835	227.9638352	173.4984161	188.2382923	202.0940991	211.7495399	150.2051956	217.6321621	151.8196672	180.802337	173.0324765	180.802262	156.9256191	182.2251088
Clp-cds	259.6594751	267.3814891	230.2452502	214.6201356	258.9787948	288.5352329	199.4683558	290.1611441	269.3255567	204.11504	248.9802282	229.1265695	267.0940171	245.8032706	265.8857896	253.3689835	242.3519681	183.3950007	263.214046
Coprox-cds	81.32192353	84.61439528	87.80539203	108.6348835	108.7710938	74.38798972	93.62800373	53.84433602	95.56713301	88.92140358	83.76904873	81.46722472	91.50443178	115.6721274	95.71888427	80.33650697	98.09484425	98.31484573	88.77633503
Cpr23B-cds	142.6700413	164.1519268	161.9521675	135.1311965	150.207701	173.571976	168.937485	149.5676001	170.8624499	153.5915153	111.692065	162.9344494	145.9124723	206.0409769	145.3508983	154.4932826	148.1039805	132.3469077	127.7133241
Cpr-cds	85.60202477	108.306426	89.75662297	66.2407826	64.7446987	67.6254452	83.4510468	107.688672	107.1510279	62.64917071	102.3843929	81.46722472	91.50443178	112.0573734	106.3543159	82.3964174	73.09027611	113.4402066	130.8282832
crok-cds	179.764252	131.9984566	163.9033985	182.82456	168.3362166	128.4883459	144.5127884	164.5243601	141.9027127	161.6752792	151.2496713	175.6637033	131.0739158	112.0573734	145.3508983	115.3549844	163.4914071	149.3629387	185.3400679
Cry-cds	38.52091115	43.99948554	40.97584961	45.04373216	38.84681922	67.6254452	50.88478464	59.82704003	34.75168473	42.4397608	39.55760635	66.19212008	46.98876227	43.37704776	49.63201407	39.13829827	40.39199469	45.37608264	56.06926423
CSN1a-cds	31.38740908	33.84575811	58.53692802	55.64225738	44.02639512	47.33781164	48.84939325	53.84433602	63.71142201	56.58634774	55.84603249	50.91701545	39.56948401	32.53278582	42.54172634	26.77883566	44.23885133	49.15742287	49.83934598
cup-cds	92.73552684	93.07583481	122.9275488	87.43783303	116.5404577	128.4883459	109.9111348	134.6108401	81.08726438	129.3402234	111.692065	86.55892626	106.3429883	144.5901592	106.3543159	88.57614871	134.6399823	94.53350551	85.66137591
Cwc25-cds	47.08111363	45.69177345	50.73200428	71.5400452	44.02639512	42.82944863	67.16791572	68.80109603	34.75168473	44.46070179	69.80754061	38.18776159	59.35422602	46.99180174	56.72230179	47.37794001	57.70284956	34.03206198	59.18422336
Cyp28d1-cds	19.97380578	38.92262183	17.56107841	31.79557565	33.66724333	18.03345205	36.63704494	17.94811201	14.47986864	26.27223288	23.2691802	45.8253139	22.25783476	32.53278582	24.81600703	22.65901479	28.85142478	22.68804132	17.13227518
Cyp303a1-cds	265.3662768	253.8431858	267.318638	254.3646052	290.0562502	263.7392363	274.777837	269.2216801	301.1812677	268.7851517	237.3456381	300.4103911	272.0402026	206.0409769	294.2469405	269.848267	248.1222531	215.5363926	235.1794139
Cyp4ac3-cds	102.7224297	103.2295622	111.2201632	105.9852522	90.64257819	128.4883459	109.9111348	107.688672	107.1510279	123.2774004	102.3843929	119.6549863	101.3968028	126.5163893	102.809172	74.15677566	107.7119858	113.4402066	91.89129416
daw-cds	201.1647582	203.0745487	218.5378646	227.8682921	235.6707033	261.4850548	207.6099213	206.4032881	162.1745288	218.261627	193.1341957	201.122211	274.5132953	195.1967149	202.0732001	168.9126557	215.4239717	190.9576811	202.4723431
dmGlut-cds	67.05491941	60.9223646	60.48815896	68.8904139	69.9242746	60.86290068	44.77861048	98.71461605	78.19129065	72.75387566	90.74980279	58.55456777	76.66587528	97.59835746	67.35773338	65.91713392	61.5497062	54.8294332	63.85666204
Eaat1-cds	12.84030372	10.15372743	13.65861654	13.24815652	23.30809153	13.52508904	12.21234831	11.96540801	14.47986864	14.14658693	11.6345901	7.637552317	9.892371003	18.0737699	17.72571931	35.0184774	11.54056991	22.68804132	15.57479562
ed-cds	182.6176528	184.4593817	206.830479	214.6201356	178.6953684	198.3679726	225.9284438	182.4724721	196.9262135	210.177863	195.4611137	142.5676433	178.0626781	173.508191	219.7989194	179.2122079	169.261692	177.7229904	193.1274657
Edem2-cds	11.4136033	18.61516696	40.97584961	18.54741913	33.66724333	13.52508904	26.46008801	23.93081601	43.43960592	22.2303509	23.2691802	12.72925386	17.31164926	7.22950796	17.72571931	18.53919392	25.00456814	9.453350551	17.13227518
eEF1delta-cds	62.77481817	69.38380413	68.29308269	42.39410086	72.51406255	101.4381678	79.38026403	38.88757602	69.50336947	70.73293467	79.11521269	58.55456777	81.61206078	50.60655572	70.90287724	82.3964174	78.86056106	94.53350551	66.97162116
Elp3-cds	7.133502064	6.769151622	7.804923736	13.24815652	15.53872769	9.016726027	2.035391385	5.982704003	11.58389491	4.041881981	9.307672081	2.545850772	2.473092751	3.61475398	7.090287724	4.11982087	11.54056991	17.01603099	4.672438686
Eogt-cds	119.8428347	155.6904873	140.4886273	111.2845148	137.2587613	146.5217979	150.6189625	200.4205841	162.1745288	163.6962202	158.2304254	137.4759417	86.55824628	122.9016353	120.5348913	138.0139992	155.7976938	109.6588664	179.1101496
epsilonCOP-cds	107.002531	96.46041062	107.3177014	87.43783303	111.3608818	103.6923493	101.7695693	119.6540801	89.77518556	80.83763962	123.3266551	101.8340309	86.55824628	93.98360348	120.5348913	90.63605914	98.09484425	71.84546419	85.66137591
eys-cds	35.66751032	30.4611823	37.07338775	34.44520695	36.25703127	38.32108561	22.38930524	44.87028002	46.33557964	26.27223288	25.59609822	30.55020927	37.09639126	43.37704776	21.27086317	32.95856696	38.46856637	22.68804132	29.59211168
gcm2-cds	75.61512188	67.69151622	56.58569709	58.29188868	64.7446987	83.40471575	44.77861048	62.81839203	43.43960592	44.46070179	81.44213071	56.00871699	66.77350427	72.2950796	81.53830882	63.85722349	78.86056106	54.8294332	52.95430511
GlcAT-S-cds	82.74862395	72.76837994	54.63446615	66.2407826	59.56512281	42.82944863	69.2033071	59.82704003	69.50336947	60.62822972	39.55760635	76.37552317	61.82731877	90.3688495	74.4480211	67.97704436	69.24341947	66.17345386	65.4141416
gny-cds	209.7249607	218.3051398	241.9526358	188.1238226	238.2604912	232.1806952	199.4683558	137.6021921	147.6946601	210.177863	214.0764579	239.3099726	234.9438113	206.0409769	212.7086317	216.2905957	201.9599735	209.8643822	235.1794139
Gr22e-cds	77.0418223	79.53753156	66.34185176	98.03635824	82.87321434	74.38798972	75.30948126	83.75785604	75.29531692	88.92140358	90.74980279	89.10477703	89.03133903	86.75409552	92.17374041	102.9955218	61.5497062	109.6588664	88.77633503
Gr23a-cds	47.08111363	32.15347021	60.48815896	63.59115129	69.9242746	60.86290068	61.06174156	53.84433602	63.71142201	58.60728873	62.82678655	53.46286622	22.25783476	65.06557164	24.81600703	45.31802957	51.9325646	47.26675276	35.82202993
Gr32a-cds	29.96070867	67.69151622	35.12215681	37.09483825	54.38554691	60.86290068	52.92017602	38.88757602	49.23155337	44.46070179	48.86527843	71.28382163	37.09639126	39.76229378	49.63201407	45.31802957	48.08570797	47.26675276	29.59211168
Grip71-cds	97.01562808	89.69125899	111.2201632	82.13857042	103.5915179	69.87962671	105.840352	89.74056004	57.91947455	111.1517545	95.40363883	86.55892626	108.816081	86.75409552	106.3543159	109.1752531	92.32455929	73.7361343	59.18422336
Grip75-cds	39.94761156	42.30719764	31.21969494	47.69336347	44.02639512	45.08363013	46.81400186	53.84433602	52.1275271	42.4397608	41.88452437	56.00871699	54.40804052	18.0737699	28.3611509	65.91713392	65.39656283	35.92273209	43.60942774
grp-cds	52.78791528	55.84550088	74.14677549	68.8904139	82.87321434	54.10035616	52.92017602	65.80974403	69.50336947	62.64917071	74.46137665	56.00871699	42.04257676	43.37704776	74.4480211	57.67749218	46.16227965	69.95479408	28.03463212
hgo-cds	166.9239483	181.0748059	195.1230934	185.4741913	150.207701	151.0301609	168.937485	143.5848961	144.7986864	143.4868103	153.5765893	145.113494	210.2128838	184.352453	152.4411861	154.4932826	115.4056991	139.9095882	146.4030788
His1:CG33855-cds	22.82720661	40.61490973	109.2689323	74.18967651	113.9506697	36.06690411	81.41565542	143.5848961	127.422844	48.50258377	55.84603249	112.017434	118.708452	130.1311433	85.08345269	32.95856696	53.85599292	52.93876309	74.75901897
Hrs-cds	116.9894339	120.1524413	113.1713942	132.4815652	121.7200336	114.9632568	111.9465262	113.6713761	153.4866076	129.3402234	141.9419992	122.2008371	116.2353593	122.9016353	124.0800352	109.1752531	142.3336956	115.3308767	99.67869197
Hsp60B-cds	135.5365392	123.5370171	128.7812416	111.2845148	173.5157925	119.4716199	113.9819176	149.5676001	118.7349228	101.0470495	153.5765893	117.1091355	143.4393796	148.2049132	163.0766176	135.9540887	123.0994124	128.5655675	85.66137591
Hsp60C-cds	116.9894339	116.7678655	128.7812416	145.7297217	137.2587613	132.9967089	103.8049607	155.5503041	112.9429754	119.2355184	127.9804911	134.9300909	111.2891738	104.8278654	138.2606106	138.0139992	150.0274089	121.0028871	95.00625328
Hydr2-cds	161.2171467	152.3059115	146.3423201	132.4815652	150.207701	155.538524	146.5481797	137.6021921	165.0705025	151.5705743	176.8457695	178.2095541	145.9124723	180.737699	134.7154668	166.8527452	142.3336956	183.3950007	208.7022613
Idgf2-cds	28.53400826	23.69203068	23.41477121	23.84668173	20.71830359	24.79599657	50.88478464	26.92216801	34.75168473	40.41881981	37.23068833	22.91265695	22.25783476	50.60655572	42.54172634	37.07838783	40.39199469	43.48541253	21.80471387
IntS14-cds	149.8035434	170.9210785	142.4398582	124.5326713	168.3362166	184.8428835	150.6189625	155.5503041	130.3188177	121.2564594	125.6535731	145.113494	155.8048433	115.6721274	166.6217615	146.2536409	125.0228407	98.31484573	87.21885547
Itgbetanu-cds	87.02872519	62.61465251	70.24431363	95.38672694	56.97533486	81.15053424	87.52182957	62.81839203	69.50336947	48.50258377	81.44213071	58.55456777	59.35422602	93.98360348	88.62859655	67.97704436	65.39656283	47.26675276	34.26455036
Kua-cds	211.1516611	209.8437003	206.830479	188.1238226	199.413672	229.9265137	229.9992266	188.4551761	205.6141347	230.3872729	183.8265236	198.5763602	237.4169041	195.1967149	233.9794949	173.0324765	201.9599735	213.6457225	175.9951905
l(2)35Cc-cds	17.12040495	15.23059115	13.65861654	10.59852522	18.12851564	18.03345205	16.28313108	26.92216801	17.37584237	24.25129189	25.59609822	30.55020927	22.25783476	14.45901592	28.3611509	18.53919392	23.08113982	15.12536088	26.47715255
l(2)37Ce-cds	358.1018036	270.7660649	343.4166444	384.1965391	352.211161	396.7359452	274.777837	269.2216801	388.0604795	299.0992666	346.710785	318.2313466	319.0289649	347.0163821	336.7886669	352.2446844	361.6045239	245.7871143	263.214046
l(2)k09022-cds	98.44232849	91.3835469	68.29308269	98.03635824	72.51406255	78.89635273	87.52182957	101.705968	78.19129065	92.96328557	58.17295051	73.8296724	89.03133903	90.3688495	70.90287724	88.57614871	73.09027611	73.7361343	132.3857628
lace-cds	121.2695351	98.15269852	113.1713942	87.43783303	111.3608818	69.87962671	97.6987865	110.6800241	95.56713301	105.0889315	102.3843929	104.3798817	111.2891738	97.59835746	85.08345269	92.69596958	67.31999115	71.84546419	76.31649854
Lam-cds	335.274597	238.6125947	290.7334092	283.5105495	300.415402	311.0770479	229.9992266	302.1265521	298.285294	331.4343224	283.8839985	302.9562419	264.6209243	271.1065485	237.5246387	323.4059383	300.0548177	230.6617534	214.9321796
Lamp1-cds	58.49471693	82.92210737	95.61031577	82.13857042	77.69363844	63.11708219	85.48643819	71.79244803	66.60739574	103.0679905	74.46137665	114.5632848	69.24659702	83.13934154	85.08345269	88.57614871	80.78398938	121.0028871	93.44877372
LanB1-cds	118.4161343	126.9215929	122.9275488	137.7808278	126.8996095	101.4381678	116.017309	122.6454321	141.9027127	109.1308135	95.40363883	99.28818012	101.3968028	155.4344211	141.8057545	125.6545365	105.7885575	71.84546419	62.29918248
lectin-24Db-cds	24.25390702	23.69203068	23.41477121	26.49631304	18.12851564	20.28763356	22.38930524	32.90487202	20.27181609	30.31411486	23.2691802	33.09606004	27.20402026	25.30327786	14.18057545	20.59910435	17.31085487	26.46938154	24.91967299
Lectin-galC1-cds	29.96070867	23.69203068	52.68323522	37.09483825	25.89787948	11.27090753	24.42469662	20.93946401	20.27181609	38.39787882	41.88452437	12.72925386	32.15020576	25.30327786	28.3611509	32.95856696	30.7748531	9.453350551	21.80471387
Liprin-alpha-cds	65.62821899	65.99922832	44.87831148	42.39410086	59.56512281	60.86290068	50.88478464	53.84433602	72.39934319	54.56540674	60.49986853	53.46286622	51.93494777	65.06557164	38.99658248	51.49776088	48.08570797	64.28278375	37.37950949
LM408-cds	101.2957293	81.22981947	95.61031577	68.8904139	77.69363844	58.60871917	95.66339511	98.71461605	110.0470017	121.2564594	60.49986853	109.4715832	93.97752453	65.06557164	99.26402813	86.51623827	78.86056106	92.6428354	91.89129416
Mal-B1-cds	27.10730784	28.76889439	27.31723308	15.89778782	41.43660717	13.52508904	26.46008801	20.93946401	14.47986864	32.33505585	16.28842614	28.0043585	39.56948401	28.91803184	24.81600703	18.53919392	21.1577115	32.14139187	34.26455036
mib2-cds	71.33502064	74.46066784	62.43938989	58.29188868	98.41194203	83.40471575	73.27408987	68.80109603	81.08726438	78.81669863	95.40363883	66.19212008	91.50443178	61.45081766	74.4480211	59.73740262	69.24341947	92.6428354	59.18422336
mio-cds	151.2302438	128.6138808	146.3423201	119.2334087	178.6953684	128.4883459	146.5481797	128.6281361	162.1745288	123.2774004	125.6535731	157.8427479	183.0088636	115.6721274	120.5348913	144.1937305	136.5634106	155.034949	160.4203949
mRpL10-cds	54.21461569	55.84550088	64.39062082	39.74446956	38.84681922	69.87962671	61.06174156	35.89622402	55.02350083	50.52352476	53.51911447	22.91265695	32.15020576	39.76229378	56.72230179	57.67749218	69.24341947	43.48541253	35.82202993
mRpL28-cds	52.78791528	60.9223646	54.63446615	63.59115129	51.79575896	72.13380821	50.88478464	47.86163202	52.1275271	50.52352476	41.88452437	30.55020927	46.98876227	57.83606368	60.26744565	53.55767131	51.9325646	58.61077342	45.1669073
ms(2)34Fe-cds	135.5365392	140.4598962	132.6837035	121.88304	124.3098215	160.046887	160.7959194	143.5848961	141.9027127	179.8637482	146.5958353	122.2008371	155.8048433	112.0573734	152.4411861	156.5531931	136.5634106	162.5976295	175.9951905
NimA-cds	111.2826322	101.5372743	89.75662297	82.13857042	132.0791854	123.9799829	91.59261234	74.78380003	69.50336947	90.94234457	120.9997371	89.10477703	98.92371003	112.0573734	92.17374041	113.2950739	98.09484425	79.40814463	85.66137591
ninaA-cds	77.0418223	76.15295575	68.29308269	47.69336347	67.33448665	58.60871917	44.77861048	47.86163202	52.1275271	74.77481665	76.78829467	99.28818012	66.77350427	90.3688495	102.809172	59.73740262	59.62627788	52.93876309	52.95430511
Nnf1b-cds	119.8428347	125.229305	128.7812416	127.1823026	129.4893974	117.2174383	136.3712228	119.6540801	147.6946601	111.1517545	139.6150812	150.2051956	126.1277303	148.2049132	134.7154668	152.4333722	125.0228407	147.4722686	137.0582015
Nplp4-cds	142.6700413	160.767351	181.4644769	169.5764034	168.3362166	184.8428835	148.5835711	173.4984161	159.278555	149.5496333	188.4803596	145.113494	232.4707186	177.122945	209.1634879	170.9725661	144.2571239	136.1282479	147.9605584
Ntf-2r-cds	219.7118636	192.9208212	202.9280171	217.2697669	212.3626117	216.4014246	211.6807041	179.4811201	196.9262135	189.9684531	148.9227533	162.9344494	192.9012346	144.5901592	205.618344	168.9126557	200.0365451	268.4751556	224.2770569
oaf-cds	35.66751032	28.76889439	31.21969494	37.09483825	41.43660717	31.55854109	42.74321909	20.93946401	37.64765846	34.35599684	32.57685228	30.55020927	34.62329851	39.76229378	21.27086317	26.77883566	32.69828142	49.15742287	26.47715255
Oatp33Eb-cds	58.49471693	67.69151622	85.8541611	92.73709563	80.28342639	67.6254452	71.23869849	65.80974403	75.29531692	66.69105269	34.90377031	68.73797086	61.82731877	43.37704776	63.81258951	57.67749218	50.00913628	66.17345386	63.85666204
obst-B-cds	39.94761156	60.9223646	54.63446615	42.39410086	33.66724333	42.82944863	50.88478464	17.94811201	43.43960592	30.31411486	44.21144239	35.64191081	34.62329851	10.84426194	42.54172634	63.85722349	48.08570797	35.92273209	28.03463212
Or22a-cds	586.3738697	568.6087363	565.8569709	564.3714677	611.1899558	595.1039178	643.1836778	628.1839203	642.9061676	660.8477039	567.767997	646.6460962	620.7462805	628.9671925	549.4972986	562.3555488	584.7222089	605.0144353	565.365081
Or22b-cds	586.3738697	568.6087363	565.8569709	564.3714677	611.1899558	595.1039178	643.1836778	628.1839203	642.9061676	660.8477039	567.767997	646.6460962	620.7462805	628.9671925	549.4972986	562.3555488	584.7222089	605.0144353	565.365081
p38b-cds	101.2957293	135.3830324	148.293551	153.6786156	147.617913	157.7927055	144.5127884	143.5848961	118.7349228	175.8218662	146.5958353	137.4759417	138.493194	148.2049132	124.0800352	135.9540887	173.1085487	134.2375778	133.9432423
Pect-cds	62.77481817	57.53778879	56.58569709	76.83930781	56.97533486	63.11708219	83.4510468	62.81839203	52.1275271	76.79575764	76.78829467	48.37116468	61.82731877	83.13934154	49.63201407	65.91713392	65.39656283	39.70407231	43.60942774
Pgant35A-cds	65.62821899	71.07609203	89.75662297	55.64225738	62.15491076	83.40471575	73.27408987	59.82704003	63.71142201	56.58634774	86.09596675	68.73797086	101.3968028	65.06557164	74.4480211	70.03695479	92.32455929	66.17345386	48.28186642
pgant4-cds	41.37431197	50.76863717	48.78077335	26.49631304	59.56512281	58.60871917	73.27408987	50.85298402	46.33557964	38.39787882	41.88452437	35.64191081	59.35422602	46.99180174	38.99658248	43.25811914	44.23885133	49.15742287	45.1669073
Phlpp-cds	31.38740908	15.23059115	15.60984747	26.49631304	28.48766743	18.03345205	12.21234831	35.89622402	28.95973728	20.20940991	18.61534416	25.45850772	19.78474201	21.68852388	21.27086317	37.07838783	30.7748531	18.9067011	20.24723431
Pph13-cds	17.12040495	25.38431858	19.51230934	29.14594434	33.66724333	27.05017808	26.46008801	8.974056004	26.06376355	22.2303509	27.92301624	30.55020927	12.36546375	10.84426194	17.72571931	20.59910435	25.00456814	24.57871143	23.36219343
Prosbeta4R1-cds	45.65441321	64.30694041	46.82954242	66.2407826	44.02639512	54.10035616	50.88478464	23.93081601	60.81544828	48.50258377	69.80754061	76.37552317	59.35422602	65.06557164	85.08345269	47.37794001	38.46856637	66.17345386	63.85666204
qtc-cds	168.3506487	169.2287906	165.8546294	151.0289843	181.2851564	157.7927055	170.9728764	182.4724721	173.7584237	194.0103351	141.9419992	112.017434	145.9124723	169.8934371	173.7120492	175.092387	171.1851204	103.9868561	59.18422336
Rab14-cds	59.92141734	52.46092507	58.53692802	66.2407826	49.20597102	40.57526712	38.67243632	77.77515204	52.1275271	74.77481665	53.51911447	48.37116468	29.67711301	46.99180174	74.4480211	80.33650697	67.31999115	52.93876309	70.08658029
RanGAP-cds	91.30882642	118.4601534	107.3177014	132.4815652	113.9506697	112.7090753	99.73417789	119.6540801	153.4866076	117.2145775	134.9612452	86.55892626	113.7622665	122.9016353	120.5348913	111.2351635	109.6354142	98.31484573	113.696008
Rat1-cds	92.73552684	86.30668318	76.09800643	82.13857042	116.5404577	94.67562328	91.59261234	77.77515204	89.77518556	99.02610854	74.46137665	78.92137394	101.3968028	79.52458756	60.26744565	111.2351635	80.78398938	113.4402066	143.2881197
rdo-cds	17.12040495	6.769151622	11.7073856	21.19705043	18.12851564	11.27090753	16.28313108	11.96540801	11.58389491	20.20940991	20.94226218	17.82095541	24.73092751	18.0737699	7.090287724	12.35946261	17.31085487	26.46938154	24.91967299
RfC3-cds	12.84030372	10.15372743	3.902461868	15.89778782	10.35915179	11.27090753	6.106174156	17.94811201	8.687921183	6.062822972	6.980754061	12.72925386	9.892371003	14.45901592	7.090287724	10.29955218	1.923428319	5.672010331	7.78739781
Rh5-cds	14.26700413	13.53830324	23.41477121	15.89778782	18.12851564	22.54181507	24.42469662	26.92216801	17.37584237	26.27223288	18.61534416	17.82095541	44.51566952	21.68852388	21.27086317	28.83874609	19.23428319	24.57871143	17.13227518
robl37BC-cds	139.8166405	140.4598962	130.7324726	113.9341461	95.82215408	126.2341644	122.1234831	104.69732	127.422844	107.1098725	123.3266551	142.5676433	131.0739158	159.0491751	116.9897474	115.3549844	117.3291274	138.018918	151.0755175
RpL7-cds	141.2433409	123.5370171	146.3423201	158.9778782	93.23236613	166.8094315	138.4066142	113.6713761	144.7986864	109.1308135	174.5188515	134.9300909	98.92371003	148.2049132	106.3543159	129.7743574	151.9508372	102.096186	105.9086102
Rpn3-cds	18.54710537	27.07660649	25.36600214	10.59852522	15.53872769	29.30435959	22.38930524	2.991352001	23.16778982	22.2303509	11.6345901	15.27510463	14.83855651	7.22950796	10.63543159	18.53919392	11.54056991	9.453350551	1.557479562
SA-cds	47.08111363	50.76863717	42.92708055	39.74446956	41.43660717	60.86290068	52.92017602	56.83568803	72.39934319	34.35599684	53.51911447	33.09606004	46.98876227	65.06557164	70.90287724	55.61758175	36.54513805	56.72010331	56.06926423
salr-cds	39.94761156	43.99948554	48.78077335	34.44520695	75.1038505	38.32108561	26.46008801	50.85298402	40.54363219	44.46070179	27.92301624	35.64191081	42.04257676	57.83606368	60.26744565	43.25811914	36.54513805	34.03206198	18.68975474
scat-cds	172.63075	170.9210785	160.0009366	206.6712417	173.5157925	160.046887	140.4420056	182.4724721	199.8221872	208.156922	160.5573434	180.7554048	131.0739158	198.8114689	148.8960422	181.2721183	169.261692	143.6909284	144.8455993
sick-cds	105.5758306	125.229305	89.75662297	98.03635824	90.64257819	123.9799829	103.8049607	119.6540801	78.19129065	78.81669863	100.0574749	99.28818012	93.97752453	112.0573734	74.4480211	84.45632784	101.9417009	98.31484573	71.64405985
Side-cds	18.54710537	13.53830324	23.41477121	15.89778782	23.30809153	20.28763356	28.4954794	14.95676001	11.58389491	16.16752792	16.28842614	12.72925386	24.73092751	43.37704776	28.3611509	18.53919392	21.1577115	18.9067011	9.344877372
slam-cds	165.4972479	150.6136236	154.1472438	124.5326713	152.7974889	189.3512466	170.9728764	182.4724721	202.7181609	183.9056301	183.8265236	147.6593448	190.4281418	166.2786831	159.5314738	183.3320287	198.1131168	155.034949	174.4377109
Sos-cds	82.74862395	86.30668318	62.43938989	121.88304	108.7710938	76.64217123	103.8049607	71.79244803	112.9429754	92.96328557	83.76904873	109.4715832	96.45061728	90.3688495	85.08345269	113.2950739	109.6354142	64.28278375	70.08658029
SP555-cds	57.06801652	54.15321298	44.87831148	50.34299477	56.97533486	40.57526712	44.77861048	47.86163202	49.23155337	60.62822972	48.86527843	35.64191081	42.04257676	46.99180174	53.17715793	28.83874609	57.70284956	51.04809298	52.95430511
spen-cds	62.77481817	93.07583481	78.04923736	68.8904139	80.28342639	101.4381678	81.41565542	98.71461605	92.67115929	86.90046259	93.07672081	78.92137394	98.92371003	93.98360348	85.08345269	82.3964174	76.93713275	71.84546419	38.93698905
spict-cds	91.30882642	118.4601534	91.7078539	98.03635824	103.5915179	110.4548938	124.1588745	131.6194881	115.8389491	119.2355184	114.018983	122.2008371	98.92371003	93.98360348	95.71888427	138.0139992	126.946269	100.2055158	101.2361715
spir-cds	67.05491941	72.76837994	66.34185176	74.18967651	72.51406255	96.92980479	69.2033071	38.88757602	60.81544828	70.73293467	86.09596675	50.91701545	61.82731877	90.3688495	63.81258951	74.15677566	65.39656283	68.06412397	101.2361715
Sr-CI-cds	132.6831384	108.306426	111.2201632	92.73709563	121.7200336	128.4883459	111.9465262	119.6540801	133.2147915	141.4658693	125.6535731	89.10477703	123.6546375	112.0573734	148.8960422	111.2351635	126.946269	94.53350551	34.26455036
stai-cds	77.0418223	72.76837994	66.34185176	95.38672694	80.28342639	90.16726027	89.55722096	68.80109603	69.50336947	90.94234457	100.0574749	84.01307549	54.40804052	90.3688495	70.90287724	59.73740262	63.47313451	71.84546419	32.7070708
stc-cds	102.7224297	104.9218501	107.3177014	113.9341461	106.1813059	110.4548938	69.2033071	137.6021921	118.7349228	115.1936365	102.3843929	86.55892626	101.3968028	79.52458756	92.17374041	96.81579045	92.32455929	132.3469077	135.5007219
tai-cds	235.4055681	247.0740342	210.7329409	230.5179234	214.9523997	218.6556061	217.7868782	242.2995121	225.8859508	206.135981	223.38413	175.6637033	197.8474201	231.3442547	223.3440633	249.2491626	203.8834018	183.3950007	112.1385285
Tango6-cds	41.37431197	35.53804602	33.17092588	37.09483825	28.48766743	38.32108561	36.63704494	47.86163202	40.54363219	40.41881981	25.59609822	53.46286622	46.98876227	36.1475398	46.08687021	32.95856696	38.46856637	43.48541253	52.95430511
Tehao-cds	87.02872519	106.6141381	93.65908483	87.43783303	111.3608818	103.6923493	95.66339511	77.77515204	72.39934319	97.00516755	60.49986853	76.37552317	81.61206078	46.99180174	70.90287724	65.91713392	82.7074177	105.8775262	59.18422336
Tektin-A-cds	330.9944958	299.5349593	360.9777228	365.6491199	359.9805248	286.2810514	315.4856647	349.9881842	324.3490575	367.8112603	376.9607193	358.9649589	316.5558721	365.090152	333.243523	354.3045948	313.5188159	323.3045888	392.4848496
Tep3-cds	55.6413161	45.69177345	44.87831148	63.59115129	44.02639512	49.59199315	34.60165355	62.81839203	66.60739574	48.50258377	44.21144239	35.64191081	49.46185502	61.45081766	35.45143862	45.31802957	51.9325646	49.15742287	37.37950949
Tep5-cds	45.65441321	37.23033392	58.53692802	31.79557565	49.20597102	42.82944863	38.67243632	41.87892802	43.43960592	36.37693783	51.19219645	81.46722472	54.40804052	54.2213097	38.99658248	51.49776088	26.92799646	35.92273209	40.49446861
Tgt-cds	135.5365392	121.8447292	130.7324726	121.88304	137.2587613	126.2341644	140.4420056	188.4551761	162.1745288	143.4868103	146.5958353	99.28818012	126.1277303	159.0491751	120.5348913	129.7743574	146.1805522	155.034949	133.9432423
Thor-cds	356.6751032	328.3038537	347.3191063	339.1528069	331.4928574	288.5352329	372.4766235	314.0919601	364.8926897	396.1044341	335.0761949	295.3186896	348.7060779	314.4835962	393.5109687	379.0235201	340.4468124	370.5713416	369.1226562
tio-cds	29.96070867	27.07660649	23.41477121	34.44520695	36.25703127	11.27090753	24.42469662	23.93081601	31.855711	20.20940991	11.6345901	28.0043585	32.15020576	18.0737699	31.90629476	14.41937305	21.1577115	18.9067011	18.68975474
tj-cds	102.7224297	74.46066784	101.4640086	87.43783303	82.87321434	81.15053424	118.0527004	119.6540801	81.08726438	103.0679905	118.672819	89.10477703	86.55824628	75.90983358	95.71888427	76.2166861	105.7885575	83.18948485	102.7936511
TM9SF4-cds	88.4554256	89.69125899	80.0004683	76.83930781	80.28342639	87.91307876	85.48643819	80.76650404	57.91947455	70.73293467	90.74980279	86.55892626	61.82731877	83.13934154	81.53830882	96.81579045	55.77942124	102.096186	109.0235693
Traf4-cds	24.25390702	43.99948554	44.87831148	58.29188868	44.02639512	56.35453767	36.63704494	44.87028002	69.50336947	44.46070179	39.55760635	56.00871699	44.51566952	57.83606368	46.08687021	49.43785044	46.16227965	60.50144353	34.26455036
Trn-SR-cds	95.58892766	89.69125899	76.09800643	105.9852522	82.87321434	123.9799829	101.7695693	122.6454321	75.29531692	103.0679905	90.74980279	101.8340309	76.66587528	61.45081766	109.8994597	94.75588001	96.17141593	73.7361343	79.43145766
Trs23-cds	58.49471693	60.9223646	60.48815896	68.8904139	59.56512281	54.10035616	75.30948126	44.87028002	63.71142201	50.52352476	60.49986853	56.00871699	66.77350427	61.45081766	74.4480211	57.67749218	73.09027611	88.86149518	70.08658029
Trx-2-cds	69.90832023	72.76837994	58.53692802	92.73709563	67.33448665	65.37126369	59.02635018	59.82704003	69.50336947	72.75387566	72.13445863	94.19647858	64.30041152	79.52458756	60.26744565	82.3964174	57.70284956	77.51747452	90.33381459
Tsp29Fb-cds	57.06801652	57.53778879	70.24431363	45.04373216	49.20597102	63.11708219	73.27408987	53.84433602	78.19129065	68.71199368	48.86527843	53.46286622	61.82731877	50.60655572	85.08345269	59.73740262	65.39656283	69.95479408	65.4141416
ttm3-cds	132.6831384	147.2290478	107.3177014	156.3282469	106.1813059	105.9465308	154.6897453	140.5935441	115.8389491	121.2564594	127.9804911	142.5676433	121.1815448	169.8934371	124.0800352	115.3549844	142.3336956	168.2696398	168.2077927
tutl-cds	212.5783615	245.3817463	195.1230934	233.1675547	209.7728238	225.4181507	217.7868782	233.3254561	182.4463448	204.11504	237.3456381	173.1178525	195.3743273	213.2704848	198.5280563	232.7698792	213.5005434	175.8323202	171.3227518
tweek-cds	45.65441321	35.53804602	40.97584961	79.48893911	51.79575896	49.59199315	59.02635018	59.82704003	49.23155337	52.54446575	46.53836041	63.64626931	59.35422602	57.83606368	46.08687021	65.91713392	40.39199469	47.26675276	71.64405985
Ugt36Ba-cds	79.89522312	76.15295575	93.65908483	111.2845148	103.5915179	114.9632568	85.48643819	86.74920804	55.02350083	88.92140358	79.11521269	81.46722472	89.03133903	65.06557164	88.62859655	67.97704436	82.7074177	100.2055158	124.598365
Ugt36Bc-cds	49.93451445	38.92262183	44.87831148	45.04373216	44.02639512	49.59199315	34.60165355	47.86163202	43.43960592	56.58634774	37.23068833	48.37116468	49.46185502	14.45901592	42.54172634	39.13829827	55.77942124	71.84546419	48.28186642
Ugt37b1-cds	248.2458718	243.6894584	292.6846401	299.4083373	217.5421876	286.2810514	282.9194026	263.2389761	280.9094516	236.4500959	262.9417363	282.5894357	249.7823678	271.1065485	265.8857896	271.9081774	271.2033929	234.4430937	204.0298226
vas-cds	54.21461569	77.84524366	62.43938989	42.39410086	69.9242746	49.59199315	63.09713295	89.74056004	46.33557964	54.56540674	58.17295051	71.28382163	51.93494777	65.06557164	77.99316496	76.2166861	69.24341947	81.29881474	82.54641678
Vm26Ab-cds	111.2826322	118.4601534	91.7078539	76.83930781	103.5915179	96.92980479	83.4510468	107.688672	98.46310674	94.98422656	90.74980279	109.4715832	84.08515353	122.9016353	92.17374041	131.8342678	109.6354142	113.4402066	93.44877372
wb-cds	22.82720661	21.99974277	19.51230934	31.79557565	28.48766743	15.77927055	18.31852247	38.88757602	31.855711	16.16752792	25.59609822	22.91265695	27.20402026	18.0737699	14.18057545	12.35946261	25.00456814	13.23469077	12.4598365
Wdr82-cds	71.33502064	65.99922832	60.48815896	42.39410086	36.25703127	58.60871917	87.52182957	53.84433602	60.81544828	64.6701117	46.53836041	53.46286622	69.24659702	57.83606368	56.72230179	57.67749218	51.9325646	64.28278375	65.4141416
yellow-b-cds	87.02872519	87.99897109	93.65908483	127.1823026	95.82215408	90.16726027	105.840352	95.72326404	101.3590805	84.8795216	90.74980279	104.3798817	113.7622665	75.90983358	70.90287724	100.9356113	111.5588425	109.6588664	130.8282832
14-3-3zeta-cds	54.21461569	87.99897109	95.61031577	129.8319339	121.7200336	67.6254452	67.16791572	80.76650404	95.56713301	88.92140358	97.73055685	84.01307549	91.50443178	86.75409552	63.81258951	115.3549844	84.63084602	103.9868561	95.00625328
Aats-cys-cds	31.38740908	23.69203068	21.46354027	13.24815652	25.89787948	29.30435959	34.60165355	29.91352001	26.06376355	26.27223288	18.61534416	25.45850772	37.09639126	10.84426194	28.3611509	30.89865653	32.69828142	13.23469077	15.57479562
Aats-phe-cds	28.53400826	23.69203068	17.56107841	23.84668173	38.84681922	31.55854109	14.2477397	32.90487202	34.75168473	22.2303509	30.24993426	12.72925386	14.83855651	32.53278582	31.90629476	20.59910435	19.23428319	22.68804132	21.80471387
a-cds	61.34811775	74.46066784	60.48815896	79.48893911	75.1038505	76.64217123	59.02635018	41.87892802	46.33557964	78.81669863	58.17295051	78.92137394	56.88113327	57.83606368	46.08687021	76.2166861	73.09027611	81.29881474	66.97162116
Act57B-cds	248.2458718	336.7652932	357.0752609	355.0505947	269.3379466	277.2643253	272.7424456	296.1438481	251.9497143	315.2667945	255.9609822	224.034868	247.3092751	253.0327786	304.8823721	315.1662966	313.5188159	255.2404649	158.8629153
Adf1-cds	39.94761156	43.99948554	37.07338775	23.84668173	31.07745538	47.33781164	38.67243632	17.94811201	26.06376355	22.2303509	20.94226218	28.0043585	17.31164926	36.1475398	31.90629476	47.37794001	32.69828142	28.36005165	29.59211168
AGBE-cds	99.8690289	123.5370171	119.025087	121.88304	129.4893974	121.7258014	146.5481797	98.71461605	101.3590805	107.1098725	111.692065	122.2008371	118.708452	130.1311433	131.1703229	146.2536409	117.3291274	122.8935572	109.0235693
alpha-catenin-related-cds	45.65441321	33.84575811	44.87831148	23.84668173	46.61618307	29.30435959	32.56626217	32.90487202	40.54363219	34.35599684	37.23068833	28.0043585	69.24659702	21.68852388	17.72571931	51.49776088	40.39199469	32.14139187	28.03463212
Asph-cds	42.80101239	43.99948554	37.07338775	55.64225738	36.25703127	31.55854109	48.84939325	29.91352001	28.95973728	36.37693783	25.59609822	38.18776159	24.73092751	65.06557164	38.99658248	61.79731305	28.85142478	75.62680441	49.83934598
Asx-cds	101.2957293	109.9987139	95.61031577	84.78820172	152.7974889	139.7592534	116.017309	68.80109603	107.1510279	76.79575764	111.692065	122.2008371	108.816081	130.1311433	95.71888427	107.1153426	123.0994124	115.3308767	149.5180379
AttB-cds	102.7224297	111.6910018	122.9275488	103.3356208	116.5404577	114.9632568	105.840352	74.78380003	107.1510279	94.98422656	81.44213071	94.19647858	89.03133903	86.75409552	95.71888427	92.69596958	115.4056991	77.51747452	77.8739781
babo-cds	88.4554256	87.99897109	89.75662297	79.48893911	80.28342639	65.37126369	91.59261234	77.77515204	63.71142201	60.62822972	67.48062259	94.19647858	71.71968978	79.52458756	102.809172	80.33650697	75.01370443	56.72010331	46.72438686
betaTub60D-cds	38.52091115	45.69177345	42.92708055	29.14594434	31.07745538	47.33781164	38.67243632	35.89622402	34.75168473	34.35599684	46.53836041	33.09606004	46.98876227	32.53278582	28.3611509	35.0184774	36.54513805	37.8134022	51.39682555
bl-cds	21.40050619	20.30745487	25.36600214	18.54741913	12.94893974	29.30435959	26.46008801	35.89622402	34.75168473	30.31411486	27.92301624	28.0043585	29.67711301	43.37704776	28.3611509	24.71892522	34.62170974	24.57871143	38.93698905
botv-cds	57.06801652	47.38406136	60.48815896	52.99262608	106.1813059	58.60871917	99.73417789	71.79244803	55.02350083	64.6701117	65.15370457	68.73797086	71.71968978	72.2950796	113.4446036	92.69596958	53.85599292	64.28278375	52.95430511
Cam-cds	34.24080991	54.15321298	31.21969494	52.99262608	36.25703127	38.32108561	56.99095879	50.85298402	49.23155337	34.35599684	34.90377031	45.8253139	54.40804052	57.83606368	38.99658248	47.37794001	46.16227965	54.8294332	90.33381459
Camta-cds	275.3531797	306.3041109	224.3915574	291.4594434	310.7745538	299.8061404	272.7424456	305.1179041	278.0134779	295.0573846	290.8647525	318.2313466	291.8249446	292.7950724	265.8857896	288.3874609	296.2079611	340.3206198	401.829727
cbs-cds	39.94761156	35.53804602	40.97584961	47.69336347	36.25703127	40.57526712	36.63704494	44.87028002	52.1275271	42.4397608	37.23068833	15.27510463	49.46185502	39.76229378	46.08687021	45.31802957	44.23885133	51.04809298	52.95430511
CG10062-cds	28.53400826	30.4611823	27.31723308	34.44520695	41.43660717	31.55854109	26.46008801	23.93081601	28.95973728	34.35599684	18.61534416	20.36680618	34.62329851	50.60655572	28.3611509	43.25811914	13.46399823	45.37608264	23.36219343
CG10082-cds	15.69370454	8.461439528	21.46354027	23.84668173	31.07745538	20.28763356	18.31852247	11.96540801	5.791947455	16.16752792	16.28842614	5.091701545	2.473092751	39.76229378	17.72571931	24.71892522	25.00456814	11.34402066	10.90235693
CG10396-cds	84.17532436	96.46041062	99.51277764	87.43783303	41.43660717	83.40471575	73.27408987	71.79244803	89.77518556	86.90046259	88.42288477	106.9257324	93.97752453	86.75409552	85.08345269	90.63605914	73.09027611	71.84546419	63.85666204
CG10799-cds	107.002531	118.4601534	93.65908483	95.38672694	129.4893974	110.4548938	138.4066142	71.79244803	60.81544828	101.0470495	127.9804911	119.6549863	148.3855651	86.75409552	120.5348913	135.9540887	111.5588425	124.7842273	91.89129416
CG10916-cds	115.5627334	120.1524413	95.61031577	153.6786156	95.82215408	112.7090753	105.840352	101.705968	92.67115929	117.2145775	116.345901	94.19647858	116.2353593	133.7458973	85.08345269	107.1153426	101.9417009	73.7361343	74.75901897
CG11018-cds	87.02872519	71.07609203	93.65908483	116.5837774	64.7446987	103.6923493	67.16791572	110.6800241	92.67115929	86.90046259	93.07672081	76.37552317	74.19278253	90.3688495	92.17374041	78.27659653	84.63084602	92.6428354	91.89129416
CG11041-cds	41.37431197	47.38406136	44.87831148	39.74446956	36.25703127	63.11708219	28.4954794	20.93946401	37.64765846	36.37693783	44.21144239	33.09606004	51.93494777	43.37704776	42.54172634	35.0184774	57.70284956	41.59474242	56.06926423
CG11123-cds	136.9632396	121.8447292	111.2201632	145.7297217	150.207701	135.2508904	150.6189625	134.6108401	150.5906338	147.5286923	144.2689173	168.026151	160.7510288	126.5163893	131.1703229	131.8342678	138.4868389	121.0028871	91.89129416
CG11165-cds	78.46852271	55.84550088	83.90293016	84.78820172	77.69363844	105.9465308	67.16791572	89.74056004	95.56713301	82.85858061	95.40363883	66.19212008	71.71968978	57.83606368	85.08345269	76.2166861	80.78398938	77.51747452	95.00625328
CG11257-cds	48.50781404	35.53804602	42.92708055	52.99262608	51.79575896	40.57526712	42.74321909	35.89622402	31.855711	36.37693783	30.24993426	43.27946313	44.51566952	36.1475398	28.3611509	30.89865653	32.69828142	22.68804132	40.49446861
CG11275-cds	205.4448595	201.3822608	224.3915574	198.7223478	194.2340961	232.1806952	173.0082678	179.4811201	194.0302398	232.4082139	251.3071462	175.6637033	183.0088636	216.8852388	166.6217615	203.9311331	211.577115	168.2696398	124.598365
CG11300-cds	435.1436259	409.5336731	400.0023415	423.9410086	445.4435271	430.5486678	398.9367115	385.8844082	414.1242431	361.7484373	430.4798338	346.235705	358.5984489	459.0737554	397.0561125	389.3230722	455.8525115	328.9765992	364.4502175
CG11413-cds	199.7380578	203.0745487	160.0009366	230.5179234	189.0545202	223.1639692	191.3267902	212.3859921	185.3423186	189.9684531	230.364884	168.026151	168.1703071	202.4262229	198.5280563	197.7514018	234.6582549	128.5655675	127.7133241
CG11866-cds	22.82720661	13.53830324	17.56107841	29.14594434	18.12851564	31.55854109	24.42469662	8.974056004	17.37584237	12.12564594	27.92301624	22.91265695	17.31164926	14.45901592	21.27086317	26.77883566	17.31085487	17.01603099	21.80471387
CG12107-cds	171.2040495	133.6907445	163.9033985	135.1311965	157.9770648	157.7927055	170.9728764	158.5416561	153.4866076	141.4658693	132.6343272	122.2008371	187.9550491	126.5163893	138.2606106	140.0739096	161.5679788	119.1122169	59.18422336
CG12128-cds	134.1098388	118.4601534	134.6349344	113.9341461	116.5404577	114.9632568	109.9111348	107.688672	112.9429754	115.1936365	107.0382289	129.8383894	140.9662868	104.8278654	127.625179	115.3549844	113.4822708	103.9868561	127.7133241
CG12133-cds	49.93451445	79.53753156	74.14677549	58.29188868	64.7446987	56.35453767	48.84939325	44.87028002	86.87921183	50.52352476	72.13445863	68.73797086	49.46185502	72.2950796	56.72230179	78.27659653	61.5497062	62.39211364	74.75901897
CG12851-cds	65.62821899	65.99922832	52.68323522	76.83930781	72.51406255	85.65889725	73.27408987	56.83568803	57.91947455	62.64917071	69.80754061	76.37552317	59.35422602	83.13934154	77.99316496	57.67749218	80.78398938	60.50144353	95.00625328
CG12859-cds	39.94761156	38.92262183	31.21969494	45.04373216	46.61618307	38.32108561	26.46008801	14.95676001	34.75168473	38.39787882	46.53836041	28.0043585	51.93494777	39.76229378	46.08687021	43.25811914	40.39199469	43.48541253	38.93698905
CG12913-cds	58.49471693	32.15347021	46.82954242	50.34299477	36.25703127	51.84617465	67.16791572	56.83568803	69.50336947	46.48164278	37.23068833	50.91701545	54.40804052	50.60655572	35.45143862	37.07838783	48.08570797	62.39211364	52.95430511
CG12914-cds	68.48161982	60.9223646	80.0004683	90.08746433	44.02639512	72.13380821	54.95556741	77.77515204	69.50336947	76.79575764	74.46137665	63.64626931	84.08515353	86.75409552	67.35773338	67.97704436	69.24341947	79.40814463	59.18422336
CG13016-cds	409.4630185	382.4570667	368.7826465	341.8024382	380.6988284	380.9566746	364.335058	418.7892802	440.1880066	351.6437324	400.2298995	358.9649589	358.5984489	365.090152	389.9658248	397.562714	376.9919505	340.3206198	260.0990868
CG13160-cds	131.256438	138.7676083	115.1226251	172.2260347	106.1813059	130.7425274	111.9465262	143.5848961	147.6946601	131.3611644	127.9804911	173.1178525	93.97752453	151.8196672	124.0800352	142.13382	148.1039805	156.9256191	70.08658029
CG13168-cds	152.6569442	157.3827752	146.3423201	116.5837774	152.7974889	155.538524	122.1234831	164.5243601	182.4463448	159.6543383	123.3266551	152.7510463	145.9124723	122.9016353	166.6217615	135.9540887	163.4914071	155.034949	152.6329971
CG13203-cds	432.2902251	401.0722336	374.6363393	421.2913773	450.623103	432.8028493	362.2996666	445.7114482	451.7719015	438.5441949	430.4798338	392.061019	422.8988604	513.2950651	397.0561125	455.2402062	459.6993682	330.8672693	409.6171248
CG13220-cds	88.4554256	71.07609203	72.19554456	58.29188868	67.33448665	81.15053424	67.16791572	65.80974403	72.39934319	80.83763962	95.40363883	86.55892626	103.8698955	57.83606368	99.26402813	88.57614871	76.93713275	102.096186	96.56373284
CG13231-cds	37.09421074	33.84575811	37.07338775	39.74446956	38.84681922	29.30435959	28.4954794	23.93081601	14.47986864	24.25129189	20.94226218	53.46286622	34.62329851	43.37704776	49.63201407	39.13829827	34.62170974	30.25072176	51.39682555
CG13319-cds	38.52091115	35.53804602	29.26846401	31.79557565	31.07745538	27.05017808	24.42469662	38.88757602	23.16778982	34.35599684	37.23068833	50.91701545	42.04257676	43.37704776	49.63201407	35.0184774	28.85142478	37.8134022	51.39682555
CG13422-cds	27.10730784	20.30745487	27.31723308	42.39410086	31.07745538	13.52508904	36.63704494	38.88757602	40.54363219	28.29317387	58.17295051	30.55020927	22.25783476	50.60655572	46.08687021	35.0184774	32.69828142	41.59474242	56.06926423
CG13436-cds	28.53400826	23.69203068	13.65861654	15.89778782	31.07745538	27.05017808	24.42469662	26.92216801	23.16778982	16.16752792	16.28842614	25.45850772	39.56948401	7.22950796	31.90629476	35.0184774	26.92799646	32.14139187	23.36219343
CG1344-cds	25.68060743	32.15347021	23.41477121	18.54741913	25.89787948	24.79599657	38.67243632	26.92216801	40.54363219	26.27223288	25.59609822	22.91265695	22.25783476	18.0737699	42.54172634	18.53919392	30.7748531	22.68804132	20.24723431
CG13516-cds	68.48161982	74.46066784	64.39062082	76.83930781	82.87321434	63.11708219	56.99095879	59.82704003	110.0470017	74.77481665	83.76904873	76.37552317	71.71968978	93.98360348	53.17715793	59.73740262	78.86056106	62.39211364	40.49446861
CG13527-cds	45.65441321	43.99948554	29.26846401	29.14594434	31.07745538	49.59199315	34.60165355	41.87892802	20.27181609	44.46070179	39.55760635	35.64191081	24.73092751	43.37704776	14.18057545	35.0184774	23.08113982	22.68804132	26.47715255
CG13532-cds	12.84030372	6.769151622	11.7073856	15.89778782	15.53872769	11.27090753	6.106174156	8.974056004	11.58389491	20.20940991	20.94226218	33.09606004	22.25783476	28.91803184	17.72571931	6.179731305	19.23428319	7.562680441	15.57479562
CG13559-cds	185.4710537	187.8439575	115.1226251	158.9778782	176.1055805	180.3345205	175.0436591	185.4638241	139.0067389	220.282568	167.5380975	196.0305095	190.4281418	166.2786831	173.7120492	179.2122079	140.4102673	149.3629387	169.7652723
CG13562-cds	35.66751032	23.69203068	23.41477121	15.89778782	20.71830359	13.52508904	24.42469662	23.93081601	8.687921183	16.16752792	23.2691802	25.45850772	22.25783476	10.84426194	10.63543159	18.53919392	21.1577115	20.79737121	14.01731606
CG13563-cds	61.34811775	62.61465251	66.34185176	55.64225738	59.56512281	47.33781164	46.81400186	53.84433602	60.81544828	36.37693783	74.46137665	40.73361236	39.56948401	57.83606368	46.08687021	57.67749218	76.93713275	54.8294332	45.1669073
CG13564-cds	61.34811775	54.15321298	52.68323522	45.04373216	44.02639512	60.86290068	52.92017602	53.84433602	46.33557964	62.64917071	53.51911447	56.00871699	42.04257676	79.52458756	70.90287724	43.25811914	51.9325646	47.26675276	46.72438686
CG13575-cds	161.2171467	191.2285333	179.5132459	177.5252974	189.0545202	171.3177945	158.7605281	158.5416561	150.5906338	153.5915153	134.9612452	170.5720018	155.8048433	148.2049132	173.7120492	187.4518496	159.6445504	206.083042	135.5007219
CG13579-cds	179.764252	162.4596389	189.2694006	217.2697669	196.8238841	207.3846986	197.4329644	164.5243601	170.8624499	218.261627	174.5188515	201.122211	215.1590693	234.9590087	198.5280563	197.7514018	205.8068301	164.4882996	200.9148635
CG13581-cds	311.02069	306.3041109	284.8797164	312.6564938	297.825614	295.2977774	293.0963595	287.1697921	272.2215304	280.9107977	281.5570805	302.9562419	279.4594808	314.4835962	354.5143862	315.1662966	294.2845328	317.6325785	403.3872066
CG13749-cds	59.92141734	59.23007669	66.34185176	76.83930781	90.64257819	90.16726027	89.55722096	59.82704003	60.81544828	56.58634774	81.44213071	68.73797086	69.24659702	61.45081766	53.17715793	94.75588001	84.63084602	69.95479408	65.4141416
CG14490-cds	62.77481817	72.76837994	81.95169923	79.48893911	64.7446987	72.13380821	63.09713295	80.76650404	78.19129065	66.69105269	60.49986853	58.55456777	71.71968978	61.45081766	77.99316496	65.91713392	50.00913628	79.40814463	43.60942774
CG14499-cds	88.4554256	108.306426	99.51277764	82.13857042	101.00173	108.2007123	126.1942659	110.6800241	98.46310674	105.0889315	60.49986853	132.3842402	113.7622665	79.52458756	120.5348913	127.714447	94.24798761	111.5495365	140.1731606
CG14589-cds	59.92141734	43.99948554	54.63446615	42.39410086	56.97533486	42.82944863	46.81400186	44.87028002	49.23155337	78.81669863	39.55760635	38.18776159	49.46185502	32.53278582	60.26744565	63.85722349	65.39656283	41.59474242	24.91967299
CG14749-cds	95.58892766	77.84524366	76.09800643	103.3356208	90.64257819	87.91307876	103.8049607	95.72326404	104.2550542	84.8795216	127.9804911	101.8340309	101.3968028	97.59835746	85.08345269	82.3964174	71.16684779	117.2215468	157.3054358
CG14752-cds	339.5546983	367.2264755	304.3920257	339.1528069	310.7745538	367.4315856	256.4593146	296.1438481	327.2450312	327.3924405	325.7685228	305.5020927	264.6209243	347.0163821	290.7017967	298.6870131	288.5142478	338.4299497	437.6517569
CG15073-cds	37.09421074	27.07660649	27.31723308	34.44520695	25.89787948	29.30435959	36.63704494	38.88757602	26.06376355	28.29317387	30.24993426	30.55020927	29.67711301	21.68852388	21.27086317	32.95856696	19.23428319	24.57871143	35.82202993
CG15080-cds	57.06801652	55.84550088	52.68323522	42.39410086	31.07745538	63.11708219	69.2033071	44.87028002	75.29531692	38.39787882	53.51911447	40.73361236	46.98876227	68.68032562	63.81258951	55.61758175	46.16227965	58.61077342	65.4141416
CG15082-cds	201.1647582	199.6899729	230.2452502	151.0289843	196.8238841	211.8930616	207.6099213	209.3946401	234.5738719	189.9684531	209.4226218	175.6637033	183.0088636	195.1967149	145.3508983	177.1522974	211.577115	181.5043306	141.7306401
CG15083-cds	11.4136033	10.15372743	7.804923736	7.948893911	12.94893974	13.52508904	18.31852247	11.96540801	11.58389491	12.12564594	4.653836041	12.72925386	12.36546375	14.45901592	14.18057545	12.35946261	11.54056991	18.9067011	9.344877372
CG15236-cds	55.6413161	28.76889439	56.58569709	37.09483825	46.61618307	49.59199315	48.84939325	44.87028002	34.75168473	46.48164278	60.49986853	40.73361236	54.40804052	54.2213097	53.17715793	55.61758175	51.9325646	41.59474242	49.83934598
CG15614-cds	17.12040495	11.84601534	27.31723308	10.59852522	12.94893974	18.03345205	24.42469662	23.93081601	11.58389491	16.16752792	27.92301624	25.45850772	9.892371003	10.84426194	0	16.47928348	15.38742655	17.01603099	12.4598365
CG16716-cds	134.1098388	150.6136236	150.2447819	87.43783303	147.617913	162.3010685	116.017309	113.6713761	107.1510279	111.1517545	144.2689173	137.4759417	126.1277303	140.9754052	163.0766176	158.6131035	119.2525558	109.6588664	116.8109671
CG16739-cds	91.30882642	79.53753156	95.61031577	111.2845148	80.28342639	119.4716199	79.38026403	65.80974403	52.1275271	90.94234457	81.44213071	104.3798817	113.7622665	65.06557164	67.35773338	90.63605914	86.55427434	96.42417562	109.0235693
CG1698-cds	48.50781404	47.38406136	40.97584961	50.34299477	36.25703127	56.35453767	44.77861048	44.87028002	34.75168473	34.35599684	44.21144239	61.10041854	44.51566952	36.1475398	24.81600703	32.95856696	51.9325646	52.93876309	48.28186642
CG17386-cds	88.4554256	47.38406136	60.48815896	58.29188868	75.1038505	67.6254452	54.95556741	44.87028002	63.71142201	72.75387566	60.49986853	71.28382163	81.61206078	57.83606368	85.08345269	53.55767131	55.77942124	45.37608264	54.51178467
CG17658-cds	42.80101239	42.30719764	46.82954242	39.74446956	33.66724333	51.84617465	36.63704494	35.89622402	46.33557964	44.46070179	41.88452437	61.10041854	32.15020576	46.99180174	49.63201407	43.25811914	28.85142478	37.8134022	46.72438686
CG1827-cds	99.8690289	77.84524366	113.1713942	98.03635824	103.5915179	81.15053424	85.48643819	113.6713761	83.9832381	99.02610854	97.73055685	99.28818012	79.13896803	79.52458756	74.4480211	86.51623827	103.8651292	79.40814463	42.05194817
CG18467-cds	39.94761156	72.76837994	56.58569709	47.69336347	49.20597102	54.10035616	52.92017602	38.88757602	72.39934319	58.60728873	46.53836041	53.46286622	49.46185502	39.76229378	49.63201407	43.25811914	48.08570797	47.26675276	42.05194817
CG18540-cds	57.06801652	55.84550088	85.8541611	71.5400452	80.28342639	58.60871917	50.88478464	71.79244803	57.91947455	60.62822972	62.82678655	48.37116468	64.30041152	65.06557164	92.17374041	45.31802957	53.85599292	35.92273209	35.82202993
CG1882-cds	24.25390702	45.69177345	42.92708055	37.09483825	38.84681922	42.82944863	30.53087078	29.91352001	34.75168473	44.46070179	41.88452437	43.27946313	74.19278253	43.37704776	46.08687021	35.0184774	40.39199469	30.25072176	35.82202993
CG1902-cds	95.58892766	125.229305	103.4152395	100.6859895	103.5915179	101.4381678	83.4510468	89.74056004	127.422844	99.02610854	109.365147	68.73797086	113.7622665	104.8278654	74.4480211	133.8941783	115.4056991	45.37608264	51.39682555
CG2070-cds	159.7904462	148.9213357	179.5132459	143.0800904	137.2587613	144.2676164	138.4066142	83.75785604	130.3188177	139.4449283	148.9227533	185.8471064	121.1815448	155.4344211	134.7154668	115.3549844	134.6399823	164.4882996	140.1731606
CG2269-cds	156.9370454	128.6138808	126.8300107	143.0800904	160.5668528	151.0301609	144.5127884	125.6367841	124.5268703	133.3821054	125.6535731	145.113494	136.0201013	90.3688495	127.625179	150.3734618	132.716554	149.3629387	119.9259263
CG30002-cds	11.4136033	25.38431858	17.56107841	13.24815652	15.53872769	22.54181507	18.31852247	8.974056004	20.27181609	22.2303509	20.94226218	12.72925386	14.83855651	18.0737699	14.18057545	12.35946261	5.770284956	17.01603099	15.57479562
CG30043-cds	45.65441321	55.84550088	39.02461868	52.99262608	31.07745538	47.33781164	40.70782771	35.89622402	57.91947455	42.4397608	58.17295051	33.09606004	34.62329851	36.1475398	46.08687021	28.83874609	34.62170974	39.70407231	34.26455036
CG30088-cds	18.54710537	8.461439528	11.7073856	5.299262608	7.769363844	9.016726027	6.106174156	11.96540801	5.791947455	12.12564594	18.61534416	22.91265695	22.25783476	7.22950796	10.63543159	20.59910435	5.770284956	13.23469077	12.4598365
CG30152-cds	98.44232849	99.84498643	107.3177014	95.38672694	77.69363844	110.4548938	85.48643819	101.705968	89.77518556	94.98422656	95.40363883	89.10477703	106.3429883	104.8278654	85.08345269	107.1153426	98.09484425	85.08015496	71.64405985
CG30159-cds	21.40050619	23.69203068	7.804923736	31.79557565	18.12851564	29.30435959	26.46008801	5.982704003	17.37584237	16.16752792	9.307672081	15.27510463	19.78474201	25.30327786	10.63543159	37.07838783	21.1577115	20.79737121	21.80471387
CG30177-cds	156.9370454	170.9210785	150.2447819	140.4304591	155.3872769	175.8261575	154.6897453	161.5330081	150.5906338	135.4030464	165.2111794	155.2968971	133.5470085	148.2049132	170.1669054	146.2536409	175.031977	153.1442789	186.8975474
CG30184-cds	62.77481817	55.84550088	70.24431363	50.34299477	56.97533486	72.13380821	42.74321909	65.80974403	78.19129065	64.6701117	34.90377031	63.64626931	69.24659702	50.60655572	74.4480211	65.91713392	51.9325646	56.72010331	62.29918248
CG30222-cds	263.9395764	226.7665793	220.4890955	254.3646052	207.1830359	279.5185068	274.777837	278.1957361	217.1980296	254.6385648	230.364884	274.9518834	220.1052548	209.6557308	219.7989194	269.848267	263.5096797	232.5524236	202.4723431
CG30269-cds	195.4579566	211.5359882	245.8550977	259.6638678	191.6443082	196.1137911	215.7514869	227.3427521	196.9262135	198.0522171	202.4418678	196.0305095	232.4707186	227.7295007	276.5212212	241.0095209	175.031977	228.7710833	236.7368934
CG30271-cds	41.37431197	47.38406136	44.87831148	42.39410086	49.20597102	60.86290068	44.77861048	74.78380003	34.75168473	52.54446575	34.90377031	68.73797086	51.93494777	43.37704776	60.26744565	43.25811914	40.39199469	26.46938154	35.82202993
CG30273-cds	79.89522312	87.99897109	80.0004683	82.13857042	101.00173	76.64217123	69.2033071	89.74056004	115.8389491	74.77481665	81.44213071	73.8296724	64.30041152	97.59835746	81.53830882	65.91713392	78.86056106	37.8134022	60.74170292
CG30345-cds	35.66751032	38.92262183	39.02461868	58.29188868	25.89787948	36.06690411	34.60165355	35.89622402	26.06376355	44.46070179	32.57685228	25.45850772	39.56948401	21.68852388	42.54172634	55.61758175	30.7748531	26.46938154	35.82202993
CG30350-cds	116.9894339	86.30668318	115.1226251	84.78820172	98.41194203	87.91307876	67.16791572	71.79244803	83.9832381	88.92140358	76.78829467	104.3798817	89.03133903	108.4426194	120.5348913	94.75588001	123.0994124	73.7361343	48.28186642
CG30354-cds	35.66751032	45.69177345	35.12215681	50.34299477	64.7446987	36.06690411	52.92017602	50.85298402	34.75168473	34.35599684	55.84603249	71.28382163	42.04257676	39.76229378	28.3611509	30.89865653	38.46856637	60.50144353	63.85666204
CG30378-cds	84.17532436	87.99897109	83.90293016	92.73709563	85.46300229	83.40471575	67.16791572	80.76650404	81.08726438	88.92140358	67.48062259	94.19647858	98.92371003	75.90983358	106.3543159	63.85722349	78.86056106	92.6428354	71.64405985
CG30379-cds	41.37431197	55.84550088	35.12215681	47.69336347	51.79575896	42.82944863	59.02635018	41.87892802	28.95973728	38.39787882	51.19219645	53.46286622	54.40804052	65.06557164	49.63201407	41.1982087	48.08570797	56.72010331	46.72438686
CG30411-cds	27.10730784	40.61490973	58.53692802	45.04373216	36.25703127	27.05017808	50.88478464	41.87892802	34.75168473	44.46070179	48.86527843	45.8253139	27.20402026	36.1475398	28.3611509	30.89865653	25.00456814	47.26675276	51.39682555
CG30421-cds	29.96070867	28.76889439	23.41477121	31.79557565	28.48766743	15.77927055	28.4954794	29.91352001	20.27181609	22.2303509	32.57685228	28.0043585	37.09639126	36.1475398	24.81600703	18.53919392	34.62170974	18.9067011	29.59211168
CG30431-cds	32.8141095	47.38406136	37.07338775	34.44520695	33.66724333	38.32108561	32.56626217	20.93946401	34.75168473	30.31411486	30.24993426	30.55020927	32.15020576	32.53278582	53.17715793	32.95856696	40.39199469	37.8134022	26.47715255
CG30447-cds	37.09421074	32.15347021	33.17092588	87.43783303	38.84681922	45.08363013	56.99095879	41.87892802	28.95973728	52.54446575	44.21144239	38.18776159	51.93494777	54.2213097	35.45143862	35.0184774	40.39199469	41.59474242	42.05194817
CG30485-cds	29.96070867	20.30745487	11.7073856	7.948893911	12.94893974	15.77927055	26.46008801	11.96540801	17.37584237	12.12564594	6.980754061	10.18340309	12.36546375	25.30327786	7.090287724	12.35946261	17.31085487	22.68804132	18.68975474
CG30495-cds	8.560202477	1.692287906	7.804923736	15.89778782	2.589787948	4.508363013	16.28313108	11.96540801	5.791947455	4.041881981	13.96150812	12.72925386	9.892371003	10.84426194	3.545143862	6.179731305	7.693713275	1.89067011	3.114959124
CG3065-cds	41.37431197	33.84575811	29.26846401	37.09483825	41.43660717	72.13380821	54.95556741	41.87892802	34.75168473	28.29317387	44.21144239	45.8253139	49.46185502	43.37704776	49.63201407	37.07838783	38.46856637	32.14139187	46.72438686
CG3085-cds	272.4997789	285.996656	263.4161761	283.5105495	284.8766743	243.4516027	234.0700093	254.2649201	269.3255567	291.0155026	335.0761949	310.5937942	311.6096866	256.6475326	280.0663651	263.6685357	273.1268212	268.4751556	366.0076971
CG3121-cds	15.69370454	13.53830324	25.36600214	13.24815652	20.71830359	15.77927055	28.4954794	17.94811201	17.37584237	20.20940991	18.61534416	25.45850772	32.15020576	10.84426194	10.63543159	10.29955218	26.92799646	11.34402066	18.68975474
CG3163-cds	129.8297376	137.0753204	156.0984747	137.7808278	176.1055805	142.0134349	187.2560075	134.6108401	144.7986864	210.177863	125.6535731	114.5632848	150.8586578	137.3606512	166.6217615	127.714447	176.9554053	190.9576811	207.1447817
CG3209-cds	54.21461569	40.61490973	42.92708055	45.04373216	31.07745538	42.82944863	42.74321909	47.86163202	49.23155337	30.31411486	39.55760635	43.27946313	29.67711301	43.37704776	74.4480211	57.67749218	46.16227965	45.37608264	62.29918248
CG33140-cds	72.76172106	65.99922832	72.19554456	76.83930781	67.33448665	54.10035616	75.30948126	44.87028002	75.29531692	56.58634774	74.46137665	66.19212008	56.88113327	68.68032562	67.35773338	70.03695479	44.23885133	58.61077342	62.29918248
CG33626-cds	47.08111363	27.07660649	40.97584961	60.94151999	25.89787948	31.55854109	36.63704494	44.87028002	26.06376355	30.31411486	34.90377031	58.55456777	51.93494777	39.76229378	35.45143862	55.61758175	50.00913628	37.8134022	42.05194817
CG3376-cds	38.52091115	50.76863717	46.82954242	55.64225738	72.51406255	65.37126369	50.88478464	50.85298402	69.50336947	56.58634774	53.51911447	61.10041854	81.61206078	50.60655572	77.99316496	55.61758175	36.54513805	54.8294332	54.51178467
CG3394-cds	111.2826322	98.15269852	107.3177014	121.88304	80.28342639	103.6923493	101.7695693	128.6281361	83.9832381	109.1308135	90.74980279	73.8296724	79.13896803	101.2131114	109.8994597	107.1153426	96.17141593	81.29881474	49.83934598
CG34005-cds	41.37431197	30.4611823	31.21969494	45.04373216	33.66724333	31.55854109	48.84939325	50.85298402	55.02350083	34.35599684	44.21144239	30.55020927	37.09639126	32.53278582	46.08687021	49.43785044	50.00913628	28.36005165	32.7070708
CG34194-cds	27.10730784	20.30745487	25.36600214	18.54741913	18.12851564	24.79599657	18.31852247	26.92216801	20.27181609	34.35599684	25.59609822	15.27510463	34.62329851	10.84426194	24.81600703	28.83874609	17.31085487	22.68804132	15.57479562
CG34196-cds	84.17532436	77.84524366	78.04923736	71.5400452	77.69363844	83.40471575	44.77861048	83.75785604	57.91947455	80.83763962	69.80754061	61.10041854	56.88113327	46.99180174	60.26744565	55.61758175	69.24341947	92.6428354	70.08658029
CG34199-cds	14.26700413	5.076863717	11.7073856	2.649631304	18.12851564	13.52508904	6.106174156	8.974056004	8.687921183	16.16752792	9.307672081	10.18340309	9.892371003	18.0737699	14.18057545	12.35946261	9.617141593	9.453350551	7.78739781
CG34202-cds	68.48161982	72.76837994	70.24431363	63.59115129	59.56512281	76.64217123	61.06174156	44.87028002	52.1275271	54.56540674	55.84603249	61.10041854	66.77350427	72.2950796	60.26744565	80.33650697	51.9325646	83.18948485	79.43145766
CG34208-cds	58.49471693	86.30668318	68.29308269	95.38672694	88.05279024	56.35453767	93.62800373	83.75785604	49.23155337	66.69105269	67.48062259	89.10477703	54.40804052	83.13934154	35.45143862	63.85722349	51.9325646	64.28278375	85.66137591
CG34211-cds	195.4579566	216.6128519	197.0743243	249.0653426	170.9260046	198.3679726	191.3267902	209.3946401	214.3020559	226.3453909	197.7880317	180.7554048	212.6859766	216.8852388	251.7052142	201.8712226	213.5005434	209.8643822	222.7195774
CG34223-cds	49.93451445	52.46092507	50.73200428	84.78820172	67.33448665	51.84617465	67.16791572	23.93081601	63.71142201	44.46070179	44.21144239	63.64626931	56.88113327	65.06557164	63.81258951	45.31802957	51.9325646	94.53350551	91.89129416
CG34231-cds	122.6962355	115.0755776	87.80539203	79.48893911	54.38554691	74.38798972	103.8049607	92.73191204	101.3590805	82.85858061	86.09596675	109.4715832	79.13896803	75.90983358	70.90287724	98.87570088	80.78398938	73.7361343	93.44877372
CG34423-cds	14.26700413	8.461439528	9.75615467	7.948893911	10.35915179	11.27090753	20.35391385	11.96540801	23.16778982	6.062822972	16.28842614	7.637552317	12.36546375	14.45901592	10.63543159	6.179731305	7.693713275	11.34402066	6.229918248
CG34439-cds	15.69370454	25.38431858	15.60984747	13.24815652	18.12851564	27.05017808	20.35391385	20.93946401	20.27181609	26.27223288	9.307672081	20.36680618	29.67711301	25.30327786	28.3611509	20.59910435	19.23428319	20.79737121	9.344877372
CG34458-cds	69.90832023	77.84524366	107.3177014	71.5400452	95.82215408	103.6923493	67.16791572	98.71461605	75.29531692	74.77481665	100.0574749	84.01307549	76.66587528	90.3688495	77.99316496	55.61758175	78.86056106	92.6428354	48.28186642
CG34460-cds	11.4136033	20.30745487	11.7073856	13.24815652	36.25703127	33.8127226	20.35391385	8.974056004	17.37584237	12.12564594	18.61534416	38.18776159	24.73092751	43.37704776	24.81600703	41.1982087	23.08113982	22.68804132	24.91967299
CG3570-cds	144.0967417	170.9210785	156.0984747	124.5326713	124.3098215	146.5217979	154.6897453	215.3773441	167.9664762	117.2145775	169.8650155	132.3842402	160.7510288	115.6721274	170.1669054	152.4333722	171.1851204	177.7229904	157.3054358
CG3589-cds	55.6413161	42.30719764	62.43938989	42.39410086	85.46300229	51.84617465	63.09713295	50.85298402	83.9832381	52.54446575	72.13445863	81.46722472	66.77350427	68.68032562	92.17374041	59.73740262	48.08570797	45.37608264	52.95430511
CG3663-cds	19.97380578	21.99974277	19.51230934	60.94151999	44.02639512	40.57526712	46.81400186	23.93081601	34.75168473	54.56540674	30.24993426	53.46286622	32.15020576	25.30327786	42.54172634	39.13829827	32.69828142	37.8134022	23.36219343
CG3770-cds	342.4080991	394.303082	343.4166444	312.6564938	323.7234935	324.602137	384.6889718	412.8065762	347.5168473	365.7903193	376.9607193	320.7771973	348.7060779	379.5491679	315.5178037	339.8852218	313.5188159	332.7579394	355.1053401
CG3776-cds	49.93451445	49.07634926	42.92708055	47.69336347	36.25703127	49.59199315	63.09713295	32.90487202	66.60739574	46.48164278	51.19219645	38.18776159	44.51566952	32.53278582	70.90287724	43.25811914	61.5497062	39.70407231	32.7070708
CG3829-cds	62.77481817	55.84550088	60.48815896	63.59115129	77.69363844	69.87962671	87.52182957	59.82704003	69.50336947	68.71199368	76.78829467	68.73797086	71.71968978	79.52458756	81.53830882	72.09686523	75.01370443	69.95479408	42.05194817
CG3880-cds	28.53400826	16.92287906	17.56107841	21.19705043	12.94893974	13.52508904	26.46008801	14.95676001	14.47986864	20.20940991	16.28842614	28.0043585	27.20402026	14.45901592	17.72571931	24.71892522	23.08113982	15.12536088	21.80471387
CG4021-cds	195.4579566	186.1516696	195.1230934	193.4230852	251.209431	220.9097877	203.5391385	224.3514001	205.6141347	200.0731581	214.0764579	249.4933757	237.4169041	227.7295007	226.8892072	203.9311331	200.0365451	209.8643822	317.7258306
CG42319-cds	272.4997789	247.0740342	226.3427883	296.758706	230.4911274	241.1974212	276.8132284	266.2303281	246.1577669	264.7432698	251.3071462	249.4933757	234.9438113	234.9590087	248.1600703	294.5671922	267.3565363	270.3658258	316.1683511
CG42361-cds	92.73552684	65.99922832	35.12215681	79.48893911	72.51406255	65.37126369	73.27408987	110.6800241	55.02350083	88.92140358	93.07672081	68.73797086	84.08515353	83.13934154	60.26744565	67.97704436	69.24341947	58.61077342	74.75901897
CG42372-cds	149.8035434	169.2287906	160.0009366	145.7297217	139.8485492	166.8094315	164.8667022	176.4897681	150.5906338	169.7590432	169.8650155	168.026151	138.493194	108.4426194	163.0766176	146.2536409	192.3428319	160.7069594	119.9259263
CG42531-cds	295.3269855	257.2277616	277.0747926	291.4594434	295.2358261	261.4850548	266.6362715	320.0746641	280.9094516	252.6176238	283.8839985	272.4060326	314.0827794	285.5655644	283.611509	271.9081774	282.7439628	245.7871143	280.3463212
CG42561-cds	128.4030372	116.7678655	120.9763179	137.7808278	69.9242746	126.2341644	101.7695693	122.6454321	89.77518556	123.2774004	125.6535731	109.4715832	79.13896803	122.9016353	95.71888427	127.714447	113.4822708	128.5655675	116.8109671
CG42806-cds	69.90832023	69.38380413	60.48815896	74.18967651	62.15491076	78.89635273	69.2033071	71.79244803	40.54363219	66.69105269	62.82678655	43.27946313	69.24659702	68.68032562	60.26744565	43.25811914	59.62627788	47.26675276	51.39682555
CG4282-cds	122.6962355	96.46041062	132.6837035	132.4815652	108.7710938	155.538524	128.2296573	77.77515204	141.9027127	149.5496333	79.11521269	132.3842402	128.600823	133.7458973	116.9897474	105.0554322	98.09484425	143.6909284	93.44877372
CG42878-cds	107.002531	113.3832897	124.8787798	135.1311965	113.9506697	135.2508904	116.017309	77.77515204	144.7986864	127.3192824	107.0382289	114.5632848	111.2891738	122.9016353	141.8057545	135.9540887	134.6399823	103.9868561	62.29918248
CG43068-cds	62.77481817	67.69151622	68.29308269	60.94151999	51.79575896	49.59199315	52.92017602	53.84433602	66.60739574	62.64917071	60.49986853	58.55456777	64.30041152	65.06557164	67.35773338	70.03695479	42.31542301	64.28278375	35.82202993
CG43164-cds	255.3793739	277.5352165	230.2452502	259.6638678	290.0562502	270.5017808	260.5300973	287.1697921	278.0134779	232.4082139	267.5955723	297.8645404	217.6321621	224.1147468	241.0697826	243.0694313	265.433108	310.0698981	292.8061577
CG43187-cds	99.8690289	89.69125899	124.8787798	76.83930781	77.69363844	99.18398629	83.4510468	104.69732	86.87921183	90.94234457	83.76904873	104.3798817	123.6546375	126.5163893	116.9897474	92.69596958	96.17141593	138.018918	197.7999044
CG43366-cds	159.7904462	179.382518	148.293551	172.2260347	155.3872769	189.3512466	164.8667022	146.5762481	237.4698457	157.6333973	144.2689173	165.4803002	173.1164926	166.2786831	180.802337	208.0509539	163.4914071	155.034949	196.2424248
CG44242-cds	199.7380578	197.997685	228.2940193	180.1749287	199.413672	191.6054281	134.3358314	224.3514001	240.3658194	204.11504	195.4611137	206.2139126	187.9550491	198.8114689	223.3440633	216.2905957	176.9554053	168.2696398	205.5873022
CG44296-cds	21.40050619	8.461439528	21.46354027	15.89778782	23.30809153	24.79599657	22.38930524	17.94811201	23.16778982	20.20940991	30.24993426	15.27510463	34.62329851	32.53278582	24.81600703	18.53919392	34.62170974	28.36005165	26.47715255
CG4752-cds	89.88212601	99.84498643	111.2201632	84.78820172	95.82215408	96.92980479	99.73417789	95.72326404	98.46310674	94.98422656	86.09596675	104.3798817	116.2353593	90.3688495	99.26402813	96.81579045	109.6354142	115.3308767	88.77633503
CG4853-cds	189.7511549	204.7668366	238.050174	214.6201356	165.7464287	200.6221541	173.0082678	236.3168081	208.5101084	216.240686	174.5188515	185.8471064	178.0626781	169.8934371	155.9863299	195.6914913	198.1131168	209.8643822	218.0471387
CG5009-cds	269.646378	235.2280189	214.6354027	204.0216104	240.8502792	225.4181507	229.9992266	260.2476241	214.3020559	250.5966828	241.9994741	246.9475249	229.9976258	213.2704848	244.6149265	261.6086253	263.5096797	173.9416501	126.1558445
CG5036-cds	175.4841508	182.7670938	183.4157078	222.5690295	202.00346	189.3512466	154.6897453	200.4205841	205.6141347	206.135981	158.2304254	152.7510463	217.6321621	202.4262229	265.8857896	164.7928348	201.9599735	217.4270627	179.1101496
CG5084-cds	47.08111363	35.53804602	50.73200428	60.94151999	49.20597102	60.86290068	44.77861048	53.84433602	23.16778982	50.52352476	39.55760635	61.10041854	49.46185502	43.37704776	46.08687021	61.79731305	48.08570797	41.59474242	57.62674379
CG5539-cds	31.38740908	21.99974277	21.46354027	39.74446956	20.71830359	22.54181507	20.35391385	35.89622402	52.1275271	28.29317387	34.90377031	43.27946313	14.83855651	39.76229378	38.99658248	24.71892522	21.1577115	24.57871143	20.24723431
CG5543-cds	27.10730784	18.61516696	31.21969494	21.19705043	23.30809153	29.30435959	26.46008801	5.982704003	31.855711	24.25129189	9.307672081	12.72925386	24.73092751	14.45901592	24.81600703	26.77883566	21.1577115	13.23469077	18.68975474
CG6044-cds	41.37431197	43.99948554	50.73200428	45.04373216	44.02639512	69.87962671	63.09713295	47.86163202	40.54363219	54.56540674	55.84603249	56.00871699	46.98876227	32.53278582	67.35773338	39.13829827	57.70284956	47.26675276	57.62674379
CG6262-cds	59.92141734	54.15321298	50.73200428	47.69336347	69.9242746	60.86290068	75.30948126	65.80974403	28.95973728	72.75387566	62.82678655	78.92137394	69.24659702	57.83606368	63.81258951	45.31802957	82.7074177	62.39211364	54.51178467
CG6329-cds	59.92141734	49.07634926	39.02461868	55.64225738	54.38554691	54.10035616	61.06174156	56.83568803	60.81544828	44.46070179	44.21144239	61.10041854	37.09639126	57.83606368	49.63201407	43.25811914	34.62170974	73.7361343	38.93698905
CG6357-cds	98.44232849	87.99897109	113.1713942	105.9852522	90.64257819	105.9465308	132.3004401	104.69732	124.5268703	90.94234457	116.345901	106.9257324	126.1277303	93.98360348	102.809172	92.69596958	86.55427434	90.75216529	129.2708036
CG6426-cds	88.4554256	98.15269852	101.4640086	74.18967651	85.46300229	110.4548938	85.48643819	80.76650404	115.8389491	101.0470495	109.365147	129.8383894	101.3968028	97.59835746	92.17374041	111.2351635	132.716554	90.75216529	66.97162116
CG6613-cds	47.08111363	37.23033392	37.07338775	52.99262608	33.66724333	51.84617465	36.63704494	74.78380003	31.855711	42.4397608	48.86527843	58.55456777	49.46185502	32.53278582	42.54172634	45.31802957	40.39199469	45.37608264	51.39682555
CG6758-cds	39.94761156	43.99948554	33.17092588	21.19705043	10.35915179	49.59199315	63.09713295	32.90487202	26.06376355	42.4397608	34.90377031	40.73361236	37.09639126	36.1475398	46.08687021	30.89865653	30.7748531	58.61077342	43.60942774
CG6984-cds	74.18842147	82.92210737	72.19554456	55.64225738	69.9242746	69.87962671	77.34487265	65.80974403	89.77518556	82.85858061	79.11521269	101.8340309	86.55824628	79.52458756	74.4480211	74.15677566	65.39656283	71.84546419	52.95430511
CG7777-cds	69.90832023	64.30694041	70.24431363	55.64225738	101.00173	69.87962671	83.4510468	47.86163202	43.43960592	46.48164278	60.49986853	68.73797086	61.82731877	50.60655572	67.35773338	45.31802957	65.39656283	49.15742287	45.1669073
CG7882-cds	31.38740908	40.61490973	17.56107841	29.14594434	12.94893974	31.55854109	30.53087078	38.88757602	26.06376355	30.31411486	13.96150812	15.27510463	29.67711301	18.0737699	35.45143862	26.77883566	30.7748531	11.34402066	18.68975474
CG8083-cds	39.94761156	33.84575811	48.78077335	58.29188868	46.61618307	36.06690411	22.38930524	53.84433602	17.37584237	34.35599684	48.86527843	43.27946313	54.40804052	36.1475398	35.45143862	47.37794001	42.31542301	30.25072176	37.37950949
CG8290-cds	332.4211962	299.5349593	327.8067969	291.4594434	248.619643	256.9766918	272.7424456	218.3686961	289.5973728	278.8898567	262.9417363	297.8645404	229.9976258	321.7131042	276.5212212	292.5072818	251.9691097	240.115104	227.392016
CG8370-cds	58.49471693	69.38380413	46.82954242	60.94151999	72.51406255	69.87962671	26.46008801	41.87892802	52.1275271	58.60728873	46.53836041	40.73361236	44.51566952	61.45081766	53.17715793	61.79731305	51.9325646	56.72010331	56.06926423
CG8405-cds	57.06801652	54.15321298	42.92708055	50.34299477	67.33448665	56.35453767	50.88478464	59.82704003	69.50336947	74.77481665	60.49986853	76.37552317	69.24659702	79.52458756	74.4480211	76.2166861	73.09027611	60.50144353	60.74170292
CG8407-cds	41.37431197	35.53804602	44.87831148	29.14594434	41.43660717	45.08363013	38.67243632	44.87028002	23.16778982	18.18846891	44.21144239	38.18776159	46.98876227	43.37704776	31.90629476	47.37794001	38.46856637	58.61077342	49.83934598
CG8468-cds	14.26700413	13.53830324	3.902461868	15.89778782	7.769363844	11.27090753	4.070782771	11.96540801	8.687921183	10.10470495	6.980754061	7.637552317	4.946185502	21.68852388	10.63543159	10.29955218	9.617141593	3.78134022	14.01731606
CG8494-cds	104.1491301	89.69125899	128.7812416	105.9852522	139.8485492	112.7090753	144.5127884	143.5848961	130.3188177	153.5915153	104.7113109	104.3798817	113.7622665	126.5163893	120.5348913	135.9540887	121.1759841	138.018918	154.1904766
CG8520-cds	62.77481817	64.30694041	68.29308269	60.94151999	59.56512281	58.60871917	56.99095879	44.87028002	63.71142201	70.73293467	48.86527843	71.28382163	71.71968978	43.37704776	70.90287724	67.97704436	76.93713275	75.62680441	73.20153941
CG8550-cds	52.78791528	38.92262183	46.82954242	47.69336347	38.84681922	42.82944863	36.63704494	53.84433602	57.91947455	36.37693783	48.86527843	40.73361236	54.40804052	54.2213097	56.72230179	39.13829827	34.62170974	45.37608264	40.49446861
CG8613-cds	196.884657	235.2280189	216.5866337	238.4668173	235.6707033	261.4850548	225.9284438	224.3514001	188.2382923	228.3663319	244.3263921	168.026151	178.0626781	202.4262229	280.0663651	222.470327	276.9736779	164.4882996	115.2534876
CG8646-cds	129.8297376	128.6138808	128.7812416	92.73709563	132.0791854	119.4716199	130.2650487	137.6021921	115.8389491	127.3192824	90.74980279	152.7510463	128.600823	126.5163893	141.8057545	113.2950739	121.1759841	136.1282479	160.4203949
CG8738-cds	402.3295164	456.9177345	351.2215681	394.7950643	313.3643417	419.2777602	417.255234	394.8584642	338.8289261	341.5390274	360.6722932	425.157079	328.9213359	444.6147395	407.6915441	407.8622661	405.8433752	487.7928884	512.4107759
CG8791-cds	262.512876	226.7665793	212.6841718	211.9705043	202.00346	202.8763356	250.3531404	230.3341041	240.3658194	236.4500959	211.7495399	196.0305095	205.2666983	213.2704848	223.3440633	234.8297896	190.4194035	202.3017018	197.7999044
CG9308-cds	195.4579566	186.1516696	191.2206315	182.82456	152.7974889	164.55525	205.5745299	221.3600481	170.8624499	222.303509	214.0764579	239.3099726	178.0626781	169.8934371	180.802337	185.3919392	198.1131168	230.6617534	271.0014438
CG9313-cds	34.24080991	35.53804602	39.02461868	31.79557565	38.84681922	27.05017808	36.63704494	38.88757602	40.54363219	28.29317387	30.24993426	33.09606004	39.56948401	28.91803184	24.81600703	32.95856696	21.1577115	22.68804132	46.72438686
CG9344-cds	154.0836446	130.3061687	136.5861654	121.88304	139.8485492	123.9799829	105.840352	167.5157121	107.1510279	119.2355184	169.8650155	106.9257324	91.50443178	130.1311433	102.809172	123.5946261	103.8651292	115.3308767	85.66137591
CG9350-cds	17.12040495	21.99974277	19.51230934	15.89778782	12.94893974	18.03345205	18.31852247	8.974056004	17.37584237	6.062822972	25.59609822	15.27510463	14.83855651	14.45901592	14.18057545	12.35946261	15.38742655	18.9067011	9.344877372
CG9406-cds	41.37431197	43.99948554	35.12215681	71.5400452	46.61618307	47.33781164	38.67243632	20.93946401	26.06376355	26.27223288	55.84603249	25.45850772	29.67711301	36.1475398	24.81600703	16.47928348	38.46856637	26.46938154	28.03463212
CG9437-cds	98.44232849	108.306426	111.2201632	103.3356208	113.9506697	130.7425274	109.9111348	119.6540801	101.3590805	127.3192824	95.40363883	106.9257324	101.3968028	130.1311433	159.5314738	90.63605914	107.7119858	111.5495365	104.3511307
CG9485-cds	72.76172106	93.07583481	111.2201632	95.38672694	121.7200336	101.4381678	103.8049607	77.77515204	89.77518556	97.00516755	79.11521269	84.01307549	118.708452	90.3688495	60.26744565	78.27659653	73.09027611	117.2215468	152.6329971
CG9861-cds	126.9763367	126.9215929	95.61031577	108.6348835	126.8996095	108.2007123	126.1942659	125.6367841	130.3188177	107.1098725	111.692065	124.7466878	138.493194	126.5163893	134.7154668	119.4748052	111.5588425	143.6909284	138.615681
CG9863-cds	62.77481817	65.99922832	70.24431363	92.73709563	80.28342639	74.38798972	67.16791572	80.76650404	81.08726438	70.73293467	58.17295051	76.37552317	74.19278253	75.90983358	46.08687021	67.97704436	63.47313451	73.7361343	56.06926423
CG9875-cds	32.8141095	33.84575811	29.26846401	37.09483825	33.66724333	31.55854109	34.60165355	29.91352001	20.27181609	34.35599684	37.23068833	22.91265695	39.56948401	32.53278582	35.45143862	24.71892522	25.00456814	30.25072176	20.24723431
CheA46a-cds	44.2277128	28.76889439	44.87831148	42.39410086	31.07745538	38.32108561	42.74321909	26.92216801	49.23155337	46.48164278	30.24993426	48.37116468	44.51566952	36.1475398	46.08687021	39.13829827	28.85142478	47.26675276	31.14959124
CheB53b-cds	9.98690289	5.076863717	3.902461868	5.299262608	5.179575896	2.254181507	8.141565542	5.982704003	0	6.062822972	4.653836041	10.18340309	7.419278253	7.22950796	10.63543159	8.23964174	0	9.453350551	9.344877372
Cht8-cds	109.8559318	98.15269852	115.1226251	92.73709563	93.23236613	76.64217123	89.55722096	74.78380003	98.46310674	86.90046259	123.3266551	119.6549863	101.3968028	122.9016353	99.26402813	123.5946261	90.40113098	124.7842273	132.3857628
Corin-cds	68.48161982	79.53753156	50.73200428	74.18967651	72.51406255	78.89635273	56.99095879	68.80109603	86.87921183	68.71199368	86.09596675	58.55456777	81.61206078	68.68032562	74.4480211	72.09686523	73.09027611	73.7361343	46.72438686
Cpr47Eb-cds	289.6201838	316.4578383	347.3191063	307.3572312	354.8009489	349.3981335	360.2642752	349.9881842	304.0772414	339.5180864	374.6338013	374.2400635	356.1253561	267.4917945	294.2469405	315.1662966	307.748531	374.3526818	380.0250131
Cpr47Ee-cds	65.62821899	52.46092507	48.78077335	66.2407826	64.7446987	74.38798972	40.70782771	65.80974403	40.54363219	66.69105269	32.57685228	56.00871699	49.46185502	83.13934154	70.90287724	70.03695479	63.47313451	62.39211364	45.1669073
Cpr49Ae-cds	42.80101239	54.15321298	37.07338775	52.99262608	54.38554691	51.84617465	50.88478464	47.86163202	66.60739574	46.48164278	60.49986853	50.91701545	37.09639126	50.60655572	46.08687021	47.37794001	57.70284956	81.29881474	74.75901897
Cpr50Cb-cds	27.10730784	43.99948554	35.12215681	42.39410086	31.07745538	27.05017808	36.63704494	29.91352001	49.23155337	34.35599684	23.2691802	48.37116468	32.15020576	21.68852388	21.27086317	32.95856696	26.92799646	37.8134022	28.03463212
CSN7-cds	128.4030372	121.8447292	136.5861654	124.5326713	137.2587613	112.7090753	122.1234831	110.6800241	121.6308966	139.4449283	146.5958353	124.7466878	118.708452	126.5163893	127.625179	121.5347157	94.24798761	143.6909284	152.6329971
cuff-cds	97.01562808	104.9218501	101.4640086	92.73709563	116.5404577	105.9465308	107.8757434	98.71461605	127.422844	74.77481665	125.6535731	129.8383894	116.2353593	104.8278654	124.0800352	109.1752531	105.7885575	73.7361343	65.4141416
Cyp4p2-cds	35.66751032	59.23007669	42.92708055	47.69336347	46.61618307	49.59199315	46.81400186	68.80109603	46.33557964	42.4397608	37.23068833	56.00871699	39.56948401	32.53278582	53.17715793	43.25811914	63.47313451	37.8134022	52.95430511
Cyp6a13-cds	25.68060743	21.99974277	25.36600214	15.89778782	33.66724333	27.05017808	22.38930524	14.95676001	28.95973728	20.20940991	18.61534416	22.91265695	29.67711301	39.76229378	31.90629476	20.59910435	25.00456814	28.36005165	38.93698905
Cyp9c1-cds	118.4161343	125.229305	99.51277764	113.9341461	155.3872769	105.9465308	164.8667022	140.5935441	92.67115929	129.3402234	107.0382289	112.017434	126.1277303	108.4426194	124.0800352	123.5946261	132.716554	139.9095882	107.4660898
Dbp45A-cds	39.94761156	76.15295575	48.78077335	68.8904139	54.38554691	63.11708219	77.34487265	56.83568803	55.02350083	54.56540674	58.17295051	114.5632848	76.66587528	68.68032562	70.90287724	49.43785044	59.62627788	102.096186	110.5810489
Dcp-1-cds	19.97380578	33.84575811	31.21969494	34.44520695	33.66724333	29.30435959	46.81400186	20.93946401	26.06376355	28.29317387	30.24993426	22.91265695	32.15020576	39.76229378	38.99658248	35.0184774	28.85142478	28.36005165	28.03463212
Dgkepsilon-cds	105.5758306	108.306426	111.2201632	119.2334087	93.23236613	74.38798972	113.9819176	86.74920804	86.87921183	88.92140358	130.3074091	122.2008371	93.97752453	97.59835746	88.62859655	111.2351635	101.9417009	90.75216529	112.1385285
DMAP1-cds	12.84030372	13.53830324	7.804923736	10.59852522	7.769363844	6.76254452	14.2477397	11.96540801	8.687921183	4.041881981	9.307672081	12.72925386	19.78474201	0	3.545143862	8.23964174	5.770284956	0	9.344877372
Dp1-cds	235.4055681	236.9203068	210.7329409	249.0653426	217.5421876	270.5017808	217.7868782	248.2822161	318.55711	218.261627	225.711048	239.3099726	276.9863881	285.5655644	237.5246387	241.0095209	230.8113982	221.2084029	252.311689
Dp-cds	97.01562808	79.53753156	81.95169923	79.48893911	67.33448665	63.11708219	69.2033071	56.83568803	69.50336947	64.6701117	55.84603249	63.64626931	64.30041152	21.68852388	67.35773338	70.03695479	51.9325646	58.61077342	59.18422336
dpr12-cds	47.08111363	38.92262183	42.92708055	55.64225738	51.79575896	45.08363013	52.92017602	50.85298402	46.33557964	54.56540674	48.86527843	53.46286622	22.25783476	54.2213097	49.63201407	37.07838783	53.85599292	37.8134022	73.20153941
DptB-cds	41.37431197	40.61490973	46.82954242	52.99262608	51.79575896	42.82944863	48.84939325	35.89622402	34.75168473	46.48164278	46.53836041	38.18776159	46.98876227	79.52458756	56.72230179	22.65901479	38.46856637	35.92273209	40.49446861
Drep-1-cds	148.3768429	160.767351	181.4644769	166.9267721	170.9260046	196.1137911	181.1498333	197.4292321	173.7584237	173.8009252	165.2111794	132.3842402	148.3855651	209.6557308	187.8926247	150.3734618	134.6399823	183.3950007	246.0817708
Drep-2-cds	48.50781404	52.46092507	40.97584961	42.39410086	62.15491076	56.35453767	44.77861048	80.76650404	28.95973728	52.54446575	62.82678655	50.91701545	46.98876227	28.91803184	67.35773338	53.55767131	46.16227965	32.14139187	40.49446861
Dro-cds	124.1229359	138.7676083	138.5373963	140.4304591	124.3098215	171.3177945	109.9111348	146.5762481	107.1510279	133.3821054	130.3074091	112.017434	138.493194	151.8196672	127.625179	160.6730139	103.8651292	115.3308767	121.4834058
dve-cds	111.2826322	135.3830324	160.0009366	105.9852522	126.8996095	119.4716199	126.1942659	146.5762481	107.1510279	151.5705743	141.9419992	109.4715832	128.600823	112.0573734	141.8057545	119.4748052	126.946269	134.2375778	119.9259263
E(Pc)-cds	78.46852271	50.76863717	64.39062082	76.83930781	80.28342639	63.11708219	69.2033071	50.85298402	57.91947455	86.90046259	93.07672081	73.8296724	98.92371003	68.68032562	70.90287724	49.43785044	57.70284956	83.18948485	99.67869197
Eap-cds	11.4136033	10.15372743	11.7073856	13.24815652	7.769363844	9.016726027	10.17695693	23.93081601	2.895973728	12.12564594	11.6345901	10.18340309	14.83855651	10.84426194	17.72571931	12.35946261	15.38742655	13.23469077	18.68975474
Ef1alpha48D-cds	24.25390702	23.69203068	31.21969494	18.54741913	28.48766743	15.77927055	26.46008801	23.93081601	20.27181609	30.31411486	27.92301624	12.72925386	37.09639126	10.84426194	14.18057545	26.77883566	28.85142478	22.68804132	21.80471387
Ef1beta-cds	68.48161982	76.15295575	83.90293016	71.5400452	85.46300229	99.18398629	61.06174156	83.75785604	98.46310674	70.73293467	81.44213071	89.10477703	79.13896803	97.59835746	77.99316496	80.33650697	65.39656283	98.31484573	123.0408854
Efhc1.2-cds	105.5758306	96.46041062	91.7078539	119.2334087	101.00173	128.4883459	93.62800373	125.6367841	101.3590805	117.2145775	107.0382289	84.01307549	128.600823	126.5163893	92.17374041	119.4748052	119.2525558	113.4402066	73.20153941
Egfr-cds	37.09421074	45.69177345	44.87831148	42.39410086	33.66724333	31.55854109	50.88478464	38.88757602	40.54363219	48.50258377	86.09596675	38.18776159	37.09639126	65.06557164	49.63201407	57.67749218	71.16684779	56.72010331	63.85666204
eIF2B-gamma-cds	39.94761156	30.4611823	37.07338775	39.74446956	36.25703127	36.06690411	40.70782771	50.85298402	31.855711	42.4397608	46.53836041	28.0043585	27.20402026	39.76229378	42.54172634	41.1982087	44.23885133	18.9067011	18.68975474
eIF3-S8-cds	14.26700413	10.15372743	23.41477121	10.59852522	7.769363844	9.016726027	20.35391385	5.982704003	17.37584237	18.18846891	23.2691802	15.27510463	22.25783476	10.84426194	17.72571931	28.83874609	15.38742655	15.12536088	14.01731606
eIF3-S9-cds	75.61512188	72.76837994	62.43938989	66.2407826	51.79575896	49.59199315	63.09713295	65.80974403	78.19129065	64.6701117	88.42288477	58.55456777	64.30041152	46.99180174	56.72230179	72.09686523	59.62627788	45.37608264	76.31649854
eIF-5A-cds	118.4161343	115.0755776	111.2201632	121.88304	116.5404577	128.4883459	95.66339511	152.5589521	98.46310674	103.0679905	86.09596675	114.5632848	121.1815448	101.2131114	120.5348913	109.1752531	121.1759841	126.6748974	112.1385285
Eip55E-cds	79.89522312	101.5372743	95.61031577	98.03635824	80.28342639	78.89635273	93.62800373	119.6540801	86.87921183	117.2145775	95.40363883	119.6549863	123.6546375	144.5901592	109.8994597	129.7743574	101.9417009	115.3308767	137.0582015
Elk-cds	39.94761156	35.53804602	23.41477121	42.39410086	38.84681922	36.06690411	50.88478464	53.84433602	46.33557964	38.39787882	48.86527843	20.36680618	32.15020576	25.30327786	42.54172634	28.83874609	42.31542301	41.59474242	24.91967299
enok-cds	75.61512188	64.30694041	70.24431363	74.18967651	72.51406255	65.37126369	63.09713295	101.705968	69.50336947	46.48164278	48.86527843	61.10041854	59.35422602	36.1475398	42.54172634	84.45632784	55.77942124	54.8294332	73.20153941
Etf-QO-cds	31.38740908	28.76889439	39.02461868	29.14594434	44.02639512	24.79599657	28.4954794	44.87028002	52.1275271	34.35599684	30.24993426	40.73361236	22.25783476	25.30327786	38.99658248	39.13829827	48.08570797	41.59474242	38.93698905
eve-cds	85.60202477	59.23007669	60.48815896	74.18967651	101.00173	67.6254452	87.52182957	77.77515204	86.87921183	70.73293467	88.42288477	101.8340309	86.55824628	83.13934154	102.809172	86.51623827	90.40113098	83.18948485	95.00625328
fj-cds	114.136033	103.2295622	122.9275488	100.6859895	129.4893974	151.0301609	150.6189625	107.688672	144.7986864	121.2564594	111.692065	112.017434	103.8698955	119.2868813	113.4446036	107.1153426	109.6354142	88.86149518	87.21885547
garz-cds	249.6725723	233.535731	294.635871	283.5105495	243.4400671	326.8563185	258.4947059	248.2822161	269.3255567	313.2458535	279.2301624	259.6767788	286.8787591	281.9508104	251.7052142	300.7469235	282.7439628	281.7098464	272.5589233
gem-cds	205.4448595	194.6131091	177.562015	219.9193982	176.1055805	225.4181507	193.3621816	164.5243601	130.3188177	202.0940991	160.5573434	193.4846587	210.2128838	202.4262229	258.7955019	187.4518496	155.7976938	207.9737121	151.0755175
GlcT-1-cds	276.7798801	277.5352165	314.1481804	262.3134991	274.5175225	247.9599657	264.6008801	260.2476241	306.9732151	276.8689157	235.0187201	213.8514649	237.4169041	281.9508104	276.5212212	249.2491626	265.433108	277.9285062	269.4439642
Got1-cds	131.256438	174.3056543	175.6107841	151.0289843	129.4893974	142.0134349	154.6897453	122.6454321	150.5906338	129.3402234	162.8842614	178.2095541	165.6972143	162.6639291	163.0766176	144.1937305	146.1805522	117.2215468	132.3857628
Gp210-cds	22.82720661	33.84575811	23.41477121	31.79557565	31.07745538	22.54181507	22.38930524	17.94811201	17.37584237	18.18846891	34.90377031	25.45850772	17.31164926	21.68852388	31.90629476	22.65901479	21.1577115	22.68804132	18.68975474
Gr47b-cds	72.76172106	77.84524366	66.34185176	108.6348835	62.15491076	65.37126369	67.16791572	77.77515204	83.9832381	54.56540674	90.74980279	94.19647858	98.92371003	72.2950796	63.81258951	86.51623827	88.47770266	73.7361343	80.98893722
GstE11-cds	112.7093326	118.4601534	138.5373963	148.379353	101.00173	139.7592534	120.0880917	107.688672	150.5906338	113.1726955	139.6150812	124.7466878	131.0739158	108.4426194	145.3508983	146.2536409	140.4102673	134.2375778	101.2361715
GstE4-cds	125.5496363	148.9213357	191.2206315	166.9267721	176.1055805	173.571976	160.7959194	113.6713761	167.9664762	135.4030464	179.1726876	188.3929572	200.3205128	177.122945	177.2571931	162.7329244	200.0365451	179.6136605	152.6329971
GstE7-cds	61.34811775	67.69151622	81.95169923	84.78820172	90.64257819	72.13380821	79.38026403	56.83568803	60.81544828	44.46070179	65.15370457	84.01307549	61.82731877	68.68032562	60.26744565	80.33650697	82.7074177	66.17345386	21.80471387
GstT2-cds	92.73552684	94.76812271	97.5615467	135.1311965	90.64257819	114.9632568	95.66339511	101.705968	115.8389491	115.1936365	104.7113109	114.5632848	96.45061728	108.4426194	134.7154668	117.4148948	121.1759841	92.6428354	91.89129416
HPS1-cds	132.6831384	145.5367599	103.4152395	105.9852522	116.5404577	112.7090753	116.017309	86.74920804	115.8389491	92.96328557	116.345901	127.2925386	118.708452	97.59835746	124.0800352	98.87570088	128.8696973	86.97082507	109.0235693
Hr51-cds	105.5758306	101.5372743	62.43938989	87.43783303	82.87321434	76.64217123	81.41565542	98.71461605	101.3590805	101.0470495	95.40363883	86.55892626	61.82731877	97.59835746	134.7154668	86.51623827	90.40113098	86.97082507	119.9259263
IM1-cds	330.9944958	345.2267327	300.4895638	355.0505947	323.7234935	417.0235787	356.1934924	314.0919601	318.55711	325.3714995	314.1339327	315.6854958	385.8024691	343.4016281	365.1498178	306.9266548	317.3656726	270.3658258	233.6219343
IM3-cds	121.2695351	140.4598962	150.2447819	124.5326713	137.2587613	121.7258014	146.5481797	146.5762481	170.8624499	117.2145775	148.9227533	140.0217925	131.0739158	151.8196672	155.9863299	150.3734618	136.5634106	115.3308767	119.9259263
inv-cds	64.20151858	59.23007669	62.43938989	63.59115129	41.43660717	42.82944863	46.81400186	35.89622402	60.81544828	52.54446575	48.86527843	40.73361236	32.15020576	57.83606368	35.45143862	51.49776088	46.16227965	34.03206198	54.51178467
Jhedup-cds	148.3768429	153.9981994	117.073856	164.2771408	137.2587613	166.8094315	144.5127884	155.5503041	182.4463448	157.6333973	148.9227533	147.6593448	153.3317506	97.59835746	163.0766176	168.9126557	167.3382637	166.3789697	186.8975474
Jon44E-cds	37.09421074	27.07660649	39.02461868	23.84668173	31.07745538	33.8127226	20.35391385	29.91352001	34.75168473	24.25129189	32.57685228	25.45850772	34.62329851	18.0737699	14.18057545	39.13829827	28.85142478	39.70407231	32.7070708
ktub-cds	72.76172106	64.30694041	78.04923736	84.78820172	82.87321434	87.91307876	99.73417789	77.77515204	83.9832381	68.71199368	95.40363883	101.8340309	76.66587528	86.75409552	102.809172	76.2166861	67.31999115	81.29881474	49.83934598
l(2)03709-cds	126.9763367	130.3061687	120.9763179	124.5326713	142.4383371	119.4716199	122.1234831	116.6627281	104.2550542	127.3192824	118.672819	94.19647858	143.4393796	137.3606512	134.7154668	98.87570088	123.0994124	151.2536088	93.44877372
l(2)k09913-cds	178.3375516	147.2290478	97.5615467	166.9267721	142.4383371	148.7759794	148.5835711	125.6367841	121.6308966	141.4658693	132.6343272	142.5676433	138.493194	126.5163893	159.5314738	150.3734618	136.5634106	138.018918	109.0235693
l(2)k10201-cds	41.37431197	60.9223646	50.73200428	34.44520695	56.97533486	42.82944863	52.92017602	68.80109603	49.23155337	50.52352476	44.21144239	56.00871699	44.51566952	61.45081766	81.53830882	76.2166861	71.16684779	60.50144353	70.08658029
lambdaTry-cds	79.89522312	98.15269852	62.43938989	95.38672694	111.3608818	90.16726027	61.06174156	92.73191204	75.29531692	78.81669863	60.49986853	78.92137394	96.45061728	97.59835746	60.26744565	92.69596958	61.5497062	81.29881474	70.08658029
Lapsyn-cds	125.5496363	120.1524413	119.025087	127.1823026	129.4893974	139.7592534	107.8757434	128.6281361	115.8389491	145.5077513	130.3074091	122.2008371	74.19278253	93.98360348	138.2606106	146.2536409	115.4056991	111.5495365	80.98893722
Lcp3-cds	64.20151858	54.15321298	58.53692802	55.64225738	56.97533486	51.84617465	56.99095879	50.85298402	72.39934319	72.75387566	58.17295051	40.73361236	44.51566952	68.68032562	77.99316496	57.67749218	61.5497062	85.08015496	43.60942774
Lhr-cds	27.10730784	30.4611823	35.12215681	42.39410086	36.25703127	24.79599657	52.92017602	41.87892802	31.855711	26.27223288	44.21144239	35.64191081	27.20402026	10.84426194	38.99658248	24.71892522	34.62170974	43.48541253	48.28186642
lig-cds	95.58892766	109.9987139	99.51277764	111.2845148	108.7710938	112.7090753	101.7695693	104.69732	81.08726438	97.00516755	100.0574749	91.65062781	86.55824628	86.75409552	60.26744565	78.27659653	90.40113098	88.86149518	95.00625328
Lis-1-cds	22.82720661	20.30745487	13.65861654	26.49631304	12.94893974	18.03345205	22.38930524	20.93946401	11.58389491	26.27223288	27.92301624	25.45850772	22.25783476	43.37704776	21.27086317	22.65901479	17.31085487	24.57871143	14.01731606
lms-cds	114.136033	106.6141381	115.1226251	137.7808278	119.1302456	130.7425274	134.3358314	74.78380003	118.7349228	80.83763962	83.76904873	112.017434	131.0739158	119.2868813	145.3508983	86.51623827	125.0228407	90.75216529	84.10389635
loopin-1-cds	68.48161982	69.38380413	56.58569709	52.99262608	77.69363844	51.84617465	52.92017602	62.81839203	63.71142201	70.73293467	72.13445863	68.73797086	66.77350427	54.2213097	67.35773338	61.79731305	71.16684779	60.50144353	49.83934598
LRP1-cds	99.8690289	104.9218501	124.8787798	135.1311965	106.1813059	139.7592534	111.9465262	152.5589521	101.3590805	123.2774004	114.018983	114.5632848	113.7622665	115.6721274	102.809172	127.714447	111.5588425	134.2375778	110.5810489
Lrt-cds	38.52091115	38.92262183	37.07338775	29.14594434	44.02639512	29.30435959	32.56626217	35.89622402	37.64765846	32.33505585	34.90377031	30.55020927	37.09639126	21.68852388	31.90629476	45.31802957	34.62170974	37.8134022	37.37950949
mahj-cds	49.93451445	40.61490973	44.87831148	45.04373216	54.38554691	40.57526712	63.09713295	62.81839203	55.02350083	46.48164278	79.11521269	45.8253139	32.15020576	25.30327786	56.72230179	47.37794001	59.62627788	37.8134022	37.37950949
Mal-A6-cds	64.20151858	55.84550088	66.34185176	55.64225738	49.20597102	60.86290068	63.09713295	35.89622402	57.91947455	56.58634774	48.86527843	53.46286622	39.56948401	75.90983358	53.17715793	63.85722349	55.77942124	60.50144353	59.18422336
Map60-cds	55.6413161	71.07609203	52.68323522	42.39410086	56.97533486	51.84617465	44.77861048	56.83568803	72.39934319	50.52352476	30.24993426	66.19212008	56.88113327	68.68032562	42.54172634	65.91713392	55.77942124	18.9067011	31.14959124
mars-cds	275.3531797	291.0735198	335.6117207	246.4157113	248.619643	265.9934178	264.6008801	260.2476241	254.845688	293.0364436	265.2686543	224.034868	264.6209243	234.9590087	311.9726599	315.1662966	309.6719593	289.2725269	235.1794139
mbl-cds	31.38740908	30.4611823	23.41477121	10.59852522	23.30809153	22.54181507	24.42469662	11.96540801	37.64765846	26.27223288	34.90377031	38.18776159	19.78474201	18.0737699	28.3611509	20.59910435	19.23428319	17.01603099	15.57479562
Mctp-cds	62.77481817	52.46092507	56.58569709	58.29188868	67.33448665	49.59199315	75.30948126	56.83568803	63.71142201	40.41881981	48.86527843	48.37116468	51.93494777	57.83606368	35.45143862	45.31802957	50.00913628	45.37608264	32.7070708
NC2alpha-cds	126.9763367	147.2290478	97.5615467	108.6348835	119.1302456	112.7090753	97.6987865	107.688672	86.87921183	111.1517545	111.692065	106.9257324	106.3429883	93.98360348	109.8994597	127.714447	134.6399823	111.5495365	110.5810489
Nrk-cds	44.2277128	32.15347021	44.87831148	60.94151999	33.66724333	47.33781164	46.81400186	50.85298402	31.855711	16.16752792	41.88452437	48.37116468	49.46185502	36.1475398	56.72230179	24.71892522	38.46856637	24.57871143	24.91967299
NtR-cds	79.89522312	91.3835469	52.68323522	63.59115129	69.9242746	74.38798972	79.38026403	77.77515204	55.02350083	76.79575764	72.13445863	112.017434	66.77350427	97.59835746	67.35773338	92.69596958	71.16684779	111.5495365	101.2361715
Obp47a-cds	148.3768429	167.5365027	173.6595531	174.8756661	155.3872769	162.3010685	164.8667022	116.6627281	144.7986864	161.6752792	179.1726876	160.3885987	153.3317506	173.508191	159.5314738	156.5531931	128.8696973	181.5043306	141.7306401
Obp50b-cds	45.65441321	49.07634926	66.34185176	39.74446956	90.64257819	63.11708219	54.95556741	56.83568803	49.23155337	50.52352476	62.82678655	63.64626931	51.93494777	36.1475398	67.35773338	61.79731305	59.62627788	58.61077342	51.39682555
Obp56a-cds	35.66751032	35.53804602	37.07338775	23.84668173	38.84681922	42.82944863	34.60165355	29.91352001	26.06376355	26.27223288	20.94226218	25.45850772	17.31164926	32.53278582	14.18057545	35.0184774	30.7748531	32.14139187	14.01731606
Obp58b-cds	15.69370454	18.61516696	17.56107841	21.19705043	12.94893974	20.28763356	28.4954794	38.88757602	28.95973728	16.16752792	30.24993426	25.45850772	27.20402026	25.30327786	24.81600703	20.59910435	17.31085487	20.79737121	26.47715255
Obp59a-cds	67.05491941	67.69151622	72.19554456	55.64225738	56.97533486	69.87962671	56.99095879	65.80974403	78.19129065	78.81669863	95.40363883	66.19212008	71.71968978	65.06557164	81.53830882	61.79731305	86.55427434	64.28278375	52.95430511
Or45a-cds	107.002531	79.53753156	97.5615467	76.83930781	103.5915179	99.18398629	89.55722096	98.71461605	89.77518556	80.83763962	81.44213071	99.28818012	98.92371003	97.59835746	88.62859655	86.51623827	82.7074177	85.08015496	95.00625328
pAbp-cds	318.1541921	302.9195351	282.9284854	246.4157113	256.3890069	302.0603219	280.8840112	275.2043841	217.1980296	240.4919779	258.2879003	254.5850772	279.4594808	245.8032706	283.611509	302.806834	267.3565363	351.6646405	336.4155854
pea-cds	28.53400826	25.38431858	25.36600214	31.79557565	18.12851564	18.03345205	20.35391385	26.92216801	26.06376355	28.29317387	37.23068833	17.82095541	22.25783476	18.0737699	31.90629476	35.0184774	19.23428319	11.34402066	21.80471387
pen-2-cds	155.510345	164.1519268	183.4157078	164.2771408	163.1566407	142.0134349	164.8667022	131.6194881	124.5268703	123.2774004	160.5573434	170.5720018	158.2779361	159.0491751	180.802337	144.1937305	142.3336956	153.1442789	140.1731606
Pex6-cds	52.78791528	69.38380413	74.14677549	74.18967651	54.38554691	83.40471575	77.34487265	104.69732	57.91947455	72.75387566	46.53836041	81.46722472	81.61206078	54.2213097	95.71888427	65.91713392	86.55427434	58.61077342	68.52910073
Pfk-cds	49.93451445	42.30719764	50.73200428	63.59115129	36.25703127	38.32108561	48.84939325	38.88757602	43.43960592	46.48164278	39.55760635	43.27946313	29.67711301	36.1475398	46.08687021	49.43785044	32.69828142	39.70407231	52.95430511
PGRP-SC1b-cds	787.5386279	930.7583481	881.9563822	813.4368103	911.6053578	854.334791	915.9261234	873.4747844	787.7048539	866.9836849	870.2673396	908.8687258	959.5599873	936.2212808	1031.636864	910.4804123	900.1644531	869.7082507	917.355462
PGRP-SC2-cds	109.8559318	94.76812271	120.9763179	148.379353	111.3608818	169.063613	87.52182957	128.6281361	127.422844	121.2564594	141.9419992	94.19647858	128.600823	144.5901592	102.809172	111.2351635	163.4914071	115.3308767	107.4660898
Pi3K59F-cds	19.97380578	11.84601534	31.21969494	13.24815652	10.35915179	6.76254452	22.38930524	5.982704003	34.75168473	20.20940991	30.24993426	7.637552317	17.31164926	25.30327786	17.72571931	18.53919392	11.54056991	5.672010331	14.01731606
PIG-V-cds	28.53400826	27.07660649	19.51230934	18.54741913	33.66724333	22.54181507	32.56626217	26.92216801	14.47986864	26.27223288	20.94226218	22.91265695	24.73092751	10.84426194	31.90629476	26.77883566	28.85142478	24.57871143	15.57479562
Pld-cds	71.33502064	60.9223646	56.58569709	52.99262608	46.61618307	67.6254452	61.06174156	47.86163202	46.33557964	52.54446575	46.53836041	66.19212008	39.56948401	61.45081766	56.72230179	59.73740262	53.85599292	71.84546419	66.97162116
ppk25-cds	72.76172106	65.99922832	78.04923736	71.5400452	77.69363844	83.40471575	77.34487265	71.79244803	92.67115929	62.64917071	62.82678655	35.64191081	49.46185502	83.13934154	88.62859655	76.2166861	69.24341947	56.72010331	49.83934598
Prx2540-2-cds	967.3028799	922.2969085	936.5908483	977.7139511	1010.0173	1079.752942	1005.483344	954.2412884	929.6075666	1069.077784	947.0556343	1005.611055	1013.968028	986.8278365	971.3694182	1023.775486	946.3267328	837.5668588	845.7114022
psq-cds	122.6962355	126.9215929	154.1472438	124.5326713	124.3098215	103.6923493	97.6987865	149.5676001	118.7349228	139.4449283	118.672819	129.8383894	118.708452	133.7458973	173.7120492	127.714447	132.716554	132.3469077	163.535354
Pu-cds	149.8035434	126.9215929	132.6837035	135.1311965	152.7974889	142.0134349	140.4420056	173.4984161	170.8624499	133.3821054	144.2689173	129.8383894	133.5470085	140.9754052	120.5348913	138.0139992	128.8696973	128.5655675	191.5699861
Rap2l-cds	21.40050619	25.38431858	25.36600214	29.14594434	18.12851564	27.05017808	36.63704494	17.94811201	17.37584237	42.4397608	30.24993426	25.45850772	37.09639126	46.99180174	17.72571931	28.83874609	28.85142478	20.79737121	35.82202993
Rep-cds	49.93451445	43.99948554	29.26846401	37.09483825	62.15491076	38.32108561	46.81400186	41.87892802	40.54363219	50.52352476	65.15370457	53.46286622	34.62329851	57.83606368	31.90629476	55.61758175	36.54513805	56.72010331	40.49446861
Rgk2-cds	107.002531	74.46066784	97.5615467	79.48893911	85.46300229	108.2007123	97.6987865	107.688672	92.67115929	76.79575764	109.365147	66.19212008	79.13896803	83.13934154	109.8994597	113.2950739	82.7074177	102.096186	110.5810489
rgr-cds	29.96070867	20.30745487	37.07338775	39.74446956	44.02639512	40.57526712	38.67243632	29.91352001	63.71142201	30.31411486	44.21144239	33.09606004	34.62329851	32.53278582	28.3611509	28.83874609	48.08570797	28.36005165	34.26455036
RpIII128-cds	9.98690289	11.84601534	7.804923736	13.24815652	10.35915179	13.52508904	6.106174156	11.96540801	11.58389491	4.041881981	25.59609822	15.27510463	12.36546375	7.22950796	10.63543159	12.35946261	21.1577115	5.672010331	4.672438686
RpS16-cds	48.50781404	67.69151622	80.0004683	60.94151999	77.69363844	47.33781164	48.84939325	56.83568803	49.23155337	52.54446575	51.19219645	68.73797086	69.24659702	46.99180174	81.53830882	51.49776088	55.77942124	73.7361343	54.51178467
Sara-cds	27.10730784	23.69203068	48.78077335	26.49631304	18.12851564	29.30435959	36.63704494	32.90487202	20.27181609	22.2303509	20.94226218	28.0043585	29.67711301	39.76229378	28.3611509	30.89865653	19.23428319	18.9067011	38.93698905
sax-cds	105.5758306	148.9213357	115.1226251	135.1311965	119.1302456	151.0301609	130.2650487	98.71461605	141.9027127	133.3821054	102.3843929	114.5632848	96.45061728	126.5163893	152.4411861	129.7743574	150.0274089	149.3629387	98.1212124
sca-cds	48.50781404	49.07634926	54.63446615	42.39410086	31.07745538	40.57526712	75.30948126	50.85298402	40.54363219	46.48164278	60.49986853	58.55456777	49.46185502	28.91803184	56.72230179	45.31802957	51.9325646	56.72010331	52.95430511
scb-cds	49.93451445	55.84550088	68.29308269	47.69336347	54.38554691	56.35453767	65.13252433	35.89622402	57.91947455	50.52352476	41.88452437	45.8253139	69.24659702	36.1475398	49.63201407	51.49776088	57.70284956	39.70407231	63.85666204
SdhB-cds	55.6413161	55.84550088	66.34185176	58.29188868	69.9242746	65.37126369	63.09713295	68.80109603	49.23155337	72.75387566	46.53836041	48.37116468	46.98876227	54.2213097	60.26744565	74.15677566	55.77942124	43.48541253	51.39682555
Sec6-cds	38.52091115	62.61465251	40.97584961	31.79557565	49.20597102	29.30435959	40.70782771	47.86163202	49.23155337	40.41881981	39.55760635	53.46286622	51.93494777	32.53278582	38.99658248	53.55767131	36.54513805	49.15742287	45.1669073
Shroom-cds	135.5365392	170.9210785	160.0009366	132.4815652	157.9770648	153.2843425	130.2650487	137.6021921	153.4866076	171.7799842	151.2496713	165.4803002	133.5470085	144.5901592	138.2606106	168.9126557	150.0274089	121.0028871	175.9951905
Sik3-cds	15.69370454	20.30745487	15.60984747	37.09483825	44.02639512	20.28763356	30.53087078	50.85298402	46.33557964	40.41881981	18.61534416	22.91265695	49.46185502	39.76229378	17.72571931	35.0184774	34.62170974	24.57871143	24.91967299
Spn43Aa-cds	87.02872519	64.30694041	95.61031577	71.5400452	106.1813059	78.89635273	93.62800373	44.87028002	69.50336947	78.81669863	65.15370457	56.00871699	81.61206078	43.37704776	46.08687021	74.15677566	44.23885133	62.39211364	57.62674379
spz6-cds	12.84030372	15.23059115	17.56107841	15.89778782	12.94893974	22.54181507	6.106174156	5.982704003	20.27181609	8.083763962	25.59609822	17.82095541	14.83855651	18.0737699	28.3611509	28.83874609	17.31085487	35.92273209	17.13227518
Start1-cds	84.17532436	89.69125899	81.95169923	100.6859895	67.33448665	121.7258014	93.62800373	104.69732	98.46310674	74.77481665	72.13445863	99.28818012	69.24659702	97.59835746	95.71888427	98.87570088	96.17141593	79.40814463	91.89129416
stl-cds	75.61512188	71.07609203	72.19554456	68.8904139	56.97533486	81.15053424	79.38026403	92.73191204	86.87921183	72.75387566	41.88452437	84.01307549	61.82731877	97.59835746	85.08345269	90.63605914	100.0182726	102.096186	80.98893722
sut1-cds	104.1491301	103.2295622	91.7078539	116.5837774	77.69363844	128.4883459	105.840352	110.6800241	124.5268703	97.00516755	88.42288477	73.8296724	126.1277303	79.52458756	81.53830882	96.81579045	105.7885575	113.4402066	132.3857628
Syn2-cds	28.53400826	27.07660649	39.02461868	31.79557565	23.30809153	13.52508904	20.35391385	11.96540801	31.855711	14.14658693	16.28842614	22.91265695	19.78474201	21.68852388	7.090287724	39.13829827	11.54056991	20.79737121	23.36219343
Tfb1-cds	24.25390702	27.07660649	29.26846401	15.89778782	10.35915179	11.27090753	26.46008801	29.91352001	8.687921183	22.2303509	23.2691802	22.91265695	24.73092751	28.91803184	7.090287724	16.47928348	19.23428319	24.57871143	28.03463212
TM4SF-cds	82.74862395	82.92210737	89.75662297	100.6859895	64.7446987	99.18398629	81.41565542	71.79244803	81.08726438	92.96328557	62.82678655	68.73797086	44.51566952	65.06557164	53.17715793	84.45632784	86.55427434	62.39211364	42.05194817
Treh-cds	97.01562808	123.5370171	128.7812416	132.4815652	108.7710938	110.4548938	132.3004401	152.5589521	95.56713301	117.2145775	100.0574749	132.3842402	121.1815448	130.1311433	134.7154668	94.75588001	117.3291274	103.9868561	121.4834058
Tsf3-cds	64.20151858	76.15295575	62.43938989	71.5400452	67.33448665	63.11708219	44.77861048	74.78380003	60.81544828	82.85858061	65.15370457	73.8296724	59.35422602	68.68032562	63.81258951	72.09686523	90.40113098	45.37608264	60.74170292
Tsp42Eo-cds	104.1491301	121.8447292	85.8541611	95.38672694	113.9506697	90.16726027	91.59261234	119.6540801	86.87921183	94.98422656	107.0382289	94.19647858	108.816081	108.4426194	92.17374041	131.8342678	80.78398938	79.40814463	95.00625328
twi-cds	131.256438	121.8447292	103.4152395	140.4304591	176.1055805	146.5217979	113.9819176	113.6713761	121.6308966	151.5705743	107.0382289	96.74232935	106.3429883	140.9754052	131.1703229	113.2950739	132.716554	139.9095882	168.2077927
Uba3-cds	28.53400826	25.38431858	31.21969494	31.79557565	25.89787948	36.06690411	26.46008801	29.91352001	23.16778982	12.12564594	25.59609822	45.8253139	37.09639126	28.91803184	31.90629476	28.83874609	28.85142478	30.25072176	20.24723431
unpg-cds	136.9632396	125.229305	122.9275488	158.9778782	90.64257819	132.9967089	118.0527004	110.6800241	130.3188177	119.2355184	116.345901	86.55892626	123.6546375	108.4426194	102.809172	142.13382	126.946269	102.096186	90.33381459
veil-cds	276.7798801	263.9969133	257.5624833	280.8609182	230.4911274	277.2643253	229.9992266	227.3427521	301.1812677	266.7642108	265.2686543	208.7597633	274.5132953	296.4098263	258.7955019	273.9680879	223.117685	211.7550523	210.2597409
Vhl-cds	124.1229359	133.6907445	150.2447819	156.3282469	168.3362166	132.9967089	156.7251367	128.6281361	98.46310674	147.5286923	160.5573434	129.8383894	136.0201013	166.2786831	124.0800352	146.2536409	150.0274089	177.7229904	182.2251088
vlc-cds	61.34811775	62.61465251	54.63446615	87.43783303	88.05279024	54.10035616	63.09713295	83.75785604	72.39934319	66.69105269	60.49986853	73.8296724	69.24659702	50.60655572	60.26744565	78.27659653	73.09027611	71.84546419	62.29918248
Vps20-cds	15.69370454	11.84601534	19.51230934	15.89778782	15.53872769	9.016726027	22.38930524	17.94811201	14.47986864	16.16752792	23.2691802	25.45850772	12.36546375	28.91803184	17.72571931	24.71892522	11.54056991	22.68804132	9.344877372
Vps35-cds	101.2957293	121.8447292	97.5615467	95.38672694	119.1302456	121.7258014	113.9819176	113.6713761	130.3188177	111.1517545	148.9227533	129.8383894	103.8698955	122.9016353	120.5348913	125.6545365	100.0182726	139.9095882	118.3684467
wbl-cds	34.24080991	28.76889439	25.36600214	18.54741913	41.43660717	31.55854109	20.35391385	26.92216801	31.855711	24.25129189	23.2691802	30.55020927	34.62329851	14.45901592	14.18057545	20.59910435	21.1577115	34.03206198	35.82202993
wrapper-cds	19.97380578	18.61516696	21.46354027	13.24815652	18.12851564	9.016726027	26.46008801	17.94811201	26.06376355	18.18846891	13.96150812	22.91265695	17.31164926	3.61475398	14.18057545	24.71892522	13.46399823	20.79737121	12.4598365
wuc-cds	27.10730784	27.07660649	21.46354027	18.54741913	36.25703127	40.57526712	30.53087078	41.87892802	49.23155337	32.33505585	25.59609822	38.18776159	34.62329851	21.68852388	38.99658248	35.0184774	23.08113982	37.8134022	51.39682555
yellow-d-cds	77.0418223	82.92210737	64.39062082	84.78820172	88.05279024	105.9465308	79.38026403	77.77515204	63.71142201	68.71199368	97.73055685	89.10477703	59.35422602	50.60655572	56.72230179	84.45632784	82.7074177	54.8294332	48.28186642
26-29-p-cds	19.97380578	8.461439528	5.853692802	10.59852522	15.53872769	11.27090753	14.2477397	8.974056004	5.791947455	10.10470495	13.96150812	15.27510463	9.892371003	18.0737699	7.090287724	14.41937305	9.617141593	13.23469077	14.01731606
ABCB7-cds	87.02872519	108.306426	95.61031577	111.2845148	85.46300229	63.11708219	71.23869849	89.74056004	55.02350083	88.92140358	72.13445863	96.74232935	98.92371003	83.13934154	88.62859655	78.27659653	84.63084602	85.08015496	82.54641678
Acp62F-cds	79.89522312	81.22981947	91.7078539	92.73709563	90.64257819	110.4548938	101.7695693	80.76650404	98.46310674	90.94234457	93.07672081	81.46722472	79.13896803	93.98360348	120.5348913	78.27659653	88.47770266	64.28278375	107.4660898
Act79B-cds	205.4448595	203.0745487	228.2940193	201.3719791	251.209431	171.3177945	179.1144419	200.4205841	194.0302398	226.3453909	200.1149498	239.3099726	217.6321621	202.4262229	187.8926247	212.1707748	176.9554053	213.6457225	180.6676292
AGO2-cds	15.69370454	5.076863717	17.56107841	7.948893911	20.71830359	18.03345205	14.2477397	14.95676001	11.58389491	8.083763962	30.24993426	10.18340309	22.25783476	14.45901592	21.27086317	12.35946261	15.38742655	15.12536088	17.13227518
alphaSnap-cds	156.9370454	153.9981994	156.0984747	132.4815652	160.5668528	151.0301609	111.9465262	149.5676001	130.3188177	163.6962202	125.6535731	104.3798817	140.9662868	169.8934371	99.26402813	144.1937305	163.4914071	115.3308767	77.8739781
Aplip1-cds	97.01562808	91.3835469	109.2689323	116.5837774	121.7200336	110.4548938	132.3004401	128.6281361	121.6308966	121.2564594	111.692065	109.4715832	93.97752453	86.75409552	116.9897474	88.57614871	111.5588425	73.7361343	56.06926423
asf1-cds	22.82720661	16.92287906	9.75615467	18.54741913	28.48766743	24.79599657	30.53087078	32.90487202	26.06376355	18.18846891	27.92301624	43.27946313	32.15020576	21.68852388	24.81600703	24.71892522	21.1577115	28.36005165	29.59211168
Atg12-cds	155.510345	115.0755776	120.9763179	71.5400452	124.3098215	132.9967089	128.2296573	86.74920804	156.3825813	141.4658693	144.2689173	155.2968971	138.493194	90.3688495	152.4411861	135.9540887	144.2571239	172.05098	199.3573839
BHD-cds	24.25390702	42.30719764	40.97584961	42.39410086	51.79575896	38.32108561	46.81400186	50.85298402	46.33557964	60.62822972	32.57685228	33.09606004	32.15020576	36.1475398	42.54172634	49.43785044	51.9325646	41.59474242	59.18422336
Blimp-1-cds	18.54710537	20.30745487	21.46354027	10.59852522	28.48766743	29.30435959	6.106174156	8.974056004	31.855711	14.14658693	13.96150812	17.82095541	22.25783476	36.1475398	7.090287724	28.83874609	23.08113982	24.57871143	18.68975474
Blos3-cds	51.36121486	52.46092507	40.97584961	52.99262608	46.61618307	36.06690411	44.77861048	47.86163202	37.64765846	44.46070179	44.21144239	61.10041854	49.46185502	54.2213097	17.72571931	55.61758175	57.70284956	39.70407231	48.28186642
byn-cds	25.68060743	42.30719764	27.31723308	31.79557565	38.84681922	31.55854109	26.46008801	17.94811201	31.855711	44.46070179	18.61534416	43.27946313	14.83855651	14.45901592	42.54172634	26.77883566	28.85142478	20.79737121	29.59211168
CAH2-cds	59.92141734	69.38380413	56.58569709	50.34299477	62.15491076	47.33781164	83.4510468	59.82704003	78.19129065	76.79575764	37.23068833	53.46286622	93.97752453	75.90983358	67.35773338	55.61758175	63.47313451	75.62680441	71.64405985
Cdc37-cds	18.54710537	33.84575811	23.41477121	31.79557565	23.30809153	13.52508904	24.42469662	35.89622402	26.06376355	12.12564594	32.57685228	25.45850772	27.20402026	18.0737699	21.27086317	26.77883566	23.08113982	24.57871143	15.57479562
CdsA-cds	71.33502064	79.53753156	64.39062082	58.29188868	72.51406255	76.64217123	73.27408987	68.80109603	69.50336947	78.81669863	58.17295051	56.00871699	69.24659702	61.45081766	49.63201407	72.09686523	71.16684779	43.48541253	46.72438686
CG10359-cds	48.50781404	40.61490973	42.92708055	55.64225738	56.97533486	49.59199315	42.74321909	23.93081601	60.81544828	46.48164278	41.88452437	53.46286622	54.40804052	54.2213097	63.81258951	59.73740262	53.85599292	41.59474242	40.49446861
CG10418-cds	98.44232849	96.46041062	109.2689323	127.1823026	108.7710938	76.64217123	140.4420056	110.6800241	136.1107652	101.0470495	97.73055685	137.4759417	123.6546375	61.45081766	109.8994597	105.0554322	113.4822708	124.7842273	105.9086102
CG10566-cds	29.96070867	33.84575811	23.41477121	26.49631304	31.07745538	27.05017808	24.42469662	23.93081601	28.95973728	24.25129189	39.55760635	20.36680618	44.51566952	43.37704776	28.3611509	30.89865653	23.08113982	24.57871143	29.59211168
CG10585-cds	108.4292314	89.69125899	95.61031577	92.73709563	93.23236613	83.40471575	103.8049607	116.6627281	95.56713301	103.0679905	81.44213071	78.92137394	79.13896803	93.98360348	77.99316496	96.81579045	88.47770266	77.51747452	101.2361715
CG10616-cds	54.21461569	50.76863717	54.63446615	42.39410086	33.66724333	51.84617465	59.02635018	56.83568803	37.64765846	48.50258377	44.21144239	43.27946313	46.98876227	28.91803184	35.45143862	35.0184774	50.00913628	47.26675276	31.14959124
CG10732-cds	115.5627334	106.6141381	103.4152395	113.9341461	95.82215408	135.2508904	111.9465262	95.72326404	75.29531692	115.1936365	123.3266551	106.9257324	101.3968028	119.2868813	81.53830882	105.0554322	76.93713275	79.40814463	84.10389635
CG10738-cds	37.09421074	47.38406136	50.73200428	37.09483825	38.84681922	38.32108561	18.31852247	41.87892802	55.02350083	36.37693783	46.53836041	38.18776159	32.15020576	32.53278582	24.81600703	28.83874609	48.08570797	20.79737121	48.28186642
CG10853-cds	61.34811775	52.46092507	62.43938989	68.8904139	59.56512281	54.10035616	50.88478464	29.91352001	57.91947455	42.4397608	60.49986853	68.73797086	49.46185502	46.99180174	70.90287724	47.37794001	50.00913628	39.70407231	48.28186642
CG10907-cds	29.96070867	42.30719764	23.41477121	31.79557565	20.71830359	18.03345205	30.53087078	41.87892802	37.64765846	22.2303509	39.55760635	30.55020927	32.15020576	68.68032562	24.81600703	20.59910435	32.69828142	32.14139187	45.1669073
CG11226-cds	31.38740908	33.84575811	17.56107841	37.09483825	25.89787948	38.32108561	26.46008801	29.91352001	40.54363219	26.27223288	32.57685228	40.73361236	42.04257676	32.53278582	35.45143862	28.83874609	40.39199469	39.70407231	24.91967299
CG11353-cds	175.4841508	194.6131091	202.9280171	169.5764034	170.9260046	182.588702	150.6189625	176.4897681	191.134266	200.0731581	153.5765893	165.4803002	150.8586578	195.1967149	205.618344	164.7928348	163.4914071	143.6909284	190.0125066
CG11437-cds	84.17532436	84.61439528	107.3177014	132.4815652	101.00173	67.6254452	111.9465262	104.69732	95.56713301	125.2983414	97.73055685	117.1091355	158.2779361	108.4426194	95.71888427	100.9356113	90.40113098	88.86149518	113.696008
CG11438-cds	155.510345	194.6131091	173.6595531	182.82456	163.1566407	151.0301609	177.0790505	194.4378801	136.1107652	189.9684531	174.5188515	132.3842402	168.1703071	148.2049132	173.7120492	197.7514018	138.4868389	198.5203616	197.7999044
CG11449-cds	218.2851632	197.997685	238.050174	204.0216104	251.209431	250.2141472	148.5835711	185.4638241	196.9262135	169.7590432	186.1534416	190.9388079	175.5895853	173.508191	262.3406458	205.9910435	226.9645416	138.018918	138.615681
CG11505-cds	146.9501425	140.4598962	169.7570913	161.6275095	126.8996095	182.588702	164.8667022	170.5070641	150.5906338	177.8428072	93.07672081	157.8427479	143.4393796	180.737699	131.1703229	154.4932826	178.8788336	153.1442789	112.1385285
CG11534-cds	278.2065805	274.1506407	253.6600214	227.8682921	310.7745538	304.3145034	223.8930524	272.2130321	225.8859508	274.8479747	274.5763264	282.5894357	286.8787591	271.1065485	233.9794949	210.1108644	248.1222531	321.4139187	342.6455036
CG11560-cds	45.65441321	30.4611823	27.31723308	42.39410086	33.66724333	36.06690411	65.13252433	38.88757602	49.23155337	30.31411486	46.53836041	33.09606004	54.40804052	36.1475398	38.99658248	35.0184774	42.31542301	41.59474242	29.59211168
CG12006-cds	211.1516611	235.2280189	249.7575596	241.1164486	274.5175225	241.1974212	217.7868782	245.2908641	280.9094516	276.8689157	279.2301624	183.3012556	195.3743273	303.6393343	262.3406458	249.2491626	280.8205345	122.8935572	88.77633503
CG12011-cds	49.93451445	57.53778879	58.53692802	42.39410086	54.38554691	49.59199315	79.38026403	50.85298402	66.60739574	70.73293467	53.51911447	61.10041854	69.24659702	46.99180174	74.4480211	55.61758175	71.16684779	66.17345386	105.9086102
CG12012-cds	261.0861756	287.6889439	240.0014049	246.4157113	282.2868863	279.5185068	266.6362715	263.2389761	275.1175041	228.3663319	290.8647525	226.5807187	272.0402026	263.8770405	233.9794949	243.0694313	275.0502496	289.2725269	256.9841277
CG12016-cds	58.49471693	49.07634926	58.53692802	47.69336347	49.20597102	42.82944863	71.23869849	47.86163202	46.33557964	56.58634774	41.88452437	94.19647858	59.35422602	39.76229378	46.08687021	74.15677566	46.16227965	64.28278375	45.1669073
CG12034-cds	164.0705475	204.7668366	171.7083222	180.1749287	212.3626117	196.1137911	168.937485	185.4638241	188.2382923	167.7381022	153.5765893	216.3973157	150.8586578	126.5163893	145.3508983	212.1707748	194.2662602	136.1282479	141.7306401
CG12038-cds	62.77481817	101.5372743	78.04923736	98.03635824	77.69363844	87.91307876	71.23869849	77.77515204	92.67115929	78.81669863	81.44213071	78.92137394	91.50443178	101.2131114	95.71888427	74.15677566	92.32455929	58.61077342	21.80471387
CG12262-cds	141.2433409	182.7670938	206.830479	180.1749287	183.8749443	180.3345205	138.4066142	140.5935441	179.5503711	212.198804	190.8072777	170.5720018	190.4281418	155.4344211	187.8926247	177.1522974	180.802262	166.3789697	146.4030788
CG12522-cds	379.5023098	380.7647788	372.6851084	373.5980138	362.5703127	408.0068527	360.2642752	406.8238722	385.1645058	363.7693783	388.5953094	305.5020927	368.4908199	383.1639219	457.3235582	360.4843261	328.9062425	302.5072176	286.5762394
CG12523-cds	61.34811775	52.46092507	54.63446615	34.44520695	41.43660717	42.82944863	44.77861048	44.87028002	26.06376355	58.60728873	27.92301624	53.46286622	56.88113327	32.53278582	21.27086317	49.43785044	55.77942124	34.03206198	38.93698905
CG1271-cds	132.6831384	106.6141381	103.4152395	111.2845148	111.3608818	117.2174383	113.9819176	137.6021921	139.0067389	117.2145775	100.0574749	117.1091355	143.4393796	122.9016353	120.5348913	125.6545365	140.4102673	107.7681963	68.52910073
CG12768-cds	105.5758306	87.99897109	105.3664704	143.0800904	145.0281251	108.2007123	83.4510468	113.6713761	98.46310674	88.92140358	118.672819	96.74232935	98.92371003	93.98360348	99.26402813	86.51623827	125.0228407	88.86149518	74.75901897
CG12984-cds	17.12040495	18.61516696	23.41477121	29.14594434	20.71830359	24.79599657	22.38930524	14.95676001	31.855711	6.062822972	13.96150812	17.82095541	27.20402026	21.68852388	42.54172634	16.47928348	11.54056991	41.59474242	7.78739781
CG13058-cds	25.68060743	30.4611823	31.21969494	15.89778782	18.12851564	36.06690411	30.53087078	20.93946401	20.27181609	28.29317387	27.92301624	35.64191081	32.15020576	36.1475398	42.54172634	30.89865653	11.54056991	34.03206198	21.80471387
CG13059-cds	175.4841508	167.5365027	117.073856	158.9778782	178.6953684	130.7425274	132.3004401	137.6021921	156.3825813	125.2983414	132.6343272	132.3842402	138.493194	115.6721274	163.0766176	144.1937305	167.3382637	138.018918	138.615681
CG13062-cds	146.9501425	160.767351	134.6349344	148.379353	121.7200336	184.8428835	118.0527004	134.6108401	101.3590805	147.5286923	130.3074091	157.8427479	113.7622665	169.8934371	109.8994597	131.8342678	125.0228407	134.2375778	116.8109671
CG13066-cds	146.9501425	201.3822608	134.6349344	182.82456	176.1055805	191.6054281	132.3004401	173.4984161	162.1745288	165.7171612	188.4803596	147.6593448	155.8048433	173.508191	212.7086317	152.4333722	163.4914071	190.9576811	221.1620978
CG13075-cds	88.4554256	71.07609203	74.14677549	74.18967651	106.1813059	69.87962671	73.27408987	86.74920804	95.56713301	103.0679905	90.74980279	68.73797086	71.71968978	72.2950796	60.26744565	63.85722349	82.7074177	81.29881474	65.4141416
CG1309-cds	55.6413161	64.30694041	54.63446615	63.59115129	62.15491076	47.33781164	52.92017602	92.73191204	66.60739574	76.79575764	65.15370457	53.46286622	44.51566952	57.83606368	42.54172634	72.09686523	76.93713275	41.59474242	28.03463212
CG13247-cds	48.50781404	37.23033392	29.26846401	50.34299477	46.61618307	56.35453767	38.67243632	32.90487202	52.1275271	44.46070179	37.23068833	33.09606004	44.51566952	25.30327786	17.72571931	41.1982087	34.62170974	45.37608264	28.03463212
CG13252-cds	84.17532436	123.5370171	109.2689323	132.4815652	80.28342639	117.2174383	99.73417789	89.74056004	95.56713301	111.1517545	97.73055685	124.7466878	116.2353593	126.5163893	88.62859655	113.2950739	80.78398938	130.4562376	84.10389635
CG13287-cds	11.4136033	13.53830324	17.56107841	10.59852522	7.769363844	6.76254452	12.21234831	14.95676001	23.16778982	8.083763962	13.96150812	7.637552317	14.83855651	18.0737699	28.3611509	22.65901479	11.54056991	7.562680441	7.78739781
CG13288-cds	12.84030372	20.30745487	13.65861654	10.59852522	18.12851564	15.77927055	18.31852247	14.95676001	26.06376355	14.14658693	27.92301624	22.91265695	17.31164926	18.0737699	3.545143862	8.23964174	21.1577115	13.23469077	14.01731606
CG13293-cds	85.60202477	94.76812271	72.19554456	79.48893911	80.28342639	85.65889725	95.66339511	86.74920804	112.9429754	80.83763962	93.07672081	86.55892626	84.08515353	86.75409552	70.90287724	84.45632784	100.0182726	75.62680441	63.85666204
CG13445-cds	41.37431197	55.84550088	39.02461868	31.79557565	33.66724333	54.10035616	30.53087078	35.89622402	46.33557964	38.39787882	41.88452437	25.45850772	49.46185502	32.53278582	28.3611509	41.1982087	40.39199469	22.68804132	40.49446861
CG13455-cds	45.65441321	76.15295575	60.48815896	31.79557565	72.51406255	49.59199315	46.81400186	53.84433602	60.81544828	52.54446575	51.19219645	50.91701545	59.35422602	46.99180174	38.99658248	55.61758175	38.46856637	49.15742287	54.51178467
CG13482-cds	69.90832023	82.92210737	72.19554456	55.64225738	56.97533486	67.6254452	67.16791572	56.83568803	55.02350083	68.71199368	74.46137665	48.37116468	61.82731877	97.59835746	77.99316496	55.61758175	69.24341947	81.29881474	66.97162116
CG13667-cds	29.96070867	20.30745487	27.31723308	31.79557565	25.89787948	31.55854109	28.4954794	14.95676001	26.06376355	22.2303509	44.21144239	43.27946313	17.31164926	14.45901592	24.81600703	22.65901479	26.92799646	28.36005165	26.47715255
CG13671-cds	61.34811775	67.69151622	50.73200428	66.2407826	72.51406255	76.64217123	81.41565542	62.81839203	75.29531692	70.73293467	88.42288477	96.74232935	66.77350427	72.2950796	106.3543159	82.3964174	75.01370443	113.4402066	74.75901897
CG13723-cds	74.18842147	71.07609203	60.48815896	92.73709563	95.82215408	54.10035616	67.16791572	68.80109603	66.60739574	76.79575764	74.46137665	73.8296724	39.56948401	90.3688495	74.4480211	59.73740262	69.24341947	64.28278375	63.85666204
CG13801-cds	97.01562808	69.38380413	80.0004683	74.18967651	54.38554691	81.15053424	67.16791572	89.74056004	75.29531692	72.75387566	60.49986853	61.10041854	79.13896803	54.2213097	74.4480211	78.27659653	76.93713275	88.86149518	104.3511307
CG13813-cds	41.37431197	50.76863717	58.53692802	58.29188868	59.56512281	54.10035616	52.92017602	50.85298402	55.02350083	52.54446575	53.51911447	35.64191081	34.62329851	39.76229378	63.81258951	51.49776088	55.77942124	43.48541253	32.7070708
CG13875-cds	39.94761156	40.61490973	37.07338775	23.84668173	31.07745538	47.33781164	28.4954794	35.89622402	26.06376355	52.54446575	25.59609822	35.64191081	37.09639126	50.60655572	31.90629476	32.95856696	36.54513805	35.92273209	40.49446861
CG13877-cds	107.002531	120.1524413	99.51277764	111.2845148	132.0791854	85.65889725	95.66339511	113.6713761	115.8389491	99.02610854	90.74980279	89.10477703	81.61206078	104.8278654	70.90287724	102.9955218	96.17141593	107.7681963	137.0582015
CG13890-cds	67.05491941	42.30719764	60.48815896	47.69336347	49.20597102	58.60871917	52.92017602	65.80974403	40.54363219	44.46070179	60.49986853	53.46286622	61.82731877	50.60655572	21.27086317	47.37794001	50.00913628	35.92273209	49.83934598
CG13905-cds	115.5627334	94.76812271	83.90293016	108.6348835	113.9506697	94.67562328	71.23869849	77.77515204	101.3590805	105.0889315	100.0574749	96.74232935	74.19278253	86.75409552	102.809172	78.27659653	96.17141593	56.72010331	79.43145766
CG13917-cds	58.49471693	57.53778879	74.14677549	74.18967651	67.33448665	76.64217123	89.55722096	71.79244803	75.29531692	42.4397608	79.11521269	58.55456777	56.88113327	68.68032562	53.17715793	51.49776088	51.9325646	90.75216529	91.89129416
CG13919-cds	71.33502064	104.9218501	117.073856	100.6859895	77.69363844	74.38798972	69.2033071	107.688672	89.77518556	88.92140358	83.76904873	86.55892626	91.50443178	97.59835746	88.62859655	82.3964174	86.55427434	79.40814463	101.2361715
CG13924-cds	48.50781404	42.30719764	40.97584961	45.04373216	41.43660717	38.32108561	36.63704494	26.92216801	55.02350083	26.27223288	55.84603249	53.46286622	71.71968978	50.60655572	53.17715793	37.07838783	51.9325646	49.15742287	42.05194817
CG14074-cds	31.38740908	37.23033392	44.87831148	45.04373216	46.61618307	38.32108561	42.74321909	53.84433602	26.06376355	32.33505585	39.55760635	48.37116468	49.46185502	32.53278582	21.27086317	45.31802957	44.23885133	24.57871143	21.80471387
CG14085-cds	44.2277128	40.61490973	48.78077335	50.34299477	38.84681922	54.10035616	56.99095879	59.82704003	31.855711	44.46070179	55.84603249	45.8253139	46.98876227	43.37704776	56.72230179	59.73740262	30.7748531	43.48541253	42.05194817
CG14109-cds	44.2277128	37.23033392	35.12215681	60.94151999	51.79575896	49.59199315	30.53087078	56.83568803	49.23155337	48.50258377	46.53836041	38.18776159	42.04257676	43.37704776	77.99316496	41.1982087	38.46856637	32.14139187	48.28186642
CG14127-cds	149.8035434	135.3830324	132.6837035	129.8319339	106.1813059	153.2843425	126.1942659	146.5762481	133.2147915	131.3611644	130.3074091	157.8427479	175.5895853	162.6639291	138.2606106	125.6545365	138.4868389	126.6748974	113.696008
CG14131-cds	67.05491941	42.30719764	54.63446615	45.04373216	49.20597102	60.86290068	52.92017602	50.85298402	52.1275271	56.58634774	55.84603249	48.37116468	42.04257676	43.37704776	42.54172634	45.31802957	53.85599292	24.57871143	52.95430511
CG14135-cds	22.82720661	13.53830324	25.36600214	10.59852522	20.71830359	20.28763356	28.4954794	14.95676001	11.58389491	16.16752792	27.92301624	20.36680618	24.73092751	10.84426194	10.63543159	20.59910435	11.54056991	17.01603099	9.344877372
CG14174-cds	98.44232849	96.46041062	89.75662297	127.1823026	95.82215408	121.7258014	111.9465262	95.72326404	104.2550542	119.2355184	102.3843929	73.8296724	108.816081	119.2868813	120.5348913	107.1153426	134.6399823	94.53350551	154.1904766
CG14456-cds	75.61512188	96.46041062	76.09800643	76.83930781	80.28342639	94.67562328	99.73417789	101.705968	110.0470017	86.90046259	88.42288477	86.55892626	89.03133903	119.2868813	85.08345269	102.9955218	90.40113098	62.39211364	54.51178467
CG14961-cds	42.80101239	35.53804602	39.02461868	42.39410086	23.30809153	45.08363013	59.02635018	44.87028002	63.71142201	34.35599684	37.23068833	56.00871699	32.15020576	43.37704776	38.99658248	43.25811914	53.85599292	32.14139187	43.60942774
CG15829-cds	32.8141095	15.23059115	40.97584961	45.04373216	36.25703127	29.30435959	38.67243632	20.93946401	31.855711	32.33505585	23.2691802	35.64191081	24.73092751	14.45901592	24.81600703	43.25811914	34.62170974	28.36005165	31.14959124
CG16940-cds	101.2957293	111.6910018	120.9763179	90.08746433	132.0791854	121.7258014	120.0880917	95.72326404	104.2550542	109.1308135	134.9612452	101.8340309	101.3968028	104.8278654	134.7154668	123.5946261	144.2571239	121.0028871	105.9086102
CG17032-cds	233.9788677	223.3820035	238.050174	206.6712417	248.619643	243.4516027	256.4593146	227.3427521	191.134266	240.4919779	246.6533102	190.9388079	227.5245331	263.8770405	173.7120492	214.2306852	205.8068301	211.7550523	275.6738825
CG17145-cds	101.2957293	113.3832897	89.75662297	87.43783303	103.5915179	96.92980479	77.34487265	86.74920804	98.46310674	115.1936365	104.7113109	91.65062781	118.708452	90.3688495	85.08345269	113.2950739	111.5588425	119.1122169	143.2881197
CG17180-cds	189.7511549	172.6133664	128.7812416	180.1749287	134.6689733	155.538524	138.4066142	158.5416561	153.4866076	137.4239874	132.6343272	91.65062781	165.6972143	169.8934371	138.2606106	152.4333722	180.802262	156.9256191	109.0235693
CG17361-cds	19.97380578	3.384575811	25.36600214	18.54741913	2.589787948	11.27090753	10.17695693	17.94811201	11.58389491	14.14658693	20.94226218	17.82095541	9.892371003	10.84426194	10.63543159	8.23964174	13.46399823	11.34402066	15.57479562
CG17362-cds	71.33502064	79.53753156	85.8541611	82.13857042	56.97533486	72.13380821	85.48643819	74.78380003	75.29531692	62.64917071	95.40363883	84.01307549	74.19278253	90.3688495	60.26744565	76.2166861	88.47770266	81.29881474	77.8739781
CG17666-cds	52.78791528	49.07634926	46.82954242	47.69336347	56.97533486	58.60871917	50.88478464	71.79244803	60.81544828	56.58634774	48.86527843	45.8253139	44.51566952	43.37704776	42.54172634	43.25811914	61.5497062	47.26675276	60.74170292
CG17826-cds	135.5365392	167.5365027	136.5861654	145.7297217	173.5157925	142.0134349	132.3004401	143.5848961	141.9027127	163.6962202	137.2881632	185.8471064	160.7510288	166.2786831	152.4411861	166.8527452	150.0274089	192.8483512	250.7542095
CG18179-cds	111.2826322	113.3832897	122.9275488	108.6348835	82.87321434	108.2007123	97.6987865	116.6627281	107.1510279	117.2145775	114.018983	94.19647858	103.8698955	115.6721274	92.17374041	100.9356113	109.6354142	96.42417562	70.08658029
CG18586-cds	9.98690289	18.61516696	7.804923736	13.24815652	10.35915179	11.27090753	22.38930524	14.95676001	11.58389491	16.16752792	25.59609822	7.637552317	7.419278253	14.45901592	17.72571931	10.29955218	13.46399823	26.46938154	15.57479562
CG18769-cds	88.4554256	87.99897109	117.073856	105.9852522	111.3608818	87.91307876	85.48643819	98.71461605	95.56713301	115.1936365	127.9804911	96.74232935	101.3968028	112.0573734	120.5348913	119.4748052	100.0182726	119.1122169	80.98893722
CG2034-cds	49.93451445	64.30694041	46.82954242	63.59115129	36.25703127	54.10035616	75.30948126	74.78380003	60.81544828	44.46070179	46.53836041	86.55892626	69.24659702	79.52458756	42.54172634	65.91713392	69.24341947	45.37608264	76.31649854
CG2469-cds	92.73552684	140.4598962	103.4152395	113.9341461	93.23236613	103.6923493	103.8049607	116.6627281	104.2550542	88.92140358	116.345901	134.9300909	111.2891738	93.98360348	120.5348913	105.0554322	90.40113098	98.31484573	98.1212124
CG32039-cds	17.12040495	18.61516696	11.7073856	18.54741913	23.30809153	18.03345205	10.17695693	11.96540801	31.855711	12.12564594	11.6345901	15.27510463	17.31164926	21.68852388	10.63543159	18.53919392	15.38742655	15.12536088	14.01731606
CG32052-cds	18.54710537	28.76889439	21.46354027	29.14594434	31.07745538	13.52508904	26.46008801	26.92216801	34.75168473	16.16752792	23.2691802	15.27510463	19.78474201	39.76229378	7.090287724	20.59910435	23.08113982	13.23469077	34.26455036
CG32088-cds	85.60202477	96.46041062	120.9763179	82.13857042	124.3098215	105.9465308	73.27408987	104.69732	112.9429754	92.96328557	72.13445863	94.19647858	74.19278253	83.13934154	95.71888427	94.75588001	107.7119858	73.7361343	42.05194817
CG32113-cds	205.4448595	230.1511552	175.6107841	222.5690295	243.4400671	205.1305171	240.1761835	185.4638241	179.5503711	198.0522171	200.1149498	218.9431664	222.5783476	249.4180246	194.9829124	187.4518496	230.8113982	215.5363926	177.5526701
CG32138-cds	27.10730784	38.92262183	39.02461868	37.09483825	28.48766743	36.06690411	56.99095879	38.88757602	37.64765846	38.39787882	34.90377031	45.8253139	37.09639126	68.68032562	31.90629476	41.1982087	42.31542301	54.8294332	51.39682555
CG32161-cds	75.61512188	59.23007669	85.8541611	66.2407826	59.56512281	60.86290068	73.27408987	80.76650404	107.1510279	64.6701117	62.82678655	68.73797086	69.24659702	50.60655572	42.54172634	65.91713392	78.86056106	69.95479408	60.74170292
CG32212-cds	14365.44646	13507.84206	13779.59286	14421.94319	13749.18422	14104.41369	12792.43486	14789.24429	13764.56313	14419.41397	13600.83583	12815.81279	13067.8221	14748.19624	13840.24164	13356.45926	14750.77178	14724.53882	15260.18475
CG32214-cds	229.6987665	199.6899729	191.2206315	230.5179234	134.6689733	254.7225103	234.0700093	149.5676001	231.6778982	246.5548008	197.7880317	183.3012556	244.8361823	166.2786831	219.7989194	208.0509539	255.8159664	128.5655675	214.9321796
CG32238-cds	158.3637458	125.229305	138.5373963	161.6275095	163.1566407	142.0134349	160.7959194	146.5762481	208.5101084	167.7381022	158.2304254	168.026151	168.1703071	198.8114689	191.4377685	179.2122079	169.261692	145.5815985	105.9086102
CG32250-cds	81.32192353	86.30668318	109.2689323	108.6348835	59.56512281	92.42144177	107.8757434	59.82704003	81.08726438	105.0889315	123.3266551	73.8296724	79.13896803	119.2868813	74.4480211	80.33650697	107.7119858	86.97082507	80.98893722
CG32259-cds	65.62821899	57.53778879	62.43938989	58.29188868	56.97533486	60.86290068	42.74321909	56.83568803	46.33557964	34.35599684	60.49986853	40.73361236	44.51566952	75.90983358	60.26744565	55.61758175	57.70284956	60.50144353	79.43145766
CG32260-cds	77.0418223	101.5372743	87.80539203	63.59115129	59.56512281	85.65889725	73.27408987	89.74056004	63.71142201	80.83763962	88.42288477	96.74232935	84.08515353	75.90983358	102.809172	84.45632784	100.0182726	83.18948485	76.31649854
CG32266-cds	105.5758306	101.5372743	97.5615467	76.83930781	132.0791854	87.91307876	101.7695693	131.6194881	127.422844	115.1936365	95.40363883	101.8340309	86.55824628	93.98360348	102.809172	119.4748052	125.0228407	111.5495365	157.3054358
CG32280-cds	22.82720661	21.99974277	15.60984747	21.19705043	10.35915179	20.28763356	18.31852247	17.94811201	11.58389491	18.18846891	25.59609822	12.72925386	37.09639126	25.30327786	3.545143862	24.71892522	13.46399823	17.01603099	26.47715255
CG32436-cds	78.46852271	62.61465251	105.3664704	84.78820172	77.69363844	65.37126369	50.88478464	65.80974403	78.19129065	86.90046259	76.78829467	71.28382163	66.77350427	61.45081766	88.62859655	82.3964174	61.5497062	69.95479408	54.51178467
CG32444-cds	174.0574504	137.0753204	185.3669387	116.5837774	145.0281251	178.080339	126.1942659	179.4811201	147.6946601	165.7171612	151.2496713	157.8427479	150.8586578	108.4426194	173.7120492	144.1937305	155.7976938	170.1603099	101.2361715
CG32452-cds	32.8141095	35.53804602	23.41477121	23.84668173	41.43660717	42.82944863	36.63704494	23.93081601	40.54363219	38.39787882	30.24993426	17.82095541	29.67711301	32.53278582	31.90629476	35.0184774	36.54513805	24.57871143	23.36219343
CG32479-cds	128.4030372	89.69125899	109.2689323	82.13857042	116.5404577	112.7090753	101.7695693	128.6281361	104.2550542	119.2355184	107.0382289	81.46722472	96.45061728	75.90983358	102.809172	154.4932826	111.5588425	94.53350551	104.3511307
CG3280-cds	14.26700413	11.84601534	11.7073856	13.24815652	10.35915179	18.03345205	8.141565542	5.982704003	23.16778982	12.12564594	18.61534416	7.637552317	7.419278253	14.45901592	0	22.65901479	11.54056991	11.34402066	14.01731606
CG33061-cds	185.4710537	181.0748059	175.6107841	148.379353	181.2851564	196.1137911	187.2560075	167.5157121	165.0705025	163.6962202	183.8265236	188.3929572	195.3743273	148.2049132	230.434351	162.7329244	165.4148354	221.2084029	208.7022613
CG33229-cds	37.09421074	57.53778879	44.87831148	42.39410086	44.02639512	40.57526712	36.63704494	50.85298402	57.91947455	60.62822972	48.86527843	48.37116468	51.93494777	36.1475398	17.72571931	49.43785044	42.31542301	43.48541253	35.82202993
CG33233-cds	49.93451445	55.84550088	70.24431363	42.39410086	80.28342639	78.89635273	71.23869849	71.79244803	69.50336947	74.77481665	48.86527843	56.00871699	61.82731877	61.45081766	70.90287724	92.69596958	51.9325646	66.17345386	57.62674379
CG33258-cds	88.4554256	82.92210737	66.34185176	71.5400452	49.20597102	96.92980479	87.52182957	110.6800241	66.60739574	68.71199368	48.86527843	73.8296724	46.98876227	79.52458756	67.35773338	80.33650697	59.62627788	60.50144353	77.8739781
CG3335-cds	162.6438471	126.9215929	144.3910891	119.2334087	124.3098215	142.0134349	144.5127884	164.5243601	130.3188177	155.6124563	176.8457695	132.3842402	143.4393796	144.5901592	145.3508983	144.1937305	150.0274089	139.9095882	96.56373284
CG3349-cds	47.08111363	59.23007669	62.43938989	37.09483825	56.97533486	54.10035616	63.09713295	59.82704003	46.33557964	54.56540674	51.19219645	43.27946313	56.88113327	57.83606368	63.81258951	78.27659653	42.31542301	37.8134022	38.93698905
CG33647-cds	14.26700413	11.84601534	11.7073856	7.948893911	2.589787948	6.76254452	10.17695693	8.974056004	2.895973728	4.041881981	6.980754061	10.18340309	12.36546375	7.22950796	3.545143862	6.179731305	9.617141593	5.672010331	10.90235693
CG33767-cds	122.6962355	164.1519268	173.6595531	169.5764034	126.8996095	157.7927055	142.477397	164.5243601	150.5906338	167.7381022	158.2304254	145.113494	160.7510288	231.3442547	145.3508983	150.3734618	151.9508372	115.3308767	126.1558445
CG33791-cds	49.93451445	72.76837994	68.29308269	63.59115129	56.97533486	76.64217123	81.41565542	56.83568803	55.02350083	54.56540674	58.17295051	68.73797086	59.35422602	61.45081766	42.54172634	53.55767131	53.85599292	35.92273209	59.18422336
CG34050-cds	112.7093326	169.2287906	146.3423201	140.4304591	106.1813059	117.2174383	150.6189625	128.6281361	118.7349228	103.0679905	139.6150812	173.1178525	192.9012346	115.6721274	166.6217615	113.2950739	132.716554	141.8002583	116.8109671
CG34242-cds	88.4554256	67.69151622	76.09800643	98.03635824	80.28342639	69.87962671	85.48643819	77.77515204	40.54363219	68.71199368	65.15370457	94.19647858	59.35422602	54.2213097	77.99316496	72.09686523	48.08570797	77.51747452	84.10389635
CG34391-cds	235.4055681	289.3812319	288.7821782	257.0142365	279.6970984	245.7057842	227.9638352	272.2130321	266.429583	232.4082139	248.9802282	213.8514649	210.2128838	213.2704848	216.2537756	253.3689835	263.5096797	242.0057741	252.311689
CG34426-cds	38.52091115	45.69177345	52.68323522	47.69336347	41.43660717	33.8127226	38.67243632	29.91352001	55.02350083	42.4397608	41.88452437	58.55456777	51.93494777	36.1475398	38.99658248	45.31802957	44.23885133	39.70407231	70.08658029
CG4101-cds	49.93451445	50.76863717	37.07338775	39.74446956	25.89787948	56.35453767	34.60165355	50.85298402	43.43960592	42.4397608	53.51911447	30.55020927	49.46185502	50.60655572	46.08687021	49.43785044	44.23885133	43.48541253	45.1669073
CG4169-cds	104.1491301	93.07583481	132.6837035	92.73709563	90.64257819	130.7425274	122.1234831	89.74056004	81.08726438	103.0679905	125.6535731	86.55892626	118.708452	90.3688495	88.62859655	96.81579045	101.9417009	85.08015496	93.44877372
CG42272-cds	19.97380578	20.30745487	19.51230934	26.49631304	31.07745538	31.55854109	18.31852247	32.90487202	17.37584237	22.2303509	23.2691802	17.82095541	19.78474201	36.1475398	28.3611509	18.53919392	21.1577115	20.79737121	20.24723431
CG42393-cds	218.2851632	199.6899729	185.3669387	204.0216104	199.413672	205.1305171	238.1407921	206.4032881	188.2382923	218.261627	202.4418678	208.7597633	173.1164926	198.8114689	191.4377685	236.8897	200.0365451	207.9737121	171.3227518
CG42554-cds	22.82720661	28.76889439	33.17092588	18.54741913	25.89787948	31.55854109	32.56626217	29.91352001	26.06376355	28.29317387	27.92301624	28.0043585	29.67711301	18.0737699	38.99658248	28.83874609	25.00456814	26.46938154	32.7070708
CG42676-cds	11.4136033	20.30745487	15.60984747	13.24815652	7.769363844	22.54181507	10.17695693	11.96540801	5.791947455	14.14658693	13.96150812	20.36680618	7.419278253	46.99180174	28.3611509	12.35946261	15.38742655	11.34402066	7.78739781
CG42758-cds	330.9944958	331.6884295	349.2703372	323.2550191	264.1583707	317.8395924	295.1317509	364.9449442	341.7248999	303.1411486	302.4993426	292.7728388	321.5020576	310.8688423	290.7017967	296.6271027	332.7530991	336.5392796	428.3068795
CG43174-cds	184.0443533	223.3820035	202.9280171	206.6712417	173.5157925	214.1472431	181.1498333	191.4465281	191.134266	236.4500959	218.7302939	185.8471064	222.5783476	195.1967149	244.6149265	187.4518496	194.2662602	204.1923719	154.1904766
CG43184-cds	7.133502064	3.384575811	3.902461868	5.299262608	5.179575896	4.508363013	4.070782771	2.991352001	5.791947455	0	6.980754061	5.091701545	9.892371003	3.61475398	10.63543159	6.179731305	5.770284956	9.453350551	4.672438686
CG43245-cds	159.7904462	157.3827752	124.8787798	119.2334087	116.5404577	151.0301609	134.3358314	179.4811201	110.0470017	157.6333973	151.2496713	157.8427479	133.5470085	115.6721274	109.8994597	113.2950739	123.0994124	145.5815985	102.7936511
CG43249-cds	57.06801652	50.76863717	52.68323522	55.64225738	46.61618307	49.59199315	48.84939325	29.91352001	43.43960592	52.54446575	46.53836041	50.91701545	66.77350427	57.83606368	35.45143862	43.25811914	63.47313451	56.72010331	57.62674379
CG43294-cds	37.09421074	49.07634926	46.82954242	21.19705043	51.79575896	42.82944863	44.77861048	44.87028002	43.43960592	30.31411486	30.24993426	43.27946313	49.46185502	50.60655572	35.45143862	45.31802957	38.46856637	37.8134022	34.26455036
CG43389-cds	88.4554256	82.92210737	78.04923736	87.43783303	101.00173	90.16726027	103.8049607	98.71461605	81.08726438	90.94234457	65.15370457	73.8296724	76.66587528	68.68032562	77.99316496	90.63605914	73.09027611	66.17345386	65.4141416
CG4365-cds	116.9894339	118.4601534	122.9275488	156.3282469	132.0791854	144.2676164	93.62800373	86.74920804	118.7349228	133.3821054	125.6535731	114.5632848	123.6546375	122.9016353	102.809172	123.5946261	113.4822708	77.51747452	105.9086102
CG43702-cds	24.25390702	25.38431858	13.65861654	31.79557565	15.53872769	27.05017808	20.35391385	38.88757602	23.16778982	16.16752792	18.61534416	30.55020927	22.25783476	10.84426194	10.63543159	16.47928348	19.23428319	13.23469077	12.4598365
CG43897-cds	57.06801652	50.76863717	72.19554456	39.74446956	44.02639512	72.13380821	40.70782771	53.84433602	43.43960592	68.71199368	65.15370457	40.73361236	34.62329851	54.2213097	46.08687021	43.25811914	65.39656283	26.46938154	14.01731606
CG44521-cds	78.46852271	79.53753156	72.19554456	60.94151999	93.23236613	76.64217123	71.23869849	50.85298402	60.81544828	58.60728873	107.0382289	78.92137394	49.46185502	108.4426194	63.81258951	100.9356113	61.5497062	79.40814463	104.3511307
CG4461-cds	265.3662768	277.5352165	255.6112524	296.758706	261.5685828	306.5686849	250.3531404	296.1438481	283.8054253	280.9107977	290.8647525	338.5981527	262.1478316	274.7213025	258.7955019	259.5487148	278.8971062	262.8031453	233.6219343
CG44838-cds	24.25390702	23.69203068	23.41477121	29.14594434	7.769363844	27.05017808	24.42469662	17.94811201	17.37584237	30.31411486	27.92301624	15.27510463	14.83855651	25.30327786	17.72571931	16.47928348	23.08113982	18.9067011	21.80471387
CG45101-cds	65.62821899	60.9223646	87.80539203	76.83930781	72.51406255	49.59199315	111.9465262	89.74056004	69.50336947	66.69105269	65.15370457	71.28382163	86.55824628	83.13934154	74.4480211	107.1153426	76.93713275	81.29881474	84.10389635
CG4669-cds	145.5234421	123.5370171	119.025087	103.3356208	145.0281251	151.0301609	134.3358314	131.6194881	162.1745288	135.4030464	141.9419992	127.2925386	136.0201013	86.75409552	109.8994597	144.1937305	105.7885575	141.8002583	154.1904766
CG5027-cds	28.53400826	28.76889439	21.46354027	31.79557565	28.48766743	22.54181507	20.35391385	8.974056004	26.06376355	30.31411486	25.59609822	35.64191081	19.78474201	10.84426194	14.18057545	12.35946261	19.23428319	7.562680441	17.13227518
CG5150-cds	136.9632396	128.6138808	154.1472438	137.7808278	163.1566407	144.2676164	126.1942659	134.6108401	118.7349228	133.3821054	167.5380975	155.2968971	131.0739158	177.122945	148.8960422	142.13382	140.4102673	166.3789697	147.9605584
CG5568-cds	44.2277128	40.61490973	44.87831148	52.99262608	31.07745538	40.57526712	52.92017602	26.92216801	46.33557964	32.33505585	55.84603249	30.55020927	59.35422602	28.91803184	35.45143862	37.07838783	40.39199469	54.8294332	45.1669073
CG5618-cds	161.2171467	145.5367599	169.7570913	198.7223478	134.6689733	166.8094315	181.1498333	188.4551761	162.1745288	163.6962202	183.8265236	132.3842402	121.1815448	159.0491751	170.1669054	162.7329244	159.6445504	156.9256191	130.8282832
CG5969-cds	98.44232849	109.9987139	89.75662297	84.78820172	124.3098215	112.7090753	85.48643819	89.74056004	81.08726438	76.79575764	95.40363883	119.6549863	91.50443178	112.0573734	88.62859655	98.87570088	113.4822708	90.75216529	113.696008
CG6020-cds	97.01562808	82.92210737	85.8541611	113.9341461	101.00173	85.65889725	81.41565542	116.6627281	98.46310674	99.02610854	81.44213071	71.28382163	98.92371003	83.13934154	99.26402813	88.57614871	86.55427434	96.42417562	77.8739781
CG6498-cds	39.94761156	54.15321298	72.19554456	60.94151999	41.43660717	36.06690411	50.88478464	26.92216801	92.67115929	62.64917071	58.17295051	40.73361236	66.77350427	32.53278582	70.90287724	41.1982087	36.54513805	35.92273209	34.26455036
CG6592-cds	88.4554256	86.30668318	64.39062082	74.18967651	67.33448665	63.11708219	71.23869849	83.75785604	52.1275271	72.75387566	95.40363883	73.8296724	89.03133903	57.83606368	74.4480211	98.87570088	67.31999115	45.37608264	52.95430511
CG6745-cds	88.4554256	118.4601534	93.65908483	103.3356208	113.9506697	94.67562328	113.9819176	59.82704003	95.56713301	97.00516755	76.78829467	73.8296724	106.3429883	112.0573734	88.62859655	94.75588001	73.09027611	66.17345386	35.82202993
CG6765-cds	104.1491301	118.4601534	95.61031577	113.9341461	132.0791854	112.7090753	109.9111348	104.69732	136.1107652	125.2983414	111.692065	140.0217925	101.3968028	112.0573734	92.17374041	102.9955218	126.946269	107.7681963	113.696008
CG6843-cds	34.24080991	25.38431858	52.68323522	39.74446956	25.89787948	22.54181507	26.46008801	38.88757602	26.06376355	26.27223288	16.28842614	38.18776159	34.62329851	50.60655572	17.72571931	26.77883566	25.00456814	49.15742287	34.26455036
CG6845-cds	45.65441321	43.99948554	29.26846401	60.94151999	41.43660717	45.08363013	34.60165355	50.85298402	60.81544828	56.58634774	48.86527843	53.46286622	56.88113327	57.83606368	35.45143862	39.13829827	40.39199469	49.15742287	66.97162116
CG6888-cds	52.78791528	40.61490973	50.73200428	26.49631304	49.20597102	42.82944863	38.67243632	50.85298402	66.60739574	42.4397608	39.55760635	38.18776159	66.77350427	36.1475398	42.54172634	39.13829827	46.16227965	58.61077342	38.93698905
CG6910-cds	78.46852271	47.38406136	68.29308269	47.69336347	59.56512281	54.10035616	75.30948126	47.86163202	57.91947455	60.62822972	58.17295051	78.92137394	49.46185502	65.06557164	70.90287724	61.79731305	38.46856637	39.70407231	62.29918248
CG6938-cds	61.34811775	54.15321298	58.53692802	58.29188868	59.56512281	85.65889725	91.59261234	65.80974403	46.33557964	76.79575764	60.49986853	68.73797086	56.88113327	68.68032562	63.81258951	86.51623827	82.7074177	64.28278375	79.43145766
CG7255-cds	18.54710537	16.92287906	23.41477121	10.59852522	7.769363844	40.57526712	16.28313108	17.94811201	17.37584237	10.10470495	25.59609822	20.36680618	19.78474201	18.0737699	21.27086317	26.77883566	19.23428319	15.12536088	12.4598365
CG7272-cds	52.78791528	55.84550088	48.78077335	55.64225738	62.15491076	47.33781164	71.23869849	32.90487202	60.81544828	50.52352476	53.51911447	38.18776159	42.04257676	101.2131114	53.17715793	53.55767131	53.85599292	43.48541253	40.49446861
CG7276-cds	39.94761156	40.61490973	37.07338775	52.99262608	41.43660717	42.82944863	46.81400186	56.83568803	60.81544828	52.54446575	37.23068833	40.73361236	27.20402026	46.99180174	42.54172634	53.55767131	50.00913628	47.26675276	46.72438686
CG7320-cds	47.08111363	71.07609203	50.73200428	55.64225738	59.56512281	60.86290068	61.06174156	35.89622402	63.71142201	82.85858061	72.13445863	43.27946313	74.19278253	75.90983358	77.99316496	45.31802957	80.78398938	62.39211364	73.20153941
CG7369-cds	24.25390702	13.53830324	19.51230934	39.74446956	28.48766743	22.54181507	14.2477397	32.90487202	14.47986864	36.37693783	13.96150812	35.64191081	29.67711301	25.30327786	10.63543159	10.29955218	23.08113982	24.57871143	21.80471387
CG7394-cds	52.78791528	55.84550088	46.82954242	52.99262608	77.69363844	83.40471575	52.92017602	47.86163202	72.39934319	74.77481665	74.46137665	45.8253139	61.82731877	61.45081766	74.4480211	78.27659653	48.08570797	62.39211364	88.77633503
CG7414-cds	55.6413161	52.46092507	52.68323522	47.69336347	72.51406255	63.11708219	73.27408987	50.85298402	57.91947455	72.75387566	60.49986853	56.00871699	64.30041152	54.2213097	85.08345269	57.67749218	55.77942124	49.15742287	51.39682555
CG7519-cds	198.3113574	235.2280189	197.0743243	211.9705043	303.0051899	223.1639692	236.1054007	185.4638241	266.429583	234.4291549	228.037966	254.5850772	220.1052548	263.8770405	262.3406458	228.6500583	196.1896885	213.6457225	238.294373
CG7560-cds	32.8141095	45.69177345	31.21969494	58.29188868	44.02639512	33.8127226	40.70782771	41.87892802	28.95973728	36.37693783	37.23068833	43.27946313	24.73092751	50.60655572	28.3611509	43.25811914	34.62170974	22.68804132	34.26455036
CG7573-cds	148.3768429	123.5370171	115.1226251	129.8319339	142.4383371	117.2174383	166.9020936	122.6454321	136.1107652	115.1936365	137.2881632	147.6593448	121.1815448	119.2868813	155.9863299	115.3549844	119.2525558	143.6909284	126.1558445
CG7630-cds	109.8559318	106.6141381	99.51277764	119.2334087	111.3608818	144.2676164	138.4066142	74.78380003	115.8389491	82.85858061	109.365147	89.10477703	108.816081	119.2868813	102.809172	111.2351635	113.4822708	60.50144353	73.20153941
CG7634-cds	105.5758306	104.9218501	83.90293016	103.3356208	103.5915179	108.2007123	95.66339511	95.72326404	92.67115929	92.96328557	97.73055685	109.4715832	91.50443178	101.2131114	113.4446036	100.9356113	107.7119858	88.86149518	60.74170292
CG7638-cds	54.21461569	52.46092507	48.78077335	58.29188868	46.61618307	56.35453767	69.2033071	44.87028002	49.23155337	40.41881981	53.51911447	38.18776159	61.82731877	75.90983358	49.63201407	67.97704436	50.00913628	43.48541253	63.85666204
CG7768-cds	42.80101239	28.76889439	33.17092588	50.34299477	23.30809153	31.55854109	38.67243632	44.87028002	8.687921183	22.2303509	44.21144239	22.91265695	34.62329851	32.53278582	17.72571931	32.95856696	34.62170974	41.59474242	38.93698905
CG8001-cds	55.6413161	62.61465251	35.12215681	47.69336347	67.33448665	51.84617465	61.06174156	38.88757602	66.60739574	58.60728873	58.17295051	56.00871699	49.46185502	54.2213097	60.26744565	47.37794001	48.08570797	35.92273209	38.93698905
CG8065-cds	14.26700413	21.99974277	11.7073856	10.59852522	28.48766743	13.52508904	22.38930524	14.95676001	28.95973728	12.12564594	23.2691802	25.45850772	12.36546375	21.68852388	31.90629476	18.53919392	15.38742655	15.12536088	20.24723431
CG8072-cds	55.6413161	65.99922832	56.58569709	52.99262608	41.43660717	51.84617465	48.84939325	56.83568803	40.54363219	70.73293467	53.51911447	50.91701545	49.46185502	46.99180174	56.72230179	51.49776088	71.16684779	62.39211364	24.91967299
CG8209-cds	85.60202477	71.07609203	80.0004683	52.99262608	69.9242746	54.10035616	81.41565542	71.79244803	72.39934319	82.85858061	83.76904873	86.55892626	86.55824628	68.68032562	60.26744565	82.3964174	80.78398938	105.8775262	90.33381459
CG8219-cds	51.36121486	50.76863717	76.09800643	71.5400452	38.84681922	60.86290068	71.23869849	50.85298402	40.54363219	46.48164278	48.86527843	56.00871699	49.46185502	50.60655572	60.26744565	74.15677566	40.39199469	54.8294332	80.98893722
CG8281-cds	47.08111363	52.46092507	37.07338775	39.74446956	38.84681922	56.35453767	40.70782771	35.89622402	57.91947455	48.50258377	48.86527843	45.8253139	34.62329851	54.2213097	24.81600703	67.97704436	50.00913628	52.93876309	45.1669073
CG8336-cds	35.66751032	35.53804602	19.51230934	13.24815652	25.89787948	33.8127226	30.53087078	29.91352001	23.16778982	34.35599684	23.2691802	33.09606004	22.25783476	32.53278582	28.3611509	18.53919392	26.92799646	32.14139187	23.36219343
CG8398-cds	22.82720661	25.38431858	23.41477121	15.89778782	23.30809153	18.03345205	14.2477397	20.93946401	26.06376355	18.18846891	23.2691802	15.27510463	24.73092751	32.53278582	38.99658248	28.83874609	17.31085487	32.14139187	26.47715255
CG8541-cds	29.96070867	43.99948554	44.87831148	37.09483825	36.25703127	33.8127226	26.46008801	47.86163202	37.64765846	52.54446575	41.88452437	25.45850772	46.98876227	32.53278582	24.81600703	30.89865653	32.69828142	22.68804132	35.82202993
CG8620-cds	119.8428347	126.9215929	93.65908483	82.13857042	101.00173	112.7090753	132.3004401	104.69732	110.0470017	121.2564594	139.6150812	122.2008371	113.7622665	137.3606512	138.2606106	115.3549844	126.946269	117.2215468	105.9086102
CG8993-cds	68.48161982	69.38380413	62.43938989	71.5400452	72.51406255	78.89635273	56.99095879	86.74920804	69.50336947	70.73293467	55.84603249	66.19212008	84.08515353	61.45081766	74.4480211	94.75588001	82.7074177	79.40814463	63.85666204
CG9129-cds	1030.077698	1050.910789	1012.688855	985.662845	1041.094755	1009.873315	964.7755167	930.3104724	816.6645912	893.2559178	1088.997634	1059.073921	966.9792656	892.844233	893.3762532	964.0380836	1002.106154	882.9429415	988.9995219
CG9130-cds	550.7063594	593.9930549	552.1983543	556.4225738	564.5737727	531.9868356	559.732631	529.4693042	454.6678753	499.1724247	581.7295051	552.4496176	544.0804052	498.8360492	492.7749968	523.2172505	565.4879257	514.26227	563.8076014
CG9194-cds	161.2171467	118.4601534	126.8300107	127.1823026	88.05279024	112.7090753	132.3004401	155.5503041	127.422844	121.2564594	137.2881632	109.4715832	128.600823	119.2868813	131.1703229	144.1937305	117.3291274	85.08015496	66.97162116
CG9592-cds	19.97380578	11.84601534	25.36600214	15.89778782	18.12851564	11.27090753	24.42469662	8.974056004	11.58389491	14.14658693	2.32691802	5.091701545	9.892371003	25.30327786	7.090287724	28.83874609	15.38742655	18.9067011	14.01731606
CG9666-cds	47.08111363	47.38406136	46.82954242	10.59852522	33.66724333	42.82944863	65.13252433	35.89622402	43.43960592	44.46070179	51.19219645	40.73361236	44.51566952	43.37704776	49.63201407	55.61758175	46.16227965	45.37608264	66.97162116
CG9705-cds	129.8297376	164.1519268	140.4886273	145.7297217	183.8749443	160.046887	160.7959194	164.5243601	139.0067389	165.7171612	169.8650155	162.9344494	163.2241216	155.4344211	191.4377685	181.2721183	209.6536867	151.2536088	157.3054358
CG9706-cds	78.46852271	79.53753156	80.0004683	87.43783303	90.64257819	85.65889725	81.41565542	92.73191204	95.56713301	82.85858061	81.44213071	78.92137394	76.66587528	93.98360348	102.809172	80.33650697	80.78398938	119.1122169	119.9259263
Cp18-cds	79.89522312	94.76812271	56.58569709	79.48893911	90.64257819	63.11708219	81.41565542	101.705968	98.46310674	72.75387566	93.07672081	68.73797086	74.19278253	97.59835746	88.62859655	67.97704436	65.39656283	92.6428354	84.10389635
Cp19-cds	32.8141095	40.61490973	33.17092588	31.79557565	36.25703127	33.8127226	38.67243632	20.93946401	28.95973728	34.35599684	46.53836041	38.18776159	54.40804052	36.1475398	24.81600703	41.1982087	42.31542301	41.59474242	34.26455036
Cpr67Fb-cds	27.10730784	50.76863717	25.36600214	26.49631304	23.30809153	29.30435959	26.46008801	41.87892802	31.855711	30.31411486	23.2691802	20.36680618	19.78474201	43.37704776	35.45143862	20.59910435	38.46856637	18.9067011	31.14959124
Cpr72Ea-cds	115.5627334	111.6910018	91.7078539	111.2845148	80.28342639	87.91307876	101.7695693	74.78380003	78.19129065	97.00516755	76.78829467	96.74232935	108.816081	97.59835746	113.4446036	82.3964174	86.55427434	77.51747452	135.5007219
Cpr76Bb-cds	169.7773491	153.9981994	183.4157078	148.379353	155.3872769	184.8428835	166.9020936	164.5243601	167.9664762	171.7799842	195.4611137	193.4846587	158.2779361	191.5819609	219.7989194	177.1522974	178.8788336	206.083042	188.455027
Cpr76Bd-cds	59.92141734	49.07634926	50.73200428	34.44520695	28.48766743	56.35453767	52.92017602	32.90487202	49.23155337	42.4397608	30.24993426	56.00871699	76.66587528	36.1475398	38.99658248	28.83874609	38.46856637	71.84546419	48.28186642
Cpr78Cb-cds	125.5496363	111.6910018	117.073856	105.9852522	88.05279024	121.7258014	85.48643819	122.6454321	118.7349228	113.1726955	102.3843929	94.19647858	81.61206078	130.1311433	106.3543159	78.27659653	125.0228407	90.75216529	59.18422336
Cpr78Cc-cds	74.18842147	79.53753156	74.14677549	84.78820172	77.69363844	90.16726027	97.6987865	68.80109603	69.50336947	74.77481665	93.07672081	96.74232935	81.61206078	75.90983358	106.3543159	88.57614871	103.8651292	77.51747452	73.20153941
Csp-cds	82.74862395	64.30694041	62.43938989	90.08746433	69.9242746	81.15053424	77.34487265	53.84433602	89.77518556	68.71199368	81.44213071	73.8296724	96.45061728	93.98360348	77.99316496	76.2166861	73.09027611	71.84546419	70.08658029
CycH-cds	15.69370454	23.69203068	11.7073856	15.89778782	15.53872769	24.79599657	34.60165355	17.94811201	31.855711	20.20940991	11.6345901	22.91265695	27.20402026	14.45901592	31.90629476	22.65901479	15.38742655	26.46938154	24.91967299
CycJ-cds	124.1229359	167.5365027	185.3669387	158.9778782	150.207701	175.8261575	177.0790505	167.5157121	153.4866076	133.3821054	111.692065	168.026151	136.0201013	119.2868813	212.7086317	148.3135513	171.1851204	168.2696398	169.7652723
Cyp316a1-cds	45.65441321	35.53804602	40.97584961	29.14594434	33.66724333	27.05017808	44.77861048	59.82704003	26.06376355	34.35599684	55.84603249	28.0043585	37.09639126	32.53278582	46.08687021	39.13829827	44.23885133	22.68804132	15.57479562
Dab-cds	14.26700413	11.84601534	19.51230934	18.54741913	15.53872769	6.76254452	12.21234831	8.974056004	28.95973728	16.16752792	6.980754061	22.91265695	9.892371003	21.68852388	3.545143862	12.35946261	23.08113982	17.01603099	18.68975474
Dbi-cds	104.1491301	104.9218501	81.95169923	98.03635824	98.41194203	74.38798972	99.73417789	95.72326404	78.19129065	105.0889315	86.09596675	81.46722472	89.03133903	93.98360348	60.26744565	65.91713392	88.47770266	79.40814463	79.43145766
DCX-EMAP-cds	111.2826322	106.6141381	128.7812416	169.5764034	139.8485492	117.2174383	132.3004401	146.5762481	115.8389491	101.0470495	102.3843929	73.8296724	91.50443178	104.8278654	131.1703229	107.1153426	144.2571239	88.86149518	66.97162116
Ddx1-cds	18.54710537	21.99974277	11.7073856	13.24815652	36.25703127	13.52508904	14.2477397	11.96540801	23.16778982	8.083763962	16.28842614	20.36680618	12.36546375	3.61475398	7.090287724	26.77883566	15.38742655	9.453350551	7.78739781
dlp-cds	65.62821899	55.84550088	60.48815896	42.39410086	64.7446987	67.6254452	67.16791572	56.83568803	75.29531692	58.60728873	37.23068833	38.18776159	51.93494777	65.06557164	67.35773338	65.91713392	48.08570797	35.92273209	54.51178467
Doc3-cds	231.1254669	260.6123375	243.9038668	214.6201356	261.5685828	270.5017808	191.3267902	263.2389761	194.0302398	238.4710369	223.38413	183.3012556	190.4281418	245.8032706	166.6217615	255.428894	259.662823	173.9416501	146.4030788
dpr6-cds	88.4554256	72.76837994	95.61031577	87.43783303	101.00173	90.16726027	87.52182957	92.73191204	78.19129065	121.2564594	109.365147	91.65062781	79.13896803	97.59835746	109.8994597	88.57614871	96.17141593	98.31484573	68.52910073
Drs-cds	510.7587478	551.6858572	519.0274285	508.7292103	536.0861053	531.9868356	484.4231497	541.4347122	558.9229295	483.0048967	463.056686	521.8994083	509.4571067	513.2950651	467.9589898	500.5582357	498.1679345	620.1397961	672.8311708
Dysb-cds	126.9763367	147.2290478	119.025087	129.8319339	152.7974889	126.2341644	138.4066142	116.6627281	130.3188177	161.6752792	132.6343272	112.017434	128.600823	173.508191	152.4411861	135.9540887	125.0228407	121.0028871	84.10389635
eap-cds	47.08111363	25.38431858	35.12215681	39.74446956	36.25703127	45.08363013	38.67243632	29.91352001	55.02350083	32.33505585	41.88452437	28.0043585	22.25783476	39.76229378	35.45143862	28.83874609	26.92799646	34.03206198	42.05194817
Ect4-cds	91.30882642	93.07583481	85.8541611	87.43783303	111.3608818	94.67562328	93.62800373	119.6540801	112.9429754	82.85858061	88.42288477	99.28818012	116.2353593	90.3688495	95.71888427	84.45632784	96.17141593	62.39211364	56.06926423
eg-cds	75.61512188	54.15321298	68.29308269	71.5400452	69.9242746	78.89635273	75.30948126	68.80109603	86.87921183	70.73293467	81.44213071	58.55456777	76.66587528	83.13934154	63.81258951	74.15677566	67.31999115	52.93876309	31.14959124
Eip63E-cds	175.4841508	142.1521841	177.562015	166.9267721	163.1566407	191.6054281	160.7959194	176.4897681	176.6543974	183.9056301	181.4996056	150.2051956	143.4393796	166.2786831	184.3474808	164.7928348	167.3382637	134.2375778	154.1904766
elgi-cds	144.0967417	98.15269852	138.5373963	113.9341461	134.6689733	114.9632568	79.38026403	101.705968	144.7986864	133.3821054	100.0574749	94.19647858	111.2891738	130.1311433	134.7154668	109.1752531	119.2525558	90.75216529	54.51178467
ergic53-cds	129.8297376	130.3061687	134.6349344	82.13857042	134.6689733	56.35453767	105.840352	101.705968	104.2550542	94.98422656	88.42288477	104.3798817	123.6546375	97.59835746	145.3508983	98.87570088	117.3291274	96.42417562	113.696008
Est-6-cds	84.17532436	71.07609203	62.43938989	92.73709563	80.28342639	67.6254452	87.52182957	71.79244803	66.60739574	76.79575764	60.49986853	68.73797086	51.93494777	115.6721274	88.62859655	61.79731305	75.01370443	62.39211364	46.72438686
Fad2-cds	38.52091115	45.69177345	39.02461868	37.09483825	36.25703127	60.86290068	28.4954794	17.94811201	20.27181609	34.35599684	37.23068833	22.91265695	17.31164926	57.83606368	38.99658248	47.37794001	32.69828142	49.15742287	54.51178467
fal-cds	34.24080991	38.92262183	46.82954242	45.04373216	25.89787948	42.82944863	52.92017602	32.90487202	34.75168473	44.46070179	46.53836041	48.37116468	29.67711301	32.53278582	28.3611509	47.37794001	46.16227965	28.36005165	31.14959124
fan-cds	72.76172106	64.30694041	52.68323522	55.64225738	90.64257819	60.86290068	50.88478464	62.81839203	34.75168473	72.75387566	76.78829467	66.19212008	51.93494777	61.45081766	53.17715793	67.97704436	63.47313451	83.18948485	84.10389635
Fhos-cds	32.8141095	52.46092507	48.78077335	58.29188868	46.61618307	51.84617465	34.60165355	77.77515204	37.64765846	54.56540674	65.15370457	45.8253139	46.98876227	50.60655572	56.72230179	43.25811914	36.54513805	35.92273209	35.82202993
Fie-cds	41.37431197	32.15347021	33.17092588	52.99262608	46.61618307	45.08363013	40.70782771	44.87028002	31.855711	48.50258377	53.51911447	35.64191081	32.15020576	28.91803184	42.54172634	49.43785044	38.46856637	43.48541253	40.49446861
foi-cds	107.002531	81.22981947	93.65908483	90.08746433	80.28342639	85.65889725	111.9465262	104.69732	83.9832381	92.96328557	102.3843929	81.46722472	76.66587528	68.68032562	77.99316496	90.63605914	96.17141593	81.29881474	59.18422336
fz-cds	49.93451445	50.76863717	54.63446615	47.69336347	46.61618307	58.60871917	63.09713295	50.85298402	49.23155337	64.6701117	46.53836041	50.91701545	61.82731877	32.53278582	53.17715793	55.61758175	61.5497062	69.95479408	49.83934598
Gale-cds	55.6413161	28.76889439	40.97584961	39.74446956	49.20597102	31.55854109	36.63704494	23.93081601	34.75168473	36.37693783	34.90377031	43.27946313	42.04257676	36.1475398	24.81600703	53.55767131	50.00913628	39.70407231	45.1669073
GAPcenA-cds	47.08111363	42.30719764	42.92708055	29.14594434	41.43660717	40.57526712	42.74321909	26.92216801	43.43960592	38.39787882	46.53836041	35.64191081	27.20402026	25.30327786	49.63201407	57.67749218	40.39199469	28.36005165	32.7070708
gig-cds	74.18842147	52.46092507	80.0004683	87.43783303	69.9242746	76.64217123	61.06174156	59.82704003	69.50336947	46.48164278	51.19219645	68.73797086	71.71968978	65.06557164	53.17715793	63.85722349	73.09027611	37.8134022	51.39682555
GluRIA-cds	131.256438	147.2290478	97.5615467	148.379353	124.3098215	108.2007123	144.5127884	146.5762481	127.422844	137.4239874	146.5958353	150.2051956	136.0201013	130.1311433	134.7154668	156.5531931	136.5634106	136.1282479	127.7133241
Gr64f-cds	17.12040495	10.15372743	13.65861654	13.24815652	28.48766743	6.76254452	18.31852247	11.96540801	8.687921183	14.14658693	9.307672081	12.72925386	14.83855651	14.45901592	14.18057545	16.47928348	25.00456814	5.672010331	10.90235693
Grp-cds	8.560202477	13.53830324	7.804923736	5.299262608	2.589787948	2.254181507	10.17695693	0	5.791947455	4.041881981	9.307672081	5.091701545	9.892371003	3.61475398	7.090287724	14.41937305	7.693713275	5.672010331	12.4598365
GstO3-cds	64.20151858	57.53778879	60.48815896	39.74446956	51.79575896	51.84617465	46.81400186	65.80974403	57.91947455	56.58634774	48.86527843	61.10041854	69.24659702	65.06557164	60.26744565	51.49776088	63.47313451	58.61077342	98.1212124
Gug-cds	51.36121486	93.07583481	74.14677549	82.13857042	72.51406255	63.11708219	79.38026403	80.76650404	104.2550542	82.85858061	88.42288477	91.65062781	79.13896803	90.3688495	88.62859655	96.81579045	67.31999115	60.50144353	32.7070708
GXIVsPLA2-cds	215.4317623	199.6899729	154.1472438	204.0216104	199.413672	193.8596096	223.8930524	230.3341041	156.3825813	185.9265711	188.4803596	193.4846587	190.4281418	209.6557308	237.5246387	179.2122079	184.6491186	215.5363926	264.7715255
Hexo1-cds	39.94761156	42.30719764	37.07338775	42.39410086	56.97533486	27.05017808	28.4954794	35.89622402	40.54363219	44.46070179	51.19219645	43.27946313	27.20402026	61.45081766	42.54172634	47.37794001	36.54513805	30.25072176	45.1669073
hipk-cds	39.94761156	45.69177345	39.02461868	39.74446956	44.02639512	54.10035616	34.60165355	59.82704003	69.50336947	42.4397608	48.86527843	40.73361236	61.82731877	28.91803184	60.26744565	53.55767131	51.9325646	45.37608264	59.18422336
Hsc70-1-cds	91.30882642	79.53753156	81.95169923	79.48893911	56.97533486	72.13380821	83.4510468	89.74056004	101.3590805	105.0889315	72.13445863	66.19212008	66.77350427	122.9016353	67.35773338	82.3964174	96.17141593	60.50144353	62.29918248
Hsp83-cds	1759.121609	1787.056028	1828.303385	1809.69818	1973.418417	1532.843425	1927.515642	1872.586353	1749.168132	1861.286652	1817.322974	1644.619599	1891.915954	1988.114689	1683.943334	1705.60584	2006.135736	1537.1148	1443.783554
Ilp1-cds	436.5703263	406.1490973	452.6855767	418.641746	523.1371655	387.7192192	394.8659288	341.0141282	486.5235863	416.3138441	456.075932	458.253139	370.9639126	412.0819537	446.6881266	420.2217288	500.0913628	423.5101047	538.8879284
Ilp2-cds	71.33502064	43.99948554	76.09800643	50.34299477	56.97533486	72.13380821	44.77861048	50.85298402	69.50336947	66.69105269	58.17295051	61.10041854	61.82731877	68.68032562	56.72230179	74.15677566	55.77942124	56.72010331	76.31649854
Jarid2-cds	155.510345	150.6136236	144.3910891	180.1749287	142.4383371	121.7258014	164.8667022	155.5503041	176.6543974	129.3402234	153.5765893	157.8427479	101.3968028	187.967207	127.625179	164.7928348	111.5588425	115.3308767	87.21885547
Jon65Aiii-cds	136.9632396	116.7678655	144.3910891	164.2771408	85.46300229	166.8094315	122.1234831	119.6540801	124.5268703	141.4658693	146.5958353	157.8427479	131.0739158	104.8278654	131.1703229	125.6545365	144.2571239	122.8935572	157.3054358
kin17-cds	62.77481817	62.61465251	80.0004683	87.43783303	80.28342639	74.38798972	93.62800373	98.71461605	81.08726438	94.98422656	53.51911447	76.37552317	74.19278253	65.06557164	85.08345269	88.57614871	76.93713275	73.7361343	85.66137591
l(3)73Ah-cds	25.68060743	21.99974277	13.65861654	31.79557565	20.71830359	11.27090753	30.53087078	11.96540801	23.16778982	24.25129189	20.94226218	40.73361236	29.67711301	25.30327786	14.18057545	14.41937305	23.08113982	24.57871143	14.01731606
l(3)j2D3-cds	94.16222725	91.3835469	74.14677549	79.48893911	67.33448665	87.91307876	97.6987865	68.80109603	112.9429754	70.73293467	114.018983	81.46722472	101.3968028	79.52458756	63.81258951	65.91713392	61.5497062	85.08015496	70.08658029
LanB2-cds	132.6831384	130.3061687	128.7812416	108.6348835	152.7974889	144.2676164	120.0880917	140.5935441	115.8389491	141.4658693	137.2881632	101.8340309	106.3429883	140.9754052	106.3543159	156.5531931	121.1759841	105.8775262	112.1385285
Lcp65Aa-cds	169.7773491	196.305397	214.6354027	164.2771408	168.3362166	184.8428835	205.5745299	155.5503041	124.5268703	198.0522171	176.8457695	185.8471064	155.8048433	177.122945	155.9863299	166.8527452	190.4194035	228.7710833	197.7999044
ldbr-cds	98.44232849	111.6910018	142.4398582	105.9852522	126.8996095	126.2341644	146.5481797	89.74056004	165.0705025	111.1517545	123.3266551	134.9300909	103.8698955	115.6721274	99.26402813	102.9955218	126.946269	141.8002583	166.6503131
lin-28-cds	121.2695351	138.7676083	150.2447819	124.5326713	142.4383371	135.2508904	122.1234831	173.4984161	150.5906338	157.6333973	176.8457695	152.7510463	140.9662868	119.2868813	155.9863299	123.5946261	144.2571239	156.9256191	112.1385285
LysB-cds	241.1123698	250.45861	216.5866337	217.2697669	220.1319756	238.9432397	266.6362715	227.3427521	237.4698457	196.0312761	225.711048	208.7597633	192.9012346	231.3442547	248.1600703	265.7284461	209.6536867	224.9897431	180.6676292
LysE-cds	770.418223	776.7601487	772.6874499	765.7434468	844.2708711	773.1842568	905.7491665	864.5007284	758.7451167	869.0046259	863.2865856	773.9386348	712.2507123	867.5409552	790.5670812	821.9042636	807.8398938	712.7826315	605.8595496
LysS-cds	119.8428347	94.76812271	130.7324726	90.08746433	108.7710938	99.18398629	95.66339511	107.688672	95.56713301	107.1098725	114.018983	94.19647858	101.3968028	75.90983358	134.7154668	84.45632784	80.78398938	96.42417562	82.54641678
mbf1-cds	55.6413161	38.92262183	52.68323522	42.39410086	49.20597102	27.05017808	52.92017602	38.88757602	49.23155337	46.48164278	41.88452437	56.00871699	34.62329851	32.53278582	42.54172634	57.67749218	50.00913628	45.37608264	24.91967299
Mbs-cds	318.1541921	272.4583528	255.6112524	270.262393	269.3379466	279.5185068	317.5210561	284.1784401	272.2215304	260.7013878	323.4416048	295.3186896	279.4594808	303.6393343	347.4240985	255.428894	321.2125292	323.3045888	348.8754219
Mcm7-cds	21.40050619	10.15372743	17.56107841	23.84668173	23.30809153	20.28763356	22.38930524	8.974056004	23.16778982	24.25129189	25.59609822	12.72925386	19.78474201	3.61475398	7.090287724	16.47928348	23.08113982	18.9067011	21.80471387
MED10-cds	18.54710537	25.38431858	11.7073856	7.948893911	18.12851564	22.54181507	12.21234831	14.95676001	20.27181609	6.062822972	9.307672081	15.27510463	9.892371003	18.0737699	35.45143862	16.47928348	17.31085487	17.01603099	10.90235693
mei-P22-cds	67.05491941	74.46066784	85.8541611	103.3356208	108.7710938	85.65889725	87.52182957	56.83568803	63.71142201	80.83763962	86.09596675	94.19647858	76.66587528	104.8278654	95.71888427	98.87570088	84.63084602	69.95479408	123.0408854
MESR6-cds	48.50781404	33.84575811	35.12215681	23.84668173	38.84681922	36.06690411	48.84939325	53.84433602	43.43960592	56.58634774	37.23068833	50.91701545	37.09639126	36.1475398	31.90629476	45.31802957	48.08570797	45.37608264	51.39682555
Mfap1-cds	35.66751032	37.23033392	64.39062082	15.89778782	54.38554691	20.28763356	46.81400186	41.87892802	17.37584237	28.29317387	34.90377031	40.73361236	37.09639126	25.30327786	28.3611509	32.95856696	57.70284956	22.68804132	34.26455036
miple-cds	138.3899401	145.5367599	128.7812416	132.4815652	150.207701	157.7927055	134.3358314	113.6713761	165.0705025	147.5286923	158.2304254	157.8427479	165.6972143	126.5163893	124.0800352	179.2122079	173.1085487	158.8162893	172.8802314
Mpcp-cds	69.90832023	62.61465251	35.12215681	26.49631304	38.84681922	54.10035616	40.70782771	59.82704003	69.50336947	64.6701117	44.21144239	43.27946313	69.24659702	39.76229378	46.08687021	70.03695479	46.16227965	64.28278375	52.95430511
mri-cds	94.16222725	86.30668318	132.6837035	129.8319339	103.5915179	99.18398629	87.52182957	83.75785604	78.19129065	103.0679905	86.09596675	96.74232935	98.92371003	112.0573734	138.2606106	92.69596958	100.0182726	96.42417562	85.66137591
mRpL12-cds	144.0967417	121.8447292	124.8787798	132.4815652	145.0281251	146.5217979	116.017309	101.705968	115.8389491	135.4030464	88.42288477	112.017434	126.1277303	155.4344211	159.5314738	115.3549844	144.2571239	86.97082507	57.62674379
mRpL46-cds	99.8690289	111.6910018	95.61031577	76.83930781	98.41194203	94.67562328	91.59261234	110.6800241	127.422844	94.98422656	97.73055685	94.19647858	86.55824628	97.59835746	81.53830882	98.87570088	94.24798761	77.51747452	71.64405985
mRpS34-cds	92.73552684	104.9218501	78.04923736	105.9852522	77.69363844	81.15053424	75.30948126	101.705968	127.422844	76.79575764	62.82678655	119.6549863	126.1277303	57.83606368	106.3543159	90.63605914	90.40113098	96.42417562	87.21885547
mRpS5-cds	61.34811775	45.69177345	76.09800643	52.99262608	75.1038505	54.10035616	46.81400186	62.81839203	69.50336947	62.64917071	39.55760635	91.65062781	56.88113327	50.60655572	46.08687021	45.31802957	63.47313451	39.70407231	42.05194817
ms(3)76Cc-cds	74.18842147	82.92210737	89.75662297	76.83930781	75.1038505	90.16726027	85.48643819	74.78380003	98.46310674	105.0889315	97.73055685	104.3798817	108.816081	93.98360348	77.99316496	57.67749218	57.70284956	81.29881474	51.39682555
MsR1-cds	95.58892766	94.76812271	117.073856	103.3356208	113.9506697	92.42144177	105.840352	104.69732	124.5268703	121.2564594	74.46137665	73.8296724	81.61206078	126.5163893	116.9897474	107.1153426	98.09484425	81.29881474	59.18422336
Mtch-cds	78.46852271	74.46066784	120.9763179	90.08746433	64.7446987	92.42144177	83.4510468	71.79244803	78.19129065	80.83763962	90.74980279	66.19212008	74.19278253	86.75409552	92.17374041	70.03695479	92.32455929	62.39211364	49.83934598
MTF-1-cds	29.96070867	25.38431858	29.26846401	37.09483825	23.30809153	15.77927055	34.60165355	20.93946401	28.95973728	28.29317387	34.90377031	38.18776159	49.46185502	18.0737699	35.45143862	26.77883566	30.7748531	22.68804132	29.59211168
mub-cds	11.4136033	10.15372743	11.7073856	7.948893911	18.12851564	15.77927055	20.35391385	20.93946401	8.687921183	8.083763962	9.307672081	17.82095541	19.78474201	7.22950796	14.18057545	24.71892522	17.31085487	9.453350551	12.4598365
Mul1-cds	64.20151858	54.15321298	48.78077335	55.64225738	49.20597102	54.10035616	59.02635018	53.84433602	60.81544828	54.56540674	65.15370457	66.19212008	46.98876227	46.99180174	38.99658248	74.15677566	63.47313451	45.37608264	59.18422336
Naa60-cds	37.09421074	35.53804602	50.73200428	37.09483825	41.43660717	60.86290068	38.67243632	56.83568803	52.1275271	34.35599684	53.51911447	40.73361236	44.51566952	39.76229378	53.17715793	39.13829827	42.31542301	30.25072176	76.31649854
Nc73EF-cds	109.8559318	138.7676083	101.4640086	145.7297217	147.617913	123.9799829	118.0527004	134.6108401	144.7986864	107.1098725	107.0382289	134.9300909	123.6546375	101.2131114	95.71888427	123.5946261	123.0994124	92.6428354	123.0408854
nrm-cds	45.65441321	33.84575811	31.21969494	21.19705043	38.84681922	49.59199315	32.56626217	23.93081601	28.95973728	28.29317387	34.90377031	30.55020927	24.73092751	46.99180174	31.90629476	43.25811914	25.00456814	22.68804132	26.47715255
obst-I-cds	118.4161343	108.306426	115.1226251	140.4304591	67.33448665	108.2007123	144.5127884	104.69732	81.08726438	101.0470495	127.9804911	96.74232935	118.708452	151.8196672	106.3543159	144.1937305	111.5588425	141.8002583	146.4030788
olf413-cds	92.73552684	82.92210737	76.09800643	84.78820172	88.05279024	87.91307876	87.52182957	62.81839203	89.77518556	58.60728873	79.11521269	112.017434	108.816081	72.2950796	67.35773338	78.27659653	76.93713275	54.8294332	71.64405985
Or63a-cds	25.68060743	35.53804602	23.41477121	23.84668173	41.43660717	38.32108561	24.42469662	20.93946401	28.95973728	24.25129189	27.92301624	35.64191081	19.78474201	39.76229378	31.90629476	30.89865653	19.23428319	30.25072176	37.37950949
Or67d-cds	158.3637458	140.4598962	124.8787798	145.7297217	121.7200336	139.7592534	132.3004401	176.4897681	173.7584237	121.2564594	130.3074091	129.8383894	116.2353593	112.0573734	113.4446036	129.7743574	123.0994124	145.5815985	180.6676292
Papss-cds	156.9370454	169.2287906	175.6107841	161.6275095	170.9260046	151.0301609	195.397573	155.5503041	167.9664762	153.5915153	197.7880317	160.3885987	163.2241216	177.122945	216.2537756	181.2721183	173.1085487	162.5976295	168.2077927
pav-cds	182.6176528	165.8442147	140.4886273	166.9267721	152.7974889	160.046887	162.8313108	113.6713761	194.0302398	167.7381022	137.2881632	157.8427479	160.7510288	155.4344211	141.8057545	158.6131035	175.031977	164.4882996	177.5526701
pgant6-cds	132.6831384	157.3827752	146.3423201	166.9267721	145.0281251	142.0134349	144.5127884	125.6367841	173.7584237	165.7171612	176.8457695	142.5676433	163.2241216	144.5901592	191.4377685	160.6730139	190.4194035	156.9256191	157.3054358
PGRP-LC-cds	91.30882642	69.38380413	70.24431363	68.8904139	85.46300229	87.91307876	48.84939325	62.81839203	81.08726438	72.75387566	67.48062259	71.28382163	59.35422602	72.2950796	60.26744565	61.79731305	78.86056106	68.06412397	80.98893722
ppk26-cds	68.48161982	82.92210737	81.95169923	71.5400452	77.69363844	74.38798972	83.4510468	59.82704003	55.02350083	72.75387566	67.48062259	71.28382163	96.45061728	75.90983358	85.08345269	78.27659653	96.17141593	102.096186	96.56373284
Ppm1-cds	252.5259731	219.9974277	228.2940193	201.3719791	186.4647323	187.0970651	181.1498333	227.3427521	179.5503711	214.219745	193.1341957	173.1178525	212.6859766	198.8114689	202.0732001	187.4518496	225.0411133	172.05098	116.8109671
Psn-cds	49.93451445	47.38406136	48.78077335	63.59115129	54.38554691	42.82944863	46.81400186	53.84433602	66.60739574	58.60728873	41.88452437	38.18776159	49.46185502	61.45081766	53.17715793	47.37794001	34.62170974	64.28278375	80.98893722
Ptpmeg-cds	44.2277128	49.07634926	46.82954242	29.14594434	54.38554691	38.32108561	48.84939325	50.85298402	23.16778982	34.35599684	39.55760635	38.18776159	19.78474201	65.06557164	60.26744565	53.55767131	42.31542301	32.14139187	24.91967299
Rab26-cds	57.06801652	76.15295575	54.63446615	84.78820172	51.79575896	40.57526712	95.66339511	68.80109603	49.23155337	76.79575764	58.17295051	68.73797086	64.30041152	68.68032562	60.26744565	67.97704436	46.16227965	64.28278375	57.62674379
Rabex-5-cds	42.80101239	45.69177345	50.73200428	55.64225738	64.7446987	60.86290068	40.70782771	47.86163202	43.43960592	54.56540674	25.59609822	48.37116468	66.77350427	57.83606368	28.3611509	53.55767131	53.85599292	26.46938154	40.49446861
rho-cds	105.5758306	147.2290478	111.2201632	108.6348835	121.7200336	112.7090753	146.5481797	146.5762481	115.8389491	149.5496333	155.9035074	157.8427479	138.493194	140.9754052	109.8994597	133.8941783	132.716554	147.4722686	172.8802314
RhoGDI-cds	273.9264793	225.0742914	185.3669387	262.3134991	248.619643	223.1639692	246.2823576	269.2216801	266.429583	210.177863	207.0957038	264.7684803	242.3630896	224.1147468	255.2503581	199.8113122	271.2033929	215.5363926	224.2770569
RhoGEF64C-cds	174.0574504	181.0748059	181.4644769	156.3282469	142.4383371	157.7927055	162.8313108	200.4205841	188.2382923	183.9056301	209.4226218	173.1178525	205.2666983	180.737699	173.7120492	166.8527452	169.261692	173.9416501	158.8629153
Rint1-cds	29.96070867	49.07634926	54.63446615	47.69336347	67.33448665	72.13380821	34.60165355	59.82704003	43.43960592	46.48164278	48.86527843	56.00871699	34.62329851	50.60655572	60.26744565	49.43785044	57.70284956	64.28278375	60.74170292
Roc1b-cds	54.21461569	84.61439528	68.29308269	63.59115129	69.9242746	58.60871917	71.23869849	68.80109603	55.02350083	56.58634774	55.84603249	81.46722472	54.40804052	72.2950796	70.90287724	53.55767131	69.24341947	62.39211364	71.64405985
RpLP0-cds	107.002531	67.69151622	89.75662297	63.59115129	98.41194203	58.60871917	65.13252433	44.87028002	83.9832381	82.85858061	76.78829467	99.28818012	93.97752453	108.4426194	131.1703229	76.2166861	82.7074177	88.86149518	74.75901897
Rpn10-cds	37.09421074	28.76889439	21.46354027	13.24815652	31.07745538	42.82944863	16.28313108	14.95676001	28.95973728	24.25129189	32.57685228	28.0043585	29.67711301	32.53278582	35.45143862	24.71892522	17.31085487	26.46938154	20.24723431
Sap130-cds	95.58892766	84.61439528	78.04923736	90.08746433	93.23236613	78.89635273	89.55722096	137.6021921	121.6308966	119.2355184	102.3843929	114.5632848	86.55824628	97.59835746	95.71888427	107.1153426	119.2525558	155.034949	169.7652723
Sbp2-cds	14.26700413	1.692287906	9.75615467	5.299262608	5.179575896	4.508363013	20.35391385	5.982704003	17.37584237	4.041881981	6.980754061	5.091701545	7.419278253	14.45901592	7.090287724	12.35946261	11.54056991	9.453350551	7.78739781
scyl-cds	15.69370454	28.76889439	23.41477121	26.49631304	12.94893974	20.28763356	22.38930524	5.982704003	17.37584237	14.14658693	27.92301624	22.91265695	22.25783476	18.0737699	7.090287724	32.95856696	9.617141593	18.9067011	20.24723431
Sgs3-cds	55.6413161	38.92262183	37.07338775	42.39410086	25.89787948	33.8127226	50.88478464	32.90487202	72.39934319	36.37693783	37.23068833	43.27946313	54.40804052	57.83606368	38.99658248	45.31802957	46.16227965	39.70407231	42.05194817
Sgs7-cds	49.93451445	50.76863717	39.02461868	42.39410086	23.30809153	36.06690411	56.99095879	56.83568803	72.39934319	46.48164278	72.13445863	58.55456777	39.56948401	61.45081766	53.17715793	37.07838783	44.23885133	39.70407231	42.05194817
sif-cds	52.78791528	32.15347021	46.82954242	26.49631304	62.15491076	29.30435959	44.77861048	41.87892802	52.1275271	36.37693783	27.92301624	22.91265695	71.71968978	28.91803184	46.08687021	55.61758175	34.62170974	24.57871143	18.68975474
sina-cds	81.32192353	74.46066784	81.95169923	66.2407826	75.1038505	74.38798972	61.06174156	65.80974403	98.46310674	62.64917071	95.40363883	84.01307549	66.77350427	86.75409552	67.35773338	84.45632784	90.40113098	69.95479408	74.75901897
Sin-cds	58.49471693	35.53804602	56.58569709	47.69336347	69.9242746	58.60871917	63.09713295	44.87028002	72.39934319	58.60728873	60.49986853	53.46286622	46.98876227	68.68032562	56.72230179	65.91713392	38.46856637	39.70407231	66.97162116
S-Lap4-cds	42.80101239	60.9223646	33.17092588	47.69336347	38.84681922	40.57526712	50.88478464	44.87028002	46.33557964	40.41881981	37.23068833	56.00871699	56.88113327	43.37704776	49.63201407	39.13829827	42.31542301	41.59474242	40.49446861
slif-cds	72.76172106	89.69125899	80.0004683	74.18967651	59.56512281	90.16726027	75.30948126	59.82704003	98.46310674	66.69105269	58.17295051	48.37116468	71.71968978	108.4426194	70.90287724	67.97704436	59.62627788	71.84546419	96.56373284
Smc5-cds	171.2040495	169.2287906	169.7570913	172.2260347	155.3872769	182.588702	179.1144419	137.6021921	167.9664762	173.8009252	160.5573434	190.9388079	136.0201013	148.2049132	198.5280563	160.6730139	165.4148354	177.7229904	140.1731606
Spn77Ba-cds	194.0312562	226.7665793	267.318638	198.7223478	246.0298551	238.9432397	232.0346179	236.3168081	280.9094516	226.3453909	307.1531787	218.9431664	222.5783476	187.967207	343.8789546	249.2491626	217.3474	209.8643822	180.6676292
Sras-cds	201.1647582	235.2280189	220.4890955	198.7223478	282.2868863	205.1305171	207.6099213	206.4032881	188.2382923	240.4919779	211.7495399	201.122211	205.2666983	238.5737627	226.8892072	197.7514018	219.2708283	200.4110317	160.4203949
Srp9-cds	136.9632396	125.229305	105.3664704	116.5837774	103.5915179	130.7425274	111.9465262	89.74056004	115.8389491	129.3402234	104.7113109	112.017434	91.50443178	122.9016353	88.62859655	94.75588001	94.24798761	100.2055158	93.44877372
srpk79D-cds	54.21461569	57.53778879	44.87831148	50.34299477	44.02639512	51.84617465	79.38026403	59.82704003	55.02350083	64.6701117	53.51911447	53.46286622	54.40804052	54.2213097	77.99316496	57.67749218	57.70284956	35.92273209	32.7070708
Ssk-cds	107.002531	84.61439528	117.073856	95.38672694	116.5404577	94.67562328	79.38026403	116.6627281	110.0470017	119.2355184	107.0382289	84.01307549	128.600823	93.98360348	99.26402813	90.63605914	90.40113098	122.8935572	105.9086102
ste14-cds	94.16222725	104.9218501	78.04923736	84.78820172	69.9242746	67.6254452	103.8049607	71.79244803	83.9832381	80.83763962	86.09596675	124.7466878	81.61206078	79.52458756	85.08345269	76.2166861	111.5588425	98.31484573	95.00625328
Taf4-cds	38.52091115	42.30719764	25.36600214	31.79557565	38.84681922	29.30435959	24.42469662	26.92216801	26.06376355	34.35599684	32.57685228	33.09606004	12.36546375	28.91803184	21.27086317	20.59910435	42.31542301	37.8134022	37.37950949
tap-cds	168.3506487	191.2285333	160.0009366	174.8756661	181.2851564	175.8261575	134.3358314	167.5157121	165.0705025	153.5915153	155.9035074	157.8427479	123.6546375	166.2786831	170.1669054	170.9725661	196.1896885	181.5043306	172.8802314
TfIIEbeta-cds	47.08111363	59.23007669	54.63446615	84.78820172	51.79575896	69.87962671	50.88478464	56.83568803	66.60739574	66.69105269	51.19219645	73.8296724	84.08515353	61.45081766	70.90287724	63.85722349	44.23885133	52.93876309	45.1669073
tipE-cds	122.6962355	143.844472	134.6349344	140.4304591	103.5915179	112.7090753	150.6189625	140.5935441	165.0705025	139.4449283	141.9419992	134.9300909	126.1277303	101.2131114	99.26402813	131.8342678	157.7211221	132.3469077	118.3684467
TMS1-cds	89.88212601	79.53753156	52.68323522	55.64225738	49.20597102	60.86290068	79.38026403	62.81839203	72.39934319	54.56540674	53.51911447	53.46286622	89.03133903	72.2950796	85.08345269	63.85722349	71.16684779	62.39211364	68.52910073
Tom20-cds	21.40050619	21.99974277	13.65861654	23.84668173	25.89787948	18.03345205	6.106174156	17.94811201	17.37584237	14.14658693	16.28842614	28.0043585	12.36546375	14.45901592	17.72571931	16.47928348	28.85142478	26.46938154	20.24723431
Trn-cds	99.8690289	96.46041062	83.90293016	100.6859895	80.28342639	90.16726027	87.52182957	86.74920804	124.5268703	88.92140358	88.42288477	78.92137394	116.2353593	65.06557164	99.26402813	88.57614871	90.40113098	81.29881474	96.56373284
UbcD4-cds	82.74862395	81.22981947	93.65908483	58.29188868	106.1813059	94.67562328	95.66339511	104.69732	98.46310674	94.98422656	88.42288477	78.92137394	74.19278253	104.8278654	88.62859655	98.87570088	94.24798761	94.53350551	80.98893722
VhaM9.7-a-cds	42.80101239	38.92262183	29.26846401	23.84668173	38.84681922	38.32108561	38.67243632	29.91352001	37.64765846	36.37693783	37.23068833	45.8253139	22.25783476	39.76229378	46.08687021	45.31802957	28.85142478	11.34402066	18.68975474
vih-cds	38.52091115	33.84575811	44.87831148	21.19705043	33.66724333	33.8127226	52.92017602	38.88757602	17.37584237	24.25129189	32.57685228	15.27510463	37.09639126	28.91803184	46.08687021	22.65901479	30.7748531	26.46938154	48.28186642
vsg-cds	49.93451445	32.15347021	33.17092588	60.94151999	46.61618307	47.33781164	24.42469662	65.80974403	43.43960592	38.39787882	51.19219645	30.55020927	46.98876227	46.99180174	49.63201407	45.31802957	53.85599292	37.8134022	31.14959124
wac-cds	15.69370454	27.07660649	27.31723308	13.24815652	23.30809153	20.28763356	30.53087078	11.96540801	11.58389491	30.31411486	20.94226218	15.27510463	24.73092751	10.84426194	17.72571931	22.65901479	28.85142478	20.79737121	15.57479562
yellow-k-cds	122.6962355	131.9984566	120.9763179	137.7808278	132.0791854	117.2174383	124.1588745	146.5762481	147.6946601	159.6543383	102.3843929	132.3842402	155.8048433	137.3606512	116.9897474	113.2950739	136.5634106	117.2215468	118.3684467
Z600-cds	47.08111363	62.61465251	64.39062082	50.34299477	51.79575896	31.55854109	42.74321909	56.83568803	34.75168473	58.60728873	65.15370457	66.19212008	51.93494777	72.2950796	46.08687021	61.79731305	53.85599292	28.36005165	60.74170292
Zasp66-cds	47.08111363	60.9223646	46.82954242	39.74446956	33.66724333	69.87962671	36.63704494	23.93081601	55.02350083	58.60728873	48.86527843	43.27946313	56.88113327	54.2213097	38.99658248	55.61758175	53.85599292	58.61077342	51.39682555
RpL15-cds	151.2302438	147.2290478	148.293551	143.0800904	155.3872769	128.4883459	156.7251367	131.6194881	202.7181609	173.8009252	123.3266551	129.8383894	158.2779361	159.0491751	152.4411861	150.3734618	144.2571239	173.9416501	127.7133241
Act87E-cds	232.5521673	226.7665793	236.098943	262.3134991	212.3626117	189.3512466	238.1407921	254.2649201	188.2382923	214.219745	255.9609822	226.5807187	247.3092751	292.7950724	194.9829124	212.1707748	221.1942566	211.7550523	210.2597409
alpha-Est2-cds	121.2695351	87.99897109	66.34185176	113.9341461	98.41194203	108.2007123	91.59261234	119.6540801	98.46310674	123.2774004	72.13445863	78.92137394	71.71968978	104.8278654	109.8994597	115.3549844	98.09484425	90.75216529	76.31649854
alphaTub84B-cds	536.4393552	556.7627209	538.5397378	543.1744173	616.3695317	529.7326541	624.8651553	601.2617523	472.0437176	541.6121855	614.3063574	667.0129024	571.2844255	516.9098191	595.5841688	589.1343844	492.3976496	561.5290227	635.4516613
AnxB9-cds	91.30882642	84.61439528	68.29308269	74.18967651	62.15491076	69.87962671	81.41565542	80.76650404	92.67115929	70.73293467	74.46137665	99.28818012	111.2891738	46.99180174	131.1703229	107.1153426	76.93713275	83.18948485	104.3511307
Arl2-cds	114.136033	104.9218501	101.4640086	98.03635824	95.82215408	94.67562328	113.9819176	101.705968	115.8389491	117.2145775	102.3843929	147.6593448	113.7622665	61.45081766	127.625179	117.4148948	103.8651292	115.3308767	143.2881197
Arp1-cds	105.5758306	98.15269852	99.51277764	90.08746433	116.5404577	87.91307876	83.4510468	86.74920804	95.56713301	88.92140358	109.365147	104.3798817	138.493194	122.9016353	113.4446036	105.0554322	111.5588425	113.4402066	79.43145766
Arpc3A-cds	48.50781404	23.69203068	25.36600214	52.99262608	33.66724333	36.06690411	32.56626217	29.91352001	40.54363219	34.35599684	30.24993426	35.64191081	34.62329851	36.1475398	14.18057545	6.179731305	25.00456814	20.79737121	9.344877372
ash2-cds	47.08111363	57.53778879	37.07338775	42.39410086	41.43660717	38.32108561	54.95556741	89.74056004	63.71142201	46.48164278	51.19219645	63.64626931	49.46185502	28.91803184	49.63201407	53.55767131	51.9325646	49.15742287	54.51178467
Atg14-cds	35.66751032	30.4611823	42.92708055	31.79557565	28.48766743	54.10035616	46.81400186	44.87028002	31.855711	36.37693783	32.57685228	45.8253139	32.15020576	36.1475398	42.54172634	47.37794001	50.00913628	43.48541253	26.47715255
atms-cds	101.2957293	76.15295575	81.95169923	79.48893911	95.82215408	126.2341644	83.4510468	104.69732	81.08726438	125.2983414	90.74980279	124.7466878	93.97752453	68.68032562	85.08345269	94.75588001	88.47770266	81.29881474	80.98893722
Atpalpha-cds	174.0574504	187.8439575	177.562015	174.8756661	155.3872769	146.5217979	166.9020936	167.5157121	176.6543974	200.0731581	181.4996056	155.2968971	178.0626781	253.0327786	170.1669054	189.51176	194.2662602	234.4430937	249.1967299
aur-cds	44.2277128	52.46092507	31.21969494	66.2407826	46.61618307	63.11708219	50.88478464	80.76650404	66.60739574	52.54446575	44.21144239	33.09606004	34.62329851	46.99180174	35.45143862	30.89865653	42.31542301	43.48541253	31.14959124
bai-cds	32.8141095	37.23033392	25.36600214	26.49631304	33.66724333	42.82944863	34.60165355	35.89622402	40.54363219	30.31411486	25.59609822	33.09606004	34.62329851	39.76229378	49.63201407	32.95856696	23.08113982	24.57871143	24.91967299
bap-cds	101.2957293	77.84524366	99.51277764	71.5400452	77.69363844	78.89635273	95.66339511	95.72326404	110.0470017	90.94234457	88.42288477	76.37552317	84.08515353	104.8278654	102.809172	70.03695479	90.40113098	94.53350551	82.54641678
beta4GalT7-cds	178.3375516	153.9981994	142.4398582	137.7808278	155.3872769	135.2508904	140.4420056	173.4984161	194.0302398	155.6124563	193.1341957	188.3929572	116.2353593	140.9754052	198.5280563	129.7743574	182.7256903	119.1122169	146.4030788
Bili-cds	68.48161982	47.38406136	52.68323522	82.13857042	75.1038505	74.38798972	56.99095879	29.91352001	69.50336947	56.58634774	39.55760635	56.00871699	84.08515353	32.53278582	38.99658248	67.97704436	76.93713275	71.84546419	66.97162116
blp-cds	31.38740908	25.38431858	31.21969494	37.09483825	25.89787948	27.05017808	18.31852247	23.93081601	31.855711	34.35599684	11.6345901	25.45850772	19.78474201	25.30327786	24.81600703	14.41937305	25.00456814	13.23469077	15.57479562
bnk-cds	42.80101239	59.23007669	62.43938989	58.29188868	95.82215408	54.10035616	69.2033071	65.80974403	57.91947455	50.52352476	65.15370457	56.00871699	69.24659702	61.45081766	53.17715793	57.67749218	73.09027611	56.72010331	63.85666204
BRWD3-cds	208.2982603	214.920564	232.1964812	209.320873	230.4911274	198.3679726	264.6008801	227.3427521	208.5101084	196.0312761	230.364884	201.122211	262.1478316	224.1147468	219.7989194	234.8297896	225.0411133	240.115104	238.294373
Burs-cds	44.2277128	47.38406136	42.92708055	42.39410086	23.30809153	36.06690411	34.60165355	38.88757602	34.75168473	24.25129189	37.23068833	40.73361236	51.93494777	39.76229378	31.90629476	45.31802957	25.00456814	30.25072176	38.93698905
C15-cds	57.06801652	69.38380413	42.92708055	34.44520695	59.56512281	56.35453767	38.67243632	35.89622402	34.75168473	54.56540674	39.55760635	53.46286622	46.98876227	50.60655572	46.08687021	59.73740262	63.47313451	43.48541253	43.60942774
Cad86C-cds	169.7773491	165.8442147	191.2206315	182.82456	173.5157925	211.8930616	140.4420056	188.4551761	194.0302398	191.9893941	169.8650155	168.026151	210.2128838	166.2786831	170.1669054	183.3320287	153.8742655	145.5815985	154.1904766
Cad99C-cds	131.256438	159.0750631	158.0497057	135.1311965	137.2587613	142.0134349	148.5835711	167.5157121	156.3825813	171.7799842	148.9227533	150.2051956	138.493194	169.8934371	138.2606106	144.1937305	153.8742655	156.9256191	196.2424248
Cbp20-cds	44.2277128	38.92262183	31.21969494	45.04373216	46.61618307	56.35453767	48.84939325	44.87028002	43.43960592	44.46070179	34.90377031	48.37116468	32.15020576	32.53278582	42.54172634	43.25811914	46.16227965	54.8294332	43.60942774
Cby-cds	25.68060743	23.69203068	37.07338775	26.49631304	25.89787948	15.77927055	38.67243632	17.94811201	28.95973728	32.33505585	23.2691802	30.55020927	44.51566952	28.91803184	42.54172634	22.65901479	25.00456814	26.46938154	14.01731606
Cdc16-cds	473.6645371	509.3786596	442.929422	543.1744173	372.9294645	520.715928	496.635498	478.6163202	434.3960592	511.2980706	463.056686	544.8120653	511.9301994	484.3770333	478.5944214	523.2172505	436.6182283	527.4969607	518.6406941
cd-cds	107.002531	86.30668318	91.7078539	124.5326713	77.69363844	90.16726027	79.38026403	86.74920804	75.29531692	86.90046259	53.51911447	71.28382163	93.97752453	75.90983358	102.809172	80.33650697	86.55427434	98.31484573	54.51178467
Cdep-cds	245.392471	228.4588673	220.4890955	262.3134991	264.1583707	247.9599657	193.3621816	272.2130321	254.845688	206.135981	228.037966	259.6767788	217.6321621	267.4917945	198.5280563	220.4104166	194.2662602	213.6457225	236.7368934
CecA2-cds	186.8977541	142.1521841	214.6354027	190.7734539	163.1566407	184.8428835	158.7605281	191.4465281	159.278555	202.0940991	151.2496713	180.7554048	202.7936056	191.5819609	184.3474808	183.3320287	201.9599735	198.5203616	247.6392504
CecC-cds	19.97380578	33.84575811	27.31723308	45.04373216	25.89787948	45.08363013	18.31852247	35.89622402	40.54363219	26.27223288	34.90377031	28.0043585	24.73092751	25.30327786	17.72571931	39.13829827	23.08113982	35.92273209	31.14959124
CG10032-cds	55.6413161	65.99922832	89.75662297	71.5400452	56.97533486	67.6254452	61.06174156	71.79244803	52.1275271	58.60728873	51.19219645	76.37552317	76.66587528	61.45081766	46.08687021	57.67749218	67.31999115	81.29881474	66.97162116
CG10053-cds	57.06801652	55.84550088	50.73200428	37.09483825	54.38554691	78.89635273	69.2033071	53.84433602	49.23155337	78.81669863	67.48062259	53.46286622	37.09639126	57.83606368	77.99316496	47.37794001	75.01370443	77.51747452	51.39682555
CG10086-cds	47.08111363	64.30694041	54.63446615	68.8904139	36.25703127	60.86290068	65.13252433	38.88757602	40.54363219	56.58634774	53.51911447	43.27946313	56.88113327	61.45081766	38.99658248	41.1982087	51.9325646	39.70407231	48.28186642
CG10098-cds	39.94761156	42.30719764	52.68323522	50.34299477	51.79575896	74.38798972	56.99095879	74.78380003	60.81544828	54.56540674	53.51911447	53.46286622	74.19278253	61.45081766	85.08345269	76.2166861	42.31542301	62.39211364	71.64405985
CG10277-cds	64.20151858	45.69177345	54.63446615	45.04373216	44.02639512	65.37126369	54.95556741	41.87892802	63.71142201	74.77481665	58.17295051	40.73361236	51.93494777	36.1475398	46.08687021	49.43785044	51.9325646	47.26675276	46.72438686
CG10298-cds	29.96070867	43.99948554	37.07338775	55.64225738	33.66724333	40.57526712	32.56626217	32.90487202	63.71142201	50.52352476	32.57685228	38.18776159	34.62329851	43.37704776	42.54172634	39.13829827	34.62170974	37.8134022	26.47715255
CG10365-cds	84.17532436	77.84524366	107.3177014	90.08746433	75.1038505	72.13380821	97.6987865	50.85298402	95.56713301	56.58634774	69.80754061	96.74232935	96.45061728	79.52458756	88.62859655	72.09686523	88.47770266	94.53350551	160.4203949
CG10841-cds	112.7093326	103.2295622	85.8541611	74.18967651	88.05279024	105.9465308	109.9111348	50.85298402	86.87921183	99.02610854	97.73055685	71.28382163	79.13896803	57.83606368	95.71888427	76.2166861	88.47770266	66.17345386	74.75901897
CG10919-cds	24.25390702	30.4611823	17.56107841	23.84668173	10.35915179	22.54181507	24.42469662	17.94811201	20.27181609	10.10470495	16.28842614	25.45850772	22.25783476	21.68852388	17.72571931	16.47928348	25.00456814	17.01603099	17.13227518
CG11168-cds	79.89522312	94.76812271	70.24431363	68.8904139	95.82215408	87.91307876	81.41565542	62.81839203	86.87921183	60.62822972	93.07672081	56.00871699	66.77350427	93.98360348	99.26402813	86.51623827	84.63084602	102.096186	82.54641678
CG1126-cds	102.7224297	101.5372743	130.7324726	84.78820172	126.8996095	144.2676164	103.8049607	143.5848961	115.8389491	94.98422656	127.9804911	122.2008371	101.3968028	86.75409552	116.9897474	98.87570088	90.40113098	90.75216529	102.7936511
CG11391-cds	74.18842147	84.61439528	101.4640086	82.13857042	75.1038505	85.65889725	69.2033071	53.84433602	86.87921183	72.75387566	76.78829467	99.28818012	59.35422602	72.2950796	81.53830882	63.85722349	57.70284956	90.75216529	59.18422336
CG11407-cds	22.82720661	11.84601534	21.46354027	21.19705043	15.53872769	15.77927055	22.38930524	11.96540801	28.95973728	30.31411486	11.6345901	25.45850772	19.78474201	14.45901592	35.45143862	10.29955218	23.08113982	22.68804132	26.47715255
CG11453-cds	124.1229359	115.0755776	107.3177014	121.88304	126.8996095	112.7090753	120.0880917	107.688672	127.422844	86.90046259	144.2689173	71.28382163	81.61206078	126.5163893	88.62859655	119.4748052	115.4056991	85.08015496	63.85666204
CG11608-cds	62.77481817	72.76837994	50.73200428	45.04373216	49.20597102	83.40471575	54.95556741	89.74056004	52.1275271	76.79575764	67.48062259	66.19212008	61.82731877	72.2950796	92.17374041	63.85722349	50.00913628	103.9868561	93.44877372
CG11668-cds	27.10730784	30.4611823	25.36600214	37.09483825	41.43660717	22.54181507	38.67243632	35.89622402	57.91947455	32.33505585	44.21144239	35.64191081	34.62329851	25.30327786	46.08687021	61.79731305	48.08570797	43.48541253	29.59211168
CG11671-cds	98.44232849	91.3835469	107.3177014	103.3356208	108.7710938	99.18398629	111.9465262	83.75785604	112.9429754	105.0889315	107.0382289	104.3798817	96.45061728	101.2131114	92.17374041	82.3964174	109.6354142	102.096186	80.98893722
CG11771-cds	22.82720661	23.69203068	25.36600214	29.14594434	41.43660717	38.32108561	24.42469662	38.88757602	46.33557964	14.14658693	39.55760635	38.18776159	42.04257676	7.22950796	35.45143862	26.77883566	28.85142478	37.8134022	32.7070708
CG11786-cds	27.10730784	50.76863717	44.87831148	58.29188868	77.69363844	56.35453767	40.70782771	44.87028002	72.39934319	48.50258377	60.49986853	25.45850772	37.09639126	39.76229378	70.90287724	35.0184774	59.62627788	41.59474242	31.14959124
CG11975-cds	114.136033	81.22981947	78.04923736	100.6859895	95.82215408	96.92980479	118.0527004	56.83568803	95.56713301	90.94234457	111.692065	84.01307549	103.8698955	86.75409552	102.809172	63.85722349	65.39656283	85.08015496	104.3511307
CG1213-cds	75.61512188	74.46066784	81.95169923	60.94151999	75.1038505	67.6254452	65.13252433	80.76650404	57.91947455	90.94234457	74.46137665	68.73797086	81.61206078	68.68032562	70.90287724	63.85722349	80.78398938	56.72010331	54.51178467
CG12170-cds	166.9239483	164.1519268	158.0497057	161.6275095	176.1055805	189.3512466	177.0790505	140.5935441	170.8624499	175.8218662	160.5573434	162.9344494	155.8048433	166.2786831	152.4411861	179.2122079	161.5679788	162.5976295	104.3511307
CG12279-cds	102.7224297	94.76812271	103.4152395	79.48893911	106.1813059	81.15053424	99.73417789	86.74920804	92.67115929	88.92140358	79.11521269	94.19647858	106.3429883	75.90983358	145.3508983	102.9955218	100.0182726	98.31484573	102.7936511
CG12290-cds	156.9370454	191.2285333	160.0009366	116.5837774	132.0791854	209.6388801	179.1144419	173.4984161	170.8624499	165.7171612	176.8457695	160.3885987	145.9124723	155.4344211	141.8057545	168.9126557	144.2571239	173.9416501	199.3573839
CG12347-cds	25.68060743	13.53830324	17.56107841	23.84668173	36.25703127	18.03345205	18.31852247	20.93946401	20.27181609	16.16752792	30.24993426	48.37116468	22.25783476	18.0737699	35.45143862	24.71892522	15.38742655	22.68804132	20.24723431
CG12582-cds	97.01562808	125.229305	146.3423201	151.0289843	98.41194203	142.0134349	124.1588745	134.6108401	115.8389491	111.1517545	123.3266551	140.0217925	128.600823	133.7458973	148.8960422	158.6131035	142.3336956	130.4562376	80.98893722
CG12594-cds	251.0992727	245.3817463	247.8063286	291.4594434	266.7481587	234.4348767	293.0963595	236.3168081	211.4060821	244.5338599	262.9417363	229.1265695	262.1478316	278.3360564	255.2503581	249.2491626	269.2799646	211.7550523	300.5935555
CG12877-cds	31.38740908	43.99948554	27.31723308	23.84668173	62.15491076	13.52508904	56.99095879	47.86163202	26.06376355	42.4397608	37.23068833	20.36680618	22.25783476	39.76229378	10.63543159	47.37794001	32.69828142	22.68804132	21.80471387
CG12880-cds	175.4841508	172.6133664	220.4890955	180.1749287	160.5668528	196.1137911	209.6453127	188.4551761	167.9664762	143.4868103	202.4418678	175.6637033	187.9550491	198.8114689	205.618344	170.9725661	171.1851204	211.7550523	233.6219343
CG12947-cds	91.30882642	91.3835469	107.3177014	111.2845148	75.1038505	87.91307876	77.34487265	65.80974403	81.08726438	99.02610854	83.76904873	86.55892626	69.24659702	83.13934154	99.26402813	76.2166861	101.9417009	58.61077342	63.85666204
CG13407-cds	67.05491941	47.38406136	46.82954242	55.64225738	38.84681922	47.33781164	54.95556741	35.89622402	60.81544828	40.41881981	74.46137665	38.18776159	56.88113327	68.68032562	49.63201407	53.55767131	53.85599292	49.15742287	84.10389635
CG13606-cds	108.4292314	82.92210737	105.3664704	119.2334087	119.1302456	128.4883459	113.9819176	107.688672	72.39934319	113.1726955	134.9612452	112.017434	91.50443178	101.2131114	99.26402813	129.7743574	125.0228407	94.53350551	98.1212124
CG13613-cds	71.33502064	52.46092507	56.58569709	55.64225738	72.51406255	81.15053424	44.77861048	53.84433602	55.02350083	66.69105269	46.53836041	61.10041854	69.24659702	39.76229378	56.72230179	49.43785044	53.85599292	64.28278375	45.1669073
CG13614-cds	39.94761156	54.15321298	52.68323522	66.2407826	51.79575896	49.59199315	50.88478464	41.87892802	55.02350083	56.58634774	62.82678655	56.00871699	54.40804052	39.76229378	31.90629476	30.89865653	44.23885133	54.8294332	57.62674379
CG13617-cds	57.06801652	40.61490973	83.90293016	76.83930781	54.38554691	78.89635273	77.34487265	83.75785604	69.50336947	44.46070179	62.82678655	66.19212008	79.13896803	57.83606368	85.08345269	82.3964174	69.24341947	56.72010331	28.03463212
CG13627-cds	52.78791528	74.46066784	48.78077335	79.48893911	44.02639512	74.38798972	77.34487265	53.84433602	49.23155337	56.58634774	55.84603249	66.19212008	81.61206078	50.60655572	49.63201407	53.55767131	46.16227965	98.31484573	82.54641678
CG13631-cds	65.62821899	67.69151622	27.31723308	63.59115129	31.07745538	56.35453767	50.88478464	62.81839203	55.02350083	58.60728873	39.55760635	76.37552317	32.15020576	57.83606368	70.90287724	55.61758175	44.23885133	37.8134022	66.97162116
CG13654-cds	18.54710537	27.07660649	39.02461868	15.89778782	18.12851564	42.82944863	30.53087078	17.94811201	26.06376355	26.27223288	32.57685228	25.45850772	12.36546375	25.30327786	28.3611509	28.83874609	23.08113982	17.01603099	17.13227518
CG13658-cds	235.4055681	235.2280189	234.1477121	257.0142365	261.5685828	256.9766918	260.5300973	212.3859921	272.2215304	194.0103351	246.6533102	229.1265695	217.6321621	245.8032706	276.5212212	269.848267	200.0365451	259.0218051	263.214046
CG13827-cds	32.8141095	45.69177345	48.78077335	39.74446956	64.7446987	58.60871917	44.77861048	32.90487202	46.33557964	58.60728873	41.88452437	45.8253139	37.09639126	54.2213097	38.99658248	37.07838783	36.54513805	35.92273209	37.37950949
CG13838-cds	17.12040495	8.461439528	29.26846401	10.59852522	10.35915179	15.77927055	42.74321909	17.94811201	17.37584237	10.10470495	18.61534416	7.637552317	24.73092751	14.45901592	10.63543159	20.59910435	17.31085487	9.453350551	17.13227518
CG13843-cds	32.8141095	32.15347021	42.92708055	31.79557565	23.30809153	27.05017808	24.42469662	26.92216801	31.855711	36.37693783	32.57685228	38.18776159	27.20402026	28.91803184	24.81600703	39.13829827	26.92799646	18.9067011	18.68975474
CG14257-cds	49.93451445	45.69177345	52.68323522	26.49631304	56.97533486	47.33781164	63.09713295	59.82704003	43.43960592	52.54446575	72.13445863	45.8253139	66.77350427	65.06557164	42.54172634	63.85722349	53.85599292	43.48541253	34.26455036
CG1427-cds	97.01562808	115.0755776	134.6349344	129.8319339	111.3608818	94.67562328	136.3712228	113.6713761	104.2550542	109.1308135	104.7113109	140.0217925	118.708452	169.8934371	102.809172	150.3734618	155.7976938	124.7842273	112.1385285
CG14285-cds	62.77481817	79.53753156	52.68323522	47.69336347	64.7446987	72.13380821	59.02635018	83.75785604	72.39934319	58.60728873	81.44213071	84.01307549	64.30041152	75.90983358	67.35773338	65.91713392	67.31999115	96.42417562	99.67869197
CG14286-cds	47.08111363	62.61465251	64.39062082	31.79557565	56.97533486	38.32108561	52.92017602	44.87028002	43.43960592	64.6701117	60.49986853	63.64626931	61.82731877	28.91803184	53.17715793	41.1982087	59.62627788	60.50144353	60.74170292
CG14302-cds	151.2302438	125.229305	212.6841718	153.6786156	142.4383371	142.0134349	130.2650487	128.6281361	165.0705025	149.5496333	193.1341957	203.6680618	140.9662868	130.1311433	145.3508983	164.7928348	167.3382637	190.9576811	200.9148635
CG14314-cds	67.05491941	72.76837994	76.09800643	95.38672694	64.7446987	47.33781164	46.81400186	41.87892802	46.33557964	56.58634774	72.13445863	58.55456777	46.98876227	83.13934154	49.63201407	55.61758175	73.09027611	51.04809298	23.36219343
CG14315-cds	72.76172106	40.61490973	46.82954242	58.29188868	49.20597102	58.60871917	46.81400186	47.86163202	55.02350083	64.6701117	62.82678655	66.19212008	69.24659702	65.06557164	46.08687021	59.73740262	50.00913628	64.28278375	54.51178467
CG14317-cds	11.4136033	8.461439528	9.75615467	10.59852522	15.53872769	18.03345205	16.28313108	14.95676001	20.27181609	16.16752792	11.6345901	10.18340309	22.25783476	14.45901592	7.090287724	14.41937305	15.38742655	7.562680441	18.68975474
CG14321-cds	28.53400826	49.07634926	23.41477121	47.69336347	23.30809153	22.54181507	32.56626217	47.86163202	31.855711	34.35599684	27.92301624	35.64191081	29.67711301	7.22950796	28.3611509	16.47928348	21.1577115	30.25072176	12.4598365
CG14354-cds	115.5627334	126.9215929	126.8300107	119.2334087	90.64257819	105.9465308	109.9111348	131.6194881	139.0067389	105.0889315	102.3843929	150.2051956	118.708452	112.0573734	102.809172	109.1752531	96.17141593	94.53350551	104.3511307
CG14515-cds	27.10730784	30.4611823	31.21969494	23.84668173	23.30809153	22.54181507	12.21234831	23.93081601	17.37584237	34.35599684	25.59609822	28.0043585	22.25783476	21.68852388	17.72571931	16.47928348	26.92799646	20.79737121	18.68975474
CG14516-cds	37.09421074	49.07634926	52.68323522	55.64225738	38.84681922	58.60871917	48.84939325	38.88757602	52.1275271	66.69105269	30.24993426	66.19212008	42.04257676	72.2950796	31.90629476	67.97704436	50.00913628	64.28278375	26.47715255
CG14608-cds	11.4136033	5.076863717	0	13.24815652	12.94893974	6.76254452	12.21234831	5.982704003	2.895973728	8.083763962	2.32691802	7.637552317	4.946185502	3.61475398	10.63543159	8.23964174	1.923428319	5.672010331	14.01731606
CG14645-cds	15.69370454	16.92287906	15.60984747	10.59852522	15.53872769	22.54181507	24.42469662	8.974056004	20.27181609	20.20940991	4.653836041	28.0043585	12.36546375	36.1475398	28.3611509	8.23964174	13.46399823	15.12536088	18.68975474
CG14651-cds	17.12040495	15.23059115	17.56107841	7.948893911	23.30809153	31.55854109	6.106174156	20.93946401	17.37584237	12.12564594	9.307672081	15.27510463	24.73092751	10.84426194	10.63543159	12.35946261	19.23428319	30.25072176	29.59211168
CG14664-cds	85.60202477	82.92210737	87.80539203	66.2407826	88.05279024	92.42144177	77.34487265	92.73191204	52.1275271	66.69105269	65.15370457	81.46722472	61.82731877	130.1311433	74.4480211	70.03695479	73.09027611	81.29881474	91.89129416
CG14708-cds	44.2277128	64.30694041	44.87831148	47.69336347	51.79575896	58.60871917	59.02635018	35.89622402	63.71142201	58.60728873	62.82678655	48.37116468	69.24659702	25.30327786	49.63201407	61.79731305	69.24341947	35.92273209	38.93698905
CG14710-cds	24.25390702	18.61516696	37.07338775	15.89778782	31.07745538	51.84617465	36.63704494	47.86163202	17.37584237	26.27223288	27.92301624	38.18776159	51.93494777	18.0737699	17.72571931	37.07838783	40.39199469	24.57871143	23.36219343
CG14715-cds	57.06801652	40.61490973	62.43938989	50.34299477	54.38554691	51.84617465	40.70782771	53.84433602	37.64765846	26.27223288	34.90377031	35.64191081	51.93494777	46.99180174	35.45143862	53.55767131	42.31542301	18.9067011	31.14959124
CG14717-cds	84.17532436	118.4601534	134.6349344	116.5837774	124.3098215	132.9967089	101.7695693	95.72326404	127.422844	137.4239874	130.3074091	104.3798817	145.9124723	122.9016353	155.9863299	135.9540887	92.32455929	121.0028871	110.5810489
CG14718-cds	266.7929772	221.6897156	251.7087905	225.2186608	204.5932479	275.0101438	227.9638352	251.2735681	240.3658194	293.0364436	267.5955723	231.6724203	215.1590693	281.9508104	287.1566528	245.1293418	276.9736779	260.9124752	264.7715255
CG14722-cds	89.88212601	98.15269852	101.4640086	95.38672694	85.46300229	96.92980479	87.52182957	68.80109603	95.56713301	88.92140358	97.73055685	76.37552317	98.92371003	101.2131114	85.08345269	100.9356113	90.40113098	56.72010331	57.62674379
CG14736-cds	32.8141095	40.61490973	31.21969494	34.44520695	28.48766743	40.57526712	52.92017602	44.87028002	31.855711	28.29317387	34.90377031	50.91701545	27.20402026	39.76229378	31.90629476	32.95856696	34.62170974	35.92273209	17.13227518
CG14855-cds	134.1098388	137.0753204	130.7324726	92.73709563	137.2587613	103.6923493	109.9111348	119.6540801	101.3590805	101.0470495	118.672819	145.113494	131.0739158	126.5163893	116.9897474	111.2351635	101.9417009	126.6748974	132.3857628
CG14857-cds	42.80101239	42.30719764	80.0004683	45.04373216	46.61618307	36.06690411	36.63704494	44.87028002	26.06376355	26.27223288	37.23068833	28.0043585	42.04257676	43.37704776	56.72230179	37.07838783	34.62170974	34.03206198	45.1669073
CG14860-cds	12.84030372	11.84601534	17.56107841	21.19705043	7.769363844	22.54181507	12.21234831	11.96540801	26.06376355	6.062822972	4.653836041	28.0043585	12.36546375	25.30327786	17.72571931	10.29955218	11.54056991	7.562680441	21.80471387
CG14882-cds	92.73552684	84.61439528	91.7078539	76.83930781	54.38554691	76.64217123	105.840352	80.76650404	57.91947455	92.96328557	81.44213071	94.19647858	84.08515353	86.75409552	77.99316496	78.27659653	92.32455929	64.28278375	107.4660898
CG1542-cds	39.94761156	43.99948554	42.92708055	68.8904139	25.89787948	54.10035616	34.60165355	62.81839203	57.91947455	62.64917071	48.86527843	50.91701545	71.71968978	43.37704776	35.45143862	61.79731305	48.08570797	49.15742287	48.28186642
CG15515-cds	98.44232849	103.2295622	87.80539203	105.9852522	75.1038505	114.9632568	111.9465262	125.6367841	118.7349228	94.98422656	81.44213071	132.3842402	108.816081	148.2049132	109.8994597	107.1153426	115.4056991	86.97082507	112.1385285
CG15522-cds	9.98690289	11.84601534	17.56107841	21.19705043	25.89787948	9.016726027	14.2477397	2.991352001	8.687921183	10.10470495	16.28842614	17.82095541	12.36546375	25.30327786	14.18057545	10.29955218	13.46399823	24.57871143	17.13227518
CG15529-cds	45.65441321	43.99948554	70.24431363	26.49631304	41.43660717	56.35453767	38.67243632	44.87028002	46.33557964	42.4397608	55.84603249	43.27946313	54.40804052	28.91803184	56.72230179	59.73740262	55.77942124	47.26675276	37.37950949
CG15594-cds	169.7773491	155.6904873	152.1960129	161.6275095	160.5668528	175.8261575	179.1144419	149.5676001	162.1745288	151.5705743	165.2111794	196.0305095	183.0088636	166.2786831	134.7154668	148.3135513	138.4868389	172.05098	168.2077927
CG15817-cds	39.94761156	37.23033392	35.12215681	29.14594434	38.84681922	27.05017808	36.63704494	50.85298402	28.95973728	26.27223288	27.92301624	17.82095541	27.20402026	32.53278582	21.27086317	30.89865653	34.62170974	37.8134022	23.36219343
CG1635-cds	27.10730784	20.30745487	21.46354027	21.19705043	20.71830359	15.77927055	12.21234831	38.88757602	28.95973728	8.083763962	16.28842614	28.0043585	24.73092751	14.45901592	21.27086317	24.71892522	21.1577115	17.01603099	15.57479562
CG16727-cds	28.53400826	33.84575811	31.21969494	47.69336347	20.71830359	24.79599657	24.42469662	38.88757602	37.64765846	24.25129189	37.23068833	48.37116468	32.15020576	39.76229378	17.72571931	47.37794001	46.16227965	34.03206198	35.82202993
CG16817-cds	91.30882642	104.9218501	89.75662297	82.13857042	95.82215408	78.89635273	93.62800373	80.76650404	89.77518556	117.2145775	104.7113109	84.01307549	128.600823	104.8278654	102.809172	90.63605914	92.32455929	85.08015496	85.66137591
CG17189-cds	51.36121486	50.76863717	54.63446615	60.94151999	59.56512281	69.87962671	77.34487265	59.82704003	55.02350083	48.50258377	72.13445863	66.19212008	76.66587528	57.83606368	60.26744565	63.85722349	46.16227965	83.18948485	96.56373284
CG17202-cds	74.18842147	54.15321298	58.53692802	74.18967651	62.15491076	51.84617465	59.02635018	56.83568803	57.91947455	56.58634774	55.84603249	56.00871699	64.30041152	75.90983358	81.53830882	51.49776088	55.77942124	79.40814463	77.8739781
CG17244-cds	112.7093326	111.6910018	95.61031577	98.03635824	98.41194203	103.6923493	107.8757434	101.705968	95.56713301	133.3821054	93.07672081	86.55892626	79.13896803	108.4426194	113.4446036	115.3549844	101.9417009	73.7361343	77.8739781
CG17625-cds	122.6962355	140.4598962	122.9275488	127.1823026	126.8996095	130.7425274	128.2296573	134.6108401	185.3423186	115.1936365	139.6150812	152.7510463	187.9550491	122.9016353	131.1703229	138.0139992	132.716554	126.6748974	135.5007219
CG17721-cds	48.50781404	42.30719764	56.58569709	34.44520695	41.43660717	31.55854109	46.81400186	35.89622402	37.64765846	32.33505585	32.57685228	48.37116468	54.40804052	25.30327786	53.17715793	39.13829827	44.23885133	39.70407231	56.06926423
CG17751-cds	18.54710537	21.99974277	15.60984747	21.19705043	20.71830359	22.54181507	22.38930524	23.93081601	8.687921183	26.27223288	9.307672081	22.91265695	4.946185502	10.84426194	17.72571931	18.53919392	9.617141593	30.25072176	24.91967299
CG17856-cds	279.6332809	282.6120802	300.4895638	315.3061252	292.6460381	275.0101438	284.954794	314.0919601	289.5973728	301.1202076	265.2686543	259.6767788	311.6096866	310.8688423	223.3440633	306.9266548	282.7439628	264.6938154	281.9038007
CG17917-cds	65.62821899	60.9223646	62.43938989	45.04373216	59.56512281	72.13380821	56.99095879	32.90487202	37.64765846	52.54446575	62.82678655	68.73797086	74.19278253	68.68032562	53.17715793	67.97704436	59.62627788	77.51747452	88.77633503
CG17930-cds	168.3506487	165.8442147	175.6107841	145.7297217	150.207701	117.2174383	148.5835711	164.5243601	133.2147915	135.4030464	130.3074091	140.0217925	168.1703071	151.8196672	134.7154668	146.2536409	134.6399823	103.9868561	70.08658029
CG18048-cds	107.002531	98.15269852	111.2201632	132.4815652	72.51406255	103.6923493	116.017309	104.69732	110.0470017	125.2983414	158.2304254	106.9257324	118.708452	144.5901592	120.5348913	129.7743574	111.5588425	94.53350551	88.77633503
CG18347-cds	71.33502064	76.15295575	97.5615467	66.2407826	67.33448665	87.91307876	75.30948126	83.75785604	81.08726438	80.83763962	93.07672081	86.55892626	111.2891738	83.13934154	77.99316496	76.2166861	107.7119858	79.40814463	84.10389635
CG18428-cds	97.01562808	86.30668318	136.5861654	76.83930781	119.1302456	94.67562328	109.9111348	119.6540801	89.77518556	88.92140358	102.3843929	124.7466878	81.61206078	104.8278654	63.81258951	98.87570088	103.8651292	86.97082507	74.75901897
CG18437-cds	132.6831384	137.0753204	95.61031577	143.0800904	137.2587613	114.9632568	124.1588745	113.6713761	136.1107652	141.4658693	139.6150812	106.9257324	118.708452	166.2786831	124.0800352	131.8342678	123.0994124	130.4562376	135.5007219
CG18673-cds	78.46852271	71.07609203	83.90293016	103.3356208	95.82215408	83.40471575	89.55722096	56.83568803	63.71142201	88.92140358	83.76904873	96.74232935	91.50443178	108.4426194	81.53830882	76.2166861	100.0182726	66.17345386	82.54641678
CG18731-cds	69.90832023	57.53778879	50.73200428	37.09483825	33.66724333	56.35453767	56.99095879	50.85298402	43.43960592	48.50258377	41.88452437	63.64626931	56.88113327	57.83606368	31.90629476	43.25811914	61.5497062	69.95479408	63.85666204
CG18754-cds	44.2277128	49.07634926	42.92708055	50.34299477	56.97533486	67.6254452	42.74321909	35.89622402	52.1275271	52.54446575	44.21144239	56.00871699	49.46185502	57.83606368	63.81258951	59.73740262	53.85599292	43.48541253	77.8739781
CG1910-cds	18.54710537	10.15372743	25.36600214	13.24815652	23.30809153	31.55854109	18.31852247	23.93081601	26.06376355	16.16752792	25.59609822	15.27510463	17.31164926	7.22950796	14.18057545	22.65901479	21.1577115	9.453350551	10.90235693
CG1951-cds	166.9239483	133.6907445	183.4157078	188.1238226	178.6953684	180.3345205	181.1498333	158.5416561	191.134266	173.8009252	155.9035074	160.3885987	180.5357708	112.0573734	184.3474808	160.6730139	184.6491186	119.1122169	104.3511307
CG1969-cds	28.53400826	30.4611823	25.36600214	31.79557565	31.07745538	22.54181507	24.42469662	44.87028002	34.75168473	32.33505585	37.23068833	43.27946313	42.04257676	46.99180174	24.81600703	43.25811914	38.46856637	34.03206198	26.47715255
CG2678-cds	51.36121486	32.15347021	46.82954242	39.74446956	38.84681922	42.82944863	40.70782771	44.87028002	26.06376355	36.37693783	27.92301624	50.91701545	27.20402026	36.1475398	38.99658248	28.83874609	30.7748531	39.70407231	18.68975474
CG31038-cds	72.76172106	50.76863717	33.17092588	42.39410086	88.05279024	33.8127226	48.84939325	53.84433602	52.1275271	68.71199368	41.88452437	58.55456777	79.13896803	36.1475398	63.81258951	30.89865653	53.85599292	64.28278375	52.95430511
CG31091-cds	57.06801652	74.46066784	78.04923736	74.18967651	67.33448665	58.60871917	52.92017602	65.80974403	52.1275271	56.58634774	60.49986853	43.27946313	54.40804052	83.13934154	60.26744565	59.73740262	61.5497062	39.70407231	59.18422336
CG31103-cds	216.8584628	226.7665793	218.5378646	251.7149739	225.3115515	218.6556061	256.4593146	242.2995121	269.3255567	260.7013878	221.0572119	323.3230481	291.8249446	227.7295007	269.4309335	251.3090731	238.5051115	224.9897431	239.8518525
CG31106-cds	32.8141095	32.15347021	31.21969494	26.49631304	23.30809153	40.57526712	24.42469662	20.93946401	28.95973728	28.29317387	27.92301624	28.0043585	42.04257676	43.37704776	49.63201407	14.41937305	30.7748531	34.03206198	35.82202993
CG31223-cds	62.77481817	71.07609203	72.19554456	45.04373216	67.33448665	69.87962671	65.13252433	50.85298402	66.60739574	64.6701117	60.49986853	58.55456777	74.19278253	83.13934154	31.90629476	55.61758175	63.47313451	52.93876309	37.37950949
CG31248-cds	32.8141095	23.69203068	27.31723308	31.79557565	49.20597102	40.57526712	44.77861048	23.93081601	31.855711	40.41881981	32.57685228	35.64191081	39.56948401	18.0737699	49.63201407	41.1982087	48.08570797	24.57871143	23.36219343
CG31259-cds	51.36121486	76.15295575	54.63446615	47.69336347	64.7446987	45.08363013	38.67243632	53.84433602	28.95973728	48.50258377	51.19219645	56.00871699	32.15020576	54.2213097	67.35773338	32.95856696	53.85599292	60.50144353	71.64405985
CG31269-cds	165.4972479	133.6907445	138.5373963	172.2260347	194.2340961	153.2843425	142.477397	122.6454321	150.5906338	133.3821054	148.9227533	140.0217925	173.1164926	144.5901592	173.7120492	142.13382	144.2571239	187.1763409	160.4203949
CG31279-cds	121.2695351	109.9987139	140.4886273	90.08746433	132.0791854	85.65889725	132.3004401	137.6021921	98.46310674	115.1936365	125.6535731	124.7466878	140.9662868	104.8278654	148.8960422	107.1153426	100.0182726	138.018918	129.2708036
CG31323-cds	233.9788677	294.4580956	220.4890955	230.5179234	233.0809153	250.2141472	262.5654887	239.3081601	222.989977	236.4500959	225.711048	280.043585	244.8361823	267.4917945	255.2503581	208.0509539	213.5005434	234.4430937	289.6911985
CG31324-cds	89.88212601	98.15269852	105.3664704	143.0800904	82.87321434	123.9799829	67.16791572	146.5762481	110.0470017	90.94234457	137.2881632	109.4715832	96.45061728	108.4426194	95.71888427	107.1153426	98.09484425	96.42417562	80.98893722
CG31343-cds	61.34811775	77.84524366	72.19554456	100.6859895	75.1038505	65.37126369	67.16791572	53.84433602	46.33557964	54.56540674	79.11521269	81.46722472	56.88113327	93.98360348	67.35773338	72.09686523	73.09027611	92.6428354	101.2361715
CG31436-cds	48.50781404	59.23007669	52.68323522	34.44520695	56.97533486	54.10035616	81.41565542	71.79244803	55.02350083	54.56540674	55.84603249	50.91701545	79.13896803	43.37704776	63.81258951	55.61758175	69.24341947	58.61077342	62.29918248
CG31465-cds	69.90832023	69.38380413	58.53692802	45.04373216	33.66724333	60.86290068	65.13252433	71.79244803	43.43960592	70.73293467	55.84603249	33.09606004	66.77350427	50.60655572	42.54172634	67.97704436	44.23885133	85.08015496	104.3511307
CG31526-cds	48.50781404	47.38406136	50.73200428	47.69336347	41.43660717	54.10035616	40.70782771	44.87028002	40.54363219	46.48164278	37.23068833	45.8253139	42.04257676	18.0737699	63.81258951	39.13829827	36.54513805	34.03206198	24.91967299
CG3199-cds	14.26700413	15.23059115	11.7073856	13.24815652	20.71830359	20.28763356	32.56626217	32.90487202	20.27181609	20.20940991	25.59609822	28.0043585	14.83855651	25.30327786	17.72571931	22.65901479	25.00456814	18.9067011	10.90235693
CG3259-cds	22.82720661	40.61490973	39.02461868	37.09483825	12.94893974	13.52508904	26.46008801	11.96540801	14.47986864	34.35599684	13.96150812	7.637552317	32.15020576	14.45901592	21.27086317	28.83874609	26.92799646	20.79737121	24.91967299
CG33333-cds	99.8690289	81.22981947	91.7078539	95.38672694	93.23236613	101.4381678	95.66339511	71.79244803	112.9429754	119.2355184	127.9804911	91.65062781	91.50443178	119.2868813	60.26744565	100.9356113	94.24798761	94.53350551	80.98893722
CG33630-cds	101.2957293	77.84524366	89.75662297	108.6348835	108.7710938	83.40471575	75.30948126	116.6627281	81.08726438	92.96328557	104.7113109	99.28818012	93.97752453	108.4426194	127.625179	107.1153426	103.8651292	83.18948485	38.93698905
CG33783-cds	99.8690289	84.61439528	117.073856	84.78820172	72.51406255	94.67562328	75.30948126	71.79244803	63.71142201	103.0679905	81.44213071	91.65062781	96.45061728	93.98360348	127.625179	100.9356113	82.7074177	100.2055158	95.00625328
CG33970-cds	15.69370454	18.61516696	23.41477121	26.49631304	23.30809153	24.79599657	8.141565542	20.93946401	31.855711	40.41881981	18.61534416	20.36680618	7.419278253	18.0737699	31.90629476	28.83874609	19.23428319	13.23469077	12.4598365
CG34114-cds	121.2695351	116.7678655	144.3910891	103.3356208	98.41194203	117.2174383	101.7695693	113.6713761	95.56713301	113.1726955	97.73055685	124.7466878	126.1277303	122.9016353	99.26402813	115.3549844	117.3291274	126.6748974	138.615681
CG34277-cds	61.34811775	71.07609203	54.63446615	84.78820172	69.9242746	65.37126369	54.95556741	38.88757602	63.71142201	60.62822972	37.23068833	78.92137394	66.77350427	43.37704776	85.08345269	61.79731305	67.31999115	60.50144353	76.31649854
CG34281-cds	45.65441321	38.92262183	42.92708055	37.09483825	44.02639512	42.82944863	28.4954794	53.84433602	28.95973728	46.48164278	58.17295051	40.73361236	49.46185502	57.83606368	42.54172634	47.37794001	34.62170974	34.03206198	54.51178467
CG34301-cds	57.06801652	55.84550088	37.07338775	21.19705043	33.66724333	31.55854109	32.56626217	44.87028002	37.64765846	34.35599684	37.23068833	45.8253139	27.20402026	25.30327786	49.63201407	43.25811914	36.54513805	24.57871143	31.14959124
CG34308-cds	52.78791528	62.61465251	33.17092588	29.14594434	41.43660717	58.60871917	46.81400186	38.88757602	37.64765846	54.56540674	41.88452437	48.37116468	51.93494777	46.99180174	60.26744565	45.31802957	38.46856637	56.72010331	60.74170292
CG34347-cds	102.7224297	138.7676083	154.1472438	124.5326713	126.8996095	137.5050719	95.66339511	110.6800241	121.6308966	147.5286923	120.9997371	140.0217925	108.816081	130.1311433	131.1703229	140.0739096	132.716554	68.06412397	70.08658029
CG34362-cds	184.0443533	137.0753204	134.6349344	190.7734539	142.4383371	162.3010685	142.477397	119.6540801	153.4866076	161.6752792	144.2689173	162.9344494	148.3855651	130.1311433	145.3508983	140.0739096	136.5634106	111.5495365	112.1385285
CG3505-cds	107.002531	145.5367599	175.6107841	158.9778782	189.0545202	160.046887	162.8313108	164.5243601	141.9027127	143.4868103	160.5573434	157.8427479	178.0626781	180.737699	177.2571931	177.1522974	184.6491186	132.3469077	175.9951905
CG3631-cds	89.88212601	60.9223646	70.24431363	84.78820172	108.7710938	76.64217123	79.38026403	53.84433602	69.50336947	80.83763962	83.76904873	71.28382163	84.08515353	90.3688495	70.90287724	61.79731305	76.93713275	73.7361343	98.1212124
CG3817-cds	28.53400826	42.30719764	31.21969494	26.49631304	72.51406255	38.32108561	38.67243632	17.94811201	43.43960592	36.37693783	34.90377031	28.0043585	29.67711301	39.76229378	21.27086317	59.73740262	19.23428319	18.9067011	6.229918248
CG3909-cds	94.16222725	84.61439528	93.65908483	82.13857042	88.05279024	92.42144177	99.73417789	95.72326404	115.8389491	90.94234457	86.09596675	86.55892626	96.45061728	72.2950796	81.53830882	105.0554322	105.7885575	90.75216529	85.66137591
CG3916-cds	78.46852271	69.38380413	68.29308269	52.99262608	90.64257819	96.92980479	77.34487265	74.78380003	101.3590805	115.1936365	76.78829467	56.00871699	56.88113327	65.06557164	85.08345269	78.27659653	96.17141593	64.28278375	49.83934598
CG3999-cds	125.5496363	118.4601534	113.1713942	137.7808278	108.7710938	139.7592534	120.0880917	137.6021921	136.1107652	117.2145775	137.2881632	150.2051956	160.7510288	119.2868813	88.62859655	113.2950739	100.0182726	155.034949	183.7825883
CG4089-cds	168.3506487	184.4593817	161.9521675	151.0289843	173.5157925	135.2508904	148.5835711	173.4984161	159.278555	147.5286923	162.8842614	178.2095541	212.6859766	137.3606512	184.3474808	183.3320287	161.5679788	160.7069594	123.0408854
CG4115-cds	34.24080991	25.38431858	58.53692802	45.04373216	15.53872769	54.10035616	32.56626217	41.87892802	40.54363219	34.35599684	27.92301624	30.55020927	19.78474201	54.2213097	60.26744565	35.0184774	32.69828142	34.03206198	20.24723431
CG42322-cds	21.40050619	30.4611823	23.41477121	37.09483825	12.94893974	24.79599657	14.2477397	35.89622402	40.54363219	20.20940991	27.92301624	22.91265695	19.78474201	18.0737699	24.81600703	24.71892522	26.92799646	20.79737121	20.24723431
CG42327-cds	141.2433409	142.1521841	111.2201632	127.1823026	124.3098215	139.7592534	120.0880917	104.69732	127.422844	133.3821054	130.3074091	137.4759417	116.2353593	126.5163893	124.0800352	154.4932826	94.24798761	105.8775262	88.77633503
CG42335-cds	61.34811775	65.99922832	70.24431363	66.2407826	59.56512281	54.10035616	75.30948126	59.82704003	75.29531692	66.69105269	72.13445863	50.91701545	74.19278253	65.06557164	70.90287724	63.85722349	55.77942124	71.84546419	31.14959124
CG42537-cds	155.510345	164.1519268	158.0497057	158.9778782	124.3098215	153.2843425	144.5127884	164.5243601	182.4463448	181.8846891	144.2689173	188.3929572	155.8048433	115.6721274	152.4411861	156.5531931	153.8742655	143.6909284	160.4203949
CG42558-cds	45.65441321	32.15347021	60.48815896	39.74446956	72.51406255	33.8127226	28.4954794	41.87892802	60.81544828	46.48164278	44.21144239	56.00871699	59.35422602	43.37704776	74.4480211	43.25811914	48.08570797	43.48541253	43.60942774
CG42795-cds	179.764252	130.3061687	140.4886273	132.4815652	157.9770648	144.2676164	140.4420056	140.5935441	124.5268703	139.4449283	148.9227533	134.9300909	136.0201013	126.5163893	138.2606106	152.4333722	138.4868389	119.1122169	109.0235693
CG43061-cds	69.90832023	50.76863717	89.75662297	82.13857042	59.56512281	78.89635273	77.34487265	74.78380003	81.08726438	62.64917071	67.48062259	94.19647858	81.61206078	115.6721274	85.08345269	72.09686523	75.01370443	86.97082507	82.54641678
CG43320-cds	57.06801652	60.9223646	58.53692802	90.08746433	72.51406255	40.57526712	48.84939325	20.93946401	69.50336947	97.00516755	65.15370457	63.64626931	42.04257676	43.37704776	74.4480211	51.49776088	75.01370443	35.92273209	32.7070708
CG43342-cds	126.9763367	123.5370171	122.9275488	166.9267721	170.9260046	132.9967089	140.4420056	152.5589521	141.9027127	139.4449283	162.8842614	132.3842402	153.3317506	151.8196672	152.4411861	146.2536409	178.8788336	158.8162893	161.9778744
CG43427-cds	32.8141095	28.76889439	33.17092588	23.84668173	33.66724333	27.05017808	32.56626217	26.92216801	20.27181609	22.2303509	41.88452437	38.18776159	37.09639126	28.91803184	31.90629476	24.71892522	26.92799646	51.04809298	57.62674379
CG43445-cds	121.2695351	121.8447292	138.5373963	132.4815652	121.7200336	139.7592534	105.840352	125.6367841	144.7986864	111.1517545	104.7113109	112.017434	106.3429883	104.8278654	109.8994597	109.1752531	90.40113098	115.3308767	74.75901897
CG44158-cds	24.25390702	20.30745487	21.46354027	18.54741913	20.71830359	15.77927055	14.2477397	29.91352001	23.16778982	38.39787882	23.2691802	35.64191081	14.83855651	21.68852388	28.3611509	24.71892522	19.23428319	26.46938154	31.14959124
CG4511-cds	41.37431197	45.69177345	31.21969494	31.79557565	33.66724333	33.8127226	50.88478464	38.88757602	43.43960592	34.35599684	27.92301624	30.55020927	32.15020576	28.91803184	21.27086317	47.37794001	38.46856637	34.03206198	32.7070708
CG4570-cds	15.69370454	16.92287906	13.65861654	18.54741913	28.48766743	11.27090753	14.2477397	11.96540801	11.58389491	12.12564594	13.96150812	20.36680618	7.419278253	10.84426194	3.545143862	14.41937305	15.38742655	11.34402066	7.78739781
CG4576-cds	141.2433409	169.2287906	183.4157078	116.5837774	139.8485492	132.9967089	134.3358314	131.6194881	115.8389491	131.3611644	146.5958353	132.3842402	150.8586578	151.8196672	120.5348913	129.7743574	138.4868389	166.3789697	152.6329971
CG4662-cds	27.10730784	21.99974277	19.51230934	29.14594434	15.53872769	29.30435959	32.56626217	32.90487202	26.06376355	12.12564594	37.23068833	33.09606004	12.36546375	39.76229378	17.72571931	24.71892522	21.1577115	20.79737121	32.7070708
CG4686-cds	115.5627334	118.4601534	109.2689323	90.08746433	111.3608818	76.64217123	124.1588745	104.69732	127.422844	133.3821054	100.0574749	119.6549863	84.08515353	115.6721274	124.0800352	84.45632784	92.32455929	111.5495365	104.3511307
CG4820-cds	87.02872519	87.99897109	87.80539203	71.5400452	67.33448665	94.67562328	97.6987865	62.81839203	107.1510279	66.69105269	90.74980279	68.73797086	74.19278253	104.8278654	77.99316496	88.57614871	84.63084602	49.15742287	40.49446861
CG4849-cds	302.4604875	297.8426714	257.5624833	222.5690295	248.619643	211.8930616	227.9638352	215.3773441	220.0940033	246.5548008	241.9994741	198.5763602	232.4707186	245.8032706	219.7989194	251.3090731	230.8113982	219.3177328	180.6676292
CG5023-cds	79.89522312	98.15269852	85.8541611	92.73709563	119.1302456	72.13380821	73.27408987	68.80109603	81.08726438	68.71199368	69.80754061	89.10477703	93.97752453	86.75409552	70.90287724	109.1752531	90.40113098	71.84546419	59.18422336
CG5028-cds	45.65441321	60.9223646	48.78077335	66.2407826	64.7446987	78.89635273	61.06174156	62.81839203	34.75168473	62.64917071	65.15370457	71.28382163	54.40804052	57.83606368	67.35773338	55.61758175	61.5497062	79.40814463	112.1385285
CG5039-cds	215.4317623	197.997685	202.9280171	198.7223478	230.4911274	232.1806952	266.6362715	254.2649201	257.7416618	204.11504	202.4418678	211.3056141	244.8361823	238.5737627	202.0732001	255.428894	236.5816832	158.8162893	155.7479562
CG5196-cds	142.6700413	164.1519268	154.1472438	145.7297217	160.5668528	151.0301609	132.3004401	191.4465281	124.5268703	143.4868103	176.8457695	157.8427479	170.6433998	151.8196672	163.0766176	150.3734618	134.6399823	139.9095882	166.6503131
CG5205-cds	19.97380578	28.76889439	15.60984747	21.19705043	12.94893974	27.05017808	20.35391385	26.92216801	31.855711	30.31411486	16.28842614	25.45850772	22.25783476	10.84426194	35.45143862	24.71892522	26.92799646	26.46938154	28.03463212
CG5213-cds	89.88212601	71.07609203	70.24431363	63.59115129	93.23236613	92.42144177	89.55722096	83.75785604	95.56713301	68.71199368	93.07672081	58.55456777	56.88113327	97.59835746	81.53830882	88.57614871	73.09027611	43.48541253	63.85666204
CG5220-cds	121.2695351	89.69125899	93.65908483	111.2845148	126.8996095	112.7090753	111.9465262	122.6454321	118.7349228	113.1726955	107.0382289	84.01307549	101.3968028	126.5163893	113.4446036	111.2351635	105.7885575	113.4402066	116.8109671
CG5270-cds	176.9108512	137.0753204	189.2694006	148.379353	155.3872769	164.55525	162.8313108	104.69732	196.9262135	157.6333973	183.8265236	152.7510463	168.1703071	155.4344211	159.5314738	203.9311331	192.3428319	194.7390214	165.0928336
CG5399-cds	102.7224297	103.2295622	107.3177014	68.8904139	95.82215408	103.6923493	118.0527004	92.73191204	133.2147915	117.2145775	109.365147	96.74232935	86.55824628	83.13934154	77.99316496	115.3549844	86.55427434	98.31484573	98.1212124
CG5484-cds	146.9501425	167.5365027	152.1960129	166.9267721	152.7974889	160.046887	150.6189625	149.5676001	136.1107652	129.3402234	97.73055685	132.3842402	180.5357708	166.2786831	124.0800352	146.2536409	146.1805522	128.5655675	168.2077927
CG5516-cds	87.02872519	106.6141381	136.5861654	116.5837774	121.7200336	103.6923493	101.7695693	119.6540801	104.2550542	80.83763962	141.9419992	99.28818012	108.816081	86.75409552	116.9897474	119.4748052	111.5588425	79.40814463	56.06926423
CG5521-cds	68.48161982	74.46066784	66.34185176	82.13857042	75.1038505	67.6254452	77.34487265	89.74056004	49.23155337	90.94234457	69.80754061	53.46286622	71.71968978	83.13934154	56.72230179	65.91713392	73.09027611	49.15742287	40.49446861
CG5614-cds	22.82720661	16.92287906	19.51230934	21.19705043	28.48766743	15.77927055	38.67243632	26.92216801	11.58389491	22.2303509	18.61534416	20.36680618	17.31164926	14.45901592	21.27086317	12.35946261	34.62170974	22.68804132	23.36219343
CG5621-cds	145.5234421	121.8447292	134.6349344	98.03635824	129.4893974	148.7759794	138.4066142	158.5416561	118.7349228	111.1517545	107.0382289	119.6549863	173.1164926	130.1311433	141.8057545	115.3549844	140.4102673	177.7229904	147.9605584
CG5697-cds	42.80101239	59.23007669	60.48815896	47.69336347	62.15491076	65.37126369	54.95556741	41.87892802	49.23155337	32.33505585	62.82678655	53.46286622	74.19278253	57.83606368	38.99658248	63.85722349	55.77942124	39.70407231	54.51178467
CG5862-cds	38.52091115	30.4611823	33.17092588	50.34299477	28.48766743	36.06690411	44.77861048	29.91352001	34.75168473	52.54446575	34.90377031	25.45850772	24.73092751	36.1475398	17.72571931	28.83874609	17.31085487	18.9067011	15.57479562
CG5873-cds	221.138564	231.8434431	255.6112524	262.3134991	256.3890069	191.6054281	225.9284438	215.3773441	202.7181609	240.4919779	281.5570805	282.5894357	252.2554606	180.737699	226.8892072	230.7099687	236.5816832	247.6777844	208.7022613
CG5902-cds	109.8559318	98.15269852	130.7324726	132.4815652	85.46300229	132.9967089	107.8757434	107.688672	118.7349228	99.02610854	104.7113109	104.3798817	106.3429883	130.1311433	92.17374041	96.81579045	100.0182726	96.42417562	104.3511307
CG5913-cds	45.65441321	23.69203068	33.17092588	34.44520695	49.20597102	31.55854109	32.56626217	35.89622402	34.75168473	34.35599684	34.90377031	38.18776159	37.09639126	25.30327786	24.81600703	43.25811914	17.31085487	30.25072176	20.24723431
CG5934-cds	144.0967417	138.7676083	140.4886273	116.5837774	134.6689733	119.4716199	140.4420056	170.5070641	124.5268703	131.3611644	137.2881632	140.0217925	128.600823	112.0573734	134.7154668	142.13382	169.261692	86.97082507	112.1385285
CG6026-cds	52.78791528	54.15321298	46.82954242	42.39410086	41.43660717	45.08363013	52.92017602	56.83568803	40.54363219	50.52352476	30.24993426	43.27946313	44.51566952	39.76229378	28.3611509	47.37794001	51.9325646	39.70407231	35.82202993
CG6154-cds	42.80101239	43.99948554	60.48815896	42.39410086	28.48766743	40.57526712	30.53087078	29.91352001	40.54363219	44.46070179	51.19219645	38.18776159	24.73092751	43.37704776	35.45143862	49.43785044	42.31542301	13.23469077	26.47715255
CG6332-cds	92.73552684	84.61439528	107.3177014	84.78820172	75.1038505	69.87962671	73.27408987	101.705968	75.29531692	97.00516755	114.018983	73.8296724	86.55824628	57.83606368	77.99316496	82.3964174	76.93713275	109.6588664	88.77633503
CG6364-cds	92.73552684	69.38380413	83.90293016	92.73709563	75.1038505	78.89635273	81.41565542	86.74920804	104.2550542	94.98422656	76.78829467	89.10477703	64.30041152	86.75409552	99.26402813	86.51623827	84.63084602	98.31484573	84.10389635
CG6726-cds	128.4030372	123.5370171	91.7078539	129.8319339	126.8996095	99.18398629	120.0880917	125.6367841	112.9429754	94.98422656	118.672819	114.5632848	98.92371003	101.2131114	124.0800352	113.2950739	109.6354142	115.3308767	124.598365
CG6733-cds	27.10730784	23.69203068	17.56107841	18.54741913	20.71830359	36.06690411	14.2477397	11.96540801	20.27181609	20.20940991	18.61534416	25.45850772	34.62329851	7.22950796	17.72571931	18.53919392	11.54056991	13.23469077	15.57479562
CG6901-cds	25.68060743	30.4611823	39.02461868	34.44520695	36.25703127	24.79599657	32.56626217	29.91352001	40.54363219	24.25129189	23.2691802	35.64191081	12.36546375	7.22950796	38.99658248	39.13829827	34.62170974	20.79737121	23.36219343
CG7006-cds	102.7224297	106.6141381	74.14677549	90.08746433	98.41194203	74.38798972	85.48643819	89.74056004	112.9429754	103.0679905	79.11521269	71.28382163	81.61206078	101.2131114	92.17374041	94.75588001	86.55427434	85.08015496	60.74170292
CG7031-cds	42.80101239	25.38431858	52.68323522	37.09483825	33.66724333	27.05017808	42.74321909	38.88757602	34.75168473	38.39787882	60.49986853	30.55020927	39.56948401	50.60655572	35.45143862	30.89865653	17.31085487	35.92273209	48.28186642
CG7069-cds	92.73552684	74.46066784	83.90293016	95.38672694	93.23236613	69.87962671	75.30948126	86.74920804	72.39934319	90.94234457	74.46137665	71.28382163	56.88113327	86.75409552	99.26402813	82.3964174	84.63084602	86.97082507	98.1212124
CG7488-cds	67.05491941	55.84550088	62.43938989	42.39410086	51.79575896	90.16726027	73.27408987	56.83568803	78.19129065	90.94234457	86.09596675	76.37552317	71.71968978	79.52458756	63.81258951	86.51623827	71.16684779	58.61077342	57.62674379
CG7518-cds	81.32192353	55.84550088	76.09800643	45.04373216	62.15491076	69.87962671	71.23869849	77.77515204	72.39934319	70.73293467	55.84603249	43.27946313	37.09639126	72.2950796	77.99316496	82.3964174	69.24341947	35.92273209	42.05194817
CG7702-cds	92.73552684	77.84524366	68.29308269	95.38672694	119.1302456	114.9632568	89.55722096	89.74056004	92.67115929	133.3821054	95.40363883	101.8340309	101.3968028	133.7458973	70.90287724	100.9356113	86.55427434	88.86149518	57.62674379
CG7708-cds	61.34811775	62.61465251	50.73200428	76.83930781	88.05279024	78.89635273	46.81400186	89.74056004	86.87921183	74.77481665	62.82678655	53.46286622	54.40804052	97.59835746	60.26744565	72.09686523	75.01370443	69.95479408	38.93698905
CG7713-cds	172.63075	170.9210785	165.8546294	148.379353	170.9260046	187.0970651	146.5481797	119.6540801	162.1745288	179.8637482	169.8650155	231.6724203	170.6433998	159.0491751	191.4377685	148.3135513	161.5679788	217.4270627	188.455027
CG7794-cds	81.32192353	76.15295575	93.65908483	66.2407826	108.7710938	87.91307876	83.4510468	89.74056004	55.02350083	76.79575764	79.11521269	91.65062781	98.92371003	122.9016353	85.08345269	67.97704436	86.55427434	75.62680441	96.56373284
CG7950-cds	88.4554256	59.23007669	76.09800643	113.9341461	80.28342639	67.6254452	77.34487265	77.77515204	75.29531692	97.00516755	79.11521269	81.46722472	56.88113327	79.52458756	67.35773338	82.3964174	63.47313451	64.28278375	66.97162116
CG7956-cds	45.65441321	57.53778879	37.07338775	71.5400452	64.7446987	56.35453767	63.09713295	50.85298402	46.33557964	56.58634774	62.82678655	58.55456777	39.56948401	68.68032562	53.17715793	51.49776088	59.62627788	64.28278375	43.60942774
CG8132-cds	85.60202477	74.46066784	66.34185176	58.29188868	98.41194203	83.40471575	71.23869849	56.83568803	57.91947455	60.62822972	95.40363883	61.10041854	59.35422602	61.45081766	67.35773338	76.2166861	86.55427434	58.61077342	46.72438686
CG8135-cds	62.77481817	76.15295575	74.14677549	52.99262608	98.41194203	92.42144177	63.09713295	59.82704003	49.23155337	64.6701117	79.11521269	73.8296724	91.50443178	36.1475398	81.53830882	67.97704436	63.47313451	62.39211364	129.2708036
CG8138-cds	102.7224297	130.3061687	138.5373963	129.8319339	132.0791854	151.0301609	120.0880917	155.5503041	133.2147915	133.3821054	127.9804911	157.8427479	108.816081	151.8196672	106.3543159	117.4148948	138.4868389	122.8935572	93.44877372
CG8141-cds	97.01562808	77.84524366	101.4640086	100.6859895	103.5915179	90.16726027	85.48643819	71.79244803	89.77518556	97.00516755	100.0574749	94.19647858	101.3968028	72.2950796	138.2606106	109.1752531	98.09484425	111.5495365	130.8282832
CG8147-cds	29.96070867	33.84575811	33.17092588	15.89778782	31.07745538	24.79599657	32.56626217	17.94811201	28.95973728	34.35599684	25.59609822	12.72925386	37.09639126	32.53278582	14.18057545	24.71892522	44.23885133	34.03206198	37.37950949
CG8176-cds	58.49471693	49.07634926	42.92708055	42.39410086	36.25703127	60.86290068	48.84939325	38.88757602	14.47986864	36.37693783	44.21144239	30.55020927	24.73092751	36.1475398	49.63201407	41.1982087	61.5497062	28.36005165	37.37950949
CG8202-cds	105.5758306	84.61439528	128.7812416	84.78820172	90.64257819	81.15053424	71.23869849	71.79244803	63.71142201	66.69105269	62.82678655	104.3798817	106.3429883	68.68032562	92.17374041	94.75588001	71.16684779	79.40814463	118.3684467
CG8223-cds	37.09421074	35.53804602	60.48815896	58.29188868	54.38554691	49.59199315	40.70782771	41.87892802	63.71142201	46.48164278	51.19219645	38.18776159	39.56948401	39.76229378	49.63201407	45.31802957	65.39656283	56.72010331	52.95430511
CG8301-cds	44.2277128	64.30694041	48.78077335	42.39410086	51.79575896	49.59199315	50.88478464	59.82704003	46.33557964	64.6701117	60.49986853	63.64626931	51.93494777	72.2950796	31.90629476	55.61758175	38.46856637	41.59474242	42.05194817
CG8358-cds	125.5496363	126.9215929	126.8300107	148.379353	150.207701	112.7090753	152.6543539	137.6021921	139.0067389	115.1936365	144.2689173	119.6549863	126.1277303	90.3688495	148.8960422	154.4932826	134.6399823	85.08015496	70.08658029
CG8417-cds	35.66751032	27.07660649	42.92708055	26.49631304	33.66724333	31.55854109	20.35391385	20.93946401	52.1275271	26.27223288	23.2691802	25.45850772	32.15020576	21.68852388	31.90629476	28.83874609	34.62170974	32.14139187	21.80471387
CG8420-cds	104.1491301	135.3830324	148.293551	151.0289843	165.7464287	94.67562328	122.1234831	116.6627281	112.9429754	159.6543383	141.9419992	127.2925386	138.493194	112.0573734	138.2606106	123.5946261	121.1759841	117.2215468	82.54641678
CG8436-cds	44.2277128	55.84550088	60.48815896	39.74446956	33.66724333	33.8127226	56.99095879	68.80109603	55.02350083	38.39787882	58.17295051	61.10041854	32.15020576	28.91803184	42.54172634	55.61758175	40.39199469	22.68804132	14.01731606
CG8526-cds	168.3506487	170.9210785	169.7570913	169.5764034	204.5932479	189.3512466	177.0790505	176.4897681	176.6543974	196.0312761	167.5380975	147.6593448	158.2779361	177.122945	166.6217615	187.4518496	155.7976938	187.1763409	188.455027
CG8630-cds	12.84030372	16.92287906	9.75615467	13.24815652	10.35915179	15.77927055	24.42469662	14.95676001	8.687921183	16.16752792	16.28842614	20.36680618	27.20402026	25.30327786	14.18057545	4.11982087	13.46399823	13.23469077	12.4598365
CG9269-cds	34.24080991	25.38431858	25.36600214	29.14594434	20.71830359	36.06690411	24.42469662	17.94811201	60.81544828	36.37693783	32.57685228	30.55020927	24.73092751	25.30327786	10.63543159	24.71892522	26.92799646	34.03206198	24.91967299
CG9286-cds	134.1098388	111.6910018	119.025087	121.88304	150.207701	132.9967089	111.9465262	101.705968	139.0067389	129.3402234	148.9227533	157.8427479	106.3429883	137.3606512	141.8057545	127.714447	155.7976938	151.2536088	144.8455993
CG9312-cds	82.74862395	91.3835469	68.29308269	90.08746433	62.15491076	119.4716199	69.2033071	80.76650404	86.87921183	86.90046259	58.17295051	78.92137394	66.77350427	104.8278654	85.08345269	82.3964174	96.17141593	68.06412397	80.98893722
CG9589-cds	132.6831384	128.6138808	146.3423201	119.2334087	145.0281251	160.046887	134.3358314	146.5762481	147.6946601	129.3402234	104.7113109	147.6593448	153.3317506	126.5163893	102.809172	125.6545365	126.946269	139.9095882	165.0928336
CG9590-cds	92.73552684	77.84524366	117.073856	79.48893911	72.51406255	67.6254452	79.38026403	101.705968	89.77518556	92.96328557	69.80754061	78.92137394	98.92371003	93.98360348	77.99316496	86.51623827	86.55427434	83.18948485	82.54641678
CG9682-cds	84.17532436	94.76812271	81.95169923	92.73709563	64.7446987	99.18398629	79.38026403	53.84433602	78.19129065	56.58634774	58.17295051	86.55892626	81.61206078	72.2950796	95.71888427	82.3964174	82.7074177	66.17345386	40.49446861
CG9795-cds	91.30882642	76.15295575	87.80539203	121.88304	126.8996095	78.89635273	95.66339511	104.69732	72.39934319	64.6701117	107.0382289	86.55892626	93.97752453	68.68032562	99.26402813	119.4748052	80.78398938	88.86149518	60.74170292
CG9990-cds	105.5758306	125.229305	117.073856	129.8319339	126.8996095	130.7425274	87.52182957	128.6281361	86.87921183	109.1308135	104.7113109	117.1091355	108.816081	112.0573734	124.0800352	119.4748052	138.4868389	132.3469077	174.4377109
cona-cds	105.5758306	82.92210737	83.90293016	108.6348835	142.4383371	123.9799829	79.38026403	119.6540801	98.46310674	105.0889315	95.40363883	122.2008371	91.50443178	126.5163893	92.17374041	88.57614871	115.4056991	98.31484573	98.1212124
cpo-cds	64.20151858	60.9223646	80.0004683	98.03635824	80.28342639	60.86290068	71.23869849	83.75785604	60.81544828	66.69105269	69.80754061	45.8253139	71.71968978	54.2213097	85.08345269	98.87570088	69.24341947	54.8294332	26.47715255
Cpr100A-cds	111.2826322	125.229305	119.025087	108.6348835	134.6689733	123.9799829	138.4066142	95.72326404	118.7349228	127.3192824	148.9227533	129.8383894	118.708452	119.2868813	116.9897474	111.2351635	128.8696973	138.018918	146.4030788
Cpr92F-cds	206.8715599	218.3051398	265.367407	193.4230852	233.0809153	234.4348767	213.7160955	242.2995121	240.3658194	238.4710369	218.7302939	285.1352865	205.2666983	187.967207	255.2503581	273.9680879	259.662823	251.4591247	274.1164029
Crz-cds	196.884657	184.4593817	195.1230934	243.7660799	225.3115515	225.4181507	225.9284438	221.3600481	139.0067389	204.11504	221.0572119	180.7554048	202.7936056	202.4262229	223.3440633	181.2721183	232.7348266	145.5815985	109.0235693
Cyp12a5-cds	9.98690289	13.53830324	7.804923736	7.948893911	2.589787948	13.52508904	4.070782771	2.991352001	5.791947455	4.041881981	11.6345901	10.18340309	12.36546375	3.61475398	14.18057545	8.23964174	7.693713275	3.78134022	10.90235693
Cyp12e1-cds	109.8559318	89.69125899	107.3177014	82.13857042	103.5915179	105.9465308	87.52182957	143.5848961	83.9832381	92.96328557	109.365147	104.3798817	111.2891738	72.2950796	106.3543159	102.9955218	101.9417009	100.2055158	133.9432423
Cyp6d4-cds	77.0418223	111.6910018	97.5615467	95.38672694	95.82215408	110.4548938	113.9819176	74.78380003	121.6308966	88.92140358	83.76904873	112.017434	91.50443178	130.1311433	85.08345269	90.63605914	111.5588425	121.0028871	95.00625328
dan-cds	44.2277128	32.15347021	50.73200428	42.39410086	18.12851564	67.6254452	36.63704494	41.87892802	43.43960592	32.33505585	55.84603249	28.0043585	51.93494777	43.37704776	38.99658248	39.13829827	36.54513805	35.92273209	35.82202993
danr-cds	131.256438	135.3830324	148.293551	105.9852522	134.6689733	132.9967089	109.9111348	149.5676001	110.0470017	141.4658693	141.9419992	94.19647858	126.1277303	166.2786831	138.2606106	117.4148948	130.7931257	109.6588664	95.00625328
Desi-cds	71.33502064	84.61439528	95.61031577	87.43783303	77.69363844	65.37126369	65.13252433	65.80974403	60.81544828	82.85858061	62.82678655	58.55456777	64.30041152	72.2950796	60.26744565	86.51623827	92.32455929	56.72010331	54.51178467
Dfd-cds	68.48161982	81.22981947	62.43938989	84.78820172	69.9242746	72.13380821	73.27408987	77.77515204	55.02350083	74.77481665	88.42288477	101.8340309	76.66587528	93.98360348	63.81258951	45.31802957	80.78398938	71.84546419	40.49446861
Dhc98D-cds	111.2826322	98.15269852	87.80539203	103.3356208	88.05279024	103.6923493	77.34487265	68.80109603	83.9832381	103.0679905	86.09596675	119.6549863	76.66587528	93.98360348	99.26402813	84.45632784	103.8651292	132.3469077	109.0235693
Diedel2-cds	28.53400826	23.69203068	33.17092588	37.09483825	25.89787948	22.54181507	20.35391385	5.982704003	40.54363219	10.10470495	20.94226218	33.09606004	32.15020576	28.91803184	28.3611509	20.59910435	21.1577115	26.46938154	34.26455036
Dis3-cds	286.766783	291.0735198	292.6846401	291.4594434	274.5175225	232.1806952	274.777837	260.2476241	246.1577669	295.0573846	297.8455066	310.5937942	276.9863881	267.4917945	265.8857896	280.1478192	286.5908195	264.6938154	267.8864847
dmrt93B-cds	101.2957293	126.9215929	120.9763179	71.5400452	103.5915179	128.4883459	111.9465262	104.69732	81.08726438	97.00516755	109.365147	76.37552317	113.7622665	86.75409552	102.809172	90.63605914	78.86056106	77.51747452	70.08658029
dmt-cds	74.18842147	65.99922832	60.48815896	79.48893911	85.46300229	72.13380821	85.48643819	62.81839203	69.50336947	52.54446575	65.15370457	68.73797086	79.13896803	79.52458756	49.63201407	78.27659653	61.5497062	81.29881474	70.08658029
DNApol-iota-cds	138.3899401	130.3061687	140.4886273	129.8319339	103.5915179	112.7090753	132.3004401	122.6454321	139.0067389	115.1936365	100.0574749	134.9300909	116.2353593	130.1311433	141.8057545	133.8941783	126.946269	88.86149518	129.2708036
Droj2-cds	85.60202477	79.53753156	74.14677549	63.59115129	88.05279024	85.65889725	81.41565542	80.76650404	69.50336947	84.8795216	107.0382289	94.19647858	89.03133903	72.2950796	70.90287724	74.15677566	86.55427434	71.84546419	96.56373284
Dys-cds	37.09421074	54.15321298	58.53692802	55.64225738	38.84681922	42.82944863	34.60165355	65.80974403	34.75168473	56.58634774	37.23068833	66.19212008	59.35422602	50.60655572	56.72230179	45.31802957	30.7748531	32.14139187	49.83934598
E(spl)m7-HLH-cds	38.52091115	43.99948554	35.12215681	29.14594434	54.38554691	38.32108561	48.84939325	23.93081601	43.43960592	30.31411486	32.57685228	43.27946313	34.62329851	28.91803184	31.90629476	41.1982087	36.54513805	30.25072176	10.90235693
ea-cds	37.09421074	49.07634926	37.07338775	50.34299477	38.84681922	54.10035616	44.77861048	53.84433602	46.33557964	48.50258377	53.51911447	48.37116468	49.46185502	50.60655572	53.17715793	63.85722349	65.39656283	39.70407231	34.26455036
Ect3-cds	22.82720661	42.30719764	25.36600214	39.74446956	33.66724333	36.06690411	24.42469662	5.982704003	40.54363219	28.29317387	41.88452437	33.09606004	24.73092751	54.2213097	17.72571931	41.1982087	34.62170974	26.46938154	23.36219343
eIF4AIII-cds	28.53400826	47.38406136	44.87831148	42.39410086	20.71830359	36.06690411	38.67243632	38.88757602	43.43960592	38.39787882	32.57685228	40.73361236	42.04257676	32.53278582	49.63201407	43.25811914	53.85599292	39.70407231	35.82202993
Ela-cds	92.73552684	77.84524366	101.4640086	66.2407826	80.28342639	63.11708219	71.23869849	101.705968	69.50336947	99.02610854	88.42288477	73.8296724	51.93494777	75.90983358	74.4480211	98.87570088	65.39656283	105.8775262	62.29918248
Esyt2-cds	48.50781404	40.61490973	64.39062082	66.2407826	59.56512281	51.84617465	36.63704494	59.82704003	49.23155337	58.60728873	62.82678655	61.10041854	46.98876227	36.1475398	42.54172634	63.85722349	53.85599292	49.15742287	51.39682555
ETHR-cds	185.4710537	196.305397	144.3910891	172.2260347	168.3362166	198.3679726	179.1144419	200.4205841	159.278555	171.7799842	197.7880317	185.8471064	183.0088636	159.0491751	180.802337	181.2721183	171.1851204	173.9416501	160.4203949
Fer2LCH-cds	44.2277128	45.69177345	33.17092588	37.09483825	49.20597102	27.05017808	40.70782771	35.89622402	26.06376355	46.48164278	37.23068833	40.73361236	37.09639126	43.37704776	38.99658248	32.95856696	19.23428319	28.36005165	42.05194817
Fip1-cds	25.68060743	15.23059115	27.31723308	13.24815652	15.53872769	20.28763356	28.4954794	14.95676001	31.855711	26.27223288	20.94226218	25.45850772	19.78474201	3.61475398	35.45143862	26.77883566	30.7748531	15.12536088	12.4598365
fray-cds	139.8166405	135.3830324	120.9763179	113.9341461	147.617913	189.3512466	173.0082678	155.5503041	124.5268703	149.5496333	118.672819	132.3842402	197.8474201	140.9754052	127.625179	154.4932826	117.3291274	156.9256191	188.455027
GckIII-cds	55.6413161	43.99948554	60.48815896	45.04373216	64.7446987	54.10035616	59.02635018	68.80109603	57.91947455	50.52352476	65.15370457	50.91701545	61.82731877	43.37704776	21.27086317	57.67749218	61.5497062	69.95479408	49.83934598
gish-cds	58.49471693	91.3835469	68.29308269	58.29188868	59.56512281	58.60871917	73.27408987	56.83568803	72.39934319	68.71199368	72.13445863	63.64626931	46.98876227	72.2950796	67.35773338	67.97704436	44.23885133	41.59474242	38.93698905
glob3-cds	41.37431197	43.99948554	40.97584961	37.09483825	56.97533486	33.8127226	50.88478464	59.82704003	60.81544828	34.35599684	53.51911447	56.00871699	42.04257676	39.76229378	38.99658248	39.13829827	48.08570797	52.93876309	24.91967299
Glut4EF-cds	37.09421074	27.07660649	21.46354027	26.49631304	10.35915179	33.8127226	28.4954794	32.90487202	26.06376355	26.27223288	32.57685228	35.64191081	22.25783476	18.0737699	38.99658248	24.71892522	17.31085487	34.03206198	29.59211168
Gos28-cds	49.93451445	65.99922832	60.48815896	68.8904139	44.02639512	51.84617465	81.41565542	56.83568803	78.19129065	80.83763962	55.84603249	68.73797086	42.04257676	50.60655572	88.62859655	63.85722349	48.08570797	51.04809298	49.83934598
Gp93-cds	28.53400826	38.92262183	33.17092588	29.14594434	25.89787948	27.05017808	24.42469662	35.89622402	26.06376355	28.29317387	39.55760635	38.18776159	34.62329851	21.68852388	21.27086317	26.77883566	34.62170974	39.70407231	23.36219343
Gprk2-cds	58.49471693	52.46092507	56.58569709	50.34299477	64.7446987	58.60871917	65.13252433	56.83568803	69.50336947	42.4397608	51.19219645	78.92137394	56.88113327	36.1475398	56.72230179	67.97704436	65.39656283	56.72010331	68.52910073
grass-cds	52.78791528	49.07634926	44.87831148	58.29188868	36.25703127	36.06690411	59.02635018	29.91352001	31.855711	34.35599684	39.55760635	48.37116468	56.88113327	57.83606368	38.99658248	39.13829827	55.77942124	41.59474242	46.72438686
GstD11-cds	111.2826322	86.30668318	78.04923736	116.5837774	145.0281251	101.4381678	87.52182957	116.6627281	118.7349228	123.2774004	86.09596675	91.65062781	113.7622665	144.5901592	88.62859655	105.0554322	123.0994124	124.7842273	104.3511307
GstD3-cds	89.88212601	87.99897109	109.2689323	132.4815652	95.82215408	96.92980479	101.7695693	104.69732	112.9429754	90.94234457	93.07672081	78.92137394	101.3968028	97.59835746	85.08345269	107.1153426	88.47770266	75.62680441	95.00625328
GstD4-cds	64.20151858	76.15295575	87.80539203	63.59115129	80.28342639	58.60871917	89.55722096	83.75785604	89.77518556	70.73293467	83.76904873	68.73797086	89.03133903	72.2950796	53.17715793	78.27659653	61.5497062	85.08015496	77.8739781
GstD7-cds	98.44232849	106.6141381	93.65908483	140.4304591	77.69363844	112.7090753	118.0527004	131.6194881	78.19129065	109.1308135	81.44213071	73.8296724	76.66587528	93.98360348	81.53830882	78.27659653	90.40113098	107.7681963	60.74170292
Gyc-89Da-cds	245.392471	274.1506407	292.6846401	275.5616556	233.0809153	225.4181507	278.8486198	290.1611441	263.5336092	246.5548008	225.711048	241.8558234	247.3092751	321.7131042	294.2469405	265.7284461	267.3565363	245.7871143	264.7715255
Gyc-89Db-cds	149.8035434	153.9981994	187.3181697	172.2260347	163.1566407	135.2508904	185.2206161	185.4638241	167.9664762	141.4658693	123.3266551	122.2008371	140.9662868	195.1967149	163.0766176	156.5531931	169.261692	164.4882996	157.3054358
Gycalpha99B-cds	51.36121486	49.07634926	58.53692802	42.39410086	44.02639512	47.33781164	38.67243632	41.87892802	34.75168473	46.48164278	72.13445863	50.91701545	56.88113327	36.1475398	63.81258951	53.55767131	46.16227965	43.48541253	46.72438686
Gycbeta100B-cds	59.92141734	72.76837994	58.53692802	47.69336347	51.79575896	45.08363013	44.77861048	59.82704003	57.91947455	36.37693783	62.82678655	45.8253139	44.51566952	39.76229378	60.26744565	45.31802957	59.62627788	49.15742287	60.74170292
H-cds	51.36121486	45.69177345	64.39062082	68.8904139	31.07745538	58.60871917	44.77861048	44.87028002	57.91947455	46.48164278	60.49986853	53.46286622	56.88113327	68.68032562	49.63201407	53.55767131	48.08570797	49.15742287	26.47715255
hdc-cds	206.8715599	170.9210785	148.293551	188.1238226	214.9523997	166.8094315	219.8222696	149.5676001	202.7181609	165.7171612	181.4996056	170.5720018	175.5895853	187.967207	216.2537756	179.2122079	221.1942566	172.05098	151.0755175
Hexim-cds	85.60202477	96.46041062	95.61031577	87.43783303	59.56512281	90.16726027	101.7695693	101.705968	110.0470017	99.02610854	88.42288477	56.00871699	108.816081	68.68032562	85.08345269	92.69596958	113.4822708	85.08015496	85.66137591
Ho-cds	28.53400826	25.38431858	11.7073856	13.24815652	5.179575896	15.77927055	18.31852247	8.974056004	20.27181609	22.2303509	20.94226218	28.0043585	19.78474201	10.84426194	14.18057545	20.59910435	9.617141593	17.01603099	14.01731606
Hr96-cds	37.09421074	25.38431858	35.12215681	21.19705043	38.84681922	9.016726027	40.70782771	29.91352001	34.75168473	34.35599684	37.23068833	28.0043585	24.73092751	32.53278582	24.81600703	26.77883566	26.92799646	18.9067011	28.03463212
Hsc70-4-cds	65.62821899	50.76863717	60.48815896	60.94151999	72.51406255	65.37126369	52.92017602	62.81839203	63.71142201	48.50258377	69.80754061	58.55456777	59.35422602	72.2950796	56.72230179	84.45632784	86.55427434	49.15742287	70.08658029
Hsp70Bbb-cds	68.48161982	57.53778879	50.73200428	68.8904139	62.15491076	27.05017808	73.27408987	71.79244803	57.91947455	60.62822972	74.46137665	50.91701545	59.35422602	130.1311433	70.90287724	57.67749218	53.85599292	49.15742287	43.60942774
htt-cds	202.5914586	199.6899729	185.3669387	156.3282469	165.7464287	171.3177945	168.937485	203.4119361	167.9664762	183.9056301	183.8265236	152.7510463	197.8474201	159.0491751	180.802337	183.3320287	176.9554053	189.067011	289.6911985
Ice2-cds	75.61512188	89.69125899	72.19554456	98.03635824	95.82215408	92.42144177	89.55722096	89.74056004	81.08726438	107.1098725	104.7113109	89.10477703	123.6546375	97.59835746	77.99316496	90.63605914	96.17141593	75.62680441	107.4660898
Invadolysin-cds	102.7224297	93.07583481	111.2201632	100.6859895	85.46300229	114.9632568	107.8757434	95.72326404	118.7349228	76.79575764	102.3843929	96.74232935	106.3429883	108.4426194	102.809172	82.3964174	103.8651292	81.29881474	87.21885547
Ipp-cds	28.53400826	45.69177345	64.39062082	26.49631304	59.56512281	38.32108561	30.53087078	50.85298402	57.91947455	54.56540674	37.23068833	63.64626931	42.04257676	32.53278582	24.81600703	39.13829827	40.39199469	32.14139187	56.06926423
Ir85a-cds	24.25390702	28.76889439	37.07338775	10.59852522	20.71830359	36.06690411	40.70782771	32.90487202	23.16778982	30.31411486	41.88452437	25.45850772	39.56948401	21.68852388	35.45143862	30.89865653	42.31542301	32.14139187	21.80471387
Ir94f-cds	55.6413161	55.84550088	74.14677549	58.29188868	56.97533486	40.57526712	46.81400186	53.84433602	34.75168473	52.54446575	48.86527843	56.00871699	54.40804052	65.06557164	38.99658248	39.13829827	57.70284956	64.28278375	42.05194817
jigr1-cds	82.74862395	86.30668318	87.80539203	76.83930781	77.69363844	69.87962671	113.9819176	62.81839203	72.39934319	76.79575764	53.51911447	63.64626931	79.13896803	50.60655572	74.4480211	92.69596958	90.40113098	81.29881474	63.85666204
jvl-cds	34.24080991	35.53804602	40.97584961	47.69336347	25.89787948	40.57526712	26.46008801	26.92216801	31.855711	36.37693783	46.53836041	45.8253139	22.25783476	36.1475398	28.3611509	45.31802957	25.00456814	26.46938154	20.24723431
Kaz-m1-cds	59.92141734	38.92262183	48.78077335	71.5400452	51.79575896	58.60871917	59.02635018	50.85298402	34.75168473	68.71199368	67.48062259	33.09606004	64.30041152	50.60655572	35.45143862	41.1982087	57.70284956	20.79737121	43.60942774
koko-cds	62.77481817	64.30694041	76.09800643	84.78820172	54.38554691	81.15053424	50.88478464	65.80974403	83.9832381	82.85858061	60.49986853	71.28382163	54.40804052	104.8278654	116.9897474	76.2166861	61.5497062	86.97082507	84.10389635
lap-cds	54.21461569	49.07634926	44.87831148	60.94151999	38.84681922	49.59199315	44.77861048	26.92216801	46.33557964	52.54446575	34.90377031	61.10041854	34.62329851	46.99180174	35.45143862	88.57614871	51.9325646	37.8134022	48.28186642
lkb1-cds	72.76172106	71.07609203	72.19554456	60.94151999	88.05279024	83.40471575	71.23869849	56.83568803	46.33557964	64.6701117	58.17295051	71.28382163	42.04257676	54.2213097	88.62859655	67.97704436	57.70284956	56.72010331	59.18422336
Lnk-cds	42.80101239	47.38406136	58.53692802	55.64225738	33.66724333	60.86290068	79.38026403	32.90487202	49.23155337	36.37693783	53.51911447	58.55456777	59.35422602	57.83606368	60.26744565	63.85722349	42.31542301	54.8294332	65.4141416
Madm-cds	45.65441321	40.61490973	70.24431363	58.29188868	80.28342639	69.87962671	56.99095879	44.87028002	57.91947455	54.56540674	62.82678655	89.10477703	51.93494777	39.76229378	49.63201407	63.85722349	42.31542301	66.17345386	70.08658029
MBD-like-cds	209.7249607	201.3822608	220.4890955	264.9631304	196.8238841	191.6054281	195.397573	191.4465281	214.3020559	228.3663319	225.711048	193.4846587	187.9550491	206.0409769	280.0663651	193.6315809	215.4239717	185.2856708	213.3747
Mcm2-cds	61.34811775	59.23007669	44.87831148	52.99262608	72.51406255	72.13380821	50.88478464	86.74920804	66.60739574	66.69105269	58.17295051	63.64626931	54.40804052	50.60655572	56.72230179	55.61758175	44.23885133	58.61077342	40.49446861
MCO3-cds	88.4554256	50.76863717	31.21969494	50.34299477	46.61618307	78.89635273	48.84939325	83.75785604	26.06376355	62.64917071	60.49986853	73.8296724	46.98876227	50.60655572	63.81258951	78.27659653	65.39656283	66.17345386	68.52910073
Men-b-cds	125.5496363	93.07583481	91.7078539	84.78820172	93.23236613	108.2007123	97.6987865	86.74920804	92.67115929	99.02610854	83.76904873	106.9257324	98.92371003	133.7458973	106.3543159	92.69596958	105.7885575	96.42417562	127.7133241
Mms19-cds	105.5758306	104.9218501	103.4152395	121.88304	106.1813059	121.7258014	105.840352	113.6713761	136.1107652	97.00516755	132.6343272	99.28818012	121.1815448	119.2868813	102.809172	115.3549844	113.4822708	103.9868561	85.66137591
mod-cds	72.76172106	59.23007669	48.78077335	39.74446956	56.97533486	85.65889725	59.02635018	50.85298402	57.91947455	46.48164278	62.82678655	35.64191081	46.98876227	79.52458756	42.54172634	63.85722349	59.62627788	56.72010331	60.74170292
moi-cds	62.77481817	79.53753156	60.48815896	42.39410086	54.38554691	81.15053424	54.95556741	77.77515204	72.39934319	60.62822972	76.78829467	73.8296724	71.71968978	79.52458756	99.26402813	72.09686523	73.09027611	92.6428354	118.3684467
mRpL11-cds	42.80101239	54.15321298	44.87831148	45.04373216	44.02639512	60.86290068	38.67243632	26.92216801	40.54363219	46.48164278	20.94226218	53.46286622	46.98876227	46.99180174	49.63201407	39.13829827	42.31542301	34.03206198	43.60942774
mRpL40-cds	74.18842147	96.46041062	87.80539203	76.83930781	82.87321434	76.64217123	67.16791572	77.77515204	66.60739574	88.92140358	81.44213071	73.8296724	84.08515353	83.13934154	92.17374041	90.63605914	92.32455929	49.15742287	60.74170292
ms(3)K81-cds	75.61512188	57.53778879	44.87831148	68.8904139	67.33448665	51.84617465	61.06174156	38.88757602	60.81544828	52.54446575	48.86527843	58.55456777	69.24659702	72.2950796	77.99316496	39.13829827	53.85599292	28.36005165	34.26455036
Ms-cds	47.08111363	35.53804602	40.97584961	23.84668173	54.38554691	45.08363013	20.35391385	47.86163202	43.43960592	38.39787882	39.55760635	56.00871699	51.93494777	61.45081766	63.81258951	53.55767131	44.23885133	43.48541253	62.29918248
mtg-cds	144.0967417	150.6136236	132.6837035	132.4815652	121.7200336	119.4716199	126.1942659	131.6194881	130.3188177	129.3402234	109.365147	152.7510463	150.8586578	173.508191	159.5314738	121.5347157	157.7211221	153.1442789	146.4030788
mthl11-cds	101.2957293	81.22981947	103.4152395	100.6859895	121.7200336	108.2007123	122.1234831	86.74920804	98.46310674	78.81669863	100.0574749	109.4715832	103.8698955	86.75409552	116.9897474	90.63605914	92.32455929	100.2055158	96.56373284
nAChRalpha2-cds	195.4579566	214.920564	195.1230934	235.817186	214.9523997	236.6890582	189.2913988	209.3946401	211.4060821	202.0940991	253.6340642	175.6637033	247.3092751	209.6557308	166.6217615	224.5302374	207.7302584	173.9416501	250.7542095
nerfin-2-cds	67.05491941	55.84550088	35.12215681	58.29188868	62.15491076	63.11708219	56.99095879	59.82704003	78.19129065	36.37693783	32.57685228	38.18776159	37.09639126	46.99180174	63.81258951	47.37794001	46.16227965	64.28278375	32.7070708
Nlg4-cds	74.18842147	81.22981947	58.53692802	74.18967651	93.23236613	67.6254452	81.41565542	92.73191204	78.19129065	68.71199368	65.15370457	76.37552317	59.35422602	61.45081766	81.53830882	59.73740262	69.24341947	60.50144353	73.20153941
nos-cds	111.2826322	148.9213357	97.5615467	121.88304	139.8485492	142.0134349	124.1588745	122.6454321	130.3188177	127.3192824	102.3843929	140.0217925	158.2779361	137.3606512	127.625179	109.1752531	144.2571239	139.9095882	130.8282832
Nup37-cds	57.06801652	57.53778879	78.04923736	92.73709563	72.51406255	72.13380821	97.6987865	59.82704003	81.08726438	66.69105269	83.76904873	76.37552317	133.5470085	115.6721274	81.53830882	96.81579045	69.24341947	90.75216529	79.43145766
Nup43-cds	42.80101239	59.23007669	48.78077335	66.2407826	46.61618307	72.13380821	52.92017602	41.87892802	49.23155337	44.46070179	25.59609822	63.64626931	51.93494777	65.06557164	70.90287724	53.55767131	55.77942124	39.70407231	57.62674379
Nup58-cds	369.5154069	338.4575811	421.4658818	331.203913	370.3396766	356.1606781	374.5120149	376.9103522	376.4765846	367.8112603	435.1336698	435.3404821	425.3719531	415.6967077	404.1464003	341.9451322	388.5325204	380.0246922	373.7950949
nxf4-cds	34.24080991	40.61490973	29.26846401	31.79557565	23.30809153	22.54181507	24.42469662	44.87028002	34.75168473	24.25129189	18.61534416	33.09606004	39.56948401	21.68852388	38.99658248	30.89865653	28.85142478	47.26675276	45.1669073
nyo-cds	47.08111363	60.9223646	56.58569709	42.39410086	69.9242746	51.84617465	44.77861048	65.80974403	49.23155337	56.58634774	58.17295051	68.73797086	59.35422602	50.60655572	35.45143862	39.13829827	44.23885133	54.8294332	38.93698905
Obp99a-cds	54.21461569	43.99948554	35.12215681	42.39410086	33.66724333	56.35453767	54.95556741	50.85298402	26.06376355	40.41881981	55.84603249	33.09606004	37.09639126	46.99180174	42.54172634	30.89865653	61.5497062	45.37608264	43.60942774
opa-cds	27.10730784	16.92287906	17.56107841	37.09483825	28.48766743	22.54181507	32.56626217	11.96540801	26.06376355	22.2303509	25.59609822	33.09606004	29.67711301	36.1475398	31.90629476	20.59910435	28.85142478	34.03206198	18.68975474
Or82a-cds	29.96070867	21.99974277	29.26846401	18.54741913	33.66724333	33.8127226	26.46008801	26.92216801	40.54363219	38.39787882	30.24993426	28.0043585	37.09639126	32.53278582	14.18057545	28.83874609	17.31085487	28.36005165	32.7070708
Or88a-cds	122.6962355	103.2295622	87.80539203	103.3356208	101.00173	110.4548938	120.0880917	107.688672	104.2550542	99.02610854	100.0574749	140.0217925	108.816081	119.2868813	85.08345269	107.1153426	98.09484425	124.7842273	121.4834058
Or98b-cds	215.4317623	231.8434431	238.050174	259.6638678	222.7217635	227.6723322	221.857661	224.3514001	196.9262135	220.282568	232.691802	224.034868	225.0514403	220.4999928	255.2503581	222.470327	230.8113982	264.6938154	224.2770569
Orct-cds	109.8559318	65.99922832	70.24431363	79.48893911	119.1302456	67.6254452	79.38026403	65.80974403	81.08726438	76.79575764	118.672819	89.10477703	86.55824628	57.83606368	77.99316496	88.57614871	69.24341947	86.97082507	91.89129416
ort-cds	64.20151858	52.46092507	70.24431363	52.99262608	69.9242746	87.91307876	67.16791572	89.74056004	63.71142201	88.92140358	76.78829467	68.73797086	44.51566952	61.45081766	53.17715793	84.45632784	53.85599292	68.06412397	76.31649854
Osi12-cds	78.46852271	54.15321298	66.34185176	84.78820172	62.15491076	65.37126369	77.34487265	77.77515204	46.33557964	78.81669863	60.49986853	53.46286622	49.46185502	57.83606368	49.63201407	67.97704436	53.85599292	62.39211364	71.64405985
Osi13-cds	57.06801652	45.69177345	72.19554456	66.2407826	54.38554691	40.57526712	52.92017602	44.87028002	40.54363219	72.75387566	46.53836041	53.46286622	42.04257676	54.2213097	60.26744565	51.49776088	51.9325646	45.37608264	40.49446861
Osi14-cds	68.48161982	59.23007669	68.29308269	95.38672694	88.05279024	72.13380821	63.09713295	71.79244803	72.39934319	68.71199368	62.82678655	38.18776159	46.98876227	86.75409552	67.35773338	72.09686523	73.09027611	69.95479408	45.1669073
Osi17-cds	126.9763367	143.844472	140.4886273	151.0289843	116.5404577	112.7090753	128.2296573	110.6800241	153.4866076	125.2983414	148.9227533	132.3842402	111.2891738	90.3688495	159.5314738	146.2536409	109.6354142	151.2536088	115.2534876
Osi19-cds	37.09421074	20.30745487	48.78077335	50.34299477	31.07745538	33.8127226	32.56626217	38.88757602	23.16778982	48.50258377	34.90377031	53.46286622	39.56948401	28.91803184	38.99658248	24.71892522	38.46856637	37.8134022	31.14959124
Osi3-cds	34.24080991	40.61490973	48.78077335	42.39410086	44.02639512	31.55854109	40.70782771	62.81839203	40.54363219	36.37693783	25.59609822	35.64191081	32.15020576	32.53278582	28.3611509	49.43785044	46.16227965	45.37608264	35.82202993
Osi5-cds	38.52091115	23.69203068	37.07338775	50.34299477	23.30809153	20.28763356	32.56626217	17.94811201	28.95973728	26.27223288	39.55760635	25.45850772	32.15020576	21.68852388	35.45143862	12.35946261	21.1577115	26.46938154	21.80471387
P5cr-2-cds	51.36121486	60.9223646	46.82954242	45.04373216	54.38554691	47.33781164	44.77861048	59.82704003	57.91947455	52.54446575	27.92301624	66.19212008	44.51566952	46.99180174	74.4480211	43.25811914	34.62170974	56.72010331	51.39682555
P5cr-cds	67.05491941	65.99922832	80.0004683	60.94151999	69.9242746	81.15053424	75.30948126	86.74920804	57.91947455	103.0679905	74.46137665	56.00871699	91.50443178	93.98360348	77.99316496	59.73740262	67.31999115	88.86149518	62.29918248
Pak-cds	162.6438471	209.8437003	220.4890955	211.9705043	196.8238841	254.7225103	197.4329644	191.4465281	194.0302398	167.7381022	151.2496713	221.4890172	140.9662868	187.967207	212.7086317	195.6914913	215.4239717	138.018918	141.7306401
pasha-cds	38.52091115	42.30719764	39.02461868	26.49631304	49.20597102	42.82944863	34.60165355	32.90487202	23.16778982	34.35599684	20.94226218	40.73361236	37.09639126	43.37704776	38.99658248	43.25811914	28.85142478	35.92273209	37.37950949
Pbp95-cds	65.62821899	64.30694041	62.43938989	50.34299477	49.20597102	51.84617465	69.2033071	35.89622402	81.08726438	60.62822972	51.19219645	56.00871699	44.51566952	46.99180174	70.90287724	65.91713392	57.70284956	58.61077342	56.06926423
Pebp1-cds	299.6070867	341.8421569	325.855566	328.5542817	308.1847658	417.0235787	321.5918389	314.0919601	347.5168473	369.8322013	332.7492769	440.4321836	356.1253561	289.1803184	311.9726599	362.5442366	380.8388071	442.4168058	551.3477649
Pif2-cds	136.9632396	159.0750631	177.562015	132.4815652	142.4383371	103.6923493	118.0527004	173.4984161	124.5268703	121.2564594	188.4803596	147.6593448	148.3855651	177.122945	170.1669054	177.1522974	142.3336956	172.05098	228.9494956
Pk92B-cds	11.4136033	16.92287906	40.97584961	31.79557565	25.89787948	27.05017808	18.31852247	23.93081601	23.16778982	32.33505585	27.92301624	10.18340309	22.25783476	28.91803184	21.27086317	22.65901479	23.08113982	26.46938154	31.14959124
Pkc98E-cds	98.44232849	123.5370171	103.4152395	74.18967651	90.64257819	96.92980479	97.6987865	89.74056004	107.1510279	84.8795216	114.018983	78.92137394	81.61206078	97.59835746	67.35773338	70.03695479	98.09484425	75.62680441	82.54641678
Pp1alpha-96A-cds	57.06801652	76.15295575	64.39062082	55.64225738	69.9242746	81.15053424	65.13252433	59.82704003	81.08726438	56.58634774	55.84603249	81.46722472	84.08515353	57.83606368	88.62859655	55.61758175	73.09027611	60.50144353	82.54641678
ppk19-cds	42.80101239	42.30719764	35.12215681	39.74446956	44.02639512	67.6254452	24.42469662	47.86163202	57.91947455	42.4397608	44.21144239	43.27946313	46.98876227	68.68032562	46.08687021	39.13829827	44.23885133	54.8294332	40.49446861
PQBP1-cds	31.38740908	16.92287906	13.65861654	31.79557565	15.53872769	20.28763356	10.17695693	20.93946401	34.75168473	30.31411486	16.28842614	10.18340309	27.20402026	14.45901592	24.81600703	20.59910435	21.1577115	13.23469077	12.4598365
pr-set7-cds	165.4972479	175.9979422	124.8787798	182.82456	150.207701	135.2508904	134.3358314	134.6108401	141.9027127	173.8009252	130.3074091	122.2008371	118.708452	148.2049132	155.9863299	191.5716705	155.7976938	149.3629387	113.696008
psidin-cds	15.69370454	28.76889439	25.36600214	29.14594434	23.30809153	20.28763356	16.28313108	20.93946401	20.27181609	8.083763962	13.96150812	15.27510463	29.67711301	32.53278582	21.27086317	10.29955218	23.08113982	11.34402066	12.4598365
Ptp99A-cds	154.0836446	152.3059115	202.9280171	190.7734539	202.00346	160.046887	205.5745299	161.5330081	191.134266	216.240686	120.9997371	165.4803002	183.0088636	191.5819609	120.5348913	164.7928348	184.6491186	181.5043306	250.7542095
pug-cds	122.6962355	130.3061687	119.025087	113.9341461	108.7710938	119.4716199	101.7695693	68.80109603	107.1510279	115.1936365	104.7113109	101.8340309	101.3968028	122.9016353	92.17374041	109.1752531	88.47770266	111.5495365	101.2361715
PyK-cds	236.8322685	228.4588673	199.0255553	227.8682921	191.6443082	214.1472431	173.0082678	188.4551761	185.3423186	187.9475121	207.0957038	201.122211	197.8474201	227.7295007	205.618344	238.9496105	215.4239717	168.2696398	193.1274657
Rab7-cds	59.92141734	52.46092507	60.48815896	60.94151999	36.25703127	58.60871917	67.16791572	62.81839203	72.39934319	52.54446575	34.90377031	56.00871699	59.35422602	75.90983358	42.54172634	47.37794001	44.23885133	79.40814463	51.39682555
RacGAP84C-cds	39.94761156	30.4611823	42.92708055	55.64225738	46.61618307	49.59199315	44.77861048	32.90487202	49.23155337	48.50258377	27.92301624	33.09606004	44.51566952	36.1475398	38.99658248	26.77883566	34.62170974	54.8294332	46.72438686
Ranbp9-cds	52.78791528	42.30719764	37.07338775	29.14594434	41.43660717	31.55854109	44.77861048	38.88757602	40.54363219	42.4397608	37.23068833	43.27946313	42.04257676	25.30327786	46.08687021	43.25811914	44.23885133	43.48541253	48.28186642
Rbf2-cds	77.0418223	91.3835469	52.68323522	84.78820172	101.00173	81.15053424	109.9111348	71.79244803	89.77518556	84.8795216	72.13445863	81.46722472	84.08515353	86.75409552	70.90287724	82.3964174	90.40113098	111.5495365	88.77633503
Rbp-cds	47.08111363	45.69177345	44.87831148	58.29188868	80.28342639	69.87962671	48.84939325	38.88757602	66.60739574	46.48164278	76.78829467	38.18776159	29.67711301	36.1475398	17.72571931	51.49776088	55.77942124	73.7361343	49.83934598
repo-cds	82.74862395	57.53778879	68.29308269	90.08746433	98.41194203	81.15053424	83.4510468	71.79244803	81.08726438	90.94234457	76.78829467	58.55456777	69.24659702	83.13934154	102.809172	76.2166861	78.86056106	81.29881474	85.66137591
Rh6-cds	142.6700413	131.9984566	150.2447819	135.1311965	142.4383371	139.7592534	113.9819176	119.6540801	98.46310674	147.5286923	144.2689173	134.9300909	108.816081	115.6721274	145.3508983	121.5347157	144.2571239	115.3308767	175.9951905
rha-cds	185.4710537	167.5365027	146.3423201	196.0727165	170.9260046	157.7927055	152.6543539	143.5848961	136.1107652	129.3402234	107.0382289	145.113494	180.5357708	162.6639291	155.9863299	168.9126557	157.7211221	128.5655675	147.9605584
RhoGAP92B-cds	68.48161982	43.99948554	76.09800643	58.29188868	46.61618307	58.60871917	44.77861048	41.87892802	55.02350083	58.60728873	41.88452437	61.10041854	66.77350427	36.1475398	70.90287724	43.25811914	57.70284956	54.8294332	34.26455036
Rpb10-cds	37.09421074	28.76889439	33.17092588	31.79557565	31.07745538	42.82944863	46.81400186	41.87892802	57.91947455	18.18846891	30.24993426	15.27510463	39.56948401	28.91803184	38.99658248	39.13829827	23.08113982	26.46938154	31.14959124
RpII18-cds	22.82720661	18.61516696	19.51230934	15.89778782	18.12851564	15.77927055	18.31852247	20.93946401	23.16778982	20.20940991	20.94226218	12.72925386	27.20402026	21.68852388	28.3611509	35.0184774	15.38742655	20.79737121	24.91967299
RpL4-cds	114.136033	71.07609203	103.4152395	98.03635824	82.87321434	121.7258014	95.66339511	89.74056004	89.77518556	125.2983414	74.46137665	71.28382163	96.45061728	108.4426194	92.17374041	98.87570088	80.78398938	88.86149518	87.21885547
RpS10a-cds	14.26700413	20.30745487	17.56107841	26.49631304	23.30809153	13.52508904	16.28313108	26.92216801	11.58389491	14.14658693	23.2691802	28.0043585	19.78474201	10.84426194	21.27086317	24.71892522	17.31085487	15.12536088	7.78739781
RpS30-cds	102.7224297	118.4601534	107.3177014	132.4815652	152.7974889	135.2508904	116.017309	143.5848961	115.8389491	137.4239874	169.8650155	127.2925386	111.2891738	133.7458973	124.0800352	123.5946261	153.8742655	94.53350551	84.10389635
Rpt5-cds	269.646378	275.8429286	294.635871	302.0579686	246.0298551	311.0770479	280.8840112	302.1265521	254.845688	297.0783256	269.9224904	257.130928	284.4056664	256.6475326	276.5212212	286.3275505	273.1268212	266.5844855	277.231362
RYa-R-cds	41.37431197	38.92262183	37.07338775	26.49631304	51.79575896	40.57526712	30.53087078	17.94811201	37.64765846	38.39787882	32.57685228	38.18776159	42.04257676	46.99180174	17.72571931	51.49776088	40.39199469	56.72010331	43.60942774
ry-cds	25.68060743	15.23059115	15.60984747	5.299262608	15.53872769	15.77927055	18.31852247	14.95676001	26.06376355	16.16752792	18.61534416	28.0043585	17.31164926	32.53278582	10.63543159	16.47928348	9.617141593	9.453350551	18.68975474
Sas-6-cds	164.0705475	155.6904873	161.9521675	177.5252974	129.4893974	171.3177945	164.8667022	176.4897681	205.6141347	121.2564594	153.5765893	142.5676433	138.493194	191.5819609	191.4377685	146.2536409	194.2662602	149.3629387	129.2708036
Sdr-cds	78.46852271	103.2295622	99.51277764	87.43783303	90.64257819	92.42144177	73.27408987	62.81839203	75.29531692	103.0679905	95.40363883	73.8296724	71.71968978	79.52458756	88.62859655	63.85722349	92.32455929	88.86149518	101.2361715
sds22-cds	92.73552684	147.2290478	74.14677549	87.43783303	90.64257819	103.6923493	73.27408987	80.76650404	72.39934319	84.8795216	100.0574749	63.64626931	51.93494777	93.98360348	67.35773338	78.27659653	80.78398938	83.18948485	45.1669073
SF1-cds	92.73552684	123.5370171	120.9763179	119.2334087	121.7200336	101.4381678	95.66339511	101.705968	86.87921183	119.2355184	95.40363883	114.5632848	81.61206078	119.2868813	116.9897474	127.714447	103.8651292	88.86149518	93.44877372
sim-cds	25.68060743	11.84601534	19.51230934	15.89778782	10.35915179	13.52508904	24.42469662	14.95676001	20.27181609	32.33505585	11.6345901	28.0043585	12.36546375	10.84426194	10.63543159	12.35946261	28.85142478	13.23469077	20.24723431
Sirt7-cds	18.54710537	28.76889439	39.02461868	31.79557565	41.43660717	22.54181507	40.70782771	50.85298402	31.855711	30.31411486	30.24993426	45.8253139	46.98876227	28.91803184	42.54172634	41.1982087	25.00456814	37.8134022	26.47715255
skap-cds	75.61512188	82.92210737	85.8541611	79.48893911	75.1038505	105.9465308	63.09713295	59.82704003	72.39934319	99.02610854	81.44213071	81.46722472	91.50443178	86.75409552	113.4446036	63.85722349	84.63084602	96.42417562	141.7306401
Skeletor-cds	265.3662768	253.8431858	220.4890955	286.1601808	274.5175225	288.5352329	262.5654887	245.2908641	295.3893202	244.5338599	239.6725561	254.5850772	222.5783476	245.8032706	269.4309335	232.7698792	246.1988248	213.6457225	238.294373
SKIP-cds	65.62821899	81.22981947	64.39062082	63.59115129	77.69363844	72.13380821	71.23869849	59.82704003	66.60739574	80.83763962	72.13445863	66.19212008	66.77350427	61.45081766	74.4480211	76.2166861	59.62627788	83.18948485	57.62674379
sle-cds	61.34811775	69.38380413	85.8541611	66.2407826	82.87321434	67.6254452	61.06174156	56.83568803	72.39934319	86.90046259	72.13445863	50.91701545	89.03133903	65.06557164	60.26744565	90.63605914	67.31999115	77.51747452	57.62674379
slo-cds	28.53400826	18.61516696	25.36600214	21.19705043	28.48766743	45.08363013	16.28313108	20.93946401	17.37584237	28.29317387	32.57685228	28.0043585	29.67711301	25.30327786	35.45143862	35.0184774	23.08113982	41.59474242	34.26455036
Snm1-cds	19.97380578	38.92262183	27.31723308	23.84668173	36.25703127	33.8127226	40.70782771	26.92216801	28.95973728	30.31411486	39.55760635	20.36680618	17.31164926	54.2213097	17.72571931	28.83874609	26.92799646	18.9067011	23.36219343
Sodh-1-cds	21.40050619	11.84601534	25.36600214	37.09483825	25.89787948	22.54181507	34.60165355	29.91352001	23.16778982	30.31411486	41.88452437	28.0043585	19.78474201	39.76229378	42.54172634	37.07838783	19.23428319	24.57871143	46.72438686
Sox100B-cds	59.92141734	43.99948554	62.43938989	82.13857042	38.84681922	47.33781164	48.84939325	35.89622402	66.60739574	56.58634774	51.19219645	50.91701545	66.77350427	61.45081766	49.63201407	55.61758175	73.09027611	62.39211364	66.97162116
spas-cds	199.7380578	155.6904873	156.0984747	196.0727165	176.1055805	169.063613	170.9728764	155.5503041	199.8221872	185.9265711	218.7302939	180.7554048	187.9550491	213.2704848	173.7120492	168.9126557	182.7256903	181.5043306	179.1101496
SpdS-cds	35.66751032	37.23033392	54.63446615	29.14594434	51.79575896	38.32108561	48.84939325	53.84433602	46.33557964	34.35599684	41.88452437	43.27946313	69.24659702	54.2213097	49.63201407	37.07838783	32.69828142	54.8294332	57.62674379
Spn100A-cds	108.4292314	130.3061687	148.293551	135.1311965	142.4383371	126.2341644	116.017309	113.6713761	133.2147915	145.5077513	118.672819	99.28818012	138.493194	126.5163893	145.3508983	117.4148948	138.4868389	126.6748974	163.535354
Spn85F-cds	81.32192353	84.61439528	85.8541611	63.59115129	80.28342639	60.86290068	69.2033071	89.74056004	63.71142201	82.85858061	107.0382289	73.8296724	76.66587528	75.90983358	120.5348913	78.27659653	59.62627788	58.61077342	63.85666204
Spt3-cds	62.77481817	60.9223646	56.58569709	87.43783303	56.97533486	78.89635273	67.16791572	62.81839203	72.39934319	48.50258377	79.11521269	35.64191081	51.93494777	54.2213097	53.17715793	32.95856696	61.5497062	60.50144353	73.20153941
sro-cds	48.50781404	50.76863717	56.58569709	50.34299477	49.20597102	58.60871917	38.67243632	56.83568803	46.33557964	50.52352476	55.84603249	45.8253139	44.51566952	46.99180174	63.81258951	39.13829827	57.70284956	37.8134022	40.49446861
Srp72-cds	144.0967417	126.9215929	138.5373963	129.8319339	155.3872769	108.2007123	126.1942659	137.6021921	136.1107652	139.4449283	132.6343272	127.2925386	136.0201013	122.9016353	170.1669054	146.2536409	132.716554	130.4562376	149.5180379
sxe2-cds	72.76172106	77.84524366	72.19554456	60.94151999	62.15491076	56.35453767	69.2033071	71.79244803	107.1510279	72.75387566	72.13445863	84.01307549	39.56948401	46.99180174	67.35773338	86.51623827	82.7074177	73.7361343	62.29918248
Tb-cds	115.5627334	104.9218501	89.75662297	103.3356208	108.7710938	83.40471575	97.6987865	110.6800241	98.46310674	99.02610854	95.40363883	73.8296724	81.61206078	148.2049132	88.62859655	76.2166861	109.6354142	81.29881474	57.62674379
TfIIA-L-cds	202.5914586	216.6128519	202.9280171	235.817186	204.5932479	182.588702	242.2115749	182.4724721	182.4463448	256.6595058	225.711048	211.3056141	249.7823678	224.1147468	216.2537756	210.1108644	205.8068301	289.2725269	381.5824927
Tim17b1-cds	84.17532436	103.2295622	109.2689323	127.1823026	95.82215408	121.7258014	95.66339511	92.73191204	112.9429754	97.00516755	132.6343272	112.017434	133.5470085	108.4426194	138.2606106	117.4148948	117.3291274	109.6588664	70.08658029
timeout-cds	38.52091115	27.07660649	52.68323522	34.44520695	25.89787948	51.84617465	42.74321909	35.89622402	40.54363219	44.46070179	51.19219645	43.27946313	24.73092751	43.37704776	21.27086317	51.49776088	42.31542301	30.25072176	46.72438686
tinc-cds	194.0312562	225.0742914	218.5378646	182.82456	233.0809153	166.8094315	207.6099213	158.5416561	214.3020559	254.6385648	197.7880317	196.0305095	205.2666983	249.4180246	226.8892072	201.8712226	230.8113982	230.6617534	239.8518525
tin-cds	128.4030372	160.767351	126.8300107	148.379353	160.5668528	166.8094315	144.5127884	113.6713761	147.6946601	143.4868103	165.2111794	140.0217925	140.9662868	148.2049132	124.0800352	173.0324765	125.0228407	151.2536088	135.5007219
Tl-cds	24.25390702	20.30745487	29.26846401	39.74446956	38.84681922	9.016726027	30.53087078	47.86163202	14.47986864	42.4397608	20.94226218	38.18776159	42.04257676	28.91803184	53.17715793	22.65901479	21.1577115	39.70407231	63.85666204
Tm2-cds	102.7224297	121.8447292	101.4640086	111.2845148	85.46300229	114.9632568	116.017309	95.72326404	86.87921183	76.79575764	125.6535731	112.017434	108.816081	75.90983358	106.3543159	94.75588001	78.86056106	88.86149518	60.74170292
tnc-cds	31.38740908	32.15347021	40.97584961	37.09483825	31.07745538	27.05017808	30.53087078	29.91352001	26.06376355	16.16752792	27.92301624	22.91265695	39.56948401	57.83606368	38.99658248	35.0184774	30.7748531	60.50144353	28.03463212
to-cds	148.3768429	137.0753204	134.6349344	145.7297217	145.0281251	164.55525	138.4066142	140.5935441	95.56713301	177.8428072	130.3074091	175.6637033	138.493194	119.2868813	173.7120492	138.0139992	119.2525558	113.4402066	105.9086102
tok-cds	41.37431197	49.07634926	31.21969494	34.44520695	56.97533486	51.84617465	40.70782771	41.87892802	40.54363219	56.58634774	37.23068833	35.64191081	42.04257676	25.30327786	60.26744565	43.25811914	30.7748531	39.70407231	42.05194817
topi-cds	22.82720661	35.53804602	31.21969494	37.09483825	33.66724333	29.30435959	30.53087078	29.91352001	11.58389491	36.37693783	32.57685228	35.64191081	32.15020576	28.91803184	17.72571931	26.77883566	53.85599292	11.34402066	26.47715255
TwdlT-cds	47.08111363	40.61490973	50.73200428	26.49631304	59.56512281	38.32108561	40.70782771	53.84433602	55.02350083	32.33505585	41.88452437	53.46286622	42.04257676	72.2950796	70.90287724	57.67749218	48.08570797	47.26675276	31.14959124
TwdlV-cds	138.3899401	138.7676083	144.3910891	143.0800904	142.4383371	146.5217979	158.7605281	155.5503041	156.3825813	133.3821054	153.5765893	155.2968971	150.8586578	162.6639291	127.625179	138.0139992	136.5634106	173.9416501	137.0582015
Ublcp1-cds	48.50781404	43.99948554	58.53692802	63.59115129	85.46300229	63.11708219	22.38930524	101.705968	75.29531692	66.69105269	58.17295051	50.91701545	51.93494777	57.83606368	28.3611509	53.55767131	50.00913628	34.03206198	40.49446861
VAChT-cds	41.37431197	43.99948554	48.78077335	52.99262608	33.66724333	49.59199315	50.88478464	77.77515204	49.23155337	48.50258377	67.48062259	58.55456777	44.51566952	46.99180174	35.45143862	63.85722349	55.77942124	66.17345386	79.43145766
VhaM8.9-cds	52.78791528	40.61490973	29.26846401	42.39410086	36.25703127	42.82944863	36.63704494	23.93081601	28.95973728	40.41881981	44.21144239	33.09606004	34.62329851	14.45901592	46.08687021	37.07838783	42.31542301	30.25072176	43.60942774
VhaM9.7-d-cds	42.80101239	35.53804602	29.26846401	29.14594434	18.12851564	49.59199315	48.84939325	29.91352001	43.43960592	38.39787882	27.92301624	30.55020927	42.04257676	36.1475398	28.3611509	37.07838783	38.46856637	30.25072176	57.62674379
Vps2-cds	48.50781404	42.30719764	33.17092588	37.09483825	31.07745538	29.30435959	40.70782771	29.91352001	28.95973728	36.37693783	39.55760635	28.0043585	46.98876227	43.37704776	46.08687021	59.73740262	28.85142478	45.37608264	29.59211168
wtrw-cds	72.76172106	82.92210737	95.61031577	127.1823026	82.87321434	63.11708219	67.16791572	98.71461605	69.50336947	82.85858061	116.345901	63.64626931	76.66587528	97.59835746	56.72230179	65.91713392	92.32455929	54.8294332	51.39682555
Xrp1-cds	88.4554256	82.92210737	83.90293016	135.1311965	59.56512281	81.15053424	116.017309	89.74056004	78.19129065	76.79575764	88.42288477	94.19647858	89.03133903	65.06557164	70.90287724	107.1153426	92.32455929	103.9868561	109.0235693
Zip88E-cds	249.6725723	292.7658077	292.6846401	360.3498573	290.0562502	254.7225103	276.8132284	332.0400722	312.7651626	327.3924405	265.2686543	315.6854958	281.9325736	234.9590087	361.6046739	294.5671922	278.8971062	304.3978877	309.9384328
Gfat1-cds	32.8141095	21.99974277	42.92708055	47.69336347	36.25703127	45.08363013	48.84939325	47.86163202	89.77518556	56.58634774	51.19219645	33.09606004	34.62329851	32.53278582	35.45143862	41.1982087	55.77942124	30.25072176	38.93698905
Act5C-cds	81.32192353	113.3832897	126.8300107	127.1823026	98.41194203	108.2007123	89.55722096	107.688672	95.56713301	123.2774004	86.09596675	91.65062781	121.1815448	90.3688495	116.9897474	125.6545365	121.1759841	115.3308767	63.85666204
Ahcy13-cds	74.18842147	94.76812271	50.73200428	100.6859895	82.87321434	103.6923493	69.2033071	173.4984161	115.8389491	97.00516755	111.692065	152.7510463	84.08515353	101.2131114	49.63201407	94.75588001	111.5588425	98.31484573	152.6329971
APC4-cds	129.8297376	150.6136236	158.0497057	156.3282469	168.3362166	108.2007123	130.2650487	128.6281361	150.5906338	139.4449283	160.5573434	132.3842402	126.1277303	133.7458973	134.7154668	160.6730139	150.0274089	130.4562376	154.1904766
b6-cds	57.06801652	42.30719764	40.97584961	55.64225738	54.38554691	49.59199315	26.46008801	50.85298402	63.71142201	54.56540674	46.53836041	38.18776159	46.98876227	54.2213097	49.63201407	43.25811914	53.85599292	35.92273209	32.7070708
ben-cds	81.32192353	104.9218501	72.19554456	50.34299477	69.9242746	69.87962671	87.52182957	53.84433602	81.08726438	70.73293467	90.74980279	78.92137394	86.55824628	75.90983358	81.53830882	70.03695479	73.09027611	92.6428354	77.8739781
brn-cds	152.6569442	160.767351	124.8787798	166.9267721	163.1566407	187.0970651	164.8667022	164.5243601	165.0705025	155.6124563	139.6150812	150.2051956	128.600823	151.8196672	152.4411861	170.9725661	151.9508372	170.1603099	144.8455993
CanB-cds	68.48161982	59.23007669	58.53692802	50.34299477	33.66724333	65.37126369	54.95556741	56.83568803	60.81544828	54.56540674	53.51911447	73.8296724	64.30041152	57.83606368	42.54172634	72.09686523	48.08570797	62.39211364	59.18422336
caz-cds	22.82720661	11.84601534	15.60984747	15.89778782	7.769363844	22.54181507	8.141565542	14.95676001	23.16778982	14.14658693	6.980754061	25.45850772	14.83855651	10.84426194	10.63543159	16.47928348	19.23428319	13.23469077	17.13227518
Cdc42-cds	75.61512188	79.53753156	78.04923736	82.13857042	67.33448665	81.15053424	93.62800373	83.75785604	86.87921183	64.6701117	83.76904873	84.01307549	101.3968028	68.68032562	67.35773338	100.9356113	94.24798761	81.29881474	77.8739781
CG10555-cds	41.37431197	27.07660649	46.82954242	55.64225738	49.20597102	38.32108561	42.74321909	32.90487202	46.33557964	30.31411486	53.51911447	40.73361236	42.04257676	57.83606368	35.45143862	51.49776088	50.00913628	37.8134022	48.28186642
CG10802-cds	138.3899401	140.4598962	163.9033985	156.3282469	163.1566407	155.538524	170.9728764	182.4724721	196.9262135	135.4030464	144.2689173	129.8383894	175.5895853	126.5163893	205.618344	138.0139992	176.9554053	202.3017018	149.5180379
CG11068-cds	65.62821899	59.23007669	56.58569709	63.59115129	49.20597102	63.11708219	65.13252433	38.88757602	63.71142201	56.58634774	74.46137665	66.19212008	49.46185502	75.90983358	74.4480211	61.79731305	90.40113098	32.14139187	56.06926423
CG11103-cds	89.88212601	104.9218501	99.51277764	103.3356208	129.4893974	101.4381678	107.8757434	74.78380003	107.1510279	103.0679905	116.345901	106.9257324	113.7622665	108.4426194	88.62859655	102.9955218	125.0228407	58.61077342	79.43145766
CG11134-cds	136.9632396	131.9984566	148.293551	137.7808278	194.2340961	144.2676164	152.6543539	170.5070641	147.6946601	153.5915153	141.9419992	145.113494	121.1815448	148.2049132	106.3543159	125.6545365	157.7211221	130.4562376	144.8455993
CG11158-cds	41.37431197	40.61490973	39.02461868	39.74446956	36.25703127	31.55854109	38.67243632	38.88757602	28.95973728	50.52352476	39.55760635	50.91701545	37.09639126	39.76229378	53.17715793	49.43785044	61.5497062	43.48541253	52.95430511
CG11368-cds	34.24080991	30.4611823	39.02461868	34.44520695	38.84681922	38.32108561	30.53087078	35.89622402	37.64765846	50.52352476	37.23068833	45.8253139	34.62329851	46.99180174	42.54172634	39.13829827	40.39199469	39.70407231	18.68975474
CG11369-cds	62.77481817	54.15321298	52.68323522	71.5400452	72.51406255	83.40471575	61.06174156	44.87028002	55.02350083	68.71199368	46.53836041	78.92137394	61.82731877	54.2213097	67.35773338	43.25811914	55.77942124	45.37608264	52.95430511
CG11380-cds	58.49471693	60.9223646	66.34185176	34.44520695	67.33448665	33.8127226	50.88478464	59.82704003	66.60739574	54.56540674	41.88452437	53.46286622	74.19278253	57.83606368	81.53830882	45.31802957	59.62627788	52.93876309	73.20153941
CG11382-cds	21.40050619	21.99974277	25.36600214	15.89778782	25.89787948	6.76254452	14.2477397	14.95676001	28.95973728	24.25129189	16.28842614	33.09606004	29.67711301	14.45901592	17.72571931	12.35946261	30.7748531	24.57871143	10.90235693
CG11448-cds	185.4710537	197.997685	152.1960129	233.1675547	181.2851564	211.8930616	160.7959194	236.3168081	185.3423186	187.9475121	169.8650155	188.3929572	183.0088636	209.6557308	209.1634879	199.8113122	184.6491186	175.8323202	177.5526701
CG11566-cds	116.9894339	126.9215929	97.5615467	90.08746433	119.1302456	126.2341644	81.41565542	98.71461605	107.1510279	113.1726955	111.692065	152.7510463	113.7622665	148.2049132	138.2606106	105.0554322	109.6354142	102.096186	119.9259263
CG11596-cds	211.1516611	182.7670938	167.8058603	201.3719791	126.8996095	146.5217979	130.2650487	134.6108401	182.4463448	194.0103351	123.3266551	147.6593448	153.3317506	155.4344211	191.4377685	152.4333722	146.1805522	202.3017018	204.0298226
CG11663-cds	87.02872519	111.6910018	103.4152395	95.38672694	106.1813059	69.87962671	89.55722096	89.74056004	86.87921183	78.81669863	60.49986853	91.65062781	98.92371003	101.2131114	60.26744565	98.87570088	98.09484425	79.40814463	74.75901897
CG11752-cds	111.2826322	113.3832897	103.4152395	113.9341461	124.3098215	139.7592534	130.2650487	86.74920804	124.5268703	115.1936365	90.74980279	134.9300909	123.6546375	119.2868813	113.4446036	123.5946261	109.6354142	105.8775262	93.44877372
CG12075-cds	49.93451445	40.61490973	46.82954242	29.14594434	44.02639512	42.82944863	36.63704494	59.82704003	34.75168473	40.41881981	25.59609822	43.27946313	61.82731877	32.53278582	42.54172634	37.07838783	28.85142478	28.36005165	37.37950949
CG12096-cds	101.2957293	82.92210737	105.3664704	124.5326713	75.1038505	99.18398629	120.0880917	125.6367841	101.3590805	101.0470495	100.0574749	78.92137394	96.45061728	108.4426194	116.9897474	100.9356113	84.63084602	145.5815985	118.3684467
CG12106-cds	71.33502064	64.30694041	58.53692802	79.48893911	72.51406255	99.18398629	71.23869849	80.76650404	81.08726438	62.64917071	55.84603249	48.37116468	71.71968978	101.2131114	67.35773338	63.85722349	51.9325646	52.93876309	73.20153941
CG12155-cds	72.76172106	71.07609203	80.0004683	84.78820172	59.56512281	78.89635273	107.8757434	98.71461605	81.08726438	74.77481665	90.74980279	84.01307549	84.08515353	83.13934154	81.53830882	111.2351635	76.93713275	79.40814463	63.85666204
CG12239-cds	27.10730784	35.53804602	11.7073856	13.24815652	28.48766743	13.52508904	24.42469662	26.92216801	23.16778982	12.12564594	16.28842614	17.82095541	12.36546375	36.1475398	10.63543159	22.65901479	9.617141593	24.57871143	12.4598365
CG12470-cds	47.08111363	57.53778879	48.78077335	52.99262608	67.33448665	40.57526712	46.81400186	41.87892802	37.64765846	56.58634774	72.13445863	48.37116468	49.46185502	61.45081766	60.26744565	47.37794001	30.7748531	49.15742287	43.60942774
CG12481-cds	25.68060743	30.4611823	39.02461868	29.14594434	20.71830359	31.55854109	32.56626217	23.93081601	28.95973728	20.20940991	23.2691802	15.27510463	22.25783476	28.91803184	49.63201407	32.95856696	23.08113982	17.01603099	31.14959124
CG12691-cds	95.58892766	98.15269852	93.65908483	90.08746433	93.23236613	139.7592534	101.7695693	86.74920804	92.67115929	97.00516755	81.44213071	81.46722472	96.45061728	68.68032562	88.62859655	82.3964174	111.5588425	107.7681963	82.54641678
CG12772-cds	68.48161982	64.30694041	64.39062082	55.64225738	80.28342639	69.87962671	73.27408987	89.74056004	55.02350083	101.0470495	55.84603249	63.64626931	56.88113327	93.98360348	46.08687021	67.97704436	67.31999115	45.37608264	34.26455036
CG12992-cds	42.80101239	50.76863717	35.12215681	63.59115129	64.7446987	60.86290068	42.74321909	47.86163202	37.64765846	44.46070179	46.53836041	40.73361236	54.40804052	57.83606368	38.99658248	47.37794001	44.23885133	56.72010331	56.06926423
CG13008-cds	25.68060743	27.07660649	21.46354027	23.84668173	15.53872769	20.28763356	16.28313108	23.93081601	26.06376355	28.29317387	13.96150812	12.72925386	37.09639126	7.22950796	17.72571931	14.41937305	23.08113982	7.562680441	24.91967299
CG13367-cds	77.0418223	109.9987139	109.2689323	95.38672694	72.51406255	103.6923493	77.34487265	113.6713761	78.19129065	64.6701117	86.09596675	101.8340309	76.66587528	79.52458756	63.81258951	102.9955218	63.47313451	69.95479408	87.21885547
CG1402-cds	97.01562808	84.61439528	78.04923736	103.3356208	116.5404577	108.2007123	75.30948126	89.74056004	86.87921183	82.85858061	100.0574749	84.01307549	93.97752453	72.2950796	56.72230179	82.3964174	96.17141593	98.31484573	82.54641678
CG14052-cds	68.48161982	59.23007669	85.8541611	84.78820172	80.28342639	56.35453767	73.27408987	101.705968	83.9832381	72.75387566	81.44213071	48.37116468	84.08515353	61.45081766	56.72230179	67.97704436	90.40113098	52.93876309	57.62674379
CG14205-cds	65.62821899	69.38380413	70.24431363	63.59115129	80.28342639	76.64217123	71.23869849	62.81839203	57.91947455	54.56540674	58.17295051	48.37116468	39.56948401	61.45081766	70.90287724	51.49776088	59.62627788	52.93876309	54.51178467
CG14215-cds	243.9657706	280.9197923	288.7821782	270.262393	308.1847658	261.4850548	286.9901853	218.3686961	315.6611363	303.1411486	290.8647525	262.2226296	244.8361823	281.9508104	311.9726599	288.3874609	315.4422443	236.3337638	211.8172204
CG14234-cds	29.96070867	32.15347021	11.7073856	29.14594434	36.25703127	22.54181507	40.70782771	41.87892802	55.02350083	28.29317387	37.23068833	40.73361236	24.73092751	43.37704776	31.90629476	43.25811914	28.85142478	26.46938154	35.82202993
CG14411-cds	21.40050619	28.76889439	15.60984747	29.14594434	18.12851564	18.03345205	16.28313108	11.96540801	23.16778982	12.12564594	20.94226218	12.72925386	34.62329851	32.53278582	31.90629476	26.77883566	23.08113982	34.03206198	31.14959124
CG14431-cds	34.24080991	42.30719764	54.63446615	76.83930781	59.56512281	49.59199315	54.95556741	56.83568803	43.43960592	58.60728873	46.53836041	43.27946313	69.24659702	57.83606368	28.3611509	55.61758175	48.08570797	45.37608264	62.29918248
CG14445-cds	108.4292314	126.9215929	148.293551	174.8756661	142.4383371	162.3010685	128.2296573	107.688672	162.1745288	123.2774004	155.9035074	112.017434	145.9124723	130.1311433	120.5348913	129.7743574	136.5634106	105.8775262	82.54641678
CG14619-cds	38.52091115	33.84575811	33.17092588	52.99262608	33.66724333	24.79599657	28.4954794	17.94811201	17.37584237	38.39787882	32.57685228	33.09606004	29.67711301	43.37704776	35.45143862	26.77883566	26.92799646	26.46938154	26.47715255
CG14621-cds	25.68060743	38.92262183	27.31723308	31.79557565	38.84681922	31.55854109	22.38930524	32.90487202	31.855711	34.35599684	27.92301624	28.0043585	19.78474201	36.1475398	42.54172634	32.95856696	26.92799646	41.59474242	45.1669073
CG14626-cds	155.510345	133.6907445	148.293551	177.5252974	113.9506697	130.7425274	120.0880917	146.5762481	159.278555	133.3821054	123.3266551	127.2925386	140.9662868	101.2131114	145.3508983	129.7743574	144.2571239	158.8162893	207.1447817
CG14628-cds	353.8217024	373.9956271	339.5141825	296.758706	313.3643417	349.3981335	356.1934924	379.9017042	333.0369787	329.4133815	367.6530472	330.9606004	383.3293764	332.5573661	368.6949616	323.4059383	342.3702407	406.4940737	381.5824927
CG1468-cds	135.5365392	123.5370171	109.2689323	137.7808278	113.9506697	103.6923493	95.66339511	125.6367841	115.8389491	78.81669863	114.018983	101.8340309	113.7622665	144.5901592	102.809172	117.4148948	115.4056991	83.18948485	42.05194817
CG14770-cds	92.73552684	67.69151622	68.29308269	98.03635824	51.79575896	72.13380821	77.34487265	44.87028002	57.91947455	70.73293467	58.17295051	86.55892626	54.40804052	86.75409552	53.17715793	72.09686523	80.78398938	68.06412397	84.10389635
CG14777-cds	48.50781404	57.53778879	48.78077335	52.99262608	80.28342639	63.11708219	61.06174156	56.83568803	63.71142201	44.46070179	60.49986853	76.37552317	51.93494777	57.83606368	88.62859655	51.49776088	63.47313451	58.61077342	59.18422336
CG14806-cds	85.60202477	67.69151622	76.09800643	58.29188868	67.33448665	78.89635273	63.09713295	71.79244803	81.08726438	88.92140358	65.15370457	68.73797086	84.08515353	93.98360348	53.17715793	84.45632784	76.93713275	69.95479408	70.08658029
CG1486-cds	88.4554256	84.61439528	83.90293016	74.18967651	72.51406255	74.38798972	99.73417789	77.77515204	92.67115929	64.6701117	62.82678655	61.10041854	56.88113327	83.13934154	70.90287724	63.85722349	84.63084602	60.50144353	60.74170292
CG1494-cds	115.5627334	138.7676083	107.3177014	132.4815652	101.00173	96.92980479	138.4066142	137.6021921	127.422844	92.96328557	127.9804911	109.4715832	116.2353593	162.6639291	88.62859655	90.63605914	126.946269	71.84546419	71.64405985
CG15047-cds	64.20151858	76.15295575	85.8541611	66.2407826	67.33448665	74.38798972	67.16791572	80.76650404	78.19129065	62.64917071	81.44213071	71.28382163	74.19278253	50.60655572	102.809172	57.67749218	67.31999115	92.6428354	70.08658029
CG15196-cds	38.52091115	37.23033392	31.21969494	18.54741913	33.66724333	40.57526712	28.4954794	44.87028002	37.64765846	30.31411486	34.90377031	38.18776159	39.56948401	25.30327786	28.3611509	26.77883566	40.39199469	49.15742287	28.03463212
CG15200-cds	27.10730784	25.38431858	29.26846401	23.84668173	20.71830359	20.28763356	16.28313108	20.93946401	17.37584237	20.20940991	18.61534416	12.72925386	32.15020576	18.0737699	28.3611509	32.95856696	23.08113982	24.57871143	20.24723431
CG15201-cds	32.8141095	37.23033392	25.36600214	34.44520695	33.66724333	29.30435959	24.42469662	35.89622402	37.64765846	36.37693783	27.92301624	22.91265695	19.78474201	36.1475398	17.72571931	26.77883566	36.54513805	32.14139187	51.39682555
CG15209-cds	107.002531	82.92210737	97.5615467	113.9341461	106.1813059	105.9465308	109.9111348	107.688672	127.422844	111.1517545	127.9804911	96.74232935	96.45061728	79.52458756	88.62859655	113.2950739	94.24798761	109.6588664	70.08658029
CG15322-cds	25.68060743	21.99974277	21.46354027	18.54741913	23.30809153	33.8127226	26.46008801	17.94811201	5.791947455	22.2303509	23.2691802	28.0043585	14.83855651	25.30327786	10.63543159	22.65901479	13.46399823	9.453350551	24.91967299
CG15337-cds	104.1491301	98.15269852	103.4152395	92.73709563	69.9242746	67.6254452	75.30948126	80.76650404	69.50336947	117.2145775	62.82678655	96.74232935	98.92371003	79.52458756	63.81258951	90.63605914	75.01370443	81.29881474	113.696008
CG15368-cds	35.66751032	71.07609203	58.53692802	47.69336347	33.66724333	40.57526712	28.4954794	41.87892802	63.71142201	52.54446575	46.53836041	40.73361236	44.51566952	50.60655572	56.72230179	49.43785044	55.77942124	28.36005165	38.93698905
CG15461-cds	52.78791528	71.07609203	72.19554456	71.5400452	90.64257819	58.60871917	73.27408987	71.79244803	46.33557964	56.58634774	60.49986853	33.09606004	49.46185502	75.90983358	67.35773338	59.73740262	57.70284956	58.61077342	54.51178467
CG15570-cds	48.50781404	33.84575811	33.17092588	45.04373216	33.66724333	29.30435959	30.53087078	26.92216801	31.855711	30.31411486	25.59609822	56.00871699	59.35422602	36.1475398	46.08687021	16.47928348	25.00456814	43.48541253	32.7070708
CG1571-cds	77.0418223	84.61439528	95.61031577	79.48893911	75.1038505	96.92980479	81.41565542	68.80109603	75.29531692	74.77481665	88.42288477	101.8340309	56.88113327	101.2131114	77.99316496	90.63605914	105.7885575	96.42417562	99.67869197
CG15721-cds	119.8428347	123.5370171	132.6837035	132.4815652	98.41194203	121.7258014	103.8049607	128.6281361	107.1510279	135.4030464	116.345901	101.8340309	86.55824628	112.0573734	141.8057545	123.5946261	98.09484425	96.42417562	51.39682555
CG15743-cds	64.20151858	96.46041062	93.65908483	76.83930781	62.15491076	114.9632568	91.59261234	104.69732	81.08726438	66.69105269	81.44213071	84.01307549	96.45061728	86.75409552	95.71888427	98.87570088	94.24798761	113.4402066	90.33381459
CG15756-cds	61.34811775	72.76837994	76.09800643	74.18967651	62.15491076	74.38798972	65.13252433	53.84433602	110.0470017	62.64917071	79.11521269	56.00871699	49.46185502	61.45081766	53.17715793	57.67749218	76.93713275	64.28278375	57.62674379
CG1575-cds	44.2277128	37.23033392	52.68323522	39.74446956	62.15491076	45.08363013	48.84939325	38.88757602	46.33557964	60.62822972	44.21144239	40.73361236	89.03133903	54.2213097	53.17715793	45.31802957	57.70284956	43.48541253	52.95430511
CG15784-cds	27.10730784	28.76889439	40.97584961	31.79557565	18.12851564	31.55854109	26.46008801	29.91352001	17.37584237	28.29317387	39.55760635	28.0043585	19.78474201	36.1475398	60.26744565	37.07838783	26.92799646	34.03206198	14.01731606
CG1636-cds	29.96070867	33.84575811	29.26846401	23.84668173	41.43660717	31.55854109	32.56626217	14.95676001	26.06376355	28.29317387	27.92301624	20.36680618	27.20402026	28.91803184	24.81600703	18.53919392	26.92799646	24.57871143	26.47715255
CG1640-cds	155.510345	159.0750631	169.7570913	148.379353	124.3098215	178.080339	193.3621816	212.3859921	141.9027127	179.8637482	183.8265236	114.5632848	168.1703071	169.8934371	131.1703229	154.4932826	128.8696973	107.7681963	147.9605584
CG1662-cds	101.2957293	72.76837994	78.04923736	103.3356208	101.00173	112.7090753	89.55722096	119.6540801	89.77518556	94.98422656	79.11521269	86.55892626	96.45061728	68.68032562	92.17374041	100.9356113	92.32455929	64.28278375	66.97162116
CG1695-cds	570.6801652	473.8406136	526.8323522	474.2840034	520.5473776	525.2242911	561.7680224	550.4087683	535.7551396	565.8634774	504.9412104	549.9037668	588.5960747	498.8360492	588.4938811	554.115907	528.9427876	640.9371674	630.7792226
CG16989-cds	31.38740908	35.53804602	35.12215681	18.54741913	31.07745538	40.57526712	32.56626217	23.93081601	43.43960592	40.41881981	27.92301624	25.45850772	22.25783476	39.76229378	42.54172634	28.83874609	25.00456814	39.70407231	18.68975474
CG17209-cds	21.40050619	37.23033392	25.36600214	23.84668173	28.48766743	29.30435959	59.02635018	32.90487202	31.855711	30.31411486	32.57685228	28.0043585	37.09639126	21.68852388	31.90629476	28.83874609	25.00456814	37.8134022	34.26455036
CG17333-cds	124.1229359	104.9218501	117.073856	127.1823026	77.69363844	112.7090753	120.0880917	98.71461605	115.8389491	109.1308135	111.692065	109.4715832	111.2891738	112.0573734	106.3543159	80.33650697	117.3291274	105.8775262	85.66137591
CG1749-cds	115.5627334	142.1521841	107.3177014	148.379353	155.3872769	114.9632568	99.73417789	131.6194881	110.0470017	115.1936365	132.6343272	117.1091355	106.3429883	112.0573734	113.4446036	115.3549844	126.946269	102.096186	91.89129416
CG17841-cds	18.54710537	32.15347021	29.26846401	26.49631304	31.07745538	36.06690411	28.4954794	29.91352001	23.16778982	30.31411486	27.92301624	22.91265695	22.25783476	39.76229378	28.3611509	45.31802957	21.1577115	30.25072176	31.14959124
CG1785-cds	27.10730784	13.53830324	13.65861654	15.89778782	12.94893974	11.27090753	34.60165355	26.92216801	14.47986864	14.14658693	25.59609822	17.82095541	27.20402026	10.84426194	31.90629476	16.47928348	21.1577115	22.68804132	23.36219343
CG1789-cds	122.6962355	120.1524413	99.51277764	119.2334087	103.5915179	87.91307876	113.9819176	116.6627281	139.0067389	109.1308135	114.018983	96.74232935	111.2891738	108.4426194	120.5348913	96.81579045	98.09484425	66.17345386	65.4141416
CG18155-cds	54.21461569	69.38380413	46.82954242	34.44520695	49.20597102	72.13380821	48.84939325	50.85298402	40.54363219	58.60728873	44.21144239	76.37552317	51.93494777	61.45081766	56.72230179	39.13829827	51.9325646	41.59474242	51.39682555
CG18258-cds	59.92141734	52.46092507	70.24431363	29.14594434	38.84681922	47.33781164	36.63704494	53.84433602	63.71142201	34.35599684	46.53836041	53.46286622	54.40804052	46.99180174	67.35773338	49.43785044	36.54513805	43.48541253	46.72438686
CG18262-cds	85.60202477	101.5372743	80.0004683	95.38672694	95.82215408	108.2007123	103.8049607	86.74920804	89.77518556	92.96328557	86.09596675	73.8296724	98.92371003	119.2868813	77.99316496	117.4148948	61.5497062	69.95479408	99.67869197
CG1847-cds	131.256438	162.4596389	109.2689323	143.0800904	124.3098215	135.2508904	152.6543539	104.69732	130.3188177	143.4868103	111.692065	106.9257324	116.2353593	133.7458973	124.0800352	148.3135513	115.4056991	109.6588664	169.7652723
CG1999-cds	105.5758306	99.84498643	111.2201632	98.03635824	95.82215408	121.7258014	105.840352	119.6540801	98.46310674	68.71199368	79.11521269	127.2925386	71.71968978	72.2950796	67.35773338	133.8941783	103.8651292	88.86149518	59.18422336
CG2120-cds	122.6962355	101.5372743	136.5861654	137.7808278	199.413672	157.7927055	148.5835711	167.5157121	141.9027127	129.3402234	148.9227533	150.2051956	123.6546375	148.2049132	141.8057545	138.0139992	167.3382637	130.4562376	127.7133241
CG2556-cds	48.50781404	55.84550088	58.53692802	79.48893911	67.33448665	65.37126369	65.13252433	62.81839203	78.19129065	64.6701117	65.15370457	45.8253139	56.88113327	65.06557164	49.63201407	86.51623827	73.09027611	37.8134022	35.82202993
CG2662-cds	223.9919648	182.7670938	191.2206315	135.1311965	181.2851564	191.6054281	203.5391385	185.4638241	240.3658194	212.198804	158.2304254	201.122211	217.6321621	202.4262229	187.8926247	210.1108644	225.0411133	164.4882996	140.1731606
CG2681-cds	67.05491941	57.53778879	52.68323522	68.8904139	82.87321434	76.64217123	56.99095879	68.80109603	69.50336947	66.69105269	83.76904873	58.55456777	66.77350427	68.68032562	56.72230179	63.85722349	61.5497062	58.61077342	73.20153941
CG2694-cds	246.8191714	197.997685	234.1477121	209.320873	258.9787948	238.9432397	207.6099213	236.3168081	234.5738719	226.3453909	237.3456381	198.5763602	249.7823678	234.9590087	209.1634879	257.4888044	226.9645416	259.0218051	216.4896591
CG2712-cds	169.7773491	208.1514124	238.050174	177.5252974	202.00346	146.5217979	146.5481797	224.3514001	179.5503711	196.0312761	169.8650155	142.5676433	153.3317506	177.122945	198.5280563	203.9311331	213.5005434	122.8935572	79.43145766
CG2750-cds	162.6438471	137.0753204	136.5861654	177.5252974	139.8485492	130.7425274	148.5835711	194.4378801	118.7349228	137.4239874	134.9612452	152.7510463	183.0088636	187.967207	170.1669054	146.2536409	165.4148354	215.5363926	183.7825883
CG2854-cds	179.764252	175.9979422	234.1477121	198.7223478	220.1319756	232.1806952	217.7868782	218.3686961	231.6778982	171.7799842	204.7687858	213.8514649	183.0088636	216.8852388	187.8926247	199.8113122	221.1942566	234.4430937	207.1447817
CG2901-cds	19.97380578	16.92287906	13.65861654	23.84668173	31.07745538	40.57526712	26.46008801	29.91352001	14.47986864	16.16752792	18.61534416	25.45850772	19.78474201	10.84426194	31.90629476	22.65901479	30.7748531	39.70407231	18.68975474
CG2909-cds	38.52091115	35.53804602	29.26846401	50.34299477	41.43660717	38.32108561	42.74321909	35.89622402	52.1275271	48.50258377	51.19219645	25.45850772	56.88113327	28.91803184	21.27086317	43.25811914	61.5497062	28.36005165	24.91967299
CG3176-cds	64.20151858	71.07609203	70.24431363	42.39410086	56.97533486	58.60871917	50.88478464	59.82704003	95.56713301	94.98422656	51.19219645	43.27946313	56.88113327	72.2950796	42.54172634	65.91713392	71.16684779	47.26675276	35.82202993
CG32544-cds	124.1229359	121.8447292	134.6349344	124.5326713	124.3098215	105.9465308	122.1234831	92.73191204	92.67115929	147.5286923	130.3074091	129.8383894	101.3968028	184.352453	124.0800352	144.1937305	138.4868389	130.4562376	109.0235693
CG32640-cds	28.53400826	50.76863717	19.51230934	37.09483825	41.43660717	31.55854109	52.92017602	41.87892802	23.16778982	16.16752792	23.2691802	35.64191081	29.67711301	43.37704776	35.45143862	12.35946261	34.62170974	49.15742287	31.14959124
CG32641-cds	28.53400826	50.76863717	19.51230934	37.09483825	41.43660717	31.55854109	52.92017602	41.87892802	23.16778982	16.16752792	23.2691802	35.64191081	29.67711301	43.37704776	35.45143862	12.35946261	34.62170974	49.15742287	31.14959124
CG32645-cds	72.76172106	93.07583481	80.0004683	90.08746433	95.82215408	69.87962671	85.48643819	104.69732	69.50336947	76.79575764	83.76904873	71.28382163	54.40804052	72.2950796	49.63201407	96.81579045	84.63084602	68.06412397	54.51178467
CG32718-cds	12.84030372	16.92287906	19.51230934	13.24815652	25.89787948	13.52508904	20.35391385	20.93946401	23.16778982	30.31411486	13.96150812	22.91265695	24.73092751	10.84426194	0	24.71892522	23.08113982	17.01603099	20.24723431
CG32772-cds	129.8297376	121.8447292	109.2689323	113.9341461	98.41194203	126.2341644	107.8757434	98.71461605	115.8389491	121.2564594	88.42288477	137.4759417	126.1277303	137.3606512	120.5348913	123.5946261	105.7885575	138.018918	133.9432423
CG32815-cds	61.34811775	35.53804602	48.78077335	29.14594434	56.97533486	69.87962671	65.13252433	56.83568803	23.16778982	30.31411486	48.86527843	71.28382163	54.40804052	61.45081766	42.54172634	39.13829827	55.77942124	62.39211364	59.18422336
CG33172-cds	34.24080991	37.23033392	39.02461868	31.79557565	46.61618307	54.10035616	46.81400186	38.88757602	46.33557964	46.48164278	55.84603249	35.64191081	34.62329851	50.60655572	38.99658248	35.0184774	42.31542301	45.37608264	34.26455036
CG33177-cds	59.92141734	55.84550088	58.53692802	74.18967651	51.79575896	54.10035616	42.74321909	65.80974403	31.855711	76.79575764	58.17295051	68.73797086	61.82731877	86.75409552	67.35773338	57.67749218	50.00913628	43.48541253	63.85666204
CG34323-cds	9.98690289	13.53830324	15.60984747	15.89778782	5.179575896	11.27090753	12.21234831	14.95676001	26.06376355	8.083763962	4.653836041	20.36680618	7.419278253	14.45901592	10.63543159	18.53919392	7.693713275	15.12536088	18.68975474
CG34331-cds	88.4554256	138.7676083	132.6837035	148.379353	119.1302456	132.9967089	79.38026403	104.69732	136.1107652	131.3611644	141.9419992	134.9300909	123.6546375	83.13934154	159.5314738	102.9955218	140.4102673	119.1122169	141.7306401
CG34334-cds	37.09421074	49.07634926	50.73200428	58.29188868	51.79575896	72.13380821	44.77861048	35.89622402	49.23155337	50.52352476	53.51911447	58.55456777	42.04257676	39.76229378	46.08687021	49.43785044	57.70284956	30.25072176	34.26455036
CG34348-cds	48.50781404	30.4611823	35.12215681	55.64225738	41.43660717	51.84617465	40.70782771	41.87892802	63.71142201	50.52352476	48.86527843	38.18776159	37.09639126	32.53278582	53.17715793	51.49776088	57.70284956	45.37608264	43.60942774
CG3560-cds	107.002531	104.9218501	70.24431363	119.2334087	85.46300229	92.42144177	85.48643819	104.69732	66.60739574	97.00516755	93.07672081	89.10477703	108.816081	104.8278654	67.35773338	86.51623827	84.63084602	58.61077342	88.77633503
CG3621-cds	52.78791528	82.92210737	68.29308269	60.94151999	85.46300229	78.89635273	89.55722096	74.78380003	55.02350083	68.71199368	53.51911447	91.65062781	76.66587528	86.75409552	99.26402813	82.3964174	82.7074177	77.51747452	62.29918248
CG3775-cds	49.93451445	65.99922832	58.53692802	58.29188868	51.79575896	49.59199315	73.27408987	50.85298402	66.60739574	56.58634774	69.80754061	63.64626931	81.61206078	46.99180174	56.72230179	78.27659653	84.63084602	73.7361343	84.10389635
CG3781-cds	47.08111363	30.4611823	42.92708055	34.44520695	62.15491076	45.08363013	34.60165355	35.89622402	52.1275271	46.48164278	44.21144239	40.73361236	42.04257676	39.76229378	70.90287724	63.85722349	48.08570797	68.06412397	46.72438686
CG4020-cds	79.89522312	81.22981947	72.19554456	71.5400452	64.7446987	92.42144177	67.16791572	77.77515204	72.39934319	84.8795216	88.42288477	78.92137394	79.13896803	50.60655572	81.53830882	78.27659653	86.55427434	85.08015496	77.8739781
CG4025-cds	38.52091115	42.30719764	37.07338775	39.74446956	25.89787948	22.54181507	44.77861048	53.84433602	49.23155337	58.60728873	46.53836041	53.46286622	32.15020576	43.37704776	42.54172634	30.89865653	59.62627788	41.59474242	46.72438686
CG4119-cds	97.01562808	138.7676083	105.3664704	103.3356208	150.207701	112.7090753	107.8757434	86.74920804	78.19129065	115.1936365	93.07672081	134.9300909	103.8698955	97.59835746	92.17374041	96.81579045	105.7885575	92.6428354	101.2361715
CG4194-cds	28.53400826	23.69203068	33.17092588	31.79557565	33.66724333	15.77927055	50.88478464	20.93946401	17.37584237	34.35599684	20.94226218	33.09606004	39.56948401	28.91803184	24.81600703	28.83874609	23.08113982	22.68804132	32.7070708
CG42249-cds	52.78791528	43.99948554	40.97584961	39.74446956	64.7446987	42.82944863	22.38930524	47.86163202	37.64765846	46.48164278	41.88452437	43.27946313	42.04257676	32.53278582	38.99658248	47.37794001	40.39199469	52.93876309	68.52910073
CG42308-cds	68.48161982	74.46066784	50.73200428	52.99262608	49.20597102	51.84617465	52.92017602	38.88757602	46.33557964	50.52352476	55.84603249	66.19212008	64.30041152	61.45081766	81.53830882	65.91713392	63.47313451	64.28278375	52.95430511
CG42450-cds	145.5234421	211.5359882	197.0743243	190.7734539	212.3626117	175.8261575	195.397573	224.3514001	185.3423186	196.0312761	193.1341957	201.122211	254.7285533	184.352453	173.7120492	201.8712226	223.117685	189.067011	213.3747
CG42593-cds	17.12040495	8.461439528	9.75615467	5.299262608	15.53872769	15.77927055	16.28313108	2.991352001	5.791947455	10.10470495	11.6345901	15.27510463	4.946185502	18.0737699	14.18057545	10.29955218	13.46399823	13.23469077	10.90235693
CG43088-cds	27.10730784	50.76863717	37.07338775	29.14594434	31.07745538	36.06690411	26.46008801	26.92216801	57.91947455	22.2303509	46.53836041	25.45850772	39.56948401	61.45081766	49.63201407	37.07838783	34.62170974	22.68804132	15.57479562
CG43134-cds	81.32192353	101.5372743	115.1226251	143.0800904	98.41194203	117.2174383	99.73417789	107.688672	98.46310674	99.02610854	97.73055685	117.1091355	98.92371003	61.45081766	85.08345269	100.9356113	111.5588425	109.6588664	107.4660898
CG43136-cds	139.8166405	160.767351	130.7324726	161.6275095	121.7200336	132.9967089	156.7251367	161.5330081	144.7986864	159.6543383	148.9227533	145.113494	138.493194	177.122945	163.0766176	152.4333722	178.8788336	124.7842273	87.21885547
CG4313-cds	72.76172106	40.61490973	74.14677549	71.5400452	36.25703127	49.59199315	63.09713295	74.78380003	81.08726438	62.64917071	51.19219645	61.10041854	59.35422602	14.45901592	56.72230179	45.31802957	50.00913628	58.61077342	56.06926423
CG43193-cds	223.9919648	213.2282761	224.3915574	222.5690295	214.9523997	229.9265137	232.0346179	293.1524961	243.2617931	218.261627	209.4226218	193.4846587	215.1590693	271.1065485	226.8892072	261.6086253	207.7302584	194.7390214	197.7999044
CG43229-cds	57.06801652	49.07634926	40.97584961	47.69336347	49.20597102	47.33781164	61.06174156	71.79244803	55.02350083	74.77481665	74.46137665	56.00871699	39.56948401	43.37704776	70.90287724	51.49776088	48.08570797	47.26675276	38.93698905
CG43673-cds	75.61512188	71.07609203	56.58569709	55.64225738	64.7446987	65.37126369	67.16791572	65.80974403	63.71142201	50.52352476	74.46137665	73.8296724	64.30041152	50.60655572	70.90287724	70.03695479	88.47770266	56.72010331	77.8739781
CG43736-cds	416.5965206	458.6100224	446.8318839	405.3935895	422.1354356	446.3279383	394.8659288	481.6076722	364.8926897	440.5651359	432.8067518	420.0653774	452.5759734	394.0081838	375.7852494	401.6825348	392.379377	376.2433519	362.8927379
CG43737-cds	182.6176528	140.4598962	175.6107841	119.2334087	126.8996095	130.7425274	134.3358314	128.6281361	118.7349228	159.6543383	165.2111794	142.5676433	145.9124723	166.2786831	198.5280563	140.0739096	167.3382637	224.9897431	185.3400679
CG4557-cds	115.5627334	106.6141381	124.8787798	87.43783303	75.1038505	90.16726027	122.1234831	110.6800241	81.08726438	86.90046259	90.74980279	91.65062781	66.77350427	90.3688495	106.3543159	107.1153426	113.4822708	86.97082507	77.8739781
CG4593-cds	24.25390702	16.92287906	9.75615467	13.24815652	20.71830359	13.52508904	6.106174156	17.94811201	11.58389491	18.18846891	20.94226218	7.637552317	19.78474201	25.30327786	10.63543159	12.35946261	23.08113982	26.46938154	15.57479562
CG4768-cds	29.96070867	38.92262183	27.31723308	42.39410086	33.66724333	20.28763356	28.4954794	23.93081601	23.16778982	40.41881981	44.21144239	28.0043585	51.93494777	25.30327786	35.45143862	26.77883566	30.7748531	17.01603099	34.26455036
CG4789-cds	149.8035434	143.844472	146.3423201	140.4304591	165.7464287	142.0134349	126.1942659	116.6627281	156.3825813	135.4030464	118.672819	129.8383894	111.2891738	144.5901592	138.2606106	144.1937305	146.1805522	121.0028871	129.2708036
CG5273-cds	54.21461569	54.15321298	68.29308269	68.8904139	69.9242746	83.40471575	73.27408987	83.75785604	72.39934319	82.85858061	74.46137665	66.19212008	96.45061728	72.2950796	77.99316496	80.33650697	73.09027611	58.61077342	85.66137591
CG5321-cds	27.10730784	21.99974277	13.65861654	34.44520695	23.30809153	31.55854109	20.35391385	29.91352001	28.95973728	34.35599684	32.57685228	22.91265695	17.31164926	21.68852388	17.72571931	18.53919392	28.85142478	30.25072176	17.13227518
CG5334-cds	18.54710537	30.4611823	27.31723308	45.04373216	25.89787948	33.8127226	36.63704494	38.88757602	37.64765846	36.37693783	27.92301624	30.55020927	19.78474201	21.68852388	31.90629476	32.95856696	26.92799646	51.04809298	29.59211168
CG5347-cds	41.37431197	42.30719764	68.29308269	42.39410086	46.61618307	27.05017808	44.77861048	47.86163202	37.64765846	44.46070179	46.53836041	53.46286622	34.62329851	28.91803184	53.17715793	35.0184774	40.39199469	34.03206198	26.47715255
CG5548-cds	168.3506487	140.4598962	171.7083222	137.7808278	165.7464287	182.588702	105.840352	158.5416561	107.1510279	145.5077513	144.2689173	147.6593448	163.2241216	166.2786831	127.625179	111.2351635	128.8696973	124.7842273	93.44877372
CG5703-cds	29.96070867	25.38431858	25.36600214	23.84668173	31.07745538	36.06690411	10.17695693	26.92216801	8.687921183	22.2303509	30.24993426	17.82095541	17.31164926	14.45901592	38.99658248	22.65901479	21.1577115	20.79737121	32.7070708
CG5800-cds	61.34811775	67.69151622	58.53692802	60.94151999	62.15491076	65.37126369	59.02635018	35.89622402	49.23155337	54.56540674	83.76904873	58.55456777	34.62329851	54.2213097	63.81258951	39.13829827	55.77942124	39.70407231	18.68975474
CG5937-cds	95.58892766	96.46041062	130.7324726	87.43783303	108.7710938	87.91307876	109.9111348	113.6713761	133.2147915	127.3192824	123.3266551	89.10477703	106.3429883	90.3688495	106.3543159	98.87570088	103.8651292	109.6588664	132.3857628
CG6290-cds	12.84030372	3.384575811	5.853692802	21.19705043	10.35915179	9.016726027	6.106174156	5.982704003	5.791947455	0	2.32691802	12.72925386	9.892371003	3.61475398	17.72571931	8.23964174	7.693713275	0	6.229918248
CG6398-cds	74.18842147	93.07583481	85.8541611	98.03635824	85.46300229	101.4381678	105.840352	71.79244803	46.33557964	82.85858061	104.7113109	81.46722472	74.19278253	93.98360348	88.62859655	96.81579045	71.16684779	98.31484573	127.7133241
CG6891-cds	38.52091115	57.53778879	27.31723308	50.34299477	51.79575896	33.8127226	42.74321909	38.88757602	37.64765846	60.62822972	48.86527843	61.10041854	71.71968978	32.53278582	53.17715793	55.61758175	44.23885133	37.8134022	28.03463212
CG6903-cds	79.89522312	106.6141381	74.14677549	103.3356208	80.28342639	69.87962671	120.0880917	71.79244803	69.50336947	103.0679905	76.78829467	84.01307549	93.97752453	122.9016353	56.72230179	102.9955218	96.17141593	94.53350551	80.98893722
CG7033-cds	41.37431197	49.07634926	54.63446615	58.29188868	36.25703127	47.33781164	42.74321909	71.79244803	46.33557964	38.39787882	46.53836041	50.91701545	32.15020576	57.83606368	46.08687021	47.37794001	73.09027611	62.39211364	110.5810489
CG7288-cds	156.9370454	155.6904873	197.0743243	135.1311965	168.3362166	130.7425274	160.7959194	140.5935441	115.8389491	159.6543383	120.9997371	157.8427479	158.2779361	133.7458973	173.7120492	177.1522974	190.4194035	202.3017018	208.7022613
CG7332-cds	88.4554256	131.9984566	115.1226251	127.1823026	145.0281251	101.4381678	97.6987865	86.74920804	86.87921183	121.2564594	100.0574749	78.92137394	116.2353593	75.90983358	113.4446036	148.3135513	109.6354142	92.6428354	45.1669073
CG7349-cds	105.5758306	115.0755776	117.073856	108.6348835	108.7710938	105.9465308	69.2033071	140.5935441	130.3188177	103.0679905	134.9612452	114.5632848	108.816081	112.0573734	134.7154668	113.2950739	125.0228407	113.4402066	151.0755175
CG7378-cds	14.26700413	13.53830324	17.56107841	21.19705043	10.35915179	13.52508904	10.17695693	5.982704003	23.16778982	24.25129189	16.28842614	10.18340309	12.36546375	21.68852388	7.090287724	10.29955218	11.54056991	11.34402066	24.91967299
CG7406-cds	92.73552684	113.3832897	81.95169923	105.9852522	111.3608818	83.40471575	83.4510468	101.705968	98.46310674	101.0470495	97.73055685	71.28382163	96.45061728	115.6721274	102.809172	111.2351635	119.2525558	66.17345386	84.10389635
CG7872-cds	95.58892766	89.69125899	95.61031577	105.9852522	121.7200336	103.6923493	87.52182957	104.69732	104.2550542	97.00516755	97.73055685	112.017434	84.08515353	90.3688495	99.26402813	102.9955218	111.5588425	94.53350551	140.1731606
CG8105-cds	125.5496363	79.53753156	142.4398582	111.2845148	82.87321434	96.92980479	136.3712228	113.6713761	110.0470017	101.0470495	102.3843929	117.1091355	133.5470085	122.9016353	113.4446036	109.1752531	107.7119858	105.8775262	93.44877372
CG8117-cds	28.53400826	28.76889439	39.02461868	37.09483825	28.48766743	31.55854109	36.63704494	23.93081601	14.47986864	26.27223288	27.92301624	33.09606004	37.09639126	28.91803184	46.08687021	32.95856696	23.08113982	28.36005165	31.14959124
CG8184-cds	156.9370454	167.5365027	146.3423201	132.4815652	142.4383371	144.2676164	156.7251367	152.5589521	130.3188177	149.5496333	148.9227533	140.0217925	160.7510288	130.1311433	159.5314738	162.7329244	163.4914071	160.7069594	137.0582015
CG8239-cds	29.96070867	37.23033392	21.46354027	31.79557565	33.66724333	22.54181507	36.63704494	35.89622402	34.75168473	36.37693783	27.92301624	33.09606004	24.73092751	28.91803184	38.99658248	35.0184774	32.69828142	32.14139187	32.7070708
CG8509-cds	54.21461569	91.3835469	64.39062082	45.04373216	82.87321434	47.33781164	56.99095879	86.74920804	28.95973728	48.50258377	55.84603249	68.73797086	69.24659702	39.76229378	60.26744565	49.43785044	67.31999115	51.04809298	56.06926423
CG8565-cds	42.80101239	57.53778879	48.78077335	45.04373216	25.89787948	49.59199315	34.60165355	56.83568803	34.75168473	52.54446575	39.55760635	48.37116468	46.98876227	43.37704776	56.72230179	45.31802957	48.08570797	39.70407231	26.47715255
CG8939-cds	24.25390702	42.30719764	44.87831148	37.09483825	18.12851564	36.06690411	40.70782771	41.87892802	57.91947455	36.37693783	34.90377031	40.73361236	37.09639126	43.37704776	24.81600703	39.13829827	48.08570797	37.8134022	26.47715255
CG9689-cds	114.136033	86.30668318	85.8541611	103.3356208	129.4893974	87.91307876	97.6987865	107.688672	75.29531692	90.94234457	86.09596675	94.19647858	106.3429883	104.8278654	95.71888427	121.5347157	111.5588425	94.53350551	85.66137591
Cht6-cds	42.80101239	67.69151622	31.21969494	58.29188868	38.84681922	51.84617465	52.92017602	53.84433602	49.23155337	48.50258377	48.86527843	43.27946313	56.88113327	75.90983358	35.45143862	37.07838783	46.16227965	45.37608264	48.28186642
CkIalpha-cds	88.4554256	98.15269852	89.75662297	105.9852522	111.3608818	81.15053424	85.48643819	77.77515204	92.67115929	86.90046259	65.15370457	73.8296724	79.13896803	101.2131114	88.62859655	84.45632784	107.7119858	83.18948485	98.1212124
COQ7-cds	48.50781404	27.07660649	39.02461868	34.44520695	33.66724333	42.82944863	26.46008801	32.90487202	34.75168473	34.35599684	27.92301624	33.09606004	37.09639126	21.68852388	38.99658248	39.13829827	36.54513805	34.03206198	37.37950949
Cp7Fb-cds	138.3899401	126.9215929	154.1472438	143.0800904	147.617913	155.538524	122.1234831	122.6454321	107.1510279	181.8846891	158.2304254	170.5720018	145.9124723	155.4344211	163.0766176	162.7329244	153.8742655	162.5976295	144.8455993
CrebB-cds	64.20151858	45.69177345	78.04923736	52.99262608	41.43660717	36.06690411	69.2033071	71.79244803	72.39934319	70.73293467	51.19219645	76.37552317	86.55824628	32.53278582	70.90287724	63.85722349	63.47313451	77.51747452	59.18422336
crl-cds	39.94761156	38.92262183	44.87831148	52.99262608	33.66724333	36.06690411	50.88478464	44.87028002	34.75168473	52.54446575	48.86527843	40.73361236	34.62329851	28.91803184	46.08687021	45.31802957	57.70284956	35.92273209	29.59211168
ctp-cds	214.0050619	275.8429286	240.0014049	233.1675547	240.8502792	247.9599657	325.6626217	233.3254561	211.4060821	240.4919779	228.037966	267.3143311	323.9751504	300.0245803	361.6046739	253.3689835	300.0548177	285.4911866	342.6455036
Cyp4ae1-cds	25.68060743	47.38406136	35.12215681	42.39410086	31.07745538	24.79599657	40.70782771	44.87028002	31.855711	26.27223288	23.2691802	33.09606004	42.04257676	32.53278582	31.90629476	30.89865653	38.46856637	22.68804132	37.37950949
dhd-cds	112.7093326	138.7676083	150.2447819	137.7808278	181.2851564	151.0301609	168.937485	137.6021921	124.5268703	123.2774004	162.8842614	150.2051956	197.8474201	130.1311433	141.8057545	111.2351635	151.9508372	124.7842273	107.4660898
Diedel3-cds	84.17532436	79.53753156	80.0004683	82.13857042	98.41194203	101.4381678	63.09713295	59.82704003	92.67115929	70.73293467	95.40363883	68.73797086	69.24659702	119.2868813	74.4480211	70.03695479	86.55427434	54.8294332	42.05194817
dik-cds	39.94761156	62.61465251	50.73200428	26.49631304	49.20597102	54.10035616	44.77861048	44.87028002	52.1275271	68.71199368	69.80754061	66.19212008	44.51566952	75.90983358	70.90287724	49.43785044	63.47313451	39.70407231	35.82202993
dmrt11E-cds	45.65441321	40.61490973	52.68323522	47.69336347	46.61618307	69.87962671	59.02635018	47.86163202	31.855711	44.46070179	69.80754061	33.09606004	32.15020576	54.2213097	63.81258951	47.37794001	38.46856637	45.37608264	48.28186642
drd-cds	38.52091115	43.99948554	40.97584961	34.44520695	46.61618307	33.8127226	61.06174156	41.87892802	34.75168473	34.35599684	27.92301624	12.72925386	29.67711301	36.1475398	28.3611509	49.43785044	25.00456814	32.14139187	20.24723431
dsh-cds	704.790004	676.9151622	700.4919053	781.6412346	717.3712616	743.8798972	724.5993332	753.8207043	680.553826	693.1827598	712.0369142	618.6417377	719.6699905	661.4999783	758.6607865	718.9087418	767.4478991	680.6412397	613.6469474
Dsp1-cds	129.8297376	104.9218501	136.5861654	108.6348835	111.3608818	119.4716199	101.7695693	113.6713761	104.2550542	125.2983414	141.9419992	112.017434	106.3429883	130.1311433	95.71888427	140.0739096	113.4822708	115.3308767	77.8739781
eag-cds	48.50781404	40.61490973	39.02461868	37.09483825	33.66724333	49.59199315	42.74321909	29.91352001	26.06376355	48.50258377	48.86527843	40.73361236	61.82731877	25.30327786	42.54172634	47.37794001	44.23885133	54.8294332	45.1669073
east-cds	18.54710537	23.69203068	13.65861654	10.59852522	12.94893974	13.52508904	10.17695693	8.974056004	14.47986864	14.14658693	20.94226218	17.82095541	17.31164926	21.68852388	21.27086317	6.179731305	17.31085487	15.12536088	12.4598365
eIF2B-beta-cds	71.33502064	74.46066784	91.7078539	108.6348835	88.05279024	87.91307876	77.34487265	89.74056004	52.1275271	78.81669863	86.09596675	86.55892626	51.93494777	86.75409552	63.81258951	57.67749218	76.93713275	94.53350551	77.8739781
Es2-cds	158.3637458	187.8439575	156.0984747	137.7808278	178.6953684	169.063613	130.2650487	152.5589521	165.0705025	177.8428072	141.9419992	140.0217925	180.5357708	130.1311433	194.9829124	123.5946261	153.8742655	88.86149518	95.00625328
f-cds	91.30882642	74.46066784	99.51277764	95.38672694	111.3608818	90.16726027	67.16791572	89.74056004	127.422844	94.98422656	74.46137665	109.4715832	69.24659702	72.2950796	113.4446036	98.87570088	101.9417009	98.31484573	93.44877372
fne-cds	74.18842147	84.61439528	105.3664704	95.38672694	72.51406255	85.65889725	87.52182957	68.80109603	133.2147915	84.8795216	107.0382289	81.46722472	106.3429883	79.52458756	95.71888427	84.45632784	111.5588425	73.7361343	57.62674379
fu-cds	39.94761156	38.92262183	39.02461868	37.09483825	38.84681922	42.82944863	46.81400186	53.84433602	49.23155337	28.29317387	37.23068833	50.91701545	46.98876227	39.76229378	46.08687021	51.49776088	48.08570797	37.8134022	32.7070708
Gga-cds	101.2957293	79.53753156	107.3177014	105.9852522	72.51406255	96.92980479	79.38026403	59.82704003	60.81544828	80.83763962	90.74980279	78.92137394	69.24659702	104.8278654	70.90287724	98.87570088	86.55427434	75.62680441	104.3511307
Gpi1-cds	32.8141095	50.76863717	60.48815896	45.04373216	46.61618307	47.33781164	63.09713295	47.86163202	46.33557964	60.62822972	34.90377031	50.91701545	34.62329851	57.83606368	67.35773338	49.43785044	48.08570797	54.8294332	42.05194817
Grip-cds	78.46852271	103.2295622	109.2689323	100.6859895	111.3608818	92.42144177	54.95556741	71.79244803	86.87921183	80.83763962	81.44213071	73.8296724	86.55824628	90.3688495	109.8994597	88.57614871	78.86056106	92.6428354	60.74170292
HERC2-cds	45.65441321	38.92262183	44.87831148	37.09483825	41.43660717	56.35453767	36.63704494	44.87028002	63.71142201	28.29317387	23.2691802	25.45850772	42.04257676	54.2213097	42.54172634	32.95856696	40.39199469	20.79737121	31.14959124
hfw-cds	158.3637458	181.0748059	154.1472438	156.3282469	170.9260046	193.8596096	160.7959194	131.6194881	165.0705025	185.9265711	176.8457695	175.6637033	170.6433998	151.8196672	173.7120492	179.2122079	190.4194035	190.9576811	166.6503131
Him-cds	19.97380578	8.461439528	11.7073856	13.24815652	12.94893974	18.03345205	8.141565542	5.982704003	5.791947455	6.062822972	4.653836041	10.18340309	12.36546375	10.84426194	7.090287724	16.47928348	11.54056991	11.34402066	9.344877372
Hira-cds	18.54710537	30.4611823	33.17092588	15.89778782	12.94893974	18.03345205	30.53087078	14.95676001	20.27181609	14.14658693	9.307672081	28.0043585	32.15020576	21.68852388	31.90629476	35.0184774	25.00456814	22.68804132	3.114959124
iav-cds	158.3637458	159.0750631	160.0009366	158.9778782	121.7200336	157.7927055	140.4420056	152.5589521	165.0705025	167.7381022	132.6343272	145.113494	160.7510288	195.1967149	155.9863299	125.6545365	134.6399823	115.3308767	110.5810489
inaE-cds	111.2826322	123.5370171	101.4640086	113.9341461	113.9506697	103.6923493	91.59261234	86.74920804	101.3590805	101.0470495	97.73055685	112.017434	86.55824628	83.13934154	67.35773338	96.81579045	90.40113098	90.75216529	84.10389635
Inx2-cds	289.6201838	285.996656	271.2210998	249.0653426	271.9277346	259.2308733	256.4593146	254.2649201	257.7416618	262.7223288	267.5955723	295.3186896	264.6209243	227.7295007	326.1532353	224.5302374	288.5142478	253.3497948	218.0471387
IP3K2-cds	69.90832023	81.22981947	83.90293016	79.48893911	93.23236613	58.60871917	85.48643819	83.75785604	81.08726438	78.81669863	88.42288477	63.64626931	79.13896803	50.60655572	67.35773338	78.27659653	57.70284956	62.39211364	84.10389635
Karl-cds	39.94761156	60.9223646	19.51230934	34.44520695	25.89787948	45.08363013	50.88478464	29.91352001	60.81544828	38.39787882	44.21144239	33.09606004	51.93494777	68.68032562	24.81600703	43.25811914	46.16227965	71.84546419	45.1669073
kek5-cds	49.93451445	79.53753156	42.92708055	47.69336347	69.9242746	69.87962671	56.99095879	71.79244803	72.39934319	54.56540674	44.21144239	71.28382163	79.13896803	68.68032562	56.72230179	61.79731305	80.78398938	47.26675276	60.74170292
Lcch3-cds	116.9894339	99.84498643	95.61031577	87.43783303	116.5404577	135.2508904	113.9819176	107.688672	107.1510279	131.3611644	114.018983	122.2008371	138.493194	137.3606512	116.9897474	131.8342678	98.09484425	115.3308767	126.1558445
lic-cds	44.2277128	45.69177345	54.63446615	63.59115129	23.30809153	31.55854109	40.70782771	47.86163202	60.81544828	70.73293467	48.86527843	35.64191081	42.04257676	61.45081766	53.17715793	55.61758175	38.46856637	30.25072176	31.14959124
mbt-cds	121.2695351	106.6141381	111.2201632	140.4304591	108.7710938	112.7090753	75.30948126	80.76650404	115.8389491	111.1517545	90.74980279	122.2008371	123.6546375	104.8278654	152.4411861	121.5347157	109.6354142	113.4402066	152.6329971
Mcm6-cds	58.49471693	67.69151622	81.95169923	55.64225738	88.05279024	78.89635273	54.95556741	50.85298402	49.23155337	68.71199368	79.11521269	45.8253139	69.24659702	79.52458756	49.63201407	61.79731305	50.00913628	37.8134022	28.03463212
Mct1-cds	72.76172106	87.99897109	83.90293016	74.18967651	101.00173	105.9465308	101.7695693	122.6454321	110.0470017	109.1308135	109.365147	112.017434	126.1277303	79.52458756	81.53830882	94.75588001	78.86056106	121.0028871	123.0408854
Mec2-cds	152.6569442	125.229305	91.7078539	148.379353	129.4893974	151.0301609	116.017309	134.6108401	124.5268703	133.3821054	104.7113109	89.10477703	98.92371003	93.98360348	131.1703229	146.2536409	115.4056991	130.4562376	137.0582015
mod(r)-cds	119.8428347	131.9984566	134.6349344	135.1311965	121.7200336	90.16726027	120.0880917	149.5676001	165.0705025	141.4658693	114.018983	124.7466878	101.3968028	133.7458973	152.4411861	76.2166861	130.7931257	77.51747452	82.54641678
mRpL38-cds	25.68060743	42.30719764	48.78077335	37.09483825	44.02639512	33.8127226	38.67243632	62.81839203	57.91947455	44.46070179	65.15370457	71.28382163	71.71968978	43.37704776	38.99658248	51.49776088	61.5497062	45.37608264	51.39682555
Muc18B-cds	125.5496363	108.306426	148.293551	113.9341461	150.207701	110.4548938	105.840352	116.6627281	118.7349228	113.1726955	120.9997371	114.5632848	108.816081	130.1311433	116.9897474	138.0139992	159.6445504	111.5495365	158.8629153
Mur18B-cds	232.5521673	230.1511552	240.0014049	249.0653426	227.9013394	234.4348767	195.397573	221.3600481	214.3020559	200.0731581	244.3263921	203.6680618	244.8361823	234.9590087	280.0663651	228.6500583	234.6582549	242.0057741	146.4030788
Myo10A-cds	31.38740908	32.15347021	37.07338775	31.79557565	46.61618307	22.54181507	40.70782771	29.91352001	28.95973728	36.37693783	25.59609822	38.18776159	37.09639126	39.76229378	24.81600703	37.07838783	23.08113982	20.79737121	48.28186642
Nep3-cds	107.002531	137.0753204	115.1226251	151.0289843	139.8485492	123.9799829	130.2650487	119.6540801	121.6308966	141.4658693	132.6343272	119.6549863	118.708452	151.8196672	99.26402813	115.3549844	126.946269	111.5495365	95.00625328
Nup93-1-cds	75.61512188	62.61465251	60.48815896	79.48893911	59.56512281	65.37126369	89.55722096	53.84433602	75.29531692	86.90046259	74.46137665	81.46722472	34.62329851	57.83606368	70.90287724	80.33650697	73.09027611	49.15742287	68.52910073
Obp19b-cds	81.32192353	79.53753156	70.24431363	84.78820172	85.46300229	114.9632568	105.840352	62.81839203	95.56713301	66.69105269	95.40363883	94.19647858	96.45061728	61.45081766	63.81258951	102.9955218	67.31999115	81.29881474	87.21885547
Or2a-cds	184.0443533	170.9210785	179.5132459	161.6275095	152.7974889	209.6388801	181.1498333	188.4551761	176.6543974	165.7171612	193.1341957	198.5763602	217.6321621	216.8852388	152.4411861	189.51176	171.1851204	166.3789697	193.1274657
pcx-cds	11.4136033	16.92287906	7.804923736	13.24815652	2.589787948	4.508363013	12.21234831	8.974056004	14.47986864	2.020940991	6.980754061	10.18340309	7.419278253	18.0737699	21.27086317	26.77883566	17.31085487	7.562680441	10.90235693
per-cds	85.60202477	108.306426	99.51277764	79.48893911	88.05279024	78.89635273	107.8757434	65.80974403	107.1510279	94.98422656	88.42288477	78.92137394	64.30041152	83.13934154	85.08345269	82.3964174	80.78398938	111.5495365	109.0235693
pon-cds	82.74862395	99.84498643	78.04923736	90.08746433	93.23236613	72.13380821	93.62800373	83.75785604	75.29531692	78.81669863	79.11521269	78.92137394	54.40804052	101.2131114	102.809172	98.87570088	100.0182726	56.72010331	34.26455036
PPP4R2r-cds	89.88212601	109.9987139	81.95169923	76.83930781	80.28342639	101.4381678	65.13252433	59.82704003	72.39934319	60.62822972	97.73055685	68.73797086	91.50443178	115.6721274	85.08345269	84.45632784	73.09027611	88.86149518	93.44877372
Ptp10D-cds	25.68060743	32.15347021	31.21969494	39.74446956	44.02639512	38.32108561	34.60165355	35.89622402	40.54363219	38.39787882	37.23068833	20.36680618	34.62329851	25.30327786	31.90629476	32.95856696	28.85142478	34.03206198	21.80471387
regucalcin-cds	122.6962355	133.6907445	140.4886273	129.8319339	137.2587613	121.7258014	103.8049607	164.5243601	115.8389491	107.1098725	132.6343272	101.8340309	136.0201013	126.5163893	99.26402813	96.81579045	140.4102673	138.018918	133.9432423
RhoGAP15B-cds	65.62821899	54.15321298	48.78077335	52.99262608	38.84681922	51.84617465	46.81400186	62.81839203	49.23155337	60.62822972	62.82678655	73.8296724	46.98876227	68.68032562	60.26744565	45.31802957	55.77942124	51.04809298	52.95430511
RhoGAP16F-cds	198.3113574	196.305397	160.0009366	204.0216104	170.9260046	164.55525	166.9020936	140.5935441	220.0940033	145.5077513	207.0957038	162.9344494	185.4819563	191.5819609	219.7989194	170.9725661	180.802262	138.018918	157.3054358
Rpt3-cds	34.24080991	47.38406136	19.51230934	42.39410086	31.07745538	60.86290068	38.67243632	41.87892802	46.33557964	50.52352476	51.19219645	20.36680618	29.67711301	39.76229378	49.63201407	49.43785044	51.9325646	28.36005165	38.93698905
rudhira-cds	135.5365392	137.0753204	111.2201632	140.4304591	121.7200336	112.7090753	124.1588745	143.5848961	124.5268703	97.00516755	88.42288477	134.9300909	118.708452	112.0573734	116.9897474	135.9540887	115.4056991	158.8162893	119.9259263
S6kII-cds	65.62821899	47.38406136	64.39062082	60.94151999	56.97533486	72.13380821	48.84939325	68.80109603	55.02350083	66.69105269	53.51911447	66.19212008	49.46185502	75.90983358	49.63201407	63.85722349	59.62627788	71.84546419	63.85666204
sc-cds	18.54710537	11.84601534	13.65861654	23.84668173	18.12851564	15.77927055	24.42469662	26.92216801	5.791947455	20.20940991	11.6345901	22.91265695	14.83855651	21.68852388	21.27086317	20.59910435	17.31085487	17.01603099	18.68975474
Sec61gamma-cds	175.4841508	191.2285333	228.2940193	214.6201356	199.413672	202.8763356	215.7514869	167.5157121	225.8859508	185.9265711	197.7880317	211.3056141	165.6972143	206.0409769	173.7120492	195.6914913	176.9554053	236.3337638	342.6455036
Set2-cds	34.24080991	25.38431858	31.21969494	29.14594434	36.25703127	31.55854109	24.42469662	26.92216801	23.16778982	22.2303509	27.92301624	17.82095541	27.20402026	36.1475398	31.90629476	28.83874609	32.69828142	20.79737121	9.344877372
Sgs4-cds	55.6413161	45.69177345	64.39062082	58.29188868	98.41194203	51.84617465	54.95556741	71.79244803	55.02350083	58.60728873	67.48062259	73.8296724	54.40804052	46.99180174	56.72230179	67.97704436	50.00913628	75.62680441	107.4660898
shi-cds	64.20151858	81.22981947	89.75662297	66.2407826	95.82215408	60.86290068	95.66339511	68.80109603	86.87921183	88.92140358	93.07672081	61.10041854	71.71968978	61.45081766	70.90287724	78.27659653	86.55427434	49.15742287	42.05194817
sing-cds	54.21461569	52.46092507	54.63446615	45.04373216	38.84681922	49.59199315	48.84939325	68.80109603	26.06376355	50.52352476	46.53836041	50.91701545	69.24659702	43.37704776	53.17715793	53.55767131	55.77942124	39.70407231	84.10389635
Sk1-cds	18.54710537	15.23059115	17.56107841	26.49631304	12.94893974	33.8127226	34.60165355	14.95676001	31.855711	30.31411486	18.61534416	35.64191081	19.78474201	39.76229378	21.27086317	30.89865653	25.00456814	32.14139187	17.13227518
skpC-cds	2548.086937	2535.047283	2485.86821	2543.646052	2620.865404	2493.124746	2727.424456	2512.735681	2664.29583	2433.212953	2406.033233	2820.802656	2789.648623	2443.57369	2595.045307	2397.735746	2323.501409	2461.652483	2323.759506
sol-cds	116.9894339	131.9984566	142.4398582	135.1311965	155.3872769	103.6923493	124.1588745	119.6540801	112.9429754	127.3192824	125.6535731	122.2008371	165.6972143	155.4344211	106.3543159	168.9126557	130.7931257	128.5655675	99.67869197
Spat-cds	77.0418223	67.69151622	54.63446615	74.18967651	54.38554691	65.37126369	56.99095879	59.82704003	63.71142201	60.62822972	62.82678655	61.10041854	56.88113327	46.99180174	42.54172634	86.51623827	61.5497062	62.39211364	93.44877372
Ssu72-cds	146.9501425	137.0753204	146.3423201	166.9267721	168.3362166	153.2843425	122.1234831	122.6454321	147.6946601	129.3402234	120.9997371	155.2968971	123.6546375	159.0491751	155.9863299	131.8342678	146.1805522	96.42417562	137.0582015
su(w[a])-cds	37.09421074	21.99974277	39.02461868	29.14594434	51.79575896	40.57526712	34.60165355	23.93081601	46.33557964	34.35599684	48.86527843	17.82095541	44.51566952	36.1475398	31.90629476	8.23964174	32.69828142	30.25072176	18.68975474
Tango10-cds	35.66751032	30.4611823	31.21969494	31.79557565	23.30809153	27.05017808	24.42469662	23.93081601	31.855711	24.25129189	23.2691802	30.55020927	32.15020576	14.45901592	31.90629476	35.0184774	30.7748531	20.79737121	21.80471387
Tcp-1zeta-cds	44.2277128	54.15321298	58.53692802	55.64225738	56.97533486	56.35453767	52.92017602	38.88757602	43.43960592	56.58634774	53.51911447	66.19212008	64.30041152	39.76229378	56.72230179	45.31802957	48.08570797	49.15742287	79.43145766
Ten-a-cds	44.2277128	37.23033392	48.78077335	31.79557565	38.84681922	36.06690411	34.60165355	68.80109603	43.43960592	46.48164278	37.23068833	45.8253139	39.56948401	43.37704776	42.54172634	43.25811914	44.23885133	47.26675276	40.49446861
tlk-cds	104.1491301	79.53753156	105.3664704	84.78820172	77.69363844	78.89635273	95.66339511	83.75785604	104.2550542	97.00516755	120.9997371	86.55892626	86.55824628	101.2131114	85.08345269	102.9955218	92.32455929	109.6588664	137.0582015
Traf-like-cds	48.50781404	28.76889439	35.12215681	26.49631304	33.66724333	45.08363013	65.13252433	41.87892802	52.1275271	28.29317387	48.86527843	43.27946313	29.67711301	54.2213097	56.72230179	41.1982087	42.31542301	54.8294332	48.28186642
Trf2-cds	24.25390702	25.38431858	31.21969494	18.54741913	31.07745538	31.55854109	18.31852247	32.90487202	23.16778982	32.33505585	30.24993426	22.91265695	17.31164926	7.22950796	28.3611509	37.07838783	15.38742655	39.70407231	26.47715255
Trf4-1-cds	42.80101239	35.53804602	48.78077335	34.44520695	33.66724333	38.32108561	36.63704494	44.87028002	23.16778982	50.52352476	53.51911447	53.46286622	46.98876227	46.99180174	35.45143862	45.31802957	38.46856637	43.48541253	63.85666204
Tsp2A-cds	41.37431197	57.53778879	50.73200428	79.48893911	56.97533486	58.60871917	44.77861048	50.85298402	57.91947455	52.54446575	67.48062259	43.27946313	42.04257676	43.37704776	77.99316496	43.25811914	55.77942124	58.61077342	71.64405985
tw-cds	32.8141095	33.84575811	48.78077335	39.74446956	28.48766743	40.57526712	28.4954794	56.83568803	37.64765846	44.46070179	32.57685228	17.82095541	32.15020576	18.0737699	49.63201407	43.25811914	15.38742655	35.92273209	32.7070708
TwdlY-cds	19.97380578	37.23033392	21.46354027	13.24815652	15.53872769	31.55854109	22.38930524	14.95676001	11.58389491	14.14658693	18.61534416	33.09606004	29.67711301	25.30327786	28.3611509	20.59910435	19.23428319	15.12536088	28.03463212
upd3-cds	198.3113574	219.9974277	216.5866337	206.6712417	230.4911274	218.6556061	166.9020936	182.4724721	188.2382923	228.3663319	290.8647525	221.4890172	217.6321621	227.7295007	194.9829124	218.3505061	213.5005434	207.9737121	160.4203949
VhaAC39-1-cds	39.94761156	38.92262183	40.97584961	29.14594434	23.30809153	27.05017808	48.84939325	35.89622402	49.23155337	44.46070179	25.59609822	20.36680618	24.73092751	43.37704776	63.81258951	14.41937305	23.08113982	22.68804132	20.24723431
Vps26-cds	58.49471693	37.23033392	50.73200428	71.5400452	62.15491076	72.13380821	50.88478464	71.79244803	69.50336947	46.48164278	55.84603249	43.27946313	56.88113327	68.68032562	49.63201407	65.91713392	61.5497062	56.72010331	54.51178467
XRCC1-cds	57.06801652	37.23033392	21.46354027	66.2407826	31.07745538	45.08363013	38.67243632	38.88757602	31.855711	54.56540674	53.51911447	48.37116468	51.93494777	54.2213097	42.54172634	41.1982087	55.77942124	56.72010331	49.83934598
y-cds	32.8141095	21.99974277	19.51230934	23.84668173	20.71830359	18.03345205	26.46008801	32.90487202	23.16778982	28.29317387	23.2691802	28.0043585	24.73092751	21.68852388	21.27086317	35.0184774	15.38742655	17.01603099	20.24723431
z-cds	28.53400826	21.99974277	15.60984747	26.49631304	38.84681922	20.28763356	26.46008801	17.94811201	40.54363219	20.20940991	18.61534416	25.45850772	24.73092751	14.45901592	21.27086317	20.59910435	26.92799646	11.34402066	20.24723431
Zw-cds	57.06801652	72.76837994	76.09800643	84.78820172	67.33448665	72.13380821	32.56626217	65.80974403	34.75168473	82.85858061	67.48062259	56.00871699	51.93494777	54.2213097	77.99316496	61.79731305	63.47313451	64.28278375	59.18422336
CG17169-cds	29.96070867	28.76889439	31.21969494	23.84668173	28.48766743	47.33781164	26.46008801	29.91352001	49.23155337	38.39787882	39.55760635	25.45850772	37.09639126	36.1475398	24.81600703	16.47928348	32.69828142	28.36005165	34.26455036
Actbeta-cds	49.93451445	42.30719764	37.07338775	66.2407826	36.25703127	38.32108561	48.84939325	50.85298402	46.33557964	38.39787882	46.53836041	33.09606004	37.09639126	25.30327786	63.81258951	57.67749218	46.16227965	37.8134022	24.91967299
CaMKII-cds	17.12040495	21.99974277	27.31723308	21.19705043	10.35915179	31.55854109	30.53087078	17.94811201	26.06376355	16.16752792	9.307672081	38.18776159	17.31164926	18.0737699	17.72571931	24.71892522	25.00456814	17.01603099	34.26455036
CG31997-cds	97.01562808	89.69125899	72.19554456	90.08746433	111.3608818	81.15053424	83.4510468	80.76650404	127.422844	111.1517545	72.13445863	68.73797086	93.97752453	90.3688495	85.08345269	92.69596958	90.40113098	86.97082507	79.43145766
lgs-cds	268.2196776	307.9963988	308.2944876	235.817186	295.2358261	313.3312294	303.2733164	311.1006081	356.2047685	280.9107977	290.8647525	300.4103911	309.1365939	289.1803184	294.2469405	284.26764	292.3611044	308.179228	233.6219343
plexB-cds	47.08111363	62.61465251	42.92708055	55.64225738	44.02639512	45.08363013	28.4954794	35.89622402	46.33557964	42.4397608	55.84603249	33.09606004	34.62329851	43.37704776	60.26744565	41.1982087	59.62627788	34.03206198	48.28186642
Thd1-cds	111.2826322	147.2290478	140.4886273	119.2334087	137.2587613	94.67562328	116.017309	161.5330081	170.8624499	149.5496333	165.2111794	170.5720018	153.3317506	101.2131114	102.809172	144.1937305	130.7931257	175.8323202	188.455027
unc-13-cds	39.94761156	30.4611823	42.92708055	37.09483825	49.20597102	45.08363013	36.63704494	59.82704003	37.64765846	32.33505585	51.19219645	38.18776159	51.93494777	54.2213097	56.72230179	28.83874609	26.92799646	43.48541253	56.06926423
Aats-asn-cds	64.20151858	76.15295575	60.48815896	47.69336347	69.9242746	65.37126369	56.99095879	62.81839203	69.50336947	62.64917071	55.84603249	66.19212008	51.93494777	54.2213097	70.90287724	51.49776088	67.31999115	71.84546419	63.85666204
alien-cds	68.48161982	65.99922832	72.19554456	52.99262608	82.87321434	56.35453767	83.4510468	65.80974403	57.91947455	48.50258377	90.74980279	84.01307549	46.98876227	65.06557164	60.26744565	65.91713392	65.39656283	86.97082507	54.51178467
alpha4GT1-cds	71.33502064	62.61465251	78.04923736	90.08746433	88.05279024	69.87962671	83.4510468	71.79244803	66.60739574	62.64917071	65.15370457	73.8296724	69.24659702	43.37704776	70.90287724	59.73740262	59.62627788	66.17345386	79.43145766
aru-cds	168.3506487	170.9210785	167.8058603	180.1749287	220.1319756	157.7927055	199.4683558	215.3773441	196.9262135	163.6962202	141.9419992	180.7554048	202.7936056	202.4262229	216.2537756	164.7928348	186.5725469	187.1763409	161.9778744
beat-IIIc-cds	35.66751032	42.30719764	39.02461868	31.79557565	33.66724333	33.8127226	34.60165355	14.95676001	34.75168473	38.39787882	41.88452437	15.27510463	32.15020576	54.2213097	38.99658248	37.07838783	50.00913628	32.14139187	15.57479562
Bsg25A-cds	148.3768429	159.0750631	161.9521675	129.8319339	160.5668528	166.8094315	138.4066142	176.4897681	191.134266	149.5496333	123.3266551	152.7510463	116.2353593	133.7458973	124.0800352	168.9126557	132.716554	79.40814463	82.54641678
Ca-beta-cds	35.66751032	47.38406136	42.92708055	37.09483825	28.48766743	20.28763356	34.60165355	44.87028002	31.855711	36.37693783	34.90377031	35.64191081	34.62329851	28.91803184	38.99658248	28.83874609	30.7748531	30.25072176	32.7070708
Cand1-cds	39.94761156	40.61490973	52.68323522	26.49631304	46.61618307	47.33781164	44.77861048	35.89622402	55.02350083	36.37693783	67.48062259	35.64191081	49.46185502	39.76229378	28.3611509	20.59910435	34.62170974	32.14139187	15.57479562
Cen-cds	567.8267643	555.070433	483.9052716	577.6196242	512.7780137	556.7828322	516.9894119	610.2358083	596.5705879	541.6121855	556.1334069	560.0871699	469.8876227	513.2950651	560.1327302	574.7150114	548.1770708	474.5581977	361.3352584
Cf2-cds	101.2957293	82.92210737	97.5615467	87.43783303	90.64257819	121.7258014	75.30948126	89.74056004	127.422844	80.83763962	74.46137665	81.46722472	103.8698955	119.2868813	124.0800352	117.4148948	109.6354142	98.31484573	57.62674379
CG10031-cds	69.90832023	55.84550088	50.73200428	52.99262608	54.38554691	76.64217123	48.84939325	56.83568803	55.02350083	52.54446575	51.19219645	25.45850772	49.46185502	43.37704776	60.26744565	65.91713392	59.62627788	56.72010331	45.1669073
CG10158-cds	27.10730784	25.38431858	23.41477121	18.54741913	33.66724333	40.57526712	30.53087078	53.84433602	34.75168473	30.31411486	30.24993426	17.82095541	19.78474201	25.30327786	46.08687021	39.13829827	28.85142478	28.36005165	29.59211168
CG10165-cds	39.94761156	49.07634926	60.48815896	74.18967651	59.56512281	51.84617465	75.30948126	47.86163202	57.91947455	46.48164278	37.23068833	53.46286622	46.98876227	50.60655572	49.63201407	51.49776088	59.62627788	51.04809298	49.83934598
CG10186-cds	91.30882642	87.99897109	70.24431363	92.73709563	88.05279024	58.60871917	91.59261234	62.81839203	63.71142201	80.83763962	60.49986853	96.74232935	61.82731877	83.13934154	85.08345269	67.97704436	103.8651292	73.7361343	57.62674379
CG10189-cds	136.9632396	148.9213357	128.7812416	119.2334087	157.9770648	123.9799829	134.3358314	170.5070641	141.9027127	129.3402234	102.3843929	122.2008371	153.3317506	112.0573734	113.4446036	107.1153426	111.5588425	98.31484573	138.615681
CG10194-cds	25.68060743	13.53830324	15.60984747	21.19705043	15.53872769	13.52508904	10.17695693	23.93081601	23.16778982	18.18846891	13.96150812	10.18340309	19.78474201	36.1475398	3.545143862	8.23964174	15.38742655	15.12536088	7.78739781
CG10237-cds	29.96070867	27.07660649	21.46354027	31.79557565	23.30809153	22.54181507	30.53087078	20.93946401	37.64765846	20.20940991	9.307672081	25.45850772	56.88113327	21.68852388	35.45143862	12.35946261	23.08113982	18.9067011	26.47715255
CG10481-cds	51.36121486	28.76889439	35.12215681	39.74446956	33.66724333	36.06690411	63.09713295	41.87892802	43.43960592	36.37693783	48.86527843	45.8253139	49.46185502	28.91803184	46.08687021	41.1982087	46.16227965	34.03206198	29.59211168
CG10621-cds	276.7798801	274.1506407	261.4649452	251.7149739	297.825614	250.2141472	252.3885318	248.2822161	217.1980296	288.9945616	248.9802282	246.9475249	249.7823678	242.1885166	244.6149265	269.848267	309.6719593	285.4911866	313.053392
CG10631-cds	25.68060743	38.92262183	44.87831148	21.19705043	28.48766743	42.82944863	28.4954794	44.87028002	31.855711	30.31411486	23.2691802	48.37116468	44.51566952	25.30327786	21.27086317	26.77883566	25.00456814	20.79737121	32.7070708
CG10659-cds	166.9239483	196.305397	144.3910891	193.4230852	155.3872769	196.1137911	183.1852247	176.4897681	211.4060821	181.8846891	146.5958353	198.5763602	173.1164926	173.508191	166.6217615	125.6545365	176.9554053	219.3177328	190.0125066
CG10730-cds	18.54710537	33.84575811	31.21969494	13.24815652	33.66724333	11.27090753	22.38930524	14.95676001	26.06376355	20.20940991	25.59609822	22.91265695	32.15020576	36.1475398	24.81600703	24.71892522	23.08113982	13.23469077	9.344877372
CG10947-cds	39.94761156	38.92262183	42.92708055	52.99262608	51.79575896	36.06690411	50.88478464	23.93081601	75.29531692	46.48164278	58.17295051	58.55456777	51.93494777	43.37704776	38.99658248	59.73740262	46.16227965	49.15742287	31.14959124
[truncated: 7,314 more rows]
