# Supplementary material for: A Genome-Wide CRISPR Library for High-Throughput Genetic Screening in Drosophila Cells
Source: J Genet Genomics. 2015 Jun 20;42(6):301–9. doi: 10.1016/j.jgg.2015.03.011 (PMC4508376; doi:10.1016/j.jgg.2015.03.011)
Supplement: Supplementary file 4 [file mmc4.zip › 2_sgRNA_library_cloned.bed]

chr4	1145120	1145143	GTAACCACCATACCAACCAT	1000	+
chr4	1145205	1145228	AAGACAAAATTCGCCCGTTG	1000	+
chr4	1053569	1053592	TGCCGCAAATGGAAAGATTG	1000	+
chr4	1053658	1053681	AAGTAGACAACCGTTCTCCT	1000	+
chr4	746434	746457	GCTATTGTCATCCCCGAAAC	1000	+
chr4	471040	471063	AGAAGCGTCCTTTTCTGTGT	1000	-
chr4	471878	471901	TTATCTAAAATGGAGGATTC	1000	+
chr4	471908	471931	GCTACAGCCTGTGGGACTCC	1000	+
chr4	1236940	1236963	GTTCCTAACGTTTCATCAAA	1000	+
chr4	1147712	1147735	TCTTCTTCCCAATACACAAT	1000	+
chr4	820288	820311	GCTTGTCATCGAATCGTCAT	1000	+
chr4	820320	820343	AGGTCACGGGACCGATGTTC	1000	+
chr4	820360	820383	TGTTCTAAGCCTTGCTCTTC	1000	+
chr4	701455	701478	TACCACTATCCGACGATCCG	1000	+
chr4	701606	701629	CAGCACGCTACCAATTCCAT	1000	+
chr4	257037	257060	ATCCAGTGCATCTGATTTGA	1000	+
chr4	650562	650585	GTCCAGCTCACCTACAACTA	1000	+
chr4	650474	650497	TCCTCCGTCACCATCGCTTG	1000	-
chr4	650544	650567	TGGACTGCAAGCTGGTTGTG	1000	-
chr4	650572	650595	TTGGACGTGTCCGTAGTTGT	1000	-
chr4	604607	604630	AATAGGTAACGAGATCCATC	1000	-
chr4	157599	157622	TGGGCATGCATCTTCTTAAC	1000	+
chr4	157627	157650	TGTTGCGCCTCGTGTTACAT	1000	+
chr4	157634	157657	GACGCCACCAATGTAACACG	1000	-
chr4	340197	340220	TTAATGCAGTACTTGCCAAT	1000	+
chr4	340247	340270	ACGAGAATGTGTTATCTGCA	1000	+
chr4	1208405	1208428	ACTTCCTCCATTTTGTACAC	1000	-
chr4	232485	232508	GATGATTTACCTTTTCAAAG	1000	+
chr4	236799	236822	GATGATTTACCTTTTCAAAG	1000	+
chr4	232485	232508	GATGATTTACCTTTTCAAAG	1000	+
chr4	236799	236822	GATGATTTACCTTTTCAAAG	1000	+
chr4	632172	632195	GATCTGTTTTGCTCGCTAAT	1000	-
chr4	632408	632431	GGACCTCAAGCCCAAACACC	1000	+
chr4	594435	594458	TTCATGACAGTTGTCAACGT	1000	+
chr4	594605	594628	AGCATTAAGCTGTACGTGCC	1000	+
chr4	734831	734854	GGTCAATCACCCAACCACCT	1000	+
chr4	381366	381389	ATCGGCATCTGATCTCAATT	1000	+
chr4	381417	381440	TTTTGCTAATCGAATTTCTA	1000	+
chr4	381473	381496	GCAACTTAACCGGATTTCGA	1000	+
chr4	381520	381543	CCGCAGCCCCGCCCGAGACA	1000	+
chr4	24064	24087	ATTGTTGCTGTTACTGGCGA	1000	+
chrU	5510324	5510347	ATTGTTGCTGTTACTGGCGA	1000	+
chr4	24064	24087	ATTGTTGCTGTTACTGGCGA	1000	+
chrU	5510324	5510347	ATTGTTGCTGTTACTGGCGA	1000	+
chr4	1169645	1169668	GCGAGCTGATGGATTAGTCA	1000	-
chr4	959160	959183	TCAGTGTCTGTTTCTCTGCC	1000	+
chr4	959189	959212	TATACTTGGTGGGCTATTTC	1000	+
chr4	959220	959243	AAAGGTGAAGGTGCCCCTTG	1000	+
chr4	959255	959278	TAATAGGGGAGTTCAACGCC	1000	+
chr4	1223560	1223583	TGGGCAGGGGCTTATGGAAT	1000	+
chr4	1223594	1223617	AGCGGTAGTACCAGTGCTTG	1000	+
chr4	115144	115167	TGCGTTCATGCTCTATATGA	1000	+
chr4	115183	115206	TGTTGCTGAATGCACTCTGA	1000	+
chr4	115051	115074	TTGATGTGTGCTTTGCTTCC	1000	-
chr4	115092	115115	TTTATCATTTGTTGTCTCCT	1000	-
chr4	581100	581123	AAGCGGCGTCGAACAGGAAT	1000	+
chr4	581395	581418	GGATAAATGGTCACGAAATT	1000	-
chr4	329433	329456	CGCTGAATCTAATTTGCTTA	1000	+
chr4	329529	329552	GGCTGCTAGTTATAACAACC	1000	+
chr4	1085771	1085794	TTGTTAAAAGCACAGAAGCT	1000	-
chr4	1086669	1086692	GATACAAGTCTTAAAGTGTC	1000	+
chr4	276222	276245	GTTAGATATAGCACTTGACG	1000	+
chr4	276313	276336	TTTGCGAGTGAGCACTCCGA	1000	+
chr4	276360	276383	TCGTCGCAGCACAAAAGACA	1000	+
chr4	684746	684769	AATCGAGACGAAAACTCCTG	1000	+
chr4	1122617	1122640	TGTCGTTCGTCAGCGTATTG	1000	+
chr4	1122678	1122701	CGTCAATTACGTGTTAGTCA	1000	+
chr4	1010925	1010948	GTCGGGCAGAGTACTCTATT	1000	+
chr4	1010982	1011005	CTGGGCGGCGTATATGTTAA	1000	+
chr4	248843	248866	CGCCAACAATCTATTTTAAA	1000	+
chr4	542198	542221	ATCGCCACAGATAATACCAA	1000	+
chr2L	6717803	6717826	TCGGACTTCGATGTGGCCAC	1000	+
chr2L	6717829	6717852	ACGTCTGGTGGACTTCGAGG	1000	+
chr2L	12104515	12104538	AAGGAGAAGCCATCCGGCGG	1000	+
chrUextra	27516652	27516675	CGGCGGTGGAGATACTCGCA	1000	+
chr2L	11235649	11235672	CAAAATGGAGCCCCCGCCGC	1000	+
chr2L	11235721	11235744	CTCCCTCTCTTCGCTTACAA	1000	+
chr2L	11235748	11235771	CACCGGATCCGCCCTCTCGC	1000	+
chr2L	11235819	11235842	AGCAGCACTACGCCCTCAAG	1000	+
chr2L	21633809	21633832	TCCATCAAACAACGCCGCAG	1000	+
chr2L	21633852	21633875	CGGCCGCGTTGTTTAACATA	1000	+
chr2L	8522415	8522438	GTCCATGGGCAATAGCTGCT	1000	+
chr2L	8522451	8522474	GGCGCGTAGGTTCTTCGAGC	1000	+
chr2L	8522484	8522507	ATTGCGAAGGCGTTTCCATG	1000	+
chr2L	19045631	19045654	GAGAAGTCGCCGCTCCCGCA	1000	+
chr2L	19045688	19045711	GGTCGTGGCCCAAAATAATG	1000	+
chr2L	19045761	19045784	GCATCCAGTGAAGAACGTGC	1000	+
chr2L	21170210	21170233	TGTTGCGTCCGAAGCCACAG	1000	+
chr2L	21170252	21170275	CTGCTACACCGCCTCCAAAG	1000	+
chr2L	21170360	21170383	CCCACTGACTCTCTCCGAGA	1000	+
chr2L	21170396	21170419	TCTGGACGATCCCGCAAACC	1000	+
chr2L	11015815	11015838	GGTGGTGGTGCCGCTGGTCC	1000	+
chr2L	12921175	12921198	ATATACTAATGAACGCCTTT	1000	+
chr2L	12921140	12921163	CGCCTAAACCTTTCCCTGTA	1000	-
chr2L	12921271	12921294	ATGTAAGGAGTTGCACTTAG	1000	+
chr2L	12917152	12917175	TAGGATGCGAGCTCTGTCCA	1000	+
chr2L	12917152	12917175	TAGGATGCGAGCTCTGTCCA	1000	+
chr2L	12912658	12912681	ACTATGCTAACGAACGCCTA	1000	+
chr2L	12925753	12925776	TAAATGTGCAGAGTTGCGTT	1000	+
chr2L	12925854	12925877	AAGTAGGGCACAGTGCACGG	1000	-
chr2L	12926050	12926073	TTCGATGTAGCCCTTTCCAT	1000	+
chr2L	13912277	13912300	CCTGCGAAAGGCCAAGACAC	1000	+
chr2L	13912335	13912358	ACCGTGAAGGGTTACATCGA	1000	+
chr2L	13912364	13912387	GGCCGAGATGGATGTGATGA	1000	+
chr2L	11993003	11993026	CAGAGTTCTGGCCACCAAGG	1000	+
chr2L	11996914	11996937	CAGAGTTCTGGCCACCAAGG	1000	+
chr2L	11993003	11993026	CAGAGTTCTGGCCACCAAGG	1000	+
chr2L	11993003	11993026	CAGAGTTCTGGCCACCAAGG	1000	+
chr2L	11996914	11996937	CAGAGTTCTGGCCACCAAGG	1000	+
chr2L	11993003	11993026	CAGAGTTCTGGCCACCAAGG	1000	+
chr2L	11996926	11996949	CACCAAGGAGGCGCTAGTGG	1000	+
chr2L	11996926	11996949	CACCAAGGAGGCGCTAGTGG	1000	+
chr2L	11993003	11993026	CAGAGTTCTGGCCACCAAGG	1000	+
chr2L	11996914	11996937	CAGAGTTCTGGCCACCAAGG	1000	+
chr2L	11993003	11993026	CAGAGTTCTGGCCACCAAGG	1000	+
chr2L	11996926	11996949	CACCAAGGAGGCGCTAGTGG	1000	+
chr2L	11996926	11996949	CACCAAGGAGGCGCTAGTGG	1000	+
chr2L	14617045	14617068	GCACACGTTCAACTCCTGGT	1000	+
chr2L	14617078	14617101	TCAGGTTGCCGAGAAGCTCC	1000	+
chr2L	14617102	14617125	TCATCCCACCCAGCCCTCGT	1000	+
chr2L	14617126	14617149	CTGCGCCGAGAACTTCGTCA	1000	+
chr2L	14617585	14617608	GGATTGCGGAGGAATTGCAC	1000	+
chr2L	14617611	14617634	CTTGGTCATGAGAACCTTGC	1000	-
chr2L	14618133	14618156	CGAGTACCCAAATATTTTTC	1000	+
chr2L	14618157	14618180	CCTACGACGTGACCATGGCA	1000	+
chr2L	2152072	2152095	CATCCGGCAGGCGTACATCC	1000	+
chr2L	2152051	2152074	TGAACCTCTGCGTCAGACAT	1000	-
chr2L	2152075	2152098	TGGCCAGGATGTACGCCTGC	1000	-
chr2L	2152115	2152138	GGCGGCGAGCGCTGCGGCAC	1000	-
chr2L	8427647	8427670	GATGAGAAGCCCGCCGAAAA	1000	+
chr2L	8427721	8427744	GCCAGCACCTTCCACAGTTG	1000	+
chr2L	8427835	8427858	GAGCCAGCCAGAGCCCGAAG	1000	+
chr2L	384622	384645	GTGCTGGTGGATCGTGCCCC	1000	+
chr2L	9387866	9387889	ACGCCCGATATCCTCTACAC	1000	+
chr2L	9387786	9387809	CTGGGAACGCAGCAGGGCAC	1000	-
chr2L	9389842	9389865	CGAGTGGCACAAGAGCAAGT	1000	+
chr2L	19112822	19112845	GGTGGTGGTCATGGACTGGC	1000	+
chr2L	19112892	19112915	CCAGGAGGCGGGGTGATCCA	1000	+
chr2L	19112918	19112941	AGCTAGCGAGGCTGTGTTGG	1000	+
chr2L	13909742	13909765	ATCTCAGCCTGATGCCACAT	1000	+
chr2L	13909775	13909798	GAATGAAACCAATCAGCAAC	1000	+
chr2L	13909802	13909825	TATTTACGATCAGGCTGTAT	1000	+
chr2L	13915141	13915164	AACTCCGGCCCAGCTTCGAG	1000	+
chr2L	13915166	13915189	CGGGATCGCGATCAGCGCTA	1000	+
chr2L	13915190	13915213	CCACCTTACTCCGATGCAGG	1000	+
chr2L	13906618	13906641	TTTGGCGGTAACCCAAGCGC	1000	+
chr2L	13906715	13906738	ACCGAAGCTGCCTGGGCCTA	1000	+
chr2L	2766384	2766407	CCATCGCCAATGATCCAGTG	1000	+
chr2L	2766417	2766440	TGATTGCGGCGGCATTCTTC	1000	+
chr2L	2766447	2766470	CCCTGCTGATCTCTTCCCTG	1000	+
chr2L	2766478	2766501	GATTCCGCTGAAGGAGTTCC	1000	+
chr2L	2766511	2766534	GGTCTTCTCGGTGTGCTTCC	1000	+
chr2L	9641783	9641806	TCTGCTTATCGCACACACTC	1000	+
chr2L	9642013	9642036	GCTGTGCGCACCGAGTTCGC	1000	+
chr2L	12298670	12298693	GGACCAAAACGGACAGAGCA	1000	+
chr2L	12298715	12298738	CACCAAGCACGCTGCCATTT	1000	+
chr2L	12298637	12298660	TGCACTCCTCGATGGCTCCG	1000	-
chr2L	20417640	20417663	GGTCAAATACCGTAATGCCC	1000	+
chr2L	20417598	20417621	TCCGATTATTGATTTCCAGC	1000	-
chr2L	20420340	20420363	ATACGAATAGCAGACTTCGA	1000	+
chr2L	20420325	20420348	ATTCGTATGTCTATCGATTC	1000	-
chr2L	6125310	6125333	CCTGCAGGACTTCCCCTCGC	1000	+
chr2L	6125334	6125357	GGTGGAGCGGCACAACAAGC	1000	+
chr2L	6125433	6125456	GATCGAGCCGTCCATTAACT	1000	+
chr2L	2580417	2580440	AGTACAATGAGGACAACTTC	1000	+
chr2L	2580442	2580465	GGATGATGGGGTGGAGAGCG	1000	+
chr2L	2580487	2580510	GATTACGACGCTGCTGACGC	1000	+
chr2L	2580372	2580395	CGCGTTGCTGGACGTGTTTT	1000	-
chr2L	2580397	2580420	ACTGGTCCACATCGATCTTG	1000	-
chr2L	18078982	18079005	CAATTTCCGATATGGGCGCG	1000	+
chr2L	18079015	18079038	GATCGGTCTGCGGTTCCAGA	1000	+
chr2L	18079039	18079062	ACTGACCCTGGTCTCGCAGC	1000	+
chr2L	18079084	18079107	CATCCAGTTGACCAAGATGC	1000	+
chr2L	1078135	1078158	CTTGAGCTGCAATCTGTACA	1000	+
chr2L	1078216	1078239	GGTGCAGTTCTTCCAGGTTC	1000	+
chr2L	4341938	4341961	CCCAAGGTGGCCAACAACAG	1000	+
chr2L	4341964	4341987	TAGTCCGAATGGCCAGAAGA	1000	+
chr2L	1081315	1081338	AGCGTCCTCGCTAGTGCAGT	1000	+
chr2L	1081341	1081364	GGCGGTGGGCAGCGGAGAGC	1000	+
chr2L	1081373	1081396	CCCGAAGAAACACCGACGTC	1000	+
chr2L	1081404	1081427	AAAGAAGTACAACGCCATAC	1000	+
chr2L	2366374	2366397	TCCAATATGTTTAGCCCATC	1000	+
chr2L	2366431	2366454	AGCCTAACTGCCCACGACGA	1000	+
chr2L	2366457	2366480	AAGGAAGGATCAGCGGCATC	1000	+
chr2L	2753449	2753472	TGTGGCCGTGGAGAAGGTGG	1000	+
chr2L	2753473	2753496	AGATGATGTGTCTGCTGTCA	1000	+
chr2L	2753503	2753526	CAAGGCGAAGGCGGCCGCCG	1000	+
chr2L	2753564	2753587	GACAACGGTACGTCAAAGGA	1000	+
chr2L	8029669	8029692	GACGGAACTGGCCGGAATTG	1000	+
chr2L	8029693	8029716	AACCCTCGGTGGACGCTTGA	1000	+
chr2L	8029649	8029672	GTCACCGACTTGTTGCCCAT	1000	-
chr2L	8029680	8029703	ACCGAGGGTTTCCCCAATTC	1000	-
chr2L	423509	423532	ACCGTCGACGCTCCTACGAG	1000	+
chr2L	423662	423685	ATTTGCAACGCATTGGCCCT	1000	+
chr2L	13821640	13821663	CAGCTTTGTGGCCAGCCATC	1000	+
chr2L	13821694	13821717	CGTCGACGAGATCATCAAGC	1000	+
chr2L	13821783	13821806	AGCTCTTTGACTTCCAGCTG	1000	+
chr2L	5908549	5908572	TCAACGAATACACTCATCCG	1000	+
chr2L	16056311	16056334	TGTGAGTGCCAGAAGAATCG	1000	-
chr2L	16075103	16075126	CCGCAGCTTTACGGGATGTC	1000	+
chr2L	16075196	16075219	ACAGTCTGTACTCGGTGAAA	1000	+
chr2L	16014160	16014183	AAGCACCCGTCACATGCAAA	1000	+
chr2L	16014184	16014207	CAATCGGTGGAGGACGGAAA	1000	+
chr2L	16014241	16014264	CTGCATCTGCTGGATATCCG	1000	+
chr2L	17133762	17133785	CGGCTACGAGTTTGCAGATC	1000	+
chr2L	17133658	17133681	GGTGGTGCTCGGTTTTATGG	1000	-
chr2L	17133685	17133708	TATTCATTCGCAGCTGTTGG	1000	-
chr2L	16977017	16977040	TTGGAGCAGCAAAATAAAGA	1000	-
chr2L	16984649	16984672	CAAGCACATTATGCGCCACG	1000	+
chr2L	16984679	16984702	GCTCGGGTGCAAGTTCGATC	1000	+
chr2L	16984708	16984731	AGTCACTGTACTCGGTCAAG	1000	+
chr2L	16984747	16984770	AGTTCTACCGCTATGTGCCC	1000	+
chr2L	2988319	2988342	TTCATTTTCTACTATTTCTA	1000	+
chr2L	2988349	2988372	ATGACGTTGGCACTCTTCGC	1000	+
chr2L	2988268	2988291	ACGCCCACGCCGCGGGACTT	1000	-
chr2L	13379074	13379097	CAAGTGCGTCGATCTCCATC	1000	+
chr2L	13379108	13379131	ATGTTGTGCGCCCTATACAA	1000	+
chr2L	13379197	13379220	TGTGCGCTCCGCCCGTTTCG	1000	+
chr2L	13379222	13379245	CGCAAGAACTGGATCCTCAC	1000	+
chr2L	4945911	4945934	GCACGGGCTCCGTATCAGTG	1000	-
chr2L	4945940	4945963	GAGCAGATTCTTGGCGTGCT	1000	-
chr2L	4946077	4946100	ATTGTGTTCTTCGCCGTCTG	1000	+
chr2L	2879311	2879334	GGCGGTGGTGGTGATGCGGA	1000	+
chr2L	2879418	2879441	GACCGAGTTTCTGCGCATGT	1000	+
chr2L	4641583	4641606	CCACCGTGGAGCCAATGGGT	1000	+
chr2L	14015857	14015880	CTATCGCACCACCAATCGTC	1000	+
chr2L	14015884	14015907	CGTCAAGATTCGTATGGCCA	1000	+
chr2L	14015921	14015944	GAGGAGCCCATCTCCGTGCC	1000	+
chr2L	14015951	14015974	AAGCGTACGGTCAACAATTA	1000	+
chr2L	14015981	14016004	CCTGCGCTGCGCACCAAGAA	1000	+
chr2L	9993326	9993349	AGCCATTGGGTGTACTGGTT	1000	+
chr2L	16044948	16044971	GGATCAGGTTCAGCGGGCAA	1000	+
chr2L	16044922	16044945	TTTCCCACAATTCGCACATG	1000	-
chr2L	9895613	9895636	CTTCCAGTACAACACCCAGC	1000	+
chr2L	9895637	9895660	ACCGCCGTACCACATCGTTC	1000	+
chr2L	3779777	3779800	TACCCATGCTGCGACCTTCC	1000	+
chr2L	3779830	3779853	GCAGCGGCGGCGGTGGGTGG	1000	+
chr2L	19168199	19168222	ATTGAATCGTACGAACACGC	1000	+
chr2L	19168282	19168305	AATCTGCAGTGATGAGTACA	1000	+
chr2L	12385607	12385630	CGATGTGAGGCAGCTCTTCA	1000	+
chr2L	12385642	12385665	TCGAGGAGTGCACAGTGCTC	1000	+
chr2L	12385707	12385730	GCCACTAAGCAGAACGCCAT	1000	+
chr2L	12385600	12385623	GAGCTGCCTCACATCGGCCT	1000	-
chr2L	12385631	12385654	TGCACTCCTCGATGGTTCCG	1000	-
chr2L	8105762	8105785	CTCAGCTGCAACGTGAAAGA	1000	+
chr2L	8105702	8105725	TGCTCGGCATTATCATAGTT	1000	-
chr2L	5282108	5282131	TGGCGTTATGGACATTTCCA	1000	+
chr2L	5282160	5282183	GCCACCGAGTTCTCACCGTT	1000	+
chr2L	5282195	5282218	CATCAACAACAAGATCCGCC	1000	+
chr2L	5282225	5282248	CAAAGTAATGCACGAATCGC	1000	+
chr2L	5282261	5282284	CGCACAGATCTGCAATATCG	1000	+
chr2L	20066800	20066823	TCTTAGGTGCTCCCAGGCCA	1000	-
chr2L	20066872	20066895	GTTCACGAACTCGGCGATGT	1000	-
chr2L	16303397	16303420	AAGCGGGAGGGCGCAAACCG	1000	+
chr2L	16303414	16303437	TGGCCAAATGCCGATTTCCT	1000	-
chr2L	16173136	16173159	GAGGGAGGCTTTTCGCCAAA	1000	+
chr2L	16173225	16173248	GGGCGGCGGCAACAATATCA	1000	+
chr2L	16173128	16173151	CGAAAAGCCTCCCTCGCCGG	1000	-
chr2L	20771223	20771246	GCCGCCGAACCACCAGTTCC	1000	+
chr2L	20771259	20771282	CTCGCATGCCGCCCACCACG	1000	+
chr2L	20771307	20771330	CTCCCATCACATGTTCCACT	1000	+
chr2L	13808872	13808895	CACACCCTCCAGCGCCAAGA	1000	+
chr2L	13808904	13808927	TGAATGTAGCTCCGCTCAAG	1000	+
chr2L	13808935	13808958	GCCGGAGCACACCAAAAGCC	1000	+
chr2L	11272921	11272944	AAGTCTGCAACAGTCCCTTG	1000	+
chr2L	11272954	11272977	GGATGTGTTGCGAAACAGCA	1000	+
chr2L	11273004	11273027	AGCTTGAGTCCAGCTGCGAG	1000	+
chr2L	5525988	5526011	ACTACGAGCCGAATGTGCAG	1000	+
chr2L	19042022	19042045	AGCAGTGCTTTTCTCGCTCC	1000	+
chr2L	19042097	19042120	CGAAAACTTCGATCCGCAGA	1000	+
chr2L	19042248	19042271	CATGATCATGACCACGACCA	1000	+
chr2L	20459431	20459454	GTTCTTCAGCGTGCTGCTGC	1000	+
chr2L	20450314	20450337	GTTCTTCAGCGTGCTGCTGC	1000	+
chr2L	20450325	20450348	TGCTGCTGCCGGATGTGAAG	1000	+
chr2L	20459442	20459465	TGCTGCTGCCGGATGTGAAG	1000	+
chr2L	20450325	20450348	TGCTGCTGCCGGATGTGAAG	1000	+
chr2L	20459443	20459466	GCTGCTGCCGGATGTGAAGC	1000	+
chr2L	20459443	20459466	GCTGCTGCCGGATGTGAAGC	1000	+
chr2L	20450339	20450362	GTGAAGCGGGAGCTGCGCCG	1000	+
chr2L	20450339	20450362	GTGAAGCGGGAGCTGCGCCG	1000	+
chrX	4585804	4585827	CATGAGCGAGGAGATGCAGC	1000	+
chr2L	1344650	1344673	CATGAGCGAGGAGATGCAGC	1000	+
chr2L	1344650	1344673	CATGAGCGAGGAGATGCAGC	1000	+
chrX	4585804	4585827	CATGAGCGAGGAGATGCAGC	1000	+
chrX	4585804	4585827	CATGAGCGAGGAGATGCAGC	1000	+
chr2L	1344650	1344673	CATGAGCGAGGAGATGCAGC	1000	+
chr2L	1344650	1344673	CATGAGCGAGGAGATGCAGC	1000	+
chrX	4585804	4585827	CATGAGCGAGGAGATGCAGC	1000	+
chr2L	1344725	1344748	CATCGCCGCCTTCATCAAGA	1000	+
chr2L	12097982	12098005	ACACATTGTGAAAATAGCCG	1000	+
chr2L	12097956	12097979	TCCTTAACCGTCGTCTTTTT	1000	-
chr2L	12097999	12098022	TATATGGTCCTCTCGCTCCA	1000	-
chr2L	13895337	13895360	TACGAGACCTGCGCCACCTA	1000	+
chr2L	13895363	13895386	GAATGTGGAGCGTGTCTTTC	1000	+
chr2L	3870279	3870302	GGCTTCAGCACCGACGACGA	1000	+
chr2L	3870353	3870376	GAAGCAACAGCAGATGCATC	1000	+
chr2L	3870395	3870418	GGACAACAACCTGAACTGCC	1000	+
chr2L	3745747	3745770	CGTTATATCCTGCCTGCTGC	1000	+
chr2L	3745771	3745794	TCGCAGTCAGCCGTACAAGT	1000	+
chr2L	3745798	3745821	CTCGTTCGGTGGCGATGATA	1000	+
chr2L	3745908	3745931	GCACCAACAACCGTCATTCC	1000	+
chr2L	19456482	19456505	GCACATCCGCCGACTTGCCC	1000	+
chr2L	19456509	19456532	GGGAGAGTGTCCCAGTTCCA	1000	+
chr2L	19456435	19456458	TTTAGCTTGTGCTCGATGGT	1000	-
chr2L	19456463	19456486	GTGCTCCGGAACCTCCTCCT	1000	-
chr2L	19520721	19520744	CTACCAGGAGGCGGATCAGA	1000	+
chr2L	19520775	19520798	TGATGGAAAGCGGGCACCTT	1000	+
chr2L	19520824	19520847	ACACCGCTGCCGGAGTCCAA	1000	+
chr2L	19528877	19528900	CATCCTCCGATTCCAGCAGC	1000	+
chr2L	19528904	19528927	GATCTATCGCATCCAGCTCC	1000	+
chr2L	19528794	19528817	TGATTGTTTAACTCGCTAGC	1000	-
chr2L	19528794	19528817	TGATTGTTTAACTCGCTAGC	1000	-
chr2L	18486017	18486040	GTTGATTCCAAGTGTTTCCT	1000	+
chr2L	18486098	18486121	TGAATTTTGCTATGTTGCAA	1000	+
chr2L	18511757	18511780	CAGAACGATCTTCTGCGTCA	1000	+
chr2L	18511816	18511839	GCATCCCCACGAAAATCTGA	1000	+
chr2L	18526883	18526906	TCTGACACTCCGTATCCCCG	1000	+
chr2L	18526947	18526970	GCCCGTTCCCTGACCCCTTG	1000	+
chr2L	18527056	18527079	ACAACGTCTCCCACCGAAAG	1000	+
chr2L	18527090	18527113	AGATATCTTCCAGCGTCTGC	1000	+
chr2L	18606961	18606984	GCGTCACAGGGAGGATCGTC	1000	+
chr2L	18606996	18607019	CGCGGGATCGAGAGCGAGAG	1000	+
chr2L	18607020	18607043	ATCGTGTGAGGGAACGAGAT	1000	+
chr2L	18607170	18607193	GAAGGTCACCCGAACGTCAA	1000	+
chr2L	18689837	18689860	TGACAACATTCCGACTGACC	1000	+
chr2L	18689862	18689885	CAGCTGCCCAGCGATGGCGA	1000	+
chr2L	18689888	18689911	AAAGCTGTTTGCGGACGACG	1000	+
chr2L	18689978	18690001	TCCCCGACCGCGACTCACTG	1000	+
chr2L	18696578	18696601	ATTGTGCGTGTGCCGCTGCG	1000	+
chr2L	18696693	18696716	ACTATGCAGCATACCAGATC	1000	+
chr2L	18696728	18696751	GCCTTCTGCAGCACCATCTG	1000	+
chr2L	18698893	18698916	CACCGAAACAGCTGTTGAAT	1000	+
chr2L	18698849	18698872	GCTGAAGCCTTTACAGCCGC	1000	-
chr2L	18698928	18698951	TATTGATAAGTCTGCCTTCA	1000	-
chr2L	18703590	18703613	GGCGTTGCAGTCAATATACG	1000	+
chr2L	18703561	18703584	TCTTCCGTCTGCTGTTCCAG	1000	-
chr2L	19584397	19584420	ATCGAAATCCCAGCAGCGAC	1000	+
chr2L	19584425	19584448	GTGGTGTCGCCTGTGCGCCA	1000	+
chr2L	19584467	19584490	GAATGTGTTCCTCAAGAACG	1000	+
chr2L	19584491	19584514	TTCCGGCGAGGCAGCCTCCA	1000	+
chr2L	6960554	6960577	GGTTACAAGCGCGGCCAATC	1000	+
chr2L	6960580	6960603	GAATTGTGGAGGTTGGACCG	1000	+
chr2L	6960614	6960637	AAACGAGCCCAAACTCCTGC	1000	+
chr2L	6960700	6960723	CCAGCTTTGTGAGCGCCAAA	1000	+
chr2L	18949011	18949034	GAGTGCTGATCTCGATCTCC	1000	-
chr2L	18949239	18949262	TCAAAAAGGAACTGACCGAC	1000	+
chr2L	18974808	18974831	TGCCCGCGTGCACATACTTA	1000	-
chr2L	18974948	18974971	TTACCCAGAGGAGTGCTCAG	1000	+
chr2L	18974981	18975004	AATGGAGTGCGCTGTGCAGT	1000	+
chr2L	19759002	19759025	TACCTGGTAACTGAAGCCGA	1000	+
chr2L	19759004	19759027	CGCCATCGGCTTCAGTTACC	1000	-
chr2L	19759099	19759122	ATCCCATTTCTTTTTTTCAC	1000	-
chr2L	19792297	19792320	GAGCTGGCACGACATGTACA	1000	+
chr2L	19792322	19792345	TCAGCCTGGATTTTCGTCGC	1000	+
chr2L	19792346	19792369	TTTCCGTATACCCTAACTGA	1000	+
chr2L	19049289	19049312	TTACATGGGTGATGGTTTAC	1000	+
chr2L	19049423	19049446	GAGCGCCGCAAGGAAATCCA	1000	+
chr2L	19049470	19049493	GAAGAAGATCGAGCGCGACG	1000	+
chr2L	19049533	19049556	GATGAAGACCATGTTCGCCA	1000	+
chr2L	19054884	19054907	AGAAACTCGAGAGCTACAAT	1000	+
chr2L	19054942	19054965	GCCATTCGAGCTGCGATTTT	1000	+
chr2L	19063386	19063409	GGTGCGGTCTCTGTTGCGGC	1000	-
chr2L	19063615	19063638	CTCCATTAACAACAGCGAAA	1000	+
chr2L	19114971	19114994	CAAGCAACGCAGTCCAGATC	1000	+
chr2L	19115056	19115079	GCCCAGCACCTCTTGTCGCA	1000	+
chr2L	19115082	19115105	TCGGCGCACTGTGATCCTGG	1000	+
chr2L	19964434	19964457	GGAATGTTGATAGTTTCACG	1000	-
chr2L	19964519	19964542	AGAGCTGTTTCCGCCATTTA	1000	-
chr2L	20091739	20091762	CGTCAGCTGCGCCGAGTCCC	1000	+
chr2L	20091778	20091801	TGCCTCCATTCTACTGCTCA	1000	+
chr2L	20091849	20091872	ATCTGCATAAGTTCGACGTT	1000	+
chr2L	19300429	19300452	TAGTCATCGATGGCGACCTC	1000	-
chr2L	15979780	15979803	GAACCTGAAAGTCCTGAGCC	1000	+
chr2L	7732	7755	GCCAGTATACACGCAGCACC	1000	+
chr2L	7789	7812	TGACCTCCTCTCAGACGATG	1000	+
chr2L	7817	7840	TCACAGAGAGTTGCCAACGC	1000	+
chr2L	7846	7869	TTTCAGGCCCTTGACTTACT	1000	+
chr2L	5746365	5746388	AAATCGATCCGATCGCCTGC	1000	+
chr2L	5746410	5746433	GTCCTACGATCCCCGTGTGC	1000	+
chr2L	5746446	5746469	GCAGTACACCGACATCGACC	1000	+
chr2L	5746475	5746498	GCCATCTGTTCCTGAACACC	1000	+
chr2L	5746512	5746535	ATGGGCCCTTAACAACATCG	1000	+
chr2L	5758733	5758756	CCGCAGGCGATTCAGTTGCT	1000	+
chr2L	5758802	5758825	ATGCTGCAGCGAGTCAAGCG	1000	+
chr2L	5758837	5758860	AGAGTACGGCCTGAGCTTTC	1000	+
chr2L	5758861	5758884	AGTGAAGTACCACATGCTAC	1000	+
chr2L	5805525	5805548	CGTTTGTCCTCGTCCGTCGA	1000	+
chr2L	5805549	5805572	GGCGGCGGTCATTGGGCGGG	1000	+
chr2L	5805628	5805651	TCGGGGCTACGGAGTTTCAA	1000	+
chr2L	6559587	6559610	TCCAATTTAACCCAGCGCGA	1000	+
chr2L	6559617	6559640	AGCTCTTTGCTTCGACGACT	1000	+
chr2L	6559676	6559699	GCGTCCCATATCCACAACTC	1000	+
chr2L	6559567	6559590	GGAGATCAGACGTTTGGAGG	1000	-
chr2L	6612810	6612833	CACTCTAGTCAAGCGAAGTT	1000	+
chr2L	6612845	6612868	TCACGGTTCGCCATCGCACA	1000	+
chr2L	6612928	6612951	CATCACACCACTTAGCCAGA	1000	+
chr2L	6612986	6613009	CATCCACACGCAGTCAGCCA	1000	+
chr2L	6658653	6658676	CGTGCCGCACAAACTGGTCG	1000	+
chr2L	6658680	6658703	GCTCCTCTTCACGCTGAACA	1000	+
chr2L	6658707	6658730	CTCTTCCGCGGTCCTGTGCC	1000	+
chr2L	6754069	6754092	GACGCCGACGAGCACCAGCA	1000	+
chr2L	6754093	6754116	TCGACTGGAGGTGCCTGGAG	1000	+
chr2L	6803092	6803115	TGCCAGTGCCATTAAGATAC	1000	+
chr2L	6803168	6803191	GACTTCACGCCTAACACAAC	1000	+
chr2L	6803192	6803215	GATGGTTCGGCTGGTCTCTG	1000	+
chr2L	6803221	6803244	CCTTCTGGGCGGCACTTCGC	1000	+
chr2L	7035412	7035435	AGTGCGGGCAGCGGTGGAAG	1000	+
chr2L	7035442	7035465	AAGCGCAGCGGCAGCAGTCC	1000	+
chr2L	7035505	7035528	CCGCGGAACGGCAGCGGCGG	1000	+
chr2L	7068023	7068046	CTACACATGCATTTTCCTGC	1000	+
chr2L	7068098	7068121	TGTGCACCGGTCGCAGTTAA	1000	+
chr2L	7068133	7068156	TATGTCGCGCTCTTTTGCAG	1000	+
chr2L	7068170	7068193	CCTAGTCACCACATTGCCGC	1000	+
chr2L	76574	76597	GGACTTTGTTTCGTCTTCCA	1000	+
chr2L	102531	102554	AGCCTGTTCCGCCGCCCTGC	1000	+
chr2L	102587	102610	GGACTCGAAAGGACAAAACG	1000	+
chr2L	102612	102635	ACGCGGGCGGGGACACGGCA	1000	+
chr2L	143455	143478	TACAGATACGGTATTCCATC	1000	+
chr2L	143503	143526	CCTTTCCTGCCCAATGAAAA	1000	+
chr2L	143578	143601	GAGCAACGGACTCTGTTCTG	1000	+
chr2L	155692	155715	ATGGCCTGGAGCGTGGAAAA	1000	+
chr2L	155692	155715	ATGGCCTGGAGCGTGGAAAA	1000	+
chr2L	155723	155746	CGACCTGATCTCCGACTTTC	1000	+
chr2L	155864	155887	GAAACGAACGCTACAAGCAG	1000	+
chr2L	274170	274193	TTCTTCGGACCGGGGACACC	1000	+
chr2L	292607	292630	TCCATTTCCACAGCGATCAT	1000	+
chr2L	292575	292598	TCCCAAAGTCACTCGCGAAG	1000	-
chr2L	292721	292744	GACTGCACGATGGTGTCCTG	1000	+
chr2L	292808	292831	TGACCAAGCAACTGAAAGCC	1000	+
chr2L	21916466	21916489	GCACAATGAGTCCTTGTCAC	1000	+
chr2L	21916490	21916513	TCATGTCGTCACCTACGATA	1000	+
chr2L	15617009	15617032	CAAAAATCACAGCGAGTGCA	1000	-
chr2L	4848059	4848082	ACGGCAACGGACGTAAACAT	1000	+
chr2L	4683014	4683037	ATTGAAATTGATGCGGGTCA	1000	-
chr2L	4684546	4684569	ACTGCAACTCGCCTACCTGC	1000	+
chr2L	4839401	4839424	ACTCGGGACACAGAGCTAGC	1000	+
chr2L	4839481	4839504	CCTGCTCTTTATGTGCCTCT	1000	+
chr2L	10987910	10987933	TCAAACACAATTCTCGAGCG	1000	+
chr2L	10988001	10988024	ACTAAAGTACCGATACACTA	1000	+
chr2L	10988120	10988143	TTCTATCCGCTATTCGCTTG	1000	+
chr2L	11995818	11995841	AAAAGTGCTGGGACGCATCC	1000	+
chr2L	11995818	11995841	AAAAGTGCTGGGACGCATCC	1000	+
chr2L	11999735	11999758	GCTGGGACGCATCCAGGCGC	1000	+
chr2L	11999735	11999758	GCTGGGACGCATCCAGGCGC	1000	+
chr2L	11995838	11995861	AGGCGCAGGTCCTCCGCTCC	1000	+
chr2L	11995838	11995861	AGGCGCAGGTCCTCCGCTCC	1000	+
chr2L	11999749	11999772	AGGCGCAGGTCCTCCGCTCC	1000	+
chr2L	11999750	11999773	GGCGCAGGTCCTCCGCTCCC	1000	+
chr2L	11995839	11995862	GGCGCAGGTCCTCCGCTCCC	1000	+
chr2L	11999750	11999773	GGCGCAGGTCCTCCGCTCCC	1000	+
chr2L	11995839	11995862	GGCGCAGGTCCTCCGCTCCC	1000	+
chr2L	10738090	10738113	CACCCTGCACCCCCATGAGC	1000	+
chr2L	10738120	10738143	ACAGCAAGAGCAGGAGAGCC	1000	+
chr2L	10738146	10738169	ACGAGAGCGAGGACTACAGC	1000	+
chr2L	10738171	10738194	ATTCGAGCCGGTGTGCGAGC	1000	+
chr2L	6049011	6049034	CTTCCTCAACAAACGGGGCG	1000	+
chr2L	6049083	6049106	CTTCTACTTCGAGTCGCGCT	1000	+
chr2L	6049116	6049139	CTTGGGCCTCATCATTGTCG	1000	+
chr2L	6049143	6049166	CACCATTGAGCTGTCTAACG	1000	+
chr2L	8752430	8752453	CGCTGGTCAAGTTTGTAACA	1000	+
chr2L	8752461	8752484	CATTTTGGGCATCTGTTTGC	1000	+
chr2L	8752498	8752521	TGGATGATCCTGTGTCTGTT	1000	+
chr2L	8752539	8752562	CACCATCGCCTGCTTTTTCG	1000	+
chr2L	8752589	8752612	TGATTGAGCCGCTGAAGTAC	1000	+
chr2L	9077285	9077308	CCTGGGCATTTCCTTTTTCG	1000	+
chr2L	15941556	15941579	CACATGAGCGATTTCAGTTC	1000	+
chr2L	15941593	15941616	CGGACAATTTCAGCGATTGT	1000	+
chr2L	15941660	15941683	TCGACTGAAACTTGCCCTCC	1000	+
chr2L	15941686	15941709	ACAAACAGTTCAACGCTGCA	1000	+
chr2L	776564	776587	CCTCTTCGCCCTGATTGCCC	1000	+
chr2L	776564	776587	CCTCTTCGCCCTGATTGCCC	1000	+
chr2L	773633	773656	GCCCTGGCTGCTGCTCAAGG	1000	+
chr2L	776580	776603	GCCCTGGCTGCTGCTCAAGG	1000	+
chr2L	773633	773656	GCCCTGGCTGCTGCTCAAGG	1000	+
chr2L	773633	773656	GCCCTGGCTGCTGCTCAAGG	1000	+
chr2L	776580	776603	GCCCTGGCTGCTGCTCAAGG	1000	+
chr2L	773633	773656	GCCCTGGCTGCTGCTCAAGG	1000	+
chr2L	776592	776615	GCTCAAGGCGGACCACAAGG	1000	+
chr2L	773645	773668	GCTCAAGGCGGACCACAAGG	1000	+
chr2L	776592	776615	GCTCAAGGCGGACCACAAGG	1000	+
chr2L	5678832	5678855	GCTGCCGGTGGTTTTCTCAC	1000	+
chr2L	5678915	5678938	GCTCGAGCTGGCATGGCAGG	1000	+
chr2L	5678957	5678980	GCTCAAGACATTCTCACAGC	1000	+
chr2L	10870332	10870355	GATAATGGGATTTACGTTCC	1000	+
chr2L	10870358	10870381	GGAGGACGACCTGGACTGGA	1000	+
chr2L	10870455	10870478	TTCGATGAGCAATTGGTGCC	1000	+
chr2L	20294929	20294952	CCTTAAGCTCCGATCGTCCA	1000	+
chr2L	20295063	20295086	GCCTCTTCAGCCTGCCCCGA	1000	+
chr2L	20295091	20295114	GATGCATTTGGGACTTCCGC	1000	+
chr2L	17087774	17087797	TCACTCGGACCCCTATGAAG	1000	+
chr2L	2080276	2080299	GCCCTGTGGCCAGAATATCC	1000	+
chr2L	2080312	2080335	GCCGGTTTCGATTCCCAAAC	1000	+
chr2L	2080372	2080395	GCTATTCTCCGTTAATTTGA	1000	+
chr2L	3452752	3452775	TAAGTGCGACTCGTGCGACA	1000	+
chr2L	3452844	3452867	TGCCCGTCTGCCCACTGTGT	1000	+
chr2L	3452920	3452943	CATTGACCAGCAGTGCAAAT	1000	+
chr2L	19566296	19566319	CGAGAATCGCCTCCAGAGAC	1000	+
chr2L	19566374	19566397	TTCCTATCTCACGCTGCGAA	1000	+
chr2L	19564397	19564420	GTGATCAACCAGCTGTGCAT	1000	+
chr2L	19564422	19564445	TCGTCACCATTTGGATCAGC	1000	+
chr2L	19564447	19564470	CTGCTTGCGCCAGGACCTCT	1000	+
chr2L	19564498	19564521	CTTCGGTTTTGTGTTCCTGA	1000	+
chr2L	19540718	19540741	TGTGTTCGCCCTGCTGCTTG	1000	+
chr2L	19540749	19540772	AGAATTCTGGCCCAGCCCGT	1000	+
chr2L	19540777	19540800	AGACTAGGCCAGGGAATTCG	1000	+
chr2L	19540830	19540853	TACGACGACTATTCCGAGAA	1000	+
chr2L	19538548	19538571	TAATCCCTTGAGCTCCACAA	1000	+
chr2L	19538599	19538622	TGACGTGCCGCAGATCATAA	1000	+
chr2L	19538626	19538649	GCACTTCCCGGCCATGGCCC	1000	+
chr2L	19538707	19538730	CGAATCGCCCAGCGCAGATG	1000	+
chr2L	19487651	19487674	CCATGGGCTGCAGAAAGTGA	1000	+
chr2L	19487715	19487738	GACGAGATCGAACTCATTGC	1000	+
chr2L	19487741	19487764	GGAGGTTGCCATAGCCAAGC	1000	+
chr2L	19485007	19485030	CTGCCTCTGCGGCATCCAAG	1000	+
chr2L	19485034	19485057	GAGCATCGCTGACCTCTTGA	1000	+
chr2L	19485078	19485101	CAGCCAATGTGCTCCTGACC	1000	+
chr2L	19485106	19485129	CCAAGTAAGCGAGCAGACTC	1000	+
chr2L	19485130	19485153	CGGTTTGGCAGAGCAAAAGG	1000	+
chr2L	19429485	19429508	TACAATGAAATTCCCTGTTT	1000	+
chr2L	19429519	19429542	AGAGACAGCTGCATCGATTC	1000	+
chr2L	19429613	19429636	GAACAGCCTGCACATCAACG	1000	+
chr2L	19364471	19364494	ATCGAGGCTCATCCCGTCGA	1000	+
chr2L	19364499	19364522	GGTGCAGGAATCCCTATGAG	1000	+
chr2L	8489158	8489181	AACAGTGACTCTGACCCGCG	1000	+
chr2L	8489074	8489097	ACAACTGATCCCTCATTGGT	1000	-
chr2L	8489172	8489195	CAGAAAATCCAGATCCTCGC	1000	-
chr2L	8517772	8517795	CCTTGTTTTCCTTCGCCACA	1000	+
chr2L	8517803	8517826	GGAGGTCGTCGGAAATGATC	1000	+
chr2L	8517888	8517911	CAGCTTATACTGCCCGACTT	1000	+
chr2L	8517935	8517958	AAACAGCTCTGTCCTGATTG	1000	+
chr2L	8517959	8517982	CCTAGGCGGATTGGGATGTC	1000	+
chr2L	9012400	9012423	TTACACCTGCGTAACGCCAA	1000	+
chr2L	9012520	9012543	CAGCACGCGATTCGATTGCC	1000	+
chr2L	9012390	9012413	TACGCAGGTGTAACACTTCA	1000	-
chr2L	9164391	9164414	CGACGAGGATGATTTCAGTC	1000	+
chr2L	9164452	9164475	AAACGTCCGTCCAAGCCATC	1000	+
chr2L	9164513	9164536	ATGCCTCGAAGGCCAAGCGC	1000	+
chr2L	9350610	9350633	ATCTTCAATTGCGATAAGCC	1000	+
chr2L	9350641	9350664	TGTTGGACTACGCCGCAGTC	1000	+
chr2L	9350672	9350695	TAGGTTCTACTTGGAGTGCC	1000	+
chr2L	9350725	9350748	ATCGAGTCCACAAGCCGATA	1000	+
chr2L	9350762	9350785	GGGCAAGTGCGACGTAAAGT	1000	+
chr2L	9544212	9544235	CCCGGAGACACGACAACTAC	1000	+
chr2L	9544245	9544268	ATTGACCCTTGGCTTCTGCC	1000	+
chr2L	9544312	9544335	ATGGCTCCACTTAAGCAGTA	1000	+
chr2L	9546069	9546092	ATTGACCCAAGCCCATTTCC	1000	+
chr2L	9546093	9546116	ATATTGTGCGGAATGTGAAC	1000	+
chr2L	9546123	9546146	GGAACAGGTGCCGTGCAGCG	1000	+
chr2L	9546154	9546177	ACGGTAGCGCCAACAACAAC	1000	+
chr2L	9546198	9546221	CACAACCAGCGCCACCAGCC	1000	+
chr2L	9730072	9730095	TACAAGTACTGCACACAAAA	1000	+
chr2L	9730101	9730124	TAGGATGAGCTTTGACACCC	1000	+
chr2L	9730245	9730268	TGAACTGCAGCGAGCCAAAG	1000	+
chr2L	9736740	9736763	AGGAGGAGCTCTTCGTCAGC	1000	+
chr2L	9736768	9736791	AATTCAGTTGCAGTTGCCCC	1000	+
chr2L	9736797	9736820	CCAGTTCGCCCATCTTCGAG	1000	+
chr2L	9736876	9736899	CATTAGTGGGCACCAGAGCA	1000	+
chr2L	10026940	10026963	GGTGGGAGCTGCGCAGATCA	1000	+
chr2L	10026973	10026996	CATGAGTCAGGGCAGCGATC	1000	+
chr2L	10027025	10027048	TACAAGAGCCCCCCAAAGTG	1000	+
chr2L	10172828	10172851	TATAGGCAATCGAACTGAAG	1000	+
chr2L	10172936	10172959	TCCCGAATGCCGCATCGATC	1000	+
chr2L	10172965	10172988	TGGAGAGGATTAGCCAAACA	1000	+
chr2L	10439675	10439698	CAAATCGAAAACAACACCAT	1000	+
chr2L	10439731	10439754	GACAGCCAACGATATCAGCA	1000	+
chr2L	10439761	10439784	AGACCGCCGTACAAACTCCA	1000	+
chr2L	10439809	10439832	GCGTCGCAATTTCGAAGTTG	1000	+
chr2L	15852789	15852812	GCTCTTTGTGACCTGTGACA	1000	+
chr2L	15852864	15852887	GCTGGACAAGCTGGATGCCC	1000	+
chr2L	15852921	15852944	ATTGAGACCGATTGAGCCCT	1000	+
chr2L	15917190	15917213	CTACTGCACTGTCACTATTT	1000	+
chr2L	15917268	15917291	AGTCCGTGTTCTTCGTACTG	1000	+
chr2L	16005163	16005186	TTGTCAACACTGCGTTTCAC	1000	+
chr2L	16005190	16005213	GACTTTATACCCACGCCCTG	1000	+
chr2L	16005276	16005299	TCCGCACATCCTGTCTCCAC	1000	+
chr2L	16005131	16005154	ATTGCAGGCCAGGTCAAAGG	1000	-
chr2L	16811724	16811747	CTGCTCCTCGGATTCGCCTA	1000	+
chr2L	16811789	16811812	CACATCACAGCCGCAGACTT	1000	+
chr2L	16811813	16811836	GACGATTGGCAGCCAGGATG	1000	+
chr2L	16811678	16811701	TAACCAAATCGCGGCTCTTG	1000	-
chr2L	16811711	16811734	CGAGGAGCAGGAGGTGGAAC	1000	-
chr2L	8386320	8386343	ACCCGTGCGCAGCTCTCCGC	1000	+
chr2L	8396774	8396797	GAACACCATTATGATCCAGC	1000	+
chr2L	8396799	8396822	TCCCAACAGCCCAGTTCCTG	1000	+
chr2L	8396825	8396848	GATGCAGGCCATGCCCATTT	1000	+
chr2L	8396918	8396941	CCCGAATGTAAGACCTCCAA	1000	+
chr2L	8399144	8399167	CCAGCGGTCGGGAAACCAAT	1000	+
chr2L	8399253	8399276	AACACTCCCATCAGTTCCAG	1000	+
chr2L	603107	603130	TGTTATGAGTCTCTGCCCTG	1000	+
chr2L	603137	603160	GAATCTGGATCAGGACCTTG	1000	+
chr2L	603173	603196	AACAGGAACGTTTCACTGCC	1000	+
chr2L	421889	421912	ACGTTTTCCATGCCCACCAT	1000	+
chr2L	421934	421957	TTCCCAACAAAATCGCCAAA	1000	+
chr2L	421985	422008	GCTCCAGCTAACATTCCTCA	1000	+
chr2L	422020	422043	GCCCAAGTCCATACAGATCC	1000	+
chr2L	232654	232677	ATTCGAATATGCTGCTCCGC	1000	+
chr2L	232725	232748	GCAACTTTACGGAAGAAGAG	1000	+
chr2L	232795	232818	AGAGCAAGTGCATAATGATG	1000	+
chr2L	232825	232848	AAGGCTGGAGAACCACATAA	1000	+
chr2L	776564	776587	CCTCTTCGCCCTGATTGCCC	1000	+
chr2L	776564	776587	CCTCTTCGCCCTGATTGCCC	1000	+
chr2L	773633	773656	GCCCTGGCTGCTGCTCAAGG	1000	+
chr2L	776580	776603	GCCCTGGCTGCTGCTCAAGG	1000	+
chr2L	773633	773656	GCCCTGGCTGCTGCTCAAGG	1000	+
chr2L	776592	776615	GCTCAAGGCGGACCACAAGG	1000	+
chr2L	773645	773668	GCTCAAGGCGGACCACAAGG	1000	+
chr2L	776592	776615	GCTCAAGGCGGACCACAAGG	1000	+
chr2L	776592	776615	GCTCAAGGCGGACCACAAGG	1000	+
chr2L	773645	773668	GCTCAAGGCGGACCACAAGG	1000	+
chr2L	776592	776615	GCTCAAGGCGGACCACAAGG	1000	+
chr2L	779250	779273	TGCCGCTCAAGGTGGACCCC	1000	+
chr2L	779334	779357	TGGACCTCAAGGTGGACCCC	1000	+
chr2L	855593	855616	GGCGGAGATCGACCAGAAAC	1000	+
chr2L	855554	855577	TGTCGTTGATCTCCTTGATG	1000	-
chr2L	855586	855609	CTGGTCGATCTCCGCCTCGA	1000	-
chr2L	855691	855714	CCGAGGAACTAAAACTGGAA	1000	+
chr2L	855740	855763	AATCTGTGCACCTGCTCCCA	1000	+
chr2L	860362	860385	GGACACGTCCTCATCGTCAG	1000	+
chr2L	860826	860849	GATCGAGGCCAATTTCCGCG	1000	+
chr2L	860894	860917	AGGAGGAGATCTCGAAGAAC	1000	+
chr2L	6412740	6412763	GCAGGCGGAGTGGGCTGGTG	1000	-
chr2L	6412797	6412820	TGTCAGTGAAGACGACGTCG	1000	-
chr2L	6309066	6309089	TAAGTACGATGATCTCGACC	1000	+
chr2L	6309095	6309118	ATGGGGAGTATGGGTATGAC	1000	+
chr2L	6160577	6160600	GTCAGCGTGATCGGTTGCCC	1000	+
chr2L	6160605	6160628	TAGCTCGTCCACCATGGATG	1000	+
chr2L	6139724	6139747	ATGTCCACCGCGTAAGAATC	1000	+
chr2L	6069438	6069461	AAAGTACCAGCTGACAGAAA	1000	+
chr2L	6069444	6069467	TGGTGCCCTTTTCTGTCAGC	1000	-
chr2L	6063087	6063110	AACCGATGCCCGTGCTCAAT	1000	+
chr2L	6063137	6063160	TGTTGCGCCTCGAACATCCG	1000	+
chr2L	6063166	6063189	CGCCGGGTGGCCTTTCACGC	1000	+
chr2L	6057107	6057130	CCAGAGCCCACCGATGACCT	1000	+
chr2L	6057176	6057199	CTGCCCGCGGACTACGACTA	1000	+
chr2L	6057208	6057231	TCTAGGCAATCCGTATGACG	1000	+
chr2L	6057263	6057286	CTCCTGCTCGCTGTTAGCTA	1000	+
chr2L	6020926	6020949	GGATATCTGTGAGCCGCCGC	1000	+
chr2L	6021013	6021036	GGATGTGCCGCTACCCTTCA	1000	+
chr2L	5554119	5554142	TACATCAACTAGTCCCCCTG	1000	+
chr2L	5554165	5554188	GACACCCACCCAGTTCAACG	1000	+
chr2L	5554237	5554260	CCCCAATGATCCACTGACTA	1000	+
chr2L	5554002	5554025	AGCTCGAAATCCTTTGGAAC	1000	-
chr2L	5517897	5517920	GTGCTCCTTTGCCTCGCTTT	1000	+
chr2L	5517967	5517990	TCCTTGCTGAGTCCCTATTC	1000	+
chr2L	5518035	5518058	CAACTACGAGTACATATTCG	1000	+
chr2L	5518062	5518085	AACGGATCAGGGGGAGTACG	1000	+
chr2L	5053109	5053132	TCACAAATGTGAGCTTGGTG	1000	-
chr2L	5038188	5038211	TCCACGACCGATGCTTCCCG	1000	+
chr2L	5038213	5038236	CGTGCGCCTGCTGCAGGAGG	1000	+
chr2L	5038237	5038260	CGAAACGGTGGGCGATCGTA	1000	+
chr2L	4971852	4971875	ATACGAGAAGGCCAACCGTC	1000	+
chr2L	4971969	4971992	CGACCAACTGGTATCTGTGC	1000	+
chr2L	4971993	4972016	CAGCGAGGAGGACGGTGGTC	1000	+
chr2L	4942911	4942934	GAAATGCAACCTCGCCAGAA	1000	+
chr2L	4942864	4942887	ATTCGTCTGCGTATCCATGG	1000	-
chr2L	4943015	4943038	GGTCGAGCAATATGTGCGCC	1000	+
chr2L	4943039	4943062	CGAGCAGATCAGCAAGCTGG	1000	+
chr2L	10937540	10937563	GCTCACCCTTAAGTCAGCCG	1000	+
chr2L	10937683	10937706	TCAAGGTCGTGTGTGAATTG	1000	+
chr2L	21758263	21758286	ACGCCACCAACGTGAACAAC	1000	+
chr2L	21758293	21758316	CGGAAAAGAACGCCACGCCA	1000	+
chr2L	21758324	21758347	CCGCCTGCATCAGCTTTTTC	1000	+
chr2L	21758215	21758238	CGGATCTCCTTCTCCCCACT	1000	-
chr2L	21758259	21758282	TTGTTCACGTTGGTGGCGTC	1000	-
chr2L	21903196	21903219	TTCAGACCATACCATTTTGC	1000	+
chr2L	21903265	21903288	ATCCGTAAGCGACTACGAGT	1000	+
chr2L	8343416	8343439	AAATACGCAGCTAAGTGAAA	1000	+
chr2L	8343440	8343463	AGTGTGTGAGAGTCCACTGA	1000	+
chr2L	8343519	8343542	AATAATACAAATAGTGCTCC	1000	+
chr2L	8338616	8338639	TAATCCCAGTTGCGCCGATC	1000	+
chr2L	8338640	8338663	CTCGAATTCCAGCATAGTGG	1000	+
chr2L	8338585	8338608	ATCGCAGACATAACACCTGA	1000	-
chr2L	8338609	8338632	GGCGCAACTGGGATTATCAC	1000	-
chr2L	8332329	8332352	GTGTAATTCGCATGACAACG	1000	+
chr2L	8332370	8332393	TGAACACTCCTCGTGCCCAG	1000	+
chr2L	8242823	8242846	CGGCGAGGATGCCATTATGA	1000	+
chr2L	8242910	8242933	GAACAAGCCGTTCAGTACCG	1000	+
chr2L	8242934	8242957	GGCTAAGTTCAAGGTCCAGA	1000	+
chr2L	21906496	21906519	ACCTCCGTGTGTCATGTAAG	1000	+
chr2L	21906537	21906560	GTTTTACTCTGCGATTGAGC	1000	+
chr2L	1108732	1108755	GCCGAAGAAGGATGACGATC	1000	+
chr2L	1108777	1108800	TGTGTTCCTGTACATCCAGC	1000	+
chr2L	1108816	1108839	GCCCGAGTCGCAGCATCCGC	1000	+
chr2L	1108849	1108872	TAGCCAGGGCGACAGTTTGC	1000	+
chr2L	1108880	1108903	GATGAGCACTACAACACCGA	1000	+
chr2L	1113019	1113042	CGGGCTGGAGGAGAAGCCAG	1000	+
chr2L	1113078	1113101	ACTCGACCATAATCGCCCAT	1000	+
chr2L	1112991	1113014	CGAGCTGATGCCTCCTCCGT	1000	-
chr2L	1166594	1166617	AGAGGGACTTCCAACCCCAC	1000	+
chr2L	1166642	1166665	GAGCGAGGATGACGATGATT	1000	+
chr2L	1166675	1166698	CGGCTACCAACCACTCGCTT	1000	+
chr2L	1204370	1204393	TGAATGCCCTCCAGAAGCAG	1000	+
chr2L	1204354	1204377	GCATTCATCGGCCGCTTGAA	1000	-
chr2L	1204380	1204403	GGACGCGGTACCACTGCTTC	1000	-
chr2L	1368280	1368303	GTGTAAGTGCTCAGGGTTTC	1000	-
chr2L	1368367	1368390	TGGCACCAAGCTGCTGACAT	1000	+
chr2L	1368399	1368422	AGATTTACCTGCCGCCGATG	1000	+
chr2L	1368372	1368395	GTCCGCCGATGTCAGCAGCT	1000	-
chr2L	1611599	1611622	CGTGATCCGCAACAAGCAGA	1000	+
chr2L	1611650	1611673	GGCGTGGAAGCAAATTGAGG	1000	+
chr2L	21094438	21094461	AGCTTTCATTGTGACGATGG	1000	+
chr2L	21094473	21094496	CGATCGAAGCTAGACCCCAG	1000	+
chr2L	21094498	21094521	TCTGCAGCACATCGCCGTGG	1000	+
chr2L	21094563	21094586	ACCCCTTCTACAATACCCCA	1000	+
chr2L	20870624	20870647	TGTGATTCCGTCAATAATCC	1000	+
chr2L	20870665	20870688	GGGCGATGACATATCCACGA	1000	+
chr2L	20870698	20870721	GGTGGCGAACATGCGATCCC	1000	+
chr2L	20870734	20870757	TTGCCTTACCAAGTACCATG	1000	+
chr2L	20870602	20870625	ATTCGTAGCAGGTAATGGCA	1000	-
chr2L	20849434	20849457	GGGAAGTAGTCCACCCTGAG	1000	+
chr2L	20849488	20849511	ACAATGCCGAAGGTTGTCTG	1000	+
chr2L	20849522	20849545	GGAAAAGGAGGAGCACTACG	1000	+
chr2L	7840573	7840596	CGTTTACAATGGCCTGTTGT	1000	+
chr2L	7840609	7840632	TACCGGCCGTAAAATGCTGC	1000	+
chr2L	7756352	7756375	ATCGGAGTGGTGGGCGTGGG	1000	+
chr2L	7756377	7756400	CTGTTGCACTATCCGATTCC	1000	+
chr2L	7756432	7756455	TGCCACAGTGACTATGCTCC	1000	+
chr2L	7756461	7756484	GGATTGCACGCAATGCTTGC	1000	+
chr2L	7756509	7756532	GTGCGAACAAGATGAACGTC	1000	+
chr2L	11017212	11017235	AACTCTGCCGTGGATTGTCC	1000	+
chr2L	11017282	11017305	AGAATAAGTGCGCCACAACT	1000	+
chr2L	11017314	11017337	TACAGCAAGAGAGCCCGTTG	1000	+
chr2L	11071100	11071123	CCTGTTTGGTCCTTATCGCA	1000	+
chr2L	11071242	11071265	TTATTTCGTGAAGAGGCGCC	1000	+
chr2L	11519970	11519993	CTGGTGGCCGGTGCGGTGTA	1000	+
chr2L	11520085	11520108	TGATGAACCGATTCTGCTGC	1000	+
chr2L	11520116	11520139	CAAGTGCAAGGAGGATGTAC	1000	+
chr2L	11788656	11788679	AGGCGTTTACGAGGAAGGCA	1000	+
chr2L	11788719	11788742	ATCAGCTAGTATCAGTCCCC	1000	+
chr2L	11788694	11788717	CTGCACGACACTTGCTAATT	1000	-
chr2L	11790371	11790394	TGGATTTGGATGGGGCAGAC	1000	+
chr2L	11790396	11790419	CCCATATGTCACTTATGAGG	1000	+
chr2L	11790545	11790568	AAACCCCACCTCACCCGAAC	1000	+
chr2L	11790569	11790592	GATACAGAAGCCAGAGACTC	1000	+
chr2L	11843258	11843281	CTTTTGATCGCCCTCTTTGC	1000	+
chr2L	11843302	11843325	TCCTTGCGATCTGAAGACCA	1000	+
chr2L	11843327	11843350	ACTCAGGTCTGCGGCTCAAA	1000	+
chr2L	11843370	11843393	GCGAGTTCGAGTGCAGCCAA	1000	+
chr2L	11843406	11843429	TTGGACGGACCCTGAACATC	1000	+
chr2L	12050181	12050204	TGAGAATCCCAAAGCGCTCA	1000	+
chr2L	12050217	12050240	CAGTGCCCGCAAGCGCTTCC	1000	+
chr2L	12050241	12050264	GGTATCGTGGAGCAATGCAC	1000	+
chr2L	12050273	12050296	GTGACCAACTGCTCGTGACA	1000	+
chr2L	12076931	12076954	CATGCCGCAAGTCAAGCCTT	1000	+
chr2L	12076963	12076986	CGCGAGCAATCGAATCGTCT	1000	+
chr2L	12077014	12077037	GTCGACCTAGATGCCTTCTT	1000	+
chr2L	12077043	12077066	GCAGAGGTACGAGAAGGTCT	1000	+
chr2L	17286465	17286488	ATATCCAGAGATCCCTGTTC	1000	+
chr2L	17410815	17410838	GGTTGAGGAGTCCAATCCGC	1000	+
chr2L	17410890	17410913	GGACGAGTACGCCGCAGTGC	1000	+
chr2L	17410926	17410949	GAAGTCGTGCACTTACGCCA	1000	+
chr2L	18114717	18114740	TCCGGGGACGTACCACGATG	1000	+
chr2L	18114795	18114818	ACCGATTTTTGTACCGCCGC	1000	+
chr2L	18114824	18114847	AGCACGCCTGGTTTCGCAAC	1000	+
chr2L	18114856	18114879	CTGATGGTCAGCTTCCTGTC	1000	+
chr2L	18154905	18154928	ATCTGAAGCGTGTTTTCACC	1000	+
chr2L	18154942	18154965	CTGCAAGGAGTACTACTGCC	1000	+
chr2L	18591257	18591280	GGCGCTAAAGGACACGCAGG	1000	+
chr2L	18591223	18591246	CTCGAACAGCTCCTCGTCGA	1000	-
chr2L	18591284	18591307	GGCACCAGTTCGACATCTGC	1000	-
chr2L	18740624	18740647	GTGGATGCAGGCTAGGAGCC	1000	+
chr2L	18987834	18987857	AAAAGCAGCATGTGCCAGGC	1000	-
chr2L	18987936	18987959	TCGCACCTATTTGAGGCTGA	1000	+
chr2L	18988061	18988084	CCTGCAGACCGTCATCAGTT	1000	+
chr2L	18988095	18988118	TACAACATCATCGAGATCGT	1000	+
chr2L	18991105	18991128	CCCTAACTGCTCTCCTTGAA	1000	+
chr2L	18991280	18991303	TGATGACCCTGAGCCTACAC	1000	+
chr2L	19023255	19023278	GCTGCAGCAACTCCAGAACC	1000	+
chr2L	19023290	19023313	AGGAAGTGAGTGACGAGTTG	1000	+
chr2L	19023339	19023362	TTTGCCCAACTACCCGCCAC	1000	+
chr2L	15550518	15550541	TGAATTGAAGTCCACCACAC	1000	+
chr2L	15550542	15550565	GATGCTCGAGGAGGGCGCCA	1000	+
chr2L	15550578	15550601	TTCTACGCAGCAGAAAAAGC	1000	+
chr2L	15550602	15550625	CAACTTTCAGTCGTTCAACA	1000	+
chr2L	15298068	15298091	TGGATATCCCATTTTGTACG	1000	+
chr2L	15298137	15298160	ACCGTCCCAACCACTTGCGC	1000	+
chr2L	15298167	15298190	CATCTTTCGCGAAGATTTTC	1000	+
chr2L	15285070	15285093	ATACTGCTTTACCGTAGTTC	1000	+
chr2L	15285097	15285120	GCATCCAAGTCGCCAGGAAG	1000	+
chr2L	15285132	15285155	CCAAGTTCATGAGTGTCCTT	1000	+
chr2L	15285208	15285231	CAGGGCCATTGTCGAATACC	1000	+
chr2L	15109634	15109657	CACCAATGGAGTCCAGAACT	1000	+
chr2L	15109658	15109681	AGCTGGGGCACAGTTGCCAC	1000	+
chr2L	15075682	15075705	CTCGGAGCAGCAGCAGTCGT	1000	+
chr2L	15075715	15075738	GGACTCCACAGCGACAACAA	1000	+
chr2L	15075740	15075763	ACTTCAACAGCCGGCGAGCT	1000	+
chr2L	15075766	15075789	CGGCCCAAGGGATGGCGGCG	1000	+
chr2L	14712965	14712988	CAACAGCAGCAGGAAAGCTT	1000	+
chr2L	14338443	14338466	GAAAGCGGTCCCTCACCTTC	1000	+
chr2L	14338537	14338560	CACGCATCCGTTTGACCATC	1000	+
chr2L	14338567	14338590	TGTCCTCATTCCGGCAGATG	1000	+
chr2L	14338641	14338664	GCTGTCCGTACTGCAAGAGA	1000	+
chr2L	1981354	1981377	TCGATCTACAAATGTGCCAG	1000	+
chr2L	1981417	1981440	GACTTCGCCCACCGCCGCCA	1000	+
chr2L	1981479	1981502	GATCTTCAAGGACAAGTATC	1000	+
chr2L	1981512	1981535	CCACTATCTGGCGATTCCCA	1000	+
chr2L	2155841	2155864	CGACGCAGCCGACGTAGCCA	1000	+
chr2L	2155865	2155888	CAACCACAGTGCTCTGGAAC	1000	+
chr2L	2155967	2155990	CTGTTCCCCGACTCCACCGC	1000	+
chr2L	2156081	2156104	CCTCCGCAGATCCCTGACTC	1000	+
chr2L	2375074	2375097	GGACAAAATAATAAGCTGCC	1000	+
chr2L	2375099	2375122	ATCTGGAGGGCCTGTCAATT	1000	+
chr2L	2592339	2592362	ATGAGCAAGTCATTCGCCCC	1000	+
chr2L	2592412	2592435	CAAATGCACTGACTTCCAGC	1000	+
chr2L	2592463	2592486	CTTCATCAGCTACAAGAAAG	1000	+
chr2L	2610284	2610307	AGCAGCTGCAGCGACGCGGC	1000	+
chr2L	2610318	2610341	CCAGGCCCAGCAGCATTCTC	1000	+
chr2L	3129000	3129023	CAGTACCGAATCCGCCTCCA	1000	+
chr2L	3174059	3174082	CTCCCAAAACCTGTGCCCAG	1000	+
chr2L	3174086	3174109	GAACTCGAATCCCCGGTGCA	1000	+
chr2L	3174133	3174156	GCGACTACACCTGCTCCGAG	1000	+
chr2L	3174023	3174046	CCAGATCGGTGACAACAGCG	1000	-
chr2L	3309464	3309487	GCAGTACCGCCGCCAACTGC	1000	+
chr2L	3309772	3309795	ACTCTGATAACCTTCTGCCA	1000	+
chr2L	3309825	3309848	GCCAAAGCTGCTCTCCCCAC	1000	+
chr2L	3332935	3332958	CGAACTGCCTGCTTAATCGC	1000	+
chr2L	3333090	3333113	GATGGCTATCCCCCACGCTG	1000	+
chr2L	3333115	3333138	ACTTCAGTCCGACTCACCCG	1000	+
chr2L	3333150	3333173	AGTCCGAGTTCGAGATCTCC	1000	+
chr2L	4005082	4005105	TATCCTCCTCGCCATCACCA	1000	+
chr2L	4005165	4005188	GCCTCCGCCTCGGCCCGCCG	1000	+
chr2L	4005202	4005225	CCGGCGGCTACCTATGTGCC	1000	+
chr2L	4005232	4005255	GTGATAATGCCGCAACCCTA	1000	+
chr2L	4006205	4006228	CCTCGACCAGTGATTGAGAT	1000	+
chr2L	4006239	4006262	GGTATCCACCACCACCGCCC	1000	+
chr2L	4006300	4006323	ACCACCACGACCCATTATCG	1000	+
chr2L	4257871	4257894	TTTCGCATGGATCGGAATAC	1000	+
chr2L	4257951	4257974	TTTGCGCAATCCACCCAGCG	1000	+
chr2L	4353422	4353445	CGATGTGATAGAATGGATCC	1000	-
chr2L	4442616	4442639	GTTCGTGGAGCAGCAAATAG	1000	+
chr2L	4442650	4442673	ACATCCTCCTCCGCCACCAG	1000	+
chr2L	4454745	4454768	TTGGAGTAAAACTGGCCAAT	1000	-
chr2L	4454797	4454820	CCCTTGGAAGTGTCTCCTTT	1000	-
chr2L	4460065	4460088	CCACAAACGAGTTTCTCAAC	1000	+
chr2L	4460090	4460113	AAAGCCCATAAACGTTCTGC	1000	+
chr2L	4460000	4460023	CTGCGGGGCTGCTGCAGATG	1000	-
chr2L	4460038	4460061	GTGCAAATACGTGGGAATCT	1000	-
chr2L	4463967	4463990	CAAACGTGGCGATTTGTTTT	1000	+
chr2L	4463994	4464017	GATATGCCCACAGTGCTATG	1000	+
chr2L	4464070	4464093	TACTGCCGAGTTCGCGATGA	1000	+
chr2L	20614742	20614765	GGCCCCAACGTATCAACAGC	1000	+
chr2L	20614766	20614789	AAACGGCTGTGGACTGGCCA	1000	+
chr2L	20614820	20614843	CACCAGACCATCCAAGACCC	1000	+
chr2L	20614891	20614914	GCAACCACTTTGATCTATGC	1000	+
chr2L	4890102	4890125	CACCAAGTTCCTCCACCAGA	1000	+
chr2L	4890155	4890178	TGGCACCCACCAAGTTCCAA	1000	+
chr2L	4825677	4825700	AACTTTAGAGCGCTATCTGC	1000	+
chr2L	4825663	4825686	TCTAAAGTTACCAAAATTTC	1000	-
chr2L	4813357	4813380	GTGCAGAAGACCCGGTGAGG	1000	-
chr2L	4813485	4813508	TTTAACTTTCGAAAGCGCTG	1000	-
chr2L	4814778	4814801	GGCCAGGTGGTGCTCATCAC	1000	+
chr2L	4643352	4643375	CCTCCTGATCCAGCAACCCC	1000	+
chr2L	4643379	4643402	TGGTATCCACTCCCCATATA	1000	+
chr2L	4643409	4643432	CCACAATTTGGAGATCCACC	1000	+
chr2L	4643433	4643456	TCGCACTTGCTTTCCAATTC	1000	+
chr2L	7411011	7411034	TCCCTGATAGAAGCCCAGGA	1000	+
chr2L	7411187	7411210	TAAGATCGAAGACCAGTTGA	1000	+
chr2L	10972686	10972709	ACTGCTACTTCAGTACGAAG	1000	+
chr2L	10972761	10972784	GAAGCACAAGCACTCCAAGA	1000	+
chr2L	10972797	10972820	TTATCCTGCATATCCTAATC	1000	+
chr2L	10972821	10972844	CTATCCTCCGTATCAAGAAA	1000	+
chr2L	19427315	19427338	GGAAGTGCAGCTGAACAATT	1000	+
chr2L	19427339	19427362	TGACTCCAGTGCCAAGGAGA	1000	+
chr2L	19962908	19962931	TACCGATGATACGCATCTGC	1000	+
chr2L	19962956	19962979	GCCTCATCATCCCCACAAGA	1000	+
chr2L	19962980	19963003	GACCACCACCACTCCCGAGC	1000	+
chr2L	19963031	19963054	CACGAAGCCCGCAATAGAGC	1000	+
chr2L	12966802	12966825	GCCCTCCACTCAACGCCAGA	1000	+
chr2L	12966832	12966855	GCCATAAGCGCGGCGCTGCT	1000	+
chr2L	12966754	12966777	AGCGTTATCACTTGCCAAGC	1000	-
chr2L	12966791	12966814	TGAGTGGAGGGCCAAAGCCC	1000	-
chr2L	13222903	13222926	ATCCCATCTCCTGCGGCTGC	1000	+
chr2L	13222965	13222988	CATGCTGTTGGATCTTAACA	1000	+
chr2L	13228037	13228060	ACAGCCGCCACGTAAGATTG	1000	+
chr2L	13228067	13228090	GACACCGCCGCCACAACAAG	1000	+
chr2L	13229958	13229981	ACGGGAAGTGGACCATGACA	1000	+
chr2L	13230012	13230035	CTTCAAGCGCCGTCAGACAC	1000	+
chr2L	13230054	13230077	GGATAATGAGCAGAACCAAC	1000	+
chr2L	13230105	13230128	ACCCAGTGGCCCAGGATCCT	1000	+
chr2L	13246690	13246713	GGCACTCGGAAGTGGCTATG	1000	+
chr2L	13246759	13246782	TCCGAATCCAAATTCCAGCC	1000	+
chr2L	13293182	13293205	GCAGCAGAAGGCTATGGAGG	1000	+
chr2L	13293240	13293263	GGCGGCGGTATCAAAAAGTC	1000	+
chr2L	13306935	13306958	TGTGAGTGATAGTCCGTTCT	1000	+
chr2L	13307037	13307060	AACCTACGTCTGCCTGCTGT	1000	+
chr2L	13307069	13307092	TCATCCTGGCATCGCTGCAG	1000	+
chr2L	13307109	13307132	CTGGAAACCGCAGCTGAGTG	1000	+
chr2L	13347892	13347915	TTCGGCTCCATAAACCAAAC	1000	+
chr2L	13347960	13347983	GGCCATTGCTGGTGAGTTCC	1000	+
chr2L	13348005	13348028	CCAGTACACGCACGAAACCC	1000	+
chr2L	10991236	10991259	GTCGATGGCACAGTTATCAT	1000	+
chr2L	10991261	10991284	GAAGGGACAATTCCGAGGAC	1000	+
chr2L	10991301	10991324	GTATGAGAAGCACGTGCTAA	1000	+
chr2L	10991347	10991370	AAAGCCGATTACCTAGACAA	1000	+
chr2L	13412629	13412652	GTCATTATCGCACAAGTCGT	1000	+
chr2L	13412702	13412725	CAAACTCGAGTACACTGAAG	1000	+
chr2L	13412760	13412783	GAGATGATGCTGTCCTTTAA	1000	+
chr2L	13412786	13412809	CAAGGATTGCACAGTCTTGC	1000	+
chr2L	13540911	13540934	ACAAAGATGTTCAGATTCCA	1000	+
chr2L	13542729	13542752	ATGCCACCCGCCGTTGAACA	1000	+
chr2L	13542803	13542826	TTCTGCACAACTCGACCCAC	1000	+
chr2L	13542830	13542853	TCTTTCGAATGCGGATCGGT	1000	+
chr2L	13542857	13542880	CAATCGGGTGATTTCAGAGC	1000	+
chr2L	11088523	11088546	AAACTACTTCGTTTCCGTGA	1000	+
chr2L	11088549	11088572	CGATTTTATGGCCCGCATCG	1000	+
chr2L	11088605	11088628	TCGTTGACACGACGGGCTGC	1000	+
chr2L	4324945	4324968	ATCCGCGCTACTTGCTCTTC	1000	+
chr2L	4325023	4325046	GCAGACCAACCTGGAGGCCA	1000	+
chr2L	4325089	4325112	CGATGCCCCCATTCCCTACT	1000	+
chr2L	4324910	4324933	AATGTTCTGCTGCGTTTCGC	1000	-
chr2L	13791505	13791528	TATCATCGAATTCGAACCCA	1000	+
chr2L	13791566	13791589	ATTCATGCTGTACCATTTGC	1000	+
chr2L	13791461	13791484	GTTCGGGACACTGTGGCCTC	1000	-
chr2L	13791521	13791544	GACTCATCGAGCTCCTCCTT	1000	-
chr2L	13811647	13811670	ATACTGCGCGACACTACTTT	1000	-
chr2L	13811678	13811701	CTCCTCCTGATCCTTGGTAT	1000	-
chr2L	14104726	14104749	TGACTGCCTCGTCGGAGGGT	1000	+
chr2L	14104766	14104789	CTATGCCATCGATGAGCGCG	1000	+
chr2L	14104820	14104843	GACTGATTTGGCCTACGATG	1000	+
chr2L	11948288	11948311	TGTTCAAAATCAGGATCAAC	1000	+
chr2L	11948116	11948139	CTTTGCGCTGCCTCTCATCG	1000	-
chr2L	11981663	11981686	AGCGCTTTTCCAGAGTTGCT	1000	+
chr2L	11981992	11982015	CCTGAATTTTATGCCCACCC	1000	+
chr2L	11982023	11982046	CACGTGGGATACACGATCTT	1000	+
chr2L	2308198	2308221	AGTTTGGGACTCAAAGTCAA	1000	-
chr2L	2308306	2308329	TTTGCTGTCCAGAAATCGCA	1000	+
chr2L	2308331	2308354	CATCGACAGAACAGTGGATA	1000	+
chr2L	9327846	9327869	ATGTGGTACGTTTAAGCCTC	1000	+
chr2L	9327811	9327834	GGAACCGAAGGGGAAACTAA	1000	-
chr2L	9327844	9327867	GGAGGCTTAAACGTACCACA	1000	-
chr2L	9327869	9327892	AATCATCAGCTTCTGGTAGA	1000	-
chr2L	12356675	12356698	ACTTGTCGCCGGAACGTACA	1000	+
chr2L	12356714	12356737	CAAGGGAGCCAATCAGTGTG	1000	+
chr2L	12356774	12356797	CAAGTTGGGCAAGGACGAAT	1000	+
chr2L	22363607	22363630	CAGGTCCACAGCCTATATGT	1000	+
chr2L	22363763	22363786	TCCTACTCTGCTTCAACAAC	1000	+
chr2L	22363823	22363846	GCGCACATCCAAGACCAACA	1000	+
chr2L	10646511	10646534	GATCCCATATGCGAATCCTT	1000	+
chr2L	10646455	10646478	AGTAAAAACAAAACACAGAC	1000	-
chr2L	10652188	10652211	CGCCCTGAACATTGTGCGCG	1000	+
chr2L	10652290	10652313	GCAGACCGTGCACCGCTACC	1000	+
chr2L	10652329	10652352	GGGCTGGACCAACGAAGATT	1000	+
chr2L	10678017	10678040	CTCCTCCACCTATATGTCCG	1000	+
chr2L	10678116	10678139	AGCCAGCCCGATAGTTACGA	1000	+
chr2L	10681121	10681144	GGCTTTGGACACGGAGGACA	1000	+
chr2L	10681148	10681171	CTCAGTGGCTTGGGAGGACT	1000	+
chr2L	10681175	10681198	TTAGGAGGACGCGTTGGTTT	1000	+
chr2L	10681202	10681225	CCCGGTGGCTATGGAGGACC	1000	+
chr2L	10682056	10682079	GGATTCGGCGGATTCGGTGG	1000	+
chr2L	10682224	10682247	GCAACCGCCAACGCCAGCTC	1000	+
chr2L	10730328	10730351	CTTACCGTGCTTTACAGCGT	1000	+
chr2L	10730358	10730381	TAGGAAGACCAGTTGTTCAG	1000	-
chr2L	10771037	10771060	ATCCCTGCCCCAGAATCGCG	1000	+
chr2L	10771097	10771120	GCAGACGCTTCTCATCCCCA	1000	+
chr2L	10771121	10771144	TGCCCAGATCCAGAACGTGC	1000	+
chr2L	10820845	10820868	TAAGGCCGAGAAGACCGTGC	1000	+
chr2L	10820896	10820919	CTCTTTCAGTGTCAGTTCGT	1000	+
chr2L	12125138	12125161	ACTCCTATGGCCCGCACAGC	1000	+
chr2L	12125427	12125450	TCACAATGGCACTTGGTTTG	1000	+
chr2L	12125451	12125474	CAAATCGGTGGTGCCCAGCA	1000	+
chr2L	12125539	12125562	ATGCCAATGCCACCGCCCCG	1000	+
chr2L	12170688	12170711	GAATCTGCGTCGCGTAGCGC	1000	+
chr2L	12170723	12170746	ATCTCGGGAGACCAAAAGAT	1000	+
chr2L	3029502	3029525	AAATTCAGAAGAACGTGAGT	1000	+
chr2L	3040496	3040519	GGCAGTGAACCCCATCGACC	1000	+
chr2L	3040550	3040573	GAACAAGATGCGCTGTCAGC	1000	+
chr2L	3040580	3040603	CATCGAGTTTCCGCTTATTT	1000	+
chr2L	2253124	2253147	CCGCAGGACAAGTAAACCGA	1000	+
chr2L	2253156	2253179	ATCATCGGCGGAGAACCCAT	1000	+
chr2L	2253251	2253274	CGAAAATATCATCGTTACTG	1000	+
chr2L	3037625	3037648	CCGAGCAAAATGTGAGAAGC	1000	+
chr2L	3037669	3037692	TTTGCTCCAACTCGCTGATC	1000	+
chr2L	3043259	3043282	GCGTGCGGTGGAGTTTGCCC	1000	+
chr2L	3019137	3019160	AATTTGCGTACTTATCTTCC	1000	+
chr2L	3019217	3019240	CAATGCGACATTACGATATT	1000	+
chr2L	3013569	3013592	AACAAACGAAGCAACCACTT	1000	+
chr2L	3013720	3013743	CGCTCATTGCTGCCAGCAAC	1000	+
chr2L	3013794	3013817	GCCAACGCCAACAGCTCAGT	1000	+
chr2L	8372730	8372753	GCCAAGTTTATACTATATTA	1000	+
chr2L	8372690	8372713	TGGAGTTCTTGAGTCCGCAG	1000	-
chr2L	8372962	8372985	AACACCGTGCTCTATTTGCA	1000	+
chr2L	8373009	8373032	GAGCATTCACGTCATAGCCG	1000	+
chr2L	8377139	8377162	ACCTACTCCGAATGCTGTCG	1000	+
chr2L	8377251	8377274	ATTCGTTACAAACACCACGA	1000	+
chr2L	8377277	8377300	CAAAGGCCACTCTTCACGAA	1000	+
chr2L	18853161	18853184	GGACGAGATAGAACTGCTGC	1000	+
chr2L	18853185	18853208	CGAGATTCGGGAGCTGGAGC	1000	+
chr2L	18853218	18853241	CTGTCAGCTGGACGATGAGC	1000	+
chr2L	18853284	18853307	GCACTCGCACTCGCTGTCCT	1000	+
chr2L	18827057	18827080	CAGCGATTCCCTGCGAATTC	1000	+
chr2L	18827115	18827138	TTCTTTCACCCAATCATGCG	1000	+
chr2L	18827027	18827050	CCAGGGAAAGTAGCGCCAGC	1000	-
chr2L	18824346	18824369	ACTTAGCCAACCGGACGAGT	1000	+
chr2L	18824370	18824393	GGAGGCCGCTGGTCCGCTGA	1000	+
chr2L	18824395	18824418	CTGGGTCTTTTTCCCCATCC	1000	+
chr2L	18824433	18824456	CTTCTTCCACCCCATCATGA	1000	+
chr2L	18824466	18824489	GGCGGGTCATGACGTGAGCG	1000	+
chr2L	18820324	18820347	TTGGGCTTGTTTCAACATCC	1000	+
chr2L	18820362	18820385	CTTCTTCCGTCCCATGTTCT	1000	+
chr2L	18820479	18820502	GCCCTTGCTCACCGATATTG	1000	+
chr2L	18813500	18813523	CCAAGCACCTGAGTCCCATG	1000	+
chr2L	16300523	16300546	TCTGCAACAACTGTATTTAC	1000	+
chr2L	16300551	16300574	GGTGGCCTTCCACTTCAAGC	1000	+
chr2L	16300590	16300613	TCTCCGACTGCGACAATATC	1000	+
chr2L	16300614	16300637	CATTCTGGAATCCTGGCGCC	1000	+
chr2L	16300641	16300664	GGCCACCAATACGGACTTTG	1000	+
chr2L	16291484	16291507	TCGCATCCTACGCCTGTTGC	1000	+
chr2L	16291511	16291534	GATGCTGCAGTATGCCACCC	1000	+
chr2L	14156887	14156910	GAGCACCGACACAGCCAGCG	1000	+
chr2L	14156912	14156935	GGTGTGGGCGTTGGAGGTGG	1000	+
chr2L	14156965	14156988	AGGTGGCGCTGGCGGACTCC	1000	+
chr2L	14156990	14157013	GATGTGGTCAGTGGACTGGG	1000	+
chr2L	19065053	19065076	AGGCTAAGATGGAGCGCCTG	1000	+
chr2L	19065080	19065103	GCCAACAATTGCTTACTCCC	1000	+
chr2L	19065117	19065140	TTCCGACAGCGAAGTCCTGC	1000	+
chr2L	19065150	19065173	CAGCGTTCCAGCTGTTCTCC	1000	+
chr2L	19065000	19065023	GCTGGATGGTCTGCAGTTCG	1000	-
chr2L	19102564	19102587	GAATCCGAATCCCAAATCTC	1000	+
chr2L	19370698	19370721	GCAGGGAGTTGTTGTACCTC	1000	+
chr2L	19370668	19370691	TCCAGGTTCATGAAGTCGAG	1000	-
chr2L	19370806	19370829	AGTTCCCGCCTTCACTTTTC	1000	+
chr2L	19370934	19370957	TTTCAAGCGGAAGCCAGTGA	1000	+
chr2L	19381871	19381894	GAGTAAAGTGTCCTCCAAGT	1000	+
chr2L	19381970	19381993	TGGCAATGGGAGCTACGACC	1000	+
chr2L	19381995	19382018	ACGGGACGAAGCCTGAGTGG	1000	+
chr2L	6775981	6776004	TATACCAAGATCGACTTCGA	1000	+
chr2L	6776049	6776072	ACGATATCGTCAGCCCAATT	1000	+
chr2L	6775985	6776008	TCGTCCTTCGAAGTCGATCT	1000	-
chr2L	6776140	6776163	CCACGTCTGGAACCATCACG	1000	+
chr2L	20634569	20634592	GATAATAGCACTCTTAGTAT	1000	+
chr2L	20640154	20640177	GATAATAGCACTCTTAGTAT	1000	+
chr2L	20634569	20634592	GATAATAGCACTCTTAGTAT	1000	+
chr2L	20640164	20640187	CTCTTAGTATTGGCGAATCT	1000	+
chr2L	20634579	20634602	CTCTTAGTATTGGCGAATCT	1000	+
chr2L	20640164	20640187	CTCTTAGTATTGGCGAATCT	1000	+
chr2L	20640164	20640187	CTCTTAGTATTGGCGAATCT	1000	+
chr2L	20634579	20634602	CTCTTAGTATTGGCGAATCT	1000	+
chr2L	20640164	20640187	CTCTTAGTATTGGCGAATCT	1000	+
chr2L	22443327	22443350	CTGCTACAGTTCCTGCCAAA	1000	+
chr2L	22443400	22443423	GGCCCAAAAATGCGACATTA	1000	+
chr2L	3515073	3515096	GATTTTGCCGAATTCGACGA	1000	+
chr2L	3515171	3515194	CCGCGACGATCCGCCTGCCA	1000	+
chr2L	3515198	3515221	GCGGAAGCAAGCACAAAACC	1000	+
chr2L	9769127	9769150	GGCCAGCGCATCCGTGAGCG	1000	+
chr2L	9769190	9769213	CTCGGAGAATGCCAAGCAAC	1000	+
chr2L	9769238	9769261	CAGCGACTCAATCATGTTCT	1000	+
chr2L	1741726	1741749	ATCGGATGCCGCCTGCTGCG	1000	+
chr2L	1741787	1741810	TGCAGCCTCAAGGGTCACCA	1000	+
chr2L	1741811	1741834	GACCCCGACAGCGGTTGCCT	1000	+
chr2L	1752420	1752443	CGGAGCCTTGGCCTCTGCAC	1000	+
chr2L	1752483	1752506	GGCCAAAATTTCAAGCCAGC	1000	+
chr2L	1752507	1752530	AACTGCGGTCATCGATGGAC	1000	+
chr2L	1752531	1752554	CACCGAGCAACCGAAGATCC	1000	+
chr2L	18153522	18153545	GGCTGGACAACTACTTGCGA	1000	+
chr2L	18153568	18153591	ACACCTTAACTTCTATACTT	1000	+
chr2L	22737366	22737389	CCCGAGGCAGAGAGCTATTG	1000	+
chr2L	22737451	22737474	GTTTAGCACACATTTGTCTA	1000	+
chr2L	22737490	22737513	GCTATGCAACCTTGATGACG	1000	+
chr2L	8536897	8536920	CTACAATCCCGAGGAGGACG	1000	+
chr2L	8536954	8536977	TGGACGCATACAACCGACAT	1000	+
chr2L	8536978	8537001	GGATAATAATAATTCGCTGA	1000	+
chr2L	4465386	4465409	ATTTGGTGGGCAGCAACAAT	1000	+
chr2L	4465434	4465457	TAGACCGACTTGCCCACAAC	1000	+
chr2L	4465474	4465497	TGCCAACGAGTTTAACAGCC	1000	+
chr2L	9540753	9540776	AAAGTCCAGAAGTGCGGAGC	1000	+
chr2L	9540819	9540842	TGCCAGCCACAGCACCAATG	1000	+
chr2L	9540846	9540869	AAATGTGGAGGCCAAGATCA	1000	+
chr2L	9540936	9540959	CAAACTGCATGACGCTTATC	1000	+
chr2L	16732666	16732689	CGAGAGCGAGGAGGCGGGCA	1000	+
chr2L	16732736	16732759	AACAAGAAACTCGAAGATCC	1000	+
chr2L	16732796	16732819	CACAAGCTGCTGATCCTGTC	1000	+
chr2L	8994528	8994551	TCGCTGCACCATGAAGATCC	1000	+
chr2L	8994592	8994615	TAATCTGGGTTCTATACCGA	1000	+
chr2L	16743864	16743887	ACTATCCATACACTGCATGC	1000	+
chr2L	16743888	16743911	GCACAAGGAAACGGTGGACA	1000	+
chr2L	16743968	16743991	GCATTCCCGCCGAGGATCTC	1000	+
chr2L	16792017	16792040	CGACTTTGCCGCTCGCCATC	1000	+
chr2L	15958063	15958086	CTTCCTCTAGATTTTCGAAT	1000	-
chr2L	8967763	8967786	CAAGTGCCATATACCCTATG	1000	+
chr2L	19490523	19490546	CCTTATTGTAGCCGCCAAAG	1000	+
chr2L	19490672	19490695	TTGAACCATTGCGTCTTTCC	1000	+
chr2L	15784365	15784388	TTGGAATTGAGTGTTAGCCT	1000	+
chr2L	5596977	5597000	GTGGATCGTCAGCAGGTGTC	1000	+
chr2L	5597009	5597032	AGTACGTCCAGCTTCCCAGT	1000	+
chr2L	5597042	5597065	TGAGGATTCGGAGTCGCTGC	1000	+
chr2L	5597066	5597089	CTATACAAACCACACCTATG	1000	+
chr2L	5552107	5552130	CACTCCGATTGCGAGTGAAA	1000	+
chr2L	5552140	5552163	GCCACTGAAGGAACAAGTGC	1000	+
chr2L	5552200	5552223	GTTCAGCTATCGACAGCAAA	1000	+
chr2L	5552229	5552252	AGAAGCACCAGTTGATGAAG	1000	+
chr2L	5552277	5552300	AAGAGCTGCTCAAATTGCAA	1000	+
chr2L	10644044	10644067	TTTGGTACCCAGCAAGACTC	1000	+
chr2L	10644051	10644074	ACCCATTCCTGAGTCTTGCT	1000	-
chr2L	10644381	10644404	TTCAATCACAGCCTGAACCA	1000	+
chr2L	10531888	10531911	CTGGAATAGGCCCAAAAAGA	1000	-
chr2L	10535026	10535049	ATTTTCTGTGATACCGCTTC	1000	+
chr2L	10535045	10535068	GTCGACCTTAATCAAATCGC	1000	-
chr2L	10535189	10535212	TGCTGAAACGCATAAGATCC	1000	+
chr2L	15661068	15661091	TGCAATAGTGTCGCTCATCC	1000	+
chr2L	15661068	15661091	TGCAATAGTGTCGCTCATCC	1000	+
chr2L	15696072	15696095	GTGTCGCTCATCCTGGTCGC	1000	+
chr2L	15661075	15661098	GTGTCGCTCATCCTGGTCGC	1000	+
chr2L	15696072	15696095	GTGTCGCTCATCCTGGTCGC	1000	+
chr2L	15696072	15696095	GTGTCGCTCATCCTGGTCGC	1000	+
chr2L	15661075	15661098	GTGTCGCTCATCCTGGTCGC	1000	+
chr2L	15696072	15696095	GTGTCGCTCATCCTGGTCGC	1000	+
chr2L	15696083	15696106	CCTGGTCGCTGGTCAAGTCC	1000	+
chr2L	15661086	15661109	CCTGGTCGCTGGTCAAGTCC	1000	+
chr2L	15661086	15661109	CCTGGTCGCTGGTCAAGTCC	1000	+
chr2L	15696083	15696106	CCTGGTCGCTGGTCAAGTCC	1000	+
chr2L	15696083	15696106	CCTGGTCGCTGGTCAAGTCC	1000	+
chr2L	15661086	15661109	CCTGGTCGCTGGTCAAGTCC	1000	+
chr2L	15661086	15661109	CCTGGTCGCTGGTCAAGTCC	1000	+
chr2L	15696083	15696106	CCTGGTCGCTGGTCAAGTCC	1000	+
chr2L	15670264	15670287	AGCACTTTTTGTGCTTGGCG	1000	+
chrUextra	43078	43101	AGCACTTTTTGTGCTTGGCG	1000	-
chr2L	15670264	15670287	AGCACTTTTTGTGCTTGGCG	1000	+
chrUextra	43078	43101	AGCACTTTTTGTGCTTGGCG	1000	-
chrUextra	42884	42907	GTGCAATTTAATGTTACCGA	1000	-
chr2L	15705455	15705478	GTGCAATTTAATGTTACCGA	1000	+
chr2L	15670458	15670481	GTGCAATTTAATGTTACCGA	1000	+
chr2L	15670458	15670481	GTGCAATTTAATGTTACCGA	1000	+
chr2L	15705455	15705478	GTGCAATTTAATGTTACCGA	1000	+
chrUextra	42884	42907	GTGCAATTTAATGTTACCGA	1000	-
chrUextra	42884	42907	GTGCAATTTAATGTTACCGA	1000	-
chr2L	15705455	15705478	GTGCAATTTAATGTTACCGA	1000	+
chr2L	15670458	15670481	GTGCAATTTAATGTTACCGA	1000	+
chr2L	15670458	15670481	GTGCAATTTAATGTTACCGA	1000	+
chr2L	15705455	15705478	GTGCAATTTAATGTTACCGA	1000	+
chrUextra	42884	42907	GTGCAATTTAATGTTACCGA	1000	-
chr2L	15630263	15630286	GTTGCTCTGCGTTCTTCTGC	1000	+
chr2L	13665854	13665877	GCAGGCGCAAAGTCATCCTT	1000	+
chr2L	13665907	13665930	ACAAGCAGACGCCCAAAAAT	1000	+
chr2L	13665936	13665959	TTCGACGACGAAGCGGATAG	1000	+
chr2L	10264592	10264615	AAAGACGTCTACTGAAAAAT	1000	+
chr2L	10264764	10264787	ACGCAGCAGACAAAGTGCCA	1000	+
chr2L	10264790	10264813	GCCGGGCGCGCAAGAAGCTG	1000	+
chr2L	8997791	8997814	TCGCAATTCGCAACCGATTT	1000	+
chr2L	8997917	8997940	CAACATCACCTTCCAGCCGA	1000	+
chr2L	8997960	8997983	GGTTCGATTGCTGCCTATGC	1000	+
chr2L	8980891	8980914	AGTCGCTTTTCCTGTTGCCA	1000	+
chr2L	8980984	8981007	GGTGATTCGTAGCCTTTCCA	1000	+
chr2L	11035003	11035026	TGATATTTCAAGTGCCCCCT	1000	+
chr2L	11035048	11035071	CGAGACCCTCGTCGTGACCG	1000	+
chr2L	11035171	11035194	TACGGAGGATGAAGATCACA	1000	+
chr2L	12034370	12034393	TCTCTGCTGCTTCACATTTT	1000	+
chr2L	12034454	12034477	GGAATGTGGTGGTCATAGGG	1000	+
chr2L	20649143	20649166	GATAATTCTGCCGGAGTTGT	1000	+
chr2L	20649182	20649205	TTACGTATTTCAGCTGCTGC	1000	+
chr2L	5036551	5036574	ACGCCCTTCATCGAGTGCAA	1000	+
chr2L	5036659	5036682	CAGCAGCAGACGATCAAGGC	1000	+
chr2L	20646173	20646196	AACAGCGCGAAATGTTAGAG	1000	+
chr2L	20646257	20646280	GGCGATTCGCCAAGGACGAC	1000	+
chr2L	20646282	20646305	ATGCATCGAGTTTCAGCCGC	1000	+
chr2L	20650372	20650395	TAATGAACAGTGGACGGAAC	1000	+
chr2L	20650430	20650453	ATCATTCTTTTGCTGTTTAT	1000	+
chr2L	20656737	20656760	GATCCACAAATACATCAAGC	1000	+
chr2L	20656765	20656788	AGGATTTTGATGCTGGGATG	1000	+
chr2L	20682486	20682509	TCTGGTCCTGCTGCGTCCGC	1000	+
chr2L	20682550	20682573	CTGTGGGGCAGCTACCTCGT	1000	+
chr2L	20682575	20682598	TCTGTTTGGTGGAGGGCAGC	1000	+
chr2L	20682603	20682626	ATGGAATCTGTTGAGATGCG	1000	+
chr2L	3446107	3446130	TCATAGATATACCCTTCAAA	1000	+
chr2L	3446356	3446379	CATTGCGGAGCACGGCTACC	1000	+
chr2L	559743	559766	GCCGTGATTCTGCCCAATCT	1000	+
chr2L	559832	559855	GTCCTTCAAGCCGCCCAACT	1000	+
chr2L	559865	559888	GATGTGGATCTCCTTGTACG	1000	+
chr2L	559889	559912	AATGGGCTACGGCTCCTACC	1000	+
chr2L	564308	564331	TTGTGCTGCACCCCGAGATC	1000	+
chr2L	564396	564419	AATGCCGGAGAATGTCGTTA	1000	+
chr2L	568672	568695	GTGGGATTGCTGGACAGCGG	1000	+
chr2L	568752	568775	GGGGTACAACACCTCCATTG	1000	+
chr2L	568779	568802	CGACGCCGAGGAAGTCGATG	1000	+
chr2L	3703736	3703759	AAAAGCCACTGCCAATAAGC	1000	-
chr2L	3703765	3703788	GGTGCGGAATCAACAGGAGG	1000	-
chr2L	3714876	3714899	CATGCTGCCCTCGTCTCCCA	1000	+
chr2L	3714912	3714935	GAACGACACTCATGATACCA	1000	+
chr2L	3714954	3714977	CACAGCCTTTGCCTTTAGCG	1000	+
chr2L	3715032	3715055	CGGCTGTGGACCCACCGATT	1000	+
chr2L	625764	625787	TACGACAGACTTAAAAAACT	1000	+
chr2L	2770369	2770392	CCCATGCAAATTTATCCACG	1000	+
chr2L	2770323	2770346	GAAAATGGTGTCTTCACTGG	1000	-
chr2L	2770369	2770392	CCTCGTGGATAAATTTGCAT	1000	-
chr2L	2770467	2770490	CTTCCACGATGTGGCGCCCC	1000	+
chr2L	4149384	4149407	GCGTCCCGTCGCAGAATCCT	1000	+
chr2L	4149428	4149451	CACCACTTACGTACGTTTAG	1000	+
chr2L	4149509	4149532	TAGGTTGAAAAGGGTCTTCA	1000	+
chr2L	2812638	2812661	TTCCCTGATCGCAACCATAT	1000	+
chr2L	2812761	2812784	AACGATCGAGCTGATCAACG	1000	+
chr2L	2841034	2841057	GCTAATGTTGCTGATCGGTC	1000	+
chr2L	2841103	2841126	GAATCATGCGGATCGGCTGA	1000	+
chr2L	2841135	2841158	GTCCCTTTCCGAGCAGCCAG	1000	+
chr2L	2841193	2841216	TTCGACCACGAATCCACCGC	1000	+
chr2L	2847717	2847740	TCCAGTACTTTTCCTGCTCC	1000	+
chr2L	2847747	2847770	AATTGGCTATCTGATCACCA	1000	+
chr2L	2847795	2847818	CAAATCGCACACGAATCGCA	1000	+
chr2L	2847885	2847908	ACCCATTAATCACAAGACTC	1000	+
chr2L	2865117	2865140	GGACAACGATCTCAGCTGCT	1000	+
chr2L	2865161	2865184	ACACCTGCGTCTGCGACATT	1000	+
chr2L	2865208	2865231	TTCAATCTGCCCTACTACGC	1000	+
chr2L	4883720	4883743	TGCCCACAAGTTGCACGACA	1000	+
chr2L	4883756	4883779	CACGGAGAAGCTGAAAAGAC	1000	+
chr2L	4883780	4883803	CGAACAGATAGCACCCGTTT	1000	+
chr2L	4883837	4883860	GCAGAGTATCCAAAGTGATG	1000	+
chr2L	4901424	4901447	CTGAACCTGCTGACCATGCT	1000	+
chr2L	4901474	4901497	GAACCTCACCATTGCCATCG	1000	+
chr2L	4901504	4901527	CCGACCCAATGTCACATCAG	1000	+
chr2L	8147904	8147927	ATGCAGGACTATCTCGAGCA	1000	+
chr2L	9097774	9097797	TGCTGGTATGTGGCAAACCC	1000	+
chr2L	9097802	9097825	GTGATGATTTTGTAAAAGTC	1000	+
chr2L	21700676	21700699	CCTATGCCTGTTGGATACAC	1000	+
chr2L	21700672	21700695	TGTATCCAACAGGCATAGGG	1000	-
chr2L	21700699	21700722	ATTTAGCTTTTTTGCCCAGG	1000	-
chr2L	21173385	21173408	GGCTGCAAAACTTAAGCGTC	1000	+
chr2L	21173505	21173528	GGAGTTCATGAAGACCGCCA	1000	+
chr2L	6499010	6499033	AAGCAGCGACTCAGCTTGAA	1000	+
chr2L	6499141	6499164	GACCACGCCGTTTAATCAGT	1000	+
chr2L	6491284	6491307	TGGCAGCAGACGCAATGAAG	1000	+
chr2L	6491317	6491340	CGTCATCGGGACCACCATGT	1000	+
chr2L	6491250	6491273	AGCGGTTACACTTTGCGTTG	1000	-
chr2L	6118813	6118836	CTGCAAGATATCCGATTTCC	1000	+
chr2L	6118888	6118911	CTTCGATGCCAACCATCTGC	1000	+
chr2L	6118993	6119016	ATTCTGCGGTGATCACAAAG	1000	+
chr2L	6038315	6038338	CCAAACAGCTGCCTTGCTGC	1000	+
chr2L	5527175	5527198	CATGAAATCGACGGATTCTC	1000	+
chr2L	5527230	5527253	ACACTCTACTACATAACCGC	1000	+
chr2L	5527292	5527315	GCTGTACAGCATCTTCTGCC	1000	+
chr2L	5527322	5527345	TTACGGAGGGACCACCACGC	1000	+
chr2L	2977288	2977311	GATTTCCACATTTGCCGTTC	1000	+
chr2L	2977320	2977343	CCACCAACTTGCCTGCCTAC	1000	+
chr2L	2977417	2977440	GCAGGACCAGGATGAGCAGC	1000	+
chr2L	2977477	2977500	TGTGCTCTTCCAGCCGTCCA	1000	+
chr2L	1497411	1497434	CGGATTTACTCCACTCCGTA	1000	+
chr2L	1497442	1497465	GTGAATGTGACCAGCGAGTC	1000	+
chr2L	20829732	20829755	CTGGAACTGCTCCGATCCCG	1000	+
chr2L	20829772	20829795	GCCAGAGTGTGCCGCCCTCG	1000	+
chr2L	20829798	20829821	GAGATCCTGCAGAAGGTGCC	1000	+
chr2L	20829843	20829866	CATTACCAGCCCCTGAATGC	1000	+
chr2L	20829897	20829920	TGCGTGAGCACCATGTCCTC	1000	+
chr2L	20831627	20831650	GCTCATGCCGTTATTTGGGG	1000	+
chr2L	20831656	20831679	CATACTCAATGCCGAGATTC	1000	+
chr2L	20868477	20868500	TCTGCTCAGCGTGAATGCCA	1000	+
chr2L	20868356	20868379	TTCGCAGGCATAGCACTTGA	1000	-
chr2L	20845355	20845378	GCGATGTTGGCGCTGTTCGA	1000	+
chr2L	20845397	20845420	CTGCAACGATCCCTTCATGC	1000	+
chr2L	20845451	20845474	CTACGTGAACTGCACCTACT	1000	+
chr2L	20634569	20634592	GATAATAGCACTCTTAGTAT	1000	+
chr2L	20640154	20640177	GATAATAGCACTCTTAGTAT	1000	+
chr2L	20634569	20634592	GATAATAGCACTCTTAGTAT	1000	+
chr2L	20634569	20634592	GATAATAGCACTCTTAGTAT	1000	+
chr2L	20640154	20640177	GATAATAGCACTCTTAGTAT	1000	+
chr2L	20634569	20634592	GATAATAGCACTCTTAGTAT	1000	+
chr2L	20640164	20640187	CTCTTAGTATTGGCGAATCT	1000	+
chr2L	20634579	20634602	CTCTTAGTATTGGCGAATCT	1000	+
chr2L	20640164	20640187	CTCTTAGTATTGGCGAATCT	1000	+
chr2L	20459431	20459454	GTTCTTCAGCGTGCTGCTGC	1000	+
chr2L	20450314	20450337	GTTCTTCAGCGTGCTGCTGC	1000	+
chr2L	20450325	20450348	TGCTGCTGCCGGATGTGAAG	1000	+
chr2L	20459442	20459465	TGCTGCTGCCGGATGTGAAG	1000	+
chr2L	20450325	20450348	TGCTGCTGCCGGATGTGAAG	1000	+
chr2L	20450325	20450348	TGCTGCTGCCGGATGTGAAG	1000	+
chr2L	20459442	20459465	TGCTGCTGCCGGATGTGAAG	1000	+
chr2L	20450325	20450348	TGCTGCTGCCGGATGTGAAG	1000	+
chr2L	20459443	20459466	GCTGCTGCCGGATGTGAAGC	1000	+
chr2L	20459443	20459466	GCTGCTGCCGGATGTGAAGC	1000	+
chr2L	20450339	20450362	GTGAAGCGGGAGCTGCGCCG	1000	+
chr2L	20450339	20450362	GTGAAGCGGGAGCTGCGCCG	1000	+
chr2L	20432612	20432635	TTCAGCGCAAGATCAACCTG	1000	+
chr2L	2737120	2737143	AGTCTTATGAACATCCTCAC	1000	+
chr2L	2737144	2737167	CTGACCAAATCCGGCGTCAG	1000	+
chr2L	2737180	2737203	GGGAAGGCGCGCAAACTGTG	1000	+
chr2L	2737227	2737250	CTTTCCCTACTTCACCGTCG	1000	+
chr2L	2704955	2704978	TGCAGGACTCGCCGGCTGTT	1000	+
chr2L	2704955	2704978	TGCAGGACTCGCCGGCTGTT	1000	+
chr2L	2704995	2705018	TACCTAAACACACTTAACGC	1000	+
chr2L	22015684	22015707	GAAAGTGTCGAGAAACTTCA	1000	+
chr2L	19535642	19535665	GACGATATACACCACGACCG	1000	+
chr2L	19535689	19535712	AGTTTTATGCCCGCCACGAC	1000	+
chr2L	19535717	19535740	TTTTAATTGCACGGACCAAG	1000	+
chr2L	22071330	22071353	ATCGCAAATAAACTGGAGTC	1000	+
chr2L	22066546	22066569	ATCGCAAATAAACTGGAGTC	1000	+
chr2L	22104170	22104193	ATCGCAAATAAACTGGAGTC	1000	-
chr2L	22071330	22071353	ATCGCAAATAAACTGGAGTC	1000	+
chr2L	22066546	22066569	ATCGCAAATAAACTGGAGTC	1000	+
chr2L	22104170	22104193	ATCGCAAATAAACTGGAGTC	1000	-
chr2L	11840875	11840898	AGAAGGACGCTCCATTACCG	1000	+
chr2L	10250971	10250994	TGTCGTTCTTCAAATCCCTG	1000	+
chr2L	10251006	10251029	TTTCTGGAGATATCATGCGA	1000	+
chr2L	10251043	10251066	TCTCATGGATCGCCTTCATC	1000	+
chr2L	13252243	13252266	AGTAGATCTCCCATCCGTTT	1000	+
chr2L	13252272	13252295	CACTAGCTCCAGGTCCTGTG	1000	+
chr2L	13252303	13252326	TGAAATAAACGCGGCACCCG	1000	+
chr2L	13297858	13297881	TCCGCTCGGCTTCGTGCTAA	1000	+
chr2L	13297896	13297919	AGGCGGTCGACGATCTGCGT	1000	+
chr2L	13297961	13297984	CTGTCGTCCACCAACATCAG	1000	+
chr2L	13784278	13784301	TACTCACCGCGTACCTCCAC	1000	+
chr2L	15895948	15895971	GAAAGCTACTCCACCTGCGC	1000	+
chr2L	15895975	15895998	CTGCAATCGCCATTCAGCGC	1000	+
chr2L	15896059	15896082	TAATTCACGAACACTTTCAC	1000	+
chr2L	16827750	16827773	GGCGGTCGATTTGGTGGCCG	1000	+
chr2L	16827774	16827797	GGCGGAGGCTATGCAGATGG	1000	+
chr2L	16827804	16827827	AATGACTTCGACAACTACCG	1000	+
chr2L	16827767	16827790	CTGCATAGCCTCCGCCACCA	1000	-
chr2L	18009363	18009386	CGGCTGCCTGGCTCCTTTGA	1000	+
chr2L	18009388	18009411	GGAACTCCCTATTGCGGATG	1000	+
chr2L	18009421	18009444	GGTTGCTGTAGTCCTTGCTG	1000	+
chr2L	18009463	18009486	GGCTGCAGCTCGTGTCCTTG	1000	+
chr2L	18009337	18009360	GGGCAGGGTCCAACGTAGAA	1000	-
chr2L	18084343	18084366	GGATTTTTCTGGCCTCAGCC	1000	+
chr2L	18084386	18084409	GATTCGAAGTCTTTTGCCCC	1000	+
chr2L	18084463	18084486	GCACAGTTTTCCTCTTCAAC	1000	+
chr2L	16881561	16881584	CTCCTGGGAAATTTCTCCAC	1000	+
chr2L	17181989	17182012	GGCTATCCCATCTTTTACGA	1000	+
chr2L	18678949	18678972	AACACGGCAAAGTCCTCGAA	1000	+
chr2L	18678988	18679011	GATGAATCAACAGCTGCAGA	1000	+
chr2L	18679029	18679052	ATCGGACGTGCGCCCAAAAG	1000	+
chr2L	18679131	18679154	CGATCGCAACTTCTTTGTCA	1000	+
chr2L	12153690	12153713	CACAAGCTGTCCCTCTGCTG	1000	+
chr2L	15661068	15661091	TGCAATAGTGTCGCTCATCC	1000	+
chr2L	15661068	15661091	TGCAATAGTGTCGCTCATCC	1000	+
chr2L	15696072	15696095	GTGTCGCTCATCCTGGTCGC	1000	+
chr2L	15661075	15661098	GTGTCGCTCATCCTGGTCGC	1000	+
chr2L	15696072	15696095	GTGTCGCTCATCCTGGTCGC	1000	+
chr2L	15696083	15696106	CCTGGTCGCTGGTCAAGTCC	1000	+
chr2L	15661086	15661109	CCTGGTCGCTGGTCAAGTCC	1000	+
chr2L	15661086	15661109	CCTGGTCGCTGGTCAAGTCC	1000	+
chr2L	15696083	15696106	CCTGGTCGCTGGTCAAGTCC	1000	+
chr2L	15696083	15696106	CCTGGTCGCTGGTCAAGTCC	1000	+
chr2L	15661086	15661109	CCTGGTCGCTGGTCAAGTCC	1000	+
chr2L	15661086	15661109	CCTGGTCGCTGGTCAAGTCC	1000	+
chr2L	15696083	15696106	CCTGGTCGCTGGTCAAGTCC	1000	+
chr2L	18605990	18606013	CCTTCGCTGCAAATGCCAGT	1000	+
chr2L	18606090	18606113	CAGTCTCATCAGTTTCCCAC	1000	+
chr2L	18605948	18605971	AAATACAAGAGCGAATTGCA	1000	-
chr2L	18998014	18998037	AAAATATTCGATCGTTCTCG	1000	-
chr2L	18998153	18998176	AAAGGTCACATTGGGTGCAA	1000	+
chr2L	18998182	18998205	ACAGGGCCTTGAAAGAGCAT	1000	+
chr2L	19004276	19004299	ACTGTGCCGCTTCTTCTGGC	1000	+
chr2L	19004303	19004326	ATATCGGAGTTCAGCGAGCA	1000	+
chr2L	19004395	19004418	TCTAACCCACCCATACATGA	1000	+
chr2L	19004274	19004297	GGCCAGAAGAAGCGGCACAG	1000	-
chr2L	19394313	19394336	ACTTTGATCGCGAGACCATA	1000	+
chr2L	19394344	19394367	CACCCCCCTGACCTACGATG	1000	+
chr2L	19394374	19394397	TCTTAAGGGACCAGTTTTCG	1000	+
chr2L	19394437	19394460	GCCGGAGTTTCTCCACTGCC	1000	+
chr2L	17363690	17363713	CGGCTATGGATGTAGCTACC	1000	+
chr2L	16985121	16985144	GACGCCGCCCATCGATGAAG	1000	+
chr2L	16985223	16985246	TCTAAGCATTCTGCATCTCG	1000	+
chr2L	16985331	16985354	CGAGGATCTGGGCGAGATGC	1000	+
chr2L	16729852	16729875	CAGGATGGCGAACGTTACAA	1000	+
chr2L	16729951	16729974	AAGGGAAGCAAATCTCGCGG	1000	+
chr2L	13736236	13736259	CTGTCTGGTGTTCTCCACCG	1000	+
chr2L	13736276	13736299	CGAGTTCTCAGCTCTCGCCG	1000	+
chr2L	13736302	13736325	CGAGCTGGTCGAGAAGACGT	1000	+
chr2L	13736326	13736349	CAACAAGGAAGACTCCGAGC	1000	+
chr2L	13736356	13736379	GGAGCAAGACCTGGAGCGCC	1000	+
chr2L	16606031	16606054	TAGATCCACATGTCTATCCC	1000	+
chr2L	16606088	16606111	AATCGAACAGTTGGCAAAGC	1000	+
chr2L	16542733	16542756	TTCTCGTTTTCCCGCTTCGG	1000	-
chr2L	16543001	16543024	GTATCGATGTCGCACTTGAT	1000	+
chr2L	16543145	16543168	TCGAAAAAGTTCTGCAAAGT	1000	+
chr2L	16211691	16211714	AAATAACCGTCGAATCCATC	1000	+
chr2L	16211727	16211750	AGACGGTTTGACTACCCCTT	1000	+
chr2L	16211784	16211807	CCTTCCCCAAACGAAACTTG	1000	+
chr2L	16211810	16211833	GAGAACAGGATGTAGACTAC	1000	+
chr2L	15670264	15670287	AGCACTTTTTGTGCTTGGCG	1000	+
chrUextra	43078	43101	AGCACTTTTTGTGCTTGGCG	1000	-
chr2L	15670264	15670287	AGCACTTTTTGTGCTTGGCG	1000	+
chrUextra	43078	43101	AGCACTTTTTGTGCTTGGCG	1000	-
chrUextra	42884	42907	GTGCAATTTAATGTTACCGA	1000	-
chr2L	15705455	15705478	GTGCAATTTAATGTTACCGA	1000	+
chr2L	15670458	15670481	GTGCAATTTAATGTTACCGA	1000	+
chr2L	15670458	15670481	GTGCAATTTAATGTTACCGA	1000	+
chr2L	15705455	15705478	GTGCAATTTAATGTTACCGA	1000	+
chrUextra	42884	42907	GTGCAATTTAATGTTACCGA	1000	-
chrUextra	42884	42907	GTGCAATTTAATGTTACCGA	1000	-
chr2L	15705455	15705478	GTGCAATTTAATGTTACCGA	1000	+
chr2L	15670458	15670481	GTGCAATTTAATGTTACCGA	1000	+
chr2L	15670458	15670481	GTGCAATTTAATGTTACCGA	1000	+
chr2L	15705455	15705478	GTGCAATTTAATGTTACCGA	1000	+
chrUextra	42884	42907	GTGCAATTTAATGTTACCGA	1000	-
chr2L	14740027	14740050	CACCGCAACATTTGCTGCAA	1000	+
chrUextra	224498	224521	CACCGCAACATTTGCTGCAA	1000	-
chr2L	14740027	14740050	CACCGCAACATTTGCTGCAA	1000	+
chrUextra	224498	224521	CACCGCAACATTTGCTGCAA	1000	-
chr2L	14740050	14740073	CTGTCAAATGACGATCTTCC	1000	+
chr2L	14735979	14736002	CTGTCAAATGACGATCTTCC	1000	+
chrUextra	224475	224498	CTGTCAAATGACGATCTTCC	1000	-
chr2L	14740050	14740073	CTGTCAAATGACGATCTTCC	1000	+
chr2L	14735979	14736002	CTGTCAAATGACGATCTTCC	1000	+
chrUextra	224475	224498	CTGTCAAATGACGATCTTCC	1000	-
chr2L	14740050	14740073	CTGTCAAATGACGATCTTCC	1000	+
chr2L	14735979	14736002	CTGTCAAATGACGATCTTCC	1000	+
chrUextra	224475	224498	CTGTCAAATGACGATCTTCC	1000	-
chr2L	14740050	14740073	CTGTCAAATGACGATCTTCC	1000	+
chr2L	14735979	14736002	CTGTCAAATGACGATCTTCC	1000	+
chrUextra	224475	224498	CTGTCAAATGACGATCTTCC	1000	-
chr2L	13257819	13257842	TGCTCCTGACAATAGTCTCA	1000	+
chr2L	13257846	13257869	CATTCTGGGGACACGCGTCG	1000	+
chr2L	13257887	13257910	GAGATGCAAAGACTATGACC	1000	+
chr2L	13257912	13257935	TCATGGACACATCTCTGCTC	1000	+
chr2L	13369454	13369477	ACCCATTTGAGCAACGAACA	1000	+
chr2L	13369501	13369524	CTCCGTCTACCTGCCCACCG	1000	+
chr2L	13369572	13369595	TGCGCTACCTCACTCAGCAG	1000	+
chr2L	12162149	12162172	CGATCCAAGTCCAAGTCCAT	1000	+
chr2L	12162179	12162202	GCGTCGAGCTCGTACCAGTG	1000	+
chr2L	12162239	12162262	TCCTGGAAAGCTGCGCGCTG	1000	+
chr2L	12338904	12338927	ATCCCAGGGCATCCAAAGCC	1000	+
chr2L	12338998	12339021	GAAGCTGATTCTGATTTTTC	1000	+
chr2L	12339048	12339071	CGATCTTCCGCTTTTTCAAC	1000	+
chr2L	10790532	10790555	GGGTCCTGCTGCTTATAAGG	1000	+
chr2L	10790452	10790475	CCTTTTTGTCCAAAACTGCT	1000	-
chr2L	10662558	10662581	ACACTGCCTCGTCGCTCTCG	1000	+
chr2L	10662666	10662689	GCTCTCGAGCAACCCCAACC	1000	+
chr2L	10639989	10640012	ATTTCGAGTGGAACCCAGCG	1000	+
chr2L	10640049	10640072	AAGCCCCCCGATCCTTCCTG	1000	+
chr2L	10640106	10640129	TTCAACAGAAGATGAGCAAA	1000	+
chr2L	9528588	9528611	CTTGCCCACCGAACTTACAG	1000	+
chr2L	9528622	9528645	TAAGATTTGCCTCCCAAACT	1000	+
chr2L	9528674	9528697	CTGAACAACCCGAGCTTACC	1000	+
chr2L	8400516	8400539	CGATCAGCAGGAGAACAGCC	1000	+
chr2L	8400673	8400696	TGGCAGACGCTAAACAAGTC	1000	+
chr2L	5784247	5784270	CCAGACGGAGTTCTATCAGT	1000	+
chr2L	5528299	5528322	GTGCATTTCAGGACAGGATG	1000	+
chr2L	5528323	5528346	GGATTACCAGGAGTCGCCAA	1000	+
chr2L	5528386	5528409	GCCCATGTTCCTCAGCTACC	1000	+
chr2L	5528275	5528298	CCAAAATGCAAGCGAGGAGC	1000	-
chr2L	1170501	1170524	TGCAAGTTTACCCACTATAG	1000	+
chr2L	1495802	1495825	TGTCTTGGCCTTTGAAGCCG	1000	+
chr2L	1495853	1495876	CAAGAATCCTGAACCAATTG	1000	+
chr2L	1492348	1492371	CTTAGTGCTGATTTGGTGCC	1000	+
chr2L	1492377	1492400	GTCATGTGGAATCCAGAAGA	1000	+
chr2L	1730056	1730079	TCGACTGCAATGTGGCCCTG	1000	+
chr2L	1730130	1730153	TGGATAACTGGTGCCTCGAG	1000	+
chr2L	1730194	1730217	TGAAATTGGTGCTAAGTGCC	1000	+
chr2L	2300245	2300268	GAGTCCCGTGGAAGCAAGAC	1000	+
chr2L	2300365	2300388	CGAGGTTCCGGTCCTATGTT	1000	+
chr2L	2300394	2300417	AGGTGGCTTTGCTAGTCCTT	1000	+
chr2L	2878630	2878653	CCCGCCCGCATGCACACCAC	1000	+
chr2L	2878690	2878713	GAACGATGCCAGTTTGACGC	1000	+
chr2L	2878717	2878740	CAGGAAGCTCCAGAAGTGGC	1000	+
chr2L	2878780	2878803	GGTGGGATTCTTCAACTGCA	1000	+
chr2L	3416983	3417006	GGCAGGAGCAGCAGCCAGTG	1000	+
chr2L	3785034	3785057	TGAATTGTCTGTTGAAGAGC	1000	+
chr2L	3785823	3785846	TGAATTGTCTGTTGAAGAGC	1000	+
chr2L	3785892	3785915	TGCCATCACCTCGAAGGAAT	1000	+
chr2L	3785103	3785126	TGCCATCACCTCGAAGGAAT	1000	+
chr2L	3785034	3785057	TGAATTGTCTGTTGAAGAGC	1000	+
chr2L	3785823	3785846	TGAATTGTCTGTTGAAGAGC	1000	+
chr2L	3785892	3785915	TGCCATCACCTCGAAGGAAT	1000	+
chr2L	3785103	3785126	TGCCATCACCTCGAAGGAAT	1000	+
chr2L	22240517	22240540	ACCTCATACTGCAGCTGTTC	1000	+
chr2L	3313444	3313467	CAATCCCACTCTGATATCCC	1000	+
chr2L	3313468	3313491	CCGGAGCTCGGAAAAGGAAC	1000	+
chr2L	3313499	3313522	GAGTCGCATCGGTATGTTAC	1000	+
chr2L	3331021	3331044	CAGGATTCGCCACCAGTTTC	1000	+
chr2L	3330984	3331007	ATTCGGATTGGCGAAGACCG	1000	-
chr2L	3331119	3331142	AACATAGCTACCTTCTCCCA	1000	+
chr2L	4794842	4794865	AAACCAAAGACTTATGCAGC	1000	+
chr2L	4794869	4794892	CCAGAAATGGTCGCAGGAAC	1000	+
chr2L	4794907	4794930	TCCAACGACTAGCCGACGAA	1000	+
chr2L	4794934	4794957	GCCAGTTGGCGGAGGAGTCC	1000	+
chr2L	14277628	14277651	ATTGAATGCTTTTGAAATGC	1000	+
chr2L	14277656	14277679	GCTGGCAATTTCGTTCGCGC	1000	+
chr2L	14277691	14277714	TAAGCTAGTCCATGATGTCA	1000	+
chr2L	9154694	9154717	ATGACAGGACCCATTAAACG	1000	+
chr2L	9154719	9154742	TGCTCTGGCAGCAAAGGGAT	1000	+
chr2L	9154662	9154685	CGGAATGCGTCCTGCCAGCA	1000	-
chr2L	9154689	9154712	TTTAATGGGTCCTGTCATGG	1000	-
chr2L	9156524	9156547	GCACTGCTTCAAAAGAGCCT	1000	+
chr2L	8865935	8865958	ATTGGAAGAGGAAGCAGACG	1000	+
chr2L	8865995	8866018	CGTACTACTGTGTTCCGCAT	1000	+
chr2L	8866094	8866117	GCTTTTCGCCCTCGCCATCC	1000	+
chr2L	8866129	8866152	GCCTGCCCATCAGTCGCGTT	1000	+
chr2L	8965246	8965269	AAAACAGTATGTCCTGCATG	1000	+
chr2L	8965148	8965171	TTTGTGAACTCGGCATTAAA	1000	-
chr2L	8862945	8862968	GCTTAGCACCCCGTAGATTA	1000	+
chr2L	8862974	8862997	CGTTCGGTTGTGGAAGGCGA	1000	+
chr2L	8863993	8864016	TGACCCATATTCACCTGCAG	1000	+
chr2L	8864936	8864959	GGCCTTAGAACCGGAAGACC	1000	+
chr2L	8864988	8865011	AGGTCTTAGTCATCAACGAG	1000	+
chr2L	8865012	8865035	AGTTGCGGGCCTTCATCTTC	1000	+
chr2L	8865060	8865083	GCCTGCTGTCTTCCATTTCG	1000	+
chr2L	4401152	4401175	GTGGGTCTCAGTCTAATCCT	1000	+
chr2L	4401181	4401204	ACGAGTCCAAGCCTATTCTC	1000	+
chr2L	4401135	4401158	ACCCACCACCAGCGCCCAGT	1000	-
chr2L	14342897	14342920	GGACACGCGCTGCAGCTACA	1000	+
chr2L	14342921	14342944	TCTCTATCCTCGCTCCTGGA	1000	+
chr2L	14342966	14342989	AGTCCGTCTGACCTGTCGCC	1000	+
chr2L	14343028	14343051	TACCGTGCGCCGTCTTCGTG	1000	+
chr2L	19533858	19533881	AGTTGTCGAACCCATTGATC	1000	-
chr2L	19534180	19534203	AGTATGTGATGCATCCCTTT	1000	+
chrU	8956183	8956206	AGTATGTGATGCATCCCTTT	1000	+
chr2L	19534180	19534203	AGTATGTGATGCATCCCTTT	1000	+
chrU	8956183	8956206	AGTATGTGATGCATCCCTTT	1000	+
chr2L	322191	322214	ACATTCAACACCTGACATTG	1000	+
chr2L	322238	322261	ATCCAGCCCCTGATTATAGA	1000	+
chr2L	322319	322342	GCCACCTATACCCACTTGTG	1000	+
chr2L	322344	322367	CATCCATCATTGGCAAACGA	1000	+
chr2L	1494237	1494260	CACCCGGCAGCATCGCAAGC	1000	+
chr2L	1494273	1494296	GAAGCTGAAGTACCACCAAC	1000	+
chr2L	3324685	3324708	ATGGCCATCGTCCAGTTTCC	1000	+
chr2L	3324769	3324792	GGTGGCGTCGAATATATGCC	1000	+
chr2L	3327975	3327998	CGTGGCCAAGAGCTGATAGC	1000	-
chr2L	9503851	9503874	TCCGCACCGCCCAATCTGAC	1000	+
chr2L	9503895	9503918	TCCGAATGCCAGTGCCAGCT	1000	+
chr2L	9503928	9503951	CCTGATGATGACAACGTCTA	1000	+
chr2L	9503955	9503978	GGGCGGTGTGGCCATGGGTG	1000	+
chr2L	9656767	9656790	GAAGGATATGGCGATGGTTA	1000	+
chr2L	9656815	9656838	AGTGGATCACTAGGCAGCGG	1000	+
chr2L	9656862	9656885	CCACACACCCACCACGTACT	1000	+
chr2L	9656901	9656924	GCCGGTGCATGTGATCGAAA	1000	+
chr2L	10049641	10049664	GTATTTGCAGCCCAGACTAA	1000	+
chr2L	10049743	10049766	CGTGATGACCCGCATCTATG	1000	+
chr2L	10049767	10049790	CTATCAGCTGGGCGATGGAT	1000	+
chr2L	14802529	14802552	TCAGCCAAATTTAAGCACTT	1000	+
chr2L	14802718	14802741	TAGTCGGCAAGCGGAAGCAG	1000	+
chr2L	14811074	14811097	GCGTACAGAAAAAACACATC	1000	+
chr2L	15026956	15026979	AAAGACGACGTTAATACAAG	1000	+
chr2L	269220	269243	AAATAAGGTGTCCGGAAACC	1000	+
chr2L	269275	269298	CTACCCATCAACAGTCTACC	1000	+
chr2L	269326	269349	CTGCCAATGCTCAAATGTCC	1000	+
chr2L	3269916	3269939	CTTGGAGGATACTGCAGTAT	1000	-
chr2L	3269959	3269982	TAAATCCATTGATGTGGCTC	1000	-
chr2L	3270045	3270068	GCTGTGACAATTGCAACGAG	1000	+
chr2L	16682743	16682766	AATTGATCTGCGACTGCAAC	1000	+
chr2L	4651578	4651601	CGCCCAGCAATTCGCCGACG	1000	+
chr2L	4651533	4651556	ACTGGTACTGGGCCAAACTG	1000	-
chr2L	4651564	4651587	TGCTGGGCGAGGGTTTGGTG	1000	-
chr2L	4651592	4651615	ATCGACCACATCCACCACGT	1000	-
chr2L	13527950	13527973	CCTGTTCCTGTCCCAAAGTG	1000	+
chr2L	13528040	13528063	TCTAACATTGACTTCATCGA	1000	+
chr2L	13529087	13529110	TGGCTAAATGTGAAAATCGC	1000	+
chr2L	13529151	13529174	GCCAGACATTTTCGAAAAAA	1000	+
chr2L	13530125	13530148	GAATCGTCAATCTGAACAAT	1000	+
chr2L	13530165	13530188	GATGATTGTGAAGTCAGATG	1000	+
chr2L	13531180	13531203	TACTAAGACCATCGAAACTT	1000	+
chr2L	13531250	13531273	ATGTTGCTAAATCGTGAAGT	1000	+
chr2L	13531345	13531368	ATTAGATGCCTGCCTCCTAC	1000	+
chr2L	13532126	13532149	CTAAAGTTTTGCACATACTC	1000	-
chr2L	13532972	13532995	AGTGGACAATCGCACCTATA	1000	+
chr2L	13532972	13532995	AGTGGACAATCGCACCTATA	1000	+
chr2L	13533029	13533052	TATTACCGTGCATGCCGCTC	1000	+
chr2L	14525052	14525075	AGAAGACGAACATTTGATGT	1000	-
chr2L	14525104	14525127	TCCTATTCACCGATTTAATA	1000	-
chr2L	14525151	14525174	AAGGGGCAATATTAACAGTC	1000	-
chr2L	14525283	14525306	ATTTCTCTACAACGTTTCTG	1000	+
chr2L	15058413	15058436	GAATGCCGACTAAAAGTGCT	1000	+
chr2L	15058498	15058521	TCGTGAGATTCATCACTTAC	1000	+
chr2L	15058310	15058333	AAAGTAAGCTGATCCACAAG	1000	-
chr2L	11278811	11278834	CAAGCAAGTGCCCGTCCAGC	1000	+
chr2L	11278919	11278942	AATCGTGCAGCACGTACAGC	1000	+
chr2L	11279015	11279038	GCAGTACCAGCAGATGCAGA	1000	+
chr2L	5044610	5044633	TTCCCCCGTATGATTATGTA	1000	-
chr2L	5044638	5044661	TGGATATTTGTGGCTGTAGG	1000	-
chr2L	5045884	5045907	TCTACTTAGTGCATCCTTGT	1000	+
chr2L	20495140	20495163	GCGGAAACATCCCACCATTC	1000	+
chr2L	20495300	20495323	CTACAGTCAACGAACTGGCC	1000	+
chr2L	5717009	5717032	TGGCTGCGATGCAAGTGACC	1000	-
chr2L	5717188	5717211	TTGTTAAGGAGTCTGTCACC	1000	+
chr2L	17171540	17171563	TCGAGGAGACACGGCGCCAT	1000	+
chr2L	17171660	17171683	ACTACGAGTTCTATGCCAAT	1000	+
chrUextra	5171553	5171576	CTTCCTAATCGTTGTGCCTA	1000	+
chr2L	10101190	10101213	ACGATTAGGAAGACCACGCC	1000	-
chrUextra	5171556	5171579	TCGCCGTAGGCACAACGATT	1000	-
chr2L	10101204	10101227	TCGCCGTAGGCACAACGATT	1000	-
chrUextra	5171556	5171579	TCGCCGTAGGCACAACGATT	1000	-
chr2L	10101204	10101227	TCGCCGTAGGCACAACGATT	1000	-
chr2L	4958719	4958742	CTACTTTAGCATTTCGCGCC	1000	+
chr2L	4965744	4965767	CTTGGTGGACCTGCTTTTGA	1000	-
chr2L	4965780	4965803	GAATGGCGATAGTCGTAAGC	1000	-
chr2L	4965780	4965803	GAATGGCGATAGTCGTAAGC	1000	-
chr2L	4983832	4983855	GGCTGCGCCTCACATCCGCC	1000	+
chr2L	4983862	4983885	ATGTCTCCTTCCGGATTAGT	1000	+
chr2L	7885701	7885724	GATTGCTGTTGCGAATGCCC	1000	+
chr2L	7885718	7885741	CATTTGCGTGAGCAATTCCT	1000	-
chr2L	21098593	21098616	TGATGCCGAAAGTGCCTCAA	1000	+
chr2L	21098675	21098698	AGTCCCTACAGCGCCACGAC	1000	+
chr2L	21098585	21098608	GCACTTTCGGCATCAATTGT	1000	-
chr2L	22151897	22151920	ACATTAAACGCAGCCTGCTT	1000	+
chr2L	22151950	22151973	TCTAGAAACCATATCTCGCC	1000	+
chr2L	22151982	22152005	GACACGAGCGACGCCAGCTT	1000	+
chr2L	22152022	22152045	CCAGGCGCGAATTACTGAGT	1000	+
chr2L	10580083	10580106	ACGATTATTGTGCCGTGAGT	1000	+
chr2L	11988557	11988580	GCAGAAATCGAACGACTCAA	1000	+
chr2L	12057961	12057984	TCTCTCAAGGAACCCATTCT	1000	+
chr2L	12058014	12058037	GCAGAGTCCACCCATCGAAC	1000	+
chr2L	12058077	12058100	AGTGCACGCCACCATGATGC	1000	+
chr2L	12058105	12058128	TTGCCCACGCCGGAGGCAAT	1000	+
chr2L	14714087	14714110	GAGGAGGGTGTCATCTTCAG	1000	+
chr2L	14743413	14743436	TGCCGCTGGCTATGGACAAC	1000	+
chr2L	14743462	14743485	CAGCAAGGATTCGGACAAGG	1000	+
chr2L	14743488	14743511	TGGCCAACAAGGATTCGGAC	1000	+
chr2L	14743528	14743551	GGATTCGGACAGGGTGGACA	1000	+
chr2L	17173631	17173654	GCTAAAGCACTTCCGCGTTG	1000	+
chr2L	17173699	17173722	CCTGGTTTGCAGATGCCCAA	1000	+
chr2L	17173741	17173764	CGTCCATTTACGCCGAAAGT	1000	+
chr2L	18378720	18378743	TAGCCATTTGAGTTCGTATC	1000	+
chr2L	18378699	18378722	TATAGGTGGGCTCGTGATAA	1000	-
chr2L	2214315	2214338	TTGCGGCGTTTTATTCGCTT	1000	-
chr2L	3398169	3398192	AACTCCACCCAGCTGCTGCA	1000	+
chr2L	3398208	3398231	CGATTGCCCGCCGTGCTCAC	1000	+
chr2L	3398244	3398267	GGAGCCTCGACCCGTTCACG	1000	+
chr2L	3398271	3398294	CAACCCGGGTGTGCCGAAGA	1000	+
chr2L	4004191	4004214	AGGTACAGATTGCACCACCA	1000	+
chr2L	4004228	4004251	CCGCCCACCACCCCAAGTTG	1000	+
chr2L	4004267	4004290	TCCGCCACCGCCACCAGTCA	1000	+
chr2L	4004133	4004156	CAATGATCGTGGGGTGGTGG	1000	-
chr2L	4433994	4434017	CCTATGGATCCTTTTCGCCG	1000	+
chr2L	4433994	4434017	CCGCGGCGAAAAGGATCCAT	1000	-
chr2L	4434121	4434144	TGGTAAGTGCACCATCAACC	1000	+
chr2L	4434638	4434661	TTCTCGATATTGACTCAACG	1000	+
chr2L	6060590	6060613	TCCGGCGCATTCCGATGCCA	1000	+
chr2L	6060673	6060696	GTTCATCCCCGCTCGATGCG	1000	+
chr2L	6060701	6060724	CCTGGAGTGGGTCAACAGAT	1000	+
chr2L	9367826	9367849	GTGCCACGTTGTGTTTCCTG	1000	+
chr2L	9367874	9367897	TTATGCACATGTCCCGCTTC	1000	+
chr2L	9367911	9367934	GATTGTGGCCTCCATTTTCC	1000	+
chr2L	6957176	6957199	TGCTCAAGGATCCCAGTCGT	1000	+
chr2L	6957247	6957270	CAGACTCTGGTGCGCTTTCG	1000	+
chr2L	6957285	6957308	GATGGACCCAGAAATCTATC	1000	+
chr2L	16879639	16879662	TGCTGACCTACAAGAAACTG	1000	+
chr2L	16879667	16879690	GCCACTCAATTTACGCAAAC	1000	+
chr2L	16879738	16879761	AGAAGCGGAAGACAAATCCC	1000	+
chr2L	3673246	3673269	GTGGGCAGGCGCGGCGGGTG	1000	-
chr2L	3673278	3673301	ATGGATGGGTGGCGGCGAAC	1000	-
chr2L	3678237	3678260	TACACGATGAGACTTTTGTC	1000	+
chr2L	3678237	3678260	TACACGATGAGACTTTTGTC	1000	+
chr2L	3678213	3678236	GGCAGGATGATACGAGTAGC	1000	-
chr2L	6623199	6623222	AGCCGAAAATGATGTAGTAC	1000	+
chr2L	6623172	6623195	TTGCTTTGCAAACTGTGAAT	1000	-
chr2L	4705788	4705811	GGTGATCTTGTCCAGCTCCA	1000	-
chr2L	4712293	4712316	CGTGGAGATCAACAGCCATG	1000	+
chr2L	4712324	4712347	CGGGATATGCTGATACACGT	1000	+
chr2L	156277	156300	TTTGCTACGCTTTGCCTCTT	1000	-
chr2L	156313	156336	CGCTTTGTCCCTGTTTGTGT	1000	-
chr2L	6190661	6190684	GCTCAACGCACCGACGACGA	1000	+
chr2L	6190485	6190508	CTGGAGAAGGTCGCTTCACT	1000	-
chr2L	6190525	6190548	GAGGTGGGAAAGGCACTGGC	1000	-
chr2L	6190549	6190572	CGTGGTCGTGGGTGGTGAGC	1000	-
chr2L	8915925	8915948	GCTCCAGATCCCCCTTCCAG	1000	+
chr2L	8915989	8916012	CCTCTTCAGCGGACGCTTGG	1000	+
chr2L	8916026	8916049	AACGGACCGCTGAACAGCTA	1000	+
chr2L	8915844	8915867	CTGACTGTGATTGTTTGTTG	1000	-
chr2L	7027882	7027905	GGCATGTGCAATGTGCTCGT	1000	+
chr2L	7027999	7028022	ACCATGCCCACACCTCCACC	1000	+
chr2L	7028042	7028065	GAGTCATAGATTGTGCCGCC	1000	+
chr2L	7028068	7028091	TTTCGTTATGAGGGTTTTCG	1000	+
chr2L	14924801	14924824	AAGAGGTCCACGCCAAAATA	1000	+
chr2L	14924835	14924858	TTCCAGGGCGACAACATTGA	1000	+
chr2L	14924929	14924952	TCCAAAAATGTTTCGCAAAA	1000	+
chr2L	3060015	3060038	AACGATGAGATCGCCATCAC	1000	+
chr2L	3060112	3060135	TCAACGATGATCCCCGCCGT	1000	+
chr2L	3059910	3059933	ACTTCCTCGGCGAATCGGGC	1000	-
chr2L	784455	784478	CAGCTACCTGGGCCTCCACT	1000	+
chr2L	784585	784608	ATACTATCAGATGGCGGTCC	1000	+
chr2L	784613	784636	TCCTGGCCAATCCGGTAATG	1000	+
chr2L	2993764	2993787	GTTGCCTCCGTCGGACACGT	1000	+
chr2L	2993843	2993866	ACGACAGCTTCTGTAAGCAC	1000	+
chr2L	2993901	2993924	GCCCTCGCACGACGACGTGC	1000	+
chr2L	2993928	2993951	GGTCTCGCACTTGGACTACA	1000	+
chr2L	2993979	2994002	CTGCAACAAAGTCTCGCTGC	1000	+
chr2L	22182745	22182768	AATTTCCAATCACAATTACC	1000	+
chr2L	22122092	22122115	CGAGCAGGTCGTGGGAGCCG	1000	+
chr2L	22122116	22122139	TGGTGGCGGGGCAAAGGCAG	1000	+
chr2L	22122079	22122102	GACCTGCTCGTCCACCGCTA	1000	-
chr2L	823045	823068	CCTGTGCGAGATCCCCTATC	1000	+
chr2L	823069	823092	GGACTCGATGGAGATGGCGC	1000	+
chr2L	823180	823203	GGACGAGAGCCACTTCCGCG	1000	+
chr2L	9343179	9343202	GGCCCATCAGCAGTTTGCCC	1000	+
chr2L	4969167	4969190	GGACGATGTATTTTCCGTTC	1000	+
chr2L	4969108	4969131	TACTCCTCCATGTACAGAAG	1000	-
chr2L	9435586	9435609	AAGTGCCACGCCCAGCATTC	1000	+
chr2L	9435634	9435657	GCAGCAGCGGCTTCGCCAAT	1000	+
chr2L	9435660	9435683	CCACAACGACTCCCAAAGAG	1000	+
chr2L	4977779	4977802	TTGGGATTGGCAATTATCGC	1000	+
chr2L	4977833	4977856	AAGATCCTTAACAGCAAGTC	1000	+
chr2L	4977865	4977888	CAACATTGTGGGCGTAGTGT	1000	+
chr2L	15764416	15764439	CAAGTTCCATCCGTGCGACG	1000	+
chr2L	15764498	15764521	TACTGGAAGGACGACTACAT	1000	+
chr2L	9571585	9571608	CTACAACCACCACAGTCCAA	1000	+
chr2L	9571645	9571668	CACCAACCGAGTGATGCAGG	1000	+
chr2L	9571678	9571701	CAACATCCGCTTCGTCAACC	1000	+
chr2L	9589782	9589805	GGAGATACTATGCAGAGCTT	1000	+
chr2L	9589809	9589832	AAGACAATCTACGCATTCAG	1000	+
chr2L	5011222	5011245	CTGGTGCTGTGCCTGTGCGC	1000	+
chr2L	5011202	5011225	CAGTAGTGCCACATTCCTTC	1000	-
chr2L	3790757	3790780	GCTGGCTTTTTCGACCCACT	1000	+
chr2L	3790784	3790807	GAGCCAAGAAAGTCGACAAA	1000	+
chr2L	3863615	3863638	CCGATCTGGTACTGCCGCCA	1000	+
chr2L	3863666	3863689	CCAGCAGAATCATCACAATC	1000	+
chr2L	3863719	3863742	TACTCGACTTCCACGAATCG	1000	+
chr2L	3863744	3863767	GGAGGAGGTGGAGCTGTACA	1000	+
chr2L	3863771	3863794	GATGGTCATGTGCAAGAAGC	1000	+
chr2L	9767154	9767177	CTATAGAGTAAGTCCAGTGA	1000	+
chr2L	9767208	9767231	GGCGAATAGCGAGGATGCTC	1000	+
chr2L	9791007	9791030	CACCTGCTTGAGCTGCGAAC	1000	+
chr2L	9789553	9789576	CACCTGCTTGAGCTGCGAAC	1000	-
chr2L	9791098	9791121	CAGTGCGACCTTCTGCAGCG	1000	+
chr2L	456115	456138	ATCACATTCGTGGGTGGCCA	1000	-
chr2L	456144	456167	GGCTGTTATCTCGCGAGCAG	1000	-
chr2L	22038232	22038255	GAAATATCACCCTTTTTATT	1000	+
chr2L	22038258	22038281	AATCAGGGTGCAGCTTGCTT	1000	+
chr2L	15433489	15433512	CACTACCACAGATCTTTTTG	1000	+
chr2L	15433520	15433543	CCTCGGCATTCTCTGCTGTC	1000	+
chr2L	15433557	15433580	GTTTCGCCTATTTGACGCTA	1000	+
chr2L	15433621	15433644	CCTATCCGATTTGCCAGATC	1000	+
chr2L	453311	453334	GGAGGAGTCATTTGCCGGCC	1000	+
chr2L	18813328	18813351	GGCTCTCGCACTAGTAACTG	1000	+
chr2L	5097038	5097061	TTCCGTTTCCGCTTCCAACA	1000	+
chr2L	5097068	5097091	CCGGAAGCCGCAATGGTTCG	1000	+
chr2L	1219499	1219522	CCAATCCTCATCTGCTGCCG	1000	+
chr2L	1219372	1219395	CACCCCCATGATCCCGATCA	1000	-
chr2L	9926644	9926667	AGATGGAACCTACGGCACGG	1000	+
chr2L	9926669	9926692	CTCGGCCAGCGCAAGGACAC	1000	+
chr2L	9926715	9926738	TGAAACGCAAGTACTACTCC	1000	+
chr2L	9926617	9926640	GTTGGGTCAGCGTGATATAG	1000	-
chr2L	9930752	9930775	TGGAATCATTGCCAGCCATC	1000	+
chr2L	9930816	9930839	TCCGTTCACGACAGTCACAG	1000	+
chr2L	9930881	9930904	AACTGGTCGCTACTCCCTCG	1000	+
chr2L	9930908	9930931	CGATGGTCACCGTCGCATTG	1000	+
chr2L	16657865	16657888	CGCCATCGCCGCCCAATTAT	1000	+
chr2L	2026804	2026827	TCTGCCTGAGCTGCCCCCCC	1000	+
chr2L	2026866	2026889	AAAAGCTGATCCTGCGCGAG	1000	+
chr2L	2026930	2026953	GGCCGTGGAGGTCGCCTCGC	1000	+
chr2L	3699620	3699643	AATCTGTCAACTTACGCCTG	1000	+
chr2L	3699667	3699690	CCTGTGCACACTACTCGAAT	1000	+
chr2L	3699726	3699749	TTTTCATACGGAGGCTGTGG	1000	+
chr2L	3699636	3699659	TTCCCAAAGCCATTAGCCTC	1000	-
chr2L	3701428	3701451	AGAAGTGCTATCAATCCCCT	1000	+
chr2L	11843826	11843849	TTGCCCCTGTAATCTTCGAA	1000	+
chr2L	11843891	11843914	GTGTTTTTGAGTGCACTCAG	1000	+
chr2L	4763113	4763136	CTCCGAATTATCAGATGCCC	1000	+
chr2L	4763158	4763181	CCAATGTGCCAAAAACAAAC	1000	+
chr2L	4763201	4763224	ACACAAGATGCACTTATCCA	1000	+
chr2L	16890318	16890341	GCCAGATTATATCCCACATA	1000	+
chr2L	16890352	16890375	GAGCAGTAGCTTTCCCGAGT	1000	+
chr2L	16890469	16890492	GTTCTACATGCCAAACTGCG	1000	+
chr2L	16890502	16890525	TCAGGGTCTTATTTCTTCGT	1000	+
chr2L	14740027	14740050	CACCGCAACATTTGCTGCAA	1000	+
chrUextra	224498	224521	CACCGCAACATTTGCTGCAA	1000	-
chr2L	14740027	14740050	CACCGCAACATTTGCTGCAA	1000	+
chrUextra	224498	224521	CACCGCAACATTTGCTGCAA	1000	-
chr2L	14740050	14740073	CTGTCAAATGACGATCTTCC	1000	+
chr2L	14735979	14736002	CTGTCAAATGACGATCTTCC	1000	+
chrUextra	224475	224498	CTGTCAAATGACGATCTTCC	1000	-
chr2L	14740050	14740073	CTGTCAAATGACGATCTTCC	1000	+
chr2L	14735979	14736002	CTGTCAAATGACGATCTTCC	1000	+
chrUextra	224475	224498	CTGTCAAATGACGATCTTCC	1000	-
chr2L	14740050	14740073	CTGTCAAATGACGATCTTCC	1000	+
chr2L	14735979	14736002	CTGTCAAATGACGATCTTCC	1000	+
chrUextra	224475	224498	CTGTCAAATGACGATCTTCC	1000	-
chr2L	14740050	14740073	CTGTCAAATGACGATCTTCC	1000	+
chr2L	14735979	14736002	CTGTCAAATGACGATCTTCC	1000	+
chrUextra	224475	224498	CTGTCAAATGACGATCTTCC	1000	-
chr2L	18008109	18008132	TCTGGTTGATCACCATGTGT	1000	+
chr2L	18008459	18008482	GGGCATAGTGGCCCTGTTTA	1000	+
chr2L	18008486	18008509	TTCCCGTTCGTTAACTGAAG	1000	+
chr2L	18008536	18008559	ATCCGATCGCTGACCTTGTG	1000	+
chr2L	18008576	18008599	GGATCAGCTGTCCGCCGTCG	1000	+
chr2L	18008609	18008632	TCTAGTAGAGGGCGATCGCA	1000	+
chr2L	18007648	18007671	TGCAACTTCGACATTTACAA	1000	+
chr2L	18007648	18007671	TGCAACTTCGACATTTACAA	1000	+
chr2L	18007585	18007608	GGGTTTATGGCCGGAGTCCA	1000	-
chr2L	2242726	2242749	TGCCACCTGCAACTACACGC	1000	+
chr2L	2242806	2242829	TCATACCCTTCACGAGTTCG	1000	+
chr2L	2242836	2242859	TGCAGTTCATACTCTTCAAG	1000	+
chr2L	2242870	2242893	CTGCGGAAGGGAACTGTTCG	1000	+
chr2L	14744532	14744555	GCTTTAGCTGCCAGCAACTT	1000	+
chr2L	14842615	14842638	CGCAGACTGACTTGTCGAAG	1000	+
chr2L	14842794	14842817	GCCCTCGCCAACCTCTTCAA	1000	+
chr2L	14008220	14008243	GAGGTGCACCGAATCACTCA	1000	+
chr2L	14008220	14008243	GAGGTGCACCGAATCACTCA	1000	+
chr2L	2263611	2263634	CCCAGGGGTCAGGATACCAA	1000	+
chr2L	2263637	2263660	CAACGAGCTCTTCCTGAAGG	1000	+
chr2L	2263578	2263601	CGCTCGTGGGTTTTGGGAAT	1000	-
chr2L	8891554	8891577	AGCTCTGCTCAGTCTTGCCC	1000	+
chr2L	8891514	8891537	CCACACTGGCCAGGATCAGA	1000	-
chr2L	8891538	8891561	CAGAGCTGAGGGCCACATAG	1000	-
chr2L	2285346	2285369	CCAGTGCGTCAAGAATAAGC	1000	+
chr2L	22154864	22154887	GTGTCCAAGCTTCGCTTCAG	1000	+
chr2L	22155048	22155071	GACGACTTCCCTCAGCTCGC	1000	+
chr2L	11853632	11853655	CAGTCCCACCAAAACCACAT	1000	-
chr2L	13496660	13496683	AGGCCACCTGCCACCGACGC	1000	+
chr2L	16327188	16327211	AAAGCTGGCGGCTGTGGTCA	1000	+
chr2L	16327388	16327411	CAATTTTCAAGCCCCTGACC	1000	+
chr2L	16327419	16327442	GTCACATTGGAAGGAGCGCG	1000	+
chr2L	13457676	13457699	TCGACGCAACACCACCCAGC	1000	+
chr2L	13457706	13457729	CAACAAGGTGGGCGTGCTGC	1000	+
chr2L	13457731	13457754	CCCAGTGTGGCGGATTGCTA	1000	+
chr2L	13457775	13457798	GGCCACGCCTCTACCCACTC	1000	+
chr2L	13457802	13457825	CTCCCAGCTGCACCTGCCAC	1000	+
chr2L	13459904	13459927	TATGCAGTCGATCATTCGTT	1000	+
chr2L	16232169	16232192	GAGGGGAAGGTGCCGCCATG	1000	-
chr2L	16235623	16235646	GGCAAGTGGGCCACCCAATT	1000	+
chr2L	16242196	16242219	GAAACGACTTAAATTTTTGC	1000	+
chr2L	16242220	16242243	ATTTCCTACTCAATCATCAA	1000	+
chr2L	13119710	13119733	GGGTATGATAACCGCACTTG	1000	+
chr2L	13119906	13119929	TTGTTCATCGTATAATGTTC	1000	+
chr2L	13119877	13119900	TTGTAGGCGGGTATATTGAC	1000	-
chr2L	14352187	14352210	CACTCAGACGGGCATCCATG	1000	+
chr2L	14352313	14352336	GGATAAAGTGAATGTGGCTG	1000	+
chr2L	14352183	14352206	ATGGATGCCCGTCTGAGTGC	1000	-
chr2L	17628051	17628074	TTGTAGAAGAAGAAATGTTG	1000	+
chr2L	17628080	17628103	CCCATAATTCTTGTGTGTAT	1000	+
chr2L	4411423	4411446	TCGCCAAATGAACGCTGACT	1000	+
chr2L	4437914	4437937	GAGCTTATCACAAGGTTGCC	1000	-
chr2L	10853145	10853168	GGACAACGAGGTGGCACCCA	1000	+
chr2L	10853171	10853194	ACCACAAGGAGGAGCGCCAA	1000	+
chr2L	10853224	10853247	AATATCGCTCAGTATTTGCG	1000	+
chr2L	10853286	10853309	CATGCAGGTGGTGGGTGTGC	1000	+
chr2L	3702054	3702077	TATCTGGTGACTGCTACGGA	1000	+
chr2L	3702021	3702044	TCTATGCTTTCTCGGTATGT	1000	-
chr2L	11657676	11657699	TAGATGATGAGTTTCTATTC	1000	+
chr2L	5885273	5885296	TTGACCATATTGACCATTCC	1000	+
chr2L	5885322	5885345	AGAAAATCAGCCAATATCCT	1000	+
chr2L	5885301	5885324	CTTCTCTGCCAAGGTGTGAA	1000	-
chr2L	17485967	17485990	ATCGTAATCATCATCTGATG	1000	-
chr2L	17705017	17705040	CAAAACAAGACATCGGTAAC	1000	+
chr2L	6932288	6932311	AACCTTTTTCTGTGCCCACC	1000	+
chr2L	6932342	6932365	TGCATCTTGTCCAATCGTCA	1000	+
chr2L	7693252	7693275	TAAAACTCGGTCGGATCAAC	1000	+
chr2L	5811664	5811687	AAAAACTTTAAGCCCATGTG	1000	+
chr2L	5811741	5811764	AAATTGTGTAAGAGCTGCCA	1000	+
chr2L	5811676	5811699	TGGCCATCGTAACCACACAT	1000	-
chr2L	7012434	7012457	ATTATATTGGGCGGATTTAT	1000	+
chr2L	7012490	7012513	TCTTTATGCGCCCGATGTCT	1000	+
chr2L	7013702	7013725	ACGCCACGCCTACTTGGATC	1000	+
chr2L	7013762	7013785	CAGTGCCGAACGCTTCCAGC	1000	+
chr2L	1199503	1199526	CATCCTGGGGATCACCAACC	1000	+
chr2L	1199452	1199475	TGGGGCTGGTGCGGTGGTGG	1000	-
chr2L	1199479	1199502	GCAGGACCCTTCGGTGGGTG	1000	-
chr2L	1199506	1199529	GGTCCTGGTTGGTGATCCCC	1000	-
chr2L	1200347	1200370	CATCACGGGCCACCACACCA	1000	+
chr2L	1200407	1200430	CATCATGGACCACCACACCA	1000	+
chr2L	9349718	9349741	GGCTTGCCGAAAACCTCCCG	1000	+
chr2L	9349701	9349724	CAAGCCCCACCATTACTTTT	1000	-
chr2L	9349731	9349754	AAGGTCCACTTGTCCACGGG	1000	-
chr2L	11485283	11485306	CATCACCATCGTGGCAGACA	1000	+
chr2L	11485307	11485330	GCTGGTGGACGCTGTGGACA	1000	+
chr2L	13774228	13774251	GCAACACTTCCCGTATGAAT	1000	+
chr2L	13774259	13774282	GAGGACGAATGGGATGCAAT	1000	+
chr2L	13774194	13774217	GTAGAGTGTCATGCTGACGT	1000	-
chr2L	13774225	13774248	ATTCATACGGGAAGTGTTGC	1000	-
chr2L	8152682	8152705	CTACTAAATACCGTAGTTTC	1000	+
chr2L	8152715	8152738	GACTATGGCGGCGAAATGAT	1000	+
chr2L	8152762	8152785	GATCTACGATCCTGCTCAAC	1000	+
chr2L	8152810	8152833	GCAGCATCGCAATAGCTTGG	1000	+
chr2L	8491016	8491039	TACTGGCACTCCAGAATCAG	1000	+
chr2L	8491044	8491067	CGATGAATTGATGATGCTAA	1000	+
chr2L	8491070	8491093	AGGAGATGGGTGTGATTCAT	1000	+
chr2L	1428674	1428697	GGGTTGGCAAACATGGCAGA	1000	-
chr2L	1442878	1442901	TGGCCAACTGATTGAATCAA	1000	+
chr2L	1443056	1443079	CAGAATCAGCCGAGCTCCCC	1000	+
chr2L	2620475	2620498	AGTTGCTTTGCGAATTCGTG	1000	+
chr2L	2620504	2620527	TCTACGTGTGCGGCATGCCA	1000	+
chr2L	2620528	2620551	CCGGAATATATGCTCCATGG	1000	+
chr2L	2620452	2620475	CTTGATCCCTTTGACTCAGC	1000	-
chr2L	2620521	2620544	GGAGCATATATTCCGGGCCT	1000	-
chr2L	18251557	18251580	AAAGGGAACGGAAAAGCGAG	1000	+
chr2L	18251437	18251460	GCATACGTTTGTCGTGGACA	1000	-
chr2L	18251545	18251568	CCGTTCCCTTTTCCTTTTCT	1000	-
chr2L	18251674	18251697	GCAAATTAATGCACGACAGT	1000	+
chr2L	950506	950529	AGGCCAGGCTGCAGCAGAAG	1000	-
chr2L	951595	951618	TCTGGCAAATGCGGATGTCT	1000	+
chr2L	951636	951659	GGAGCTTCTCGAACGACTTC	1000	+
chr2L	11536575	11536598	AGATGCAAATTTTGTGGTCC	1000	+
chr2L	11536626	11536649	CATAACTCAGACCGCAGCGT	1000	+
chr2L	11536652	11536675	AATTAGTTCAGCCCGGGGAC	1000	+
chr2L	11536676	11536699	TGCTCCCGCTTATCGAACGT	1000	+
chr2L	11536567	11536590	ACAAAATTTGCATCTCTCCC	1000	-
chr2L	3765550	3765573	ATTGCGTCTTCTGAATGTCT	1000	+
chr2L	3765782	3765805	GATCTGCCAGAAGTTGTGCC	1000	+
chr2L	3766950	3766973	GTGGTGGTCAAAAGCGATTC	1000	+
chr2L	3767009	3767032	TGTAGTGGCCGCCATCGAAC	1000	+
chr2L	3767036	3767059	TCCGGCGGAGAGCTCTGGCT	1000	+
chr2L	3767067	3767090	GACATTATCATCTCCGTGAA	1000	+
chr2L	11075597	11075620	GGCCACATCTCTAAAGATCG	1000	+
chr2L	11075701	11075724	GTCCAACCAAGTTCCTAGAA	1000	+
chr2L	19102244	19102267	TACTCAAACCGATTTTACTG	1000	+
chr2L	19102286	19102309	CTTCGATTGCCCAGCCGATG	1000	+
chr2L	19102171	19102194	ATAGGCAGTCAAATTGATAT	1000	-
chr2L	9291469	9291492	CGATCGGTCGCTGGGCGGCG	1000	+
chr2L	9291534	9291557	CGCGGTACGAGCTGCAGCAA	1000	+
chr2L	9291570	9291593	AGCTGCTCCTGTTCGTCCTT	1000	+
chr2L	4007758	4007781	CCTGTACTATGCAAATCCCC	1000	+
chr2L	4007790	4007813	GTCCTTGTCGCCAGTGCCGC	1000	+
chr2L	4007827	4007850	TGTTGTGGTTGTTCCCACTC	1000	+
chr2L	4007733	4007756	TCCTCGAGGATGGTTGCACT	1000	-
chr2L	4008773	4008796	TCTCTACTACGCGAATCCAT	1000	+
chr2L	4008854	4008877	ATCCGTGCCAGCAAACCAGA	1000	+
chr2L	4008959	4008982	TCTGCCACCGAAGTACGATC	1000	+
chr2L	8482503	8482526	GGTTCATCGACGAGGCATTT	1000	+
chr2L	8482527	8482550	TTTTGCTCCCCGGATCGGAT	1000	+
chr2L	8482551	8482574	CAATGTTGACTACGACGATC	1000	+
chr2L	8482575	8482598	CAGGATTGACAACTTCTATT	1000	+
chr2L	8482632	8482655	GCACAACATTCTGCACAAGC	1000	+
chr2L	4000121	4000144	AGATTCAGAGTGCGTCCTGA	1000	+
chr2L	4000165	4000188	CATTCTGTATGTCCGCTCAA	1000	+
chr2L	4647301	4647324	ATAGGGCTCTCCGCATAAAT	1000	+
chr2L	4647246	4647269	ACTTTATCAAAAGGCACTGA	1000	-
chr2L	4647311	4647334	TACATGACTGCCGATTTATG	1000	-
chr2L	4647417	4647440	CAAGTCAATGGTCTGGCCAA	1000	+
chr2L	7228070	7228093	AAACGAAGGTGTGCAGTCTT	1000	+
chr2L	3576355	3576378	CTCTTCCCGCACGCGCCGCT	1000	+
chr2L	3576379	3576402	AAGAATGCTCCACTCTTGGC	1000	+
chr2L	16004774	16004797	TGTTTCGCACCCACGCCCTG	1000	+
chr2L	16004709	16004732	GGCGATATTGTAGGAGGCAC	1000	-
chr2L	16004741	16004764	AATCGCAGTGTCGACAGGCG	1000	-
chr2L	13420341	13420364	CATTGCGATGGAGGCCATGA	1000	+
chr2L	13176605	13176628	AAACTTACACTTTTGCACGT	1000	+
chr2L	13176594	13176617	AAGTGTAAGTTTGCATCCAG	1000	-
chr2L	13176809	13176832	ATTTTGCCCGCTAAATCACC	1000	+
chr2L	5046620	5046643	TGTTTCGACTGTCGTGTCCG	1000	+
chr2L	5046701	5046724	ACCGGTGCCCATTCTGCAGT	1000	+
chr2L	5046765	5046788	GATTACACCTGCACCATTTT	1000	+
chr2L	5047156	5047179	ACAGCAGACGTTAAGCGACA	1000	+
chr2L	13271433	13271456	GGAGCGGATGGCCAAGCGGT	1000	+
chr2L	13271464	13271487	GCCCAATCGGAAGGAGCAAC	1000	+
chr2L	13271506	13271529	CCCGCCCAGCCACAGTCGCC	1000	+
chr2L	13271536	13271559	GGTGGTGCAGCCAGTTCGAT	1000	+
chr2L	2424940	2424963	ACGAGTATCGCTGCATGTGC	1000	+
chr2L	2424863	2424886	GCATCGTGATGGGGATCCCT	1000	-
chr2L	2424929	2424952	AGCGATACTCGTCACAGACC	1000	-
chr2L	1037504	1037527	GAAGCCTCTCCCTCACCAAG	1000	+
chr2L	1037557	1037580	GCAAAAACCAAACGTCGCAA	1000	+
chr2L	1037584	1037607	TCAGAAGGAGATCTCCAGTT	1000	+
chr2L	20531284	20531307	CCATGCTCTCCATGTTCTCC	1000	+
chr2L	20531221	20531244	TACCCAAACCGAACTGAACT	1000	-
chr2L	16330117	16330140	CGTCCCCAGTTCGGATTCGG	1000	+
chr2L	16330192	16330215	TTCGGTGGTTTCGGTTCCTT	1000	+
chr2L	16330219	16330242	CAGCAACAGCAGGAAAGTTT	1000	+
chr2L	16330258	16330281	GGTCAGCAGCAACAAGAGTT	1000	+
chr2L	11663342	11663365	TTCACGGAATGGAATGGAAC	1000	+
chr2L	11663367	11663390	GACGTTGTGATGAAATGGGA	1000	+
chr2L	16353111	16353134	CTAAAAACAGCACACACAAC	1000	-
chr2L	16353227	16353250	TTTTCAGTGCGAGTGCAGCG	1000	+
chr2L	16353255	16353278	TCGAAGGGGTTACAAGGCCA	1000	+
chr2L	5884176	5884199	CTCTGAATTGCAGCAACCTG	1000	+
chr2L	7182600	7182623	TCTCAGTTTATTCCTCATTT	1000	+
chr2L	14027174	14027197	GTATTCGGATCTGCCCGCCT	1000	+
chr2L	14027237	14027260	TCTTACGTTTGGCGAGTACC	1000	+
chr2L	11834170	11834193	CAGTTAGGACGACAAATGCC	1000	-
chr2L	11834196	11834219	GCAAAGGGGTCTTGTGACTT	1000	-
chr2L	11834740	11834763	AAAATCTCTGAGCCTGTCTG	1000	+
chr2L	11834714	11834737	ACACGGGCAACGAGATTTTT	1000	-
chr2L	6091717	6091740	CTATCCCGTGCAACAGTCGA	1000	+
chr2L	6091675	6091698	TATTTTGCGGAGGCTGCTGT	1000	-
chr2L	16043089	16043112	TGTTGAAATCTCTCGACGAA	1000	-
chr2L	16043139	16043162	CGAATTGGATGGCCTCGACG	1000	-
chr2L	16043163	16043186	AGATGGCGTGCGAGAGGTCC	1000	-
chr2L	16043193	16043216	TGAGATTAAATAGGCCCTGG	1000	-
chr2L	9890965	9890988	GCGAACGAGCACAGCTCCTG	1000	+
chr2L	9891029	9891052	CGCGAGCGATACAATCCCAT	1000	+
chr2L	9890955	9890978	TGTGCTCGTTCGCCAGGGAT	1000	-
chr2L	1129914	1129937	GGACGTGTGGCAAGTGTGCC	1000	+
chr2L	1129992	1130015	CTTCCAAAGCCAACTGCGCG	1000	+
chr2L	1134913	1134936	TGTGCCTCAGCCTTCCAATC	1000	+
chr2L	1134947	1134970	CTCCGTGCTCGCCCAAGACA	1000	+
chr2L	1134887	1134910	TCAGTGCCAGGACTACCAGC	1000	-
chr2L	16488310	16488333	AACTACTACAACCACGCCTG	1000	+
chr2L	9921803	9921826	TCCCTGCGATCCCTTGCCAA	1000	+
chr2L	9921880	9921903	TCTGTCAATGAACCTGCCAC	1000	+
chr2L	9921956	9921979	ATTGAGAGCAACAAGAGCCG	1000	+
chr2L	9920435	9920458	CGCCACCAAGCTGACCACAG	1000	+
chr2L	9920516	9920539	CCAAAATGTCCAGCTGCTTT	1000	+
chr2L	9920404	9920427	TAATCTACTTGGAGCCCCGT	1000	-
chr2L	9918942	9918965	TGCCACCAAGTTGACCACAG	1000	+
chr2L	9918986	9919009	TCGCCACCCTCACGATGAAC	1000	+
chr2L	9919069	9919092	ATCGAGAGCAATAAGAGTCG	1000	+
chr2L	9918911	9918934	CATACGGTTGGAGCCAGCAC	1000	-
chr2L	9939033	9939056	TTACGCCCAGAGATGTATTG	1000	+
chr2L	9939088	9939111	CTTCGCCAAGCACATTGCAC	1000	+
chr2L	9939130	9939153	TCACGTGTTGCCCAAGACGA	1000	+
chr2L	9939160	9939183	CTCTGACTTCTTTCCCATCA	1000	+
chr2L	9939184	9939207	CGACCGGTACTTTCAGCGGA	1000	+
chr2L	16607562	16607585	TGCAGCGTGTCCAAAGTTGT	1000	+
chr2L	16607605	16607628	GGCAGCCAGCTGTTGTGTTT	1000	+
chr2L	9957678	9957701	TCCAGTGATGCTTCCCACAA	1000	+
chr2L	9957745	9957768	AGGCGCAGGGCTCGATGACC	1000	+
chr2L	14761002	14761025	GTCTCACTTGCTGCAAAAGC	1000	+
chr2L	14761050	14761073	GTTTCGCCACTTTAACTCCG	1000	+
chr2L	14766076	14766099	TAACGTACTACACTGCCAAA	1000	+
chr2L	14766164	14766187	GCTGCGCAAGCTGAACTCCT	1000	+
chr2L	14766236	14766259	GATGATGATTGCTTCGCATC	1000	+
chr2L	11091598	11091621	ACGCGGAACAGCCGGTGGAC	1000	+
chr2L	11091633	11091656	CCGAACAAACGTACATCGTC	1000	+
chr2L	11091670	11091693	CTATGAACACCGAGATTCCC	1000	+
chr2L	9954720	9954743	AATCGATGAACTACCTCAGC	1000	+
chr2L	9954749	9954772	ATCTGGATGATGAGCTGCAG	1000	+
chr2L	10007633	10007656	GTTAAACATGGCTGAGAACC	1000	+
chr2L	10007669	10007692	CGTCACCAGCATCACCAACG	1000	+
chr2L	1147907	1147930	AGAGTGGCGCCAAGAAGCGA	1000	+
chr2L	1147950	1147973	GAACAACTGTGACCGAGCGC	1000	+
chr2L	11130909	11130932	CAGGTGCTGAGCAGTTCCGA	1000	+
chr2L	11130933	11130956	GAGGGAGACTGTGATGGTGA	1000	+
chr2L	11131002	11131025	CAAATAACAAACGATTGTGT	1000	+
chr2L	11131026	11131049	GAAGGGGTGCAAGCGGAGGA	1000	+
chr2L	1150945	1150968	GGGCCGCATACATCACATCC	1000	+
chr2L	1150969	1150992	CACCGGAAACATCTGCACCA	1000	+
[truncated: 41,580 more rows]
