# Supplementary material for: A Genome-Wide CRISPR Library for High-Throughput Genetic Screening in Drosophila Cells
Source: J Genet Genomics. 2015 Jun 20;42(6):301–9. doi: 10.1016/j.jgg.2015.03.011 (PMC4508376; doi:10.1016/j.jgg.2015.03.011)
Supplement: Supplementary file 4 [file mmc4.zip › 3_sgRNA_library_designed.out]

"Gene_name,exon position,index,PAM"	"Guide RNA position, strand, PAM"	Guide RNA sequence
"Arf102F-cds,chr4:1144891..1144957,2,TGG"	"4,1144934,1144957,+,TGG"	AAAACAAATGCGTATTCTTA
"Arf102F-cds,chr4:1145062..1145324,1,TGG"	"4,1145089,1145112,+,TGG"	TATTCTGTACAAATTAAAGC
"Arf102F-cds,chr4:1145062..1145324,3,AGG"	"4,1145120,1145143,+,AGG"	GTAACCACCATACCAACCAT
"Arf102F-cds,chr4:1145062..1145324,5,TGG"	"4,1145169,1145192,+,TGG"	AGAATATATGTTTTACCGTT
"Arf102F-cds,chr4:1145062..1145324,9,TGG"	"4,1145205,1145228,+,TGG"	AAGACAAAATTCGCCCGTTG
"ATPsyn-beta-cds,chr4:1053533..1053844,1,AGG"	"4,1053539,1053562,+,AGG"	CCATGCTGCCAAGGCTGCAA
"ATPsyn-beta-cds,chr4:1053533..1053844,3,TGG"	"4,1053569,1053592,+,TGG"	TGCCGCAAATGGAAAGATTG
"ATPsyn-beta-cds,chr4:1053533..1053844,5,TGG"	"4,1053632,1053655,-,CTT"	ACCGCCCATTCTGAATGCCT
"ATPsyn-beta-cds,chr4:1053533..1053844,6,CGG"	"4,1053658,1053681,+,CGG"	AAGTAGACAACCGTTCTCCT
"ATPsyn-beta-cds,chr4:1053533..1053844,9,TGG"	"4,1053686,1053709,+,TGG"	GCTAGAGGTGGCCCAGCACT
"bt-cds,chr4:746343..746655,2,CGG"	"4,746434,746457,+,CGG"	GCTATTGTCATCCCCGAAAC
"bt-cds,chr4:746343..746655,4,CGG"	"4,746507,746530,+,CGG"	AAATTTAAAATTCAACCCGT
"bt-cds,chr4:746343..746655,6,TGG"	"4,746533,746556,+,TGG"	AAATAAGTATACGGTTGTAT
"bt-cds,chr4:746343..746655,7,CGG"	"4,746557,746580,+,CGG"	GCTTGACGATGTAGTTGAAA
"bt-cds,chr4:746343..746655,9,CGG"	"4,746596,746619,+,CGG"	AGTCAAAGCAAAGAACAAGT
"CaMKI-cds,chr4:470997..471135,5,CGG"	"4,471068,471091,+,CGG"	TATAAGACAGATACTAGAAG
"CaMKI-cds,chr4:470997..471135,7,CCT"	"4,471040,471063,-,CCT"	ACACAGAAAAGGACGCTTCT
"CaMKI-cds,chr4:471816..472080,1,TGG"	"4,471854,471877,+,TGG"	AAAATTATGATTAGCGATTT
"CaMKI-cds,chr4:471816..472080,4,TGG"	"4,471878,471901,+,TGG"	TTATCTAAAATGGAGGATTC
"CaMKI-cds,chr4:471816..472080,8,AGG"	"4,471908,471931,+,AGG"	GCTACAGCCTGTGGGACTCC
"Caps-cds,chr4:1236896..1237236,3,AGG"	"4,1236940,1236963,+,AGG"	GTTCCTAACGTTTCATCAAA
"Caps-cds,chr4:1236896..1237236,4,AGG"	"4,1236964,1236987,+,AGG"	CGTCTTACAAATACGACCAA
"Caps-cds,chr4:1236896..1237236,5,TGG"	"4,1236988,1237011,+,TGG"	ACAAGTGCCGTTTCTATAAT
"Caps-cds,chr4:1236896..1237236,8,AGG"	"4,1237012,1237035,+,AGG"	GGATCTGCAGGATCCGTCGT
"Caps-cds,chr4:1236896..1237236,10,CGG"	"4,1237054,1237077,+,CGG"	GGCTCTAATACAGATTTGAT
"CG11155-cds,chr4:1147435..1147567,3,CCT"	"4,1147487,1147510,-,CCT"	TAAAAAAATATGTTGTTCGT
"CG11155-cds,chr4:1147435..1147567,4,CCA"	"4,1147522,1147545,-,CCA"	TCCTCGTAATTTCTAATGCC
"CG11155-cds,chr4:1147628..1148041,1,AGG"	"4,1147682,1147705,+,AGG"	CGCAATATACCGTATAAATA
"CG11155-cds,chr4:1147628..1148041,2,TGG"	"4,1147712,1147735,+,TGG"	TCTTCTTCCCAATACACAAT
"CG11155-cds,chr4:1147628..1148041,3,AGG"	"4,1147766,1147789,+,AGG"	CTCGTTTCGCACTACTAAAA
"CG11231-cds,chr4:820197..820553,6,AGG"	"4,820233,820256,+,AGG"	CAAGGACGCTGGAGTCACTA
"CG11231-cds,chr4:820197..820553,9,TGG"	"4,820288,820311,+,TGG"	GCTTGTCATCGAATCGTCAT
"CG11231-cds,chr4:820197..820553,14,TGG"	"4,820320,820343,+,TGG"	AGGTCACGGGACCGATGTTC
"CG11231-cds,chr4:820197..820553,15,CGG"	"4,820360,820383,+,CGG"	TGTTCTAAGCCTTGCTCTTC
"CG11231-cds,chr4:820197..820553,18,AGG"	"4,820402,820425,+,AGG"	CCTCGCAAACACAGCTATCA
"CG11360-cds,chr4:701335..701761,3,AGG"	"4,701455,701478,+,AGG"	TACCACTATCCGACGATCCG
"CG11360-cds,chr4:701335..701761,6,TGG"	"4,701486,701509,+,TGG"	ATTGGCATTGGAACTATCAT
"CG11360-cds,chr4:701335..701761,8,AGG"	"4,701574,701597,+,AGG"	GCACGAAGTGACTTTGAAAT
"CG11360-cds,chr4:701335..701761,10,CGG"	"4,701606,701629,+,CGG"	CAGCACGCTACCAATTCCAT
"CG11360-cds,chr4:701335..701761,11,CGG"	"4,701637,701660,+,CGG"	TGTCTTCTATTACCGAATGC
"CG1674-cds,chr4:257021..257101,1,CGG"	"4,257037,257060,+,CGG"	ATCCAGTGCATCTGATTTGA
"CG1674-cds,chr4:257895..258185,1,CGG"	"4,257908,257931,+,CGG"	CCAAATTCTGAACATTATAT
"CG1674-cds,chr4:257895..258185,2,AGG"	"4,257935,257958,+,AGG"	AGATATAAATATAAAAGCAC
"CG1674-cds,chr4:257895..258185,3,TGG"	"4,257995,258018,+,TGG"	CATTCAGAAACAGAATGATC
"CG1674-cds,chr4:257895..258185,4,TGG"	"4,258074,258097,-,CTT"	AAACAAAATGAATGTCAAAG
"CG1732-cds,chr4:650462..650605,5,TGG"	"4,650520,650543,+,TGG"	TATTGAAATGAGTAAAGAAT
"CG1732-cds,chr4:650462..650605,7,CGG"	"4,650562,650585,+,CGG"	GTCCAGCTCACCTACAACTA
"CG1732-cds,chr4:650462..650605,8,CCG"	"4,650474,650497,-,CCG"	CAAGCGATGGTGACGGAGGA
"CG1732-cds,chr4:650462..650605,9,CCA"	"4,650544,650567,-,CCA"	CACAACCAGCTTGCAGTCCA
"CG1732-cds,chr4:650462..650605,12,CCT"	"4,650572,650595,-,CCT"	ACAACTACGGACACGTCCAA
"CG1909-cds,chr4:604562..604644,1,TGG"	"4,604592,604615,+,TGG"	CGTTTACTTACATCACCTGA
"CG1909-cds,chr4:604562..604644,3,CCC"	"4,604564,604587,-,CCC"	ACCAAGCCAGAATCTGTCTG
"CG1909-cds,chr4:604562..604644,7,CCT"	"4,604607,604630,-,CCT"	GATGGATCTCGTTACCTATT
"CG1909-cds,chr4:605388..605557,1,CGG"	"4,605396,605419,+,CGG"	ACTTAGATGAGAGTTTTTCG
"CG1909-cds,chr4:605388..605557,6,AGG"	"4,605428,605451,+,AGG"	TATGGATCTAGTCCAGATGT
"CG32000-cds,chr4:157552..157793,4,TGG"	"4,157599,157622,+,TGG"	TGGGCATGCATCTTCTTAAC
"CG32000-cds,chr4:157552..157793,6,TGG"	"4,157627,157650,+,TGG"	TGTTGCGCCTCGTGTTACAT
"CG32000-cds,chr4:157552..157793,8,TGG"	"4,157673,157696,+,TGG"	CACTTGCTCTCAATGTTCAT
"CG32000-cds,chr4:157552..157793,13,AGG"	"4,157703,157726,+,AGG"	AGAACAGGTTTTGGTAACAG
"CG32000-cds,chr4:157552..157793,15,CCT"	"4,157634,157657,-,CCT"	CGTGTTACATTGGTGGCGTC
"CG32006-cds,chr4:172377..172756,2,AGG"	"4,172411,172434,+,AGG"	TGTTACATTACAATCATGTA
"CG32006-cds,chr4:172377..172756,3,AGG"	"4,172438,172461,+,AGG"	GAATTTATTATCACTAGAAG
"CG32006-cds,chr4:172377..172756,6,TGG"	"4,172479,172502,+,TGG"	GCGAGCTAACCAACCTTAAT
"CG32006-cds,chr4:172377..172756,7,TGG"	"4,172506,172529,+,TGG"	TGAGAAATCAAAATTTAACT
"CG32006-cds,chr4:172377..172756,8,AGG"	"4,172554,172577,+,AGG"	CCGAAATTTTAAATTCGAAA
"CG32850-cds,chr4:340078..340425,1,TGG"	"4,340173,340196,+,TGG"	GTGAAAATTGCAAAGCGAAT
"CG32850-cds,chr4:340078..340425,2,AGG"	"4,340197,340220,+,AGG"	TTAATGCAGTACTTGCCAAT
"CG32850-cds,chr4:340078..340425,5,TGG"	"4,340247,340270,+,TGG"	ACGAGAATGTGTTATCTGCA
"CG32850-cds,chr4:340078..340425,6,TGG"	"4,340324,340347,+,TGG"	ATGTTAATTGTATAGATGAT
"CG32850-cds,chr4:340078..340425,7,CCC"	"4,340103,340126,-,CCC"	TTCCACGTCGTCTTCGACAA
"CG33521-cds,chr4:1208361..1208506,1,TGG"	"4,1208398,1208421,+,TGG"	CAAGAAACCCGTGTACAAAA
"CG33521-cds,chr4:1208361..1208506,3,AGG"	"4,1208461,1208484,-,CCA"	TAAAACGTGCTTACGTTGCA
"CG33521-cds,chr4:1208361..1208506,5,CCT"	"4,1208369,1208392,-,CCT"	GAGAAGGTTGAAAACTGCCA
"CG33521-cds,chr4:1208361..1208506,8,CCC"	"4,1208405,1208428,-,CCC"	GTGTACAAAATGGAGGAAGT
"CG33521-cds,chr4:1208361..1208506,10,CCA"	"4,1208461,1208484,-,CCA"	TAAAACGTGCTTACGTTGCA
"Crk-cds,chr4:231208..231301,1,CGG"	"4,231224,231247,+,CGG"	TTTTGATGAACGAACGCGAG
"Crk-cds,chr4:231208..231301,4,AGG"	"4,231262,231285,+,AGG"	CGTGATAGTAACTCGATAGC
"Crk-cds,chr4:232480..232519,1,AGG"	"4,232485,232508,+,AGG"	GATGATTTACCTTTTCAAAG
"Crk-cds,chr4:232480..232519,1,AGG"	"4,236799,236822,+,AGG"	GATGATTTACCTTTTCAAAG
"Crk-cds,chr4:232480..232519,2,CCT"	"4,232494,232517,-,CCT"	TTTCAAAGAGGTGAAGTTTT
"Eph-cds,chr4:632139..632281,2,TGG"	"4,632243,632266,+,TGG"	AATTTCAATTCACTTTAAAT
"Eph-cds,chr4:632139..632281,4,CCC"	"4,632140,632163,-,CCC"	TCAAGTCTGCGTTTTACAAA
"Eph-cds,chr4:632139..632281,6,CCA"	"4,632172,632195,-,CCA"	ATTAGCGAGCAAAACAGATC
"Eph-cds,chr4:632353..632432,1,TGG"	"4,632370,632393,+,TGG"	CTCGAGAAGCTACATTAGAG
"Eph-cds,chr4:632353..632432,4,AGG"	"4,632408,632431,+,AGG"	GGACCTCAAGCCCAAACACC
"Ephrin-cds,chr4:594375..595054,2,CGG"	"4,594435,594458,+,CGG"	TTCATGACAGTTGTCAACGT
"Ephrin-cds,chr4:594375..595054,5,CGG"	"4,594525,594548,-,CTT"	TCCCCAATTGCAAATCTCAC
"Ephrin-cds,chr4:594375..595054,7,TGG"	"4,594572,594595,+,TGG"	CATAAAGTTCAGCTATACTC
"Ephrin-cds,chr4:594375..595054,8,AGG"	"4,594605,594628,+,AGG"	AGCATTAAGCTGTACGTGCC
"Ephrin-cds,chr4:594375..595054,9,AGG"	"4,594640,594663,+,AGG"	TATCCCAAAAATTCGACATA
"ey-cds,chr4:734670..735138,4,CGG"	"4,734702,734725,+,CGG"	AGCGGTGGCGCAAGCAACTC
"ey-cds,chr4:734670..735138,11,CGG"	"4,734742,734765,+,CGG"	AGGCGATTTACGAGAAGCTT
"ey-cds,chr4:734670..735138,12,AGG"	"4,734768,734791,+,AGG"	TTAAATACTCAGCACGCTGC
"ey-cds,chr4:734670..735138,15,TGG"	"4,734806,734829,+,TGG"	GCCTGCCAGAGCAGCGCCCT
"ey-cds,chr4:734670..735138,17,AGG"	"4,734831,734854,+,AGG"	GGTCAATCACCCAACCACCT
"Hcf-cds,chr4:381317..381632,3,CGG"	"4,381366,381389,+,CGG"	ATCGGCATCTGATCTCAATT
"Hcf-cds,chr4:381317..381632,5,TGG"	"4,381417,381440,+,TGG"	TTTTGCTAATCGAATTTCTA
"Hcf-cds,chr4:381317..381632,9,TGG"	"4,381447,381470,+,TGG"	TGTCCCTGATGGGCACCAGC
"Hcf-cds,chr4:381317..381632,11,TGG"	"4,381473,381496,+,TGG"	GCAACTTAACCGGATTTCGA
"Hcf-cds,chr4:381317..381632,13,TGG"	"4,381520,381543,+,TGG"	CCGCAGCCCCGCCCGAGACA
"JYalpha-cds,chr4:24053..24477,1,TGG"	"U,5510318,5510341,+,TGG"	GGTGAAATTGTTGCTGTTAC
"JYalpha-cds,chr4:24053..24477,2,TGG"	"4,24064,24087,+,TGG"	ATTGTTGCTGTTACTGGCGA
"JYalpha-cds,chr4:24053..24477,2,TGG"	"U,5510324,5510347,+,TGG"	ATTGTTGCTGTTACTGGCGA
"JYalpha-cds,chr4:24053..24477,3,CGG"	"4,24081,24104,+,CGG"	CGATGGTGTGAATGACTCTC
"JYalpha-cds,chr4:24053..24477,4,TGG"	"U,5510363,5510386,+,TGG"	GCATTAAAAAGAGCCGATAT
"Kif3C-cds,chr4:1169615..1169839,1,CGG"	"4,1169703,1169726,+,CGG"	TTATAATATGAAAACTGACA
"Kif3C-cds,chr4:1169615..1169839,2,AGG"	"4,1169755,1169778,+,AGG"	TTAGTTGAGAGTACAATCGA
"Kif3C-cds,chr4:1169615..1169839,4,CGG"	"4,1169782,1169805,+,CGG"	AATGGAACCATTTTTGCTTA
"Kif3C-cds,chr4:1169615..1169839,8,CCG"	"4,1169645,1169668,-,CCG"	TGACTAATCCATCAGCTCGC
"Kif3C-cds,chr4:1169615..1169839,10,CCA"	"4,1169789,1169812,-,CCA"	TTTTTGCTTACGGTCAAACA
"mGluR-cds,chr4:959056..959743,3,AGG"	"4,959135,959158,+,AGG"	TCCTAGTAACACACATACTC
"mGluR-cds,chr4:959056..959743,4,TGG"	"4,959160,959183,+,TGG"	TCAGTGTCTGTTTCTCTGCC
"mGluR-cds,chr4:959056..959743,8,CGG"	"4,959189,959212,+,CGG"	TATACTTGGTGGGCTATTTC
"mGluR-cds,chr4:959056..959743,11,CGG"	"4,959220,959243,+,CGG"	AAAGGTGAAGGTGCCCCTTG
"mGluR-cds,chr4:959056..959743,15,TGG"	"4,959255,959278,+,TGG"	TAATAGGGGAGTTCAACGCC
"Mitf-cds,chr4:1223420..1223750,2,TGG"	"4,1223534,1223557,+,TGG"	CCAAAAATGCATCTATTGTT
"Mitf-cds,chr4:1223420..1223750,9,CGG"	"4,1223560,1223583,+,CGG"	TGGGCAGGGGCTTATGGAAT
"Mitf-cds,chr4:1223420..1223750,11,TGG"	"4,1223594,1223617,+,TGG"	AGCGGTAGTACCAGTGCTTG
"Mitf-cds,chr4:1223420..1223750,14,TGG"	"4,1223641,1223664,+,TGG"	AATGTCACAGTTAGTGCAAA
"Mitf-cds,chr4:1223420..1223750,15,TGG"	"4,1223666,1223689,+,TGG"	AATTTAATTGATTCGTCAAG
"pan-cds,chr4:115049..115241,2,AGG"	"4,115144,115167,+,AGG"	TGCGTTCATGCTCTATATGA
"pan-cds,chr4:115049..115241,4,AGG"	"4,115183,115206,+,AGG"	TGTTGCTGAATGCACTCTGA
"pan-cds,chr4:115049..115241,6,AGG"	"4,115211,115234,+,AGG"	GCTGCGATTAATCAGATTTT
"pan-cds,chr4:115049..115241,8,CCT"	"4,115051,115074,-,CCT"	GGAAGCAAAGCACACATCAA
"pan-cds,chr4:115049..115241,9,CCA"	"4,115092,115115,-,CCA"	AGGAGACAACAAATGATAAA
"Pur-alpha-cds,chr4:581097..581209,1,TGG"	"4,581100,581123,+,TGG"	AAGCGGCGTCGAACAGGAAT
"Pur-alpha-cds,chr4:581097..581209,2,TGG"	"4,581142,581165,+,TGG"	ACAATCTAAACGATTTTATT
"Pur-alpha-cds,chr4:581097..581209,4,AGG"	"4,581178,581201,+,AGG"	TAGAAGAGGCCGTTTTATAA
"Pur-alpha-cds,chr4:581344..581446,1,TGG"	"4,581357,581380,+,TGG"	TAGACGAAGTCAAATTTACT
"Pur-alpha-cds,chr4:581344..581446,2,CCG"	"4,581395,581418,-,CCG"	AATTTCGTGACCATTTATCC
"Rad23-cds,chr4:329204..329705,4,TGG"	"4,329433,329456,+,TGG"	CGCTGAATCTAATTTGCTTA
"Rad23-cds,chr4:329204..329705,6,TGG"	"4,329466,329489,+,TGG"	CAACCAAACAGTCCTATCAA
"Rad23-cds,chr4:329204..329705,10,AGG"	"4,329493,329516,+,AGG"	AATGGGTTACCCAAGAGAGC
"Rad23-cds,chr4:329204..329705,12,CGG"	"4,329529,329552,+,CGG"	GGCTGCTAGTTATAACAACC
"Rad23-cds,chr4:329204..329705,13,TGG"	"4,329557,329580,+,TGG"	GCCGTTGAATATCTCATTAA
"Rfabg-cds,chr4:1085734..1085809,3,CCT"	"4,1085771,1085794,-,CCT"	AGCTTCTGTGCTTTTAACAA
"Rfabg-cds,chr4:1086566..1093731,1,CGG"	"4,1086573,1086596,+,CGG"	GGACTTTTGAAGTACATACC
"Rfabg-cds,chr4:1086566..1093731,2,TGG"	"4,1086615,1086638,+,TGG"	TTCGACAGTATTTTAACTAT
"Rfabg-cds,chr4:1086566..1093731,3,CGG"	"4,1086669,1086692,+,CGG"	GATACAAGTCTTAAAGTGTC
"Rfabg-cds,chr4:1086566..1093731,4,AGG"	"4,1086693,1086716,+,AGG"	TCTGCAAAAATTTTTGCGAA
"RhoGAP102A-cds,chr4:276143..278030,4,AGG"	"4,276191,276214,+,AGG"	CCATGGCGGCCGTTAAAAAA
"RhoGAP102A-cds,chr4:276143..278030,8,AGG"	"4,276222,276245,+,AGG"	GTTAGATATAGCACTTGACG
"RhoGAP102A-cds,chr4:276143..278030,10,AGG"	"4,276259,276282,+,AGG"	AAAATATGGTCGTTGCCATT
"RhoGAP102A-cds,chr4:276143..278030,11,AGG"	"4,276313,276336,+,AGG"	TTTGCGAGTGAGCACTCCGA
"RhoGAP102A-cds,chr4:276143..278030,13,AGG"	"4,276360,276383,+,AGG"	TCGTCGCAGCACAAAAGACA
"Slip1-cds,chr4:684481..684966,1,AGG"	"4,684490,684513,+,AGG"	ACGATATTAGTCATTTGTCG
"Slip1-cds,chr4:684481..684966,3,TGG"	"4,684588,684611,+,TGG"	TTAGATTTAGAATTAAAACA
"Slip1-cds,chr4:684481..684966,4,TGG"	"4,684614,684637,+,TGG"	CAATGCCAAAATATCAAAAG
"Slip1-cds,chr4:684481..684966,6,AGG"	"4,684660,684683,+,AGG"	CTAACTGACAAGTCAGCAGA
"Slip1-cds,chr4:684481..684966,8,TGG"	"4,684746,684769,+,TGG"	AATCGAGACGAAAACTCCTG
"sv-cds,chr4:1122560..1122725,4,TGG"	"4,1122617,1122640,+,TGG"	TGTCGTTCGTCAGCGTATTG
"sv-cds,chr4:1122560..1122725,9,CGG"	"4,1122678,1122701,+,CGG"	CGTCAATTACGTGTTAGTCA
"sv-cds,chr4:1122560..1122725,10,CCC"	"4,1122605,1122628,-,CCC"	ACTTCCCGATGTCGTTCGTC
"sv-cds,chr4:1122560..1122725,14,CCC"	"4,1122646,1122669,-,CCC"	ATAATGGGGTCCGCCCATGT
"sv-cds,chr4:1124161..1124358,1,TGG"	"4,1124167,1124190,+,TGG"	GAGACTGGTAGTTTTAAAGC
"toy-cds,chr4:1010878..1011128,5,TGG"	"4,1010925,1010948,+,TGG"	GTCGGGCAGAGTACTCTATT
"toy-cds,chr4:1010878..1011128,10,CGG"	"4,1010949,1010972,+,CGG"	TGCTCCACGGCGGGCCATAG
"toy-cds,chr4:1010878..1011128,14,TGG"	"4,1010982,1011005,+,TGG"	CTGGGCGGCGTATATGTTAA
"toy-cds,chr4:1010878..1011128,16,TGG"	"4,1011026,1011049,+,TGG"	GCGTCAAAAAATTGTCGAAT
"toy-cds,chr4:1010878..1011128,18,CGG"	"4,1011081,1011104,+,CGG"	AGAATACTACAAGTGTCCAA
"yellow-h-cds,chr4:248631..248866,2,TGG"	"4,248711,248734,+,TGG"	CCAGTTTTCCAAACACTTGA
"yellow-h-cds,chr4:248631..248866,3,TGG"	"4,248767,248790,+,TGG"	CTTACAGAGTGAAAGTCAAC
"yellow-h-cds,chr4:248631..248866,5,TGG"	"4,248794,248817,+,TGG"	CGTTTATGAATGGAAATATT
"yellow-h-cds,chr4:248631..248866,6,TGG"	"4,248843,248866,+,TGG"	CGCCAACAATCTATTTTAAA
"yellow-h-cds,chr4:248631..248866,7,CCA"	"4,248711,248734,-,CCA"	GTTTTCCAAACACTTGATGG
"zfh2-cds,chr4:542130..543730,3,TGG"	"4,542162,542185,+,TGG"	AAAATAGTTTACAATCTTGA
"zfh2-cds,chr4:542130..543730,4,TGG"	"4,542198,542221,+,TGG"	ATCGCCACAGATAATACCAA
"zfh2-cds,chr4:542130..543730,10,TGG"	"4,542231,542254,+,TGG"	GGGTCTGGCCAAAATTGTTA
"zfh2-cds,chr4:542130..543730,11,AGG"	"4,542266,542289,+,AGG"	TTCACTAAAGAACCTGTCAA
"zfh2-cds,chr4:542130..543730,16,AGG"	"4,542343,542366,+,AGG"	GAGAGCAAAGCGATAACAAG
"a5-cds,chr2L:1329178..1329324,4,AGG"	"2L,1329215,1329238,+,AGG"	TATTTGCCTGGCTCGCAGCC
"a5-cds,chr2L:1329178..1329324,6,AGG"	"2L,1329248,1329271,+,AGG"	GAATGTCAGAAGGATAATGA
"a5-cds,chr2L:1329178..1329324,9,TGG"	"2L,1329275,1329298,+,TGG"	GGAGGTGATCCCAGAAATTT
"a5-cds,chr2L:1329178..1329324,12,AGG"	"2L,1329301,1329324,+,AGG"	AGCCTCCGAGGGAGTTACTT
"a5-cds,chr2L:1329178..1329324,13,CCT"	"2L,1329189,1329212,+,GGG"	GCATTGCATTTGTTATTCCT
"Aatf-cds,chr2L:6717711..6719074,4,AGG"	"2L,6717778,6717801,+,AGG"	GAACGAGAGCGACAGCGCAG
"Aatf-cds,chr2L:6717711..6719074,7,AGG"	"2L,6717803,6717826,+,AGG"	TCGGACTTCGATGTGGCCAC
"Aatf-cds,chr2L:6717711..6719074,12,AGG"	"2L,6717829,6717852,+,AGG"	ACGTCTGGTGGACTTCGAGG
"Aatf-cds,chr2L:6717711..6719074,15,CGG"	"2L,6717855,6717878,+,CGG"	AGTACGACCTGCCGGATGCC
"Aatf-cds,chr2L:6717711..6719074,18,CGG"	"2L,6717895,6717918,+,CGG"	GAGGAACGTCAAGCTGCTCT
"Aats-thr-cds,chr2L:12104501..12104552,1,CGG"	"Uextra,27516632,27516655,+,CGG"	GAGAAAAAGGAGAAGCCATC
"Aats-thr-cds,chr2L:12104501..12104552,2,CGG"	"2L,12104512,12104535,+,CGG"	AAAAAGGAGAAGCCATCCGG
"Aats-thr-cds,chr2L:12104501..12104552,2,CGG"	"Uextra,27516635,27516658,+,CGG"	AAAAAGGAGAAGCCATCCGG
"Aats-thr-cds,chr2L:12104501..12104552,3,TGG"	"2L,12104515,12104538,+,TGG"	AAGGAGAAGCCATCCGGCGG
"Aats-thr-cds,chr2L:12104501..12104552,4,AGG"	"Uextra,27516652,27516675,+,AGG"	CGGCGGTGGAGATACTCGCA
"ab-cds,chr2L:11235597..11236066,5,TGG"	"2L,11235625,11235648,+,TGG"	GGAGAACAACAACGCGGGCG
"ab-cds,chr2L:11235597..11236066,7,cgg"	"2L,11235649,11235672,+,CGG"	CAAAATGGAGCCCCCGCCGC
"ab-cds,chr2L:11235597..11236066,8,tgg"	"2L,11235721,11235744,+,TGG"	CTCCCTCTCTTCGCTTACAA
"ab-cds,chr2L:11235597..11236066,10,cgg"	"2L,11235748,11235771,+,CGG"	CACCGGATCCGCCCTCTCGC
"ab-cds,chr2L:11235597..11236066,11,TGG"	"2L,11235819,11235842,+,TGG"	AGCAGCACTACGCCCTCAAG
"Ac3-cds,chr2L:21633627..21633915,4,CGG"	"2L,21633713,21633736,+,CGG"	CAAAACGACAGCGATGTGGC
"Ac3-cds,chr2L:21633627..21633915,12,GGG"	"2L,21633737,21633760,+,GGG"	GGCGTGGGAATCACCGGTGG
"Ac3-cds,chr2L:21633627..21633915,13,TGG"	"2L,21633809,21633832,+,TGG"	TCCATCAAACAACGCCGCAG
"Ac3-cds,chr2L:21633627..21633915,16,TGG"	"2L,21633852,21633875,+,TGG"	CGGCCGCGTTGTTTAACATA
"Ac3-cds,chr2L:21633627..21633915,20,CGG"	"2L,21633880,21633903,+,CGG"	CGGAATTCCCTGGGATCAGT
"Acer-cds,chr2L:8522278..8522325,1,TGG"	"2L,8522288,8522311,+,TGG"	CAATATAACAGTCTTATTGC
"Acer-cds,chr2L:8522402..8522966,1,CGG"	"2L,8522415,8522438,+,CGG"	GTCCATGGGCAATAGCTGCT
"Acer-cds,chr2L:8522402..8522966,6,TGG"	"2L,8522451,8522474,+,TGG"	GGCGCGTAGGTTCTTCGAGC
"Acer-cds,chr2L:8522402..8522966,8,AGG"	"2L,8522484,8522507,+,AGG"	ATTGCGAAGGCGTTTCCATG
"Acer-cds,chr2L:8522402..8522966,10,CGG"	"2L,8522523,8522546,+,CGG"	CAACTATAACACCAATGTAA
"Acn-cds,chr2L:19045567..19047047,5,AGG"	"2L,19045631,19045654,+,AGG"	GAGAAGTCGCCGCTCCCGCA
"Acn-cds,chr2L:19045567..19047047,7,AGG"	"2L,19045655,19045678,+,AGG"	GTCGGAGAACGAGAAGACCG
"Acn-cds,chr2L:19045567..19047047,10,AGG"	"2L,19045688,19045711,+,AGG"	GGTCGTGGCCCAAAATAATG
"Acn-cds,chr2L:19045567..19047047,11,AGG"	"2L,19045733,19045756,+,AGG"	AGCCTCTCAAGAAATCAATG
"Acn-cds,chr2L:19045567..19047047,14,CGG"	"2L,19045761,19045784,+,CGG"	GCATCCAGTGAAGAACGTGC
"Acon-cds,chr2L:21170191..21171828,1,TGG"	"2L,21170210,21170233,+,TGG"	TGTTGCGTCCGAAGCCACAG
"Acon-cds,chr2L:21170191..21171828,2,TGG"	"2L,21170252,21170275,+,TGG"	CTGCTACACCGCCTCCAAAG
"Acon-cds,chr2L:21170191..21171828,4,TGG"	"2L,21170312,21170335,+,TGG"	CGAGAAGCTGAACAAGCGCC
"Acon-cds,chr2L:21170191..21171828,7,AGG"	"2L,21170360,21170383,+,AGG"	CCCACTGACTCTCTCCGAGA
"Acon-cds,chr2L:21170191..21171828,9,AGG"	"2L,21170396,21170419,+,AGG"	TCTGGACGATCCCGCAAACC
"Acp32CD-cds,chr2L:11015645..11016403,4,CGG"	"2L,11015677,11015700,+,CGG"	TACCTGGTCCTGCTGGCCCT
"Acp32CD-cds,chr2L:11015645..11016403,7,TGG"	"2L,11015703,11015726,+,TGG"	ACTGCCGGAGCATGGCGCTC
"Acp32CD-cds,chr2L:11015645..11016403,10,TGG"	"2L,11015752,11015775,+,TGG"	TTCAACAACAATAATCCGGA
"Acp32CD-cds,chr2L:11015645..11016403,14,tgg"	"2L,11015776,11015799,+,TGG"	GAAGGAGGCACCGGCGTCGA
"Acp32CD-cds,chr2L:11015645..11016403,23,CGG"	"2L,11015815,11015838,+,CGG"	GGTGGTGGTGCCGCTGGTCC
"ACXA-cds,chr2L:12921114..12921215,5,TGG"	"2L,12921151,12921174,+,TGG"	AAGGTTTAGGCGATGTAATC
"ACXA-cds,chr2L:12921114..12921215,7,GGG"	"2L,12921175,12921198,+,GGG"	ATATACTAATGAACGCCTTT
"ACXA-cds,chr2L:12921114..12921215,8,CCG"	"2L,12921140,12921163,-,CCG"	TACAGGGAAAGGTTTAGGCG
"ACXA-cds,chr2L:12921114..12921215,9,CCT"	"2L,12921190,12921213,-,CCT"	TTGGGAACAAAGTTATTTGA
"ACXA-cds,chr2L:12921267..12921407,1,AGG"	"2L,12921271,12921294,+,AGG"	ATGTAAGGAGTTGCACTTAG
"ACXB-cds,chr2L:12916916..12916999,3,TGG"	"2L,12916958,12916981,+,TGG"	ACTACACTGATGAGCGACTG
"ACXB-cds,chr2L:12917047..12917187,1,TGG"	"2L,12917123,12917146,-,CTT"	CTTCCCTTTGTTTATATTTG
"ACXB-cds,chr2L:12917047..12917187,3,TGG"	"2L,12917152,12917175,+,TGG"	TAGGATGCGAGCTCTGTCCA
"ACXB-cds,chr2L:12917047..12917187,3,TGG"	"2L,9225345,9225368,-,CCC"	TAGGATGCGAGCTCTGTCCA
"ACXB-cds,chr2L:12917047..12917187,4,CCA"	"2L,12917047,12917070,-,CCA"	AATGTAAGGAATTGTGTCTA
"ACXC-cds,chr2L:12912589..12912699,2,TGG"	"2L,12912658,12912681,+,TGG"	ACTATGCTAACGAACGCCTA
"ACXC-cds,chr2L:12912589..12912699,5,CCC"	"2L,12912597,12912620,-,CCC"	AGAACTAACAGCAGGAAATC
"ACXC-cds,chr2L:12912589..12912699,7,CCG"	"2L,12912621,12912644,-,CCG"	TTAAAAAGAAAGCGACTTAG
"ACXC-cds,chr2L:12912589..12912699,8,CCA"	"2L,12912645,12912668,-,CCA"	TGTCATCTTGACTATGCTAA
"ACXC-cds,chr2L:12912589..12912699,9,CCT"	"2L,12912677,12912700,+,GGG"	ATGGGAACACAGTTACTTGA
"ACXE-cds,chr2L:12925752..12925892,1,TGG"	"2L,12925753,12925776,+,TGG"	TAAATGTGCAGAGTTGCGTT
"ACXE-cds,chr2L:12925752..12925892,3,CGG"	"2L,12925782,12925805,+,CGG"	AGTTTCGACTGTATCGGATA
"ACXE-cds,chr2L:12925752..12925892,5,CCT"	"2L,12925819,12925842,-,CCT"	ACTCACTTTTTTTATGCTGC
"ACXE-cds,chr2L:12925752..12925892,6,CCT"	"2L,12925854,12925877,-,CCT"	CCGTGCACTGTGCCCTACTT
"ACXE-cds,chr2L:12926033..12926192,1,AGG"	"2L,12926050,12926073,+,AGG"	TTCGATGTAGCCCTTTCCAT
"Acyp-cds,chr2L:13912201..13912563,5,CGG"	"2L,13912246,13912269,+,CGG"	GCGTGCAGGGCGTCAACTTC
"Acyp-cds,chr2L:13912201..13912563,7,TGG"	"2L,13912277,13912300,+,TGG"	CCTGCGAAAGGCCAAGACAC
"Acyp-cds,chr2L:13912201..13912563,11,AGG"	"2L,13912309,13912332,+,AGG"	GCTGGTGCATGAACTCCAGC
"Acyp-cds,chr2L:13912201..13912563,16,AGG"	"2L,13912335,13912358,+,AGG"	ACCGTGAAGGGTTACATCGA
"Acyp-cds,chr2L:13912201..13912563,19,AGG"	"2L,13912364,13912387,+,AGG"	GGCCGAGATGGATGTGATGA
"Ada1-1-cds,chr2L:11996904..11997703,1,AGG"	"2L,11996911,11996934,+,AGG"	CGACAGAGTTCTGGCCACCA
"Ada1-1-cds,chr2L:11996904..11997703,2,AGG"	"2L,11993003,11993026,+,AGG"	CAGAGTTCTGGCCACCAAGG
"Ada1-1-cds,chr2L:11996904..11997703,2,AGG"	"2L,11996914,11996937,+,AGG"	CAGAGTTCTGGCCACCAAGG
"Ada1-1-cds,chr2L:11996904..11997703,3,TGG"	"2L,11993012,11993035,+,TGG"	GGCCACCAAGGAGGCGCTAG
"Ada1-1-cds,chr2L:11996904..11997703,4,TGG"	"2L,11996926,11996949,+,TGG"	CACCAAGGAGGCGCTAGTGG
"Ada1-2-cds,chr2L:11992993..11993792,1,AGG"	"2L,11996911,11996934,+,AGG"	CGACAGAGTTCTGGCCACCA
"Ada1-2-cds,chr2L:11992993..11993792,2,AGG"	"2L,11993003,11993026,+,AGG"	CAGAGTTCTGGCCACCAAGG
"Ada1-2-cds,chr2L:11992993..11993792,3,TGG"	"2L,11996923,11996946,+,TGG"	GGCCACCAAGGAGGCGCTAG
"Ada1-2-cds,chr2L:11992993..11993792,3,TGG"	"2L,11993012,11993035,+,TGG"	GGCCACCAAGGAGGCGCTAG
"Ada1-2-cds,chr2L:11992993..11993792,4,TGG"	"2L,11996926,11996949,+,TGG"	CACCAAGGAGGCGCTAGTGG
"Adh-cds,chr2L:14616978..14617244,3,TGG"	"2L,14617018,14617041,-,CCC"	CGGCATCACCCGCACCACCC
"Adh-cds,chr2L:14616978..14617244,5,TGG"	"2L,14617045,14617068,+,TGG"	GCACACGTTCAACTCCTGGT
"Adh-cds,chr2L:14616978..14617244,7,TGG"	"2L,14617078,14617101,+,TGG"	TCAGGTTGCCGAGAAGCTCC
"Adh-cds,chr2L:14616978..14617244,8,TGG"	"2L,14617102,14617125,+,TGG"	TCATCCCACCCAGCCCTCGT
"Adh-cds,chr2L:14616978..14617244,9,AGG"	"2L,14617126,14617149,+,AGG"	CTGCGCCGAGAACTTCGTCA
"Adhr-cds,chr2L:14617548..14617643,5,TGG"	"2L,14617585,14617608,+,TGG"	GGATTGCGGAGGAATTGCAC
"Adhr-cds,chr2L:14617548..14617643,7,CCA"	"2L,14617611,14617634,-,CCA"	GCAAGGTTCTCATGACCAAG
"Adhr-cds,chr2L:14618070..14618474,1,CGG"	"2L,14618071,14618094,+,CGG"	ACTGGCCATTTTACAGAGTA
"Adhr-cds,chr2L:14618070..14618474,3,TGG"	"2L,14618133,14618156,+,TGG"	CGAGTACCCAAATATTTTTC
"Adhr-cds,chr2L:14618070..14618474,5,AGG"	"2L,14618157,14618180,+,AGG"	CCTACGACGTGACCATGGCA
"AIF-cds,chr2L:2152035..2152146,4,TGG"	"2L,2152072,2152095,+,TGG"	CATCCGGCAGGCGTACATCC
"AIF-cds,chr2L:2152035..2152146,8,CGG"	"2L,2152117,2152140,+,CGG"	AGTGCCGCAGCGCTCGCCGC
"AIF-cds,chr2L:2152035..2152146,9,CCG"	"2L,2152051,2152074,-,CCG"	ATGTCTGACGCAGAGGTTCA
"AIF-cds,chr2L:2152035..2152146,10,CCG"	"2L,2152075,2152098,-,CCG"	GCAGGCGTACATCCTGGCCA
"AIF-cds,chr2L:2152035..2152146,13,CCA"	"2L,2152115,2152138,-,CCA"	GTGCCGCAGCGCTCGCCGCC
"Akap200-cds,chr2L:8427615..8428067,3,TGG"	"2L,8427647,8427670,+,TGG"	GATGAGAAGCCCGCCGAAAA
"Akap200-cds,chr2L:8427615..8428067,5,AGG"	"2L,8427673,8427696,+,AGG"	AGCGACCGAGCAGGAGAAAC
"Akap200-cds,chr2L:8427615..8428067,8,CGG"	"2L,8427697,8427720,+,CGG"	CAACGGAGAAACCGAAAAGG
"Akap200-cds,chr2L:8427615..8428067,9,AGG"	"2L,8427721,8427744,+,AGG"	GCCAGCACCTTCCACAGTTG
"Akap200-cds,chr2L:8427615..8428067,11,TGG"	"2L,8427835,8427858,+,TGG"	GAGCCAGCCAGAGCCCGAAG
"al-cds,chr2L:384551..384894,3,CGG"	"2L,384591,384614,+,CGG"	AGAAGCCAAGCTAGCGCACC
"al-cds,chr2L:384551..384894,6,AGG"	"2L,384622,384645,+,AGG"	GTGCTGGTGGATCGTGCCCC
"al-cds,chr2L:384551..384894,9,CGG"	"2L,384657,384680,+,CGG"	CTCCGCCGGCGCAGCGCTGA
"al-cds,chr2L:384551..384894,14,TGG"	"2L,384691,384714,+,TGG"	GTCTCGGGCGGAGCGCCCAG
"al-cds,chr2L:384551..384894,20,CGG"	"2L,384732,384755,+,CGG"	CGGCACCAATAGCCCCGTTT
"Aldh-cds,chr2L:9387768..9387890,2,CGG"	"2L,9387866,9387889,+,CGG"	ACGCCCGATATCCTCTACAC
"Aldh-cds,chr2L:9387768..9387890,4,CCG"	"2L,9387786,9387809,-,CCG"	GTGCCCTGCTGCGTTCCCAG
"Aldh-cds,chr2L:9387768..9387890,9,CCA"	"2L,9387810,9387833,-,CCA"	AGAACTTCGCAGCAGCTGTT
"Aldh-cds,chr2L:9387768..9387890,10,CCT"	"2L,9387843,9387866,-,CCT"	CCCTCCCGCAGCCACAGACA
"Aldh-cds,chr2L:9389829..9389977,1,CGG"	"2L,9389842,9389865,+,CGG"	CGAGTGGCACAAGAGCAAGT
"amd-cds,chr2L:19112794..19114011,7,TGG"	"2L,19112822,19112845,+,TGG"	GGTGGTGGTCATGGACTGGC
"amd-cds,chr2L:19112794..19114011,8,TGG"	"2L,19112868,19112891,+,TGG"	CACTTCCAGCACGCCAGCGA
"amd-cds,chr2L:19112794..19114011,15,GGG"	"2L,19112892,19112915,+,GGG"	CCAGGAGGCGGGGTGATCCA
"amd-cds,chr2L:19112794..19114011,18,TGG"	"2L,19112918,19112941,+,TGG"	AGCTAGCGAGGCTGTGTTGG
"amd-cds,chr2L:19112794..19114011,21,TGG"	"2L,19112945,19112968,-,CCT"	AGCTGCCAGGGAACAAGCTG
"Ance-2-cds,chr2L:13909717..13910663,2,TGG"	"2L,13909742,13909765,+,TGG"	ATCTCAGCCTGATGCCACAT
"Ance-2-cds,chr2L:13909717..13910663,3,TGG"	"2L,13909775,13909798,+,TGG"	GAATGAAACCAATCAGCAAC
"Ance-2-cds,chr2L:13909717..13910663,5,TGG"	"2L,13909802,13909825,+,TGG"	TATTTACGATCAGGCTGTAT
"Ance-2-cds,chr2L:13909717..13910663,6,CGG"	"2L,13909827,13909850,+,CGG"	CAGTTGTTGAATGAACTGCG
"Ance-2-cds,chr2L:13909717..13910663,9,TGG"	"2L,13909853,13909876,+,TGG"	GAATGATTTGGTGGCTCTCC
"Ance-3-cds,chr2L:13915008..13915250,3,AGG"	"2L,13915084,13915107,+,AGG"	TCTGCCCACCCCGCAGCCCG
"Ance-3-cds,chr2L:13915008..13915250,5,TGG"	"2L,13915111,13915134,-,CTA"	CAATGGATACACCCCGAATG
"Ance-3-cds,chr2L:13915008..13915250,7,CGG"	"2L,13915141,13915164,+,CGG"	AACTCCGGCCCAGCTTCGAG
"Ance-3-cds,chr2L:13915008..13915250,10,CGG"	"2L,13915166,13915189,+,CGG"	CGGGATCGCGATCAGCGCTA
"Ance-3-cds,chr2L:13915008..13915250,12,TGG"	"2L,13915190,13915213,+,TGG"	CCACCTTACTCCGATGCAGG
"Ance-cds,chr2L:13906587..13907172,4,TGG"	"2L,13906618,13906641,+,TGG"	TTTGGCGGTAACCCAAGCGC
"Ance-cds,chr2L:13906587..13907172,8,AGG"	"2L,13906642,13906665,+,AGG"	CAAGGAGGAGATACAGGCCA
"Ance-cds,chr2L:13906587..13907172,10,AGG"	"2L,13906666,13906689,+,AGG"	GTATCTGGAGAATCTGAACA
"Ance-cds,chr2L:13906587..13907172,12,TGG"	"2L,13906690,13906713,+,TGG"	GCTGGCCAAGCGAACCAACG
"Ance-cds,chr2L:13906587..13907172,15,TGG"	"2L,13906715,13906738,+,TGG"	ACCGAAGCTGCCTGGGCCTA
"aph-1-cds,chr2L:2766315..2766707,2,CGG"	"2L,2766384,2766407,+,CGG"	CCATCGCCAATGATCCAGTG
"aph-1-cds,chr2L:2766315..2766707,5,TGG"	"2L,2766417,2766440,+,TGG"	TGATTGCGGCGGCATTCTTC
"aph-1-cds,chr2L:2766315..2766707,6,TGG"	"2L,2766447,2766470,+,TGG"	CCCTGCTGATCTCTTCCCTG
"aph-1-cds,chr2L:2766315..2766707,8,TGG"	"2L,2766478,2766501,+,TGG"	GATTCCGCTGAAGGAGTTCC
"aph-1-cds,chr2L:2766315..2766707,12,AGG"	"2L,2766511,2766534,+,AGG"	GGTCTTCTCGGTGTGCTTCC
"Apoltp-cds,chr2L:9641746..9641818,3,AGG"	"2L,9641783,9641806,+,AGG"	TCTGCTTATCGCACACACTC
"Apoltp-cds,chr2L:9641913..9642646,1,CGG"	"2L,9641914,9641937,-,CCA"	CTCAAAGATCCGCGGATTTG
"Apoltp-cds,chr2L:9641913..9642646,3,TGG"	"2L,9641959,9641982,+,TGG"	AAAAGTGCTAAGTTCAATTA
"Apoltp-cds,chr2L:9641913..9642646,4,CGG"	"2L,9641988,9642011,+,CGG"	ACTCTACAAATATCAATACA
"Apoltp-cds,chr2L:9641913..9642646,6,CGG"	"2L,9642013,9642036,+,CGG"	GCTGTGCGCACCGAGTTCGC
"aret-cds,chr2L:12298588..12298749,3,CGG"	"2L,12298645,12298668,-,CCA"	TCGAGGAGTGCACCGTCCTT
"aret-cds,chr2L:12298588..12298749,6,AGG"	"2L,12298670,12298693,+,AGG"	GGACCAAAACGGACAGAGCA
"aret-cds,chr2L:12298588..12298749,8,CGG"	"2L,12298715,12298738,+,CGG"	CACCAAGCACGCTGCCATTT
"aret-cds,chr2L:12298588..12298749,9,CCA"	"2L,12298637,12298660,-,CCA"	CGGAGCCATCGAGGAGTGCA
"aret-cds,chr2L:12298588..12298749,11,CCG"	"2L,12298663,12298686,+,CAG"	TCCTTCGGGACCAAAACGGA
"Arpc2-cds,chr2L:20417594..20417667,4,AGG"	"2L,20417640,20417663,+,AGG"	GGTCAAATACCGTAATGCCC
"Arpc2-cds,chr2L:20417594..20417667,6,CCT"	"2L,20417598,20417621,-,CCT"	GCTGGAAATCAATAATCGGA
"Arpc2-cds,chr2L:20420319..20420412,1,CGG"	"2L,20420340,20420363,+,CGG"	ATACGAATAGCAGACTTCGA
"Arpc2-cds,chr2L:20420319..20420412,2,TGG"	"2L,20420370,20420393,+,TGG"	TATCACATTTCCAATGTGAA
"Arpc2-cds,chr2L:20420319..20420412,4,CCT"	"2L,20420325,20420348,-,CCT"	GAATCGATAGACATACGAAT
"Arpc4-cds,chr2L:6125249..6125755,4,AGG"	"2L,6125310,6125333,+,AGG"	CCTGCAGGACTTCCCCTCGC
"Arpc4-cds,chr2L:6125249..6125755,8,CGG"	"2L,6125334,6125357,+,CGG"	GGTGGAGCGGCACAACAAGC
"Arpc4-cds,chr2L:6125249..6125755,11,AGG"	"2L,6125358,6125381,+,AGG"	GGTGGAGATCTGTTCCAGCA
"Arpc4-cds,chr2L:6125249..6125755,13,CGG"	"2L,6125396,6125419,-,CCG"	TCGTCGTGTCGCGCAACGAG
"Arpc4-cds,chr2L:6125249..6125755,16,CGG"	"2L,6125433,6125456,+,CGG"	GATCGAGCCGTCCATTAACT
"Arpc5-cds,chr2L:2580369..2580581,3,CGG"	"2L,2580417,2580440,+,CGG"	AGTACAATGAGGACAACTTC
"Arpc5-cds,chr2L:2580369..2580581,10,CGG"	"2L,2580442,2580465,+,CGG"	GGATGATGGGGTGGAGAGCG
"Arpc5-cds,chr2L:2580369..2580581,13,AGG"	"2L,2580487,2580510,+,AGG"	GATTACGACGCTGCTGACGC
"Arpc5-cds,chr2L:2580369..2580581,17,CCA"	"2L,2580372,2580395,-,CCA"	AAAACACGTCCAGCAACGCG
"Arpc5-cds,chr2L:2580369..2580581,19,CCG"	"2L,2580397,2580420,-,CCG"	CAAGATCGATGTGGACCAGT
"Arr1-cds,chr2L:18078916..18079723,4,AGG"	"2L,18078982,18079005,+,AGG"	CAATTTCCGATATGGGCGCG
"Arr1-cds,chr2L:18078916..18079723,7,AGG"	"2L,18079015,18079038,+,AGG"	GATCGGTCTGCGGTTCCAGA
"Arr1-cds,chr2L:18078916..18079723,9,AGG"	"2L,18079039,18079062,+,AGG"	ACTGACCCTGGTCTCGCAGC
"Arr1-cds,chr2L:18078916..18079723,11,AGG"	"2L,18079084,18079107,+,AGG"	CATCCAGTTGACCAAGATGC
"Arr1-cds,chr2L:18078916..18079723,13,CGG"	"2L,18079153,18079176,+,CGG"	GCAGATGCCACCAAGCTCGC
"ast-cds,chr2L:1078035..1078568,2,CGG"	"2L,1078090,1078113,+,CGG"	GCCGCACGAGCTGCACTCCA
"ast-cds,chr2L:1078035..1078568,5,AGG"	"2L,1078135,1078158,+,AGG"	CTTGAGCTGCAATCTGTACA
"ast-cds,chr2L:1078035..1078568,8,CGG"	"2L,1078163,1078186,+,CGG"	ACCGGGAGCTACTCCGCCTT
"ast-cds,chr2L:1078035..1078568,10,TGG"	"2L,1078192,1078215,-,CTA"	CGACGACTTCTACCGCGCCG
"ast-cds,chr2L:1078035..1078568,12,TGG"	"2L,1078216,1078239,+,TGG"	GGTGCAGTTCTTCCAGGTTC
"Atet-cds,chr2L:4341884..4342198,5,TGG"	"2L,4341910,4341933,-,CTT"	GGGCAGTAACAACCATGCCT
"Atet-cds,chr2L:4341884..4342198,8,CGG"	"2L,4341938,4341961,+,CGG"	CCCAAGGTGGCCAACAACAG
"Atet-cds,chr2L:4341884..4342198,11,AGG"	"2L,4341964,4341987,+,AGG"	TAGTCCGAATGGCCAGAAGA
"Atet-cds,chr2L:4341884..4342198,13,CGG"	"2L,4341996,4342019,+,CGG"	CCTTGTCCCATCTGCCCCAA
"Atet-cds,chr2L:4341884..4342198,16,CGG"	"2L,4342050,4342073,-,CCT"	ACTCAGTTACCGATAGTCAT
"Atg4-cds,chr2L:1081244..1081427,4,TGG"	"2L,1081284,1081307,+,TGG"	GAGCGTCTTCGAGGCGTACT
"Atg4-cds,chr2L:1081244..1081427,6,TGG"	"2L,1081315,1081338,+,TGG"	AGCGTCCTCGCTAGTGCAGT
"Atg4-cds,chr2L:1081244..1081427,12,CGG"	"2L,1081341,1081364,+,CGG"	GGCGGTGGGCAGCGGAGAGC
"Atg4-cds,chr2L:1081244..1081427,14,TGG"	"2L,1081373,1081396,+,TGG"	CCCGAAGAAACACCGACGTC
"Atg4-cds,chr2L:1081244..1081427,18,AGG"	"2L,1081404,1081427,+,AGG"	AAAGAAGTACAACGCCATAC
"Axud1-cds,chr2L:2366321..2368213,2,AGG"	"2L,2366374,2366397,+,AGG"	TCCAATATGTTTAGCCCATC
"Axud1-cds,chr2L:2366321..2368213,7,AGG"	"2L,2366400,2366423,+,AGG"	CAAGGCCGCCGGCCAAAGGG
"Axud1-cds,chr2L:2366321..2368213,10,AGG"	"2L,2366431,2366454,+,AGG"	AGCCTAACTGCCCACGACGA
"Axud1-cds,chr2L:2366321..2368213,14,TGG"	"2L,2366457,2366480,+,TGG"	AAGGAAGGATCAGCGGCATC
"Axud1-cds,chr2L:2366321..2368213,16,CGG"	"2L,2366484,2366507,+,CGG"	CAAGGATAATCAGAGCGAAC
"Bacc-cds,chr2L:2753415..2753660,6,CGG"	"2L,2753449,2753472,+,CGG"	TGTGGCCGTGGAGAAGGTGG
"Bacc-cds,chr2L:2753415..2753660,7,AGG"	"2L,2753473,2753496,+,AGG"	AGATGATGTGTCTGCTGTCA
"Bacc-cds,chr2L:2753415..2753660,11,AGG"	"2L,2753503,2753526,+,AGG"	CAAGGCGAAGGCGGCCGCCG
"Bacc-cds,chr2L:2753415..2753660,14,cgg"	"2L,2753539,2753562,+,CGG"	TGCCGATGCCGCCGGCGACG
"Bacc-cds,chr2L:2753415..2753660,17,cgg"	"2L,2753564,2753587,+,CGG"	GACAACGGTACGTCAAAGGA
"baf-cds,chr2L:8029608..8029733,5,CGG"	"2L,8029645,8029668,+,CGG"	GGAGCCAATGGGCAACAAGT
"baf-cds,chr2L:8029608..8029733,11,GGG"	"2L,8029669,8029692,+,GGG"	GACGGAACTGGCCGGAATTG
"baf-cds,chr2L:8029608..8029733,14,AGG"	"2L,8029693,8029716,+,AGG"	AACCCTCGGTGGACGCTTGA
"baf-cds,chr2L:8029608..8029733,16,CCA"	"2L,8029649,8029672,-,CCA"	ATGGGCAACAAGTCGGTGAC
"baf-cds,chr2L:8029608..8029733,17,CCG"	"2L,8029680,8029703,-,CCG"	GAATTGGGGAAACCCTCGGT
"BBS8-cds,chr2L:423452..423845,6,CGG"	"2L,423509,423532,+,CGG"	ACCGTCGACGCTCCTACGAG
"BBS8-cds,chr2L:423452..423845,8,AGG"	"2L,423540,423563,+,AGG"	GCTGTGCAACGCACTCCTGC
"BBS8-cds,chr2L:423452..423845,11,agg"	"2L,423576,423599,-,CCA"	TGTCCAACTGTTCACCACCA
"BBS8-cds,chr2L:423452..423845,19,CGG"	"2L,423634,423657,+,CGG"	CAGGCGGAGCACAGCAGATT
"BBS8-cds,chr2L:423452..423845,21,AGG"	"2L,423662,423685,+,AGG"	ATTTGCAACGCATTGGCCCT
"b-cds,chr2L:13821570..13822148,3,CGG"	"2L,13821640,13821663,+,CGG"	CAGCTTTGTGGCCAGCCATC
"b-cds,chr2L:13821570..13822148,7,TGG"	"2L,13821694,13821717,+,TGG"	CGTCGACGAGATCATCAAGC
"b-cds,chr2L:13821570..13822148,10,AGG"	"2L,13821724,13821747,-,CCA"	GGGCACCAATCGCTCCTCGA
"b-cds,chr2L:13821570..13822148,12,CGG"	"2L,13821783,13821806,+,CGG"	AGCTCTTTGACTTCCAGCTG
"b-cds,chr2L:13821570..13822148,17,CGG"	"2L,13821825,13821848,+,CGG"	ACAAGCTGCGCGAGCTGCTG
"bchs-cds,chr2L:5908345..5908635,4,CGG"	"2L,5908374,5908397,+,CGG"	GCCAGCGCAGGCAGCGTCAG
"bchs-cds,chr2L:5908345..5908635,7,AGG"	"2L,5908416,5908439,+,AGG"	ACGGCGAACAACAGTTCACC
"bchs-cds,chr2L:5908345..5908635,11,TGG"	"2L,5908458,5908481,+,TGG"	GGTGCACCGACCGCTGCAAA
"bchs-cds,chr2L:5908345..5908635,16,TGG"	"2L,5908484,5908507,+,TGG"	GAATGCGGAGGAGGCGCTGA
"bchs-cds,chr2L:5908345..5908635,17,CGG"	"2L,5908549,5908572,+,CGG"	TCAACGAATACACTCATCCG
"beat-Ia-cds,chr2L:16056275..16056338,5,CCA"	"2L,16056311,16056334,-,CCA"	CGATTCTTCTGGCACTCACA
"beat-Ia-cds,chr2L:16075098..16075306,1,CGG"	"2L,16075103,16075126,+,CGG"	CCGCAGCTTTACGGGATGTC
"beat-Ia-cds,chr2L:16075098..16075306,4,AGG"	"2L,16075127,16075150,+,AGG"	TTCGAGTTCCCCACGCGGTG
"beat-Ia-cds,chr2L:16075098..16075306,6,AGG"	"2L,16075170,16075193,+,AGG"	GAAATGCTTCTACGATATCG
"beat-Ia-cds,chr2L:16075098..16075306,8,TGG"	"2L,16075196,16075219,+,TGG"	ACAGTCTGTACTCGGTGAAA
"beat-Ic-cds,chr2L:16014135..16014288,3,TGG"	"2L,16014160,16014183,+,TGG"	AAGCACCCGTCACATGCAAA
"beat-Ic-cds,chr2L:16014135..16014288,8,AGG"	"2L,16014184,16014207,+,AGG"	CAATCGGTGGAGGACGGAAA
"beat-Ic-cds,chr2L:16014135..16014288,11,TGG"	"2L,16014212,16014235,+,TGG"	GGATCCCATGGTTCCCAAAG
"beat-Ic-cds,chr2L:16014135..16014288,14,TGG"	"2L,16014241,16014264,+,TGG"	CTGCATCTGCTGGATATCCG
"beat-Ic-cds,chr2L:16014135..16014288,16,CCG"	"2L,16014152,16014175,-,CCG"	GGGGCAAGCACCCGTCACAT
"beat-IIIa-cds,chr2L:17133618..17133816,5,CGG"	"2L,17133724,17133747,+,CGG"	AACTCCAGGAGCGAGAAAAT
"beat-IIIa-cds,chr2L:17133618..17133816,9,TGG"	"2L,17133762,17133785,+,TGG"	CGGCTACGAGTTTGCAGATC
"beat-IIIa-cds,chr2L:17133618..17133816,10,CCA"	"2L,17133632,17133655,-,CCA"	TTCACCCAGCACCAGCTGCC
"beat-IIIa-cds,chr2L:17133618..17133816,15,CCA"	"2L,17133658,17133681,-,CCA"	CCATAAAACCGAGCACCACC
"beat-IIIa-cds,chr2L:17133618..17133816,20,CCA"	"2L,17133685,17133708,-,CCA"	CCAACAGCTGCGAATGAATA
"beat-IIIb-cds,chr2L:16976975..16977050,4,CCC"	"2L,16977017,16977040,-,CCC"	TCTTTATTTTGCTGCTCCAA
"beat-IIIb-cds,chr2L:16984610..16984818,1,AGG"	"2L,16984649,16984672,+,AGG"	CAAGCACATTATGCGCCACG
"beat-IIIb-cds,chr2L:16984610..16984818,4,TGG"	"2L,16984679,16984702,+,TGG"	GCTCGGGTGCAAGTTCGATC
"beat-IIIb-cds,chr2L:16984610..16984818,9,TGG"	"2L,16984708,16984731,+,TGG"	AGTCACTGTACTCGGTCAAG
"beat-IIIb-cds,chr2L:16984610..16984818,12,AGG"	"2L,16984747,16984770,+,AGG"	AGTTCTACCGCTATGTGCCC
"Bem46-cds,chr2L:2988245..2988383,6,CGG"	"2L,2988319,2988342,+,CGG"	TTCATTTTCTACTATTTCTA
"Bem46-cds,chr2L:2988245..2988383,9,TGG"	"2L,2988349,2988372,+,TGG"	ATGACGTTGGCACTCTTCGC
"Bem46-cds,chr2L:2988245..2988383,11,CCC"	"2L,2988268,2988291,-,CCC"	AAGTCCCGCGGCGTGGGCGT
"Bem46-cds,chr2L:2988245..2988383,15,CCT"	"2L,2988305,2988328,-,CCT"	TCCTGTTGTGCTTCATTTTC
"Bem46-cds,chr2L:2988437..2988678,1,CGG"	"2L,2988452,2988475,-,CCA"	GGACCTGCTTCTCTACCATC
"beta'COP-cds,chr2L:13379022..13379376,4,CGG"	"2L,13379074,13379097,+,CGG"	CAAGTGCGTCGATCTCCATC
"beta'COP-cds,chr2L:13379022..13379376,7,TGG"	"2L,13379108,13379131,+,TGG"	ATGTTGTGCGCCCTATACAA
"beta'COP-cds,chr2L:13379022..13379376,8,TGG"	"2L,13379146,13379169,+,TGG"	GAACTATGAGAACCAGCAAA
"beta'COP-cds,chr2L:13379022..13379376,11,TGG"	"2L,13379197,13379220,+,TGG"	TGTGCGCTCCGCCCGTTTCG
"beta'COP-cds,chr2L:13379022..13379376,13,CGG"	"2L,13379222,13379245,+,CGG"	CGCAAGAACTGGATCCTCAC
"betaggt-I-cds,chr2L:4945904..4946013,2,CCG"	"2L,4945911,4945934,-,CCG"	CACTGATACGGAGCCCGTGC
"betaggt-I-cds,chr2L:4945904..4946013,5,CCA"	"2L,4945940,4945963,-,CCA"	AGCACGCCAAGAATCTGCTC
"betaggt-I-cds,chr2L:4945904..4946013,8,CCT"	"2L,4945971,4945994,+,TGG"	TAATCTCCTGCCAGCTCGCA
"betaggt-I-cds,chr2L:4946071..4946221,1,CGG"	"2L,4946077,4946100,+,CGG"	ATTGTGTTCTTCGCCGTCTG
"betaggt-I-cds,chr2L:4946071..4946221,3,TGG"	"2L,4946106,4946129,+,TGG"	TGTGCTAAACTCATTGCATC
"betaggt-II-cds,chr2L:2879264..2879879,9,tgg"	"2L,2879311,2879334,+,TGG"	GGCGGTGGTGGTGATGCGGA
"betaggt-II-cds,chr2L:2879264..2879879,12,TGG"	"2L,2879336,2879359,+,TGG"	GCGGCCAGAAGCTGCAGTTC
"betaggt-II-cds,chr2L:2879264..2879879,14,TGG"	"2L,2879365,2879388,+,TGG"	GTGGAGTACATCGAGAACCA
"betaggt-II-cds,chr2L:2879264..2879879,18,CGG"	"2L,2879418,2879441,+,CGG"	GACCGAGTTTCTGCGCATGT
"betaggt-II-cds,chr2L:2879264..2879879,23,TGG"	"2L,2879445,2879468,+,TGG"	CTATTGGGGCACCACTGCCC
"BG642163-cds,chr2L:4641313..4641390,2,TGG"	"2L,4641354,4641377,+,TGG"	CAAGCCAGCAAAAAAGTCGA
"BG642163-cds,chr2L:4641449..4642618,1,AGG"	"2L,4641514,4641537,+,AGG"	TCCCAAAAGTATCCAAACTC
"BG642163-cds,chr2L:4641449..4642618,2,TGG"	"2L,4641557,4641580,+,TGG"	ATGAAATTAATAAATACCTA
"BG642163-cds,chr2L:4641449..4642618,6,AGG"	"2L,4641583,4641606,+,AGG"	CCACCGTGGAGCCAATGGGT
"BG642163-cds,chr2L:4641449..4642618,9,TGG"	"2L,4641610,4641633,+,TGG"	CAAGGATATCAAACAGGAAA
"bgm-cds,chr2L:14015796..14016034,6,AGG"	"2L,14015857,14015880,+,AGG"	CTATCGCACCACCAATCGTC
"bgm-cds,chr2L:14015796..14016034,8,AGG"	"2L,14015884,14015907,+,AGG"	CGTCAAGATTCGTATGGCCA
"bgm-cds,chr2L:14015796..14016034,12,CGG"	"2L,14015921,14015944,+,CGG"	GAGGAGCCCATCTCCGTGCC
"bgm-cds,chr2L:14015796..14016034,14,TGG"	"2L,14015951,14015974,+,TGG"	AAGCGTACGGTCAACAATTA
"bgm-cds,chr2L:14015796..14016034,15,CGG"	"2L,14015981,14016004,+,CGG"	CCTGCGCTGCGCACCAAGAA
"bib-cds,chr2L:9993267..9994658,3,TGG"	"2L,9993300,9993323,+,TGG"	CTTCGTTTGTGCTTAACAAA
"bib-cds,chr2L:9993267..9994658,8,CGG"	"2L,9993326,9993349,+,CGG"	AGCCATTGGGTGTACTGGTT
"bib-cds,chr2L:9993267..9994658,14,TGG"	"2L,9993350,9993373,-,CCA"	CTGGTGGGCGGCATGGCCTC
"bib-cds,chr2L:9993267..9994658,16,AGG"	"2L,9993409,9993432,+,AGG"	CCGCAACCTGCGCCACAACA
"bib-cds,chr2L:9993267..9994658,18,CGG"	"2L,9993445,9993468,+,CGG"	CGATTCCAGTTCGATTCACT
"BicC-cds,chr2L:16044921..16045000,6,AGG"	"2L,16044948,16044971,+,AGG"	GGATCAGGTTCAGCGGGCAA
"BicC-cds,chr2L:16044921..16045000,7,AGG"	"2L,16044977,16045000,+,AGG"	TCCTTAGCAGTCTTGACTCC
"BicC-cds,chr2L:16044921..16045000,8,CCC"	"2L,16044922,16044945,-,CCC"	CATGTGCGAATTGTGGGAAA
"BicC-cds,chr2L:16045066..16045392,1,TGG"	"2L,16045067,16045090,+,TGG"	CACTCGAGTGATCATGAAAA
"BicC-cds,chr2L:16045066..16045392,3,CGG"	"2L,16045101,16045124,+,CGG"	ACGGATCACTCGTACATCAT
"Bka-cds,chr2L:9895441..9896040,2,CGG"	"2L,9895498,9895521,+,CGG"	TCATAAAACCCACAGACGCG
"Bka-cds,chr2L:9895441..9896040,4,AGG"	"2L,9895532,9895555,+,AGG"	GATTCGAGTGAAAAGAAAGA
"Bka-cds,chr2L:9895441..9896040,6,AGG"	"2L,9895556,9895579,+,AGG"	CGAGGATCCGCACCAGATCA
"Bka-cds,chr2L:9895441..9896040,8,TGG"	"2L,9895613,9895636,+,TGG"	CTTCCAGTACAACACCCAGC
"Bka-cds,chr2L:9895441..9896040,10,TGG"	"2L,9895637,9895660,+,TGG"	ACCGCCGTACCACATCGTTC
"bowl-cds,chr2L:3779726..3780579,6,CGG"	"2L,3779777,3779800,+,CGG"	TACCCATGCTGCGACCTTCC
"bowl-cds,chr2L:3779726..3780579,8,tgg"	"2L,3779802,3779825,+,TGG"	GGATCAGTTCATGAACTCGA
"bowl-cds,chr2L:3779726..3780579,17,tgg"	"2L,3779830,3779853,+,TGG"	GCAGCGGCGGCGGTGGGTGG
"bowl-cds,chr2L:3779726..3780579,22,AGG"	"2L,3779855,3779878,+,AGG"	GTCTTCCTGGTGCGGCGGAT
"bowl-cds,chr2L:3779726..3780579,28,TGG"	"2L,3779881,3779904,+,TGG"	GGCGGATCCGGAGGATCGGA
"brat-cds,chr2L:19168146..19171251,8,CGG"	"2L,19168199,19168222,+,CGG"	ATTGAATCGTACGAACACGC
"brat-cds,chr2L:19168146..19171251,9,CGG"	"2L,19168232,19168255,+,CGG"	GACTCTCCGCTCACGTTGAG
"brat-cds,chr2L:19168146..19171251,11,CGG"	"2L,19168258,19168281,+,CGG"	ATCGCCACCGGCAAGCGATT
"brat-cds,chr2L:19168146..19171251,12,CGG"	"2L,19168282,19168305,+,CGG"	AATCTGCAGTGATGAGTACA
"brat-cds,chr2L:19168146..19171251,15,AGG"	"2L,19168312,19168335,+,AGG"	CAGCGTTAAATCACGCTCTG
"bru-2-cds,chr2L:12385582..12385740,3,CGG"	"2L,12385607,12385630,+,CGG"	CGATGTGAGGCAGCTCTTCA
"bru-2-cds,chr2L:12385582..12385740,7,CGG"	"2L,12385642,12385665,+,CGG"	TCGAGGAGTGCACAGTGCTC
"bru-2-cds,chr2L:12385582..12385740,13,TGG"	"2L,12385707,12385730,+,TGG"	GCCACTAAGCAGAACGCCAT
"bru-2-cds,chr2L:12385582..12385740,14,CCG"	"2L,12385600,12385623,-,CCG"	AGGCCGATGTGAGGCAGCTC
"bru-2-cds,chr2L:12385582..12385740,16,CCA"	"2L,12385631,12385654,-,CCA"	CGGAACCATCGAGGAGTGCA
"Bsg-cds,chr2L:8105692..8105809,1,CGG"	"2L,8105762,8105785,+,CGG"	CTCAGCTGCAACGTGAAAGA
"Bsg-cds,chr2L:8105692..8105809,5,CCA"	"2L,8105702,8105725,-,CCA"	AACTATGATAATGCCGAGCA
"Bsg-cds,chr2L:8105692..8105809,7,CCG"	"2L,8105753,8105776,-,CCG"	CTCGTTCTCAGCTGCAACGT
"Bsg-cds,chr2L:8106840..8107000,1,CGG"	"2L,8106842,8106865,+,CGG"	AAAGAACGGCACCGCTGTGA
"Bsg-cds,chr2L:8106840..8107000,3,CGG"	"2L,8106911,8106934,+,CGG"	CAAGTTCATCATCGATAAGA
"Bub1-cds,chr2L:5282074..5282799,4,CGG"	"2L,5282108,5282131,+,CGG"	TGGCGTTATGGACATTTCCA
"Bub1-cds,chr2L:5282074..5282799,5,CGG"	"2L,5282160,5282183,+,CGG"	GCCACCGAGTTCTCACCGTT
"Bub1-cds,chr2L:5282074..5282799,7,AGG"	"2L,5282195,5282218,+,AGG"	CATCAACAACAAGATCCGCC
"Bub1-cds,chr2L:5282074..5282799,8,TGG"	"2L,5282225,5282248,+,TGG"	CAAAGTAATGCACGAATCGC
"Bub1-cds,chr2L:5282074..5282799,9,TGG"	"2L,5282261,5282284,+,TGG"	CGCACAGATCTGCAATATCG
"bwa-cds,chr2L:20066761..20066898,4,TGG"	"2L,20066788,20066811,+,TGG"	TGGACATCTACGCCATGGCC
"bwa-cds,chr2L:20066761..20066898,7,TGG"	"2L,20066824,20066847,+,TGG"	CCGGAAGCTCGCCCGTCGAC
"bwa-cds,chr2L:20066761..20066898,9,CCA"	"2L,20066800,20066823,-,CCA"	TGGCCTGGGAGCACCTAAGA
"bwa-cds,chr2L:20066761..20066898,13,CCG"	"2L,20066824,20066847,-,CCG"	GAAGCTCGCCCGTCGACTGG
"bwa-cds,chr2L:20066761..20066898,16,CCA"	"2L,20066872,20066895,-,CCA"	ACATCGCCGAGTTCGTGAAC
"c(2)M-cds,chr2L:16303352..16303482,6,AGG"	"2L,16303397,16303420,+,AGG"	AAGCGGGAGGGCGCAAACCG
"c(2)M-cds,chr2L:16303352..16303482,9,TGG"	"2L,16303443,16303466,+,TGG"	TCGAAATGAGATCGCTGATG
"c(2)M-cds,chr2L:16303352..16303482,10,CCT"	"2L,16303383,16303406,+,GAG"	TAATTCCTGCTGGAAAGCGG
"c(2)M-cds,chr2L:16303352..16303482,12,CCG"	"2L,16303414,16303437,-,CCG"	AGGAAATCGGCATTTGGCCA
"c(2)M-cds,chr2L:16303562..16303725,1,AGG"	"2L,16303564,16303587,+,AGG"	GCAAATCACCGAATTAATTG
"Ca-alpha1D-cds,chr2L:16173110..16173248,5,CGG"	"2L,16173136,16173159,+,CGG"	GAGGGAGGCTTTTCGCCAAA
"Ca-alpha1D-cds,chr2L:16173110..16173248,10,CGG"	"2L,16173174,16173197,+,CGG"	CAGCGGTGATGTTTCCCGTA
"Ca-alpha1D-cds,chr2L:16173110..16173248,17,GGG"	"2L,16173198,16173221,+,GGG"	GAGATACGACTCCGGGGAGG
"Ca-alpha1D-cds,chr2L:16173110..16173248,22,TGG"	"2L,16173225,16173248,+,TGG"	GGGCGGCGGCAACAATATCA
"Ca-alpha1D-cds,chr2L:16173110..16173248,23,CCT"	"2L,16173128,16173151,-,CCT"	CCGGCGAGGGAGGCTTTTCG
"cad-cds,chr2L:20771108..20771909,5,TGG"	"2L,20771174,20771197,+,TGG"	CCTCAGCGGCGGGCCAGCCA
"cad-cds,chr2L:20771108..20771909,7,TGG"	"2L,20771223,20771246,+,TGG"	GCCGCCGAACCACCAGTTCC
"cad-cds,chr2L:20771108..20771909,10,CGG"	"2L,20771259,20771282,+,CGG"	CTCGCATGCCGCCCACCACG
"cad-cds,chr2L:20771108..20771909,11,CGG"	"2L,20771307,20771330,+,CGG"	CTCCCATCACATGTTCCACT
"cad-cds,chr2L:20771108..20771909,18,TGG"	"2L,20771333,20771356,+,TGG"	CGGCGGCCTCTGCCGGGGAG
"CAH1-cds,chr2L:13808809..13808967,1,AGG"	"2L,13808815,13808838,-,CCA"	CTGGGCCAAGGAGTACCCAC
"CAH1-cds,chr2L:13808809..13808967,4,TGG"	"2L,13808845,13808868,+,TGG"	GGGACATCGTCAGTCGCCCG
"CAH1-cds,chr2L:13808809..13808967,5,AGG"	"2L,13808872,13808895,+,AGG"	CACACCCTCCAGCGCCAAGA
"CAH1-cds,chr2L:13808809..13808967,7,TGG"	"2L,13808904,13808927,+,TGG"	TGAATGTAGCTCCGCTCAAG
"CAH1-cds,chr2L:13808809..13808967,9,TGG"	"2L,13808935,13808958,+,TGG"	GCCGGAGCACACCAAAAGCC
"cana-cds,chr2L:11272806..11276075,5,TGG"	"2L,11272852,11272875,+,TGG"	CAAGGCCAAGTCGAAGCAAA
"cana-cds,chr2L:11272806..11276075,7,AGG"	"2L,11272921,11272944,+,AGG"	AAGTCTGCAACAGTCCCTTG
"cana-cds,chr2L:11272806..11276075,10,AGG"	"2L,11272954,11272977,+,AGG"	GGATGTGTTGCGAAACAGCA
"cana-cds,chr2L:11272806..11276075,12,CGG"	"2L,11273004,11273027,+,CGG"	AGCTTGAGTCCAGCTGCGAG
"cana-cds,chr2L:11272806..11276075,14,TGG"	"2L,11273029,11273052,+,TGG"	CTGCAACAAGTGCCTGGAGT
"Cap-D3-cds,chr2L:5525949..5526654,6,TGG"	"2L,5525988,5526011,+,TGG"	ACTACGAGCCGAATGTGCAG
"Cap-D3-cds,chr2L:5525949..5526654,12,CGG"	"2L,5526014,5526037,+,CGG"	GATGTGGAGGAGTGGCTGTA
"Cap-D3-cds,chr2L:5525949..5526654,17,CGG"	"2L,5526048,5526071,+,CGG"	AGGGCAGTGTGCTGCAGCAG
"Cap-D3-cds,chr2L:5525949..5526654,22,AGG"	"2L,5526085,5526108,+,AGG"	GACTATGGCCATGTGCCTGC
"Cap-D3-cds,chr2L:5525949..5526654,26,CGG"	"2L,5526123,5526146,+,CGG"	AGACGCAGCTGCAGTTGCTC
"Catsup-cds,chr2L:19041946..19042324,5,CGG"	"2L,19042022,19042045,+,CGG"	AGCAGTGCTTTTCTCGCTCC
"Catsup-cds,chr2L:19041946..19042324,9,CGG"	"2L,19042066,19042089,+,CGG"	ATCCCAGTTTCAAATACTCG
"Catsup-cds,chr2L:19041946..19042324,11,AGG"	"2L,19042097,19042120,+,AGG"	CGAAAACTTCGATCCGCAGA
"Catsup-cds,chr2L:19041946..19042324,15,tgg"	"2L,19042146,19042169,+,TGG"	CATGATCATGACCACGATCA
"Catsup-cds,chr2L:19041946..19042324,18,cgg"	"2L,19042248,19042271,+,CGG"	CATGATCATGACCACGACCA
"Cdc23-cds,chr2L:20459418..20460390,1,CGG"	"2L,20459431,20459454,+,CGG"	GTTCTTCAGCGTGCTGCTGC
"Cdc23-cds,chr2L:20459418..20460390,2,CGG"	"2L,20450325,20450348,+,CGG"	TGCTGCTGCCGGATGTGAAG
"Cdc23-cds,chr2L:20459418..20460390,3,GGG"	"2L,20459443,20459466,+,GGG"	GCTGCTGCCGGATGTGAAGC
"Cdc23-cds,chr2L:20459418..20460390,4,CGG"	"2L,20450339,20450362,+,CGG"	GTGAAGCGGGAGCTGCGCCG
"Cdc23-cds,chr2L:20459418..20460390,5,GGG"	"2L,20459457,20459480,+,GGG"	TGAAGCGGGAGCTGCGCCGC
"Cdlc2-cds,chr2L:1344616..1344885,2,AGG"	"X,4585804,4585827,+,AGG"	CATGAGCGAGGAGATGCAGC
"Cdlc2-cds,chr2L:1344616..1344885,2,AGG"	"2L,1344650,1344673,+,AGG"	CATGAGCGAGGAGATGCAGC
"Cdlc2-cds,chr2L:1344616..1344885,3,AGG"	"2L,1344674,1344697,+,AGG"	CGCTGTTGACTGCGCCACCC
"Cdlc2-cds,chr2L:1344616..1344885,5,AGG"	"2L,1344701,1344724,+,AGG"	GGAGAAGTACAACATCGAGA
"Cdlc2-cds,chr2L:1344616..1344885,6,AGG"	"2L,1344725,1344748,+,AGG"	CATCGCCGCCTTCATCAAGA
"Ced-12-cds,chr2L:12097951..12098062,2,TGG"	"2L,12097982,12098005,+,TGG"	ACACATTGTGAAAATAGCCG
"Ced-12-cds,chr2L:12097951..12098062,4,TGG"	"2L,12098015,12098038,-,CCA"	TATAGCGCAGTTGATAAATC
"Ced-12-cds,chr2L:12097951..12098062,7,CCA"	"2L,12097956,12097979,-,CCA"	AAAAAGACGACGGTTAAGGA
"Ced-12-cds,chr2L:12097951..12098062,8,CCG"	"2L,12097999,12098022,-,CCG"	TGGAGCGAGAGGACCATATA
"Ced-12-cds,chr2L:12098356..12099366,1,TGG"	"2L,12098357,12098380,+,TGG"	AAAATCCAGGAAATTTGCAA
"CenG1A-cds,chr2L:13895116..13895170,5,CCC"	"2L,13895148,13895171,+,AGG"	ATGATATTGGTCGGAACGCA
"CenG1A-cds,chr2L:13895255..13895389,1,AGG"	"2L,13895281,13895304,+,AGG"	TGATTGACGACACCCGTGCC
"CenG1A-cds,chr2L:13895255..13895389,3,CGG"	"2L,13895337,13895360,+,CGG"	TACGAGACCTGCGCCACCTA
"CenG1A-cds,chr2L:13895255..13895389,5,AGG"	"2L,13895363,13895386,+,AGG"	GAATGTGGAGCGTGTCTTTC
"CenG1A-cds,chr2L:13895255..13895389,6,CCA"	"2L,13895257,13895280,-,CCA"	TCAGCGAGCGCAATCCTCGC
"Cep97-cds,chr2L:3870202..3870554,3,CGG"	"2L,3870236,3870259,+,CGG"	ACCGGAGAAACTCCAGCAAT
"Cep97-cds,chr2L:3870202..3870554,7,CGG"	"2L,3870279,3870302,+,CGG"	GGCTTCAGCACCGACGACGA
"Cep97-cds,chr2L:3870202..3870554,8,CGG"	"2L,3870316,3870339,+,CGG"	TAGAGAAACTGAGAGCAATC
"Cep97-cds,chr2L:3870202..3870554,10,AGG"	"2L,3870353,3870376,+,AGG"	GAAGCAACAGCAGATGCATC
"Cep97-cds,chr2L:3870202..3870554,13,AGG"	"2L,3870395,3870418,+,AGG"	GGACAACAACCTGAACTGCC
"CG10019-cds,chr2L:3745692..3746046,2,CGG"	"2L,3745747,3745770,+,CGG"	CGTTATATCCTGCCTGCTGC
"CG10019-cds,chr2L:3745692..3746046,4,TGG"	"2L,3745771,3745794,+,TGG"	TCGCAGTCAGCCGTACAAGT
"CG10019-cds,chr2L:3745692..3746046,8,TGG"	"2L,3745798,3745821,+,TGG"	CTCGTTCGGTGGCGATGATA
"CG10019-cds,chr2L:3745692..3746046,10,CGG"	"2L,3745840,3745863,-,CCG"	CCGCCTATCGAATACCTCAT
"CG10019-cds,chr2L:3745692..3746046,12,TGG"	"2L,3745908,3745931,+,TGG"	GCACCAACAACCGTCATTCC
"CG10026-cds,chr2L:19456433..19456568,5,AGG"	"2L,19456482,19456505,+,AGG"	GCACATCCGCCGACTTGCCC
"CG10026-cds,chr2L:19456433..19456568,8,AGG"	"2L,19456509,19456532,+,AGG"	GGGAGAGTGTCCCAGTTCCA
"CG10026-cds,chr2L:19456433..19456568,10,CCC"	"2L,19456435,19456458,-,CCC"	ACCATCGAGCACAAGCTAAA
"CG10026-cds,chr2L:19456433..19456568,13,CCG"	"2L,19456463,19456486,-,CCG"	AGGAGGAGGTTCCGGAGCAC
"CG10026-cds,chr2L:19456433..19456568,15,CCG"	"2L,19456488,19456511,-,CCG"	CCGACTTGCCCAGGAGCAGG
"CG10132-cds,chr2L:19520713..19520915,1,AGG"	"2L,19520721,19520744,+,AGG"	CTACCAGGAGGCGGATCAGA
"CG10132-cds,chr2L:19520713..19520915,2,TGG"	"2L,19520749,19520772,-,CTG"	ATCTCCGCCGACTCGAGTGC
"CG10132-cds,chr2L:19520713..19520915,6,TGG"	"2L,19520775,19520798,+,TGG"	TGATGGAAAGCGGGCACCTT
"CG10132-cds,chr2L:19520713..19520915,10,AGG"	"2L,19520799,19520822,+,AGG"	CGCCGTGGAGGCACTTCCGG
"CG10132-cds,chr2L:19520713..19520915,12,TGG"	"2L,19520824,19520847,+,TGG"	ACACCGCTGCCGGAGTCCAA
"CG10137-cds,chr2L:19528778..19528945,1,CGG"	"2L,19528794,19528817,-,CCG"	GCTAGCGAGTTAAACAATCA
"CG10137-cds,chr2L:19528778..19528945,4,CGG"	"2L,19528833,19528856,+,CGG"	GGATGGCGAAGTGCTCCGAA
"CG10137-cds,chr2L:19528778..19528945,5,CGG"	"2L,19528877,19528900,+,CGG"	CATCCTCCGATTCCAGCAGC
"CG10137-cds,chr2L:19528778..19528945,6,TGG"	"2L,19528904,19528927,+,TGG"	GATCTATCGCATCCAGCTCC
"CG10137-cds,chr2L:19528778..19528945,7,CCG"	"2L,19528794,19528817,-,CCG"	GCTAGCGAGTTAAACAATCA
"CG10176-cds,chr2L:18485968..18486202,3,TGG"	"2L,18486017,18486040,+,TGG"	GTTGATTCCAAGTGTTTCCT
"CG10176-cds,chr2L:18485968..18486202,6,AGG"	"2L,18486043,18486066,+,AGG"	CTGCGGCCAATGGAGAGAGT
"CG10176-cds,chr2L:18485968..18486202,9,CGG"	"2L,18486071,18486094,+,CGG"	CCATGGCACGATCTGTCATC
"CG10176-cds,chr2L:18485968..18486202,10,CGG"	"2L,18486098,18486121,+,CGG"	TGAATTTTGCTATGTTGCAA
"CG10176-cds,chr2L:18485968..18486202,11,AGG"	"2L,18486122,18486145,+,AGG"	GAGATGTCATCCGTGCATCG
"CG10178-cds,chr2L:18511623..18511878,3,TGG"	"2L,18511657,18511680,+,TGG"	GATCTTCCTGATCGGTCTGC
"CG10178-cds,chr2L:18511623..18511878,6,TGG"	"2L,18511690,18511713,+,TGG"	TGGCTCCCGAATACTCTTCA
"CG10178-cds,chr2L:18511623..18511878,8,TGG"	"2L,18511716,18511739,+,TGG"	CATTTCCAGCTCCAAGTCAT
"CG10178-cds,chr2L:18511623..18511878,11,AGG"	"2L,18511757,18511780,+,AGG"	CAGAACGATCTTCTGCGTCA
"CG10178-cds,chr2L:18511623..18511878,12,CGG"	"2L,18511816,18511839,+,CGG"	GCATCCCCACGAAAATCTGA
"CG10211-cds,chr2L:18526866..18527446,1,AGG"	"2L,18526883,18526906,+,AGG"	TCTGACACTCCGTATCCCCG
"CG10211-cds,chr2L:18526866..18527446,2,TGG"	"2L,18526947,18526970,+,TGG"	GCCCGTTCCCTGACCCCTTG
"CG10211-cds,chr2L:18526866..18527446,7,TGG"	"2L,18526973,18526996,-,CTC"	CGCGGAGGCAGAGGGCAGTG
"CG10211-cds,chr2L:18526866..18527446,9,TGG"	"2L,18527056,18527079,+,TGG"	ACAACGTCTCCCACCGAAAG
"CG10211-cds,chr2L:18526866..18527446,15,TGG"	"2L,18527090,18527113,+,TGG"	AGATATCTTCCAGCGTCTGC
"CG10333-cds,chr2L:18606924..18607090,6,CGG"	"2L,18606961,18606984,+,CGG"	GCGTCACAGGGAGGATCGTC
"CG10333-cds,chr2L:18606924..18607090,11,AGG"	"2L,18606996,18607019,+,AGG"	CGCGGGATCGAGAGCGAGAG
"CG10333-cds,chr2L:18606924..18607090,15,AGG"	"2L,18607020,18607043,+,AGG"	ATCGTGTGAGGGAACGAGAT
"CG10333-cds,chr2L:18606924..18607090,19,CCG"	"2L,18606980,18607003,-,CCG"	GCCGTGGGCAATCCGCGGGA
"CG10333-cds,chr2L:18607154..18609455,1,AGG"	"2L,18607170,18607193,+,AGG"	GAAGGTCACCCGAACGTCAA
"CG10336-cds,chr2L:18689794..18690717,3,CGG"	"2L,18689837,18689860,+,CGG"	TGACAACATTCCGACTGACC
"CG10336-cds,chr2L:18689794..18690717,5,AGG"	"2L,18689862,18689885,+,AGG"	CAGCTGCCCAGCGATGGCGA
"CG10336-cds,chr2L:18689794..18690717,7,AGG"	"2L,18689888,18689911,+,AGG"	AAAGCTGTTTGCGGACGACG
"CG10336-cds,chr2L:18689794..18690717,10,AGG"	"2L,18689915,18689938,+,AGG"	CGGCGTAGAACCTGGTAGCC
"CG10336-cds,chr2L:18689794..18690717,12,TGG"	"2L,18689978,18690001,+,TGG"	TCCCCGACCGCGACTCACTG
"CG10338-cds,chr2L:18696568..18697358,1,TGG"	"2L,18696578,18696601,+,TGG"	ATTGTGCGTGTGCCGCTGCG
"CG10338-cds,chr2L:18696568..18697358,6,AGG"	"2L,18696628,18696651,-,CCT"	GCTGTTTCGCGTGCTGCAGA
"CG10338-cds,chr2L:18696568..18697358,9,CGG"	"2L,18696655,18696678,+,CGG"	CTTCCTGCCCAAGGGCTATC
"CG10338-cds,chr2L:18696568..18697358,11,TGG"	"2L,18696693,18696716,+,TGG"	ACTATGCAGCATACCAGATC
"CG10338-cds,chr2L:18696568..18697358,15,CGG"	"2L,18696728,18696751,+,CGG"	GCCTTCTGCAGCACCATCTG
"CG10341-cds,chr2L:18698835..18698976,2,TGG"	"2L,18698893,18698916,+,TGG"	CACCGAAACAGCTGTTGAAT
"CG10341-cds,chr2L:18698835..18698976,6,TGG"	"2L,18698938,18698961,+,TGG"	AGACTTATCAATAGATAAGT
"CG10341-cds,chr2L:18698835..18698976,7,CCA"	"2L,18698849,18698872,-,CCA"	GCGGCTGTAAAGGCTTCAGC
"CG10341-cds,chr2L:18698835..18698976,8,CCA"	"2L,18698873,18698896,-,CCA"	ATTGAAGAGCCACAATCCAC
"CG10341-cds,chr2L:18698835..18698976,12,CCT"	"2L,18698928,18698951,-,CCT"	TGAAGGCAGACTTATCAATA
"CG10343-cds,chr2L:18703553..18703660,5,AGG"	"2L,18703590,18703613,+,AGG"	GGCGTTGCAGTCAATATACG
"CG10343-cds,chr2L:18703553..18703660,8,CCA"	"2L,18703561,18703584,-,CCA"	CTGGAACAGCAGACGGAAGA
"CG10343-cds,chr2L:18703728..18703837,1,TGG"	"2L,18703738,18703761,+,TGG"	GGATAACTACAAGTCGTTCT
"CG10343-cds,chr2L:18703728..18703837,5,AGG"	"2L,18703774,18703797,+,AGG"	GGGCGAAAATTACCCCGATG
"CG10343-cds,chr2L:18703728..18703837,6,AGG"	"2L,18703809,18703832,+,AGG"	ACATGAACGCGTTTTACAAT
"CG10366-cds,chr2L:19584346..19584552,3,TGG"	"2L,19584397,19584420,+,TGG"	ATCGAAATCCCAGCAGCGAC
"CG10366-cds,chr2L:19584346..19584552,5,AGG"	"2L,19584425,19584448,+,AGG"	GTGGTGTCGCCTGTGCGCCA
"CG10366-cds,chr2L:19584346..19584552,7,AGG"	"2L,19584467,19584490,+,AGG"	GAATGTGTTCCTCAAGAACG
"CG10366-cds,chr2L:19584346..19584552,10,TGG"	"2L,19584491,19584514,+,TGG"	TTCCGGCGAGGCAGCCTCCA
"CG10366-cds,chr2L:19584346..19584552,13,TGG"	"2L,19584520,19584543,-,CCA"	CCGCCATTGGCAAGTACTTC
"CG10399-cds,chr2L:6960547..6961473,1,AGG"	"2L,6960554,6960577,+,AGG"	GGTTACAAGCGCGGCCAATC
"CG10399-cds,chr2L:6960547..6961473,5,CGG"	"2L,6960580,6960603,+,CGG"	GAATTGTGGAGGTTGGACCG
"CG10399-cds,chr2L:6960547..6961473,8,CGG"	"2L,6960614,6960637,+,CGG"	AAACGAGCCCAAACTCCTGC
"CG10399-cds,chr2L:6960547..6961473,9,AGG"	"2L,6960654,6960677,-,CTG"	ATCAACCAATTGTCCGAAAC
"CG10399-cds,chr2L:6960547..6961473,10,TGG"	"2L,6960700,6960723,+,TGG"	CCAGCTTTGTGAGCGCCAAA
"CG10428-cds,chr2L:18948998..18949141,3,CCT"	"2L,18949011,18949034,-,CCT"	GGAGATCGAGATCAGCACTC
"CG10428-cds,chr2L:18948998..18949141,4,CCA"	"2L,18949043,18949066,-,CCA"	CCATTTATACTGGTGTGTCC
"CG10428-cds,chr2L:18948998..18949141,7,CCC"	"2L,18949105,18949128,-,CCC"	AAAAATGTGCGAGTAAACTT
"CG10428-cds,chr2L:18949203..18949372,1,CGG"	"2L,18949206,18949229,+,CGG"	AAGGCGGTAAAATAGCTTTA
"CG10428-cds,chr2L:18949203..18949372,3,CGG"	"2L,18949239,18949262,+,CGG"	TCAAAAAGGAACTGACCGAC
"CG10431-cds,chr2L:18974777..18974847,3,CCC"	"2L,18974779,18974802,-,CCC"	GCCCACTGCGCCGTGATAAA
"CG10431-cds,chr2L:18974777..18974847,8,CCA"	"2L,18974808,18974831,-,CCA"	TAAGTATGTGCACGCGGGCA
"CG10431-cds,chr2L:18974905..18977122,1,TGG"	"2L,18974918,18974941,+,TGG"	GGAAGGATCTTCTACAGAAA
"CG10431-cds,chr2L:18974905..18977122,4,TGG"	"2L,18974948,18974971,+,TGG"	TTACCCAGAGGAGTGCTCAG
"CG10431-cds,chr2L:18974905..18977122,6,CGG"	"2L,18974981,18975004,+,CGG"	AATGGAGTGCGCTGTGCAGT
"CG10463-cds,chr2L:19759002..19759152,1,TGG"	"2L,19759002,19759025,+,TGG"	TACCTGGTAACTGAAGCCGA
"CG10463-cds,chr2L:19759002..19759152,3,AGG"	"2L,19759058,19759081,+,AGG"	CACAAACAAAAGAAAACGCG
"CG10463-cds,chr2L:19759002..19759152,8,TGG"	"2L,19759096,19759119,+,TGG"	AAGCCGGTGAAAAAAAGAAA
"CG10463-cds,chr2L:19759002..19759152,12,CCT"	"2L,19759004,19759027,-,CCT"	GGTAACTGAAGCCGATGGCG
"CG10463-cds,chr2L:19759002..19759152,15,CCG"	"2L,19759099,19759122,-,CCG"	GTGAAAAAAAGAAATGGGAT
"CG10466-cds,chr2L:19792227..19792451,4,AGG"	"2L,19792297,19792320,+,AGG"	GAGCTGGCACGACATGTACA
"CG10466-cds,chr2L:19792227..19792451,6,AGG"	"2L,19792322,19792345,+,AGG"	TCAGCCTGGATTTTCGTCGC
"CG10466-cds,chr2L:19792227..19792451,8,GGG"	"2L,19792346,19792369,+,GGG"	TTTCCGTATACCCTAACTGA
"CG10466-cds,chr2L:19792227..19792451,10,CGG"	"2L,19792376,19792399,+,CGG"	GTTTGCGTATTCTCGCAGTA
"CG10466-cds,chr2L:19792227..19792451,12,CGG"	"2L,19792417,19792440,+,CGG"	TCTAATTCGAGATTCAAAAA
"CG10470-cds,chr2L:19049287..19049364,1,CGG"	"2L,19049289,19049312,+,CGG"	TTACATGGGTGATGGTTTAC
"CG10470-cds,chr2L:19049287..19049364,3,AGG"	"2L,19049320,19049343,+,AGG"	GTACCAAAAGCTAAAGACCG
"CG10470-cds,chr2L:19049422..19049834,1,TGG"	"2L,19049423,19049446,+,TGG"	GAGCGCCGCAAGGAAATCCA
"CG10470-cds,chr2L:19049422..19049834,6,AGG"	"2L,19049470,19049493,+,AGG"	GAAGAAGATCGAGCGCGACG
"CG10470-cds,chr2L:19049422..19049834,7,CGG"	"2L,19049533,19049556,+,CGG"	GATGAAGACCATGTTCGCCA
"CG10492-cds,chr2L:19054851..19055570,2,CGG"	"2L,19054884,19054907,+,CGG"	AGAAACTCGAGAGCTACAAT
"CG10492-cds,chr2L:19054851..19055570,3,TGG"	"2L,19054942,19054965,+,TGG"	GCCATTCGAGCTGCGATTTT
"CG10492-cds,chr2L:19054851..19055570,8,CGG"	"2L,19054978,19055001,+,CGG"	GGAGCAGGGCCGTTGCGACT
"CG10492-cds,chr2L:19054851..19055570,11,CGG"	"2L,19055004,19055027,+,CGG"	CGCTGCGAGGCATGGAGCTG
"CG10492-cds,chr2L:19054851..19055570,14,TGG"	"2L,19055038,19055061,+,TGG"	GCACGAGCTGGCCGCCGACA
"CG10495-cds,chr2L:19063382..19063469,4,GGG"	"2L,19063434,19063457,+,GGG"	AGCACAATCGGATTTCGTGC
"CG10495-cds,chr2L:19063382..19063469,5,CCT"	"2L,19063386,19063409,-,CCT"	GCCGCAACAGAGACCGCACC
"CG10495-cds,chr2L:19063382..19063469,8,CCA"	"2L,19063410,19063433,+,CGG"	CGACATCGCTGCGATGTTCG
"CG10495-cds,chr2L:19063531..19064633,1,CGG"	"2L,19063536,19063559,+,CGG"	GCTATAGTAAGCTGGAATTT
"CG10495-cds,chr2L:19063531..19064633,3,AGG"	"2L,19063615,19063638,+,AGG"	CTCCATTAACAACAGCGAAA
"CG10561-cds,chr2L:19114906..19116412,6,TGG"	"2L,19114971,19114994,+,TGG"	CAAGCAACGCAGTCCAGATC
"CG10561-cds,chr2L:19114906..19116412,9,TGG"	"2L,19115001,19115024,+,TGG"	GCGCCAAAATACCCAGATAG
"CG10561-cds,chr2L:19114906..19116412,14,CGG"	"2L,19115031,19115054,+,CGG"	CGCAGGACTCGCCGGTCTCT
"CG10561-cds,chr2L:19114906..19116412,16,CGG"	"2L,19115056,19115079,+,CGG"	GCCCAGCACCTCTTGTCGCA
"CG10561-cds,chr2L:19114906..19116412,19,AGG"	"2L,19115082,19115105,+,AGG"	TCGGCGCACTGTGATCCTGG
"CG10680-cds,chr2L:19964426..19964581,1,TGG"	"2L,19964506,19964529,+,TGG"	TCTAATAGATCATCCTTAAA
"CG10680-cds,chr2L:19964426..19964581,4,CCT"	"2L,19964434,19964457,-,CCT"	CGTGAAACTATCAACATTCC
"CG10680-cds,chr2L:19964426..19964581,5,CCC"	"2L,19964458,19964481,+,GAG"	ACGCATCTCTTCAAGCCAGT
"CG10680-cds,chr2L:19964426..19964581,8,CCG"	"2L,19964482,19964505,-,CCG"	AAATCGAGCAACAAACCTAT
"CG10680-cds,chr2L:19964426..19964581,10,CCT"	"2L,19964519,19964542,-,CCT"	TAAATGGCGGAAACAGCTCT
"CG10721-cds,chr2L:20091693..20093111,7,TGG"	"2L,20091739,20091762,+,TGG"	CGTCAGCTGCGCCGAGTCCC
"CG10721-cds,chr2L:20091693..20093111,8,CGG"	"2L,20091778,20091801,+,CGG"	TGCCTCCATTCTACTGCTCA
"CG10721-cds,chr2L:20091693..20093111,9,TGG"	"2L,20091811,20091834,+,TGG"	CGTGAAGAGTGTGACCAATT
"CG10721-cds,chr2L:20091693..20093111,12,CGG"	"2L,20091849,20091872,+,CGG"	ATCTGCATAAGTTCGACGTT
"CG10721-cds,chr2L:20091693..20093111,17,TGG"	"2L,20091895,20091918,+,TGG"	AGCTAGTTTTCAGACACTAG
"CG10750-cds,chr2L:19300373..19300485,5,AGG"	"2L,19300413,19300436,+,AGG"	GGATCTGGACCTCAGTCCAG
"CG10750-cds,chr2L:19300373..19300485,6,AGG"	"2L,19300449,19300472,+,AGG"	CTATCGCGTCTCTCGCCAGC
"CG10750-cds,chr2L:19300373..19300485,7,CCG"	"2L,19300375,19300398,-,CCG"	CGACGTAAGCCCACCATTAA
"CG10750-cds,chr2L:19300373..19300485,11,CCG"	"2L,19300400,19300423,-,CCG"	ATGTGATCGGGGATCTGGAC
"CG10750-cds,chr2L:19300373..19300485,13,CCA"	"2L,19300429,19300452,-,CCA"	GAGGTCGCCATCGATGACTA
"CG10839-cds,chr2L:15979572..15980120,6,CGG"	"2L,15979627,15979650,+,CGG"	GCAGCCAGCCGCCACTGCCA
"CG10839-cds,chr2L:15979572..15980120,8,TGG"	"2L,15979669,15979692,+,TGG"	GTATCCGCCGATCGAGAAAA
"CG10839-cds,chr2L:15979572..15980120,9,TGG"	"2L,15979742,15979765,+,TGG"	AATATGATTGAGAAGATTAC
"CG10839-cds,chr2L:15979572..15980120,12,TGG"	"2L,15979780,15979803,+,TGG"	GAACCTGAAAGTCCTGAGCC
"CG10839-cds,chr2L:15979572..15980120,13,CGG"	"2L,15979808,15979831,+,CGG"	AACAATCTTAAAACGCTCAA
"CG11023-cds,chr2L:7680..8116,2,AGG"	"2L,7732,7755,+,AGG"	GCCAGTATACACGCAGCACC
"CG11023-cds,chr2L:7680..8116,3,AGG"	"2L,7789,7812,+,AGG"	TGACCTCCTCTCAGACGATG
"CG11023-cds,chr2L:7680..8116,4,CGG"	"2L,7817,7840,+,CGG"	TCACAGAGAGTTGCCAACGC
"CG11023-cds,chr2L:7680..8116,7,CGG"	"2L,7846,7869,+,CGG"	TTTCAGGCCCTTGACTTACT
"CG11023-cds,chr2L:7680..8116,8,TGG"	"2L,7871,7894,+,TGG"	GCTGTGCGTCTAAGCCAGAA
"CG11029-cds,chr2L:5746277..5747620,3,TGG"	"2L,5746365,5746388,+,TGG"	AAATCGATCCGATCGCCTGC
"CG11029-cds,chr2L:5746277..5747620,5,CGG"	"2L,5746410,5746433,+,CGG"	GTCCTACGATCCCCGTGTGC
"CG11029-cds,chr2L:5746277..5747620,7,AGG"	"2L,5746446,5746469,+,AGG"	GCAGTACACCGACATCGACC
"CG11029-cds,chr2L:5746277..5747620,8,AGG"	"2L,5746475,5746498,+,AGG"	GCCATCTGTTCCTGAACACC
"CG11029-cds,chr2L:5746277..5747620,11,AGG"	"2L,5746512,5746535,+,AGG"	ATGGGCCCTTAACAACATCG
"CG11030-cds,chr2L:5758695..5759362,5,CGG"	"2L,5758733,5758756,+,CGG"	CCGCAGGCGATTCAGTTGCT
"CG11030-cds,chr2L:5758695..5759362,8,AGG"	"2L,5758759,5758782,+,AGG"	GATGAACAGCAATGTGAAAC
"CG11030-cds,chr2L:5758695..5759362,13,AGG"	"2L,5758802,5758825,+,AGG"	ATGCTGCAGCGAGTCAAGCG
"CG11030-cds,chr2L:5758695..5759362,15,TGG"	"2L,5758837,5758860,+,TGG"	AGAGTACGGCCTGAGCTTTC
"CG11030-cds,chr2L:5758695..5759362,16,TGG"	"2L,5758861,5758884,+,TGG"	AGTGAAGTACCACATGCTAC
"CG11034-cds,chr2L:5805479..5805665,2,CGG"	"2L,5805525,5805548,+,CGG"	CGTTTGTCCTCGTCCGTCGA
"CG11034-cds,chr2L:5805479..5805665,10,TGG"	"2L,5805549,5805572,+,TGG"	GGCGGCGGTCATTGGGCGGG
"CG11034-cds,chr2L:5805479..5805665,15,CGG"	"2L,5805573,5805596,+,CGG"	TGGTGCGGAGGGCAACAAGA
"CG11034-cds,chr2L:5805479..5805665,19,CGG"	"2L,5805601,5805624,+,CGG"	GAACTAACGGAAGCTCTGTA
"CG11034-cds,chr2L:5805479..5805665,24,TGG"	"2L,5805628,5805651,+,TGG"	TCGGGGCTACGGAGTTTCAA
"CG11043-cds,chr2L:6559531..6559711,2,CGG"	"2L,6559587,6559610,+,CGG"	TCCAATTTAACCCAGCGCGA
"CG11043-cds,chr2L:6559531..6559711,3,AGG"	"2L,6559617,6559640,+,AGG"	AGCTCTTTGCTTCGACGACT
"CG11043-cds,chr2L:6559531..6559711,6,AGG"	"2L,6559676,6559699,+,AGG"	GCGTCCCATATCCACAACTC
"CG11043-cds,chr2L:6559531..6559711,7,CCT"	"2L,6559537,6559560,-,CCT"	ACATTTCGCGTCTACTTAAG
"CG11043-cds,chr2L:6559531..6559711,8,CCG"	"2L,6559567,6559590,-,CCG"	CCTCCAAACGTCTGATCTCC
"CG11050-cds,chr2L:6612781..6613278,1,CGG"	"2L,6612810,6612833,+,CGG"	CACTCTAGTCAAGCGAAGTT
"CG11050-cds,chr2L:6612781..6613278,3,CGG"	"2L,6612845,6612868,+,CGG"	TCACGGTTCGCCATCGCACA
"CG11050-cds,chr2L:6612781..6613278,6,CGG"	"2L,6612875,6612898,+,CGG"	CAGTCACGGTGAATCAGAGT
"CG11050-cds,chr2L:6612781..6613278,10,CGG"	"2L,6612928,6612951,+,CGG"	CATCACACCACTTAGCCAGA
"CG11050-cds,chr2L:6612781..6613278,12,AGG"	"2L,6612986,6613009,+,AGG"	CATCCACACGCAGTCAGCCA
"CG11070-cds,chr2L:6658592..6659318,5,TGG"	"2L,6658627,6658650,-,CTG"	CAGGAGGGCGCCAACTCCGA
"CG11070-cds,chr2L:6658592..6659318,7,AGG"	"2L,6658653,6658676,+,AGG"	CGTGCCGCACAAACTGGTCG
"CG11070-cds,chr2L:6658592..6659318,9,AGG"	"2L,6658680,6658703,+,AGG"	GCTCCTCTTCACGCTGAACA
"CG11070-cds,chr2L:6658592..6659318,11,TGG"	"2L,6658707,6658730,+,TGG"	CTCTTCCGCGGTCCTGTGCC
"CG11070-cds,chr2L:6658592..6659318,15,AGG"	"2L,6658734,6658757,+,AGG"	CGTGGTGGTGGAGACCAGCG
"CG11221-cds,chr2L:6753940..6755297,4,CGG"	"2L,6754069,6754092,+,CGG"	GACGCCGACGAGCACCAGCA
"CG11221-cds,chr2L:6753940..6755297,9,CGG"	"2L,6754093,6754116,+,CGG"	TCGACTGGAGGTGCCTGGAG
"CG11221-cds,chr2L:6753940..6755297,11,CGG"	"2L,6754132,6754155,+,CGG"	GAGCAGCATCTACAAGAAGC
"CG11221-cds,chr2L:6753940..6755297,14,CGG"	"2L,6754168,6754191,+,CGG"	CGGACAGATCCATCTCATTC
"CG11221-cds,chr2L:6753940..6755297,16,TGG"	"2L,6754225,6754248,+,TGG"	GTACAACATAGAGAAGACGC
"CG11236-cds,chr2L:6803052..6803254,5,TGG"	"2L,6803092,6803115,+,TGG"	TGCCAGTGCCATTAAGATAC
"CG11236-cds,chr2L:6803052..6803254,7,AGG"	"2L,6803128,6803151,+,AGG"	CGATGGAAAGACACCCATAA
"CG11236-cds,chr2L:6803052..6803254,10,TGG"	"2L,6803168,6803191,+,TGG"	GACTTCACGCCTAACACAAC
"CG11236-cds,chr2L:6803052..6803254,16,GGG"	"2L,6803192,6803215,+,GGG"	GATGGTTCGGCTGGTCTCTG
"CG11236-cds,chr2L:6803052..6803254,20,AGG"	"2L,6803221,6803244,+,AGG"	CCTTCTGGGCGGCACTTCGC
"CG11266-cds,chr2L:7035407..7035561,1,tgg"	"2L,7035412,7035435,+,TGG"	AGTGCGGGCAGCGGTGGAAG
"CG11266-cds,chr2L:7035407..7035561,4,agg"	"2L,7035442,7035465,+,AGG"	AAGCGCAGCGGCAGCAGTCC
"CG11266-cds,chr2L:7035407..7035561,9,tgg"	"2L,7035481,7035504,+,TGG"	GATGACGACTACGCCGAGAA
"CG11266-cds,chr2L:7035407..7035561,14,cgg"	"2L,7035505,7035528,+,CGG"	CCGCGGAACGGCAGCGGCGG
"CG11266-cds,chr2L:7035407..7035561,15,cca"	"2L,7035460,7035483,-,CCA"	GGCGGCGGCGGTGGACACGA
"CG11289-cds,chr2L:7067983..7068638,5,TGG"	"2L,7068023,7068046,+,TGG"	CTACACATGCATTTTCCTGC
"CG11289-cds,chr2L:7067983..7068638,7,TGG"	"2L,7068062,7068085,+,TGG"	TGTGGAATCCCATCACATTT
"CG11289-cds,chr2L:7067983..7068638,10,TGG"	"2L,7068098,7068121,+,TGG"	TGTGCACCGGTCGCAGTTAA
"CG11289-cds,chr2L:7067983..7068638,13,AGG"	"2L,7068133,7068156,+,AGG"	TATGTCGCGCTCTTTTGCAG
"CG11289-cds,chr2L:7067983..7068638,16,TGG"	"2L,7068170,7068193,+,TGG"	CCTAGTCACCACATTGCCGC
"CG11374-cds,chr2L:76446..77583,3,AGG"	"2L,76548,76571,+,AGG"	TTAAAGTGATCCAATGTCCA
"CG11374-cds,chr2L:76446..77583,5,CGG"	"2L,76574,76597,+,CGG"	GGACTTTGTTTCGTCTTCCA
"CG11374-cds,chr2L:76446..77583,7,AGG"	"2L,76627,76650,+,AGG"	TATTGATTTTCTCACCAAGC
"CG11374-cds,chr2L:76446..77583,10,AGG"	"2L,76670,76693,+,AGG"	TGCGATGTCCTACTGCAAAT
"CG11374-cds,chr2L:76446..77583,11,AGG"	"2L,76717,76740,+,AGG"	AACGCGTAATTCTCGTCTTA
"CG11377-cds,chr2L:102459..102906,2,AGG"	"2L,102531,102554,+,AGG"	AGCCTGTTCCGCCGCCCTGC
"CG11377-cds,chr2L:102459..102906,4,AGG"	"2L,102561,102584,+,AGG"	CCCAGCTTGTTAGCTCTTTC
"CG11377-cds,chr2L:102459..102906,8,CGG"	"2L,102587,102610,+,CGG"	GGACTCGAAAGGACAAAACG
"CG11377-cds,chr2L:102459..102906,15,TGG"	"2L,102612,102635,+,TGG"	ACGCGGGCGGGGACACGGCA
"CG11377-cds,chr2L:102459..102906,19,AGG"	"2L,102649,102672,+,AGG"	GCGTTCGTACAAGAACAGCG
"CG11454-cds,chr2L:143378..144094,4,TGG"	"2L,143431,143454,+,TGG"	ATTTCGGAAACGAACATAGA
"CG11454-cds,chr2L:143378..144094,6,TGG"	"2L,143455,143478,+,TGG"	TACAGATACGGTATTCCATC
"CG11454-cds,chr2L:143378..144094,7,CGG"	"2L,143503,143526,+,CGG"	CCTTTCCTGCCCAATGAAAA
"CG11454-cds,chr2L:143378..144094,12,AGG"	"2L,143529,143552,+,AGG"	CCAGTTGGTTGGGCAACTGG
"CG11454-cds,chr2L:143378..144094,18,CGG"	"2L,143578,143601,+,CGG"	GAGCAACGGACTCTGTTCTG
"CG11455-cds,chr2L:155665..155784,5,CGG"	"2L,155692,155715,+,CGG"	ATGGCCTGGAGCGTGGAAAA
"CG11455-cds,chr2L:155665..155784,7,AGG"	"2L,155723,155746,+,AGG"	CGACCTGATCTCCGACTTTC
"CG11455-cds,chr2L:155665..155784,9,CCT"	"2L,155692,155715,+,CGG"	ATGGCCTGGAGCGTGGAAAA
"CG11455-cds,chr2L:155665..155784,11,CCG"	"2L,155725,155748,+,GAG"	ACCTGATCTCCGACTTTCAG
"CG11455-cds,chr2L:155858..155950,1,TGG"	"2L,155864,155887,+,TGG"	GAAACGAACGCTACAAGCAG
"CG11555-cds,chr2L:273986..274651,5,TGG"	"2L,274118,274141,+,TGG"	CACAAGCTACTGCGACGCCC
"CG11555-cds,chr2L:273986..274651,6,CGG"	"2L,274146,274169,+,CGG"	TGTGAAGAACGACATAATTA
"CG11555-cds,chr2L:273986..274651,11,AGG"	"2L,274170,274193,+,AGG"	TTCTTCGGACCGGGGACACC
"CG11555-cds,chr2L:273986..274651,15,CGG"	"2L,274250,274273,+,CGG"	GAAATGTCATAGAAGCCAAC
"CG11555-cds,chr2L:273986..274651,19,CGG"	"2L,274296,274319,-,CTT"	CAACGATGAGAAGCCCTCCA
"CG11562-cds,chr2L:292569..292660,5,AGG"	"2L,292607,292630,+,AGG"	TCCATTTCCACAGCGATCAT
"CG11562-cds,chr2L:292569..292660,7,CCG"	"2L,292575,292598,-,CCG"	CTTCGCGAGTGACTTTGGGA
"CG11562-cds,chr2L:292569..292660,8,CCA"	"2L,292608,292631,-,CCA"	TTTCCACAGCGATCATAGGT
"CG11562-cds,chr2L:292717..293002,1,AGG"	"2L,292721,292744,+,AGG"	GACTGCACGATGGTGTCCTG
"CG11562-cds,chr2L:292717..293002,4,AGG"	"2L,292808,292831,+,AGG"	TGACCAAGCAACTGAAAGCC
"CG11634-cds,chr2L:21916405..21917301,2,TGG"	"2L,21916466,21916489,+,TGG"	GCACAATGAGTCCTTGTCAC
"CG11634-cds,chr2L:21916405..21917301,3,TGG"	"2L,21916490,21916513,+,TGG"	TCATGTCGTCACCTACGATA
"CG11634-cds,chr2L:21916405..21917301,7,CGG"	"2L,21916544,21916567,+,CGG"	CAGTGTCATCGAAATGACAT
"CG11634-cds,chr2L:21916405..21917301,10,AGG"	"2L,21916611,21916634,+,AGG"	TTGATGATTATATTTGAAGA
"CG11634-cds,chr2L:21916405..21917301,11,CGG"	"2L,21916649,21916672,+,CGG"	ACTGCACTTTATTATTGAGT
"CG11865-cds,chr2L:15617002..15617209,6,AGG"	"2L,15617100,15617123,+,AGG"	GAACAACTCCAATATTTTGA
"CG11865-cds,chr2L:15617002..15617209,8,TGG"	"2L,15617131,15617154,+,TGG"	AAGGTCGTGTTGTAAAATCA
"CG11865-cds,chr2L:15617002..15617209,12,TGG"	"2L,15617162,15617185,+,TGG"	TTACTGGAAGGGAAGAACGT
"CG11865-cds,chr2L:15617002..15617209,15,CCT"	"2L,15617009,15617032,-,CCT"	TGCACTCGCTGTGATTTTTG
"CG11865-cds,chr2L:15617002..15617209,16,CCT"	"2L,15617058,15617081,-,CCT"	TCCATCAAACTTCAAGAAGA
"CG11927-cds,chr2L:4847855..4849324,5,CGG"	"2L,4847889,4847912,+,CGG"	GGATTCCAAGGAAGTCGTTC
"CG11927-cds,chr2L:4847855..4849324,7,TGG"	"2L,4847945,4847968,+,TGG"	TGAAAATGTCGTTTGCAGAT
"CG11927-cds,chr2L:4847855..4849324,9,CGG"	"2L,4847973,4847996,+,CGG"	ATGCAAGGATGCACTGAAAC
"CG11927-cds,chr2L:4847855..4849324,14,TGG"	"2L,4848059,4848082,+,TGG"	ACGGCAACGGACGTAAACAT
"CG11927-cds,chr2L:4847855..4849324,15,TGG"	"2L,4848088,4848111,+,TGG"	AATAGCAACAATGCCTTTCA
"CG11929-cds,chr2L:4682824..4682921,6,CCA"	"2L,4682888,4682911,-,CCA"	ATATGTACGCCTGATAATGT
"CG11929-cds,chr2L:4682980..4683044,1,CCC"	"2L,4682988,4683011,-,CCC"	AAGGAAGACGAAAAGTGATT
"CG11929-cds,chr2L:4682980..4683044,3,CCC"	"2L,4683014,4683037,-,CCC"	TGACCCGCATCAATTTCAAT
"CG11929-cds,chr2L:4684512..4687105,1,CGG"	"2L,4684519,4684542,+,CGG"	ATGGCCGATTCGCTGCCCAC
"CG11929-cds,chr2L:4684512..4687105,4,CGG"	"2L,4684546,4684569,+,CGG"	ACTGCAACTCGCCTACCTGC
"CG12194-cds,chr2L:4839303..4839510,5,CGG"	"2L,4839401,4839424,+,CGG"	ACTCGGGACACAGAGCTAGC
"CG12194-cds,chr2L:4839303..4839510,8,TGG"	"2L,4839481,4839504,+,TGG"	CCTGCTCTTTATGTGCCTCT
"CG12194-cds,chr2L:4839303..4839510,10,CCC"	"2L,4839323,4839346,-,CCC"	ATCGTTAGCTCGTCGAGCAG
"CG12194-cds,chr2L:4839303..4839510,12,CCT"	"2L,4839351,4839374,-,CCT"	GCAGCAGCAGCGATGACGAA
"CG12194-cds,chr2L:4839303..4839510,13,CCT"	"2L,4839380,4839403,-,CCT"	GTGGTGCGGCGACGCAGCAC
"CG12253-cds,chr2L:10987835..10988155,2,CGG"	"2L,10987910,10987933,+,CGG"	TCAAACACAATTCTCGAGCG
"CG12253-cds,chr2L:10987835..10988155,5,AGG"	"2L,10988001,10988024,+,AGG"	ACTAAAGTACCGATACACTA
"CG12253-cds,chr2L:10987835..10988155,6,CGG"	"2L,10988033,10988056,+,CGG"	GCAGAATTATTGAAATTGTA
"CG12253-cds,chr2L:10987835..10988155,9,AGG"	"2L,10988072,10988095,+,AGG"	AATATTTTGAGCCGTTAAAG
"CG12253-cds,chr2L:10987835..10988155,11,TGG"	"2L,10988120,10988143,+,TGG"	TTCTATCCGCTATTCGCTTG
"CG12264-cds,chr2L:11999725..11999854,1,AGG"	"2L,11995818,11995841,+,AGG"	AAAAGTGCTGGGACGCATCC
"CG12264-cds,chr2L:11999725..11999854,2,AGG"	"2L,11999735,11999758,+,AGG"	GCTGGGACGCATCCAGGCGC
"CG12264-cds,chr2L:11999725..11999854,3,CGG"	"2L,11995838,11995861,+,CGG"	AGGCGCAGGTCCTCCGCTCC
"CG12264-cds,chr2L:11999725..11999854,4,GGG"	"2L,11999750,11999773,+,GGG"	GGCGCAGGTCCTCCGCTCCC
"CG12264-cds,chr2L:11999725..11999854,4,GGG"	"2L,11995839,11995862,+,GGG"	GGCGCAGGTCCTCCGCTCCC
"CG12299-cds,chr2L:10737888..10740098,3,CGG"	"2L,10738027,10738050,+,CGG"	CTTCCACTGCATGTGCTGTG
"CG12299-cds,chr2L:10737888..10740098,5,CGG"	"2L,10738090,10738113,+,CGG"	CACCCTGCACCCCCATGAGC
"CG12299-cds,chr2L:10737888..10740098,9,CGG"	"2L,10738120,10738143,+,CGG"	ACAGCAAGAGCAGGAGAGCC
"CG12299-cds,chr2L:10737888..10740098,12,TGG"	"2L,10738146,10738169,+,TGG"	ACGAGAGCGAGGACTACAGC
"CG12299-cds,chr2L:10737888..10740098,14,TGG"	"2L,10738171,10738194,+,TGG"	ATTCGAGCCGGTGTGCGAGC
"CG12393-cds,chr2L:6049011..6049346,1,AGG"	"2L,6049011,6049034,+,AGG"	CTTCCTCAACAAACGGGGCG
"CG12393-cds,chr2L:6049011..6049346,3,AGG"	"2L,6049051,6049074,+,AGG"	CGACGCTACTTCGTGCTGAA
"CG12393-cds,chr2L:6049011..6049346,4,TGG"	"2L,6049083,6049106,+,TGG"	CTTCTACTTCGAGTCGCGCT
"CG12393-cds,chr2L:6049011..6049346,8,AGG"	"2L,6049116,6049139,+,AGG"	CTTGGGCCTCATCATTGTCG
"CG12393-cds,chr2L:6049011..6049346,10,AGG"	"2L,6049143,6049166,+,AGG"	CACCATTGAGCTGTCTAACG
"CG12438-cds,chr2L:8752400..8753125,3,TGG"	"2L,8752430,8752453,+,TGG"	CGCTGGTCAAGTTTGTAACA
"CG12438-cds,chr2L:8752400..8753125,6,TGG"	"2L,8752461,8752484,+,TGG"	CATTTTGGGCATCTGTTTGC
"CG12438-cds,chr2L:8752400..8753125,8,TGG"	"2L,8752498,8752521,+,TGG"	TGGATGATCCTGTGTCTGTT
"CG12438-cds,chr2L:8752400..8753125,9,TGG"	"2L,8752539,8752562,+,TGG"	CACCATCGCCTGCTTTTTCG
"CG12438-cds,chr2L:8752400..8753125,11,TGG"	"2L,8752589,8752612,+,TGG"	TGATTGAGCCGCTGAAGTAC
"CG12439-cds,chr2L:9077242..9077937,4,TGG"	"2L,9077285,9077308,+,TGG"	CCTGGGCATTTCCTTTTTCG
"CG12439-cds,chr2L:9077242..9077937,6,CGG"	"2L,9077309,9077332,+,CGG"	CCAGCCAAAGGATCGATGCT
"CG12439-cds,chr2L:9077242..9077937,8,TGG"	"2L,9077365,9077388,+,TGG"	TAGCTATTCTTCTGCTCTTT
"CG12439-cds,chr2L:9077242..9077937,11,CGG"	"2L,9077410,9077433,+,CGG"	AATTGAAACCGTTTTCCCCA
"CG12439-cds,chr2L:9077242..9077937,13,TGG"	"2L,9077468,9077491,+,TGG"	CTTCACCGAAATAATCCTGC
"CG12448-cds,chr2L:15941506..15942062,2,TGG"	"2L,15941556,15941579,+,TGG"	CACATGAGCGATTTCAGTTC
"CG12448-cds,chr2L:15941506..15942062,4,TGG"	"2L,15941593,15941616,+,TGG"	CGGACAATTTCAGCGATTGT
"CG12448-cds,chr2L:15941506..15942062,7,CGG"	"2L,15941628,15941651,+,CGG"	AGTAGTCAGGATTCGTATTT
"CG12448-cds,chr2L:15941506..15942062,8,TGG"	"2L,15941660,15941683,+,TGG"	TCGACTGAAACTTGCCCTCC
"CG12448-cds,chr2L:15941506..15942062,9,AGG"	"2L,15941686,15941709,+,AGG"	ACAAACAGTTCAACGCTGCA
"CG12506-cds,chr2L:773595..773918,1,TGG"	"2L,776564,776587,+,TGG"	CCTCTTCGCCCTGATTGCCC
"CG12506-cds,chr2L:773595..773918,3,CGG"	"2L,773633,773656,+,CGG"	GCCCTGGCTGCTGCTCAAGG
"CG12506-cds,chr2L:773595..773918,3,CGG"	"2L,776580,776603,+,CGG"	GCCCTGGCTGCTGCTCAAGG
"CG12506-cds,chr2L:773595..773918,4,AGG"	"2L,773642,773665,+,AGG"	GCTGCTCAAGGCGGACCACA
"CG12506-cds,chr2L:773595..773918,5,TGG"	"2L,776592,776615,+,TGG"	GCTCAAGGCGGACCACAAGG
"CG12511-cds,chr2L:5678785..5679150,7,CGG"	"2L,5678832,5678855,+,CGG"	GCTGCCGGTGGTTTTCTCAC
"CG12511-cds,chr2L:5678785..5679150,9,TGG"	"2L,5678864,5678887,+,TGG"	CCTCAAGGCGAGTAAGATTA
"CG12511-cds,chr2L:5678785..5679150,13,TGG"	"2L,5678891,5678914,+,TGG"	GGCCGCTGGCGGTACCATTC
"CG12511-cds,chr2L:5678785..5679150,17,CGG"	"2L,5678915,5678938,+,CGG"	GCTCGAGCTGGCATGGCAGG
"CG12511-cds,chr2L:5678785..5679150,21,TGG"	"2L,5678957,5678980,+,TGG"	GCTCAAGACATTCTCACAGC
"CG12517-cds,chr2L:10870240..10870656,5,CGG"	"2L,10870332,10870355,+,CGG"	GATAATGGGATTTACGTTCC
"CG12517-cds,chr2L:10870240..10870656,10,CGG"	"2L,10870358,10870381,+,CGG"	GGAGGACGACCTGGACTGGA
"CG12517-cds,chr2L:10870240..10870656,15,TGG"	"2L,10870427,10870450,+,TGG"	GCTGCGTTTCTGCATCGCAC
"CG12517-cds,chr2L:10870240..10870656,17,CGG"	"2L,10870455,10870478,+,CGG"	TTCGATGAGCAATTGGTGCC
"CG12517-cds,chr2L:10870240..10870656,20,CGG"	"2L,10870485,10870508,+,CGG"	TGCCAGGCTCTTTTGGCCAA
"CG12617-cds,chr2L:20294886..20295176,4,TGG"	"2L,20294929,20294952,+,TGG"	CCTTAAGCTCCGATCGTCCA
"CG12617-cds,chr2L:20294886..20295176,8,CGG"	"2L,20294954,20294977,+,CGG"	CGGAACTATATTCCCATGGC
"CG12617-cds,chr2L:20294886..20295176,9,TGG"	"2L,20294999,20295022,+,TGG"	TCAGCGCAGCGTTTGATCTT
"CG12617-cds,chr2L:20294886..20295176,12,TGG"	"2L,20295063,20295086,+,TGG"	GCCTCTTCAGCCTGCCCCGA
"CG12617-cds,chr2L:20294886..20295176,16,CGG"	"2L,20295091,20295114,+,CGG"	GATGCATTTGGGACTTCCGC
"CG12620-cds,chr2L:17087725..17088588,4,TGG"	"2L,17087774,17087797,+,TGG"	TCACTCGGACCCCTATGAAG
"CG12620-cds,chr2L:17087725..17088588,6,CGG"	"2L,17087811,17087834,+,CGG"	TCGTCAATAAAAAGAGAAAC
"CG12620-cds,chr2L:17087725..17088588,9,TGG"	"2L,17087843,17087866,+,TGG"	CATGTCTCATAAGGAGCTAA
"CG12620-cds,chr2L:17087725..17088588,12,CGG"	"2L,17087879,17087902,+,CGG"	GGAGGTGAAGCTCACGACGC
"CG12620-cds,chr2L:17087725..17088588,13,CGG"	"2L,17087912,17087935,+,CGG"	CCATGATCCATCCTGCAGCT
"CG12674-cds,chr2L:2080208..2081066,1,AGG"	"2L,2080240,2080263,+,AGG"	TGAGTTGCCCACTTATCCAA
"CG12674-cds,chr2L:2080208..2081066,3,AGG"	"2L,2080276,2080299,+,AGG"	GCCCTGTGGCCAGAATATCC
"CG12674-cds,chr2L:2080208..2081066,6,TGG"	"2L,2080312,2080335,+,TGG"	GCCGGTTTCGATTCCCAAAC
"CG12674-cds,chr2L:2080208..2081066,7,AGG"	"2L,2080340,2080363,+,AGG"	TGTTTTTCGCTAAATTTCAA
"CG12674-cds,chr2L:2080208..2081066,8,TGG"	"2L,2080372,2080395,+,TGG"	GCTATTCTCCGTTAATTTGA
"CG12795-cds,chr2L:3452740..3453278,1,AGG"	"2L,3452752,3452775,+,AGG"	TAAGTGCGACTCGTGCGACA
"CG12795-cds,chr2L:3452740..3453278,2,AGG"	"2L,3452798,3452821,+,AGG"	TACGACCGCCACAGCTGTCC
"CG12795-cds,chr2L:3452740..3453278,4,CGG"	"2L,3452844,3452867,+,CGG"	TGCCCGTCTGCCCACTGTGT
"CG12795-cds,chr2L:3452740..3453278,7,TGG"	"2L,3452872,3452895,+,TGG"	CGTGCCCACGCCACCCGGAG
"CG12795-cds,chr2L:3452740..3453278,9,CGG"	"2L,3452920,3452943,+,CGG"	CATTGACCAGCAGTGCAAAT
"CG13077-cds,chr2L:19566265..19566441,2,TGG"	"2L,19566296,19566319,+,TGG"	CGAGAATCGCCTCCAGAGAC
"CG13077-cds,chr2L:19566265..19566441,3,TGG"	"2L,19566333,19566356,+,TGG"	GTTCTCAACCAGATGTGCAT
"CG13077-cds,chr2L:19566265..19566441,4,CGG"	"2L,19566374,19566397,+,CGG"	TTCCTATCTCACGCTGCGAA
"CG13077-cds,chr2L:19566265..19566441,11,TGG"	"2L,19566403,19566426,+,TGG"	CGGGCACGGGTCTGCATGCC
"CG13077-cds,chr2L:19566265..19566441,14,CCC"	"2L,19566271,19566294,+,GAG"	ACGGTTCCCTGTCCGGCCAC
"CG13078-cds,chr2L:19564338..19565006,2,AGG"	"2L,19564397,19564420,+,AGG"	GTGATCAACCAGCTGTGCAT
"CG13078-cds,chr2L:19564338..19565006,4,TGG"	"2L,19564422,19564445,+,TGG"	TCGTCACCATTTGGATCAGC
"CG13078-cds,chr2L:19564338..19565006,6,CGG"	"2L,19564447,19564470,+,CGG"	CTGCTTGCGCCAGGACCTCT
"CG13078-cds,chr2L:19564338..19565006,9,TGG"	"2L,19564471,19564494,+,TGG"	CATTCGCCTGCATGCCTGGC
"CG13078-cds,chr2L:19564338..19565006,11,TGG"	"2L,19564498,19564521,+,TGG"	CTTCGGTTTTGTGTTCCTGA
"CG13081-cds,chr2L:19540693..19540993,1,TGG"	"2L,19540718,19540741,+,TGG"	TGTGTTCGCCCTGCTGCTTG
"CG13081-cds,chr2L:19540693..19540993,4,TGG"	"2L,19540749,19540772,+,TGG"	AGAATTCTGGCCCAGCCCGT
"CG13081-cds,chr2L:19540693..19540993,9,AGG"	"2L,19540777,19540800,+,AGG"	AGACTAGGCCAGGGAATTCG
"CG13081-cds,chr2L:19540693..19540993,11,TGG"	"2L,19540830,19540853,+,TGG"	TACGACGACTATTCCGAGAA
"CG13081-cds,chr2L:19540693..19540993,13,CGG"	"2L,19540864,19540887,+,CGG"	AGGACATTCTATACGACCAA
"CG13082-cds,chr2L:19538496..19539629,3,CGG"	"2L,19538548,19538571,+,CGG"	TAATCCCTTGAGCTCCACAA
"CG13082-cds,chr2L:19538496..19539629,4,AGG"	"2L,19538599,19538622,+,AGG"	TGACGTGCCGCAGATCATAA
"CG13082-cds,chr2L:19538496..19539629,8,CGG"	"2L,19538626,19538649,+,CGG"	GCACTTCCCGGCCATGGCCC
"CG13082-cds,chr2L:19538496..19539629,12,TGG"	"2L,19538657,19538680,+,TGG"	CTGGAGTCCAGCGGATCCAG
"CG13082-cds,chr2L:19538496..19539629,14,AGG"	"2L,19538707,19538730,+,AGG"	CGAATCGCCCAGCGCAGATG
"CG13083-cds,chr2L:19487524..19488377,4,AGG"	"2L,19487591,19487614,-,CTC"	CATCCATGAGATCCGCAGTG
"CG13083-cds,chr2L:19487524..19488377,8,CGG"	"2L,19487618,19487641,+,CGG"	GGAGGAGCTGATCAAAGGTA
"CG13083-cds,chr2L:19487524..19488377,12,AGG"	"2L,19487651,19487674,+,AGG"	CCATGGGCTGCAGAAAGTGA
"CG13083-cds,chr2L:19487524..19488377,15,TGG"	"2L,19487715,19487738,+,TGG"	GACGAGATCGAACTCATTGC
"CG13083-cds,chr2L:19487524..19488377,18,TGG"	"2L,19487741,19487764,+,TGG"	GGAGGTTGCCATAGCCAAGC
"CG13084-cds,chr2L:19484973..19485897,4,CGG"	"2L,19485007,19485030,+,CGG"	CTGCCTCTGCGGCATCCAAG
"CG13084-cds,chr2L:19484973..19485897,5,AGG"	"2L,19485034,19485057,+,AGG"	GAGCATCGCTGACCTCTTGA
"CG13084-cds,chr2L:19484973..19485897,9,CGG"	"2L,19485078,19485101,+,CGG"	CAGCCAATGTGCTCCTGACC
"CG13084-cds,chr2L:19484973..19485897,10,AGG"	"2L,19485106,19485129,+,AGG"	CCAAGTAAGCGAGCAGACTC
"CG13084-cds,chr2L:19484973..19485897,14,AGG"	"2L,19485130,19485153,+,AGG"	CGGTTTGGCAGAGCAAAAGG
"CG13085-cds,chr2L:19429408..19430130,3,TGG"	"2L,19429445,19429468,+,TGG"	TATATTTGGTTATTTGAGTT
"CG13085-cds,chr2L:19429408..19430130,5,TGG"	"2L,19429485,19429508,+,TGG"	TACAATGAAATTCCCTGTTT
"CG13085-cds,chr2L:19429408..19430130,7,AGG"	"2L,19429519,19429542,+,AGG"	AGAGACAGCTGCATCGATTC
"CG13085-cds,chr2L:19429408..19430130,10,TGG"	"2L,19429580,19429603,+,TGG"	CGAAGATTTGCTCATTAAGT
"CG13085-cds,chr2L:19429408..19430130,13,TGG"	"2L,19429613,19429636,+,TGG"	GAACAGCCTGCACATCAACG
"CG13086-cds,chr2L:19364394..19364522,3,TGG"	"2L,19364442,19364465,+,TGG"	TTTTCCTGGCATTATCCCTA
"CG13086-cds,chr2L:19364394..19364522,5,AGG"	"2L,19364471,19364494,+,AGG"	ATCGAGGCTCATCCCGTCGA
"CG13086-cds,chr2L:19364394..19364522,8,AGG"	"2L,19364499,19364522,+,AGG"	GGTGCAGGAATCCCTATGAG
"CG13086-cds,chr2L:19364394..19364522,9,CCG"	"2L,19364396,19364419,-,CCG"	AATCGCGCGACGCGGAAGAA
"CG13086-cds,chr2L:19364394..19364522,10,CCG"	"2L,19364428,19364451,+,TGG"	GATTCGACTCCACATTTTCC
"CG13088-cds,chr2L:8489031..8489208,2,AGG"	"2L,8489064,8489087,+,AGG"	TACTAAAGTACCTACCAATG
"CG13088-cds,chr2L:8489031..8489208,5,CGG"	"2L,8489104,8489127,+,CGG"	CGAAGTCAACGAGAATATAT
"CG13088-cds,chr2L:8489031..8489208,7,AGG"	"2L,8489158,8489181,+,AGG"	AACAGTGACTCTGACCCGCG
"CG13088-cds,chr2L:8489031..8489208,11,CCT"	"2L,8489074,8489097,-,CCT"	ACCAATGAGGGATCAGTTGT
"CG13088-cds,chr2L:8489031..8489208,13,CCC"	"2L,8489172,8489195,-,CCC"	GCGAGGATCTGGATTTTCTG
"CG13090-cds,chr2L:8517667..8519028,3,AGG"	"2L,8517772,8517795,+,AGG"	CCTTGTTTTCCTTCGCCACA
"CG13090-cds,chr2L:8517667..8519028,7,TGG"	"2L,8517803,8517826,+,TGG"	GGAGGTCGTCGGAAATGATC
"CG13090-cds,chr2L:8517667..8519028,8,CGG"	"2L,8517888,8517911,+,CGG"	CAGCTTATACTGCCCGACTT
"CG13090-cds,chr2L:8517667..8519028,11,TGG"	"2L,8517935,8517958,+,TGG"	AAACAGCTCTGTCCTGATTG
"CG13090-cds,chr2L:8517667..8519028,17,CGG"	"2L,8517959,8517982,+,CGG"	CCTAGGCGGATTGGGATGTC
"CG13091-cds,chr2L:8521462..8521612,3,AGG"	"2L,8521538,8521561,+,AGG"	TAATTGCTAATAATTACATT
"CG13091-cds,chr2L:8521462..8521612,5,CGG"	"2L,8521566,8521589,+,CGG"	TGAGGTTACCCTGCCGTCTC
"CG13091-cds,chr2L:8521462..8521612,7,CCC"	"2L,8521481,8521504,-,CCC"	TTCAACTTGTACTTTGCCTT
"CG13091-cds,chr2L:8521462..8521612,10,CCC"	"2L,8521574,8521597,-,CCC"	TGCCGTCTCCGGTGGCCGAT
"CG13091-cds,chr2L:8519717..8519792,1,CGG"	"2L,8519733,8519756,+,CGG"	GCAATTTTACAAAGACAAAT
"CG13102-cds,chr2L:9012385..9012561,1,AGG"	"2L,9012400,9012423,+,AGG"	TTACACCTGCGTAACGCCAA
"CG13102-cds,chr2L:9012385..9012561,2,CGG"	"2L,9012439,9012462,+,CGG"	GAAAGTCACCTGCACGAATG
"CG13102-cds,chr2L:9012385..9012561,3,TGG"	"2L,9012466,9012489,+,TGG"	GAATGAGACTAGTTACTACC
"CG13102-cds,chr2L:9012385..9012561,6,TGG"	"2L,9012520,9012543,+,TGG"	CAGCACGCGATTCGATTGCC
"CG13102-cds,chr2L:9012385..9012561,8,CCC"	"2L,9012390,9012413,-,CCC"	TGAAGTGTTACACCTGCGTA
"CG13108-cds,chr2L:9164348..9164848,3,CGG"	"2L,9164391,9164414,+,CGG"	CGACGAGGATGATTTCAGTC
"CG13108-cds,chr2L:9164348..9164848,6,TGG"	"2L,9164417,9164440,+,TGG"	ATTCCGACTCCGAGGAGGAC
"CG13108-cds,chr2L:9164348..9164848,7,TGG"	"2L,9164452,9164475,+,TGG"	AAACGTCCGTCCAAGCCATC
"CG13108-cds,chr2L:9164348..9164848,12,CGG"	"2L,9164481,9164504,+,CGG"	TGGCGGCAGGAAGCGGAAAT
"CG13108-cds,chr2L:9164348..9164848,15,CGG"	"2L,9164513,9164536,+,CGG"	ATGCCTCGAAGGCCAAGCGC
"CG13110-cds,chr2L:9350548..9350949,3,TGG"	"2L,9350610,9350633,+,TGG"	ATCTTCAATTGCGATAAGCC
"CG13110-cds,chr2L:9350548..9350949,5,CGG"	"2L,9350641,9350664,+,CGG"	TGTTGGACTACGCCGCAGTC
"CG13110-cds,chr2L:9350548..9350949,10,AGG"	"2L,9350672,9350695,+,AGG"	TAGGTTCTACTTGGAGTGCC
"CG13110-cds,chr2L:9350548..9350949,13,AGG"	"2L,9350725,9350748,+,AGG"	ATCGAGTCCACAAGCCGATA
"CG13110-cds,chr2L:9350548..9350949,16,TGG"	"2L,9350762,9350785,+,TGG"	GGGCAAGTGCGACGTAAAGT
"CG13113-cds,chr2L:9544175..9544792,4,TGG"	"2L,9544212,9544235,+,TGG"	CCCGGAGACACGACAACTAC
"CG13113-cds,chr2L:9544175..9544792,6,TGG"	"2L,9544245,9544268,+,TGG"	ATTGACCCTTGGCTTCTGCC
"CG13113-cds,chr2L:9544175..9544792,12,CGG"	"2L,9544272,9544295,+,CGG"	AAGCTCAAAGGATACAGTTG
"CG13113-cds,chr2L:9544175..9544792,16,TGG"	"2L,9544312,9544335,+,TGG"	ATGGCTCCACTTAAGCAGTA
"CG13113-cds,chr2L:9544175..9544792,18,TGG"	"2L,9544344,9544367,+,TGG"	GCAGCATCTGAAGAACAAAG
"CG13114-cds,chr2L:9546017..9547297,3,CGG"	"2L,9546069,9546092,+,CGG"	ATTGACCCAAGCCCATTTCC
"CG13114-cds,chr2L:9546017..9547297,5,AGG"	"2L,9546093,9546116,+,AGG"	ATATTGTGCGGAATGTGAAC
"CG13114-cds,chr2L:9546017..9547297,10,AGG"	"2L,9546123,9546146,+,AGG"	GGAACAGGTGCCGTGCAGCG
"CG13114-cds,chr2L:9546017..9547297,12,CGG"	"2L,9546154,9546177,+,CGG"	ACGGTAGCGCCAACAACAAC
"CG13114-cds,chr2L:9546017..9547297,14,CGG"	"2L,9546198,9546221,+,CGG"	CACAACCAGCGCCACCAGCC
"CG13116-cds,chr2L:9730004..9730633,5,CGG"	"2L,9730072,9730095,+,CGG"	TACAAGTACTGCACACAAAA
"CG13116-cds,chr2L:9730004..9730633,7,TGG"	"2L,9730101,9730124,+,TGG"	TAGGATGAGCTTTGACACCC
"CG13116-cds,chr2L:9730004..9730633,11,TGG"	"2L,9730131,9730154,+,TGG"	TGTGGGCGATCACTGCACCC
"CG13116-cds,chr2L:9730004..9730633,13,AGG"	"2L,9730200,9730223,+,AGG"	CTTCATTTACATGAAGTTGA
"CG13116-cds,chr2L:9730004..9730633,17,AGG"	"2L,9730245,9730268,+,AGG"	TGAACTGCAGCGAGCCAAAG
"CG13117-cds,chr2L:9736710..9737042,4,CGG"	"2L,9736740,9736763,+,CGG"	AGGAGGAGCTCTTCGTCAGC
"CG13117-cds,chr2L:9736710..9737042,6,AGG"	"2L,9736768,9736791,+,AGG"	AATTCAGTTGCAGTTGCCCC
"CG13117-cds,chr2L:9736710..9737042,9,TGG"	"2L,9736797,9736820,+,TGG"	CCAGTTCGCCCATCTTCGAG
"CG13117-cds,chr2L:9736710..9737042,12,AGG"	"2L,9736846,9736869,+,AGG"	TGCCGCTGATCCCGCCCACG
"CG13117-cds,chr2L:9736710..9737042,15,CGG"	"2L,9736876,9736899,+,CGG"	CATTAGTGGGCACCAGAGCA
"CG13127-cds,chr2L:10026762..10028966,3,TGG"	"2L,10026859,10026882,+,TGG"	CCACGCTTTACGCGATGACA
"CG13127-cds,chr2L:10026762..10028966,8,TGG"	"2L,10026904,10026927,+,TGG"	GCGTCACTGCATCACCCAGT
"CG13127-cds,chr2L:10026762..10028966,13,AGG"	"2L,10026940,10026963,+,AGG"	GGTGGGAGCTGCGCAGATCA
"CG13127-cds,chr2L:10026762..10028966,16,TGG"	"2L,10026973,10026996,+,TGG"	CATGAGTCAGGGCAGCGATC
"CG13127-cds,chr2L:10026762..10028966,20,CGG"	"2L,10027025,10027048,+,CGG"	TACAAGAGCCCCCCAAAGTG
"CG13137-cds,chr2L:10172734..10174056,3,AGG"	"2L,10172828,10172851,+,AGG"	TATAGGCAATCGAACTGAAG
"CG13137-cds,chr2L:10172734..10174056,6,TGG"	"2L,10172852,10172875,+,TGG"	GCTCAATTTACTATGGGAAC
"CG13137-cds,chr2L:10172734..10174056,9,TGG"	"2L,10172889,10172912,+,TGG"	CAATGGTTTCTACAAAAACT
"CG13137-cds,chr2L:10172734..10174056,10,CGG"	"2L,10172936,10172959,+,CGG"	TCCCGAATGCCGCATCGATC
"CG13137-cds,chr2L:10172734..10174056,13,CGG"	"2L,10172965,10172988,+,CGG"	TGGAGAGGATTAGCCAAACA
"CG13142-cds,chr2L:10439529..10439619,3,CCA"	"2L,10439563,10439586,-,CCA"	AGATGCTCGCATACTGCGTC
"CG13142-cds,chr2L:10439671..10439888,1,CGG"	"2L,10439675,10439698,+,CGG"	CAAATCGAAAACAACACCAT
"CG13142-cds,chr2L:10439671..10439888,4,AGG"	"2L,10439731,10439754,+,AGG"	GACAGCCAACGATATCAGCA
"CG13142-cds,chr2L:10439671..10439888,6,CGG"	"2L,10439761,10439784,+,CGG"	AGACCGCCGTACAAACTCCA
"CG13142-cds,chr2L:10439671..10439888,9,TGG"	"2L,10439809,10439832,+,TGG"	GCGTCGCAATTTCGAAGTTG
"CG13243-cds,chr2L:15852753..15853966,3,TGG"	"2L,15852789,15852812,+,TGG"	GCTCTTTGTGACCTGTGACA
"CG13243-cds,chr2L:15852753..15853966,4,AGG"	"2L,15852840,15852863,+,AGG"	TGCCGCCAACGATGCCTGCG
"CG13243-cds,chr2L:15852753..15853966,7,AGG"	"2L,15852864,15852887,+,AGG"	GCTGGACAAGCTGGATGCCC
"CG13243-cds,chr2L:15852753..15853966,8,CGG"	"2L,15852894,15852917,+,CGG"	CAGTGTGTCGAGTATCATTT
"CG13243-cds,chr2L:15852753..15853966,9,CGG"	"2L,15852921,15852944,+,CGG"	ATTGAGACCGATTGAGCCCT
"CG13244-cds,chr2L:15917120..15917355,1,CGG"	"2L,15917121,15917144,-,CTT"	GGCAAGGCCTTCTTATACCT
"CG13244-cds,chr2L:15917120..15917355,2,AGG"	"2L,15917190,15917213,+,AGG"	CTACTGCACTGTCACTATTT
"CG13244-cds,chr2L:15917120..15917355,3,AGG"	"2L,15917226,15917249,+,AGG"	TGCGCTCTGAGCTCATTTTC
"CG13244-cds,chr2L:15917120..15917355,6,CGG"	"2L,15917268,15917291,+,CGG"	AGTCCGTGTTCTTCGTACTG
"CG13244-cds,chr2L:15917120..15917355,7,AGG"	"2L,15917317,15917340,+,AGG"	GCAAATTTTCTATGAAATCG
"CG13245-cds,chr2L:16005110..16005352,2,CGG"	"2L,16005163,16005186,+,CGG"	TTGTCAACACTGCGTTTCAC
"CG13245-cds,chr2L:16005110..16005352,5,CGG"	"2L,16005190,16005213,+,CGG"	GACTTTATACCCACGCCCTG
"CG13245-cds,chr2L:16005110..16005352,6,TGG"	"2L,16005276,16005299,+,TGG"	TCCGCACATCCTGTCTCCAC
"CG13245-cds,chr2L:16005110..16005352,8,AGG"	"2L,16005318,16005341,+,AGG"	GGCGAGTACTCAGAAAAAAA
"CG13245-cds,chr2L:16005110..16005352,9,CCT"	"2L,16005131,16005154,-,CCT"	CCTTTGACCTGGCCTGCAAT
"CG13272-cds,chr2L:16811665..16811863,4,CGG"	"2L,16811724,16811747,+,CGG"	CTGCTCCTCGGATTCGCCTA
"CG13272-cds,chr2L:16811665..16811863,8,TGG"	"2L,16811789,16811812,+,TGG"	CACATCACAGCCGCAGACTT
"CG13272-cds,chr2L:16811665..16811863,13,GGG"	"2L,16811813,16811836,+,GGG"	GACGATTGGCAGCCAGGATG
"CG13272-cds,chr2L:16811665..16811863,15,CCA"	"2L,16811678,16811701,-,CCA"	CAAGAGCCGCGATTTGGTTA
"CG13272-cds,chr2L:16811665..16811863,17,CCT"	"2L,16811711,16811734,-,CCT"	GTTCCACCTCCTGCTCCTCG
"CG13384-cds,chr2L:8386247..8386385,5,CGG"	"2L,8386320,8386343,+,CGG"	ACCCGTGCGCAGCTCTCCGC
"CG13384-cds,chr2L:8386247..8386385,6,AGG"	"2L,8386350,8386373,+,AGG"	TCTCGTCAACGTGCACAGCG
"CG13384-cds,chr2L:8386247..8386385,7,CCG"	"2L,8386261,8386284,-,CCG"	TTGCTCCTCCAGAGCGATGC
"CG13384-cds,chr2L:8386247..8386385,11,CCC"	"2L,8386321,8386344,-,CCC"	GTGCGCAGCTCTCCGCCGGA
"CG13384-cds,chr2L:8386487..8387378,1,TGG"	"2L,8386491,8386514,+,TGG"	GGATCGGGAGATGATGAAAT
"CG13385-cds,chr2L:8396740..8397801,2,TGG"	"2L,8396774,8396797,+,TGG"	GAACACCATTATGATCCAGC
"CG13385-cds,chr2L:8396740..8397801,3,TGG"	"2L,8396799,8396822,+,TGG"	TCCCAACAGCCCAGTTCCTG
"CG13385-cds,chr2L:8396740..8397801,5,CGG"	"2L,8396825,8396848,+,CGG"	GATGCAGGCCATGCCCATTT
"CG13385-cds,chr2L:8396740..8397801,6,CGG"	"2L,8396885,8396908,+,CGG"	GACAGAGCGACCTTGTCGAT
"CG13385-cds,chr2L:8396740..8397801,7,CGG"	"2L,8396918,8396941,+,CGG"	CCCGAATGTAAGACCTCCAA
"CG13386-cds,chr2L:8399044..8399371,3,TGG"	"2L,8399071,8399094,+,TGG"	TCGCAATTGGCCTTATCTTT
"CG13386-cds,chr2L:8399044..8399371,6,CGG"	"2L,8399117,8399140,+,CGG"	TGCAAGTGCCCAATATGAAG
"CG13386-cds,chr2L:8399044..8399371,10,TGG"	"2L,8399144,8399167,+,TGG"	CCAGCGGTCGGGAAACCAAT
"CG13386-cds,chr2L:8399044..8399371,14,AGG"	"2L,8399200,8399223,+,AGG"	AGCCACCGCCCGAATTCTAC
"CG13386-cds,chr2L:8399044..8399371,22,CGG"	"2L,8399253,8399276,+,CGG"	AACACTCCCATCAGTTCCAG
"CG13689-cds,chr2L:602871..602949,5,AGG"	"2L,602919,602942,+,AGG"	GGAGCAAGCAGCGCAGACGA
"CG13689-cds,chr2L:603074..603339,1,AGG"	"2L,603107,603130,+,AGG"	TGTTATGAGTCTCTGCCCTG
"CG13689-cds,chr2L:603074..603339,4,AGG"	"2L,603137,603160,+,AGG"	GAATCTGGATCAGGACCTTG
"CG13689-cds,chr2L:603074..603339,7,TGG"	"2L,603173,603196,+,TGG"	AACAGGAACGTTTCACTGCC
"CG13689-cds,chr2L:603074..603339,8,AGG"	"2L,603197,603220,-,CTA"	CGTGTACGAGAGTTCTTCCG
"CG13692-cds,chr2L:421800..422188,3,AGG"	"2L,421843,421866,+,AGG"	GCACCTTTTGAAAGCTTTAC
"CG13692-cds,chr2L:421800..422188,5,TGG"	"2L,421889,421912,+,TGG"	ACGTTTTCCATGCCCACCAT
"CG13692-cds,chr2L:421800..422188,8,TGG"	"2L,421934,421957,+,TGG"	TTCCCAACAAAATCGCCAAA
"CG13692-cds,chr2L:421800..422188,11,TGG"	"2L,421985,422008,+,TGG"	GCTCCAGCTAACATTCCTCA
"CG13692-cds,chr2L:421800..422188,13,TGG"	"2L,422020,422043,+,TGG"	GCCCAAGTCCATACAGATCC
"CG13693-cds,chr2L:232572..233154,2,AGG"	"2L,232654,232677,+,AGG"	ATTCGAATATGCTGCTCCGC
"CG13693-cds,chr2L:232572..233154,5,TGG"	"2L,232693,232716,+,TGG"	TATTATCTACAAGTTCTATC
"CG13693-cds,chr2L:232572..233154,8,CGG"	"2L,232725,232748,+,CGG"	GCAACTTTACGGAAGAAGAG
"CG13693-cds,chr2L:232572..233154,10,TGG"	"2L,232795,232818,+,TGG"	AGAGCAAGTGCATAATGATG
"CG13693-cds,chr2L:232572..233154,13,TGG"	"2L,232825,232848,+,TGG"	AAGGCTGGAGAACCACATAA
"CG13946-cds,chr2L:776542..776841,1,TGG"	"2L,776564,776587,+,TGG"	CCTCTTCGCCCTGATTGCCC
"CG13946-cds,chr2L:776542..776841,3,CGG"	"2L,773633,773656,+,CGG"	GCCCTGGCTGCTGCTCAAGG
"CG13946-cds,chr2L:776542..776841,4,AGG"	"2L,776589,776612,+,AGG"	GCTGCTCAAGGCGGACCACA
"CG13946-cds,chr2L:776542..776841,5,TGG"	"2L,773645,773668,+,TGG"	GCTCAAGGCGGACCACAAGG
"CG13946-cds,chr2L:776542..776841,5,TGG"	"2L,776592,776615,+,TGG"	GCTCAAGGCGGACCACAAGG
"CG13947-cds,chr2L:779204..779563,4,agg"	"2L,779250,779273,+,AGG"	TGCCGCTCAAGGTGGACCCC
"CG13947-cds,chr2L:779204..779563,10,agg"	"2L,779274,779297,+,AGG"	CGGACCTCAGGGTGGACCTC
"CG13947-cds,chr2L:779204..779563,15,agg"	"2L,779298,779321,+,AGG"	TGGACCTCAAGGTGGACCAC
"CG13947-cds,chr2L:779204..779563,23,agg"	"2L,779334,779357,+,AGG"	TGGACCTCAAGGTGGACCCC
"CG13947-cds,chr2L:779204..779563,29,agg"	"2L,779358,779381,+,AGG"	TGGTCCTCAGGGAGGACCCC
"CG13949-cds,chr2L:855550..855623,4,TGG"	"2L,855593,855616,+,TGG"	GGCGGAGATCGACCAGAAAC
"CG13949-cds,chr2L:855550..855623,5,CCT"	"2L,855554,855577,-,CCT"	CATCAAGGAGATCAACGACA
"CG13949-cds,chr2L:855550..855623,6,CCC"	"2L,855586,855609,-,CCC"	TCGAGGCGGAGATCGACCAG
"CG13949-cds,chr2L:855687..855810,1,CGG"	"2L,855691,855714,+,CGG"	CCGAGGAACTAAAACTGGAA
"CG13949-cds,chr2L:855687..855810,3,AGG"	"2L,855740,855763,+,AGG"	AATCTGTGCACCTGCTCCCA
"CG13950-cds,chr2L:860321..860409,4,TGG"	"2L,860362,860385,+,TGG"	GGACACGTCCTCATCGTCAG
"CG13950-cds,chr2L:860764..861357,1,CGG"	"2L,860793,860816,+,CGG"	CGCGCAGAACGAGAGCGAAA
"CG13950-cds,chr2L:860764..861357,3,AGG"	"2L,860826,860849,+,AGG"	GATCGAGGCCAATTTCCGCG
"CG13950-cds,chr2L:860764..861357,5,CGG"	"2L,860856,860879,+,CGG"	CATCCGCAGCATGTTCCAGC
"CG13950-cds,chr2L:860764..861357,14,TGG"	"2L,860894,860917,+,TGG"	AGGAGGAGATCTCGAAGAAC
"CG13982-cds,chr2L:6412704..6412858,5,CCT"	"2L,6412714,6412737,-,CCT"	TGGCAGCTGTGCCACAGCTG
"CG13982-cds,chr2L:6412704..6412858,8,CCG"	"2L,6412740,6412763,-,CCG"	CACCAGCCCACTCCGCCTGC
"CG13982-cds,chr2L:6412704..6412858,14,CCT"	"2L,6412764,6412787,-,CCT"	CAACGTCCGACTCCACCACC
"CG13982-cds,chr2L:6412704..6412858,20,CCT"	"2L,6412797,6412820,-,CCT"	CGACGTCGTCTTCACTGACA
"CG13982-cds,chr2L:6412704..6412858,21,CCC"	"2L,6412826,6412849,+,CAG"	CCCACGTCCTGGGTGGCCAA
"CG13984-cds,chr2L:6308867..6309169,4,CGG"	"2L,6308947,6308970,+,CGG"	GTGGCCACTTGCATTGCCTT
"CG13984-cds,chr2L:6308867..6309169,7,AGG"	"2L,6308994,6309017,-,CCT"	GATCACATTCGTTGTCTACA
"CG13984-cds,chr2L:6308867..6309169,11,CGG"	"2L,6309027,6309050,+,CGG"	TGGCCTGGGCGCCAAAGCCA
"CG13984-cds,chr2L:6308867..6309169,12,TGG"	"2L,6309066,6309089,+,TGG"	TAAGTACGATGATCTCGACC
"CG13984-cds,chr2L:6308867..6309169,18,CGG"	"2L,6309095,6309118,+,CGG"	ATGGGGAGTATGGGTATGAC
"CG13989-cds,chr2L:6160532..6160939,3,AGG"	"2L,6160577,6160600,+,AGG"	GTCAGCGTGATCGGTTGCCC
"CG13989-cds,chr2L:6160532..6160939,5,TGG"	"2L,6160605,6160628,+,TGG"	TAGCTCGTCCACCATGGATG
"CG13989-cds,chr2L:6160532..6160939,6,CGG"	"2L,6160630,6160653,-,CCT"	CGCTTTCAGAGAATACGACG
"CG13989-cds,chr2L:6160532..6160939,10,AGG"	"2L,6160655,6160678,+,AGG"	GGAGCACTTGCGAGGCGGAG
"CG13989-cds,chr2L:6160532..6160939,15,CGG"	"2L,6160695,6160718,+,CGG"	CCAGGACGCCAATGTGCCGC
"CG13991-cds,chr2L:6139549..6144852,3,CGG"	"2L,6139577,6139600,+,CGG"	GAAGAACTACCGCATGGAGA
"CG13991-cds,chr2L:6139549..6144852,4,CGG"	"2L,6139606,6139629,+,CGG"	GCACATTAAACATGCGTGCT
"CG13991-cds,chr2L:6139549..6144852,7,TGG"	"2L,6139632,6139655,+,TGG"	AAAAATGAAAGGGAATTGAT
"CG13991-cds,chr2L:6139549..6144852,11,CGG"	"2L,6139692,6139715,+,CGG"	AAGCCGAAAGCTGAAGCTAC
"CG13991-cds,chr2L:6139549..6144852,13,CGG"	"2L,6139724,6139747,+,CGG"	ATGTCCACCGCGTAAGAATC
"CG13993-cds,chr2L:6069347..6069489,2,TGG"	"2L,6069399,6069422,+,TGG"	GATCGACATGAAGTGCGACA
"CG13993-cds,chr2L:6069347..6069489,4,AGG"	"2L,6069438,6069461,+,AGG"	AAAGTACCAGCTGACAGAAA
"CG13993-cds,chr2L:6069347..6069489,7,CCT"	"2L,6069350,6069373,+,AAG"	TCACCGAGATGCAGATCAAT
"CG13993-cds,chr2L:6069347..6069489,9,CCA"	"2L,6069383,6069406,-,CCA"	AGAAGATCCACATGATCGAC
"CG13993-cds,chr2L:6069347..6069489,11,CCA"	"2L,6069444,6069467,-,CCA"	GCTGACAGAAAAGGGCACCA
"CG13994-cds,chr2L:6063023..6063230,2,TGG"	"2L,6063087,6063110,+,TGG"	AACCGATGCCCGTGCTCAAT
"CG13994-cds,chr2L:6063023..6063230,6,CGG"	"2L,6063137,6063160,+,CGG"	TGTTGCGCCTCGAACATCCG
"CG13994-cds,chr2L:6063023..6063230,10,TGG"	"2L,6063166,6063189,+,TGG"	CGCCGGGTGGCCTTTCACGC
"CG13994-cds,chr2L:6063023..6063230,12,CCC"	"2L,6063029,6063052,+,GAG"	ATAAGCAGAGCACGAACAAT
"CG13994-cds,chr2L:6063023..6063230,14,CCA"	"2L,6063056,6063079,-,CCA"	ATGGCTCGACAACTGAAATA
"CG13995-cds,chr2L:6057054..6057506,5,CGG"	"2L,6057107,6057130,+,CGG"	CCAGAGCCCACCGATGACCT
"CG13995-cds,chr2L:6057054..6057506,8,AGG"	"2L,6057142,6057165,+,AGG"	GGAGCTGCATCTCGCCCTCC
"CG13995-cds,chr2L:6057054..6057506,10,TGG"	"2L,6057176,6057199,+,TGG"	CTGCCCGCGGACTACGACTA
"CG13995-cds,chr2L:6057054..6057506,12,TGG"	"2L,6057208,6057231,+,TGG"	TCTAGGCAATCCGTATGACG
"CG13995-cds,chr2L:6057054..6057506,13,TGG"	"2L,6057263,6057286,+,TGG"	CTCCTGCTCGCTGTTAGCTA
"CG13996-cds,chr2L:6020850..6021164,2,TGG"	"2L,6020891,6020914,+,TGG"	CCACTGCCGCACAGTGCCAG
"CG13996-cds,chr2L:6020850..6021164,5,AGG"	"2L,6020926,6020949,+,AGG"	GGATATCTGTGAGCCGCCGC
"CG13996-cds,chr2L:6020850..6021164,7,CGG"	"2L,6020971,6020994,+,CGG"	CTATCCCAGCTACATGTTTC
"CG13996-cds,chr2L:6020850..6021164,11,AGG"	"2L,6021013,6021036,+,AGG"	GGATGTGCCGCTACCCTTCA
"CG13996-cds,chr2L:6020850..6021164,13,TGG"	"2L,6021052,6021075,-,CTT"	CAATCTCTGCGCCGCCGTCG
"CG14017-cds,chr2L:5553978..5554304,4,TGG"	"2L,5554060,5554083,-,CTA"	TTTGAATTCGTTTGTCAAGC
"CG14017-cds,chr2L:5553978..5554304,7,AGG"	"2L,5554119,5554142,+,AGG"	TACATCAACTAGTCCCCCTG
"CG14017-cds,chr2L:5553978..5554304,11,AGG"	"2L,5554165,5554188,+,AGG"	GACACCCACCCAGTTCAACG
"CG14017-cds,chr2L:5553978..5554304,14,TGG"	"2L,5554237,5554260,+,TGG"	CCCCAATGATCCACTGACTA
"CG14017-cds,chr2L:5553978..5554304,15,CCG"	"2L,5554002,5554025,-,CCG"	GTTCCAAAGGATTTCGAGCT
"CG14020-cds,chr2L:5517842..5518822,2,TGG"	"2L,5517897,5517920,+,TGG"	GTGCTCCTTTGCCTCGCTTT
"CG14020-cds,chr2L:5517842..5518822,4,TGG"	"2L,5517967,5517990,+,TGG"	TCCTTGCTGAGTCCCTATTC
"CG14020-cds,chr2L:5517842..5518822,7,TGG"	"2L,5518035,5518058,+,TGG"	CAACTACGAGTACATATTCG
"CG14020-cds,chr2L:5517842..5518822,14,AGG"	"2L,5518062,5518085,+,AGG"	AACGGATCAGGGGGAGTACG
"CG14020-cds,chr2L:5517842..5518822,18,TGG"	"2L,5518113,5518136,-,CTT"	CAGCCAGTTCAATGAGCAAA
"CG14040-cds,chr2L:5053084..5053168,3,CCC"	"2L,5053109,5053132,-,CCC"	CACCAAGCTCACATTTGTGA
"CG14040-cds,chr2L:5053084..5053168,7,CCT"	"2L,5053139,5053162,+,TAG"	GTTGTACATGTCCCTATTCA
"CG14040-cds,chr2L:5053239..5053356,1,AGG"	"2L,5053239,5053262,+,AGG"	CATCTTTGTCACAGCATCTC
"CG14040-cds,chr2L:5053239..5053356,3,CGG"	"2L,5053272,5053295,-,CTC"	CTATGGCTACAATACCGTCA
"CG14040-cds,chr2L:5053239..5053356,7,CCG"	"2L,5053310,5053333,-,CCG"	AGGTCTTTAAATTGATAGTC
"CG14042-cds,chr2L:5038122..5038757,2,AGG"	"2L,5038188,5038211,+,AGG"	TCCACGACCGATGCTTCCCG
"CG14042-cds,chr2L:5038122..5038757,5,TGG"	"2L,5038213,5038236,+,TGG"	CGTGCGCCTGCTGCAGGAGG
"CG14042-cds,chr2L:5038122..5038757,9,AGG"	"2L,5038237,5038260,+,AGG"	CGAAACGGTGGGCGATCGTA
"CG14042-cds,chr2L:5038122..5038757,12,TGG"	"2L,5038267,5038290,+,TGG"	GCGCCTGGCGGAGCAGCAGC
"CG14042-cds,chr2L:5038122..5038757,13,TGG"	"2L,5038322,5038345,-,CTC"	GAACCAATCCTTCCGCTCGT
"CG14043-cds,chr2L:4971812..4973614,3,TGG"	"2L,4971852,4971875,+,TGG"	ATACGAGAAGGCCAACCGTC
"CG14043-cds,chr2L:4971812..4973614,7,CGG"	"2L,4971885,4971908,+,CGG"	GAGCCGCAATGATCCGCCCA
"CG14043-cds,chr2L:4971812..4973614,8,TGG"	"2L,4971945,4971968,+,TGG"	AATTGTCTTGAAGAAGCAGC
"CG14043-cds,chr2L:4971812..4973614,10,AGG"	"2L,4971969,4971992,+,AGG"	CGACCAACTGGTATCTGTGC
"CG14043-cds,chr2L:4971812..4973614,15,AGG"	"2L,4971993,4972016,+,AGG"	CAGCGAGGAGGACGGTGGTC
"CG14044-cds,chr2L:4942852..4942944,4,TGG"	"2L,4942911,4942934,+,TGG"	GAAATGCAACCTCGCCAGAA
"CG14044-cds,chr2L:4942852..4942944,6,CCT"	"2L,4942864,4942887,-,CCT"	CCATGGATACGCAGACGAAT
"CG14044-cds,chr2L:4942852..4942944,9,CCT"	"2L,4942920,4942943,-,CCT"	CGCCAGAATGGCGCCTCTGG
"CG14044-cds,chr2L:4943011..4943280,1,TGG"	"2L,4943015,4943038,+,TGG"	GGTCGAGCAATATGTGCGCC
"CG14044-cds,chr2L:4943011..4943280,3,AGG"	"2L,4943039,4943062,+,AGG"	CGAGCAGATCAGCAAGCTGG
"CG14072-cds,chr2L:10937515..10937808,1,AGG"	"2L,10937540,10937563,+,AGG"	GCTCACCCTTAAGTCAGCCG
"CG14072-cds,chr2L:10937515..10937808,3,CGG"	"2L,10937593,10937616,+,CGG"	ACAAGCTCTTACAATTCAAA
"CG14072-cds,chr2L:10937515..10937808,6,AGG"	"2L,10937648,10937671,+,AGG"	GCCCGATTATTACACCCAAA
"CG14072-cds,chr2L:10937515..10937808,9,CGG"	"2L,10937683,10937706,+,CGG"	TCAAGGTCGTGTGTGAATTG
"CG14072-cds,chr2L:10937515..10937808,13,TGG"	"2L,10937711,10937734,+,TGG"	TGACCACGAGAAGTGGCTCC
"CG1416-cds,chr2L:21758212..21758359,5,TGG"	"2L,21758263,21758286,+,TGG"	ACGCCACCAACGTGAACAAC
"CG1416-cds,chr2L:21758212..21758359,8,TGG"	"2L,21758293,21758316,+,TGG"	CGGAAAAGAACGCCACGCCA
"CG1416-cds,chr2L:21758212..21758359,10,AGG"	"2L,21758324,21758347,+,AGG"	CCGCCTGCATCAGCTTTTTC
"CG1416-cds,chr2L:21758212..21758359,11,CCA"	"2L,21758215,21758238,-,CCA"	AGTGGGGAGAAGGAGATCCG
"CG1416-cds,chr2L:21758212..21758359,13,CCC"	"2L,21758259,21758282,-,CCC"	GACGCCACCAACGTGAACAA
"CG1421-cds,chr2L:21903150..21903716,2,AGG"	"2L,21903196,21903219,+,AGG"	TTCAGACCATACCATTTTGC
"CG1421-cds,chr2L:21903150..21903716,4,TGG"	"2L,21903240,21903263,+,TGG"	AAGATCCCAGACAGTCTTTT
"CG1421-cds,chr2L:21903150..21903716,6,TGG"	"2L,21903265,21903288,+,TGG"	ATCCGTAAGCGACTACGAGT
"CG1421-cds,chr2L:21903150..21903716,9,CGG"	"2L,21903305,21903328,+,CGG"	TACTGCTTCTTTCTCGATAT
"CG1421-cds,chr2L:21903150..21903716,11,TGG"	"2L,21903367,21903390,+,TGG"	GTACCTGAAGTACTTCAGCG
"CG14273-cds,chr2L:8343383..8343841,1,TGG"	"2L,8343416,8343439,+,TGG"	AAATACGCAGCTAAGTGAAA
"CG14273-cds,chr2L:8343383..8343841,2,TGG"	"2L,8343440,8343463,+,TGG"	AGTGTGTGAGAGTCCACTGA
"CG14273-cds,chr2L:8343383..8343841,5,TGG"	"2L,8343519,8343542,+,TGG"	AATAATACAAATAGTGCTCC
"CG14273-cds,chr2L:8343383..8343841,6,AGG"	"2L,8343548,8343571,-,CTC"	CTCCTCCGATGCCAGCGAAG
"CG14273-cds,chr2L:8343383..8343841,8,CGG"	"2L,8343578,8343601,+,CGG"	GGACTCTGAAAGCGAAGAAT
"CG14274-cds,chr2L:8338580..8338665,1,TGG"	"2L,8338616,8338639,+,TGG"	TAATCCCAGTTGCGCCGATC
"CG14274-cds,chr2L:8338580..8338665,4,CGG"	"2L,8338640,8338663,+,CGG"	CTCGAATTCCAGCATAGTGG
"CG14274-cds,chr2L:8338580..8338665,5,CCA"	"2L,8338585,8338608,-,CCA"	TCAGGTGTTATGTCTGCGAT
"CG14274-cds,chr2L:8338580..8338665,6,CCA"	"2L,8338609,8338632,-,CCA"	GTGATAATCCCAGTTGCGCC
"CG14274-cds,chr2L:8340184..8340310,1,TGG"	"2L,8340191,8340214,+,TGG"	TTTGGACAAAATGAAATCGC
"CG14275-cds,chr2L:8332308..8332693,1,AGG"	"2L,8332329,8332352,+,AGG"	GTGTAATTCGCATGACAACG
"CG14275-cds,chr2L:8332308..8332693,6,AGG"	"2L,8332370,8332393,+,AGG"	TGAACACTCCTCGTGCCCAG
"CG14275-cds,chr2L:8332308..8332693,9,CGG"	"2L,8332405,8332428,-,CTG"	ACGGACTGCGTCCCGCCCAG
"CG14275-cds,chr2L:8332308..8332693,12,CGG"	"2L,8332434,8332457,+,CGG"	GGTGGCCTTCTGCCGCAAGA
"CG14275-cds,chr2L:8332308..8332693,13,TGG"	"2L,8332483,8332506,+,TGG"	CGCAGAATCGAGAGAAGCTG
"CG14277-cds,chr2L:8242783..8243184,1,TGG"	"2L,8242787,8242810,-,CTA"	CAAAGCCAAGCTGGTCAAGT
"CG14277-cds,chr2L:8242783..8243184,4,CGG"	"2L,8242823,8242846,+,CGG"	CGGCGAGGATGCCATTATGA
"CG14277-cds,chr2L:8242783..8243184,7,TGG"	"2L,8242868,8242891,+,TGG"	GCTAAACAAGAAGTGTGAAC
"CG14277-cds,chr2L:8242783..8243184,10,CGG"	"2L,8242910,8242933,+,CGG"	GAACAAGCCGTTCAGTACCG
"CG14277-cds,chr2L:8242783..8243184,13,AGG"	"2L,8242934,8242957,+,AGG"	GGCTAAGTTCAAGGTCCAGA
"CG1428-cds,chr2L:21906353..21908206,2,TGG"	"2L,21906400,21906423,+,TGG"	GTATTTTTTACGCTTTACTT
"CG1428-cds,chr2L:21906353..21908206,5,AGG"	"2L,21906435,21906458,+,AGG"	AACAGAGTGGTTTGAAAGAA
"CG1428-cds,chr2L:21906353..21908206,7,TGG"	"2L,21906496,21906519,+,TGG"	ACCTCCGTGTGTCATGTAAG
"CG1428-cds,chr2L:21906353..21908206,10,CGG"	"2L,21906537,21906560,+,CGG"	GTTTTACTCTGCGATTGAGC
"CG1428-cds,chr2L:21906353..21908206,13,CGG"	"2L,21906589,21906612,-,CTA"	CTTACTGCAATAACTCAAGA
"CG14339-cds,chr2L:1108701..1109895,9,TGG"	"2L,1108732,1108755,+,TGG"	GCCGAAGAAGGATGACGATC
"CG14339-cds,chr2L:1108701..1109895,10,TGG"	"2L,1108777,1108800,+,TGG"	TGTGTTCCTGTACATCCAGC
"CG14339-cds,chr2L:1108701..1109895,11,TGG"	"2L,1108816,1108839,+,TGG"	GCCCGAGTCGCAGCATCCGC
"CG14339-cds,chr2L:1108701..1109895,14,TGG"	"2L,1108849,1108872,+,TGG"	TAGCCAGGGCGACAGTTTGC
"CG14339-cds,chr2L:1108701..1109895,15,TGG"	"2L,1108880,1108903,+,TGG"	GATGAGCACTACAACACCGA
"CG14340-cds,chr2L:1112988..1113152,6,CGG"	"2L,1113019,1113042,+,CGG"	CGGGCTGGAGGAGAAGCCAG
"CG14340-cds,chr2L:1112988..1113152,9,TGG"	"2L,1113043,1113066,-,CTG"	TGTGGCCAGCAGCACGGCCT
"CG14340-cds,chr2L:1112988..1113152,11,CGG"	"2L,1113078,1113101,+,CGG"	ACTCGACCATAATCGCCCAT
"CG14340-cds,chr2L:1112988..1113152,12,CGG"	"2L,1113117,1113140,+,CGG"	CGCAGCTGCTGCTGCCCTCT
"CG14340-cds,chr2L:1112988..1113152,14,CCC"	"2L,1112991,1113014,-,CCC"	ACGGAGGAGGCATCAGCTCG
"CG14341-cds,chr2L:1166560..1166922,4,CGG"	"2L,1166594,1166617,+,CGG"	AGAGGGACTTCCAACCCCAC
"CG14341-cds,chr2L:1166560..1166922,11,TGG"	"2L,1166618,1166641,+,TGG"	TGACCATCCACGGGGAGGGG
"CG14341-cds,chr2L:1166560..1166922,13,CGG"	"2L,1166642,1166665,+,CGG"	GAGCGAGGATGACGATGATT
"CG14341-cds,chr2L:1166560..1166922,15,TGG"	"2L,1166675,1166698,+,TGG"	CGGCTACCAACCACTCGCTT
"CG14341-cds,chr2L:1166560..1166922,18,AGG"	"2L,1166705,1166728,+,AGG"	GAACGATGCAGCGGATCCCG
"CG14342-cds,chr2L:1204316..1204464,3,TGG"	"2L,1204370,1204393,+,TGG"	TGAATGCCCTCCAGAAGCAG
"CG14342-cds,chr2L:1204316..1204464,5,TGG"	"2L,1204395,1204418,-,CCG"	CGTCCTGCTGGCCCGCCGTG
"CG14342-cds,chr2L:1204316..1204464,9,AGG"	"2L,1204431,1204454,+,AGG"	GCGTCCTCCGCCCGACGAAA
"CG14342-cds,chr2L:1204316..1204464,10,CCC"	"2L,1204354,1204377,-,CCC"	TTCAAGCGGCCGATGAATGC
"CG14342-cds,chr2L:1204316..1204464,15,CCA"	"2L,1204380,1204403,-,CCA"	GAAGCAGTGGTACCGCGTCC
"CG14346-cds,chr2L:1368242..1368313,5,CCC"	"2L,1368280,1368303,-,CCC"	GAAACCCTGAGCACTTACAC
"CG14346-cds,chr2L:1368366..1368479,1,CGG"	"2L,1368367,1368390,+,CGG"	TGGCACCAAGCTGCTGACAT
"CG14346-cds,chr2L:1368366..1368479,3,TGG"	"2L,1368399,1368422,+,TGG"	AGATTTACCTGCCGCCGATG
"CG14346-cds,chr2L:1368366..1368479,5,TGG"	"2L,1368433,1368456,+,TGG"	TTACAGCACTGAAAAGCTGC
"CG14346-cds,chr2L:1368366..1368479,8,CCA"	"2L,1368372,1368395,-,CCA"	AGCTGCTGACATCGGCGGAC
"CG14352-cds,chr2L:1611508..1611868,3,AGG"	"2L,1611533,1611556,-,CCG"	TGCGAAGAACTTCACCATTG
"CG14352-cds,chr2L:1611508..1611868,7,TGG"	"2L,1611566,1611589,+,TGG"	GATCCTGGAGAACCTGATCC
"CG14352-cds,chr2L:1611508..1611868,8,AGG"	"2L,1611599,1611622,+,AGG"	CGTGATCCGCAACAAGCAGA
"CG14352-cds,chr2L:1611508..1611868,12,CGG"	"2L,1611626,1611649,+,CGG"	GGCCATTTGGAGGAAGAAAT
"CG14352-cds,chr2L:1611508..1611868,16,CGG"	"2L,1611650,1611673,+,CGG"	GGCGTGGAAGCAAATTGAGG
"CG14397-cds,chr2L:21094409..21094637,3,TGG"	"2L,21094438,21094461,+,TGG"	AGCTTTCATTGTGACGATGG
"CG14397-cds,chr2L:21094409..21094637,5,AGG"	"2L,21094473,21094496,+,AGG"	CGATCGAAGCTAGACCCCAG
"CG14397-cds,chr2L:21094409..21094637,7,TGG"	"2L,21094498,21094521,+,TGG"	TCTGCAGCACATCGCCGTGG
"CG14397-cds,chr2L:21094409..21094637,10,AGG"	"2L,21094563,21094586,+,AGG"	ACCCCTTCTACAATACCCCA
"CG14397-cds,chr2L:21094409..21094637,13,TGG"	"2L,21094593,21094616,+,TGG"	ATGCCCTGGCCAGATCCAGT
"CG14401-cds,chr2L:20870602..20870760,1,AGG"	"2L,20870624,20870647,+,AGG"	TGTGATTCCGTCAATAATCC
"CG14401-cds,chr2L:20870602..20870760,8,CGG"	"2L,20870665,20870688,+,CGG"	GGGCGATGACATATCCACGA
"CG14401-cds,chr2L:20870602..20870760,11,TGG"	"2L,20870698,20870721,+,TGG"	GGTGGCGAACATGCGATCCC
"CG14401-cds,chr2L:20870602..20870760,15,AGG"	"2L,20870734,20870757,+,AGG"	TTGCCTTACCAAGTACCATG
"CG14401-cds,chr2L:20870602..20870760,17,CCG"	"2L,20870602,20870625,-,CCG"	TGCCATTACCTGCTACGAAT
"CG14402-cds,chr2L:20849386..20850216,4,AGG"	"2L,20849434,20849457,+,AGG"	GGGAAGTAGTCCACCCTGAG
"CG14402-cds,chr2L:20849386..20850216,6,TGG"	"2L,20849462,20849485,+,TGG"	GCCGCCGTGGAGTCGTCTTC
"CG14402-cds,chr2L:20849386..20850216,8,CGG"	"2L,20849488,20849511,+,CGG"	ACAATGCCGAAGGTTGTCTG
"CG14402-cds,chr2L:20849386..20850216,14,AGG"	"2L,20849522,20849545,+,AGG"	GGAAAAGGAGGAGCACTACG
"CG14402-cds,chr2L:20849386..20850216,17,TGG"	"2L,20849554,20849577,+,TGG"	CGAACCACTTGTGGTCACTT
"CG14537-cds,chr2L:7840539..7841150,4,TGG"	"2L,7840573,7840596,+,TGG"	CGTTTACAATGGCCTGTTGT
"CG14537-cds,chr2L:7840539..7841150,7,CGG"	"2L,7840609,7840632,+,CGG"	TACCGGCCGTAAAATGCTGC
"CG14537-cds,chr2L:7840539..7841150,10,TGG"	"2L,7840642,7840665,-,CTT"	CGCCATGGTCGCTTGTGTTG
"CG14537-cds,chr2L:7840539..7841150,14,TGG"	"2L,7840667,7840690,+,TGG"	GTCGGATTCTCGGCGGTATT
"CG14537-cds,chr2L:7840539..7841150,17,CGG"	"2L,7840691,7840714,-,CTG"	CTCCGGGTAATCTTCGCCAG
"CG14538-cds,chr2L:7756317..7756934,9,CGG"	"2L,7756352,7756375,+,CGG"	ATCGGAGTGGTGGGCGTGGG
"CG14538-cds,chr2L:7756317..7756934,10,CGG"	"2L,7756377,7756400,+,CGG"	CTGTTGCACTATCCGATTCC
"CG14538-cds,chr2L:7756317..7756934,16,TGG"	"2L,7756432,7756455,+,TGG"	TGCCACAGTGACTATGCTCC
"CG14538-cds,chr2L:7756317..7756934,18,TGG"	"2L,7756461,7756484,+,TGG"	GGATTGCACGCAATGCTTGC
"CG14538-cds,chr2L:7756317..7756934,20,TGG"	"2L,7756509,7756532,+,TGG"	GTGCGAACAAGATGAACGTC
"CG14913-cds,chr2L:11017172..11018355,3,TGG"	"2L,11017212,11017235,+,TGG"	AACTCTGCCGTGGATTGTCC
"CG14913-cds,chr2L:11017172..11018355,5,TGG"	"2L,11017252,11017275,+,TGG"	AGCTTTATTTTCAACAACTA
"CG14913-cds,chr2L:11017172..11018355,6,TGG"	"2L,11017282,11017305,+,TGG"	AGAATAAGTGCGCCACAACT
"CG14913-cds,chr2L:11017172..11018355,8,AGG"	"2L,11017314,11017337,+,AGG"	TACAGCAAGAGAGCCCGTTG
"CG14913-cds,chr2L:11017172..11018355,12,CGG"	"2L,11017338,11017361,+,CGG"	GGACAATGTGAAGATCAGCT
"CG14915-cds,chr2L:11071061..11071423,3,TGG"	"2L,11071100,11071123,+,TGG"	CCTGTTTGGTCCTTATCGCA
"CG14915-cds,chr2L:11071061..11071423,6,AGG"	"2L,11071137,11071160,+,AGG"	GAGATCTTCAATACTCAATG
"CG14915-cds,chr2L:11071061..11071423,9,TGG"	"2L,11071182,11071205,+,TGG"	AAGAATGAGCAACGAAATCA
"CG14915-cds,chr2L:11071061..11071423,12,AGG"	"2L,11071214,11071237,+,AGG"	CGCCCATGAGGAGGCCACAC
"CG14915-cds,chr2L:11071061..11071423,16,CGG"	"2L,11071242,11071265,+,CGG"	TTATTTCGTGAAGAGGCGCC
"CG14929-cds,chr2L:11519944..11520333,6,TGG"	"2L,11519970,11519993,+,TGG"	CTGGTGGCCGGTGCGGTGTA
"CG14929-cds,chr2L:11519944..11520333,12,AGG"	"2L,11520014,11520037,+,AGG"	GGAAAGTTCCGACCACACAA
"CG14929-cds,chr2L:11519944..11520333,15,GGG"	"2L,11520038,11520061,+,GGG"	GCTCTTCGAAGGCGCCAAAC
"CG14929-cds,chr2L:11519944..11520333,18,TGG"	"2L,11520085,11520108,+,TGG"	TGATGAACCGATTCTGCTGC
"CG14929-cds,chr2L:11519944..11520333,22,AGG"	"2L,11520116,11520139,+,AGG"	CAAGTGCAAGGAGGATGTAC
"CG14931-cds,chr2L:11788653..11788768,1,TGG"	"2L,11788656,11788679,+,TGG"	AGGCGTTTACGAGGAAGGCA
"CG14931-cds,chr2L:11788653..11788768,3,AGG"	"2L,11788719,11788742,+,AGG"	ATCAGCTAGTATCAGTCCCC
"CG14931-cds,chr2L:11788653..11788768,7,CCG"	"2L,11788694,11788717,-,CCG"	AATTAGCAAGTGTCGTGCAG
"CG14931-cds,chr2L:11788653..11788768,8,CCC"	"2L,11788735,11788758,-,CCC"	CAGGATGAGGATCTAGAAAG
"CG14931-cds,chr2L:11788834..11789331,1,TGG"	"2L,11788910,11788933,+,TGG"	CAGAAGAAATCCCTCAGACA
"CG14932-cds,chr2L:11790176..11790214,1,CCC"	"2L,11790179,11790202,-,CCC"	GAAAGTGACGAGATTACCTG
"CG14932-cds,chr2L:11790370..11790426,1,TGG"	"2L,11790371,11790394,+,TGG"	TGGATTTGGATGGGGCAGAC
"CG14932-cds,chr2L:11790370..11790426,3,CGG"	"2L,11790396,11790419,+,CGG"	CCCATATGTCACTTATGAGG
"CG14932-cds,chr2L:11790483..11790936,1,TGG"	"2L,11790545,11790568,+,TGG"	AAACCCCACCTCACCCGAAC
"CG14932-cds,chr2L:11790483..11790936,2,CGG"	"2L,11790569,11790592,+,CGG"	GATACAGAAGCCAGAGACTC
"CG14933-cds,chr2L:11843226..11843459,3,CGG"	"2L,11843258,11843281,+,CGG"	CTTTTGATCGCCCTCTTTGC
"CG14933-cds,chr2L:11843226..11843459,7,AGG"	"2L,11843302,11843325,+,AGG"	TCCTTGCGATCTGAAGACCA
"CG14933-cds,chr2L:11843226..11843459,11,TGG"	"2L,11843327,11843350,+,TGG"	ACTCAGGTCTGCGGCTCAAA
"CG14933-cds,chr2L:11843226..11843459,12,AGG"	"2L,11843370,11843393,+,AGG"	GCGAGTTCGAGTGCAGCCAA
"CG14933-cds,chr2L:11843226..11843459,16,AGG"	"2L,11843406,11843429,+,AGG"	TTGGACGGACCCTGAACATC
"CG14945-cds,chr2L:12050096..12051032,3,AGG"	"2L,12050136,12050159,+,AGG"	CCTCGCCTCCTGGACGAATG
"CG14945-cds,chr2L:12050096..12051032,5,AGG"	"2L,12050181,12050204,+,AGG"	TGAGAATCCCAAAGCGCTCA
"CG14945-cds,chr2L:12050096..12051032,7,TGG"	"2L,12050217,12050240,+,TGG"	CAGTGCCCGCAAGCGCTTCC
"CG14945-cds,chr2L:12050096..12051032,10,CGG"	"2L,12050241,12050264,+,CGG"	GGTATCGTGGAGCAATGCAC
"CG14945-cds,chr2L:12050096..12051032,13,CGG"	"2L,12050273,12050296,+,CGG"	GTGACCAACTGCTCGTGACA
"CG14947-cds,chr2L:12076823..12077635,3,CGG"	"2L,12076906,12076929,+,CGG"	AGTAGTCCTGTCCAGACTAT
"CG14947-cds,chr2L:12076823..12077635,4,TGG"	"2L,12076931,12076954,+,TGG"	CATGCCGCAAGTCAAGCCTT
"CG14947-cds,chr2L:12076823..12077635,7,TGG"	"2L,12076963,12076986,+,TGG"	CGCGAGCAATCGAATCGTCT
"CG14947-cds,chr2L:12076823..12077635,9,CGG"	"2L,12077014,12077037,+,CGG"	GTCGACCTAGATGCCTTCTT
"CG14947-cds,chr2L:12076823..12077635,12,CGG"	"2L,12077043,12077066,+,CGG"	GCAGAGGTACGAGAAGGTCT
"CG15140-cds,chr2L:17286413..17286565,1,TGG"	"2L,17286429,17286452,+,TGG"	CGGGATATTTTATGTGCTCC
"CG15140-cds,chr2L:17286413..17286565,2,AGG"	"2L,17286465,17286488,+,AGG"	ATATCCAGAGATCCCTGTTC
"CG15140-cds,chr2L:17286413..17286565,3,CGG"	"2L,17286495,17286518,+,CGG"	AAACTTGAAAATACTCAATG
"CG15140-cds,chr2L:17286413..17286565,5,CCG"	"2L,17286428,17286451,-,CCG"	GGATATTTTATGTGCTCCTG
"CG15140-cds,chr2L:17286413..17286565,7,CCA"	"2L,17286469,17286492,-,CCA"	GAGATCCCTGTTCAGGATCA
"CG15141-cds,chr2L:17410781..17411618,4,TGG"	"2L,17410815,17410838,+,TGG"	GGTTGAGGAGTCCAATCCGC
"CG15141-cds,chr2L:17410781..17411618,5,TGG"	"2L,17410848,17410871,+,TGG"	CATTACGATGCTAGATGTCC
"CG15141-cds,chr2L:17410781..17411618,10,TGG"	"2L,17410890,17410913,+,TGG"	GGACGAGTACGCCGCAGTGC
"CG15141-cds,chr2L:17410781..17411618,12,AGG"	"2L,17410926,17410949,+,AGG"	GAAGTCGTGCACTTACGCCA
"CG15141-cds,chr2L:17410781..17411618,16,AGG"	"2L,17410977,17411000,+,AGG"	GTGCCTCACTTGTTGCCCCG
"CG15152-cds,chr2L:18114683..18115021,7,AGG"	"2L,18114717,18114740,+,AGG"	TCCGGGGACGTACCACGATG
"CG15152-cds,chr2L:18114683..18115021,9,AGG"	"2L,18114756,18114779,+,AGG"	ATACGAGACTCAGTATAAGA
"CG15152-cds,chr2L:18114683..18115021,10,CGG"	"2L,18114795,18114818,+,CGG"	ACCGATTTTTGTACCGCCGC
"CG15152-cds,chr2L:18114683..18115021,12,TGG"	"2L,18114824,18114847,+,TGG"	AGCACGCCTGGTTTCGCAAC
"CG15152-cds,chr2L:18114683..18115021,14,CGG"	"2L,18114856,18114879,+,CGG"	CTGATGGTCAGCTTCCTGTC
"CG15155-cds,chr2L:18154866..18155057,3,CGG"	"2L,18154905,18154928,+,CGG"	ATCTGAAGCGTGTTTTCACC
"CG15155-cds,chr2L:18154866..18155057,7,TGG"	"2L,18154942,18154965,+,TGG"	CTGCAAGGAGTACTACTGCC
"CG15155-cds,chr2L:18154866..18155057,9,AGG"	"2L,18154969,18154992,+,AGG"	GTTTCTGGAGCTATATAAAA
"CG15155-cds,chr2L:18154866..18155057,11,CGG"	"2L,18155021,18155044,+,CGG"	GCTCTTCCCAATCTAGAGCT
"CG15155-cds,chr2L:18154866..18155057,12,CCC"	"2L,18154926,18154949,+,AAG"	GGGAATGGCCAAAATACTGC
"CG15160-cds,chr2L:18591214..18591367,5,AGG"	"2L,18591257,18591280,+,AGG"	GGCGCTAAAGGACACGCAGG
"CG15160-cds,chr2L:18591214..18591367,8,TGG"	"2L,18591325,18591348,+,TGG"	ACAAGAAGATCATCCAGTGC
"CG15160-cds,chr2L:18591214..18591367,11,CCT"	"2L,18591223,18591246,-,CCT"	TCGACGAGGAGCTGTTCGAG
"CG15160-cds,chr2L:18591214..18591367,12,CCA"	"2L,18591284,18591307,-,CCA"	GCAGATGTCGAACTGGTGCC
"CG15160-cds,chr2L:18591214..18591367,14,CCG"	"2L,18591314,18591337,-,CCG"	CTCCAACCACAAGAAGATCA
"CG15167-cds,chr2L:18740410..18740760,3,AGG"	"2L,18740513,18740536,+,AGG"	CCACAAAGCCGCAGAACTTA
"CG15167-cds,chr2L:18740410..18740760,5,TGG"	"2L,18740544,18740567,+,TGG"	TACATCGCGCATACGCACTG
"CG15167-cds,chr2L:18740410..18740760,10,AGG"	"2L,18740570,18740593,+,AGG"	CAAAGTGGGCGGCGAACTGG
"CG15167-cds,chr2L:18740410..18740760,13,TGG"	"2L,18740597,18740620,+,TGG"	CTCTGCTGGCCTGCAGATGA
"CG15167-cds,chr2L:18740410..18740760,17,AGG"	"2L,18740624,18740647,+,AGG"	GTGGATGCAGGCTAGGAGCC
"CG15168-cds,chr2L:18987789..18987870,4,CCA"	"2L,18987834,18987857,-,CCA"	GCCTGGCACATGCTGCTTTT
"CG15168-cds,chr2L:18987936..18987988,1,CGG"	"2L,18987936,18987959,+,CGG"	TCGCACCTATTTGAGGCTGA
"CG15168-cds,chr2L:18987936..18987988,4,TGG"	"2L,18987963,18987986,+,TGG"	GGAATGGAATAGCCTTCCAT
"CG15168-cds,chr2L:18988057..18988251,1,TGG"	"2L,18988061,18988084,+,TGG"	CCTGCAGACCGTCATCAGTT
"CG15168-cds,chr2L:18988057..18988251,2,TGG"	"2L,18988095,18988118,+,TGG"	TACAACATCATCGAGATCGT
"CG15169-cds,chr2L:18991075..18992112,2,TGG"	"2L,18991105,18991128,+,TGG"	CCCTAACTGCTCTCCTTGAA
"CG15169-cds,chr2L:18991075..18992112,7,CGG"	"2L,18991149,18991172,+,CGG"	ATTGAAGAGTTCAGCTTAAG
"CG15169-cds,chr2L:18991075..18992112,11,AGG"	"2L,18991182,18991205,+,AGG"	GGTGAAAAGTCAGAAAACTC
"CG15169-cds,chr2L:18991075..18992112,13,AGG"	"2L,18991218,18991241,+,AGG"	GAAAATGACACAGAATCCCT
"CG15169-cds,chr2L:18991075..18992112,14,AGG"	"2L,18991280,18991303,+,AGG"	TGATGACCCTGAGCCTACAC
"CG15172-cds,chr2L:19023179..19023526,3,AGG"	"2L,19023255,19023278,+,AGG"	GCTGCAGCAACTCCAGAACC
"CG15172-cds,chr2L:19023179..19023526,6,CGG"	"2L,19023290,19023313,+,CGG"	AGGAAGTGAGTGACGAGTTG
"CG15172-cds,chr2L:19023179..19023526,8,AGG"	"2L,19023315,19023338,+,AGG"	TCGCTACAACGTATTTCGCC
"CG15172-cds,chr2L:19023179..19023526,9,CGG"	"2L,19023339,19023362,+,CGG"	TTTGCCCAACTACCCGCCAC
"CG15172-cds,chr2L:19023179..19023526,10,AGG"	"2L,19023387,19023410,+,AGG"	AAACTTTGATGAGTTATTCC
"CG15256-cds,chr2L:15550472..15550629,4,AGG"	"2L,15550518,15550541,+,AGG"	TGAATTGAAGTCCACCACAC
"CG15256-cds,chr2L:15550472..15550629,9,GGG"	"2L,15550542,15550565,+,GGG"	GATGCTCGAGGAGGGCGCCA
"CG15256-cds,chr2L:15550472..15550629,12,TGG"	"2L,15550578,15550601,+,TGG"	TTCTACGCAGCAGAAAAAGC
"CG15256-cds,chr2L:15550472..15550629,13,TGG"	"2L,15550602,15550625,+,TGG"	CAACTTTCAGTCGTTCAACA
"CG15256-cds,chr2L:15550472..15550629,14,CCT"	"2L,15550478,15550501,+,TGG"	GCAAAAAGAAAACCAAACTG
"CG15262-cds,chr2L:15297947..15299263,7,CGG"	"2L,15298044,15298067,+,CGG"	GCCCGAGTCTTTGCAGACCC
"CG15262-cds,chr2L:15297947..15299263,9,TGG"	"2L,15298068,15298091,+,TGG"	TGGATATCCCATTTTGTACG
"CG15262-cds,chr2L:15297947..15299263,11,AGG"	"2L,15298095,15298118,+,AGG"	GGTAAAGAATAAGCCCAAAC
"CG15262-cds,chr2L:15297947..15299263,12,CGG"	"2L,15298137,15298160,+,CGG"	ACCGTCCCAACCACTTGCGC
"CG15262-cds,chr2L:15297947..15299263,13,CGG"	"2L,15298167,15298190,+,CGG"	CATCTTTCGCGAAGATTTTC
"CG15263-cds,chr2L:15285027..15285905,2,CGG"	"2L,15285070,15285093,+,CGG"	ATACTGCTTTACCGTAGTTC
"CG15263-cds,chr2L:15285027..15285905,4,CGG"	"2L,15285097,15285120,+,CGG"	GCATCCAAGTCGCCAGGAAG
"CG15263-cds,chr2L:15285027..15285905,6,CGG"	"2L,15285132,15285155,+,CGG"	CCAAGTTCATGAGTGTCCTT
"CG15263-cds,chr2L:15285027..15285905,8,TGG"	"2L,15285175,15285198,-,CTC"	ACCTCGATTCAATGATGTCC
"CG15263-cds,chr2L:15285027..15285905,12,AGG"	"2L,15285208,15285231,+,AGG"	CAGGGCCATTGTCGAATACC
"CG15269-cds,chr2L:15109585..15110526,3,TGG"	"2L,15109634,15109657,+,TGG"	CACCAATGGAGTCCAGAACT
"CG15269-cds,chr2L:15109585..15110526,8,CGG"	"2L,15109658,15109681,+,CGG"	AGCTGGGGCACAGTTGCCAC
"CG15269-cds,chr2L:15109585..15110526,9,TGG"	"2L,15109694,15109717,+,TGG"	CTTTAGCATCAGTAAGATTC
"CG15269-cds,chr2L:15109585..15110526,12,AGG"	"2L,15109718,15109741,+,AGG"	CAAGGAGCGTAAATCCGCTC
"CG15269-cds,chr2L:15109585..15110526,14,AGG"	"2L,15109771,15109794,+,AGG"	AGAGCAGTAGCAACAGTATT
"CG15270-cds,chr2L:15075645..15075879,3,CGG"	"2L,15075682,15075705,+,CGG"	CTCGGAGCAGCAGCAGTCGT
"CG15270-cds,chr2L:15075645..15075879,6,CGG"	"2L,15075715,15075738,+,CGG"	GGACTCCACAGCGACAACAA
"CG15270-cds,chr2L:15075645..15075879,8,TGG"	"2L,15075740,15075763,+,TGG"	ACTTCAACAGCCGGCGAGCT
"CG15270-cds,chr2L:15075645..15075879,15,AGG"	"2L,15075766,15075789,+,AGG"	CGGCCCAAGGGATGGCGGCG
"CG15270-cds,chr2L:15075645..15075879,16,AGG"	"2L,15075818,15075841,+,AGG"	TCGAATTTGCGACGTCGCAA
"CG15282-cds,chr2L:14712825..14713052,6,CGG"	"2L,14712878,14712901,+,CGG"	TATGGAGGATTCGGTGGATT
"CG15282-cds,chr2L:14712825..14713052,10,AGG"	"2L,14712911,14712934,+,AGG"	GGCCAACAGCAGCAGCAAGA
"CG15282-cds,chr2L:14712825..14713052,15,CGG"	"2L,14712935,14712958,+,CGG"	TTCGGCGGTTTCGGAGGCTT
"CG15282-cds,chr2L:14712825..14713052,17,CGG"	"2L,14712965,14712988,+,CGG"	CAACAGCAGCAGGAAAGCTT
"CG15282-cds,chr2L:14712825..14713052,25,CCC"	"2L,14712840,14712863,-,CCC"	TTATCGCCGTTGCTTCCGCG
"CG15286-cds,chr2L:14338401..14339936,4,AGG"	"2L,14338443,14338466,+,AGG"	GAAAGCGGTCCCTCACCTTC
"CG15286-cds,chr2L:14338401..14339936,5,AGG"	"2L,14338468,14338491,+,AGG"	CTATCGCTGCCTGAGCTGCC
"CG15286-cds,chr2L:14338401..14339936,7,CGG"	"2L,14338537,14338560,+,CGG"	CACGCATCCGTTTGACCATC
"CG15286-cds,chr2L:14338401..14339936,10,TGG"	"2L,14338567,14338590,+,TGG"	TGTCCTCATTCCGGCAGATG
"CG15286-cds,chr2L:14338401..14339936,13,TGG"	"2L,14338641,14338664,+,TGG"	GCTGTCCGTACTGCAAGAGA
"CG15362-cds,chr2L:1981310..1981583,4,TGG"	"2L,1981354,1981377,+,TGG"	TCGATCTACAAATGTGCCAG
"CG15362-cds,chr2L:1981310..1981583,8,AGG"	"2L,1981417,1981440,+,AGG"	GACTTCGCCCACCGCCGCCA
"CG15362-cds,chr2L:1981310..1981583,12,CGG"	"2L,1981446,1981469,+,CGG"	GCCCATCCTGGAGGTGGAGA
"CG15362-cds,chr2L:1981310..1981583,14,CGG"	"2L,1981479,1981502,+,CGG"	GATCTTCAAGGACAAGTATC
"CG15362-cds,chr2L:1981310..1981583,16,AGG"	"2L,1981512,1981535,+,AGG"	CCACTATCTGGCGATTCCCA
"CG15382-cds,chr2L:2155783..2156256,2,TGG"	"2L,2155841,2155864,+,TGG"	CGACGCAGCCGACGTAGCCA
"CG15382-cds,chr2L:2155783..2156256,4,TGG"	"2L,2155865,2155888,+,TGG"	CAACCACAGTGCTCTGGAAC
"CG15382-cds,chr2L:2155783..2156256,8,CGG"	"2L,2155940,2155963,+,CGG"	CAATAACATTATAACCTACA
"CG15382-cds,chr2L:2155783..2156256,9,CGG"	"2L,2155967,2155990,+,CGG"	CTGTTCCCCGACTCCACCGC
"CG15382-cds,chr2L:2155783..2156256,10,CGG"	"2L,2156081,2156104,+,CGG"	CCTCCGCAGATCCCTGACTC
"CG15390-cds,chr2L:2374866..2375639,4,CGG"	"2L,2374988,2375011,+,CGG"	CATCAAACTTTTCAAAACCA
"CG15390-cds,chr2L:2374866..2375639,6,CGG"	"2L,2375024,2375047,+,CGG"	AATTTCCTTAGAATAGTTAC
"CG15390-cds,chr2L:2374866..2375639,7,CGG"	"2L,2375050,2375073,-,CCC"	CGCGATTTTGAAAAGAACGC
"CG15390-cds,chr2L:2374866..2375639,8,TGG"	"2L,2375074,2375097,+,TGG"	GGACAAAATAATAAGCTGCC
"CG15390-cds,chr2L:2374866..2375639,12,CGG"	"2L,2375099,2375122,+,CGG"	ATCTGGAGGGCCTGTCAATT
"CG15394-cds,chr2L:2592289..2592698,1,TGG"	"2L,2592339,2592362,+,TGG"	ATGAGCAAGTCATTCGCCCC
"CG15394-cds,chr2L:2592289..2592698,2,TGG"	"2L,2592388,2592411,+,TGG"	GCAGTCCAGAGACTTGAAAC
"CG15394-cds,chr2L:2592289..2592698,3,TGG"	"2L,2592412,2592435,+,TGG"	CAAATGCACTGACTTCCAGC
"CG15394-cds,chr2L:2592289..2592698,5,TGG"	"2L,2592463,2592486,+,TGG"	CTTCATCAGCTACAAGAAAG
"CG15394-cds,chr2L:2592289..2592698,6,AGG"	"2L,2592490,2592513,+,AGG"	TCCTCTACAGAGCCTAAAAA
"CG15395-cds,chr2L:2610167..2610421,7,TGG"	"2L,2610198,2610221,+,TGG"	CGATTTGGGTGTGGAGTCGA
"CG15395-cds,chr2L:2610167..2610421,8,AGG"	"2L,2610225,2610248,+,AGG"	CTTTGCATCCGCAATAAGTG
"CG15395-cds,chr2L:2610167..2610421,9,AGG"	"2L,2610258,2610281,+,AGG"	ACTCCAACAGCATCGTGAGC
"CG15395-cds,chr2L:2610167..2610421,12,AGG"	"2L,2610284,2610307,+,AGG"	AGCAGCTGCAGCGACGCGGC
"CG15395-cds,chr2L:2610167..2610421,14,AGG"	"2L,2610318,2610341,+,AGG"	CCAGGCCCAGCAGCATTCTC
"CG15403-cds,chr2L:3128765..3129367,3,TGG"	"2L,3128878,3128901,+,TGG"	TTAATGCAAAACTACATAAG
"CG15403-cds,chr2L:3128765..3129367,4,CGG"	"2L,3128912,3128935,+,CGG"	CAATTTCAATCAGAGAAAAA
"CG15403-cds,chr2L:3128765..3129367,6,TGG"	"2L,3128945,3128968,+,TGG"	ATTCATCTCAAGACATGAAC
"CG15403-cds,chr2L:3128765..3129367,9,CGG"	"2L,3129000,3129023,+,CGG"	CAGTACCGAATCCGCCTCCA
"CG15403-cds,chr2L:3128765..3129367,12,AGG"	"2L,3129032,3129055,+,AGG"	CGACCTTAAAGATAACTAAA
"CG15404-cds,chr2L:3173992..3174238,2,TGG"	"2L,3174059,3174082,+,TGG"	CTCCCAAAACCTGTGCCCAG
"CG15404-cds,chr2L:3173992..3174238,4,AGG"	"2L,3174086,3174109,+,AGG"	GAACTCGAATCCCCGGTGCA
"CG15404-cds,chr2L:3173992..3174238,6,TGG"	"2L,3174133,3174156,+,TGG"	GCGACTACACCTGCTCCGAG
"CG15404-cds,chr2L:3173992..3174238,10,CCA"	"2L,3173998,3174021,-,CCA"	AGATTCTGCTGAGCCTGCTG
"CG15404-cds,chr2L:3173992..3174238,12,CCT"	"2L,3174023,3174046,-,CCT"	CGCTGTTGTCACCGATCTGG
"CG15406-cds,chr2L:3309427..3309499,4,TGG"	"2L,3309464,3309487,+,TGG"	GCAGTACCGCCGCCAACTGC
"CG15406-cds,chr2L:3309771..3310003,1,TGG"	"2L,3309772,3309795,+,TGG"	ACTCTGATAACCTTCTGCCA
"CG15406-cds,chr2L:3309771..3310003,5,AGG"	"2L,3309825,3309848,+,AGG"	GCCAAAGCTGCTCTCCCCAC
"CG15406-cds,chr2L:3309771..3310003,6,AGG"	"2L,3309861,3309884,+,AGG"	CTTTTACATTGACGTGAACG
"CG15406-cds,chr2L:3309771..3310003,10,CGG"	"2L,3309892,3309915,+,CGG"	CTGGGAGCAGTCATTAGCAT
"CG15408-cds,chr2L:3332911..3332989,2,AGG"	"2L,3332935,3332958,+,AGG"	CGAACTGCCTGCTTAATCGC
"CG15408-cds,chr2L:3333055..3333284,1,CGG"	"2L,3333056,3333079,+,CGG"	AATGTCATATCCATTTCACA
"CG15408-cds,chr2L:3333055..3333284,5,AGG"	"2L,3333090,3333113,+,AGG"	GATGGCTATCCCCCACGCTG
"CG15408-cds,chr2L:3333055..3333284,6,CGG"	"2L,3333115,3333138,+,CGG"	ACTTCAGTCCGACTCACCCG
"CG15408-cds,chr2L:3333055..3333284,9,TGG"	"2L,3333150,3333173,+,TGG"	AGTCCGAGTTCGAGATCTCC
"CG15422-cds,chr2L:4005056..4005370,2,TGG"	"2L,4005082,4005105,+,TGG"	TATCCTCCTCGCCATCACCA
"CG15422-cds,chr2L:4005056..4005370,3,TGG"	"2L,4005108,4005131,+,TGG"	TCCAAATATCGAAATTGATG
"CG15422-cds,chr2L:4005056..4005370,11,AGG"	"2L,4005165,4005188,+,AGG"	GCCTCCGCCTCGGCCCGCCG
"CG15422-cds,chr2L:4005056..4005370,14,CGG"	"2L,4005202,4005225,+,CGG"	CCGGCGGCTACCTATGTGCC
"CG15422-cds,chr2L:4005056..4005370,16,CGG"	"2L,4005232,4005255,+,CGG"	GTGATAATGCCGCAACCCTA
"CG15423-cds,chr2L:4006113..4006436,6,AGG"	"2L,4006179,4006202,+,AGG"	AGGTGGACATTGTGCCGCCA
"CG15423-cds,chr2L:4006113..4006436,7,CGG"	"2L,4006205,4006228,+,CGG"	CCTCGACCAGTGATTGAGAT
"CG15423-cds,chr2L:4006113..4006436,12,AGG"	"2L,4006239,4006262,+,AGG"	GGTATCCACCACCACCGCCC
"CG15423-cds,chr2L:4006113..4006436,16,AGG"	"2L,4006300,4006323,+,AGG"	ACCACCACGACCCATTATCG
"CG15423-cds,chr2L:4006113..4006436,19,CGG"	"2L,4006346,4006369,+,CGG"	CCCTTCATCGAGTTCAACAT
"CG15425-cds,chr2L:4257650..4258173,2,TGG"	"2L,4257791,4257814,-,CCG"	TGCCTCCTAGCCAGCGAATC
"CG15425-cds,chr2L:4257650..4258173,5,AGG"	"2L,4257845,4257868,+,AGG"	AAATAAAAACAAAGATCCCC
"CG15425-cds,chr2L:4257650..4258173,8,AGG"	"2L,4257871,4257894,+,AGG"	TTTCGCATGGATCGGAATAC
"CG15425-cds,chr2L:4257650..4258173,12,CGG"	"2L,4257897,4257920,+,CGG"	TCCGGTGGATTACGAGAGGA
"CG15425-cds,chr2L:4257650..4258173,14,CGG"	"2L,4257951,4257974,+,CGG"	TTTGCGCAATCCACCCAGCG
"CG15429-cds,chr2L:4353415..4353615,4,CGG"	"2L,4353473,4353496,+,CGG"	ACGAATTGTTAATACGCTAA
"CG15429-cds,chr2L:4353415..4353615,5,AGG"	"2L,4353506,4353529,+,AGG"	ATACATGACCGTTTGCAACG
"CG15429-cds,chr2L:4353415..4353615,6,AGG"	"2L,4353561,4353584,+,AGG"	CAGCGATACAATCACCATGC
"CG15429-cds,chr2L:4353415..4353615,8,TGG"	"2L,4353591,4353614,+,TGG"	GAGTGGCGAAAGTTCTCAAA
"CG15429-cds,chr2L:4353415..4353615,10,CCA"	"2L,4353422,4353445,-,CCA"	GGATCCATTCTATCACATCG
"CG15432-cds,chr2L:4442498..4442854,4,CGG"	"2L,4442532,4442555,+,CGG"	GCTTAAACTAAAGAACGATT
"CG15432-cds,chr2L:4442498..4442854,7,agg"	"2L,4442568,4442591,+,AGG"	AAAGAAGAAGCACAAGGGCA
"CG15432-cds,chr2L:4442498..4442854,10,AGG"	"2L,4442592,4442615,+,AGG"	CAAGGAGAAGGAGCTGCAGA
"CG15432-cds,chr2L:4442498..4442854,12,CGG"	"2L,4442616,4442639,+,CGG"	GTTCGTGGAGCAGCAAATAG
"CG15432-cds,chr2L:4442498..4442854,17,TGG"	"2L,4442650,4442673,+,TGG"	ACATCCTCCTCCGCCACCAG
"CG15434-cds,chr2L:4454729..4454826,2,AGG"	"2L,4454754,4454777,+,AGG"	CAGTTTTACTCCAAAACTGA
"CG15434-cds,chr2L:4454729..4454826,4,AGG"	"2L,4454782,4454805,+,AGG"	CGAATCATTCTGGATCCCAA
"CG15434-cds,chr2L:4454729..4454826,7,CCG"	"2L,4454745,4454768,-,CCG"	ATTGGCCAGTTTTACTCCAA
"CG15434-cds,chr2L:4454729..4454826,10,CCC"	"2L,4454797,4454820,-,CCC"	AAAGGAGACACTTCCAAGGG
"CG15434-cds,chr2L:4454888..4454994,1,TGG"	"2L,4454942,4454965,+,TGG"	ATCCTCGTGCGCGAGTGCTC
"CG15435-cds,chr2L:4459978..4460133,2,TGG"	"2L,4460065,4460088,+,TGG"	CCACAAACGAGTTTCTCAAC
"CG15435-cds,chr2L:4459978..4460133,3,TGG"	"2L,4460090,4460113,+,TGG"	AAAGCCCATAAACGTTCTGC
"CG15435-cds,chr2L:4459978..4460133,7,CCG"	"2L,4460000,4460023,-,CCG"	CATCTGCAGCAGCCCCGCAG
"CG15435-cds,chr2L:4459978..4460133,11,CCA"	"2L,4460038,4460061,-,CCA"	AGATTCCCACGTATTTGCAC
"CG15435-cds,chr2L:4459978..4460133,14,CCA"	"2L,4460065,4460088,-,CCA"	CAAACGAGTTTCTCAACTGG
"CG15436-cds,chr2L:4463846..4464886,3,CGG"	"2L,4463935,4463958,+,CGG"	GAGATGATCGCGCAGTGCAC
"CG15436-cds,chr2L:4463846..4464886,6,CGG"	"2L,4463967,4463990,+,CGG"	CAAACGTGGCGATTTGTTTT
"CG15436-cds,chr2L:4463846..4464886,7,AGG"	"2L,4463994,4464017,+,AGG"	GATATGCCCACAGTGCTATG
"CG15436-cds,chr2L:4463846..4464886,10,AGG"	"2L,4464020,4464043,+,AGG"	TAAAGAGCGCGTATGGGATA
"CG15436-cds,chr2L:4463846..4464886,12,AGG"	"2L,4464070,4464093,+,AGG"	TACTGCCGAGTTCGCGATGA
"CG15475-cds,chr2L:20614681..20615382,4,AGG"	"2L,20614742,20614765,+,AGG"	GGCCCCAACGTATCAACAGC
"CG15475-cds,chr2L:20614681..20615382,9,AGG"	"2L,20614766,20614789,+,AGG"	AAACGGCTGTGGACTGGCCA
"CG15475-cds,chr2L:20614681..20615382,10,CGG"	"2L,20614795,20614818,+,CGG"	TTCCGAAAATGAATGCCAAA
"CG15475-cds,chr2L:20614681..20615382,11,AGG"	"2L,20614820,20614843,+,AGG"	CACCAGACCATCCAAGACCC
"CG15475-cds,chr2L:20614681..20615382,14,CGG"	"2L,20614891,20614914,+,CGG"	GCAACCACTTTGATCTATGC
"CG15625-cds,chr2L:4890077..4890367,2,AGG"	"2L,4890102,4890125,+,AGG"	CACCAAGTTCCTCCACCAGA
"CG15625-cds,chr2L:4890077..4890367,3,CGG"	"2L,4890129,4890152,+,CGG"	AAAGAAGACAAAGATCCGTT
"CG15625-cds,chr2L:4890077..4890367,5,CGG"	"2L,4890155,4890178,+,CGG"	TGGCACCCACCAAGTTCCAA
"CG15625-cds,chr2L:4890077..4890367,8,TGG"	"2L,4890187,4890210,-,CTA"	AAGGGCTGTCCCAAGTACGA
"CG15625-cds,chr2L:4890077..4890367,11,AGG"	"2L,4890215,4890238,+,AGG"	ACGATATACCCATACAGTTC
"CG15628-cds,chr2L:4825610..4825711,2,TGG"	"2L,4825653,4825676,+,TGG"	ATCAGAGCTTCCAGAAATTT
"CG15628-cds,chr2L:4825610..4825711,3,CGG"	"2L,4825677,4825700,+,CGG"	AACTTTAGAGCGCTATCTGC
"CG15628-cds,chr2L:4825610..4825711,4,CCT"	"2L,4825621,4825644,-,CCT"	GAAGGTAAACACTTTCGTTT
"CG15628-cds,chr2L:4825610..4825711,5,CCA"	"2L,4825663,4825686,-,CCA"	GAAATTTTGGTAACTTTAGA
"CG15628-cds,chr2L:4826447..4826563,1,TGG"	"2L,4826465,4826488,+,TGG"	CGTACCTGAATGATCGTATT
"CG15629-cds,chr2L:4813354..4813509,2,CGG"	"2L,4813421,4813444,-,CTT"	GCTAGTGTTTACGATTAAAT
"CG15629-cds,chr2L:4813354..4813509,3,CCG"	"2L,4813357,4813380,-,CCG"	CCTCACCGGGTCTTCTGCAC
"CG15629-cds,chr2L:4813354..4813509,6,CCG"	"2L,4813389,4813412,-,CCG"	CTCAGAGCCATCTATCAATT
"CG15629-cds,chr2L:4813354..4813509,8,CCG"	"2L,4813485,4813508,-,CCG"	CAGCGCTTTCGAAAGTTAAA
"CG15629-cds,chr2L:4814770..4814887,1,AGG"	"2L,4814778,4814801,+,AGG"	GGCCAGGTGGTGCTCATCAC
"CG15635-cds,chr2L:4643110..4646472,4,CGG"	"2L,4643183,4643206,+,CGG"	CGATAACTTCCCAACACCTT
"CG15635-cds,chr2L:4643110..4646472,5,TGG"	"2L,4643352,4643375,+,TGG"	CCTCCTGATCCAGCAACCCC
"CG15635-cds,chr2L:4643110..4646472,7,TGG"	"2L,4643379,4643402,+,TGG"	TGGTATCCACTCCCCATATA
"CG15635-cds,chr2L:4643110..4646472,10,TGG"	"2L,4643409,4643432,+,TGG"	CCACAATTTGGAGATCCACC
"CG15635-cds,chr2L:4643110..4646472,11,AGG"	"2L,4643433,4643456,+,AGG"	TCGCACTTGCTTTCCAATTC
"CG15818-cds,chr2L:7410955..7411806,4,GGG"	"2L,7411011,7411034,+,GGG"	TCCCTGATAGAAGCCCAGGA
"CG15818-cds,chr2L:7410955..7411806,6,CGG"	"2L,7411085,7411108,+,CGG"	TTGCGTATCCGCACTGCAGC
"CG15818-cds,chr2L:7410955..7411806,8,AGG"	"2L,7411115,7411138,+,AGG"	TCACCTTTCGAAGGAGCAAC
"CG15818-cds,chr2L:7410955..7411806,13,TGG"	"2L,7411146,7411169,+,TGG"	GCCTGCGAGGTGAAACTTAA
"CG15818-cds,chr2L:7410955..7411806,15,CGG"	"2L,7411187,7411210,+,CGG"	TAAGATCGAAGACCAGTTGA
"CG16743-cds,chr2L:10972652..10973230,2,TGG"	"2L,10972686,10972709,+,TGG"	ACTGCTACTTCAGTACGAAG
"CG16743-cds,chr2L:10972652..10973230,6,CGG"	"2L,10972761,10972784,+,CGG"	GAAGCACAAGCACTCCAAGA
"CG16743-cds,chr2L:10972652..10973230,7,CGG"	"2L,10972797,10972820,+,CGG"	TTATCCTGCATATCCTAATC
"CG16743-cds,chr2L:10972652..10973230,9,TGG"	"2L,10972821,10972844,+,TGG"	CTATCCTCCGTATCAAGAAA
"CG16743-cds,chr2L:10972652..10973230,12,TGG"	"2L,10972881,10972904,+,TGG"	GTATCCTCCGTATCCTCAAA
"CG16771-cds,chr2L:19427248..19429038,3,TGG"	"2L,19427315,19427338,+,TGG"	GGAAGTGCAGCTGAACAATT
"CG16771-cds,chr2L:19427248..19429038,5,CGG"	"2L,19427339,19427362,+,CGG"	TGACTCCAGTGCCAAGGAGA
"CG16771-cds,chr2L:19427248..19429038,10,TGG"	"2L,19427398,19427421,+,TGG"	ATCCCGTGCAGCACACGAAA
"CG16771-cds,chr2L:19427248..19429038,12,TGG"	"2L,19427429,19427452,+,TGG"	CAGGCTCTTCCTCATATCCG
"CG16771-cds,chr2L:19427248..19429038,14,TGG"	"2L,19427463,19427486,-,CTC"	CTGATAACCGCCATGTGCAT
"CG16772-cds,chr2L:19962826..19963731,2,AGG"	"2L,19962881,19962904,+,AGG"	TGCCTCGCTTTACAGCGAAG
"CG16772-cds,chr2L:19962826..19963731,3,CGG"	"2L,19962908,19962931,+,CGG"	TACCGATGATACGCATCTGC
"CG16772-cds,chr2L:19962826..19963731,4,AGG"	"2L,19962956,19962979,+,AGG"	GCCTCATCATCCCCACAAGA
"CG16772-cds,chr2L:19962826..19963731,5,CGG"	"2L,19962980,19963003,+,CGG"	GACCACCACCACTCCCGAGC
"CG16772-cds,chr2L:19962826..19963731,6,AGG"	"2L,19963031,19963054,+,AGG"	CACGAAGCCCGCAATAGAGC
"CG16800-cds,chr2L:12966749..12966904,8,TGG"	"2L,12966802,12966825,+,TGG"	GCCCTCCACTCAACGCCAGA
"CG16800-cds,chr2L:12966749..12966904,13,TGG"	"2L,12966832,12966855,+,TGG"	GCCATAAGCGCGGCGCTGCT
"CG16800-cds,chr2L:12966749..12966904,16,AGG"	"2L,12966876,12966899,+,AGG"	GCCGTACTTCGCACATAAAC
"CG16800-cds,chr2L:12966749..12966904,17,CCG"	"2L,12966754,12966777,-,CCG"	GCTTGGCAAGTGATAACGCT
"CG16800-cds,chr2L:12966749..12966904,18,CCA"	"2L,12966791,12966814,-,CCA"	GGGCTTTGGCCCTCCACTCA
"CG16812-cds,chr2L:13222872..13223288,4,CGG"	"2L,13222903,13222926,+,CGG"	ATCCCATCTCCTGCGGCTGC
"CG16812-cds,chr2L:13222872..13223288,6,AGG"	"2L,13222938,13222961,+,AGG"	CTTCGTGGAGAACCGCATCC
"CG16812-cds,chr2L:13222872..13223288,8,AGG"	"2L,13222965,13222988,+,AGG"	CATGCTGTTGGATCTTAACA
"CG16812-cds,chr2L:13222872..13223288,13,TGG"	"2L,13222995,13223018,-,CCG"	GGAAATGGGCATAACCTTGA
"CG16812-cds,chr2L:13222872..13223288,15,CGG"	"2L,13223021,13223044,+,CGG"	GCGATATAATCGCCATCCTG
"CG16813-cds,chr2L:13227853..13228407,2,TGG"	"2L,13227887,13227910,+,TGG"	TCTGAAGCGAAAGCGCAGCA
"CG16813-cds,chr2L:13227853..13228407,4,TGG"	"2L,13227911,13227934,+,TGG"	TGCGGACTCTGATGACGATG
"CG16813-cds,chr2L:13227853..13228407,8,TGG"	"2L,13227985,13228008,+,TGG"	AGCGTCGCTTCTTCCGACCC
"CG16813-cds,chr2L:13227853..13228407,12,TGG"	"2L,13228037,13228060,+,TGG"	ACAGCCGCCACGTAAGATTG
"CG16813-cds,chr2L:13227853..13228407,13,TGG"	"2L,13228067,13228090,+,TGG"	GACACCGCCGCCACAACAAG
"CG16815-cds,chr2L:13229906..13230484,5,AGG"	"2L,13229958,13229981,+,AGG"	ACGGGAAGTGGACCATGACA
"CG16815-cds,chr2L:13229906..13230484,7,AGG"	"2L,13230012,13230035,+,AGG"	CTTCAAGCGCCGTCAGACAC
"CG16815-cds,chr2L:13229906..13230484,11,AGG"	"2L,13230054,13230077,+,AGG"	GGATAATGAGCAGAACCAAC
"CG16815-cds,chr2L:13229906..13230484,15,CGG"	"2L,13230078,13230101,+,CGG"	GGAGAAGGAGACGTCAACGG
"CG16815-cds,chr2L:13229906..13230484,18,CGG"	"2L,13230105,13230128,+,CGG"	ACCCAGTGGCCCAGGATCCT
"CG16820-cds,chr2L:13246650..13246860,5,CGG"	"2L,13246690,13246713,+,CGG"	GGCACTCGGAAGTGGCTATG
"CG16820-cds,chr2L:13246650..13246860,6,CGG"	"2L,13246759,13246782,+,CGG"	TCCGAATCCAAATTCCAGCC
"CG16820-cds,chr2L:13246650..13246860,9,CCT"	"2L,13246658,13246681,-,CCT"	TGCATATCGCTCACCATTTT
"CG16820-cds,chr2L:13246650..13246860,11,CCG"	"2L,13246683,13246706,-,CCG"	CCTTGGCACTCGGAAGTGGC
"CG16820-cds,chr2L:13246650..13246860,13,CCA"	"2L,13246724,13246747,+,CAG"	ACCTCCGCACCCAGTGTTTT
"CG16824-cds,chr2L:13293079..13293273,3,AGG"	"2L,13293128,13293151,+,AGG"	GGACTCGAAGAATCTAGACG
"CG16824-cds,chr2L:13293079..13293273,6,AGG"	"2L,13293158,13293181,+,AGG"	GGCCTTCAAACAGAAGCAGA
"CG16824-cds,chr2L:13293079..13293273,10,CGG"	"2L,13293182,13293205,+,CGG"	GCAGCAGAAGGCTATGGAGG
"CG16824-cds,chr2L:13293079..13293273,13,AGG"	"2L,13293206,13293229,+,AGG"	CAAGGCAGGTGCCTCCAAGA
"CG16824-cds,chr2L:13293079..13293273,18,CGG"	"2L,13293240,13293263,+,CGG"	GGCGGCGGTATCAAAAAGTC
"CG16825-cds,chr2L:13306841..13307686,2,CGG"	"2L,13306935,13306958,+,CGG"	TGTGAGTGATAGTCCGTTCT
"CG16825-cds,chr2L:13306841..13307686,6,AGG"	"2L,13306985,13307008,-,CCA"	GCATCAACCGTTTTCCAAAG
"CG16825-cds,chr2L:13306841..13307686,8,TGG"	"2L,13307037,13307060,+,TGG"	AACCTACGTCTGCCTGCTGT
"CG16825-cds,chr2L:13306841..13307686,11,TGG"	"2L,13307069,13307092,+,TGG"	TCATCCTGGCATCGCTGCAG
"CG16825-cds,chr2L:13306841..13307686,14,CGG"	"2L,13307109,13307132,+,CGG"	CTGGAAACCGCAGCTGAGTG
"CG16826-cds,chr2L:13347797..13348822,2,CGG"	"2L,13347852,13347875,+,CGG"	CGTTGTTGCCACACCGCATC
"CG16826-cds,chr2L:13347797..13348822,5,TGG"	"2L,13347892,13347915,+,TGG"	TTCGGCTCCATAAACCAAAC
"CG16826-cds,chr2L:13347797..13348822,7,AGG"	"2L,13347929,13347952,+,AGG"	GTGGATTCGTGAATGCCACC
"CG16826-cds,chr2L:13347797..13348822,11,TGG"	"2L,13347960,13347983,+,TGG"	GGCCATTGCTGGTGAGTTCC
"CG16826-cds,chr2L:13347797..13348822,13,TGG"	"2L,13348005,13348028,+,TGG"	CCAGTACACGCACGAAACCC
"CG16833-cds,chr2L:10991189..10991885,4,TGG"	"2L,10991236,10991259,+,TGG"	GTCGATGGCACAGTTATCAT
"CG16833-cds,chr2L:10991189..10991885,8,AGG"	"2L,10991261,10991284,+,AGG"	GAAGGGACAATTCCGAGGAC
"CG16833-cds,chr2L:10991189..10991885,12,AGG"	"2L,10991301,10991324,+,AGG"	GTATGAGAAGCACGTGCTAA
"CG16833-cds,chr2L:10991189..10991885,13,TGG"	"2L,10991347,10991370,+,TGG"	AAAGCCGATTACCTAGACAA
"CG16833-cds,chr2L:10991189..10991885,19,AGG"	"2L,10991384,10991407,+,AGG"	CTGGAAGCGAAGATGACTAC
"CG16848-cds,chr2L:13412593..13413357,2,TGG"	"2L,13412629,13412652,+,TGG"	GTCATTATCGCACAAGTCGT
"CG16848-cds,chr2L:13412593..13413357,3,AGG"	"2L,13412677,13412700,+,AGG"	GTGAATCAAATGACCAATTG
"CG16848-cds,chr2L:13412593..13413357,5,AGG"	"2L,13412702,13412725,+,AGG"	CAAACTCGAGTACACTGAAG
"CG16848-cds,chr2L:13412593..13413357,6,TGG"	"2L,13412760,13412783,+,TGG"	GAGATGATGCTGTCCTTTAA
"CG16848-cds,chr2L:13412593..13413357,9,TGG"	"2L,13412786,13412809,+,TGG"	CAAGGATTGCACAGTCTTGC
"CG16852-cds,chr2L:13540800..13541064,2,TGG"	"2L,13540846,13540869,+,TGG"	TGCACAAGCAGAAAAAAGAG
"CG16852-cds,chr2L:13540800..13541064,3,TGG"	"2L,13540874,13540897,+,TGG"	AGCATCAGAGCGCCATCTAT
"CG16852-cds,chr2L:13540800..13541064,5,AGG"	"2L,13540911,13540934,+,AGG"	ACAAAGATGTTCAGATTCCA
"CG16852-cds,chr2L:13540800..13541064,8,AGG"	"2L,13540957,13540980,+,AGG"	CAGCAAGTGCAATTTGTTTG
"CG16852-cds,chr2L:13540800..13541064,9,TGG"	"2L,13540988,13541011,+,TGG"	AAGCTCCCAAAGAGTGAATA
"CG16853-cds,chr2L:13542652..13543557,4,TGG"	"2L,13542729,13542752,+,TGG"	ATGCCACCCGCCGTTGAACA
"CG16853-cds,chr2L:13542652..13543557,5,AGG"	"2L,13542762,13542785,+,AGG"	TATCTAAAAGATGCGAATTT
"CG16853-cds,chr2L:13542652..13543557,8,AGG"	"2L,13542803,13542826,+,AGG"	TTCTGCACAACTCGACCCAC
"CG16853-cds,chr2L:13542652..13543557,11,TGG"	"2L,13542830,13542853,+,TGG"	TCTTTCGAATGCGGATCGGT
"CG16853-cds,chr2L:13542652..13543557,14,TGG"	"2L,13542857,13542880,+,TGG"	CAATCGGGTGATTTCAGAGC
"CG16854-cds,chr2L:11088386..11090419,3,TGG"	"2L,11088480,11088503,-,CTG"	CGTGTTTTCCTACCTATGTG
"CG16854-cds,chr2L:11088386..11090419,5,TGG"	"2L,11088523,11088546,+,TGG"	AAACTACTTCGTTTCCGTGA
"CG16854-cds,chr2L:11088386..11090419,7,AGG"	"2L,11088549,11088572,+,AGG"	CGATTTTATGGCCCGCATCG
"CG16854-cds,chr2L:11088386..11090419,10,CGG"	"2L,11088576,11088599,+,CGG"	CTATGGTGGAAATGTGACAA
"CG16854-cds,chr2L:11088386..11090419,13,CGG"	"2L,11088605,11088628,+,CGG"	TCGTTGACACGACGGGCTGC
"CG16857-cds,chr2L:4324908..4325129,3,TGG"	"2L,4324945,4324968,+,TGG"	ATCCGCGCTACTTGCTCTTC
"CG16857-cds,chr2L:4324908..4325129,4,AGG"	"2L,4324998,4325021,+,AGG"	CGAGCGCTGCCCGCGATCAC
"CG16857-cds,chr2L:4324908..4325129,8,AGG"	"2L,4325023,4325046,+,AGG"	GCAGACCAACCTGGAGGCCA
"CG16857-cds,chr2L:4324908..4325129,12,TGG"	"2L,4325089,4325112,+,TGG"	CGATGCCCCCATTCCCTACT
"CG16857-cds,chr2L:4324908..4325129,15,CCA"	"2L,4324910,4324933,-,CCA"	GCGAAACGCAGCAGAACATT
"CG16863-cds,chr2L:13791399..13791595,7,CGG"	"2L,13791463,13791486,+,CGG"	GGAGGCCACAGTGTCCCGAA
"CG16863-cds,chr2L:13791399..13791595,11,AGG"	"2L,13791505,13791528,+,AGG"	TATCATCGAATTCGAACCCA
"CG16863-cds,chr2L:13791399..13791595,14,CGG"	"2L,13791566,13791589,+,CGG"	ATTCATGCTGTACCATTTGC
"CG16863-cds,chr2L:13791399..13791595,15,CCG"	"2L,13791461,13791484,-,CCG"	GAGGCCACAGTGTCCCGAAC
"CG16863-cds,chr2L:13791399..13791595,19,CCC"	"2L,13791521,13791544,-,CCC"	AAGGAGGAGCTCGATGAGTC
"CG16865-cds,chr2L:13811645..13811765,5,TGG"	"2L,13811730,13811753,+,TGG"	CTACTGTCTGTGCAACAAGA
"CG16865-cds,chr2L:13811645..13811765,7,CCC"	"2L,13811647,13811670,-,CCC"	AAAGTAGTGTCGCGCAGTAT
"CG16865-cds,chr2L:13811645..13811765,9,CCG"	"2L,13811678,13811701,-,CCG"	ATACCAAGGATCAGGAGGAG
"CG16865-cds,chr2L:13811645..13811765,11,CCG"	"2L,13811716,13811739,-,CCG"	CTAAACATTTACTACTGTCT
"CG16865-cds,chr2L:13811826..13811986,1,AGG"	"2L,13811832,13811855,-,CCT"	CGAACAGTTGCCGCTACGAG
"CG16879-cds,chr2L:14104654..14105047,5,TGG"	"2L,14104726,14104749,+,TGG"	TGACTGCCTCGTCGGAGGGT
"CG16879-cds,chr2L:14104654..14105047,7,AGG"	"2L,14104766,14104789,+,AGG"	CTATGCCATCGATGAGCGCG
"CG16879-cds,chr2L:14104654..14105047,10,AGG"	"2L,14104793,14104816,+,AGG"	CTCGCCAGTGACTGTGGGCA
"CG16879-cds,chr2L:14104654..14105047,13,CGG"	"2L,14104820,14104843,+,CGG"	GACTGATTTGGCCTACGATG
"CG16879-cds,chr2L:14104654..14105047,16,CGG"	"2L,14104847,14104870,+,CGG"	GGACGAGCTGGAACAGCCGA
"CG16964-cds,chr2L:11948110..11948466,2,AGG"	"2L,11948213,11948236,+,AGG"	AAAATTTGAGCAAAAAGCTG
"CG16964-cds,chr2L:11948110..11948466,5,AGG"	"2L,11948263,11948286,+,AGG"	TACCCTACTTTATAAGCCCA
"CG16964-cds,chr2L:11948110..11948466,7,TGG"	"2L,11948288,11948311,+,TGG"	TGTTCAAAATCAGGATCAAC
"CG16964-cds,chr2L:11948110..11948466,10,CCA"	"2L,11948116,11948139,-,CCA"	CGATGAGAGGCAGCGCAAAG
"CG16964-cds,chr2L:11948110..11948466,11,CCC"	"2L,11948145,11948168,-,CCC"	ATCTGGCCACTGACCCATTT
"CG16965-cds,chr2L:11981632..11981723,2,TGG"	"2L,11981663,11981686,+,TGG"	AGCGCTTTTCCAGAGTTGCT
"CG16965-cds,chr2L:11981632..11981723,5,CCG"	"2L,11981694,11981717,-,CCG"	GAAACGTATCTCCTCAAAAC
"CG16965-cds,chr2L:11981981..11982354,1,TGG"	"2L,11981992,11982015,+,TGG"	CCTGAATTTTATGCCCACCC
"CG16965-cds,chr2L:11981981..11982354,6,CGG"	"2L,11982023,11982046,+,CGG"	CACGTGGGATACACGATCTT
"CG16965-cds,chr2L:11981981..11982354,8,CGG"	"2L,11982056,11982079,+,CGG"	TTTATGAATGGAGTCTACAA
"CG16995-cds,chr2L:2308142..2308249,4,TGG"	"2L,2308209,2308232,+,TGG"	GAGTCCCAAACTGAATCGAT
"CG16995-cds,chr2L:2308142..2308249,8,CCC"	"2L,2308163,2308186,-,CCC"	ACAATTTATATCGGGCCAAG
"CG16995-cds,chr2L:2308142..2308249,11,CCC"	"2L,2308198,2308221,-,CCC"	TTGACTTTGAGTCCCAAACT
"CG16995-cds,chr2L:2308305..2308531,1,TGG"	"2L,2308306,2308329,+,TGG"	TTTGCTGTCCAGAAATCGCA
"CG16995-cds,chr2L:2308305..2308531,3,TGG"	"2L,2308331,2308354,+,TGG"	CATCGACAGAACAGTGGATA
"CG17005-cds,chr2L:9327800..9327960,3,CGG"	"2L,9327846,9327869,+,CGG"	ATGTGGTACGTTTAAGCCTC
"CG17005-cds,chr2L:9327800..9327960,4,TGG"	"2L,9327917,9327940,+,TGG"	CCATCCTGAAGATCTTCTAC
"CG17005-cds,chr2L:9327800..9327960,8,CCC"	"2L,9327811,9327834,-,CCC"	TTAGTTTCCCCTTCGGTTCC
"CG17005-cds,chr2L:9327800..9327960,14,CCA"	"2L,9327844,9327867,-,CCA"	TGTGGTACGTTTAAGCCTCC
"CG17005-cds,chr2L:9327800..9327960,17,CCA"	"2L,9327869,9327892,-,CCA"	TCTACCAGAAGCTGATGATT
"CG17010-cds,chr2L:12356646..12357879,1,CGG"	"2L,12356649,12356672,+,CGG"	GTCCCGGAATTGCCGAAACC
"CG17010-cds,chr2L:12356646..12357879,3,TGG"	"2L,12356675,12356698,+,TGG"	ACTTGTCGCCGGAACGTACA
"CG17010-cds,chr2L:12356646..12357879,8,TGG"	"2L,12356714,12356737,+,TGG"	CAAGGGAGCCAATCAGTGTG
"CG17010-cds,chr2L:12356646..12357879,13,TGG"	"2L,12356747,12356770,+,TGG"	ATTGGGGGCCTCCACCGTCC
"CG17010-cds,chr2L:12356646..12357879,17,CGG"	"2L,12356774,12356797,+,CGG"	CAAGTTGGGCAAGGACGAAT
"CG17018-cds,chr2L:22363476..22364294,3,TGG"	"2L,22363580,22363603,+,TGG"	AGACTACGCCTTAATAAAAC
"CG17018-cds,chr2L:22363476..22364294,6,CGG"	"2L,22363607,22363630,+,CGG"	CAGGTCCACAGCCTATATGT
"CG17018-cds,chr2L:22363476..22364294,8,CGG"	"2L,22363687,22363710,+,CGG"	GTACCAATATGTTCGTACCC
"CG17018-cds,chr2L:22363476..22364294,9,TGG"	"2L,22363763,22363786,+,TGG"	TCCTACTCTGCTTCAACAAC
"CG17018-cds,chr2L:22363476..22364294,10,AGG"	"2L,22363823,22363846,+,AGG"	GCGCACATCCAAGACCAACA
"CG17097-cds,chr2L:10646435..10646554,3,TGG"	"2L,10646466,10646489,+,TGG"	TTTGTTTTTACTCGGTACTT
"CG17097-cds,chr2L:10646435..10646554,5,TGG"	"2L,10646511,10646534,+,TGG"	GATCCCATATGCGAATCCTT
"CG17097-cds,chr2L:10646435..10646554,6,CCG"	"2L,10646455,10646478,-,CCG"	GTCTGTGTTTTGTTTTTACT
"CG17097-cds,chr2L:10646435..10646554,7,CCC"	"2L,10646491,10646514,-,CCC"	AGCAACTCTCAGAAATGGAT
"CG17097-cds,chr2L:10646435..10646554,10,CCA"	"2L,10646515,10646538,-,CCA"	TATGCGAATCCTTTGGATGA
"CG17098-cds,chr2L:10652115..10653282,2,TGG"	"2L,10652188,10652211,+,TGG"	CGCCCTGAACATTGTGCGCG
"CG17098-cds,chr2L:10652115..10653282,3,CGG"	"2L,10652228,10652251,+,CGG"	CCGCAGCCCCGCTGCCCATC
"CG17098-cds,chr2L:10652115..10653282,6,CGG"	"2L,10652259,10652282,+,CGG"	TCGTGCTCGTGGAGCTGCGC
"CG17098-cds,chr2L:10652115..10653282,8,AGG"	"2L,10652290,10652313,+,AGG"	GCAGACCGTGCACCGCTACC
"CG17098-cds,chr2L:10652115..10653282,12,TGG"	"2L,10652329,10652352,+,TGG"	GGGCTGGACCAACGAAGATT
"CG17104-cds,chr2L:10677908..10678805,3,TGG"	"2L,10677993,10678016,+,TGG"	GTATGAAGCCACCGAGGACG
"CG17104-cds,chr2L:10677908..10678805,4,TGG"	"2L,10678017,10678040,+,TGG"	CTCCTCCACCTATATGTCCG
"CG17104-cds,chr2L:10677908..10678805,7,CGG"	"2L,10678050,10678073,+,CGG"	CATTACGGTAGATGTCGACT
"CG17104-cds,chr2L:10677908..10678805,8,AGG"	"2L,10678077,10678100,+,AGG"	GATATTGACCACCAATCCTG
"CG17104-cds,chr2L:10677908..10678805,13,CGG"	"2L,10678116,10678139,+,CGG"	AGCCAGCCCGATAGTTACGA
"CG17105-cds,chr2L:10681047..10681358,4,CGG"	"2L,10681097,10681120,+,CGG"	CAAGGATATCCTGGTATACA
"CG17105-cds,chr2L:10681047..10681358,9,CGG"	"2L,10681121,10681144,+,CGG"	GGCTTTGGACACGGAGGACA
"CG17105-cds,chr2L:10681047..10681358,15,TGG"	"2L,10681148,10681171,+,TGG"	CTCAGTGGCTTGGGAGGACT
"CG17105-cds,chr2L:10681047..10681358,20,CGG"	"2L,10681175,10681198,+,CGG"	TTAGGAGGACGCGTTGGTTT
"CG17105-cds,chr2L:10681047..10681358,26,CGG"	"2L,10681202,10681225,+,CGG"	CCCGGTGGCTATGGAGGACC
"CG17107-cds,chr2L:10681991..10682281,4,TGG"	"2L,10682032,10682055,+,TGG"	GTGGCCGTTCAGGCACATCC
"CG17107-cds,chr2L:10681991..10682281,10,agg"	"2L,10682056,10682079,+,AGG"	GGATTCGGCGGATTCGGTGG
"CG17107-cds,chr2L:10681991..10682281,28,AGG"	"2L,10682167,10682190,+,AGG"	GCTGCAACCGCCGACAGCAG
"CG17107-cds,chr2L:10681991..10682281,32,CGG"	"2L,10682196,10682219,+,CGG"	CCCAGCTTCCGCCTCGGCCT
"CG17107-cds,chr2L:10681991..10682281,33,CGG"	"2L,10682224,10682247,+,CGG"	GCAACCGCCAACGCCAGCTC
"CG17118-cds,chr2L:10730299..10730382,2,AGG"	"2L,10730328,10730351,+,AGG"	CTTACCGTGCTTTACAGCGT
"CG17118-cds,chr2L:10730299..10730382,7,CCC"	"2L,10730358,10730381,-,CCC"	CTGAACAACTGGTCTTCCTA
"CG17118-cds,chr2L:10730440..10730631,1,CGG"	"2L,10730440,10730463,+,CGG"	CCAAAAACGGGTATATCAAA
"CG17118-cds,chr2L:10730440..10730631,3,TGG"	"2L,10730468,10730491,+,TGG"	CGATGAGGACATCAAGTCCC
"CG17118-cds,chr2L:10730440..10730631,6,AGG"	"2L,10730531,10730554,+,AGG"	ACACTGCCCCAGCGAATGCA
"CG17127-cds,chr2L:10770985..10771281,3,AGG"	"2L,10771037,10771060,+,AGG"	ATCCCTGCCCCAGAATCGCG
"CG17127-cds,chr2L:10770985..10771281,6,CGG"	"2L,10771066,10771089,+,CGG"	CCTACACGAACGAGGCGATC
"CG17127-cds,chr2L:10770985..10771281,8,AGG"	"2L,10771097,10771120,+,AGG"	GCAGACGCTTCTCATCCCCA
"CG17127-cds,chr2L:10770985..10771281,9,AGG"	"2L,10771121,10771144,+,AGG"	TGCCCAGATCCAGAACGTGC
"CG17127-cds,chr2L:10770985..10771281,14,CGG"	"2L,10771155,10771178,-,CTG"	GGCGCGTACGAGCAGATACC
"CG17134-cds,chr2L:10820733..10821908,5,TGG"	"2L,10820816,10820839,+,TGG"	AAGAATTTCACCAAGACCCA
"CG17134-cds,chr2L:10820733..10821908,7,TGG"	"2L,10820845,10820868,+,TGG"	TAAGGCCGAGAAGACCGTGC
"CG17134-cds,chr2L:10820733..10821908,9,CGG"	"2L,10820869,10820892,+,CGG"	ATCGAAGTACTCCTTTTTGG
"CG17134-cds,chr2L:10820733..10821908,10,CGG"	"2L,10820896,10820919,+,CGG"	CTCTTTCAGTGTCAGTTCGT
"CG17134-cds,chr2L:10820733..10821908,12,CGG"	"2L,10820942,10820965,+,CGG"	TCCATGAACAATGAGTACTA
"CG17211-cds,chr2L:12125098..12125185,4,TGG"	"2L,12125138,12125161,+,TGG"	ACTCCTATGGCCCGCACAGC
"CG17211-cds,chr2L:12125421..12125756,1,CGG"	"2L,12125427,12125450,+,CGG"	TCACAATGGCACTTGGTTTG
"CG17211-cds,chr2L:12125421..12125756,4,TGG"	"2L,12125451,12125474,+,TGG"	CAAATCGGTGGTGCCCAGCA
"CG17211-cds,chr2L:12125421..12125756,5,AGG"	"2L,12125539,12125562,+,AGG"	ATGCCAATGCCACCGCCCCG
"CG17211-cds,chr2L:12125421..12125756,7,TGG"	"2L,12125598,12125621,+,TGG"	GTATCTTTCCTGCGCAAGAT
"CG17217-cds,chr2L:12170657..12170899,2,TGG"	"2L,12170688,12170711,+,TGG"	GAATCTGCGTCGCGTAGCGC
"CG17217-cds,chr2L:12170657..12170899,5,CGG"	"2L,12170723,12170746,+,CGG"	ATCTCGGGAGACCAAAAGAT
"CG17217-cds,chr2L:12170657..12170899,7,TGG"	"2L,12170754,12170777,+,TGG"	TCGAAGCACTCTAGAAGATC
"CG17217-cds,chr2L:12170657..12170899,10,AGG"	"2L,12170783,12170806,+,AGG"	TCCGCCAGGGATCGTCGATT
"CG17217-cds,chr2L:12170657..12170899,12,TGG"	"2L,12170837,12170860,+,TGG"	TCTATCTAAAAGTTCTGAGA
"CG17219-cds,chr2L:3029420..3029932,4,AGG"	"2L,3029448,3029471,+,AGG"	GGAATCCTCGGAAGATCCAG
"CG17219-cds,chr2L:3029420..3029932,5,AGG"	"2L,3029478,3029501,+,AGG"	AAATGATATTTTTAGCAAGC
"CG17219-cds,chr2L:3029420..3029932,6,CGG"	"2L,3029502,3029525,+,CGG"	AAATTCAGAAGAACGTGAGT
"CG17219-cds,chr2L:3029420..3029932,10,CGG"	"2L,3029535,3029558,+,CGG"	GGATATAGATTGGTACAATT
"CG17219-cds,chr2L:3029420..3029932,12,CGG"	"2L,3029568,3029591,+,CGG"	ACCACTGGATAACCTAATTT
"CG17221-cds,chr2L:3040381..3040740,2,TGG"	"2L,3040457,3040480,+,TGG"	CCGTTGTTCCAACGAGTGCC
"CG17221-cds,chr2L:3040381..3040740,6,TGG"	"2L,3040496,3040519,+,TGG"	GGCAGTGAACCCCATCGACC
"CG17221-cds,chr2L:3040381..3040740,11,CGG"	"2L,3040550,3040573,+,CGG"	GAACAAGATGCGCTGTCAGC
"CG17221-cds,chr2L:3040381..3040740,14,TGG"	"2L,3040580,3040603,+,TGG"	CATCGAGTTTCCGCTTATTT
"CG17221-cds,chr2L:3040381..3040740,17,TGG"	"2L,3040604,3040627,+,TGG"	CCGCGAGTTCTGCGGTGAGC
"CG17234-cds,chr2L:2253079..2253834,3,TGG"	"2L,2253124,2253147,+,TGG"	CCGCAGGACAAGTAAACCGA
"CG17234-cds,chr2L:2253079..2253834,7,TGG"	"2L,2253156,2253179,+,TGG"	ATCATCGGCGGAGAACCCAT
"CG17234-cds,chr2L:2253079..2253834,11,TGG"	"2L,2253198,2253221,+,TGG"	CAGGTGTCTTTGCAATATTT
"CG17234-cds,chr2L:2253079..2253834,14,CGG"	"2L,2253251,2253274,+,CGG"	CGAAAATATCATCGTTACTG
"CG17234-cds,chr2L:2253079..2253834,16,AGG"	"2L,2253276,2253299,+,AGG"	CATTGTTTTTTTGATGAGGA
"CG17260-cds,chr2L:3037594..3038688,2,AGG"	"2L,3037625,3037648,+,AGG"	CCGAGCAAAATGTGAGAAGC
"CG17260-cds,chr2L:3037594..3038688,3,CGG"	"2L,3037669,3037692,+,CGG"	TTTGCTCCAACTCGCTGATC
"CG17260-cds,chr2L:3037594..3038688,7,TGG"	"2L,3037754,3037777,-,CTA"	CCCGCAGAGCACCCAAATTC
"CG17260-cds,chr2L:3037594..3038688,9,CGG"	"2L,3037799,3037822,+,CGG"	GTACTCCGAAATGCTTCTGA
"CG17260-cds,chr2L:3037594..3038688,11,AGG"	"2L,3037828,3037851,-,CCC"	GGCTGATCGACGACTATGCC
"CG17261-cds,chr2L:3043181..3043530,1,AGG"	"2L,3043193,3043216,+,AGG"	CGACGTGGTTAAACACATCA
"CG17261-cds,chr2L:3043181..3043530,3,CGG"	"2L,3043224,3043247,-,CTC"	GAGGAGCACGTCAGAGCCTT
"CG17261-cds,chr2L:3043181..3043530,7,TGG"	"2L,3043259,3043282,+,TGG"	GCGTGCGGTGGAGTTTGCCC
"CG17261-cds,chr2L:3043181..3043530,12,CGG"	"2L,3043301,3043324,+,CGG"	CATCCTCTCGATGACCAAGA
"CG17261-cds,chr2L:3043181..3043530,14,AGG"	"2L,3043346,3043369,+,AGG"	CAGAAGTAAATCCAAGACTA
"CG17264-cds,chr2L:3018950..3019403,3,TGG"	"2L,3019075,3019098,+,TGG"	GCCAGTGAAAAGAAAGTCAC
"CG17264-cds,chr2L:3018950..3019403,6,AGG"	"2L,3019137,3019160,+,AGG"	AATTTGCGTACTTATCTTCC
"CG17264-cds,chr2L:3018950..3019403,11,AGG"	"2L,3019166,3019189,+,AGG"	TGGCTCCTGCAGTCAGCGCC
"CG17264-cds,chr2L:3018950..3019403,14,TGG"	"2L,3019190,3019213,+,TGG"	CGCCGGCTAACGAGACGGCC
"CG17264-cds,chr2L:3018950..3019403,15,TGG"	"2L,3019217,3019240,+,TGG"	CAATGCGACATTACGATATT
"CG17265-cds,chr2L:3013502..3014572,2,TGG"	"2L,3013569,3013592,+,TGG"	AACAAACGAAGCAACCACTT
"CG17265-cds,chr2L:3013502..3014572,4,AGG"	"2L,3013612,3013635,+,AGG"	AATAGCGTTGACAAAATAGT
"CG17265-cds,chr2L:3013502..3014572,7,AGG"	"2L,3013720,3013743,+,AGG"	CGCTCATTGCTGCCAGCAAC
"CG17265-cds,chr2L:3013502..3014572,9,CGG"	"2L,3013765,3013788,-,CCA"	CACTCATCGCAGCAACAAAG
"CG17265-cds,chr2L:3013502..3014572,10,CGG"	"2L,3013794,3013817,+,CGG"	GCCAACGCCAACAGCTCAGT
"CG17292-cds,chr2L:8372687..8372753,3,TGG"	"2L,8372730,8372753,+,TGG"	GCCAAGTTTATACTATATTA
"CG17292-cds,chr2L:8372687..8372753,4,CCT"	"2L,8372690,8372713,-,CCT"	CTGCGGACTCAAGAACTCCA
"CG17292-cds,chr2L:8372881..8373288,1,TGG"	"2L,8372913,8372936,+,TGG"	AACCGATTTCCAGAGTCTTC
"CG17292-cds,chr2L:8372881..8373288,6,CGG"	"2L,8372962,8372985,+,CGG"	AACACCGTGCTCTATTTGCA
"CG17292-cds,chr2L:8372881..8373288,10,AGG"	"2L,8373009,8373032,+,AGG"	GAGCATTCACGTCATAGCCG
"CG17294-cds,chr2L:8377084..8377172,4,AGG"	"2L,8377139,8377162,+,AGG"	ACCTACTCCGAATGCTGTCG
"CG17294-cds,chr2L:8377225..8377521,1,AGG"	"2L,8377251,8377274,+,AGG"	ATTCGTTACAAACACCACGA
"CG17294-cds,chr2L:8377225..8377521,3,CGG"	"2L,8377277,8377300,+,CGG"	CAAAGGCCACTCTTCACGAA
"CG17294-cds,chr2L:8377225..8377521,6,TGG"	"2L,8377350,8377373,+,TGG"	GAGTGCCGCAGTCTCGTATG
"CG17294-cds,chr2L:8377225..8377521,7,AGG"	"2L,8377389,8377412,+,AGG"	TCCGTACTATATTCTGTCTG
"CG17321-cds,chr2L:18853112..18853456,3,TGG"	"2L,18853161,18853184,+,TGG"	GGACGAGATAGAACTGCTGC
"CG17321-cds,chr2L:18853112..18853456,7,TGG"	"2L,18853185,18853208,+,TGG"	CGAGATTCGGGAGCTGGAGC
"CG17321-cds,chr2L:18853112..18853456,10,AGG"	"2L,18853218,18853241,+,AGG"	CTGTCAGCTGGACGATGAGC
"CG17321-cds,chr2L:18853112..18853456,13,GGG"	"2L,18853242,18853265,+,GGG"	CTTTGAAATAGCTGGCAGCA
"CG17321-cds,chr2L:18853112..18853456,15,TGG"	"2L,18853284,18853307,+,TGG"	GCACTCGCACTCGCTGTCCT
"CG17322-cds,chr2L:18827002..18827259,3,TGG"	"2L,18827057,18827080,+,TGG"	CAGCGATTCCCTGCGAATTC
"CG17322-cds,chr2L:18827002..18827259,6,CGG"	"2L,18827115,18827138,+,CGG"	TTCTTTCACCCAATCATGCG
"CG17322-cds,chr2L:18827002..18827259,10,TGG"	"2L,18827141,18827164,+,TGG"	GGCCGAGGCCGGTCACAGCG
"CG17322-cds,chr2L:18827002..18827259,12,AGG"	"2L,18827168,18827191,+,AGG"	CATCAGTCCATTCGAGGACA
"CG17322-cds,chr2L:18827002..18827259,15,CCT"	"2L,18827027,18827050,-,CCT"	GCTGGCGCTACTTTCCCTGG
"CG17323-cds,chr2L:18824306..18824581,3,TGG"	"2L,18824346,18824369,+,TGG"	ACTTAGCCAACCGGACGAGT
"CG17323-cds,chr2L:18824306..18824581,7,AGG"	"2L,18824370,18824393,+,AGG"	GGAGGCCGCTGGTCCGCTGA
"CG17323-cds,chr2L:18824306..18824581,10,CGG"	"2L,18824395,18824418,+,CGG"	CTGGGTCTTTTTCCCCATCC
"CG17323-cds,chr2L:18824306..18824581,11,AGG"	"2L,18824433,18824456,+,AGG"	CTTCTTCCACCCCATCATGA
"CG17323-cds,chr2L:18824306..18824581,17,TGG"	"2L,18824466,18824489,+,TGG"	GGCGGGTCATGACGTGAGCG
"CG17324-cds,chr2L:18820256..18820510,4,CGG"	"2L,18820324,18820347,+,CGG"	TTGGGCTTGTTTCAACATCC
"CG17324-cds,chr2L:18820256..18820510,5,TGG"	"2L,18820362,18820385,+,TGG"	CTTCTTCCGTCCCATGTTCT
"CG17324-cds,chr2L:18820256..18820510,11,TGG"	"2L,18820413,18820436,+,TGG"	CATGTATAGCTATTTTCCAC
"CG17324-cds,chr2L:18820256..18820510,13,CGG"	"2L,18820437,18820460,+,CGG"	GAAACCAGTGGCCAACTACA
"CG17324-cds,chr2L:18820256..18820510,15,TGG"	"2L,18820479,18820502,+,TGG"	GCCCTTGCTCACCGATATTG
"CG17325-cds,chr2L:18813461..18813694,2,CGG"	"2L,18813500,18813523,+,CGG"	CCAAGCACCTGAGTCCCATG
"CG17325-cds,chr2L:18813461..18813694,9,CGG"	"2L,18813546,18813569,+,CGG"	GTACGCCGTTTCGAGCAGTC
"CG17325-cds,chr2L:18813461..18813694,12,AGG"	"2L,18813572,18813595,+,AGG"	ATAGTTTCCTGCGGAACACC
"CG17325-cds,chr2L:18813461..18813694,14,CGG"	"2L,18813603,18813626,+,CGG"	TCAGAGCAGCTCCCAGCAGT
"CG17325-cds,chr2L:18813461..18813694,15,TGG"	"2L,18813627,18813650,+,TGG"	CGCCTTCAAATACAATCAGA
"CG17328-cds,chr2L:16300493..16301608,2,CGG"	"2L,16300523,16300546,+,CGG"	TCTGCAACAACTGTATTTAC
"CG17328-cds,chr2L:16300493..16301608,8,AGG"	"2L,16300551,16300574,+,AGG"	GGTGGCCTTCCACTTCAAGC
"CG17328-cds,chr2L:16300493..16301608,9,TGG"	"2L,16300590,16300613,+,TGG"	TCTCCGACTGCGACAATATC
"CG17328-cds,chr2L:16300493..16301608,13,AGG"	"2L,16300614,16300637,+,AGG"	CATTCTGGAATCCTGGCGCC
"CG17328-cds,chr2L:16300493..16301608,16,TGG"	"2L,16300641,16300664,+,TGG"	GGCCACCAATACGGACTTTG
"CG17329-cds,chr2L:16291342..16291830,4,TGG"	"2L,16291389,16291412,+,TGG"	GAGCCGACGGAGCCGTCCAA
"CG17329-cds,chr2L:16291342..16291830,7,AGG"	"2L,16291420,16291443,+,AGG"	AGGAGCAAGTCCGCAAGCTC
"CG17329-cds,chr2L:16291342..16291830,11,AGG"	"2L,16291484,16291507,+,AGG"	TCGCATCCTACGCCTGTTGC
"CG17329-cds,chr2L:16291342..16291830,13,TGG"	"2L,16291511,16291534,+,TGG"	GATGCTGCAGTATGCCACCC
"CG17329-cds,chr2L:16291342..16291830,17,CGG"	"2L,16291565,16291588,+,CGG"	TCTCATCGCAGAGCTCCATT
"CG17341-cds,chr2L:14156862..14157404,1,TGG"	"2L,14156887,14156910,+,TGG"	GAGCACCGACACAGCCAGCG
"CG17341-cds,chr2L:14156862..14157404,8,AGG"	"2L,14156912,14156935,+,AGG"	GGTGTGGGCGTTGGAGGTGG
"CG17341-cds,chr2L:14156862..14157404,15,AGG"	"2L,14156936,14156959,+,AGG"	GGGGCGGCAGCTGGCGCAGG
"CG17341-cds,chr2L:14156862..14157404,21,TGG"	"2L,14156965,14156988,+,TGG"	AGGTGGCGCTGGCGGACTCC
"CG17341-cds,chr2L:14156862..14157404,27,CGG"	"2L,14156990,14157013,+,CGG"	GATGTGGTCAGTGGACTGGG
"CG17343-cds,chr2L:19064993..19065247,4,AGG"	"2L,19065053,19065076,+,AGG"	AGGCTAAGATGGAGCGCCTG
"CG17343-cds,chr2L:19064993..19065247,5,CGG"	"2L,19065080,19065103,+,CGG"	GCCAACAATTGCTTACTCCC
"CG17343-cds,chr2L:19064993..19065247,6,CGG"	"2L,19065117,19065140,+,CGG"	TTCCGACAGCGAAGTCCTGC
"CG17343-cds,chr2L:19064993..19065247,7,TGG"	"2L,19065150,19065173,+,TGG"	CAGCGTTCCAGCTGTTCTCC
"CG17343-cds,chr2L:19064993..19065247,10,CCG"	"2L,19065000,19065023,-,CCG"	CGAACTGCAGACCATCCAGC
"CG17344-cds,chr2L:19102388..19102852,3,AGG"	"2L,19102424,19102447,+,AGG"	GTATGGAATCTAGCAGAATA
"CG17344-cds,chr2L:19102388..19102852,4,AGG"	"2L,19102455,19102478,+,AGG"	ACCGCTCAGATCGCGATCCC
"CG17344-cds,chr2L:19102388..19102852,6,TGG"	"2L,19102494,19102517,+,TGG"	ATTAGCCGCAAGAAGCGATT
"CG17344-cds,chr2L:19102388..19102852,8,CGG"	"2L,19102521,19102544,+,CGG"	GACACCATGGTCTCTACCAT
"CG17344-cds,chr2L:19102388..19102852,10,AGG"	"2L,19102564,19102587,+,AGG"	GAATCCGAATCCCAAATCTC
"CG17349-cds,chr2L:19370644..19370730,6,AGG"	"2L,19370698,19370721,+,AGG"	GCAGGGAGTTGTTGTACCTC
"CG17349-cds,chr2L:19370644..19370730,8,CCA"	"2L,19370668,19370691,-,CCA"	CTCGACTTCATGAACCTGGA
"CG17349-cds,chr2L:19370796..19370866,1,AGG"	"2L,19370806,19370829,+,AGG"	AGTTCCCGCCTTCACTTTTC
"CG17349-cds,chr2L:19370796..19370866,6,CCT"	"2L,19370837,19370860,-,CCT"	AATACTGTGGTGAAACCTCC
"CG17349-cds,chr2L:19370926..19371305,1,AGG"	"2L,19370934,19370957,+,AGG"	TTTCAAGCGGAAGCCAGTGA
"CG17350-cds,chr2L:19381865..19382131,1,TGG"	"2L,19381871,19381894,+,TGG"	GAGTAAAGTGTCCTCCAAGT
"CG17350-cds,chr2L:19381865..19382131,3,CGG"	"2L,19381913,19381936,+,CGG"	CAGCAACAATCAGAATCAGA
"CG17350-cds,chr2L:19381865..19382131,8,AGG"	"2L,19381937,19381960,+,AGG"	CTCACCCGGACAACCGGGAC
"CG17350-cds,chr2L:19381865..19382131,15,CGG"	"2L,19381970,19381993,+,CGG"	TGGCAATGGGAGCTACGACC
"CG17350-cds,chr2L:19381865..19382131,20,TGG"	"2L,19381995,19382018,+,TGG"	ACGGGACGAAGCCTGAGTGG
"CG17378-cds,chr2L:6775965..6776078,1,AGG"	"2L,6775981,6776004,+,AGG"	TATACCAAGATCGACTTCGA
"CG17378-cds,chr2L:6775965..6776078,3,AGG"	"2L,6776013,6776036,+,AGG"	GAAGGCGCGACGAGCTCACG
"CG17378-cds,chr2L:6775965..6776078,5,TGG"	"2L,6776049,6776072,+,TGG"	ACGATATCGTCAGCCCAATT
"CG17378-cds,chr2L:6775965..6776078,6,CCA"	"2L,6775985,6776008,-,CCA"	AGATCGACTTCGAAGGACGA
"CG17378-cds,chr2L:6776139..6777426,1,TGG"	"2L,6776140,6776163,+,TGG"	CCACGTCTGGAACCATCACG
"CG17472-cds,chr2L:20634565..20634607,1,TGG"	"2L,20634569,20634592,+,TGG"	GATAATAGCACTCTTAGTAT
"CG17472-cds,chr2L:20634565..20634607,2,TGG"	"2L,20640163,20640186,+,TGG"	ACTCTTAGTATTGGCGAATC
"CG17472-cds,chr2L:20634565..20634607,2,TGG"	"2L,20634578,20634601,+,TGG"	ACTCTTAGTATTGGCGAATC
"CG17472-cds,chr2L:20634565..20634607,3,GGG"	"2L,20640164,20640187,+,GGG"	CTCTTAGTATTGGCGAATCT
"CG17472-cds,chr2L:20634565..20634607,3,GGG"	"2L,20634579,20634602,+,GGG"	CTCTTAGTATTGGCGAATCT
"CG17490-cds,chr2L:22432775..22433056,4,CGG"	"2L,22432830,22432853,+,CGG"	ATTCACTTTTCCCAATATAG
"CG17490-cds,chr2L:22432775..22433056,5,TGG"	"2L,22432915,22432938,+,TGG"	AAGTTGCAATTCCATTTAAA
"CG17490-cds,chr2L:22432775..22433056,7,CGG"	"2L,22432980,22433003,+,CGG"	GCAACATATTATTCTAAACT
"CG17490-cds,chr2L:22432775..22433056,9,CCA"	"2L,22432786,22432809,-,CCA"	AGTATACCAAAAATCAGGCA
"CG17490-cds,chr2L:22432775..22433056,11,CCC"	"2L,22432840,22432863,-,CCC"	AATATAGCGGATCTATTTTG
"CG17493-cds,chr2L:22443291..22443839,2,AGG"	"2L,22443327,22443350,+,AGG"	CTGCTACAGTTCCTGCCAAA
"CG17493-cds,chr2L:22443291..22443839,6,TGG"	"2L,22443356,22443379,+,TGG"	CAACAAGGTCGCAAGAAGTC
"CG17493-cds,chr2L:22443291..22443839,8,AGG"	"2L,22443400,22443423,+,AGG"	GGCCCAAAAATGCGACATTA
"CG17493-cds,chr2L:22443291..22443839,10,AGG"	"2L,22443428,22443451,+,AGG"	TTTGATCTATTTGACAACGA
"CG17493-cds,chr2L:22443291..22443839,15,AGG"	"2L,22443460,22443483,+,AGG"	CATTGAGGTAAAGGAACTTA
"CG17494-cds,chr2L:22472573..22473865,2,AGG"	"2L,22472635,22472658,+,AGG"	TTATCGCCGACGCCAGCATC
"CG17494-cds,chr2L:22472573..22473865,5,TGG"	"2L,22472668,22472691,+,TGG"	TCAACGGCATTAAACAGAAC
"CG17494-cds,chr2L:22472573..22473865,8,CGG"	"2L,22472716,22472739,-,CCT"	CAGACGACCAGATATCCATC
"CG17494-cds,chr2L:22472573..22473865,11,AGG"	"2L,22472745,22472768,+,AGG"	AGAACCTGCTGTGAAGCCAG
"CG17494-cds,chr2L:22472573..22473865,13,TGG"	"2L,22472769,22472792,+,TGG"	GGCGCAATACGCTTTAAACA
"CG17593-cds,chr2L:3514984..3515277,2,CGG"	"2L,3515021,3515044,+,CGG"	CTGCTTCGCCAGCACTAAGT
"CG17593-cds,chr2L:3514984..3515277,4,CGG"	"2L,3515073,3515096,+,CGG"	GATTTTGCCGAATTCGACGA
"CG17593-cds,chr2L:3514984..3515277,6,CGG"	"2L,3515121,3515144,+,CGG"	AAGAATGCAGATTCGTTCTC
"CG17593-cds,chr2L:3514984..3515277,10,AGG"	"2L,3515171,3515194,+,AGG"	CCGCGACGATCCGCCTGCCA
"CG17593-cds,chr2L:3514984..3515277,12,AGG"	"2L,3515198,3515221,+,AGG"	GCGGAAGCAAGCACAAAACC
"CG17633-cds,chr2L:9769084..9770376,3,CGG"	"2L,9769127,9769150,+,CGG"	GGCCAGCGCATCCGTGAGCG
"CG17633-cds,chr2L:9769084..9770376,4,AGG"	"2L,9769160,9769183,-,CTA"	TGACAACTACCGCATGTACA
"CG17633-cds,chr2L:9769084..9770376,6,TGG"	"2L,9769190,9769213,+,TGG"	CTCGGAGAATGCCAAGCAAC
"CG17633-cds,chr2L:9769084..9770376,11,TGG"	"2L,9769238,9769261,+,TGG"	CAGCGACTCAATCATGTTCT
"CG17633-cds,chr2L:9769084..9770376,15,TGG"	"2L,9769280,9769303,+,TGG"	TGCCGATATTCAGATAATCG
"CG17646-cds,chr2L:1741701..1742076,3,TGG"	"2L,1741726,1741749,+,TGG"	ATCGGATGCCGCCTGCTGCG
"CG17646-cds,chr2L:1741701..1742076,6,CGG"	"2L,1741760,1741783,+,CGG"	AGCGATGCCAGCAGCAGTTC
"CG17646-cds,chr2L:1741701..1742076,9,TGG"	"2L,1741787,1741810,+,TGG"	TGCAGCCTCAAGGGTCACCA
"CG17646-cds,chr2L:1741701..1742076,12,GGG"	"2L,1741811,1741834,+,GGG"	GACCCCGACAGCGGTTGCCT
"CG17646-cds,chr2L:1741701..1742076,15,CGG"	"2L,1741840,1741863,-,CTG"	TTGCACCACGGCGGCCAGCT
"CG17648-cds,chr2L:1752383..1752769,4,AGG"	"2L,1752420,1752443,+,AGG"	CGGAGCCTTGGCCTCTGCAC
"CG17648-cds,chr2L:1752383..1752769,5,AGG"	"2L,1752450,1752473,+,AGG"	TTTTCTAAAAACTGCCAACG
"CG17648-cds,chr2L:1752383..1752769,8,TGG"	"2L,1752483,1752506,+,TGG"	GGCCAAAATTTCAAGCCAGC
"CG17648-cds,chr2L:1752383..1752769,11,TGG"	"2L,1752507,1752530,+,TGG"	AACTGCGGTCATCGATGGAC
"CG17648-cds,chr2L:1752383..1752769,12,TGG"	"2L,1752531,1752554,+,TGG"	CACCGAGCAACCGAAGATCC
"CG17681-cds,chr2L:18153417..18153629,4,AGG"	"2L,18153469,18153492,+,AGG"	TCTGCAGATACTGTATCTGA
"CG17681-cds,chr2L:18153417..18153629,7,TGG"	"2L,18153498,18153521,-,CCA"	GCAACTGTGTCGGCTACTTC
"CG17681-cds,chr2L:18153417..18153629,9,TGG"	"2L,18153522,18153545,+,TGG"	GGCTGGACAACTACTTGCGA
"CG17681-cds,chr2L:18153417..18153629,11,TGG"	"2L,18153568,18153591,+,TGG"	ACACCTTAACTTCTATACTT
"CG17681-cds,chr2L:18153417..18153629,15,TGG"	"2L,18153604,18153627,+,TGG"	GAGCGATGGATTGTTTATAC
"CG17715-cds,chr2L:22737303..22737579,4,TGG"	"2L,22737342,22737365,+,TGG"	GACAATACATTATAAGATCG
"CG17715-cds,chr2L:22737303..22737579,6,AGG"	"2L,22737366,22737389,+,AGG"	CCCGAGGCAGAGAGCTATTG
"CG17715-cds,chr2L:22737303..22737579,7,TGG"	"2L,22737451,22737474,+,TGG"	GTTTAGCACACATTTGTCTA
"CG17715-cds,chr2L:22737303..22737579,11,AGG"	"2L,22737490,22737513,+,AGG"	GCTATGCAACCTTGATGACG
"CG17715-cds,chr2L:22737303..22737579,13,TGG"	"2L,22737518,22737541,+,TGG"	GGCAACCTGCGCTCCGCTCT
"CG17834-cds,chr2L:8536894..8537071,1,AGG"	"2L,8536897,8536920,+,AGG"	CTACAATCCCGAGGAGGACG
"CG17834-cds,chr2L:8536894..8537071,4,TGG"	"2L,8536922,8536945,+,TGG"	TACTTGGCGTCCAGGAAAAA
"CG17834-cds,chr2L:8536894..8537071,6,CGG"	"2L,8536954,8536977,+,CGG"	TGGACGCATACAACCGACAT
"CG17834-cds,chr2L:8536894..8537071,8,CGG"	"2L,8536978,8537001,+,CGG"	GGATAATAATAATTCGCTGA
"CG17834-cds,chr2L:8536894..8537071,9,AGG"	"2L,8537013,8537036,+,AGG"	TTTGCGATCAGCCGCAAATG
"CG17840-cds,chr2L:4465238..4465318,5,CCA"	"2L,4465286,4465309,+,GAG"	TCCAAAAAGTAGTGCTCTAT
"CG17840-cds,chr2L:4465380..4467003,1,CGG"	"2L,4465386,4465409,+,CGG"	ATTTGGTGGGCAGCAACAAT
"CG17840-cds,chr2L:4465380..4467003,4,CGG"	"2L,4465434,4465457,+,CGG"	TAGACCGACTTGCCCACAAC
"CG17840-cds,chr2L:4465380..4467003,6,TGG"	"2L,4465474,4465497,+,TGG"	TGCCAACGAGTTTAACAGCC
"CG17840-cds,chr2L:4465380..4467003,7,CGG"	"2L,4465501,4465524,-,CCG"	ACGTTTTGTCGCTTCCCTTT
"CG17855-cds,chr2L:9540753..9541058,1,TGG"	"2L,9540753,9540776,+,TGG"	AAAGTCCAGAAGTGCGGAGC
"CG17855-cds,chr2L:9540753..9541058,4,CGG"	"2L,9540819,9540842,+,CGG"	TGCCAGCCACAGCACCAATG
"CG17855-cds,chr2L:9540753..9541058,7,TGG"	"2L,9540846,9540869,+,TGG"	AAATGTGGAGGCCAAGATCA
"CG17855-cds,chr2L:9540753..9541058,11,TGG"	"2L,9540879,9540902,+,TGG"	GGAGGAGGAACGAGATCGTC
"CG17855-cds,chr2L:9540753..9541058,13,TGG"	"2L,9540936,9540959,+,TGG"	CAAACTGCATGACGCTTATC
"CG17904-cds,chr2L:16732632..16733567,6,AGG"	"2L,16732666,16732689,+,AGG"	CGAGAGCGAGGAGGCGGGCA
"CG17904-cds,chr2L:16732632..16733567,10,AGG"	"2L,16732697,16732720,+,AGG"	TGTTCGGGCTGCCCCAACCA
"CG17904-cds,chr2L:16732632..16733567,11,CGG"	"2L,16732736,16732759,+,CGG"	AACAAGAAACTCGAAGATCC
"CG17904-cds,chr2L:16732632..16733567,15,CGG"	"2L,16732796,16732819,+,CGG"	CACAAGCTGCTGATCCTGTC
"CG17904-cds,chr2L:16732632..16733567,20,CGG"	"2L,16732822,16732845,+,CGG"	AGGCGGCGTTGGCAAGAGCA
"CG17906-cds,chr2L:8994463..8994784,4,TGG"	"2L,8994528,8994551,+,TGG"	TCGCTGCACCATGAAGATCC
"CG17906-cds,chr2L:8994463..8994784,6,CGG"	"2L,8994558,8994581,+,CGG"	TGCCGATCACAATGGCAGAA
"CG17906-cds,chr2L:8994463..8994784,10,TGG"	"2L,8994592,8994615,+,TGG"	TAATCTGGGTTCTATACCGA
"CG17906-cds,chr2L:8994463..8994784,12,TGG"	"2L,8994618,8994641,+,TGG"	CTGGCTGCTTTCTTTGCCGC
"CG17906-cds,chr2L:8994463..8994784,15,TGG"	"2L,8994651,8994674,+,TGG"	AGCATGATGCAGGATTTCAA
"CG17912-cds,chr2L:16743760..16744067,2,CGG"	"2L,16743835,16743858,+,CGG"	TGCCACAAGAAGTTGTACAC
"CG17912-cds,chr2L:16743760..16744067,4,AGG"	"2L,16743864,16743887,+,AGG"	ACTATCCATACACTGCATGC
"CG17912-cds,chr2L:16743760..16744067,8,AGG"	"2L,16743888,16743911,+,AGG"	GCACAAGGAAACGGTGGACA
"CG17912-cds,chr2L:16743760..16744067,9,TGG"	"2L,16743937,16743960,+,TGG"	AATATTGAAGTCGAAATCTT
"CG17912-cds,chr2L:16743760..16744067,13,AGG"	"2L,16743968,16743991,+,AGG"	GCATTCCCGCCGAGGATCTC
"CG17928-cds,chr2L:16791772..16791869,6,CCG"	"2L,16791811,16791834,-,CCG"	GAATATCCAGAAATTACCCG
"CG17928-cds,chr2L:16791772..16791869,10,CCA"	"2L,16791842,16791865,-,CCA"	GCATCGACCGATTACCAGTG
"CG17928-cds,chr2L:16791943..16792273,1,AGG"	"2L,16791951,16791974,+,AGG"	GGGGAAAAATGTAGATGACG
"CG17928-cds,chr2L:16791943..16792273,4,CGG"	"2L,16792017,16792040,+,CGG"	CGACTTTGCCGCTCGCCATC
"CG17928-cds,chr2L:16791943..16792273,8,AGG"	"2L,16792046,16792069,+,AGG"	CATCTTGGATTGAGTGCACC
"CG18063-cds,chr2L:15957941..15957972,1,CCA"	"2L,15957943,15957966,-,CCA"	AAGCCCTCTAAACAGGACTC
"CG18063-cds,chr2L:15958031..15958132,1,TGG"	"2L,15958033,15958056,+,TGG"	ATCCAGTAACTCAGTTTTTT
"CG18063-cds,chr2L:15958031..15958132,2,AGG"	"2L,15958060,15958083,+,AGG"	TGACCAATTCGAAAATCTAG
"CG18063-cds,chr2L:15958031..15958132,3,CCA"	"2L,15958035,15958058,-,CCA"	GTAACTCAGTTTTTTTGGAA
"CG18063-cds,chr2L:15958031..15958132,4,CCA"	"2L,15958063,15958086,-,CCA"	ATTCGAAAATCTAGAGGAAG
"CG18088-cds,chr2L:8967570..8968009,3,TGG"	"2L,8967763,8967786,+,TGG"	CAAGTGCCATATACCCTATG
"CG18088-cds,chr2L:8967570..8968009,4,TGG"	"2L,8967787,8967810,+,TGG"	TCCTTTCAACGACGAAGCCA
"CG18088-cds,chr2L:8967570..8968009,5,CGG"	"2L,8967870,8967893,+,CGG"	CATACAATGAAATTATCAAA
"CG18088-cds,chr2L:8967570..8968009,6,AGG"	"2L,8967928,8967951,+,AGG"	ATTGCTTAATTTCACAGACA
"CG18088-cds,chr2L:8967570..8968009,7,TGG"	"2L,8967962,8967985,+,TGG"	TTTTACCGCGAAATCAAATA
"CG18094-cds,chr2L:19490486..19490572,2,AGG"	"2L,19490523,19490546,+,AGG"	CCTTATTGTAGCCGCCAAAG
"CG18094-cds,chr2L:19490634..19491629,1,TGG"	"2L,19490672,19490695,+,TGG"	TTGAACCATTGCGTCTTTCC
"CG18094-cds,chr2L:19490634..19491629,3,TGG"	"2L,19490709,19490732,-,CTA"	TAGAAGATCAATCTGCGAAA
"CG18094-cds,chr2L:19490634..19491629,4,TGG"	"2L,19490735,19490758,+,TGG"	ATAACTTTTTTCAAATCCTT
"CG18094-cds,chr2L:19490634..19491629,7,AGG"	"2L,19490766,19490789,+,AGG"	ATGAACAATTAAAAATGTGT
"CG18109-cds,chr2L:15784255..15790050,2,TGG"	"2L,15784299,15784322,+,TGG"	GATTATTTTAAGCAACCACC
"CG18109-cds,chr2L:15784255..15790050,6,TGG"	"2L,15784337,15784360,+,TGG"	CGAGGCTTATGATCTACATA
"CG18109-cds,chr2L:15784255..15790050,9,AGG"	"2L,15784365,15784388,+,AGG"	TTGGAATTGAGTGTTAGCCT
"CG18109-cds,chr2L:15784255..15790050,11,CGG"	"2L,15784394,15784417,+,CGG"	TACTCACGATGTGGAAAAAT
"CG18109-cds,chr2L:15784255..15790050,12,TGG"	"2L,15784445,15784468,+,TGG"	CTCAAAATGTTCCTTTGATC
"CG18266-cds,chr2L:5596939..5598399,6,TGG"	"2L,5596977,5597000,+,TGG"	GTGGATCGTCAGCAGGTGTC
"CG18266-cds,chr2L:5596939..5598399,9,CGG"	"2L,5597009,5597032,+,CGG"	AGTACGTCCAGCTTCCCAGT
"CG18266-cds,chr2L:5596939..5598399,12,TGG"	"2L,5597042,5597065,+,TGG"	TGAGGATTCGGAGTCGCTGC
"CG18266-cds,chr2L:5596939..5598399,16,GGG"	"2L,5597066,5597089,+,GGG"	CTATACAAACCACACCTATG
"CG18266-cds,chr2L:5596939..5598399,19,AGG"	"2L,5597093,5597116,+,AGG"	CACAGTGAGGTATGTTGGCC
"CG18269-cds,chr2L:5552046..5552648,3,AGG"	"2L,5552107,5552130,+,AGG"	CACTCCGATTGCGAGTGAAA
"CG18269-cds,chr2L:5552046..5552648,7,TGG"	"2L,5552140,5552163,+,TGG"	GCCACTGAAGGAACAAGTGC
"CG18269-cds,chr2L:5552046..5552648,9,TGG"	"2L,5552200,5552223,+,TGG"	GTTCAGCTATCGACAGCAAA
"CG18269-cds,chr2L:5552046..5552648,11,TGG"	"2L,5552229,5552252,+,TGG"	AGAAGCACCAGTTGATGAAG
"CG18269-cds,chr2L:5552046..5552648,14,AGG"	"2L,5552277,5552300,+,AGG"	AAGAGCTGCTCAAATTGCAA
"CG18284-cds,chr2L:10643995..10644150,4,AGG"	"2L,10644044,10644067,+,AGG"	TTTGGTACCCAGCAAGACTC
"CG18284-cds,chr2L:10643995..10644150,7,AGG"	"2L,10644084,10644107,+,AGG"	TATCCTGTAGATGAAAATCA
"CG18284-cds,chr2L:10643995..10644150,9,CCC"	"2L,10644051,10644074,-,CCC"	AGCAAGACTCAGGAATGGGT
"CG18284-cds,chr2L:10643995..10644150,11,CCA"	"2L,10644075,10644098,-,CCA"	TATGCATATCCTGTAGATGA
"CG18284-cds,chr2L:10644345..10644485,1,AGG"	"2L,10644381,10644404,+,AGG"	TTCAATCACAGCCTGAACCA
"CG18301-cds,chr2L:10531852..10531989,4,TGG"	"2L,10531889,10531912,-,CTT"	CTTTTTGGGCCTATTCCAGC
"CG18301-cds,chr2L:10531852..10531989,5,TGG"	"2L,10531925,10531948,+,TGG"	ATTTTTCAATCCTTTTCAAC
"CG18301-cds,chr2L:10531852..10531989,6,CCT"	"2L,10531888,10531911,-,CCT"	TCTTTTTGGGCCTATTCCAG
"CG18301-cds,chr2L:10531852..10531989,9,CCA"	"2L,10531918,10531941,-,CCA"	ATGCATTTTTCAATCCTTTT
"CG18301-cds,chr2L:10531852..10531989,11,CCT"	"2L,10531953,10531976,-,CCT"	TCATCAGTTTTAGAAGATGC
"CG18302-cds,chr2L:10534973..10535101,2,CGG"	"2L,10535026,10535049,+,CGG"	ATTTTCTGTGATACCGCTTC
"CG18302-cds,chr2L:10534973..10535101,4,TGG"	"2L,10535058,10535081,+,TGG"	TAAGGTCGACAAAACTATAT
"CG18302-cds,chr2L:10534973..10535101,6,CCT"	"2L,10535019,10535042,-,CCT"	TTTCATTTTCTGTGATACCG
"CG18302-cds,chr2L:10534973..10535101,8,CCG"	"2L,10535045,10535068,-,CCG"	GCGATTTGATTAAGGTCGAC
"CG18302-cds,chr2L:10535161..10535703,1,AGG"	"2L,10535189,10535212,+,AGG"	TGCTGAAACGCATAAGATCC
"CG18477-cds,chr2L:15661046..15661273,1,TGG"	"2L,15661068,15661091,+,TGG"	TGCAATAGTGTCGCTCATCC
"CG18477-cds,chr2L:15661046..15661273,2,TGG"	"2L,15696072,15696095,+,TGG"	GTGTCGCTCATCCTGGTCGC
"CG18477-cds,chr2L:15661046..15661273,2,TGG"	"2L,15661075,15661098,+,TGG"	GTGTCGCTCATCCTGGTCGC
"CG18477-cds,chr2L:15661046..15661273,3,AGG"	"2L,15696083,15696106,+,AGG"	CCTGGTCGCTGGTCAAGTCC
"CG18477-cds,chr2L:15661046..15661273,3,AGG"	"2L,15661086,15661109,+,AGG"	CCTGGTCGCTGGTCAAGTCC
"CG18478-cds,chr2L:15670239..15670322,2,TGG"	"2L,15670264,15670287,+,TGG"	AGCACTTTTTGTGCTTGGCG
"CG18478-cds,chr2L:15670239..15670322,2,TGG"	"Uextra,43078,43101,-,CCA"	CGCCAAGCACAAAAAGTGCT
"CG18478-cds,chr2L:15670423..15671223,1,AGG"	"Uextra,42884,42907,-,CCT"	TCGGTAACATTAAATTGCAC
"CG18478-cds,chr2L:15670423..15671223,1,AGG"	"2L,15705455,15705478,+,AGG"	GTGCAATTTAATGTTACCGA
"CG18478-cds,chr2L:15670423..15671223,1,AGG"	"2L,15670458,15670481,+,AGG"	GTGCAATTTAATGTTACCGA
"CG18480-cds,chr2L:15630193..15630374,4,AGG"	"2L,15630237,15630260,+,AGG"	AAGCAGATACTTCTCTATGT
"CG18480-cds,chr2L:15630193..15630374,5,AGG"	"2L,15630263,15630286,+,AGG"	GTTGCTCTGCGTTCTTCTGC
"CG18480-cds,chr2L:15630193..15630374,6,CCC"	"2L,15630216,15630239,-,CCC"	AAAATGTGGTTGGGCCTTAA
"CG18480-cds,chr2L:15630193..15630374,9,CCT"	"2L,15630260,15630283,-,CCT"	GTTGCTCTGCGTTCTTCTGC
"CG18480-cds,chr2L:15630193..15630374,10,CCC"	"2L,15630301,15630324,-,CCC"	AGTCGCAGATGTTTTGCCCC
"CG18507-cds,chr2L:13665826..13666122,3,TGG"	"2L,13665854,13665877,+,TGG"	GCAGGCGCAAAGTCATCCTT
"CG18507-cds,chr2L:13665826..13666122,7,TGG"	"2L,13665907,13665930,+,TGG"	ACAAGCAGACGCCCAAAAAT
"CG18507-cds,chr2L:13665826..13666122,10,CGG"	"2L,13665936,13665959,+,CGG"	TTCGACGACGAAGCGGATAG
"CG18507-cds,chr2L:13665826..13666122,11,cgg"	"2L,13665963,13665986,+,CGG"	AAAAACAATAACAGTAACGA
"CG18507-cds,chr2L:13665826..13666122,12,CGG"	"2L,13666022,13666045,+,CGG"	AACTCTGCCGCCACCGCCGT
"CG18619-cds,chr2L:10264552..10264633,1,AGG"	"2L,10264552,10264575,+,AGG"	CGCGCAAGGAATGTGGAAAA
"CG18619-cds,chr2L:10264552..10264633,5,TGG"	"2L,10264592,10264615,+,TGG"	AAAGACGTCTACTGAAAAAT
"CG18619-cds,chr2L:10264764..10264885,1,GGG"	"2L,10264764,10264787,+,GGG"	ACGCAGCAGACAAAGTGCCA
"CG18619-cds,chr2L:10264764..10264885,4,CGG"	"2L,10264790,10264813,+,CGG"	GCCGGGCGCGCAAGAAGCTG
"CG18619-cds,chr2L:10264764..10264885,8,TGG"	"2L,10264815,10264838,+,TGG"	TCAGTACCTGGAGGAACTGG
"CG18661-cds,chr2L:8997762..8998386,3,CGG"	"2L,8997791,8997814,+,CGG"	TCGCAATTCGCAACCGATTT
"CG18661-cds,chr2L:8997762..8998386,6,TGG"	"2L,8997842,8997865,+,TGG"	CACCGAGAATTTGCAATTGC
"CG18661-cds,chr2L:8997762..8998386,10,TGG"	"2L,8997873,8997896,+,TGG"	TCAGGCTCGGGACAACATGC
"CG18661-cds,chr2L:8997762..8998386,12,CGG"	"2L,8997917,8997940,+,CGG"	CAACATCACCTTCCAGCCGA
"CG18661-cds,chr2L:8997762..8998386,15,AGG"	"2L,8997960,8997983,+,AGG"	GGTTCGATTGCTGCCTATGC
"CG18662-cds,chr2L:8980855..8981019,1,AGG"	"2L,8980891,8980914,+,AGG"	AGTCGCTTTTCCTGTTGCCA
"CG18662-cds,chr2L:8980855..8981019,4,TGG"	"2L,8980921,8980944,+,TGG"	TGGAAAATCAAAGTACATGA
"CG18662-cds,chr2L:8980855..8981019,8,TGG"	"2L,8980948,8980971,+,TGG"	CGTTTATATCCATGGGGAAA
"CG18662-cds,chr2L:8980855..8981019,11,AGG"	"2L,8980984,8981007,+,AGG"	GGTGATTCGTAGCCTTTCCA
"CG18662-cds,chr2L:8980855..8981019,12,CCA"	"2L,8980877,8980900,-,CCA"	ATGCGAAGTCTAGTCGCTTT
"CG18666-cds,chr2L:11034852..11035235,3,CGG"	"2L,11035003,11035026,+,CGG"	TGATATTTCAAGTGCCCCCT
"CG18666-cds,chr2L:11034852..11035235,4,AGG"	"2L,11035048,11035071,+,AGG"	CGAGACCCTCGTCGTGACCG
"CG18666-cds,chr2L:11034852..11035235,8,AGG"	"2L,11035083,11035106,+,AGG"	AGCGACTCCGGCGAAGAATG
"CG18666-cds,chr2L:11034852..11035235,10,TGG"	"2L,11035144,11035167,+,TGG"	CCATAGCGAGCAATGCAACA
"CG18666-cds,chr2L:11034852..11035235,14,CGG"	"2L,11035171,11035194,+,CGG"	TACGGAGGATGAAGATCACA
"CG18788-cds,chr2L:12034346..12035133,1,GGG"	"2L,12034346,12034369,+,GGG"	TCTGGAGGTGCGACAGCGCT
"CG18788-cds,chr2L:12034346..12035133,2,TGG"	"2L,12034370,12034393,+,TGG"	TCTCTGCTGCTTCACATTTT
"CG18788-cds,chr2L:12034346..12035133,3,TGG"	"2L,12034406,12034429,+,TGG"	CTACACAATGCGTTTGTGCT
"CG18788-cds,chr2L:12034346..12035133,4,TGG"	"2L,12034430,12034453,-,CTG"	TACGCTTAACCGAATCATAT
"CG18788-cds,chr2L:12034346..12035133,9,TGG"	"2L,12034454,12034477,+,TGG"	GGAATGTGGTGGTCATAGGG
"CG18810-cds,chr2L:20649037..20649939,3,TGG"	"2L,20649090,20649113,+,TGG"	CTATTTTTGTTCATTTTATG
"CG18810-cds,chr2L:20649037..20649939,4,TGG"	"2L,20649119,20649142,+,TGG"	CGCCATATACTATGTTCTAA
"CG18810-cds,chr2L:20649037..20649939,6,CGG"	"2L,20649143,20649166,+,CGG"	GATAATTCTGCCGGAGTTGT
"CG18810-cds,chr2L:20649037..20649939,9,TGG"	"2L,20649182,20649205,+,TGG"	TTACGTATTTCAGCTGCTGC
"CG18810-cds,chr2L:20649037..20649939,11,TGG"	"2L,20649233,20649256,+,TGG"	CAACTATGTCATGTGCATCC
"Cg25C-cds,chr2L:5036477..5036737,4,TGG"	"2L,5036503,5036526,+,TGG"	GGACAGGCGCTGCAATCGCC
"Cg25C-cds,chr2L:5036477..5036737,7,CGG"	"2L,5036551,5036574,+,CGG"	ACGCCCTTCATCGAGTGCAA
"Cg25C-cds,chr2L:5036477..5036737,10,TGG"	"2L,5036597,5036620,+,TGG"	ATGAGACGATGACAAGCTTC
"Cg25C-cds,chr2L:5036477..5036737,12,AGG"	"2L,5036633,5036656,+,AGG"	AGTCCTCACAGCCGTTCGAG
"Cg25C-cds,chr2L:5036477..5036737,14,CGG"	"2L,5036659,5036682,+,CGG"	CAGCAGCAGACGATCAAGGC
"CG2608-cds,chr2L:20646095..20646862,2,CGG"	"2L,20646173,20646196,+,CGG"	AACAGCGCGAAATGTTAGAG
"CG2608-cds,chr2L:20646095..20646862,4,CGG"	"2L,20646230,20646253,+,CGG"	TCCGAAAATATGTAGACGAA
"CG2608-cds,chr2L:20646095..20646862,9,AGG"	"2L,20646257,20646280,+,AGG"	GGCGATTCGCCAAGGACGAC
"CG2608-cds,chr2L:20646095..20646862,10,TGG"	"2L,20646282,20646305,+,TGG"	ATGCATCGAGTTTCAGCCGC
"CG2608-cds,chr2L:20646095..20646862,12,TGG"	"2L,20646325,20646348,+,TGG"	ATCCACGAAGTAGCCGAAAA
"CG2611-cds,chr2L:20650251..20650460,7,AGG"	"2L,20650278,20650301,+,AGG"	ACCGCCTAAATGGAGGGGGC
"CG2611-cds,chr2L:20650251..20650460,10,AGG"	"2L,20650315,20650338,+,AGG"	AGGCTCCGGAGAGTACATCA
"CG2611-cds,chr2L:20650251..20650460,13,TGG"	"2L,20650343,20650366,+,TGG"	GAGTCCCAATGCGAGACCGA
"CG2611-cds,chr2L:20650251..20650460,16,CGG"	"2L,20650372,20650395,+,CGG"	TAATGAACAGTGGACGGAAC
"CG2611-cds,chr2L:20650251..20650460,19,CGG"	"2L,20650430,20650453,+,CGG"	ATCATTCTTTTGCTGTTTAT
"CG2614-cds,chr2L:20656510..20656601,3,CGG"	"2L,20656560,20656583,+,CGG"	AACGAATTCTTCAAGAAGCG
"CG2614-cds,chr2L:20656510..20656601,5,CCC"	"2L,20656521,20656544,-,CCC"	AAAACCCGCGAGGAGTTCGC
"CG2614-cds,chr2L:20656510..20656601,9,CCG"	"2L,20656552,20656575,+,AAG"	ATTACTGGAACGAATTCTTC
"CG2614-cds,chr2L:20656708..20656830,1,CGG"	"2L,20656737,20656760,+,CGG"	GATCCACAAATACATCAAGC
"CG2614-cds,chr2L:20656708..20656830,6,CGG"	"2L,20656765,20656788,+,CGG"	AGGATTTTGATGCTGGGATG
"CG2617-cds,chr2L:20682449..20683273,4,TGG"	"2L,20682486,20682509,+,TGG"	TCTGGTCCTGCTGCGTCCGC
"CG2617-cds,chr2L:20682449..20683273,5,TGG"	"2L,20682514,20682537,+,TGG"	GTGATTGATGCAGTGATTAC
"CG2617-cds,chr2L:20682449..20683273,9,CGG"	"2L,20682550,20682573,+,CGG"	CTGTGGGGCAGCTACCTCGT
"CG2617-cds,chr2L:20682449..20683273,14,AGG"	"2L,20682575,20682598,+,AGG"	TCTGTTTGGTGGAGGGCAGC
"CG2617-cds,chr2L:20682449..20683273,17,CGG"	"2L,20682603,20682626,+,CGG"	ATGGAATCTGTTGAGATGCG
"CG2772-cds,chr2L:3446038..3446142,4,CGG"	"2L,3446107,3446130,+,CGG"	TCATAGATATACCCTTCAAA
"CG2772-cds,chr2L:3446038..3446142,5,CCA"	"2L,3446044,3446067,-,CCA"	AAGTGCTAACTATCTTGGCC
"CG2772-cds,chr2L:3446038..3446142,7,CCT"	"2L,3446103,3446126,-,CCT"	TTCATAGATATACCCTTCAA
"CG2772-cds,chr2L:3446349..3447089,1,CGG"	"2L,3446356,3446379,+,CGG"	CATTGCGGAGCACGGCTACC
"CG2772-cds,chr2L:3446349..3447089,2,CGG"	"2L,3446383,3446406,+,CGG"	ATCGCATTTTGTTGAGACCC
"CG2789-cds,chr2L:559699..560037,5,GGG"	"2L,559743,559766,+,GGG"	GCCGTGATTCTGCCCAATCT
"CG2789-cds,chr2L:559699..560037,10,AGG"	"2L,559771,559794,+,AGG"	TCTATAACGGGCGGCTGACC
"CG2789-cds,chr2L:559699..560037,12,CGG"	"2L,559832,559855,+,CGG"	GTCCTTCAAGCCGCCCAACT
"CG2789-cds,chr2L:559699..560037,14,CGG"	"2L,559865,559888,+,CGG"	GATGTGGATCTCCTTGTACG
"CG2789-cds,chr2L:559699..560037,19,TGG"	"2L,559889,559912,+,TGG"	AATGGGCTACGGCTCCTACC
"CG2794-cds,chr2L:564227..566329,4,CGG"	"2L,564308,564331,+,CGG"	TTGTGCTGCACCCCGAGATC
"CG2794-cds,chr2L:564227..566329,5,CGG"	"2L,564333,564356,+,CGG"	AGCGCTGCAGCTGCAAAAGC
"CG2794-cds,chr2L:564227..566329,8,CGG"	"2L,564364,564387,-,CTA"	GAATCCACGATCATTACGCA
"CG2794-cds,chr2L:564227..566329,11,CGG"	"2L,564396,564419,+,CGG"	AATGCCGGAGAATGTCGTTA
"CG2794-cds,chr2L:564227..566329,16,TGG"	"2L,564430,564453,+,TGG"	GAGGAGCAAGTTCGTCAGAA
"CG2807-cds,chr2L:568599..569290,4,CGG"	"2L,568648,568671,+,CGG"	AAGACCACTGCCGCAGCAGC
"CG2807-cds,chr2L:568599..569290,9,AGG"	"2L,568672,568695,+,AGG"	GTGGGATTGCTGGACAGCGG
"CG2807-cds,chr2L:568599..569290,10,AGG"	"2L,568710,568733,-,CTT"	GTACGACGATGATGCCGCCA
"CG2807-cds,chr2L:568599..569290,19,CGG"	"2L,568752,568775,+,CGG"	GGGGTACAACACCTCCATTG
"CG2807-cds,chr2L:568599..569290,21,AGG"	"2L,568779,568802,+,AGG"	CGACGCCGAGGAAGTCGATG
"CG2816-cds,chr2L:3703731..3703812,4,AGG"	"2L,3703769,3703792,-,CTC"	CTGTTGATTCCGCACCATTC
"CG2816-cds,chr2L:3703731..3703812,8,CCG"	"2L,3703736,3703759,-,CCG"	GCTTATTGGCAGTGGCTTTT
"CG2816-cds,chr2L:3703731..3703812,9,CCT"	"2L,3703765,3703788,-,CCT"	CCTCCTGTTGATTCCGCACC
"CG2816-cds,chr2L:3703731..3703812,13,CCA"	"2L,3703789,3703812,+,GAG"	TTCAGGGGCGGCCTCCAAGA
"CG2816-cds,chr2L:3703866..3704038,1,TGG"	"2L,3703870,3703893,-,CTA"	TGCCTGCAGCCCATGATCAG
"CG2818-cds,chr2L:3714806..3716104,2,TGG"	"2L,3714876,3714899,+,TGG"	CATGCTGCCCTCGTCTCCCA
"CG2818-cds,chr2L:3714806..3716104,4,AGG"	"2L,3714912,3714935,+,AGG"	GAACGACACTCATGATACCA
"CG2818-cds,chr2L:3714806..3716104,7,AGG"	"2L,3714954,3714977,+,AGG"	CACAGCCTTTGCCTTTAGCG
"CG2818-cds,chr2L:3714806..3716104,8,CGG"	"2L,3715006,3715029,+,CGG"	ATCAGAAGTCAAGAGCAGTT
"CG2818-cds,chr2L:3714806..3716104,11,TGG"	"2L,3715032,3715055,+,TGG"	CGGCTGTGGACCCACCGATT
"CG2839-cds,chr2L:625663..628143,2,AGG"	"2L,625724,625747,+,AGG"	TGCTGAAAACGATATTCTTC
"CG2839-cds,chr2L:625663..628143,3,TGG"	"2L,625764,625787,+,TGG"	TACGACAGACTTAAAAAACT
"CG2839-cds,chr2L:625663..628143,4,AGG"	"2L,625823,625846,+,AGG"	GAACATTTCAGAGCAGCAAA
"CG2839-cds,chr2L:625663..628143,7,AGG"	"2L,625865,625888,+,AGG"	CCGAATTTTCAACGAAACGC
"CG2839-cds,chr2L:625663..628143,11,AGG"	"2L,625928,625951,+,AGG"	TAAGCAATTGAAAGCATTAA
"CG2862-cds,chr2L:2770290..2770400,2,CGG"	"2L,2770325,2770348,+,CGG"	GCCAGTGAAGACACCATTTT
"CG2862-cds,chr2L:2770290..2770400,4,AGG"	"2L,2770369,2770392,+,AGG"	CCCATGCAAATTTATCCACG
"CG2862-cds,chr2L:2770290..2770400,5,CCG"	"2L,2770323,2770346,-,CCG"	CCAGTGAAGACACCATTTTC
"CG2862-cds,chr2L:2770290..2770400,8,CCC"	"2L,2770369,2770392,-,CCC"	ATGCAAATTTATCCACGAGG
"CG2862-cds,chr2L:2770460..2770729,1,AGG"	"2L,2770467,2770490,+,AGG"	CTTCCACGATGTGGCGCCCC
"CG2955-cds,chr2L:4149349..4151046,3,TGG"	"2L,4149384,4149407,+,TGG"	GCGTCCCGTCGCAGAATCCT
"CG2955-cds,chr2L:4149349..4151046,6,AGG"	"2L,4149428,4149451,+,AGG"	CACCACTTACGTACGTTTAG
"CG2955-cds,chr2L:4149349..4151046,9,CGG"	"2L,4149482,4149505,+,CGG"	GCTTCATAAGCTGCAACCTT
"CG2955-cds,chr2L:4149349..4151046,13,AGG"	"2L,4149509,4149532,+,AGG"	TAGGTTGAAAAGGGTCTTCA
"CG2955-cds,chr2L:4149349..4151046,14,AGG"	"2L,4149575,4149598,+,AGG"	GCAAAAGAGCCTCTTAAAAC
"CG2964-cds,chr2L:2812538..2814179,4,TGG"	"2L,2812581,2812604,+,TGG"	GCTGAGCCACATCTGCGAGC
"CG2964-cds,chr2L:2812538..2814179,6,CGG"	"2L,2812638,2812661,+,CGG"	TTCCCTGATCGCAACCATAT
"CG2964-cds,chr2L:2812538..2814179,9,CGG"	"2L,2812684,2812707,+,CGG"	ATATACACCATGATAATGCG
"CG2964-cds,chr2L:2812538..2814179,10,AGG"	"2L,2812761,2812784,+,AGG"	AACGATCGAGCTGATCAACG
"CG2964-cds,chr2L:2812538..2814179,14,CGG"	"2L,2812788,2812811,+,CGG"	GGAGAGGATTCATAAGGAGA
"CG2975-cds,chr2L:2840997..2841502,3,TGG"	"2L,2841034,2841057,+,TGG"	GCTAATGTTGCTGATCGGTC
"CG2975-cds,chr2L:2840997..2841502,7,TGG"	"2L,2841075,2841098,-,CCG"	AGCTGATGAAACGAACTCGC
"CG2975-cds,chr2L:2840997..2841502,10,AGG"	"2L,2841103,2841126,+,AGG"	GAATCATGCGGATCGGCTGA
"CG2975-cds,chr2L:2840997..2841502,12,CGG"	"2L,2841135,2841158,+,CGG"	GTCCCTTTCCGAGCAGCCAG
"CG2975-cds,chr2L:2840997..2841502,14,CGG"	"2L,2841193,2841216,+,CGG"	TTCGACCACGAATCCACCGC
"CG2983-cds,chr2L:2847641..2848459,2,TGG"	"2L,2847717,2847740,+,TGG"	TCCAGTACTTTTCCTGCTCC
"CG2983-cds,chr2L:2847641..2848459,6,AGG"	"2L,2847747,2847770,+,AGG"	AATTGGCTATCTGATCACCA
"CG2983-cds,chr2L:2847641..2848459,9,CGG"	"2L,2847795,2847818,+,CGG"	CAAATCGCACACGAATCGCA
"CG2983-cds,chr2L:2847641..2848459,12,AGG"	"2L,2847834,2847857,+,AGG"	GGACATCGATTTGACCGATG
"CG2983-cds,chr2L:2847641..2848459,13,AGG"	"2L,2847885,2847908,+,AGG"	ACCCATTAATCACAAGACTC
"CG2991-cds,chr2L:2864984..2865418,6,TGG"	"2L,2865049,2865072,+,TGG"	GCGGCCAGCCAGATGCGGAA
"CG2991-cds,chr2L:2864984..2865418,12,GGG"	"2L,2865073,2865096,+,GGG"	CACAGCAAGTCGGCCGCCGG
"CG2991-cds,chr2L:2864984..2865418,15,CGG"	"2L,2865117,2865140,+,CGG"	GGACAACGATCTCAGCTGCT
"CG2991-cds,chr2L:2864984..2865418,20,CGG"	"2L,2865161,2865184,+,CGG"	ACACCTGCGTCTGCGACATT
"CG2991-cds,chr2L:2864984..2865418,23,CGG"	"2L,2865208,2865231,+,CGG"	TTCAATCTGCCCTACTACGC
"CG3008-cds,chr2L:4883647..4884339,4,CGG"	"2L,4883690,4883713,+,CGG"	GAATCTGGCGGATATAATGT
"CG3008-cds,chr2L:4883647..4884339,5,AGG"	"2L,4883720,4883743,+,AGG"	TGCCCACAAGTTGCACGACA
"CG3008-cds,chr2L:4883647..4884339,7,CGG"	"2L,4883756,4883779,+,CGG"	CACGGAGAAGCTGAAAAGAC
"CG3008-cds,chr2L:4883647..4884339,9,GGG"	"2L,4883780,4883803,+,GGG"	CGAACAGATAGCACCCGTTT
"CG3008-cds,chr2L:4883647..4884339,12,CGG"	"2L,4883837,4883860,+,CGG"	GCAGAGTATCCAAAGTGATG
"CG3036-cds,chr2L:4901402..4901917,1,CGG"	"2L,4901424,4901447,+,CGG"	CTGAACCTGCTGACCATGCT
"CG3036-cds,chr2L:4901402..4901917,2,TGG"	"2L,4901474,4901497,+,TGG"	GAACCTCACCATTGCCATCG
"CG3036-cds,chr2L:4901402..4901917,4,CGG"	"2L,4901504,4901527,+,CGG"	CCGACCCAATGTCACATCAG
"CG3036-cds,chr2L:4901402..4901917,8,CGG"	"2L,4901534,4901557,+,CGG"	CACTCTAGTGGGGAATAGTA
"CG3036-cds,chr2L:4901402..4901917,10,TGG"	"2L,4901562,4901585,+,TGG"	AATAGCACCGCATCGCCTGA
"CG31606-cds,chr2L:8147725..8148279,1,AGG"	"2L,8147731,8147754,+,AGG"	CCAGGAGTGATCCTGTTGAA
"CG31606-cds,chr2L:8147725..8148279,3,TGG"	"2L,8147788,8147811,+,TGG"	TTCGAGCGTTTCAAGCAGAC
"CG31606-cds,chr2L:8147725..8148279,7,TGG"	"2L,8147825,8147848,+,TGG"	TATCCTGATGAAGAGAATGT
"CG31606-cds,chr2L:8147725..8148279,10,AGG"	"2L,8147875,8147898,+,AGG"	ATATCGAATATGCAGAGTAC
"CG31606-cds,chr2L:8147725..8148279,12,TGG"	"2L,8147904,8147927,+,TGG"	ATGCAGGACTATCTCGAGCA
"CG31609-cds,chr2L:9097627..9097711,2,CCA"	"2L,9097641,9097664,-,CCA"	ACAATCTTTCTCTTATTTTT
"CG31609-cds,chr2L:9097627..9097711,3,CCA"	"2L,9097671,9097694,+,AGG"	GTAGTAGCAGTTGTCCCTCA
"CG31609-cds,chr2L:9097770..9098056,1,TGG"	"2L,9097774,9097797,+,TGG"	TGCTGGTATGTGGCAAACCC
"CG31609-cds,chr2L:9097770..9098056,2,TGG"	"2L,9097802,9097825,+,TGG"	GTGATGATTTTGTAAAAGTC
"CG31609-cds,chr2L:9097770..9098056,5,TGG"	"2L,9097846,9097869,+,TGG"	CGTTGCATTTTCTTTTATTA
"CG31619-cds,chr2L:21700672..21700782,1,AGG"	"2L,21700676,21700699,+,AGG"	CCTATGCCTGTTGGATACAC
"CG31619-cds,chr2L:21700672..21700782,4,TGG"	"2L,21700726,21700749,+,TGG"	GTCAAGCTTTTGACGACACG
"CG31619-cds,chr2L:21700672..21700782,6,TGG"	"2L,21700757,21700780,+,TGG"	ATCCGATTTGGAAAATGAAC
"CG31619-cds,chr2L:21700672..21700782,7,CCA"	"2L,21700672,21700695,-,CCA"	CCCTATGCCTGTTGGATACA
"CG31619-cds,chr2L:21700672..21700782,11,CCG"	"2L,21700699,21700722,-,CCG"	CCTGGGCAAAAAAGCTAAAT
"CG31627-cds,chr2L:21173288..21173842,2,TGG"	"2L,21173343,21173366,+,TGG"	ACTCTCCGACAAGCCATCGT
"CG31627-cds,chr2L:21173288..21173842,5,AGG"	"2L,21173385,21173408,+,AGG"	GGCTGCAAAACTTAAGCGTC
"CG31627-cds,chr2L:21173288..21173842,6,AGG"	"2L,21173419,21173442,+,AGG"	ACGTCCTTTGACTCCAGCAC
"CG31627-cds,chr2L:21173288..21173842,7,CGG"	"2L,21173481,21173504,-,CCC"	CATCACCTTCTCACCTAGCC
"CG31627-cds,chr2L:21173288..21173842,8,AGG"	"2L,21173505,21173528,+,AGG"	GGAGTTCATGAAGACCGCCA
"CG31637-cds,chr2L:6498876..6499819,7,TGG"	"2L,6498944,6498967,+,TGG"	TTGGAGGCGTGCTCCCTGCT
"CG31637-cds,chr2L:6498876..6499819,9,CGG"	"2L,6498974,6498997,+,CGG"	GACCCGTCGAACGTCGATAC
"CG31637-cds,chr2L:6498876..6499819,11,CGG"	"2L,6499010,6499033,+,CGG"	AAGCAGCGACTCAGCTTGAA
"CG31637-cds,chr2L:6498876..6499819,14,AGG"	"2L,6499041,6499064,+,AGG"	GCCGCAGCCGGATGTCGCGC
"CG31637-cds,chr2L:6498876..6499819,18,CGG"	"2L,6499141,6499164,+,CGG"	GACCACGCCGTTTAATCAGT
"CG31638-cds,chr2L:6491235..6491375,5,TGG"	"2L,6491284,6491307,+,TGG"	TGGCAGCAGACGCAATGAAG
"CG31638-cds,chr2L:6491235..6491375,12,CGG"	"2L,6491317,6491340,+,CGG"	CGTCATCGGGACCACCATGT
"CG31638-cds,chr2L:6491235..6491375,15,GGG"	"2L,6491341,6491364,+,GGG"	TAGATATGGAGAAACAGAAT
"CG31638-cds,chr2L:6491235..6491375,19,CCA"	"2L,6491250,6491273,-,CCA"	CAACGCAAAGTGTAACCGCT
"CG31638-cds,chr2L:6491235..6491375,21,CCG"	"2L,6491276,6491299,-,CCG"	GCGGGTGGCAGCAGACGCAA
"CG31642-cds,chr2L:6118758..6120431,3,AGG"	"2L,6118813,6118836,+,AGG"	CTGCAAGATATCCGATTTCC
"CG31642-cds,chr2L:6118758..6120431,6,CGG"	"2L,6118840,6118863,-,CCG"	CTACACCTGCAGGTTCTGCG
"CG31642-cds,chr2L:6118758..6120431,8,CGG"	"2L,6118888,6118911,+,CGG"	CTTCGATGCCAACCATCTGC
"CG31642-cds,chr2L:6118758..6120431,9,CGG"	"2L,6118961,6118984,+,CGG"	GCCGAGTACCAGCTGTACTT
"CG31642-cds,chr2L:6118758..6120431,12,TGG"	"2L,6118993,6119016,+,TGG"	ATTCTGCGGTGATCACAAAG
"CG31643-cds,chr2L:6038203..6039943,3,CGG"	"2L,6038263,6038286,+,CGG"	GTCAGCTTCAGCTCCTGCGA
"CG31643-cds,chr2L:6038203..6039943,5,CGG"	"2L,6038315,6038338,+,CGG"	CCAAACAGCTGCCTTGCTGC
"CG31643-cds,chr2L:6038203..6039943,9,TGG"	"2L,6038351,6038374,+,TGG"	ACTGAGGAAGCACTCGCAGC
"CG31643-cds,chr2L:6038203..6039943,11,TGG"	"2L,6038379,6038402,+,TGG"	GGAGATCTCCAAGACAAGTT
"CG31643-cds,chr2L:6038203..6039943,15,TGG"	"2L,6038417,6038440,+,TGG"	GGATGCTCTTCTAACCCGAC
"CG31648-cds,chr2L:5527075..5527800,3,TGG"	"2L,5527150,5527173,+,TGG"	TCCATAAGTCACAACAATTT
"CG31648-cds,chr2L:5527075..5527800,5,CGG"	"2L,5527175,5527198,+,CGG"	CATGAAATCGACGGATTCTC
"CG31648-cds,chr2L:5527075..5527800,7,CGG"	"2L,5527230,5527253,+,CGG"	ACACTCTACTACATAACCGC
"CG31648-cds,chr2L:5527075..5527800,11,AGG"	"2L,5527292,5527315,+,AGG"	GCTGTACAGCATCTTCTGCC
"CG31648-cds,chr2L:5527075..5527800,15,AGG"	"2L,5527322,5527345,+,AGG"	TTACGGAGGGACCACCACGC
"CG3165-cds,chr2L:2977242..2977530,4,TGG"	"2L,2977288,2977311,+,TGG"	GATTTCCACATTTGCCGTTC
"CG3165-cds,chr2L:2977242..2977530,5,AGG"	"2L,2977320,2977343,+,AGG"	CCACCAACTTGCCTGCCTAC
"CG3165-cds,chr2L:2977242..2977530,7,AGG"	"2L,2977393,2977416,+,AGG"	GCTCCTTAAGAAGAAAAAGA
"CG3165-cds,chr2L:2977242..2977530,10,AGG"	"2L,2977417,2977440,+,AGG"	GCAGGACCAGGATGAGCAGC
"CG3165-cds,chr2L:2977242..2977530,14,TGG"	"2L,2977477,2977500,+,TGG"	TGTGCTCTTCCAGCCGTCCA
"CG31661-cds,chr2L:1497254..1498435,3,TGG"	"2L,1497309,1497332,+,TGG"	GAAAGTACACAGATTTCGAC
"CG31661-cds,chr2L:1497254..1498435,4,CGG"	"2L,1497368,1497391,+,CGG"	CCCATCTGCACCTGCAGTTT
"CG31661-cds,chr2L:1497254..1498435,7,CGG"	"2L,1497411,1497434,+,CGG"	CGGATTTACTCCACTCCGTA
"CG31661-cds,chr2L:1497254..1498435,8,CGG"	"2L,1497442,1497465,+,CGG"	GTGAATGTGACCAGCGAGTC
"CG31661-cds,chr2L:1497254..1498435,11,CGG"	"2L,1497499,1497522,+,CGG"	TCCTACGATACCAACTTTTT
"CG31673-cds,chr2L:20829670..20830073,3,TGG"	"2L,20829732,20829755,+,TGG"	CTGGAACTGCTCCGATCCCG
"CG31673-cds,chr2L:20829670..20830073,5,AGG"	"2L,20829772,20829795,+,AGG"	GCCAGAGTGTGCCGCCCTCG
"CG31673-cds,chr2L:20829670..20830073,8,CGG"	"2L,20829798,20829821,+,CGG"	GAGATCCTGCAGAAGGTGCC
"CG31673-cds,chr2L:20829670..20830073,12,CGG"	"2L,20829843,20829866,+,CGG"	CATTACCAGCCCCTGAATGC
"CG31673-cds,chr2L:20829670..20830073,15,CGG"	"2L,20829897,20829920,+,CGG"	TGCGTGAGCACCATGTCCTC
"CG31674-cds,chr2L:20831478..20831878,4,CGG"	"2L,20831577,20831600,+,CGG"	TAAATGAACCTCCAAAAAAT
"CG31674-cds,chr2L:20831478..20831878,5,AGG"	"2L,20831601,20831624,+,AGG"	CTGAAATTCTAGAAAAGATC
"CG31674-cds,chr2L:20831478..20831878,13,TGG"	"2L,20831627,20831650,+,TGG"	GCTCATGCCGTTATTTGGGG
"CG31674-cds,chr2L:20831478..20831878,16,TGG"	"2L,20831656,20831679,+,TGG"	CATACTCAATGCCGAGATTC
"CG31674-cds,chr2L:20831478..20831878,18,AGG"	"2L,20831680,20831703,+,AGG"	CGCCGCTGGTCCGCAATTAA
"CG31675-cds,chr2L:20868351..20868524,1,AGG"	"2L,20868369,20868392,+,AGG"	TGCCTGCGAATCCGTCTACG
"CG31675-cds,chr2L:20868351..20868524,3,TGG"	"2L,20868444,20868467,-,CTT"	CATTGCTCCTCCGCGATTCC
"CG31675-cds,chr2L:20868351..20868524,4,CGG"	"2L,20868477,20868500,+,CGG"	TCTGCTCAGCGTGAATGCCA
"CG31675-cds,chr2L:20868351..20868524,7,AGG"	"2L,20868501,20868524,+,AGG"	CTGTTTGAAACGGGTATTCA
"CG31675-cds,chr2L:20868351..20868524,8,CCA"	"2L,20868356,20868379,-,CCA"	TCAAGTGCTATGCCTGCGAA
"CG31676-cds,chr2L:20840978..20841044,7,CCT"	"2L,20841012,20841035,-,CCT"	TTTCTCCTTGCTGATGGTTT
"CG31676-cds,chr2L:20845343..20845528,1,CGG"	"2L,20845355,20845378,+,CGG"	GCGATGTTGGCGCTGTTCGA
"CG31676-cds,chr2L:20845343..20845528,3,CGG"	"2L,20845397,20845420,+,CGG"	CTGCAACGATCCCTTCATGC
"CG31676-cds,chr2L:20845343..20845528,6,TGG"	"2L,20845423,20845446,-,CCA"	TTTCGGAGCAGCAGCGGTAC
"CG31676-cds,chr2L:20845343..20845528,7,CGG"	"2L,20845451,20845474,+,CGG"	CTACGTGAACTGCACCTACT
"CG31680-cds,chr2L:20640123..20640192,2,TGG"	"2L,20640154,20640177,+,TGG"	GATAATAGCACTCTTAGTAT
"CG31680-cds,chr2L:20640123..20640192,2,TGG"	"2L,20634569,20634592,+,TGG"	GATAATAGCACTCTTAGTAT
"CG31680-cds,chr2L:20640123..20640192,3,TGG"	"2L,20640163,20640186,+,TGG"	ACTCTTAGTATTGGCGAATC
"CG31680-cds,chr2L:20640123..20640192,3,TGG"	"2L,20634578,20634601,+,TGG"	ACTCTTAGTATTGGCGAATC
"CG31680-cds,chr2L:20640123..20640192,4,GGG"	"2L,20640164,20640187,+,GGG"	CTCTTAGTATTGGCGAATCT
"CG31687-cds,chr2L:20450301..20451276,1,CGG"	"2L,20450314,20450337,+,CGG"	GTTCTTCAGCGTGCTGCTGC
"CG31687-cds,chr2L:20450301..20451276,2,CGG"	"2L,20459442,20459465,+,CGG"	TGCTGCTGCCGGATGTGAAG
"CG31687-cds,chr2L:20450301..20451276,2,CGG"	"2L,20450325,20450348,+,CGG"	TGCTGCTGCCGGATGTGAAG
"CG31687-cds,chr2L:20450301..20451276,3,GGG"	"2L,20459443,20459466,+,GGG"	GCTGCTGCCGGATGTGAAGC
"CG31687-cds,chr2L:20450301..20451276,4,CGG"	"2L,20450339,20450362,+,CGG"	GTGAAGCGGGAGCTGCGCCG
"CG31688-cds,chr2L:20432501..20432729,8,CGG"	"2L,20432536,20432559,+,CGG"	GGTGGAGGTGGCGCTGTCGC
"CG31688-cds,chr2L:20432501..20432729,12,TGG"	"2L,20432565,20432588,+,TGG"	AGCGGATGGCAATGCAATCG
"CG31688-cds,chr2L:20432501..20432729,16,AGG"	"2L,20432612,20432635,+,AGG"	TTCAGCGCAAGATCAACCTG
"CG31688-cds,chr2L:20432501..20432729,18,TGG"	"2L,20432637,20432660,+,TGG"	GCAGCACCGCGGCGTCCACC
"CG31688-cds,chr2L:20432501..20432729,20,CGG"	"2L,20432667,20432690,+,CGG"	GGAGATACTCCGACAGATGC
"CG31689-cds,chr2L:2737032..2737321,5,TGG"	"2L,2737074,2737097,+,TGG"	GGGCGAACTGACCGCCATAA
"CG31689-cds,chr2L:2737032..2737321,13,CGG"	"2L,2737120,2737143,+,CGG"	AGTCTTATGAACATCCTCAC
"CG31689-cds,chr2L:2737032..2737321,15,CGG"	"2L,2737144,2737167,+,CGG"	CTGACCAAATCCGGCGTCAG
"CG31689-cds,chr2L:2737032..2737321,20,CGG"	"2L,2737180,2737203,+,CGG"	GGGAAGGCGCGCAAACTGTG
"CG31689-cds,chr2L:2737032..2737321,22,AGG"	"2L,2737227,2737250,+,AGG"	CTTTCCCTACTTCACCGTCG
"CG31690-cds,chr2L:2704926..2705036,4,CGG"	"2L,2704955,2704978,+,CGG"	TGCAGGACTCGCCGGCTGTT
"CG31690-cds,chr2L:2704926..2705036,5,TGG"	"2L,2704995,2705018,+,TGG"	TACCTAAACACACTTAACGC
"CG31690-cds,chr2L:2704926..2705036,6,CCT"	"2L,2704955,2704978,+,CGG"	TGCAGGACTCGCCGGCTGTT
"CG31690-cds,chr2L:2704926..2705036,8,CCT"	"2L,2704991,2705014,-,CCT"	GTACCTAAACACACTTAACG
"CG31690-cds,chr2L:2710499..2711916,1,AGG"	"2L,2710508,2710531,+,AGG"	TTGGCGAATGGCGACGTGAC
"CG31693-cds,chr2L:22015476..22017299,3,CGG"	"2L,22015556,22015579,-,CCA"	GTACAGAGTAATGGAGCTGA
"CG31693-cds,chr2L:22015476..22017299,6,TGG"	"2L,22015581,22015604,+,TGG"	GCGTGGACTTGCGCTTGGAA
"CG31693-cds,chr2L:22015476..22017299,8,CGG"	"2L,22015614,22015637,+,CGG"	ATTTAAATGTGACTTACCGC
"CG31693-cds,chr2L:22015476..22017299,12,CGG"	"2L,22015654,22015677,+,CGG"	TGGCATAAGCAATGATGATA
"CG31693-cds,chr2L:22015476..22017299,13,TGG"	"2L,22015684,22015707,+,TGG"	GAAAGTGTCGAGAAACTTCA
"CG31697-cds,chr2L:19535554..19535997,4,AGG"	"2L,19535598,19535621,+,AGG"	GTGGATGAAAATCTGAACGA
"CG31697-cds,chr2L:19535554..19535997,8,CGG"	"2L,19535642,19535665,+,CGG"	GACGATATACACCACGACCG
"CG31697-cds,chr2L:19535554..19535997,9,TGG"	"2L,19535689,19535712,+,TGG"	AGTTTTATGCCCGCCACGAC
"CG31697-cds,chr2L:19535554..19535997,11,AGG"	"2L,19535717,19535740,+,AGG"	TTTTAATTGCACGGACCAAG
"CG31697-cds,chr2L:19535554..19535997,14,CGG"	"2L,19535747,19535770,+,CGG"	CATACGGGAGAAACTTGACC
"CG31702-cds,chr2L:22071301..22072558,1,TGG"	"2L,22066539,22066562,+,TGG"	ACGTAAGATCGCAAATAAAC
"CG31702-cds,chr2L:22071301..22072558,1,TGG"	"2L,22104177,22104200,-,CCA"	GTTTATTTGCGATCTTACGT
"CG31702-cds,chr2L:22071301..22072558,2,TGG"	"2L,22071330,22071353,+,TGG"	ATCGCAAATAAACTGGAGTC
"CG31702-cds,chr2L:22071301..22072558,2,TGG"	"2L,22066546,22066569,+,TGG"	ATCGCAAATAAACTGGAGTC
"CG31702-cds,chr2L:22071301..22072558,2,TGG"	"2L,22104170,22104193,-,CCA"	GACTCCAGTTTATTTGCGAT
"CG31704-cds,chr2L:11840712..11840918,6,CGG"	"2L,11840798,11840821,-,CCT"	CGAAACTATGATCCTGTGTG
"CG31704-cds,chr2L:11840712..11840918,8,TGG"	"2L,11840839,11840862,+,TGG"	CTATAGTAACCAGTGTGTTT
"CG31704-cds,chr2L:11840712..11840918,10,TGG"	"2L,11840875,11840898,+,TGG"	AGAAGGACGCTCCATTACCG
"CG31704-cds,chr2L:11840712..11840918,13,CCT"	"2L,11840719,11840742,-,CCT"	AGCCTTCATCGCTTTCTGTC
"CG31704-cds,chr2L:11840712..11840918,15,CCA"	"2L,11840757,11840780,-,CCA"	TGGCTGTGGGCCAGGTATTC
"CG31715-cds,chr2L:10341682..10341765,3,CCA"	"2L,10341715,10341738,-,CCA"	TAAAGAACGGAGAGTTCGAT
"CG31715-cds,chr2L:10341822..10341932,1,AGG"	"2L,10341826,10341849,+,AGG"	AAAGGTGAATGAGGAAATCA
"CG31715-cds,chr2L:10341822..10341932,3,TGG"	"2L,10341857,10341880,-,CCA"	GTACACTATGCAGCAGATTT
"CG31715-cds,chr2L:10341822..10341932,5,AGG"	"2L,10341896,10341919,+,AGG"	CTGGAGTTTCTTATAAGCTT
"CG31715-cds,chr2L:10341822..10341932,6,CCG"	"2L,10341850,10341873,-,CCG"	TTTTCCAGTACACTATGCAG
"CG31717-cds,chr2L:10250896..10251501,4,CGG"	"2L,10250971,10250994,+,CGG"	TGTCGTTCTTCAAATCCCTG
"CG31717-cds,chr2L:10250896..10251501,6,TGG"	"2L,10251006,10251029,+,TGG"	TTTCTGGAGATATCATGCGA
"CG31717-cds,chr2L:10250896..10251501,9,TGG"	"2L,10251043,10251066,+,TGG"	TCTCATGGATCGCCTTCATC
"CG31717-cds,chr2L:10250896..10251501,10,CGG"	"2L,10251093,10251116,+,CGG"	ATGCAAGTCAATATGCTCTT
"CG31717-cds,chr2L:10250896..10251501,11,TGG"	"2L,10251119,10251142,+,TGG"	GATACTCGACGTAGTGATCG
"CG31728-cds,chr2L:13252179..13252383,3,CGG"	"2L,13252243,13252266,+,CGG"	AGTAGATCTCCCATCCGTTT
"CG31728-cds,chr2L:13252179..13252383,9,TGG"	"2L,13252272,13252295,+,TGG"	CACTAGCTCCAGGTCCTGTG
"CG31728-cds,chr2L:13252179..13252383,12,AGG"	"2L,13252303,13252326,+,AGG"	TGAAATAAACGCGGCACCCG
"CG31728-cds,chr2L:13252179..13252383,14,CGG"	"2L,13252346,13252369,+,CGG"	GCTACAGCTGAGAAAAATCT
"CG31728-cds,chr2L:13252179..13252383,21,CCA"	"2L,13252193,13252216,-,CCA"	GTTTTATTACTCTGTGTGCA
"CG31729-cds,chr2L:13297800..13298456,4,TGG"	"2L,13297833,13297856,+,TGG"	TCGGTTACCCGTACACCTAC
"CG31729-cds,chr2L:13297800..13298456,8,TGG"	"2L,13297858,13297881,+,TGG"	TCCGCTCGGCTTCGTGCTAA
"CG31729-cds,chr2L:13297800..13298456,11,CGG"	"2L,13297896,13297919,+,CGG"	AGGCGGTCGACGATCTGCGT
"CG31729-cds,chr2L:13297800..13298456,15,CGG"	"2L,13297961,13297984,+,CGG"	CTGTCGTCCACCAACATCAG
"CG31729-cds,chr2L:13297800..13298456,17,AGG"	"2L,13297993,13298016,+,AGG"	GGTTCCCAGCTCCAAGCTGA
"CG31731-cds,chr2L:13784170..13784352,2,CGG"	"2L,13784241,13784264,-,CTG"	CCCCTGCTCCTTATCTGCTC
"CG31731-cds,chr2L:13784170..13784352,4,TGG"	"2L,13784278,13784301,+,TGG"	TACTCACCGCGTACCTCCAC
"CG31731-cds,chr2L:13784170..13784352,5,CCC"	"2L,13784188,13784211,+,CGG"	CGCTGTTCTTCGTCTTTCTG
"CG31731-cds,chr2L:13784170..13784352,8,CCC"	"2L,13784244,13784267,-,CCC"	CTGCTCCTTATCTGCTCCGG
"CG31731-cds,chr2L:13784170..13784352,13,CCG"	"2L,13784272,13784295,-,CCG"	GAGTACTCACCGCGTACCTC
"CG31735-cds,chr2L:15895897..15896267,3,TGG"	"2L,15895948,15895971,+,TGG"	GAAAGCTACTCCACCTGCGC
"CG31735-cds,chr2L:15895897..15896267,4,TGG"	"2L,15895975,15895998,+,TGG"	CTGCAATCGCCATTCAGCGC
"CG31735-cds,chr2L:15895897..15896267,8,TGG"	"2L,15896018,15896041,+,TGG"	GCATATCCTGTATGAAAAAG
"CG31735-cds,chr2L:15895897..15896267,12,CGG"	"2L,15896059,15896082,+,CGG"	TAATTCACGAACACTTTCAC
"CG31735-cds,chr2L:15895897..15896267,16,AGG"	"2L,15896089,15896112,+,AGG"	TTCGCATTCAGGCTTTGTTT
"CG31739-cds,chr2L:16827724..16827889,6,TGG"	"2L,16827750,16827773,+,TGG"	GGCGGTCGATTTGGTGGCCG
"CG31739-cds,chr2L:16827724..16827889,11,TGG"	"2L,16827774,16827797,+,TGG"	GGCGGAGGCTATGCAGATGG
"CG31739-cds,chr2L:16827724..16827889,13,TGG"	"2L,16827804,16827827,+,TGG"	AATGACTTCGACAACTACCG
"CG31739-cds,chr2L:16827724..16827889,18,TGG"	"2L,16827837,16827860,+,TGG"	CCAGGCTTCAATGACAACTT
"CG31739-cds,chr2L:16827724..16827889,21,CCG"	"2L,16827767,16827790,-,CCG"	TGGTGGCGGAGGCTATGCAG
"CG31740-cds,chr2L:18009308..18009493,4,TGG"	"2L,18009363,18009386,+,TGG"	CGGCTGCCTGGCTCCTTTGA
"CG31740-cds,chr2L:18009308..18009493,8,TGG"	"2L,18009388,18009411,+,TGG"	GGAACTCCCTATTGCGGATG
"CG31740-cds,chr2L:18009308..18009493,11,TGG"	"2L,18009421,18009444,+,TGG"	GGTTGCTGTAGTCCTTGCTG
"CG31740-cds,chr2L:18009308..18009493,15,CGG"	"2L,18009463,18009486,+,CGG"	GGCTGCAGCTCGTGTCCTTG
"CG31740-cds,chr2L:18009308..18009493,17,CCC"	"2L,18009337,18009360,-,CCC"	TTCTACGTTGGACCCTGCCC
"CG31741-cds,chr2L:18084268..18084696,6,TGG"	"2L,18084311,18084334,-,CTT"	CTCCATGGGAGGCCTGATCC
"CG31741-cds,chr2L:18084268..18084696,10,TGG"	"2L,18084343,18084366,+,TGG"	GGATTTTTCTGGCCTCAGCC
"CG31741-cds,chr2L:18084268..18084696,13,TGG"	"2L,18084386,18084409,+,TGG"	GATTCGAAGTCTTTTGCCCC
"CG31741-cds,chr2L:18084268..18084696,14,TGG"	"2L,18084412,18084435,-,CCA"	ACTCTTTTATCTACAATCGC
"CG31741-cds,chr2L:18084268..18084696,17,TGG"	"2L,18084463,18084486,+,TGG"	GCACAGTTTTCCTCTTCAAC
"CG31743-cds,chr2L:16881514..16881801,4,TGG"	"2L,16881561,16881584,+,TGG"	CTCCTGGGAAATTTCTCCAC
"CG31743-cds,chr2L:16881514..16881801,7,CGG"	"2L,16881610,16881633,+,CGG"	ATAACGTTAAAATTACCCGC
"CG31743-cds,chr2L:16881514..16881801,9,AGG"	"2L,16881650,16881673,+,AGG"	AACCATTAATATACAACGCC
"CG31743-cds,chr2L:16881514..16881801,10,CGG"	"2L,16881681,16881704,+,CGG"	CAGCGCCAATGCGAGCTGCT
"CG31743-cds,chr2L:16881514..16881801,13,TGG"	"2L,16881725,16881748,+,TGG"	GGATCTCAGCGAGCTGCAGA
"CG31750-cds,chr2L:17181938..17182591,2,TGG"	"2L,17181989,17182012,+,TGG"	GGCTATCCCATCTTTTACGA
"CG31750-cds,chr2L:17181938..17182591,4,CGG"	"2L,17182033,17182056,+,CGG"	ATCTCATATATCATTTATCG
"CG31750-cds,chr2L:17181938..17182591,9,CGG"	"2L,17182094,17182117,+,CGG"	GAAAAATGATCATACACCCT
"CG31750-cds,chr2L:17181938..17182591,12,TGG"	"2L,17182137,17182160,+,TGG"	TTCTCTGCTCCTTAAAATAT
"CG31750-cds,chr2L:17181938..17182591,15,AGG"	"2L,17182214,17182237,+,AGG"	TATTTTCAAACAAATCAGAA
"CG31751-cds,chr2L:18678854..18679161,3,TGG"	"2L,18678949,18678972,+,TGG"	AACACGGCAAAGTCCTCGAA
"CG31751-cds,chr2L:18678854..18679161,5,TGG"	"2L,18678988,18679011,+,TGG"	GATGAATCAACAGCTGCAGA
"CG31751-cds,chr2L:18678854..18679161,8,TGG"	"2L,18679029,18679052,+,TGG"	ATCGGACGTGCGCCCAAAAG
"CG31751-cds,chr2L:18678854..18679161,11,CGG"	"2L,18679069,18679092,+,CGG"	AGCCTGCTGCGTCGCCTCTA
"CG31751-cds,chr2L:18678854..18679161,15,AGG"	"2L,18679131,18679154,+,AGG"	CGATCGCAACTTCTTTGTCA
"CG31759-cds,chr2L:12208216..12209910,2,CGG"	"2L,12208282,12208305,+,CGG"	ATGAGAATTTGAAAATAAAC
"CG31759-cds,chr2L:12208216..12209910,4,TGG"	"2L,12208331,12208354,+,TGG"	TGAGCCCATTGATGCGATAT
"CG31759-cds,chr2L:12208216..12209910,6,TGG"	"2L,12208356,12208379,+,TGG"	AGGATTCAGAGTAATATTAT
"CG31759-cds,chr2L:12208216..12209910,8,CGG"	"2L,12208400,12208423,+,CGG"	AAAATCAAAAATCAAACCGC
"CG31759-cds,chr2L:12208216..12209910,9,TGG"	"2L,12208437,12208460,+,TGG"	AAACTTCTGAGTGACAAATA
"CG31760-cds,chr2L:12153528..12153974,4,CGG"	"2L,12153559,12153582,+,CGG"	AAGGAAGAAGCCGACGGCAG
"CG31760-cds,chr2L:12153528..12153974,11,TGG"	"2L,12153590,12153613,+,TGG"	AAAGGATCAAAGGGGTCGCA
"CG31760-cds,chr2L:12153528..12153974,14,CGG"	"2L,12153633,12153656,+,CGG"	ATGAAGATGCCATCTGCCAG
"CG31760-cds,chr2L:12153528..12153974,16,TGG"	"2L,12153660,12153683,+,TGG"	AACAAGTGGATACCTACACT
"CG31760-cds,chr2L:12153528..12153974,17,TGG"	"2L,12153690,12153713,+,TGG"	CACAAGCTGTCCCTCTGCTG
"CG31776-cds,chr2L:3470214..3470680,3,TGG"	"2L,3470269,3470292,+,TGG"	CTTGGTAACTACCATTTTAA
"CG31776-cds,chr2L:3470214..3470680,5,TGG"	"2L,3470305,3470328,+,TGG"	CAGAAGACTCGTGAAGTCCA
"CG31776-cds,chr2L:3470214..3470680,8,AGG"	"2L,3470343,3470366,+,AGG"	AAAAGGATAGTTTGCCAGCA
"CG31776-cds,chr2L:3470214..3470680,11,AGG"	"2L,3470374,3470397,+,AGG"	AAAAAGGGAGATCAGCCCGA
"CG31776-cds,chr2L:3470214..3470680,12,TGG"	"2L,3470419,3470442,+,TGG"	AACACTGAACCAAACTGAAC
"CG31780-cds,chr2L:15696043..15696270,1,TGG"	"2L,15661068,15661091,+,TGG"	TGCAATAGTGTCGCTCATCC
"CG31780-cds,chr2L:15696043..15696270,2,TGG"	"2L,15696072,15696095,+,TGG"	GTGTCGCTCATCCTGGTCGC
"CG31780-cds,chr2L:15696043..15696270,3,AGG"	"2L,15661086,15661109,+,AGG"	CCTGGTCGCTGGTCAAGTCC
"CG31780-cds,chr2L:15696043..15696270,3,AGG"	"2L,15696083,15696106,+,AGG"	CCTGGTCGCTGGTCAAGTCC
"CG31780-cds,chr2L:15696043..15696270,4,AGG"	"2L,15661092,15661115,+,AGG"	CGCTGGTCAAGTCCAGGCAC
"CG31789-cds,chr2L:18605942..18606115,3,TGG"	"2L,18605990,18606013,+,TGG"	CCTTCGCTGCAAATGCCAGT
"CG31789-cds,chr2L:18605942..18606115,6,TGG"	"2L,18606018,18606041,+,TGG"	CAAATTGTCCAGCAGTAAGT
"CG31789-cds,chr2L:18605942..18606115,7,AGG"	"2L,18606051,18606074,+,AGG"	GAACGTGACCATCTACAAGA
"CG31789-cds,chr2L:18605942..18606115,8,TGG"	"2L,18606090,18606113,+,TGG"	CAGTCTCATCAGTTTCCCAC
"CG31789-cds,chr2L:18605942..18606115,9,CCT"	"2L,18605948,18605971,-,CCT"	TGCAATTCGCTCTTGTATTT
"CG31792-cds,chr2L:18997979..18998055,5,CCT"	"2L,18998014,18998037,-,CCT"	CGAGAACGATCGAATATTTT
"CG31792-cds,chr2L:18998124..18998209,1,AGG"	"2L,18998126,18998149,+,AGG"	TACCATTCCCACTTTTATTA
"CG31792-cds,chr2L:18998124..18998209,7,AGG"	"2L,18998153,18998176,+,AGG"	AAAGGTCACATTGGGTGCAA
"CG31792-cds,chr2L:18998124..18998209,10,AGG"	"2L,18998182,18998205,+,AGG"	ACAGGGCCTTGAAAGAGCAT
"CG31792-cds,chr2L:18998124..18998209,12,CCA"	"2L,18998128,18998151,-,CCA"	TTCCCACTTTTATTAAGGGG
"CG31793-cds,chr2L:19004273..19004426,1,CGG"	"2L,19004276,19004299,+,CGG"	ACTGTGCCGCTTCTTCTGGC
"CG31793-cds,chr2L:19004273..19004426,3,TGG"	"2L,19004303,19004326,+,TGG"	ATATCGGAGTTCAGCGAGCA
"CG31793-cds,chr2L:19004273..19004426,5,TGG"	"2L,19004362,19004385,+,TGG"	GCTCCTTATAGCCTGTATCT
"CG31793-cds,chr2L:19004273..19004426,6,TGG"	"2L,19004395,19004418,+,TGG"	TCTAACCCACCCATACATGA
"CG31793-cds,chr2L:19004273..19004426,8,CCA"	"2L,19004274,19004297,-,CCA"	CTGTGCCGCTTCTTCTGGCC
"CG31798-cds,chr2L:19394229..19395015,4,AGG"	"2L,19394313,19394336,+,AGG"	ACTTTGATCGCGAGACCATA
"CG31798-cds,chr2L:19394229..19395015,6,AGG"	"2L,19394344,19394367,+,AGG"	CACCCCCCTGACCTACGATG
"CG31798-cds,chr2L:19394229..19395015,9,AGG"	"2L,19394374,19394397,+,AGG"	TCTTAAGGGACCAGTTTTCG
"CG31798-cds,chr2L:19394229..19395015,12,AGG"	"2L,19394399,19394422,-,CTG"	GAGGATGAGTTGCGTCGAGC
"CG31798-cds,chr2L:19394229..19395015,14,TGG"	"2L,19394437,19394460,+,TGG"	GCCGGAGTTTCTCCACTGCC
"CG31804-cds,chr2L:17363597..17364235,2,CGG"	"2L,17363655,17363678,+,CGG"	CGATTTTAGACAGAACGAAA
"CG31804-cds,chr2L:17363597..17364235,6,AGG"	"2L,17363690,17363713,+,AGG"	CGGCTATGGATGTAGCTACC
"CG31804-cds,chr2L:17363597..17364235,7,AGG"	"2L,17363731,17363754,+,AGG"	AAGAAGATACATATCCACCA
"CG31804-cds,chr2L:17363597..17364235,9,CGG"	"2L,17363768,17363791,+,CGG"	AAACGTCAAAGAATATTAAA
"CG31804-cds,chr2L:17363597..17364235,10,AGG"	"2L,17363837,17363860,+,AGG"	CCGCGAAACCACAGAAGCAA
"CG31806-cds,chr2L:16985078..16985533,4,AGG"	"2L,16985121,16985144,+,AGG"	GACGCCGCCCATCGATGAAG
"CG31806-cds,chr2L:16985078..16985533,5,AGG"	"2L,16985196,16985219,+,AGG"	TGATATTAATTTAAGCAACA
"CG31806-cds,chr2L:16985078..16985533,6,AGG"	"2L,16985223,16985246,+,AGG"	TCTAAGCATTCTGCATCTCG
"CG31806-cds,chr2L:16985078..16985533,7,AGG"	"2L,16985304,16985327,-,CTT"	AAACGAAGTCATGCCAGTGA
"CG31806-cds,chr2L:16985078..16985533,11,TGG"	"2L,16985331,16985354,+,TGG"	CGAGGATCTGGGCGAGATGC
"CG31812-cds,chr2L:16729778..16730216,5,GGG"	"2L,16729852,16729875,+,GGG"	CAGGATGGCGAACGTTACAA
"CG31812-cds,chr2L:16729778..16730216,7,AGG"	"2L,16729896,16729919,+,AGG"	CGAGATAGTTGATCCCGAAC
"CG31812-cds,chr2L:16729778..16730216,9,TGG"	"2L,16729927,16729950,+,TGG"	CTGCACGATAATGGTTGTTT
"CG31812-cds,chr2L:16729778..16730216,13,AGG"	"2L,16729951,16729974,+,AGG"	AAGGGAAGCAAATCTCGCGG
"CG31812-cds,chr2L:16729778..16730216,15,CGG"	"2L,16729990,16730013,+,CGG"	GAGAACGAAACCCTGTTTCT
"CG31813-cds,chr2L:13736193..13736711,4,AGG"	"2L,13736236,13736259,+,AGG"	CTGTCTGGTGTTCTCCACCG
"CG31813-cds,chr2L:13736193..13736711,7,TGG"	"2L,13736276,13736299,+,TGG"	CGAGTTCTCAGCTCTCGCCG
"CG31813-cds,chr2L:13736193..13736711,9,CGG"	"2L,13736302,13736325,+,CGG"	CGAGCTGGTCGAGAAGACGT
"CG31813-cds,chr2L:13736193..13736711,11,TGG"	"2L,13736326,13736349,+,TGG"	CAACAAGGAAGACTCCGAGC
"CG31813-cds,chr2L:13736193..13736711,14,AGG"	"2L,13736356,13736379,+,AGG"	GGAGCAAGACCTGGAGCGCC
"CG31815-cds,chr2L:16605946..16607277,3,AGG"	"2L,16606031,16606054,+,AGG"	TAGATCCACATGTCTATCCC
"CG31815-cds,chr2L:16605946..16607277,5,TGG"	"2L,16606064,16606087,+,TGG"	TTGGCGTCAGAGAAACCAAA
"CG31815-cds,chr2L:16605946..16607277,7,TGG"	"2L,16606088,16606111,+,TGG"	AATCGAACAGTTGGCAAAGC
"CG31815-cds,chr2L:16605946..16607277,10,TGG"	"2L,16606116,16606139,+,TGG"	TTCCAGCCCGATGAAATCGA
"CG31815-cds,chr2L:16605946..16607277,11,CGG"	"2L,16606141,16606164,+,CGG"	TTCTGTTTAATCTCAGCCTA
"CG31816-cds,chr2L:16542673..16542783,2,AGG"	"2L,16542701,16542724,+,AGG"	AGCTCGCCTATGTAAGCCTA
"CG31816-cds,chr2L:16542673..16542783,8,CCA"	"2L,16542733,16542756,-,CCA"	CCGAAGCGGGAAAACGAGAA
"CG31816-cds,chr2L:16542993..16543175,1,TGG"	"2L,16543001,16543024,+,TGG"	GTATCGATGTCGCACTTGAT
"CG31816-cds,chr2L:16542993..16543175,5,TGG"	"2L,16543101,16543124,+,TGG"	ACATCAAGAATGACTTCGAG
"CG31816-cds,chr2L:16542993..16543175,8,TGG"	"2L,16543145,16543168,+,TGG"	TCGAAAAAGTTCTGCAAAGT
"CG31819-cds,chr2L:16211588..16212058,2,TGG"	"2L,16211635,16211658,+,TGG"	CGTCTGCCAAAATTCCAAGT
"CG31819-cds,chr2L:16211588..16212058,6,AGG"	"2L,16211691,16211714,+,AGG"	AAATAACCGTCGAATCCATC
"CG31819-cds,chr2L:16211588..16212058,9,TGG"	"2L,16211727,16211750,+,TGG"	AGACGGTTTGACTACCCCTT
"CG31819-cds,chr2L:16211588..16212058,10,AGG"	"2L,16211784,16211807,+,AGG"	CCTTCCCCAAACGAAACTTG
"CG31819-cds,chr2L:16211588..16212058,14,TGG"	"2L,16211810,16211833,+,TGG"	GAGAACAGGATGTAGACTAC
"CG31827-cds,chr2L:15705236..15705319,2,TGG"	"2L,15670264,15670287,+,TGG"	AGCACTTTTTGTGCTTGGCG
"CG31827-cds,chr2L:15705236..15705319,2,TGG"	"Uextra,43078,43101,-,CCA"	CGCCAAGCACAAAAAGTGCT
"CG31827-cds,chr2L:15705420..15706220,1,AGG"	"2L,15670458,15670481,+,AGG"	GTGCAATTTAATGTTACCGA
"CG31827-cds,chr2L:15705420..15706220,1,AGG"	"2L,15705455,15705478,+,AGG"	GTGCAATTTAATGTTACCGA
"CG31827-cds,chr2L:15705420..15706220,1,AGG"	"Uextra,42884,42907,-,CCT"	TCGGTAACATTAAATTGCAC
"CG31835-cds,chr2L:14735951..14737000,1,CGG"	"2L,14740027,14740050,+,CGG"	CACCGCAACATTTGCTGCAA
"CG31835-cds,chr2L:14735951..14737000,1,CGG"	"Uextra,224498,224521,-,CCG"	TTGCAGCAAATGTTGCGGTG
"CG31835-cds,chr2L:14735951..14737000,2,AGG"	"2L,14740050,14740073,+,AGG"	CTGTCAAATGACGATCTTCC
"CG31835-cds,chr2L:14735951..14737000,2,AGG"	"2L,14735979,14736002,+,AGG"	CTGTCAAATGACGATCTTCC
"CG31835-cds,chr2L:14735951..14737000,2,AGG"	"Uextra,224475,224498,-,CCT"	GGAAGATCGTCATTTGACAG
"CG31851-cds,chr2L:13257680..13258294,4,TGG"	"2L,13257768,13257791,+,TGG"	ATTCTTGCTTCCCAAGATTC
"CG31851-cds,chr2L:13257680..13258294,6,TGG"	"2L,13257819,13257842,+,TGG"	TGCTCCTGACAATAGTCTCA
"CG31851-cds,chr2L:13257680..13258294,11,AGG"	"2L,13257846,13257869,+,AGG"	CATTCTGGGGACACGCGTCG
"CG31851-cds,chr2L:13257680..13258294,13,TGG"	"2L,13257887,13257910,+,TGG"	GAGATGCAAAGACTATGACC
"CG31851-cds,chr2L:13257680..13258294,15,TGG"	"2L,13257912,13257935,+,TGG"	TCATGGACACATCTCTGCTC
"CG31855-cds,chr2L:13369401..13369730,3,TGG"	"2L,13369454,13369477,+,TGG"	ACCCATTTGAGCAACGAACA
"CG31855-cds,chr2L:13369401..13369730,4,AGG"	"2L,13369501,13369524,+,AGG"	CTCCGTCTACCTGCCCACCG
"CG31855-cds,chr2L:13369401..13369730,5,TGG"	"2L,13369531,13369554,+,TGG"	TTCAGAGCAGCTGATCGTGA
"CG31855-cds,chr2L:13369401..13369730,6,TGG"	"2L,13369572,13369595,+,TGG"	TGCGCTACCTCACTCAGCAG
"CG31855-cds,chr2L:13369401..13369730,9,AGG"	"2L,13369599,13369622,+,AGG"	AAAAGACGCTTCAGCGGAAG
"CG31861-cds,chr2L:12162007..12162495,3,CGG"	"2L,12162119,12162142,+,CGG"	GATTAAACGAATCAATACTC
"CG31861-cds,chr2L:12162007..12162495,5,CGG"	"2L,12162149,12162172,+,CGG"	CGATCCAAGTCCAAGTCCAT
"CG31861-cds,chr2L:12162007..12162495,8,CGG"	"2L,12162179,12162202,+,CGG"	GCGTCGAGCTCGTACCAGTG
"CG31861-cds,chr2L:12162007..12162495,9,AGG"	"2L,12162208,12162231,+,AGG"	AGAGTTTTATTAACAAATAC
"CG31861-cds,chr2L:12162007..12162495,11,AGG"	"2L,12162239,12162262,+,AGG"	TCCTGGAAAGCTGCGCGCTG
"CG31862-cds,chr2L:12338870..12339418,4,AGG"	"2L,12338904,12338927,+,AGG"	ATCCCAGGGCATCCAAAGCC
"CG31862-cds,chr2L:12338870..12339418,6,AGG"	"2L,12338964,12338987,+,AGG"	TGTCGTCACTTCTCGCTTAA
"CG31862-cds,chr2L:12338870..12339418,7,TGG"	"2L,12338998,12339021,+,TGG"	GAAGCTGATTCTGATTTTTC
"CG31862-cds,chr2L:12338870..12339418,8,TGG"	"2L,12339048,12339071,+,TGG"	CGATCTTCCGCTTTTTCAAC
"CG31862-cds,chr2L:12338870..12339418,10,CGG"	"2L,12339092,12339115,+,CGG"	ATGAGCTCAATCTTATCCAG
"CG31870-cds,chr2L:10790447..10790650,3,TGG"	"2L,10790506,10790529,+,TGG"	CGCAAAAGAGATGAAAAACC
"CG31870-cds,chr2L:10790447..10790650,7,TGG"	"2L,10790532,10790555,+,TGG"	GGGTCCTGCTGCTTATAAGG
"CG31870-cds,chr2L:10790447..10790650,9,CGG"	"2L,10790559,10790582,+,CGG"	AGTGACACGCTACGGAAACG
"CG31870-cds,chr2L:10790447..10790650,12,AGG"	"2L,10790588,10790611,+,AGG"	CACAGTTTTCCATGTATGTT
"CG31870-cds,chr2L:10790447..10790650,13,CCC"	"2L,10790452,10790475,-,CCC"	AGCAGTTTTGGACAAAAAGG
"CG31871-cds,chr2L:10662509..10662745,3,AGG"	"2L,10662558,10662581,+,AGG"	ACACTGCCTCGTCGCTCTCG
"CG31871-cds,chr2L:10662509..10662745,8,TGG"	"2L,10662666,10662689,+,TGG"	GCTCTCGAGCAACCCCAACC
"CG31871-cds,chr2L:10662509..10662745,13,CGG"	"2L,10662693,10662716,+,CGG"	CGGCGGAAGGAACCTCAAAT
"CG31871-cds,chr2L:10662509..10662745,14,CCA"	"2L,10662515,10662538,-,CCA"	CCGTCGAGGTCAAGGGTCGC
"CG31871-cds,chr2L:10662509..10662745,17,CCC"	"2L,10662548,10662571,-,CCC"	TGCTGCTACACTGCCTCGTC
"CG31872-cds,chr2L:10639946..10642093,3,AGG"	"2L,10639989,10640012,+,AGG"	ATTTCGAGTGGAACCCAGCG
"CG31872-cds,chr2L:10639946..10642093,5,CGG"	"2L,10640049,10640072,+,CGG"	AAGCCCCCCGATCCTTCCTG
"CG31872-cds,chr2L:10639946..10642093,7,TGG"	"2L,10640074,10640097,+,TGG"	GAGAGCATATTGGACATCAA
"CG31872-cds,chr2L:10639946..10642093,8,AGG"	"2L,10640106,10640129,+,AGG"	TTCAACAGAAGATGAGCAAA
"CG31872-cds,chr2L:10639946..10642093,9,CGG"	"2L,10640143,10640166,+,CGG"	GAATCCATTGTAAAAGATTA
"CG31883-cds,chr2L:9528528..9529514,2,TGG"	"2L,9528588,9528611,+,TGG"	CTTGCCCACCGAACTTACAG
"CG31883-cds,chr2L:9528528..9529514,4,TGG"	"2L,9528622,9528645,+,TGG"	TAAGATTTGCCTCCCAAACT
"CG31883-cds,chr2L:9528528..9529514,5,AGG"	"2L,9528646,9528669,+,AGG"	TTATAATCAATATGTGCCTA
"CG31883-cds,chr2L:9528528..9529514,7,TGG"	"2L,9528674,9528697,+,TGG"	CTGAACAACCCGAGCTTACC
"CG31883-cds,chr2L:9528528..9529514,11,TGG"	"2L,9528707,9528730,+,TGG"	AACTCGCCTGTGGCAACACC
"CG31897-cds,chr2L:8442643..8445660,2,CGG"	"2L,8442706,8442729,+,CGG"	GTGAACTTCAAACAAATTAT
"CG31897-cds,chr2L:8442643..8445660,3,TGG"	"2L,8442857,8442880,+,TGG"	TCAAACAACTAAACTTAATA
"CG31897-cds,chr2L:8442643..8445660,6,AGG"	"2L,8442906,8442929,+,AGG"	GTAATGAAAAATCGAACCAT
"CG31897-cds,chr2L:8442643..8445660,7,AGG"	"2L,8442946,8442969,+,AGG"	AAGAATGTATTTATGTTGCA
"CG31897-cds,chr2L:8442643..8445660,10,AGG"	"2L,8442988,8443011,+,AGG"	TACGATATATGAGAAGAAGT
"CG31898-cds,chr2L:8400476..8401477,3,CGG"	"2L,8400516,8400539,+,CGG"	CGATCAGCAGGAGAACAGCC
"CG31898-cds,chr2L:8400476..8401477,6,CGG"	"2L,8400542,8400565,+,CGG"	GCAATGGTCCAAAGAAAAAG
"CG31898-cds,chr2L:8400476..8401477,8,AGG"	"2L,8400587,8400610,+,AGG"	ATATTCCAAAAGCGAATCAA
"CG31898-cds,chr2L:8400476..8401477,11,AGG"	"2L,8400638,8400661,+,AGG"	ATCAAAAGAACACTCCTTCC
"CG31898-cds,chr2L:8400476..8401477,13,CGG"	"2L,8400673,8400696,+,CGG"	TGGCAGACGCTAAACAAGTC
"CG31909-cds,chr2L:7257732..7258115,1,CGG"	"2L,7232579,7232602,+,GAG"	ATTTGTTAGTATTGGAAAAC
"CG31909-cds,chr2L:7257732..7258115,2,TGG"	"2L,7257811,7257834,+,TGG"	TTTAAAAGAATTTTCTTCAA
"CG31909-cds,chr2L:7257732..7258115,2,TGG"	"2L,7232507,7232530,-,CCA"	TTGAAGAAAATTCTTTTAAA
"CG31909-cds,chr2L:7257732..7258115,3,CGG"	"2L,7257814,7257837,+,CGG"	AAAAGAATTTTCTTCAATGG
"CG31909-cds,chr2L:7257732..7258115,3,CGG"	"2L,7232504,7232527,-,CCG"	CCATTGAAGAAAATTCTTTT
"CG31913-cds,chr2L:5784120..5784767,3,GGG"	"2L,5784146,5784169,+,GGG"	CTGCCCTCGAAGCGAACGAT
"CG31913-cds,chr2L:5784120..5784767,5,CGG"	"2L,5784184,5784207,+,CGG"	CGGAGCACTCGCCTCCATCT
"CG31913-cds,chr2L:5784120..5784767,9,AGG"	"2L,5784214,5784237,+,AGG"	CTACATGCGCTGGCGACTTG
"CG31913-cds,chr2L:5784120..5784767,11,TGG"	"2L,5784247,5784270,+,TGG"	CCAGACGGAGTTCTATCAGT
"CG31913-cds,chr2L:5784120..5784767,12,TGG"	"2L,5784275,5784298,+,TGG"	CAGCAGCTACGCCAGCACAG
"CG31915-cds,chr2L:5528253..5528446,4,AGG"	"2L,5528299,5528322,+,AGG"	GTGCATTTCAGGACAGGATG
"CG31915-cds,chr2L:5528253..5528446,7,CGG"	"2L,5528323,5528346,+,CGG"	GGATTACCAGGAGTCGCCAA
"CG31915-cds,chr2L:5528253..5528446,10,TGG"	"2L,5528386,5528409,+,TGG"	GCCCATGTTCCTCAGCTACC
"CG31915-cds,chr2L:5528253..5528446,13,CCT"	"2L,5528275,5528298,-,CCT"	GCTCCTCGCTTGCATTTTGG
"CG31915-cds,chr2L:5528253..5528446,15,CCA"	"2L,5528329,5528352,-,CCA"	GGAGTCGCCAACGGTACTGA
"CG31922-cds,chr2L:1170234..1170363,4,AGG"	"2L,1170340,1170363,+,AGG"	CAACTATTTGAAGCGTTACG
"CG31922-cds,chr2L:1170419..1170553,1,CGG"	"2L,1170424,1170447,+,CGG"	AAAAGATTTTGACTGAAGAG
"CG31922-cds,chr2L:1170419..1170553,2,TGG"	"2L,1170453,1170476,+,TGG"	ACTCCTTGCAAGCGATACTT
"CG31922-cds,chr2L:1170419..1170553,3,TGG"	"2L,1170501,1170524,+,TGG"	TGCAAGTTTACCCACTATAG
"CG31922-cds,chr2L:1170419..1170553,7,TGG"	"2L,1170530,1170553,+,TGG"	TCTACGGGAACTGGAGAAGT
"CG31926-cds,chr2L:1495747..1496979,4,AGG"	"2L,1495802,1495825,+,AGG"	TGTCTTGGCCTTTGAAGCCG
"CG31926-cds,chr2L:1495747..1496979,8,AGG"	"2L,1495853,1495876,+,AGG"	CAAGAATCCTGAACCAATTG
"CG31926-cds,chr2L:1495747..1496979,9,AGG"	"2L,1495943,1495966,+,AGG"	TAAAACGAAAACAGATACCA
"CG31926-cds,chr2L:1495747..1496979,11,CGG"	"2L,1495988,1496011,+,CGG"	GCTAGAAAATCTATACAACA
"CG31926-cds,chr2L:1495747..1496979,13,CGG"	"2L,1496013,1496036,+,CGG"	TACTACACCACATTAGGATT
"CG31928-cds,chr2L:1492314..1493570,3,TGG"	"2L,1492348,1492371,+,TGG"	CTTAGTGCTGATTTGGTGCC
"CG31928-cds,chr2L:1492314..1493570,5,TGG"	"2L,1492377,1492400,+,TGG"	GTCATGTGGAATCCAGAAGA
"CG31928-cds,chr2L:1492314..1493570,6,AGG"	"2L,1492407,1492430,+,AGG"	CCGTGCAACTGAAACTGCAC
"CG31928-cds,chr2L:1492314..1493570,8,AGG"	"2L,1492462,1492485,-,CCA"	CAACCAGAAGCTTAGACTCA
"CG31928-cds,chr2L:1492314..1493570,9,TGG"	"2L,1492492,1492515,+,TGG"	ACTGAGCCCGACCAGCGATT
"CG31937-cds,chr2L:1729984..1730949,3,TGG"	"2L,1730056,1730079,+,TGG"	TCGACTGCAATGTGGCCCTG
"CG31937-cds,chr2L:1729984..1730949,5,CGG"	"2L,1730097,1730120,+,CGG"	GTCTCGCTGTCGTCGATGCG
"CG31937-cds,chr2L:1729984..1730949,10,CGG"	"2L,1730130,1730153,+,CGG"	TGGATAACTGGTGCCTCGAG
"CG31937-cds,chr2L:1729984..1730949,13,TGG"	"2L,1730159,1730182,+,TGG"	CCGCGCTTTGGCGCTCAGCT
"CG31937-cds,chr2L:1729984..1730949,17,CGG"	"2L,1730194,1730217,+,CGG"	TGAAATTGGTGCTAAGTGCC
"CG31949-cds,chr2L:2300181..2300504,4,CGG"	"2L,2300245,2300268,+,CGG"	GAGTCCCGTGGAAGCAAGAC
"CG31949-cds,chr2L:2300181..2300504,5,CGG"	"2L,2300303,2300326,-,CTG"	CATAAATTGAAGATGAAGTA
"CG31949-cds,chr2L:2300181..2300504,7,CGG"	"2L,2300332,2300355,+,CGG"	AATTCTTCCAGAAACCATAA
"CG31949-cds,chr2L:2300181..2300504,11,TGG"	"2L,2300365,2300388,+,TGG"	CGAGGTTCCGGTCCTATGTT
"CG31949-cds,chr2L:2300181..2300504,14,TGG"	"2L,2300394,2300417,+,TGG"	AGGTGGCTTTGCTAGTCCTT
"CG31950-cds,chr2L:2878593..2878958,2,CGG"	"2L,2878630,2878653,+,CGG"	CCCGCCCGCATGCACACCAC
"CG31950-cds,chr2L:2878593..2878958,3,CGG"	"2L,2878690,2878713,+,CGG"	GAACGATGCCAGTTTGACGC
"CG31950-cds,chr2L:2878593..2878958,7,TGG"	"2L,2878717,2878740,+,TGG"	CAGGAAGCTCCAGAAGTGGC
"CG31950-cds,chr2L:2878593..2878958,10,CGG"	"2L,2878744,2878767,+,CGG"	AGTTCTTCGGATCGTGATTA
"CG31950-cds,chr2L:2878593..2878958,15,CGG"	"2L,2878780,2878803,+,CGG"	GGTGGGATTCTTCAACTGCA
"CG31952-cds,chr2L:3416865..3417410,6,agg"	"2L,3416945,3416968,+,AGG"	ACGAAGGCGGCAGGAGCAGC
"CG31952-cds,chr2L:3416865..3417410,10,cgg"	"2L,3416983,3417006,+,CGG"	GGCAGGAGCAGCAGCCAGTG
"CG31952-cds,chr2L:3416865..3417410,14,agg"	"2L,3417028,3417051,+,AGG"	AGCAGCATCAGCCAAAGAAA
"CG31952-cds,chr2L:3416865..3417410,17,AGG"	"2L,3417087,3417110,+,AGG"	CAAGTGCTGCCATTGCAGCC
"CG31952-cds,chr2L:3416865..3417410,20,AGg"	"2L,3417127,3417150,+,AGG"	AGCCGAATTCACCAAAGAAA
"CG31958-cds,chr2L:3785819..3786292,1,AGG"	"2L,3785034,3785057,+,AGG"	TGAATTGTCTGTTGAAGAGC
"CG31958-cds,chr2L:3785819..3786292,2,TGG"	"2L,3785853,3785876,+,TGG"	CAAGAATATCTATAGTTTAT
"CG31958-cds,chr2L:3785819..3786292,5,AGG"	"2L,3785886,3785909,+,AGG"	CGAAGGTGCCATCACCTCGA
"CG31958-cds,chr2L:3785819..3786292,5,AGG"	"2L,3785097,3785120,+,AGG"	CGAAGGTGCCATCACCTCGA
"CG31958-cds,chr2L:3785819..3786292,6,TGG"	"2L,3785892,3785915,+,TGG"	TGCCATCACCTCGAAGGAAT
"CG31960-cds,chr2L:3785030..3785476,1,AGG"	"2L,3785823,3785846,+,AGG"	TGAATTGTCTGTTGAAGAGC
"CG31960-cds,chr2L:3785030..3785476,2,TGG"	"2L,3785064,3785087,+,TGG"	CAAGAATATCTATAGCTTAT
"CG31960-cds,chr2L:3785030..3785476,5,AGG"	"2L,3785097,3785120,+,AGG"	CGAAGGTGCCATCACCTCGA
"CG31960-cds,chr2L:3785030..3785476,5,AGG"	"2L,3785886,3785909,+,AGG"	CGAAGGTGCCATCACCTCGA
"CG31960-cds,chr2L:3785030..3785476,6,TGG"	"2L,3785103,3785126,+,TGG"	TGCCATCACCTCGAAGGAAT
"CG3262-cds,chr2L:22240240..22240863,3,TGG"	"2L,22240336,22240359,+,TGG"	CTGTAGAGACCTCTGTTATC
"CG3262-cds,chr2L:22240240..22240863,5,AGG"	"2L,22240380,22240403,+,AGG"	GCAATACAACGACTGCTAAA
"CG3262-cds,chr2L:22240240..22240863,10,CGG"	"2L,22240427,22240450,+,CGG"	CCTAGTTATAGATACTCCAC
"CG3262-cds,chr2L:22240240..22240863,13,AGG"	"2L,22240473,22240496,-,CTA"	TCCCAGCATGCACCTATCAC
"CG3262-cds,chr2L:22240240..22240863,17,AGG"	"2L,22240517,22240540,+,AGG"	ACCTCATACTGCAGCTGTTC
"CG3277-cds,chr2L:3313347..3313571,3,TGG"	"2L,3313394,3313417,-,CTG"	GTGCTAGTACGCAATGCCGT
"CG3277-cds,chr2L:3313347..3313571,7,TGG"	"2L,3313444,3313467,+,TGG"	CAATCCCACTCTGATATCCC
"CG3277-cds,chr2L:3313347..3313571,11,CGG"	"2L,3313468,3313491,+,CGG"	CCGGAGCTCGGAAAAGGAAC
"CG3277-cds,chr2L:3313347..3313571,14,CGG"	"2L,3313499,3313522,+,CGG"	GAGTCGCATCGGTATGTTAC
"CG3277-cds,chr2L:3313347..3313571,17,AGG"	"2L,3313536,3313559,+,AGG"	TAGCAATGGAACCCTTAACA
"CG3285-cds,chr2L:3330963..3331056,2,TGG"	"2L,3330991,3331014,-,CTT"	CGCCAATCCGAATTGTCTAT
"CG3285-cds,chr2L:3330963..3331056,5,TGG"	"2L,3331021,3331044,+,TGG"	CAGGATTCGCCACCAGTTTC
"CG3285-cds,chr2L:3330963..3331056,6,CCT"	"2L,3330984,3331007,-,CCT"	CGGTCTTCGCCAATCCGAAT
"CG3285-cds,chr2L:3330963..3331056,9,CCA"	"2L,3331030,3331053,-,CCA"	CCAGTTTCTGGTCACCCTGC
"CG3285-cds,chr2L:3331118..3331347,1,TGG"	"2L,3331119,3331142,+,TGG"	AACATAGCTACCTTCTCCCA
"CG3294-cds,chr2L:4794753..4795571,3,TGG"	"2L,4794806,4794829,+,TGG"	TGCCAAAGAACGTGATAAAC
"CG3294-cds,chr2L:4794753..4795571,7,CGG"	"2L,4794842,4794865,+,CGG"	AAACCAAAGACTTATGCAGC
"CG3294-cds,chr2L:4794753..4795571,10,AGG"	"2L,4794869,4794892,+,AGG"	CCAGAAATGGTCGCAGGAAC
"CG3294-cds,chr2L:4794753..4795571,13,CGG"	"2L,4794907,4794930,+,CGG"	TCCAACGACTAGCCGACGAA
"CG3294-cds,chr2L:4794753..4795571,18,TGG"	"2L,4794934,4794957,+,TGG"	GCCAGTTGGCGGAGGAGTCC
"CG32971-cds,chr2L:14277480..14277917,2,AGG"	"2L,14277544,14277567,+,AGG"	AAGCATGTTGCTCAACTTTG
"CG32971-cds,chr2L:14277480..14277917,3,AGG"	"2L,14277570,14277593,+,AGG"	TCCTTAAATTAGTTTCCCCG
"CG32971-cds,chr2L:14277480..14277917,6,AGG"	"2L,14277628,14277651,+,AGG"	ATTGAATGCTTTTGAAATGC
"CG32971-cds,chr2L:14277480..14277917,8,AGG"	"2L,14277656,14277679,+,AGG"	GCTGGCAATTTCGTTCGCGC
"CG32971-cds,chr2L:14277480..14277917,9,AGG"	"2L,14277691,14277714,+,AGG"	TAAGCTAGTCCATGATGTCA
"CG32982-cds,chr2L:9154659..9154765,4,CGG"	"2L,9154694,9154717,+,CGG"	ATGACAGGACCCATTAAACG
"CG32982-cds,chr2L:9154659..9154765,8,CGG"	"2L,9154719,9154742,+,CGG"	TGCTCTGGCAGCAAAGGGAT
"CG32982-cds,chr2L:9154659..9154765,11,CCT"	"2L,9154662,9154685,-,CCT"	TGCTGGCAGGACGCATTCCG
"CG32982-cds,chr2L:9154659..9154765,13,CCT"	"2L,9154689,9154712,-,CCT"	CCATGACAGGACCCATTAAA
"CG32982-cds,chr2L:9156498..9156594,1,CGG"	"2L,9156524,9156547,+,CGG"	GCACTGCTTCAAAAGAGCCT
"CG32983-cds,chr2L:8865907..8866659,4,AGG"	"2L,8865935,8865958,+,AGG"	ATTGGAAGAGGAAGCAGACG
"CG32983-cds,chr2L:8865907..8866659,5,CGG"	"2L,8865995,8866018,+,CGG"	CGTACTACTGTGTTCCGCAT
"CG32983-cds,chr2L:8865907..8866659,6,CGG"	"2L,8866052,8866075,+,CGG"	AAGCATTGTTAGAATCCTGC
"CG32983-cds,chr2L:8865907..8866659,8,TGG"	"2L,8866094,8866117,+,TGG"	GCTTTTCGCCCTCGCCATCC
"CG32983-cds,chr2L:8865907..8866659,9,CGG"	"2L,8866129,8866152,+,CGG"	GCCTGCCCATCAGTCGCGTT
"CG32984-cds,chr2L:8965134..8965369,2,TGG"	"2L,8965246,8965269,+,TGG"	AAAACAGTATGTCCTGCATG
"CG32984-cds,chr2L:8965134..8965369,4,CGG"	"2L,8965322,8965345,+,CGG"	TTCTATCAGAACATTACCTA
"CG32984-cds,chr2L:8965134..8965369,6,CCC"	"2L,8965148,8965171,-,CCC"	TTTAATGCCGAGTTCACAAA
"CG32984-cds,chr2L:8965134..8965369,9,CCA"	"2L,8965181,8965204,-,CCA"	AAAAACTTCACACGTTGCTC
"CG32984-cds,chr2L:8965134..8965369,11,CCA"	"2L,8965239,8965262,-,CCA"	TTTTAAAACAGTATGTCCTG
"CG32985-cds,chr2L:8962617..8962942,5,CGG"	"2L,8962673,8962696,+,CGG"	AAACTATTTTATGTCGAATC
"CG32985-cds,chr2L:8962617..8962942,6,CGG"	"2L,8962711,8962734,+,CGG"	TTATGTGAATCCCTTTAATG
"CG32985-cds,chr2L:8962617..8962942,7,AGG"	"2L,8962738,8962761,+,AGG"	TTTGAAAATCAATCACCCAA
"CG32985-cds,chr2L:8962617..8962942,8,AGG"	"2L,8962825,8962848,+,AGG"	ATATGTGCTCCATACAAATG
"CG32985-cds,chr2L:8962617..8962942,9,TGG"	"2L,8962895,8962918,+,TGG"	TTTTATCAGAAAATTATTTA
"CG32986-cds,chr2L:8862807..8863679,3,AGG"	"2L,8862874,8862897,+,AGG"	TTTGCCACAGCAGCAAGAGC
"CG32986-cds,chr2L:8862807..8863679,6,AGG"	"2L,8862945,8862968,+,AGG"	GCTTAGCACCCCGTAGATTA
"CG32986-cds,chr2L:8862807..8863679,11,AGG"	"2L,8862974,8862997,+,AGG"	CGTTCGGTTGTGGAAGGCGA
"CG32986-cds,chr2L:8862807..8863679,15,TGG"	"2L,8863001,8863024,+,TGG"	AGAGGACTGGACAACGGAAA
"CG32986-cds,chr2L:8862807..8863679,16,CGG"	"2L,8863029,8863052,+,CGG"	CGTCGAAAATAATATTTGTG
"CG32987-cds,chr2L:8863855..8864628,3,TGG"	"2L,8863923,8863946,+,TGG"	ATCCGCAGCATCTATAACAT
"CG32987-cds,chr2L:8863855..8864628,6,TGG"	"2L,8863949,8863972,+,TGG"	GATCCTTATCGGAATTACGG
"CG32987-cds,chr2L:8863855..8864628,9,AGG"	"2L,8863993,8864016,+,AGG"	TGACCCATATTCACCTGCAG
"CG32987-cds,chr2L:8863855..8864628,10,TGG"	"2L,8864018,8864041,-,CCT"	TCCGTTTCCCTGCTACGTCC
"CG32987-cds,chr2L:8863855..8864628,12,TGG"	"2L,8864095,8864118,+,TGG"	CCTACTACTCTCCCTGTAAG
"CG32988-cds,chr2L:8864904..8865671,6,TGG"	"2L,8864936,8864959,+,TGG"	GGCCTTAGAACCGGAAGACC
"CG32988-cds,chr2L:8864904..8865671,10,GGG"	"2L,8864960,8864983,+,GGG"	GGCGAGCCAGTTCCTGCGGA
"CG32988-cds,chr2L:8864904..8865671,13,CGG"	"2L,8864988,8865011,+,CGG"	AGGTCTTAGTCATCAACGAG
"CG32988-cds,chr2L:8864904..8865671,17,CGG"	"2L,8865012,8865035,+,CGG"	AGTTGCGGGCCTTCATCTTC
"CG32988-cds,chr2L:8864904..8865671,19,TGG"	"2L,8865060,8865083,+,TGG"	GCCTGCTGTCTTCCATTTCG
"CG33003-cds,chr2L:4401120..4401289,7,TGG"	"2L,4401152,4401175,+,TGG"	GTGGGTCTCAGTCTAATCCT
"CG33003-cds,chr2L:4401120..4401289,9,AGG"	"2L,4401181,4401204,+,AGG"	ACGAGTCCAAGCCTATTCTC
"CG33003-cds,chr2L:4401120..4401289,13,AGG"	"2L,4401217,4401240,+,AGG"	CACTGGAGCTGCAAACGATC
"CG33003-cds,chr2L:4401120..4401289,16,CGG"	"2L,4401247,4401270,+,CGG"	TATCTTCAAGGCTCTAAATA
"CG33003-cds,chr2L:4401120..4401289,18,CCA"	"2L,4401135,4401158,-,CCA"	ACTGGGCGCTGGTGGTGGGT
"CG33090-cds,chr2L:14342853..14343370,3,CGG"	"2L,14342897,14342920,+,CGG"	GGACACGCGCTGCAGCTACA
"CG33090-cds,chr2L:14342853..14343370,6,CGG"	"2L,14342921,14342944,+,CGG"	TCTCTATCCTCGCTCCTGGA
"CG33090-cds,chr2L:14342853..14343370,8,AGG"	"2L,14342966,14342989,+,AGG"	AGTCCGTCTGACCTGTCGCC
"CG33090-cds,chr2L:14342853..14343370,10,TGG"	"2L,14343028,14343051,+,TGG"	TACCGTGCGCCGTCTTCGTG
"CG33090-cds,chr2L:14342853..14343370,12,AGG"	"2L,14343053,14343076,+,AGG"	CGTGGAGAATGTTTGCGACC
"CG33116-cds,chr2L:19533809..19533886,6,CCA"	"2L,19533858,19533881,-,CCA"	GATCAATGGGTTCGACAACT
"CG33116-cds,chr2L:19534150..19534218,1,TGG"	"2L,19534180,19534203,+,TGG"	AGTATGTGATGCATCCCTTT
"CG33116-cds,chr2L:19534150..19534218,1,TGG"	"U,8956183,8956206,+,TGG"	AGTATGTGATGCATCCCTTT
"CG33116-cds,chr2L:19534150..19534218,2,GGG"	"2L,19534181,19534204,+,GGG"	GTATGTGATGCATCCCTTTT
"CG33116-cds,chr2L:19534150..19534218,3,TGG"	"U,8956189,8956212,+,TGG"	TGATGCATCCCTTTTGGGAT
"CG33127-cds,chr2L:322131..322985,5,AGG"	"2L,322191,322214,+,AGG"	ACATTCAACACCTGACATTG
"CG33127-cds,chr2L:322131..322985,7,TGG"	"2L,322238,322261,+,TGG"	ATCCAGCCCCTGATTATAGA
"CG33127-cds,chr2L:322131..322985,13,TGG"	"2L,322276,322299,+,TGG"	GGTGGACAATGTGCCCTACC
"CG33127-cds,chr2L:322131..322985,16,CGG"	"2L,322319,322342,+,CGG"	GCCACCTATACCCACTTGTG
"CG33127-cds,chr2L:322131..322985,20,TGG"	"2L,322344,322367,+,TGG"	CATCCATCATTGGCAAACGA
"CG33128-cds,chr2L:1494146..1495363,3,AGG"	"2L,1494204,1494227,+,AGG"	CATCAAGATCCACAAGAACC
"CG33128-cds,chr2L:1494146..1495363,5,AGG"	"2L,1494237,1494260,+,AGG"	CACCCGGCAGCATCGCAAGC
"CG33128-cds,chr2L:1494146..1495363,7,AGG"	"2L,1494273,1494296,+,AGG"	GAAGCTGAAGTACCACCAAC
"CG33128-cds,chr2L:1494146..1495363,8,TGG"	"2L,1494298,1494321,+,TGG"	GTAGTCATCATTTACGACGA
"CG33128-cds,chr2L:1494146..1495363,9,CGG"	"2L,1494325,1494348,-,CCG"	ATTTACATGCAGCCCGACTA
"CG33281-cds,chr2L:3324649..3324881,1,TGG"	"2L,3324650,3324673,+,TGG"	AACATCATTTCGATTTCGTA
"CG33281-cds,chr2L:3324649..3324881,4,TGG"	"2L,3324685,3324708,+,TGG"	ATGGCCATCGTCCAGTTTCC
"CG33281-cds,chr2L:3324649..3324881,5,TGG"	"2L,3324712,3324735,+,TGG"	GTCATCAGAAAATAGTCCTT
"CG33281-cds,chr2L:3324649..3324881,8,CGG"	"2L,3324736,3324759,+,CGG"	TACGGGTCCTTTGACGCCAA
"CG33281-cds,chr2L:3324649..3324881,14,TGG"	"2L,3324769,3324792,+,TGG"	GGTGGCGTCGAATATATGCC
"CG33282-cds,chr2L:3327936..3328005,3,CCA"	"2L,3327939,3327962,-,CCA"	CGTTTTTAAAGAACTCCCTG
"CG33282-cds,chr2L:3327936..3328005,6,CCC"	"2L,3327975,3327998,-,CCC"	GCTATCAGCTCTTGGCCACG
"CG33282-cds,chr2L:3328073..3328302,1,TGG"	"2L,3328074,3328097,+,TGG"	AACATTATTACATTCGGACA
"CG33282-cds,chr2L:3328073..3328302,7,CGG"	"2L,3328121,3328144,+,CGG"	GACTCTGACCAAAATCCAAA
"CG33282-cds,chr2L:3328073..3328302,9,TGG"	"2L,3328168,3328191,+,TGG"	TGAATCTCGCCCAGATTTCC
"CG33298-cds,chr2L:9503792..9504813,2,CGG"	"2L,9503851,9503874,+,CGG"	TCCGCACCGCCCAATCTGAC
"CG33298-cds,chr2L:9503792..9504813,7,CGG"	"2L,9503895,9503918,+,CGG"	TCCGAATGCCAGTGCCAGCT
"CG33298-cds,chr2L:9503792..9504813,8,CGG"	"2L,9503928,9503951,+,CGG"	CCTGATGATGACAACGTCTA
"CG33298-cds,chr2L:9503792..9504813,16,CGG"	"2L,9503955,9503978,+,CGG"	GGGCGGTGTGGCCATGGGTG
"CG33298-cds,chr2L:9503792..9504813,19,AGG"	"2L,9503983,9504006,-,CCG"	GAGCGTACGTATGTCTTTCC
"CG33299-cds,chr2L:9656720..9657226,5,CGG"	"2L,9656767,9656790,+,CGG"	GAAGGATATGGCGATGGTTA
"CG33299-cds,chr2L:9656720..9657226,11,CGG"	"2L,9656791,9656814,+,CGG"	TACGGCGGAAGCGGAGGCGG
"CG33299-cds,chr2L:9656720..9657226,15,CGG"	"2L,9656815,9656838,+,CGG"	AGTGGATCACTAGGCAGCGG
"CG33299-cds,chr2L:9656720..9657226,19,CGG"	"2L,9656862,9656885,+,CGG"	CCACACACCCACCACGTACT
"CG33299-cds,chr2L:9656720..9657226,21,AGG"	"2L,9656901,9656924,+,AGG"	GCCGGTGCATGTGATCGAAA
"CG33301-cds,chr2L:10049616..10050642,3,GGG"	"2L,10049641,10049664,+,GGG"	GTATTTGCAGCCCAGACTAA
"CG33301-cds,chr2L:10049616..10050642,6,AGG"	"2L,10049668,10049691,+,AGG"	CTGCCAGGATGACCGGCTGC
"CG33301-cds,chr2L:10049616..10050642,9,CGG"	"2L,10049698,10049721,+,CGG"	AATCTGGGCCAAGCCAGCGA
"CG33301-cds,chr2L:10049616..10050642,14,TGG"	"2L,10049743,10049766,+,TGG"	CGTGATGACCCGCATCTATG
"CG33301-cds,chr2L:10049616..10050642,18,CGG"	"2L,10049767,10049790,+,CGG"	CTATCAGCTGGGCGATGGAT
"CG33308-cds,chr2L:14802438..14802971,3,TGG"	"2L,14802502,14802525,+,TGG"	CGATATTAGTAGCAGTTCTC
"CG33308-cds,chr2L:14802438..14802971,5,CGG"	"2L,14802529,14802552,+,CGG"	TCAGCCAAATTTAAGCACTT
"CG33308-cds,chr2L:14802438..14802971,7,AGG"	"2L,14802664,14802687,+,AGG"	ATATGATACGATCGAAATGA
"CG33308-cds,chr2L:14802438..14802971,8,TGG"	"2L,14802688,14802711,+,TGG"	TGAGAATATCCAAAAATCCC
"CG33308-cds,chr2L:14802438..14802971,11,TGG"	"2L,14802718,14802741,+,TGG"	TAGTCGGCAAGCGGAAGCAG
"CG33309-cds,chr2L:14810873..14812585,4,TGG"	"2L,14810935,14810958,+,TGG"	CCCACTTGCAATGTAAGCCA
"CG33309-cds,chr2L:14810873..14812585,6,TGG"	"2L,14810962,14810985,+,TGG"	GGTCGAAAGAAATCGCTGAC
"CG33309-cds,chr2L:14810873..14812585,7,AGG"	"2L,14811009,14811032,+,AGG"	CAAAAACTATAAACTTAGCG
"CG33309-cds,chr2L:14810873..14812585,10,TGG"	"2L,14811049,14811072,-,CTT"	AATTGCCATAGTCAAACTAT
"CG33309-cds,chr2L:14810873..14812585,11,AGG"	"2L,14811074,14811097,+,AGG"	GCGTACAGAAAAAACACATC
"CG33310-cds,chr2L:15026882..15029512,2,AGG"	"2L,15026956,15026979,+,AGG"	AAAGACGACGTTAATACAAG
"CG33310-cds,chr2L:15026882..15029512,3,AGG"	"2L,15027036,15027059,+,AGG"	AAGTCTTCAGCAAGCTCCTA
"CG33310-cds,chr2L:15026882..15029512,4,CGG"	"2L,15027069,15027092,+,CGG"	ACCGAAAAAGTTATCAATTT
"CG33310-cds,chr2L:15026882..15029512,6,AGG"	"2L,15027121,15027144,+,AGG"	GTCAAAGAAAATGAAGAGCC
"CG33310-cds,chr2L:15026882..15029512,7,TGG"	"2L,15027154,15027177,+,TGG"	CAATTTGAAAAAGAATCTAT
"CG3345-cds,chr2L:269192..269389,4,CGG"	"2L,269220,269243,+,CGG"	AAATAAGGTGTCCGGAAACC
"CG3345-cds,chr2L:269192..269389,5,TGG"	"2L,269248,269271,-,CTA"	AAGATGATCTCCTACAAGAC
"CG3345-cds,chr2L:269192..269389,6,CGG"	"2L,269275,269298,+,CGG"	CTACCCATCAACAGTCTACC
"CG3345-cds,chr2L:269192..269389,9,CGG"	"2L,269326,269349,+,CGG"	CTGCCAATGCTCAAATGTCC
"CG3345-cds,chr2L:269192..269389,11,CGG"	"2L,269359,269382,+,CGG"	ATATTCTCCAAGAACAAGAT
"CG3347-cds,chr2L:3269913..3269986,1,AGG"	"2L,3269917,3269940,+,AGG"	CGATACTGCAGTATCCTCCA
"CG3347-cds,chr2L:3269913..3269986,2,TGG"	"2L,3269954,3269977,+,TGG"	TGTCGCCAGAGCCACATCAA
"CG3347-cds,chr2L:3269913..3269986,3,CCG"	"2L,3269916,3269939,-,CCG"	ATACTGCAGTATCCTCCAAG
"CG3347-cds,chr2L:3269913..3269986,6,CCA"	"2L,3269959,3269982,-,CCA"	GAGCCACATCAATGGATTTA
"CG3347-cds,chr2L:3270044..3270794,1,TGG"	"2L,3270045,3270068,+,TGG"	GCTGTGACAATTGCAACGAG
"CG33552-cds,chr2L:16682619..16683092,3,AGG"	"2L,16682680,16682703,+,AGG"	GCGAAAACGGAACAAAGAAA
"CG33552-cds,chr2L:16682619..16683092,5,TGG"	"2L,16682743,16682766,+,TGG"	AATTGATCTGCGACTGCAAC
"CG33552-cds,chr2L:16682619..16683092,7,AGG"	"2L,16682767,16682790,+,AGG"	CAAGGAGAAGAACATAACGA
"CG33552-cds,chr2L:16682619..16683092,10,AGG"	"2L,16682794,16682817,+,AGG"	GCGACTGAGGCTAGCGGCGC
"CG33552-cds,chr2L:16682619..16683092,12,TGG"	"2L,16682877,16682900,+,TGG"	ACAAGTGCTACATTTGCAAA
"CG3355-cds,chr2L:4651490..4651688,5,TGG"	"2L,4651578,4651601,+,TGG"	CGCCCAGCAATTCGCCGACG
"CG3355-cds,chr2L:4651490..4651688,8,CCT"	"2L,4651503,4651526,+,TGG"	GGCCCTGCCGCTCCTGCTGC
"CG3355-cds,chr2L:4651490..4651688,13,CCT"	"2L,4651533,4651556,-,CCT"	CAGTTTGGCCCAGTACCAGT
"CG3355-cds,chr2L:4651490..4651688,17,CCC"	"2L,4651564,4651587,-,CCC"	CACCAAACCCTCGCCCAGCA
"CG3355-cds,chr2L:4651490..4651688,25,CCG"	"2L,4651592,4651615,-,CCG"	ACGTGGTGGATGTGGTCGAT
"CG33640-cds,chr2L:13527841..13528221,2,CGG"	"2L,13527950,13527973,+,CGG"	CCTGTTCCTGTCCCAAAGTG
"CG33640-cds,chr2L:13527841..13528221,6,TGG"	"2L,13527987,13528010,+,TGG"	GGCAATCGCAGTTATCTATC
"CG33640-cds,chr2L:13527841..13528221,8,TGG"	"2L,13528040,13528063,+,TGG"	TCTAACATTGACTTCATCGA
"CG33640-cds,chr2L:13527841..13528221,9,CGG"	"2L,13528064,13528087,+,CGG"	CATAACGCGTCCTCAGCGAC
"CG33640-cds,chr2L:13527841..13528221,10,CGG"	"2L,13528103,13528126,+,CGG"	TGTTCAGCTCAATTTTTGTT
"CG33641-cds,chr2L:13529042..13529431,4,AGG"	"2L,13529087,13529110,+,AGG"	TGGCTAAATGTGAAAATCGC
"CG33641-cds,chr2L:13529042..13529431,6,AGG"	"2L,13529127,13529150,+,AGG"	TGAGTTTGCGATCAAGTATA
"CG33641-cds,chr2L:13529042..13529431,7,TGG"	"2L,13529151,13529174,+,TGG"	GCCAGACATTTTCGAAAAAA
"CG33641-cds,chr2L:13529042..13529431,8,AGG"	"2L,13529214,13529237,+,AGG"	CGTCGAGATGAAACTGAAAA
"CG33641-cds,chr2L:13529042..13529431,9,TGG"	"2L,13529247,13529270,+,TGG"	TTTGAATGTTCGCGCTATAA
"CG33642-cds,chr2L:13529975..13530376,3,AGG"	"2L,13530024,13530047,+,AGG"	CCACATTTGCCTAAAGTGTG
"CG33642-cds,chr2L:13529975..13530376,5,CGG"	"2L,13530125,13530148,+,CGG"	GAATCGTCAATCTGAACAAT
"CG33642-cds,chr2L:13529975..13530376,7,TGG"	"2L,13530165,13530188,+,TGG"	GATGATTGTGAAGTCAGATG
"CG33642-cds,chr2L:13529975..13530376,9,TGG"	"2L,13530192,13530215,+,TGG"	TATATTAATGCACACAACCA
"CG33642-cds,chr2L:13529975..13530376,11,TGG"	"2L,13530238,13530261,+,TGG"	AAGAAAATAAAGCTATATGA
"CG33643-cds,chr2L:13531074..13531451,2,TGG"	"2L,13531180,13531203,+,TGG"	TACTAAGACCATCGAAACTT
"CG33643-cds,chr2L:13531074..13531451,4,TGG"	"2L,13531250,13531273,+,TGG"	ATGTTGCTAAATCGTGAAGT
"CG33643-cds,chr2L:13531074..13531451,5,TGG"	"2L,13531276,13531299,+,TGG"	ATTCGATGCTCGAAACGTAC
"CG33643-cds,chr2L:13531074..13531451,8,AGG"	"2L,13531319,13531342,+,AGG"	CAAGAAATGAAGTTATACGA
"CG33643-cds,chr2L:13531074..13531451,9,TGG"	"2L,13531345,13531368,+,TGG"	ATTAGATGCCTGCCTCCTAC
"CG33644-cds,chr2L:13532085..13532408,2,AGG"	"2L,13532200,13532223,+,AGG"	TGAATTTTCGTTAAGAAAAG
"CG33644-cds,chr2L:13532085..13532408,4,AGG"	"2L,13532243,13532266,+,AGG"	TACGTATTTTCCTTTAAACA
"CG33644-cds,chr2L:13532085..13532408,5,TGG"	"2L,13532272,13532295,+,TGG"	CATAATCAACTACACTGCAA
"CG33644-cds,chr2L:13532085..13532408,7,CCT"	"2L,13532091,13532114,-,CCT"	CTATGACACAAATTGAGTGT
"CG33644-cds,chr2L:13532085..13532408,9,CCA"	"2L,13532126,13532149,-,CCA"	GAGTATGTGCAAAACTTTAG
"CG33645-cds,chr2L:13532872..13533213,2,AGG"	"2L,13532942,13532965,+,AGG"	GTATGAAAAATTCGAGTGTA
"CG33645-cds,chr2L:13532872..13533213,4,TGG"	"2L,13532972,13532995,+,TGG"	AGTGGACAATCGCACCTATA
"CG33645-cds,chr2L:13532872..13533213,5,TGG"	"2L,13533029,13533052,+,TGG"	TATTACCGTGCATGCCGCTC
"CG33645-cds,chr2L:13532872..13533213,7,TGG"	"2L,13533087,13533110,+,TGG"	TTATATGATGTTCAGTTTAA
"CG33645-cds,chr2L:13532872..13533213,8,CCA"	"2L,13532972,13532995,+,TGG"	AGTGGACAATCGCACCTATA
"CG33648-cds,chr2L:14525043..14525186,3,CCA"	"2L,14525052,14525075,-,CCA"	ACATCAAATGTTCGTCTTCT
"CG33648-cds,chr2L:14525043..14525186,4,CCG"	"2L,14525104,14525127,-,CCG"	TATTAAATCGGTGAATAGGA
"CG33648-cds,chr2L:14525043..14525186,5,CCA"	"2L,14525151,14525174,-,CCA"	GACTGTTAATATTGCCCCTT
"CG33648-cds,chr2L:14525243..14525413,1,TGG"	"2L,14525251,14525274,+,TGG"	GCCCTATACAAGCGATATAA
"CG33648-cds,chr2L:14525243..14525413,2,TGG"	"2L,14525283,14525306,+,TGG"	ATTTCTCTACAACGTTTCTG
"CG33679-cds,chr2L:15058303..15058668,3,TGG"	"2L,15058413,15058436,+,TGG"	GAATGCCGACTAAAAGTGCT
"CG33679-cds,chr2L:15058303..15058668,8,AGG"	"2L,15058471,15058494,+,AGG"	TTCTGAAACTGCCAATAAAT
"CG33679-cds,chr2L:15058303..15058668,10,CGG"	"2L,15058498,15058521,+,CGG"	TCGTGAGATTCATCACTTAC
"CG33679-cds,chr2L:15058303..15058668,12,AGG"	"2L,15058541,15058564,+,AGG"	GTTTCTATTTAATGTTTCCG
"CG33679-cds,chr2L:15058303..15058668,14,CCT"	"2L,15058310,15058333,-,CCT"	CTTGTGGATCAGCTTACTTT
"CG33695-cds,chr2L:11278755..11279463,1,AGG"	"2L,11278763,11278786,+,AGG"	CCGCCAGGCGCTGAAGAAGA
"CG33695-cds,chr2L:11278755..11279463,4,AGG"	"2L,11278811,11278834,+,AGG"	CAAGCAAGTGCCCGTCCAGC
"CG33695-cds,chr2L:11278755..11279463,5,TGG"	"2L,11278919,11278942,+,TGG"	AATCGTGCAGCACGTACAGC
"CG33695-cds,chr2L:11278755..11279463,7,CGG"	"2L,11278973,11278996,+,CGG"	ACAGTCTAATACAACTACGA
"CG33695-cds,chr2L:11278755..11279463,10,AGG"	"2L,11279015,11279038,+,AGG"	GCAGTACCAGCAGATGCAGA
"CG33995-cds,chr2L:5044608..5044689,2,TGG"	"2L,5044638,5044661,-,CCT"	CCTACAGCCACAAATATCCA
"CG33995-cds,chr2L:5044608..5044689,7,CCG"	"2L,5044610,5044633,-,CCG"	TACATAATCATACGGGGGAA
"CG33995-cds,chr2L:5044608..5044689,8,CCT"	"2L,5044641,5044664,+,TGG"	CCTACAGCCACAAATATCCA
"CG33995-cds,chr2L:5045822..5045925,1,CGG"	"2L,5045835,5045858,+,CGG"	CAGTTGAACAAGTTCTCCTG
"CG33995-cds,chr2L:5045822..5045925,3,CGG"	"2L,5045884,5045907,+,CGG"	TCTACTTAGTGCATCCTTGT
"CG34007-cds,chr2L:20495106..20495238,3,TGG"	"2L,20495140,20495163,+,TGG"	GCGGAAACATCCCACCATTC
"CG34007-cds,chr2L:20495106..20495238,7,CCA"	"2L,20495204,20495227,-,CCA"	CAGCGTTCAATAACTCTATC
"CG34007-cds,chr2L:20495297..20495448,1,AGG"	"2L,20495300,20495323,+,AGG"	CTACAGTCAACGAACTGGCC
"CG34007-cds,chr2L:20495297..20495448,5,TGG"	"2L,20495385,20495408,+,TGG"	GCCTGCTTCACCAGTCAAAT
"CG34007-cds,chr2L:20495297..20495448,6,AGG"	"2L,20495420,20495443,+,AGG"	CTTCACCATCGAACTGAACC
"CG34011-cds,chr2L:5716960..5717034,5,CCT"	"2L,5717009,5717032,-,CCT"	GGTCACTTGCATCGCAGCCA
"CG34011-cds,chr2L:5717089..5717221,1,TGG"	"2L,5717089,5717112,+,TGG"	TAAAAAACACCATCTTCATG
"CG34011-cds,chr2L:5717089..5717221,3,TGG"	"2L,5717138,5717161,-,CCT"	GTATTTCTTCATCAACATTC
"CG34011-cds,chr2L:5717089..5717221,4,AGG"	"2L,5717164,5717187,+,AGG"	AAACCTATTACAAAACCAGC
"CG34011-cds,chr2L:5717089..5717221,6,TGG"	"2L,5717188,5717211,+,TGG"	TTGTTAAGGAGTCTGTCACC
"CG34106-cds,chr2L:17171480..17171848,5,TGG"	"2L,17171540,17171563,+,TGG"	TCGAGGAGACACGGCGCCAT
"CG34106-cds,chr2L:17171480..17171848,10,CGG"	"2L,17171565,17171588,+,CGG"	GGAGCGGTGCTCTTGGTTTC
"CG34106-cds,chr2L:17171480..17171848,13,AGG"	"2L,17171591,17171614,+,AGG"	CCCAAAGGAATATGGCATCA
"CG34106-cds,chr2L:17171480..17171848,15,CGG"	"2L,17171629,17171652,+,CGG"	AAGGAGAGTCTTGAAAAATA
"CG34106-cds,chr2L:17171480..17171848,16,AGG"	"2L,17171660,17171683,+,AGG"	ACTACGAGTTCTATGCCAAT
"CG34109-cds,chr2L:10101188..10101251,1,CGG"	"Uextra,5171553,5171576,+,CGG"	CTTCCTAATCGTTGTGCCTA
"CG34109-cds,chr2L:10101188..10101251,2,CCG"	"2L,10101190,10101213,-,CCG"	GGCGTGGTCTTCCTAATCGT
"CG34109-cds,chr2L:10101188..10101251,3,CCT"	"Uextra,5171556,5171579,-,CCT"	AATCGTTGTGCCTACGGCGA
"CG34109-cds,chr2L:10101188..10101251,3,CCT"	"2L,10101204,10101227,-,CCT"	AATCGTTGTGCCTACGGCGA
"CG34109-cds,chr2L:10101188..10101251,4,CCT"	"Uextra,5171569,5171592,-,CCT"	ACGGCGAATTTTGAACGTGA
"CG34124-cds,chr2L:4958478..4958572,6,CCT"	"2L,4958544,4958567,-,CCT"	TTCCGCGTGATATCGTCAGT
"CG34124-cds,chr2L:4958630..4958792,1,TGG"	"2L,4958647,4958670,+,TGG"	TTGTAAGAAGCTGTTTAATT
"CG34124-cds,chr2L:4958630..4958792,3,TGG"	"2L,4958671,4958694,+,TGG"	CCTTGTGGATTCAGACACGC
"CG34124-cds,chr2L:4958630..4958792,5,AGG"	"2L,4958719,4958742,+,AGG"	CTACTTTAGCATTTCGCGCC
"CG34124-cds,chr2L:4958630..4958792,8,CGG"	"2L,4958747,4958770,+,CGG"	TCCTTTCAGGAAACGGTCTA
"CG34125-cds,chr2L:4965736..4965822,3,CGG"	"2L,4965780,4965803,-,CCC"	GCTTACGACTATCGCCATTC
"CG34125-cds,chr2L:4965736..4965822,5,CCA"	"2L,4965744,4965767,-,CCA"	TCAAAAGCAGGTCCACCAAG
"CG34125-cds,chr2L:4965736..4965822,8,CCC"	"2L,4965780,4965803,-,CCC"	GCTTACGACTATCGCCATTC
"CG34125-cds,chr2L:4965882..4966274,1,CGG"	"2L,4965899,4965922,+,CGG"	TATGAAGAAAGCCAGCGAAA
"CG34125-cds,chr2L:4965882..4966274,5,TGG"	"2L,4965923,4965946,+,TGG"	GGCACCGGTGCTGGTGCCTA
"CG34126-cds,chr2L:4983714..4983915,5,TGG"	"2L,4983770,4983793,+,TGG"	CGAGCTCTCGAATCTGGAGT
"CG34126-cds,chr2L:4983714..4983915,8,TGG"	"2L,4983797,4983820,+,TGG"	ACGGGTGCTCACCGAGCTGC
"CG34126-cds,chr2L:4983714..4983915,10,TGG"	"2L,4983832,4983855,+,TGG"	GGCTGCGCCTCACATCCGCC
"CG34126-cds,chr2L:4983714..4983915,12,TGG"	"2L,4983862,4983885,+,TGG"	ATGTCTCCTTCCGGATTAGT
"CG34126-cds,chr2L:4983714..4983915,13,CCT"	"2L,4983725,4983748,-,CCT"	ATCTTCGGACAAAATTAATC
"CG34132-cds,chr2L:7885649..7885804,4,AGG"	"2L,7885701,7885724,+,AGG"	GATTGCTGTTGCGAATGCCC
"CG34132-cds,chr2L:7885649..7885804,5,CGG"	"2L,7885755,7885778,+,CGG"	CAAAAAATGTGTCAATAAGC
"CG34132-cds,chr2L:7885649..7885804,7,CCA"	"2L,7885686,7885709,-,CCA"	GGTTAAGCAACAGATTGCTG
"CG34132-cds,chr2L:7885649..7885804,8,CCC"	"2L,7885718,7885741,-,CCC"	AGGAATTGCTCACGCAAATG
"CG34132-cds,chr2L:7885649..7885804,10,CCG"	"2L,7885742,7885765,-,CCG"	AAAAGTGCTTCAAAAAATGT
"CG34136-cds,chr2L:21097189..21097278,4,CCC"	"2L,21097194,21097217,-,CCC"	AACTTTTTGGCTGTCGTTTC
"CG34136-cds,chr2L:21097189..21097278,8,CCT"	"2L,21097229,21097252,+,AAG"	TGCATTCTTCGCTTGGGCAA
"CG34136-cds,chr2L:21098584..21098727,1,TGG"	"2L,21098593,21098616,+,TGG"	TGATGCCGAAAGTGCCTCAA
"CG34136-cds,chr2L:21098584..21098727,2,TGG"	"2L,21098675,21098698,+,TGG"	AGTCCCTACAGCGCCACGAC
"CG34136-cds,chr2L:21098584..21098727,4,CCA"	"2L,21098585,21098608,-,CCA"	ACAATTGATGCCGAAAGTGC
"CG34137-cds,chr2L:22151826..22152566,2,TGG"	"2L,22151897,22151920,+,TGG"	ACATTAAACGCAGCCTGCTT
"CG34137-cds,chr2L:22151826..22152566,6,TGG"	"2L,22151950,22151973,+,TGG"	TCTAGAAACCATATCTCGCC
"CG34137-cds,chr2L:22151826..22152566,9,CGG"	"2L,22151982,22152005,+,CGG"	GACACGAGCGACGCCAGCTT
"CG34137-cds,chr2L:22151826..22152566,11,TGG"	"2L,22152022,22152045,+,TGG"	CCAGGCGCGAATTACTGAGT
"CG34137-cds,chr2L:22151826..22152566,13,AGG"	"2L,22152058,22152081,-,CTC"	CAGTCCGACACCCACAGCCG
"CG34160-cds,chr2L:10579997..10580195,4,GGG"	"2L,10580024,10580047,+,GGG"	ATGCAGTTCAGCACTGCCAT
"CG34160-cds,chr2L:10579997..10580195,6,TGG"	"2L,10580083,10580106,+,TGG"	ACGATTATTGTGCCGTGAGT
"CG34160-cds,chr2L:10579997..10580195,10,GGG"	"2L,10580107,10580130,+,GGG"	ACGTGACGGGAAAACTCCCC
"CG34160-cds,chr2L:10579997..10580195,13,AGG"	"2L,10580146,10580169,+,AGG"	AAATCTAACGCTTCAAGAGC
"CG34160-cds,chr2L:10579997..10580195,17,CCT"	"2L,10580001,10580024,+,GGG"	CTTCCCGAGGCCGACATCCT
"CG34162-cds,chr2L:11531962..11532179,2,TGG"	"2L,11532015,11532038,-,CTC"	GCCAGAAGTACACTGAGTTG
"CG34162-cds,chr2L:11531962..11532179,4,TGG"	"2L,11532093,11532116,+,TGG"	CTACCAACGATGTCAATTTA
"CG34162-cds,chr2L:11531962..11532179,5,TGG"	"2L,11532119,11532142,+,TGG"	AATAAGTGCTTTCTTATTGA
"CG34162-cds,chr2L:11531962..11532179,6,TGG"	"2L,11532143,11532166,+,TGG"	GCACTTAAGCGTGCTTTTCA
"CG34162-cds,chr2L:11531962..11532179,7,CCA"	"2L,11531976,11531999,-,CCA"	AGGGAATCATTCAGAAATGC
"CG34163-cds,chr2L:11988387..11988635,3,AGG"	"2L,11988454,11988477,+,AGG"	CGCTTTGCATCGCAAGCAAA
"CG34163-cds,chr2L:11988387..11988635,4,CGG"	"2L,11988502,11988525,+,CGG"	ACAAGAAATATTACTGAAAT
"CG34163-cds,chr2L:11988387..11988635,7,TGG"	"2L,11988532,11988555,-,CTA"	TCTGGAATATTATGAGATTC
"CG34163-cds,chr2L:11988387..11988635,8,CGG"	"2L,11988557,11988580,+,CGG"	GCAGAAATCGAACGACTCAA
"CG34163-cds,chr2L:11988387..11988635,10,AGG"	"2L,11988604,11988627,+,AGG"	CGCTGATAAGCTGAAGCAAC
"CG34164-cds,chr2L:12057893..12058213,3,TGG"	"2L,12057933,12057956,+,TGG"	CGATGGACTGCAAAAAATTC
"CG34164-cds,chr2L:12057893..12058213,5,TGG"	"2L,12057961,12057984,+,TGG"	TCTCTCAAGGAACCCATTCT
"CG34164-cds,chr2L:12057893..12058213,7,TGG"	"2L,12058014,12058037,+,TGG"	GCAGAGTCCACCCATCGAAC
"CG34164-cds,chr2L:12057893..12058213,8,CGG"	"2L,12058077,12058100,+,CGG"	AGTGCACGCCACCATGATGC
"CG34164-cds,chr2L:12057893..12058213,11,CGG"	"2L,12058105,12058128,+,CGG"	TTGCCCACGCCGGAGGCAAT
"CG34165-cds,chr2L:14713932..14714219,4,AGG"	"2L,14713977,14714000,+,AGG"	GTCCGTTTGGTCAAATTATT
"CG34165-cds,chr2L:14713932..14714219,10,tgg"	"2L,14714039,14714062,+,TGG"	CAGCAGCAGCAAAGCGGCTT
"CG34165-cds,chr2L:14713932..14714219,17,AGG"	"2L,14714087,14714110,+,AGG"	GAGGAGGGTGTCATCTTCAG
"CG34165-cds,chr2L:14713932..14714219,22,agg"	"2L,14714119,14714142,+,AGG"	CGGCGGAGTGGAGTTCTTCC
"CG34165-cds,chr2L:14713932..14714219,25,tgg"	"2L,14714147,14714170,+,TGG"	CAGCAGCAGCAGCAAGGCGG
"CG34166-cds,chr2L:14743382..14743618,4,AGG"	"2L,14743413,14743436,+,AGG"	TGCCGCTGGCTATGGACAAC
"CG34166-cds,chr2L:14743382..14743618,11,TGG"	"2L,14743438,14743461,+,TGG"	GGACACGGCCAGGGTGGACG
"CG34166-cds,chr2L:14743382..14743618,15,TGG"	"2L,14743462,14743485,+,TGG"	CAGCAAGGATTCGGACAAGG
"CG34166-cds,chr2L:14743382..14743618,19,AGG"	"2L,14743488,14743511,+,AGG"	TGGCCAACAAGGATTCGGAC
"CG34166-cds,chr2L:14743382..14743618,22,CGG"	"2L,14743528,14743551,+,CGG"	GGATTCGGACAGGGTGGACA
"CG34169-cds,chr2L:17173597..17173971,2,TGG"	"2L,17173631,17173654,+,TGG"	GCTAAAGCACTTCCGCGTTG
"CG34169-cds,chr2L:17173597..17173971,3,TGG"	"2L,17173663,17173686,+,TGG"	TTGATAAGACTCGCATTACC
"CG34169-cds,chr2L:17173597..17173971,6,AGG"	"2L,17173699,17173722,+,AGG"	CCTGGTTTGCAGATGCCCAA
"CG34169-cds,chr2L:17173597..17173971,8,AGG"	"2L,17173741,17173764,+,AGG"	CGTCCATTTACGCCGAAAGT
"CG34169-cds,chr2L:17173597..17173971,11,TGG"	"2L,17173767,17173790,+,TGG"	ACATACGGAGATAAAATGTA
"CG34171-cds,chr2L:18378626..18378852,2,TGG"	"2L,18378720,18378743,+,TGG"	TAGCCATTTGAGTTCGTATC
"CG34171-cds,chr2L:18378626..18378852,4,TGG"	"2L,18378757,18378780,+,TGG"	CGCAAATATATTCACACTCC
"CG34171-cds,chr2L:18378626..18378852,6,CCT"	"2L,18378670,18378693,-,CCT"	AAAAATATTACCACGATTAA
"CG34171-cds,chr2L:18378626..18378852,8,CCA"	"2L,18378699,18378722,-,CCA"	TTATCACGAGCCCACCTATA
"CG34171-cds,chr2L:18378626..18378852,12,CCA"	"2L,18378723,18378746,-,CCA"	TTTGAGTTCGTATCTGGTAT
"CG34174-cds,chr2L:2214312..2214384,2,CCA"	"2L,2214315,2214338,-,CCA"	AAGCGAATAAAACGCCGCAA
"CG34174-cds,chr2L:2214312..2214384,4,CCG"	"2L,2214350,2214373,-,CCG"	AATATAAATGGTTCCTTCAC
"CG34174-cds,chr2L:2214438..2214884,1,TGG"	"2L,2214486,2214509,+,TGG"	AGCCACCTGCAAAACCAGAT
"CG34174-cds,chr2L:2214438..2214884,2,AGG"	"2L,2214510,2214533,+,AGG"	AACAATAGTCAAACAACTCC
"CG34174-cds,chr2L:2214438..2214884,4,TGG"	"2L,2214534,2214557,+,TGG"	TAACTACGCTAAATGGCAGC
"CG34175-cds,chr2L:3398135..3398395,2,CGG"	"2L,3398169,3398192,+,CGG"	AACTCCACCCAGCTGCTGCA
"CG34175-cds,chr2L:3398135..3398395,3,CGG"	"2L,3398208,3398231,+,CGG"	CGATTGCCCGCCGTGCTCAC
"CG34175-cds,chr2L:3398135..3398395,7,AGG"	"2L,3398244,3398267,+,AGG"	GGAGCCTCGACCCGTTCACG
"CG34175-cds,chr2L:3398135..3398395,10,AGG"	"2L,3398271,3398294,+,AGG"	CAACCCGGGTGTGCCGAAGA
"CG34175-cds,chr2L:3398135..3398395,12,AGG"	"2L,3398322,3398345,+,AGG"	TTGCAAAGAAGCCCCCAAAA
"CG34176-cds,chr2L:4004131..4004382,3,TGG"	"2L,4004157,4004180,+,TGG"	GGCGGACCGCCTCATCGTCG
"CG34176-cds,chr2L:4004131..4004382,5,TGG"	"2L,4004191,4004214,+,TGG"	AGGTACAGATTGCACCACCA
"CG34176-cds,chr2L:4004131..4004382,6,TGG"	"2L,4004228,4004251,+,TGG"	CCGCCCACCACCCCAAGTTG
"CG34176-cds,chr2L:4004131..4004382,9,TGG"	"2L,4004267,4004290,+,TGG"	TCCGCCACCGCCACCAGTCA
"CG34176-cds,chr2L:4004131..4004382,13,CCA"	"2L,4004133,4004156,-,CCA"	CCACCACCCCACGATCATTG
"CG34177-cds,chr2L:4433960..4434056,3,CGG"	"2L,4433994,4434017,+,CGG"	CCTATGGATCCTTTTCGCCG
"CG34177-cds,chr2L:4433960..4434056,9,CCG"	"2L,4433963,4433986,-,CCG"	CGCGGACTAGTGTCCTTTTG
"CG34177-cds,chr2L:4433960..4434056,11,CCT"	"2L,4433994,4434017,-,CCT"	ATGGATCCTTTTCGCCGCGG
"CG34177-cds,chr2L:4433960..4434056,14,CCA"	"2L,4434018,4434041,-,CCA"	GTCGGCGGAATGGGAGGACA
"CG34177-cds,chr2L:4434115..4434238,1,CGG"	"2L,4434121,4434144,+,CGG"	TGGTAAGTGCACCATCAACC
"CG34178-cds,chr2L:4434467..4434569,5,CGG"	"2L,4434538,4434561,+,CGG"	AATTTTTCCCTCTACAACTA
"CG34178-cds,chr2L:4434467..4434569,8,CCA"	"2L,4434478,4434501,-,CCA"	GAGACTTTTATTATTTATGG
"CG34178-cds,chr2L:4434467..4434569,9,CCC"	"2L,4434525,4434548,-,CCC"	AGCTTTCGCTAATTTTTCCC
"CG34178-cds,chr2L:4434621..4434753,1,CGG"	"2L,4434638,4434661,+,CGG"	TTCTCGATATTGACTCAACG
"CG34178-cds,chr2L:4434621..4434753,4,TGG"	"2L,4434703,4434726,-,CCC"	TGCACGACAATTTTATGCAT
"CG34180-cds,chr2L:6060544..6060614,5,AGG"	"2L,6060590,6060613,+,AGG"	TCCGGCGCATTCCGATGCCA
"CG34180-cds,chr2L:6060668..6060827,1,AGG"	"2L,6060673,6060696,+,AGG"	GTTCATCCCCGCTCGATGCG
"CG34180-cds,chr2L:6060668..6060827,5,TGG"	"2L,6060701,6060724,+,TGG"	CCTGGAGTGGGTCAACAGAT
"CG34180-cds,chr2L:6060668..6060827,7,CGG"	"2L,6060745,6060768,-,CTT"	TCCACCAGACTATGCGAAAC
"CG34180-cds,chr2L:6060668..6060827,10,CCC"	"2L,6060679,6060702,-,CCC"	CGCTCGATGCGAGGAGCAGC
"CG34181-cds,chr2L:9367706..9368317,5,AGG"	"2L,9367755,9367778,-,CTA"	CTTTTTTTTTGCTCAACCGC
"CG34181-cds,chr2L:9367706..9368317,7,TGG"	"2L,9367785,9367808,+,TGG"	CTGTTCGCCGGCTCCAAATT
"CG34181-cds,chr2L:9367706..9368317,11,TGG"	"2L,9367826,9367849,+,TGG"	GTGCCACGTTGTGTTTCCTG
"CG34181-cds,chr2L:9367706..9368317,13,TGG"	"2L,9367874,9367897,+,TGG"	TTATGCACATGTCCCGCTTC
"CG34181-cds,chr2L:9367706..9368317,15,TGG"	"2L,9367911,9367934,+,TGG"	GATTGTGGCCTCCATTTTCC
"CG3430-cds,chr2L:6957098..6958287,3,AGG"	"2L,6957150,6957173,+,AGG"	AGCGGACAGCGCTGCACTCA
"CG3430-cds,chr2L:6957098..6958287,5,TGG"	"2L,6957176,6957199,+,TGG"	TGCTCAAGGATCCCAGTCGT
"CG3430-cds,chr2L:6957098..6958287,6,AGG"	"2L,6957219,6957242,-,CTA"	CACGCCTCTTCACAAGCTGA
"CG3430-cds,chr2L:6957098..6958287,8,TGG"	"2L,6957247,6957270,+,TGG"	CAGACTCTGGTGCGCTTTCG
"CG3430-cds,chr2L:6957098..6958287,11,TGG"	"2L,6957285,6957308,+,TGG"	GATGGACCCAGAAATCTATC
"CG34313-cds,chr2L:16879546..16879920,3,AGG"	"2L,16879592,16879615,+,AGG"	TATGGAACCATCTACACGCA
"CG34313-cds,chr2L:16879546..16879920,6,CGG"	"2L,16879639,16879662,+,CGG"	TGCTGACCTACAAGAAACTG
"CG34313-cds,chr2L:16879546..16879920,7,AGG"	"2L,16879667,16879690,+,AGG"	GCCACTCAATTTACGCAAAC
"CG34313-cds,chr2L:16879546..16879920,9,CGG"	"2L,16879707,16879730,+,CGG"	AATAGAAACGAACCAATTCT
"CG34313-cds,chr2L:16879546..16879920,11,CGG"	"2L,16879738,16879761,+,CGG"	AGAAGCGGAAGACAAATCCC
"CG34340-cds,chr2L:3673205..3673301,13,CCC"	"2L,3673246,3673269,-,CCC"	CACCCGCCGCGCCTGCCCAC
"CG34340-cds,chr2L:3673205..3673301,24,CCC"	"2L,3673278,3673301,-,CCC"	GTTCGCCGCCACCCATCCAT
"CG34340-cds,chr2L:3678211..3678302,1,CGG"	"2L,3678237,3678260,+,CGG"	TACACGATGAGACTTTTGTC
"CG34340-cds,chr2L:3678211..3678302,3,CCA"	"2L,3678213,3678236,-,CCA"	GCTACTCGTATCATCCTGCC
"CG34340-cds,chr2L:3678211..3678302,5,CCA"	"2L,3678237,3678260,+,CGG"	TACACGATGAGACTTTTGTC
"CG34345-cds,chr2L:6623123..6623343,2,AGG"	"2L,6623199,6623222,+,AGG"	AGCCGAAAATGATGTAGTAC
"CG34345-cds,chr2L:6623123..6623343,3,TGG"	"2L,6623265,6623288,+,TGG"	CGAGATTGAGAATTCCTATA
"CG34345-cds,chr2L:6623123..6623343,4,CCT"	"2L,6623172,6623195,-,CCT"	ATTCACAGTTTGCAAAGCAA
"CG34345-cds,chr2L:6623123..6623343,5,CCG"	"2L,6623201,6623224,-,CCG"	AAAATGATGTAGTACAGGAA
"CG34345-cds,chr2L:6623123..6623343,6,CCA"	"2L,6623240,6623263,-,CCA"	TTCGAGCCCTGTCTGAACTT
"CG34351-cds,chr2L:4705737..4705823,11,CCG"	"2L,4705788,4705811,-,CCG"	TGGAGCTGGACAAGATCACC
"CG34351-cds,chr2L:4712289..4712455,1,TGG"	"2L,4712293,4712316,+,TGG"	CGTGGAGATCAACAGCCATG
"CG34351-cds,chr2L:4712289..4712455,4,CGG"	"2L,4712324,4712347,+,CGG"	CGGGATATGCTGATACACGT
"CG34351-cds,chr2L:4712289..4712455,7,CGG"	"2L,4712352,4712375,+,CGG"	CCAAGGATTGCCCCGAGCTC
"CG34351-cds,chr2L:4712289..4712455,9,TGG"	"2L,4712383,4712406,-,CCG"	CAAGTTGCGTCGCACCTGCG
"CG3436-cds,chr2L:156241..156348,3,TGG"	"2L,156290,156313,+,TGG"	GCGTAGCAAAAATGATCTGA
"CG3436-cds,chr2L:156241..156348,6,CCA"	"2L,156247,156270,-,CCA"	AAAGACCCAATAATAGCGTA
"CG3436-cds,chr2L:156241..156348,9,CCC"	"2L,156277,156300,-,CCC"	AAGAGGCAAAGCGTAGCAAA
"CG3436-cds,chr2L:156241..156348,11,CCT"	"2L,156313,156336,-,CCT"	ACACAAACAGGGACAAAGCG
"CG3436-cds,chr2L:156423..156552,1,AGG"	"2L,156427,156450,+,AGG"	GAGGCGTACCTCAAACCTGC
"CG34380-cds,chr2L:6190471..6190696,4,CGG"	"2L,6190626,6190649,-,CTC"	TGGACGCTGGTGATCGCCAG
"CG34380-cds,chr2L:6190471..6190696,5,TGG"	"2L,6190661,6190684,+,TGG"	GCTCAACGCACCGACGACGA
"CG34380-cds,chr2L:6190471..6190696,6,CCC"	"2L,6190485,6190508,-,CCC"	AGTGAAGCGACCTTCTCCAG
"CG34380-cds,chr2L:6190471..6190696,10,CCC"	"2L,6190525,6190548,-,CCC"	GCCAGTGCCTTTCCCACCTC
"CG34380-cds,chr2L:6190471..6190696,17,CCC"	"2L,6190549,6190572,-,CCC"	GCTCACCACCCACGACCACG
"CG34398-cds,chr2L:8915835..8916053,13,AGG"	"2L,8915925,8915948,+,AGG"	GCTCCAGATCCCCCTTCCAG
"CG34398-cds,chr2L:8915835..8916053,17,CGG"	"2L,8915963,8915986,+,CGG"	CAACGCATCGATCCCAATAC
"CG34398-cds,chr2L:8915835..8916053,20,AGG"	"2L,8915989,8916012,+,AGG"	CCTCTTCAGCGGACGCTTGG
"CG34398-cds,chr2L:8915835..8916053,23,CGG"	"2L,8916026,8916049,+,CGG"	AACGGACCGCTGAACAGCTA
"CG34398-cds,chr2L:8915835..8916053,24,CCA"	"2L,8915844,8915867,-,CCA"	CAACAAACAATCACAGTCAG
"CG3476-cds,chr2L:7027811..7027927,7,TGG"	"2L,7027882,7027905,+,TGG"	GGCATGTGCAATGTGCTCGT
"CG3476-cds,chr2L:7027811..7027927,9,CCA"	"2L,7027844,7027867,-,CCA"	ATCCCGTAAAGTCATTTATT
"CG3476-cds,chr2L:7027988..7028420,1,TGG"	"2L,7027999,7028022,+,TGG"	ACCATGCCCACACCTCCACC
"CG3476-cds,chr2L:7027988..7028420,4,AGG"	"2L,7028042,7028065,+,AGG"	GAGTCATAGATTGTGCCGCC
"CG3476-cds,chr2L:7027988..7028420,7,CGG"	"2L,7028068,7028091,+,CGG"	TTTCGTTATGAGGGTTTTCG
"CG3491-cds,chr2L:14924735..14928419,3,AGG"	"2L,14924801,14924824,+,AGG"	AAGAGGTCCACGCCAAAATA
"CG3491-cds,chr2L:14924735..14928419,6,AGG"	"2L,14924835,14924858,+,AGG"	TTCCAGGGCGACAACATTGA
"CG3491-cds,chr2L:14924735..14928419,8,AGG"	"2L,14924929,14924952,+,AGG"	TCCAAAAATGTTTCGCAAAA
"CG3491-cds,chr2L:14924735..14928419,9,TGG"	"2L,14924962,14924985,+,TGG"	CAGCTAATGACAGAAAGCGC
"CG3491-cds,chr2L:14924735..14928419,12,CGG"	"2L,14924993,14925016,+,CGG"	ATTCGGAGACAAAGAGAAAA
"CG3523-cds,chr2L:3059908..3060142,6,CGG"	"2L,3060015,3060038,+,CGG"	AACGATGAGATCGCCATCAC
"CG3523-cds,chr2L:3059908..3060142,9,AGG"	"2L,3060053,3060076,+,AGG"	GCCGGAGAGCTCCACCATCG
"CG3523-cds,chr2L:3059908..3060142,10,CGG"	"2L,3060078,3060101,+,CGG"	TTCAAGCAGAATCTTTTCGA
"CG3523-cds,chr2L:3059908..3060142,12,TGG"	"2L,3060112,3060135,+,TGG"	TCAACGATGATCCCCGCCGT
"CG3523-cds,chr2L:3059908..3060142,14,CCC"	"2L,3059910,3059933,-,CCC"	GCCCGATTCGCCGAGGAAGT
"CG3542-cds,chr2L:3023388..3023794,8,AGG"	"2L,3023420,3023443,+,AGG"	GCGCCACCGGGAAGGGGCAT
"CG3542-cds,chr2L:3023388..3023794,10,CGG"	"2L,3023465,3023488,+,CGG"	GTGCCGCAGTTTCCACCACC
"CG3542-cds,chr2L:3023388..3023794,15,TGG"	"2L,3023494,3023517,+,TGG"	GGCCCCACCCCCACCGGAGC
"CG3542-cds,chr2L:3023388..3023794,20,TGG"	"2L,3023532,3023555,+,TGG"	TGATGGCCACCAGCACCGAG
"CG3542-cds,chr2L:3023388..3023794,25,TGG"	"2L,3023598,3023621,+,TGG"	AGAACACGAAGCAAAGCTCG
"CG3544-cds,chr2L:784421..786139,4,TGG"	"2L,784455,784478,+,TGG"	CAGCTACCTGGGCCTCCACT
"CG3544-cds,chr2L:784421..786139,6,TGG"	"2L,784509,784532,-,CTC"	CAAATTGAACGTTACCTATG
"CG3544-cds,chr2L:784421..786139,7,TGG"	"2L,784558,784581,-,CTC"	CCAGAGTTCAAGACAACGAA
"CG3544-cds,chr2L:784421..786139,10,TGG"	"2L,784585,784608,+,TGG"	ATACTATCAGATGGCGGTCC
"CG3544-cds,chr2L:784421..786139,13,TGG"	"2L,784613,784636,+,TGG"	TCCTGGCCAATCCGGTAATG
"CG3558-cds,chr2L:2993735..2994408,4,CGG"	"2L,2993764,2993787,+,CGG"	GTTGCCTCCGTCGGACACGT
"CG3558-cds,chr2L:2993735..2994408,5,TGG"	"2L,2993843,2993866,+,TGG"	ACGACAGCTTCTGTAAGCAC
"CG3558-cds,chr2L:2993735..2994408,7,TGG"	"2L,2993901,2993924,+,TGG"	GCCCTCGCACGACGACGTGC
"CG3558-cds,chr2L:2993735..2994408,11,TGG"	"2L,2993928,2993951,+,TGG"	GGTCTCGCACTTGGACTACA
"CG3558-cds,chr2L:2993735..2994408,13,CGG"	"2L,2993979,2994002,+,CGG"	CTGCAACAAAGTCTCGCTGC
"CG3635-cds,chr2L:22175450..22175602,3,TGG"	"2L,22175526,22175549,+,TGG"	CTCTGTCATGCTGCTGACGC
"CG3635-cds,chr2L:22175450..22175602,4,CGG"	"2L,22175554,22175577,+,CGG"	CTGCTACTGAGTAGAAAAAT
"CG3635-cds,chr2L:22175450..22175602,8,CCA"	"2L,22175477,22175500,-,CCA"	ATATTTTAACCAGTAAAGAA
"CG3635-cds,chr2L:22175450..22175602,10,CCC"	"2L,22175514,22175537,-,CCC"	GACCCGCGGCTCTGTCATGC
"CG3635-cds,chr2L:22182738..22183466,1,CGG"	"2L,22182745,22182768,+,CGG"	AATTTCCAATCACAATTACC
"CG3651-cds,chr2L:22122037..22122180,7,TGG"	"2L,22122092,22122115,+,TGG"	CGAGCAGGTCGTGGGAGCCG
"CG3651-cds,chr2L:22122037..22122180,15,AGG"	"2L,22122116,22122139,+,AGG"	TGGTGGCGGGGCAAAGGCAG
"CG3651-cds,chr2L:22122037..22122180,17,AGG"	"2L,22122146,22122169,+,AGG"	TGCAGCGACCATGGCCGCAG
"CG3651-cds,chr2L:22122037..22122180,19,CCG"	"2L,22122079,22122102,-,CCG"	TAGCGGTGGACGAGCAGGTC
"CG3651-cds,chr2L:22122037..22122180,20,CCG"	"2L,22122109,22122132,-,CCG"	TGGGTGGTGGCGGGGCAAAG
"CG3662-cds,chr2L:822900..823569,7,CGG"	"2L,823045,823068,+,CGG"	CCTGTGCGAGATCCCCTATC
"CG3662-cds,chr2L:822900..823569,12,GGG"	"2L,823069,823092,+,GGG"	GGACTCGATGGAGATGGCGC
"CG3662-cds,chr2L:822900..823569,14,TGG"	"2L,823104,823127,-,CCG"	TGGAACCGTTCGCCCTGAAC
"CG3662-cds,chr2L:822900..823569,15,TGG"	"2L,823148,823171,-,CTC"	GCGCAACCGATGCCCAACAG
"CG3662-cds,chr2L:822900..823569,17,AGG"	"2L,823180,823203,+,AGG"	GGACGAGAGCCACTTCCGCG
"CG3748-cds,chr2L:9342995..9344323,2,CGG"	"2L,9343063,9343086,-,CTG"	AGTACCATGTGCAAAAGCCA
"CG3748-cds,chr2L:9342995..9344323,5,TGG"	"2L,9343107,9343130,+,TGG"	AACTTTTCAAAATAGACGCA
"CG3748-cds,chr2L:9342995..9344323,6,CGG"	"2L,9343145,9343168,+,CGG"	ATATAGCAATGATCACAGAG
"CG3748-cds,chr2L:9342995..9344323,10,TGG"	"2L,9343179,9343202,+,TGG"	GGCCCATCAGCAGTTTGCCC
"CG3748-cds,chr2L:9342995..9344323,11,CGG"	"2L,9343225,9343248,+,CGG"	CCGCCTGCGCAGCAAAACTA
"CG3756-cds,chr2L:4969085..4969224,6,AGG"	"2L,4969131,4969154,+,AGG"	TCGGGTGAAGCAGGATCCGC
"CG3756-cds,chr2L:4969085..4969224,10,AGG"	"2L,4969167,4969190,+,AGG"	GGACGATGTATTTTCCGTTC
"CG3756-cds,chr2L:4969085..4969224,12,CCG"	"2L,4969108,4969131,-,CCG"	CTTCTGTACATGGAGGAGTA
"CG3756-cds,chr2L:4969085..4969224,13,CCG"	"2L,4969147,4969170,-,CCG"	CAGGACTATGGACTGGCGGA
"CG3756-cds,chr2L:4969085..4969224,14,CCG"	"2L,4969181,4969204,-,CCG"	TTCAGGCTTTCAAGGAAAAG
"CG3769-cds,chr2L:9435510..9435713,4,AGG"	"2L,9435586,9435609,+,AGG"	AAGTGCCACGCCCAGCATTC
"CG3769-cds,chr2L:9435510..9435713,8,AGG"	"2L,9435610,9435633,+,AGG"	CATCGCCGGTCGACTGGCGG
"CG3769-cds,chr2L:9435510..9435713,10,TGG"	"2L,9435634,9435657,+,TGG"	GCAGCAGCGGCTTCGCCAAT
"CG3769-cds,chr2L:9435510..9435713,12,CGG"	"2L,9435660,9435683,+,CGG"	CCACAACGACTCCCAAAGAG
"CG3769-cds,chr2L:9435510..9435713,15,CCG"	"2L,9435518,9435541,-,CCG"	CTAATCTTTCATAGCCTGCA
"CG3792-cds,chr2L:4977598..4977685,2,CCT"	"2L,4977662,4977685,-,CCT"	CTATCACAACTTTTTAGATG
"CG3792-cds,chr2L:4977748..4978418,1,AGG"	"2L,4977754,4977777,+,AGG"	CTTCAAGGCTTTGCTGAGCA
"CG3792-cds,chr2L:4977748..4978418,6,AGG"	"2L,4977779,4977802,+,AGG"	TTGGGATTGGCAATTATCGC
"CG3792-cds,chr2L:4977748..4978418,8,TGG"	"2L,4977833,4977856,+,TGG"	AAGATCCTTAACAGCAAGTC
"CG3792-cds,chr2L:4977748..4978418,13,TGG"	"2L,4977865,4977888,+,TGG"	CAACATTGTGGGCGTAGTGT
"CG3793-cds,chr2L:15764376..15764621,2,AGG"	"2L,15764416,15764439,+,AGG"	CAAGTTCCATCCGTGCGACG
"CG3793-cds,chr2L:15764376..15764621,3,CGG"	"2L,15764464,15764487,+,CGG"	CAGCGATTGCAAGCGATGTG
"CG3793-cds,chr2L:15764376..15764621,8,CGG"	"2L,15764498,15764521,+,CGG"	TACTGGAAGGACGACTACAT
"CG3793-cds,chr2L:15764376..15764621,10,AGG"	"2L,15764527,15764550,+,AGG"	TGTGCGCAACCAAGAGCGCA
"CG3793-cds,chr2L:15764376..15764621,13,AGG"	"2L,15764566,15764589,+,AGG"	CGGCTACTTTGCCCGTGTCA
"CG3838-cds,chr2L:9571509..9571753,3,CGG"	"2L,9571585,9571608,+,CGG"	CTACAACCACCACAGTCCAA
"CG3838-cds,chr2L:9571509..9571753,9,TGG"	"2L,9571619,9571642,+,TGG"	GGAACAGCAGGCGCCTCTAT
"CG3838-cds,chr2L:9571509..9571753,11,CGG"	"2L,9571645,9571668,+,CGG"	CACCAACCGAGTGATGCAGG
"CG3838-cds,chr2L:9571509..9571753,13,TGG"	"2L,9571678,9571701,+,TGG"	CAACATCCGCTTCGTCAACC
"CG3838-cds,chr2L:9571509..9571753,14,AGG"	"2L,9571708,9571731,-,CCA"	CAAGTGTCTCTACGACAAGA
"CG3841-cds,chr2L:9589666..9590677,4,CGG"	"2L,9589719,9589742,+,CGG"	ACCACTGCTGTTACTTTTAT
"CG3841-cds,chr2L:9589666..9590677,7,TGG"	"2L,9589748,9589771,+,TGG"	TCCTGTGGTGGAGCTCTCCT
"CG3841-cds,chr2L:9589666..9590677,10,TGG"	"2L,9589782,9589805,+,TGG"	GGAGATACTATGCAGAGCTT
"CG3841-cds,chr2L:9589666..9590677,12,AGG"	"2L,9589809,9589832,+,AGG"	AAGACAATCTACGCATTCAG
"CG3841-cds,chr2L:9589666..9590677,13,TGG"	"2L,9589835,9589858,+,TGG"	ACGATACGCGCAATCTCCAG
"CG3887-cds,chr2L:5011190..5011335,3,CGG"	"2L,5011222,5011245,+,CGG"	CTGGTGCTGTGCCTGTGCGC
"CG3887-cds,chr2L:5011190..5011335,6,GGG"	"2L,5011246,5011269,+,GGG"	TACGCCCTGGTGTTCGCCGA
"CG3887-cds,chr2L:5011190..5011335,9,CGG"	"2L,5011276,5011299,+,CGG"	GAGATACCGGTTACCAAATT
"CG3887-cds,chr2L:5011190..5011335,10,CCG"	"2L,5011202,5011225,-,CCG"	GAAGGAATGTGGCACTACTG
"CG3887-cds,chr2L:5011190..5011335,11,CCT"	"2L,5011233,5011256,-,CCT"	GTGCGCCGGATACGCCCTGG
"CG3921-cds,chr2L:3790663..3791145,5,TGG"	"2L,3790723,3790746,+,TGG"	AATGGGCCAGCATATGTTTA
"CG3921-cds,chr2L:3790663..3791145,7,TGG"	"2L,3790757,3790780,+,TGG"	GCTGGCTTTTTCGACCCACT
"CG3921-cds,chr2L:3790663..3791145,9,CGG"	"2L,3790784,3790807,+,CGG"	GAGCCAAGAAAGTCGACAAA
"CG3921-cds,chr2L:3790663..3791145,13,AGG"	"2L,3790811,3790834,-,CTC"	CAAAGAGGTGGAACTGCTGC
"CG3921-cds,chr2L:3790663..3791145,14,TGG"	"2L,3790845,3790868,+,TGG"	ATCGAGTTCGCCAGTCTCGA
"CG3964-cds,chr2L:3863581..3864195,4,AGG"	"2L,3863615,3863638,+,AGG"	CCGATCTGGTACTGCCGCCA
"CG3964-cds,chr2L:3863581..3864195,8,AGG"	"2L,3863666,3863689,+,AGG"	CCAGCAGAATCATCACAATC
"CG3964-cds,chr2L:3863581..3864195,13,TGG"	"2L,3863719,3863742,+,TGG"	TACTCGACTTCCACGAATCG
"CG3964-cds,chr2L:3863581..3864195,18,AGG"	"2L,3863744,3863767,+,AGG"	GGAGGAGGTGGAGCTGTACA
"CG3964-cds,chr2L:3863581..3864195,20,TGG"	"2L,3863771,3863794,+,TGG"	GATGGTCATGTGCAAGAAGC
"CG4017-cds,chr2L:9767072..9767758,4,AGG"	"2L,9767130,9767153,+,AGG"	CCAGAGGTTCGACAACTACA
"CG4017-cds,chr2L:9767072..9767758,5,AGG"	"2L,9767154,9767177,+,AGG"	CTATAGAGTAAGTCCAGTGA
"CG4017-cds,chr2L:9767072..9767758,9,TGG"	"2L,9767184,9767207,+,TGG"	ACTGGAGGGACTGCGATCTT
"CG4017-cds,chr2L:9767072..9767758,12,TGG"	"2L,9767208,9767231,+,TGG"	GGCGAATAGCGAGGATGCTC
"CG4017-cds,chr2L:9767072..9767758,15,CGG"	"2L,9767238,9767261,+,CGG"	CAATCTGCATCTTGGGCCCA
"CG4036-cds,chr2L:9790970..9791694,3,AGG"	"2L,9791007,9791030,+,AGG"	CACCTGCTTGAGCTGCGAAC
"CG4036-cds,chr2L:9790970..9791694,3,AGG"	"2L,9789553,9789576,-,CCT"	GTTCGCAGCTCAAGCAGGTG
"CG4036-cds,chr2L:9790970..9791694,4,CGG"	"2L,9791036,9791059,+,CGG"	ATATAGCGAAGACCTCGCTA
"CG4036-cds,chr2L:9790970..9791694,7,TGG"	"2L,9791063,9791086,+,TGG"	AATTCCAGCAACTGGAAGCA
"CG4036-cds,chr2L:9790970..9791694,8,CGG"	"2L,9791098,9791121,+,CGG"	CAGTGCGACCTTCTGCAGCG
"CG4133-cds,chr2L:456086..456223,2,TGG"	"2L,456147,456170,-,CTG"	CTCGCGAGATAACAGCCGAC
"CG4133-cds,chr2L:456086..456223,3,TGG"	"2L,456176,456199,+,TGG"	GCAAAATAGTGCGCTCCAAA
"CG4133-cds,chr2L:456086..456223,5,CCA"	"2L,456115,456138,-,CCA"	TGGCCACCCACGAATGTGAT
"CG4133-cds,chr2L:456086..456223,9,CCT"	"2L,456144,456167,-,CCT"	CTGCTCGCGAGATAACAGCC
"CG4133-cds,chr2L:456086..456223,11,CCA"	"2L,456191,456214,-,CCA"	AATGGACTCCCATTCTGGAC
"CG41434-cds,chr2L:22038032..22038961,2,CGG"	"2L,22038061,22038084,+,CGG"	AATGTCCTACTATTACTTAT
"CG41434-cds,chr2L:22038032..22038961,5,CGG"	"2L,22038142,22038165,+,CGG"	GTAGTTTACATATTTGTCCT
"CG41434-cds,chr2L:22038032..22038961,6,TGG"	"2L,22038232,22038255,+,TGG"	GAAATATCACCCTTTTTATT
"CG41434-cds,chr2L:22038032..22038961,9,TGG"	"2L,22038258,22038281,+,TGG"	AATCAGGGTGCAGCTTGCTT
"CG41434-cds,chr2L:22038032..22038961,11,CGG"	"2L,22038294,22038317,+,CGG"	CGCTTATGCCATATATTCTT
"CG4161-cds,chr2L:15433455..15434909,2,AGG"	"2L,15433489,15433512,+,AGG"	CACTACCACAGATCTTTTTG
"CG4161-cds,chr2L:15433455..15434909,5,CGG"	"2L,15433520,15433543,+,CGG"	CCTCGGCATTCTCTGCTGTC
"CG4161-cds,chr2L:15433455..15434909,7,AGG"	"2L,15433557,15433580,+,AGG"	GTTTCGCCTATTTGACGCTA
"CG4161-cds,chr2L:15433455..15434909,11,CGG"	"2L,15433596,15433619,+,CGG"	TTATGCAGCAGATTATTATG
"CG4161-cds,chr2L:15433455..15434909,12,TGG"	"2L,15433621,15433644,+,TGG"	CCTATCCGATTTGCCAGATC
"CG4164-cds,chr2L:453262..454270,6,GGG"	"2L,453311,453334,+,GGG"	GGAGGAGTCATTTGCCGGCC
"CG4164-cds,chr2L:453262..454270,7,AGG"	"2L,453368,453391,+,AGG"	CAACACGAACGAAGTGAAGA
"CG4164-cds,chr2L:453262..454270,11,AGG"	"2L,453413,453436,+,AGG"	GCTGCATCCGGATAAGAACA
"CG4164-cds,chr2L:453262..454270,13,AGG"	"2L,453443,453466,+,AGG"	GGATGCCTCCACAAAGTTCC
"CG4164-cds,chr2L:453262..454270,17,CGG"	"2L,453479,453502,+,CGG"	CTACGAAGTCCTCTCCAATC
"CG42305-cds,chr2L:18813298..18813400,1,AGG"	"2L,18813304,18813327,+,AGG"	AAACACCTGTCTTCCAAGAA
"CG42305-cds,chr2L:18813298..18813400,3,CGG"	"2L,18813328,18813351,+,CGG"	GGCTCTCGCACTAGTAACTG
"CG42305-cds,chr2L:18813298..18813400,7,CCG"	"2L,18813368,18813391,-,CCG"	TACTCACGCGTCTCTCCAGC
"CG4230-cds,chr2L:5096651..5096700,1,AGG"	"2L,5096661,5096684,+,AGG"	GAAGAAAATGTTCAAGTCCG
"CG4230-cds,chr2L:5097033..5097235,1,AGG"	"2L,5097038,5097061,+,AGG"	TTCCGTTTCCGCTTCCAACA
"CG4230-cds,chr2L:5097033..5097235,4,AGG"	"2L,5097068,5097091,+,AGG"	CCGGAAGCCGCAATGGTTCG
"CG42329-cds,chr2L:1219363..1219591,7,AGG"	"2L,1219409,1219432,+,AGG"	TGCCCAGACGTACAGCTCCA
"CG42329-cds,chr2L:1219363..1219591,9,CGG"	"2L,1219443,1219466,+,CGG"	TGGATGCAGTCCAGCAACTT
"CG42329-cds,chr2L:1219363..1219591,12,AGG"	"2L,1219499,1219522,+,AGG"	CCAATCCTCATCTGCTGCCG
"CG42329-cds,chr2L:1219363..1219591,16,CGG"	"2L,1219535,1219558,+,CGG"	GGAGGTTCGCCTCCTCCTCA
"CG42329-cds,chr2L:1219363..1219591,19,CCT"	"2L,1219372,1219395,-,CCT"	TGATCGGGATCATGGGGGTG
"CG42366-cds,chr2L:9926613..9926768,6,TGG"	"2L,9926644,9926667,+,TGG"	AGATGGAACCTACGGCACGG
"CG42366-cds,chr2L:9926613..9926768,9,CGG"	"2L,9926669,9926692,+,CGG"	CTCGGCCAGCGCAAGGACAC
"CG42366-cds,chr2L:9926613..9926768,12,TGG"	"2L,9926715,9926738,+,TGG"	TGAAACGCAAGTACTACTCC
"CG42366-cds,chr2L:9926613..9926768,15,AGG"	"2L,9926740,9926763,+,AGG"	AGAGGCCATGAATCTGCGCG
"CG42366-cds,chr2L:9926613..9926768,16,CCG"	"2L,9926617,9926640,-,CCG"	CTATATCACGCTGACCCAAC
"CG42367-cds,chr2L:9930700..9930999,3,CGG"	"2L,9930752,9930775,+,CGG"	TGGAATCATTGCCAGCCATC
"CG42367-cds,chr2L:9930700..9930999,4,CGG"	"2L,9930816,9930839,+,CGG"	TCCGTTCACGACAGTCACAG
"CG42367-cds,chr2L:9930700..9930999,6,TGG"	"2L,9930849,9930872,+,TGG"	GATCAGTTCGAGCATCGACG
"CG42367-cds,chr2L:9930700..9930999,8,TGG"	"2L,9930881,9930904,+,TGG"	AACTGGTCGCTACTCCCTCG
"CG42367-cds,chr2L:9930700..9930999,10,TGG"	"2L,9930908,9930931,+,TGG"	CGATGGTCACCGTCGCATTG
"CG42389-cds,chr2L:16657499..16657952,7,CGG"	"2L,16657542,16657565,+,CGG"	CTATCCTGGCCCAGGACCTG
"CG42389-cds,chr2L:16657499..16657952,11,agg"	"2L,16657639,16657662,+,AGG"	CCACAGCAGCAGGCGCCACA
"CG42389-cds,chr2L:16657499..16657952,14,CGG"	"2L,16657695,16657718,+,CGG"	GCAGCAGGTGGCACCACCTG
"CG42389-cds,chr2L:16657499..16657952,17,AGG"	"2L,16657726,16657749,+,AGG"	GCACCAAGCACTGGAAGTGT
"CG42389-cds,chr2L:16657499..16657952,19,CGG"	"2L,16657865,16657888,+,CGG"	CGCCATCGCCGCCCAATTAT
"CG4238-cds,chr2L:2026768..2027210,3,TGG"	"2L,2026804,2026827,+,TGG"	TCTGCCTGAGCTGCCCCCCC
"CG4238-cds,chr2L:2026768..2027210,6,TGG"	"2L,2026866,2026889,+,TGG"	AAAAGCTGATCCTGCGCGAG
"CG4238-cds,chr2L:2026768..2027210,9,CGG"	"2L,2026902,2026925,+,CGG"	GGCTGCAGCATCACTACCAA
"CG4238-cds,chr2L:2026768..2027210,13,TGG"	"2L,2026930,2026953,+,TGG"	GGCCGTGGAGGTCGCCTCGC
"CG4238-cds,chr2L:2026768..2027210,18,CGG"	"2L,2026959,2026982,+,CGG"	TCTACTGGCTGGAGGACTCA
"CG42464-cds,chr2L:3699620..3699819,1,AGG"	"2L,3699620,3699643,+,AGG"	AATCTGTCAACTTACGCCTG
"CG42464-cds,chr2L:3699620..3699819,5,TGG"	"2L,3699667,3699690,+,TGG"	CCTGTGCACACTACTCGAAT
"CG42464-cds,chr2L:3699620..3699819,6,TGG"	"2L,3699701,3699724,+,TGG"	TTCAGATAAAAACGAATGTC
"CG42464-cds,chr2L:3699620..3699819,10,TGG"	"2L,3699726,3699749,+,TGG"	TTTTCATACGGAGGCTGTGG
"CG42464-cds,chr2L:3699620..3699819,12,CCT"	"2L,3699636,3699659,-,CCT"	GAGGCTAATGGCTTTGGGAA
"CG42465-cds,chr2L:3700245..3700302,4,TGG"	"2L,3700277,3700300,+,TGG"	GCTCTAACGGCGGATATAAA
"CG42465-cds,chr2L:3700366..3700529,1,AGG"	"2L,3700373,3700396,+,AGG"	AATCTTGAACCTTTTGTCCA
"CG42465-cds,chr2L:3700366..3700529,3,TGG"	"2L,3700437,3700460,+,TGG"	ATAAAAACGATTGTGTATAC
"CG42465-cds,chr2L:3700366..3700529,7,AGG"	"2L,3700480,3700503,+,AGG"	AAATCATTTTAGCAAAAAAG
"CG42465-cds,chr2L:3700366..3700529,8,CCT"	"2L,3700382,3700405,-,CCT"	TTTGTCCAAGGATCATGCCT
"CG42467-cds,chr2L:3701423..3701604,1,CGG"	"2L,3701428,3701451,+,CGG"	AGAAGTGCTATCAATCCCCT
"CG42467-cds,chr2L:3701423..3701604,3,AGG"	"2L,3701453,3701476,+,AGG"	TTATGGACCTTGTAATGTTA
"CG42467-cds,chr2L:3701423..3701604,5,CGG"	"2L,3701509,3701532,+,CGG"	TATGTCGTCGAATTGTTCTT
"CG42467-cds,chr2L:3701423..3701604,10,CCC"	"2L,3701443,3701466,-,CCC"	CTCGGTCTTATGGACCTTGT
"CG42467-cds,chr2L:3701423..3701604,14,CCC"	"2L,3701476,3701499,-,CCC"	ATGGATACACTTATGATTCT
"CG42486-cds,chr2L:11843753..11843986,4,CGG"	"2L,11843793,11843816,+,CGG"	TATATTCTTTGTGTCTTCAT
"CG42486-cds,chr2L:11843753..11843986,6,AGG"	"2L,11843826,11843849,+,AGG"	TTGCCCCTGTAATCTTCGAA
"CG42486-cds,chr2L:11843753..11843986,10,CGG"	"2L,11843891,11843914,+,CGG"	GTGTTTTTGAGTGCACTCAG
"CG42486-cds,chr2L:11843753..11843986,13,TGG"	"2L,11843934,11843957,+,TGG"	AATTTTGAACATCAAAAAAA
"CG42486-cds,chr2L:11843753..11843986,15,CCT"	"2L,11843784,11843807,-,CCT"	ATTGGCTATATTCTTTGTGT
"CG42523-cds,chr2L:4762981..4763535,3,TGG"	"2L,4763060,4763083,-,CTG"	CGATGAGTTTCCCAGACCCC
"CG42523-cds,chr2L:4762981..4763535,5,AGG"	"2L,4763113,4763136,+,AGG"	CTCCGAATTATCAGATGCCC
"CG42523-cds,chr2L:4762981..4763535,8,CGG"	"2L,4763158,4763181,+,CGG"	CCAATGTGCCAAAAACAAAC
"CG42523-cds,chr2L:4762981..4763535,11,AGG"	"2L,4763201,4763224,+,AGG"	ACACAAGATGCACTTATCCA
"CG42523-cds,chr2L:4762981..4763535,13,AGG"	"2L,4763248,4763271,+,AGG"	CTGCCAGAAAAGTCACAAAA
"CG42556-cds,chr2L:16890273..16891046,3,CGG"	"2L,16890318,16890341,+,CGG"	GCCAGATTATATCCCACATA
"CG42556-cds,chr2L:16890273..16891046,6,TGG"	"2L,16890352,16890375,+,TGG"	GAGCAGTAGCTTTCCCGAGT
"CG42556-cds,chr2L:16890273..16891046,7,TGG"	"2L,16890379,16890402,+,TGG"	TTTCGACGACCTCGACGACA
"CG42556-cds,chr2L:16890273..16891046,13,TGG"	"2L,16890469,16890492,+,TGG"	GTTCTACATGCCAAACTGCG
"CG42556-cds,chr2L:16890273..16891046,17,TGG"	"2L,16890502,16890525,+,TGG"	TCAGGGTCTTATTTCTTCGT
"CG42585-cds,chr2L:14740022..14741071,1,CGG"	"2L,14740027,14740050,+,CGG"	CACCGCAACATTTGCTGCAA
"CG42585-cds,chr2L:14740022..14741071,1,CGG"	"Uextra,224498,224521,-,CCG"	TTGCAGCAAATGTTGCGGTG
"CG42585-cds,chr2L:14740022..14741071,2,AGG"	"2L,14740050,14740073,+,AGG"	CTGTCAAATGACGATCTTCC
"CG42585-cds,chr2L:14740022..14741071,2,AGG"	"2L,14735979,14736002,+,AGG"	CTGTCAAATGACGATCTTCC
"CG42585-cds,chr2L:14740022..14741071,2,AGG"	"Uextra,224475,224498,-,CCT"	GGAAGATCGTCATTTGACAG
"CG42634-cds,chr2L:18007994..18008338,3,TGG"	"2L,18008019,18008042,+,TGG"	ACACCACGTACTGGCCCCAA
"CG42634-cds,chr2L:18007994..18008338,4,TGG"	"2L,18008043,18008066,+,TGG"	AATCAACGTCCTCGATCGCG
"CG42634-cds,chr2L:18007994..18008338,6,AGG"	"2L,18008082,18008105,+,AGG"	ATTGGTGATCATCATGCATC
"CG42634-cds,chr2L:18007994..18008338,8,CGG"	"2L,18008109,18008132,+,CGG"	TCTGGTTGATCACCATGTGT
"CG42634-cds,chr2L:18007994..18008338,10,CGG"	"2L,18008184,18008207,+,CGG"	GATTGTAAACGATTCAACGC
"CG42635-cds,chr2L:18008428..18008826,5,TGG"	"2L,18008459,18008482,+,TGG"	GGGCATAGTGGCCCTGTTTA
"CG42635-cds,chr2L:18008428..18008826,6,TGG"	"2L,18008486,18008509,+,TGG"	TTCCCGTTCGTTAACTGAAG
"CG42635-cds,chr2L:18008428..18008826,11,AGG"	"2L,18008536,18008559,+,AGG"	ATCCGATCGCTGACCTTGTG
"CG42635-cds,chr2L:18008428..18008826,16,AGG"	"2L,18008576,18008599,+,AGG"	GGATCAGCTGTCCGCCGTCG
"CG42635-cds,chr2L:18008428..18008826,20,TGG"	"2L,18008609,18008632,+,TGG"	TCTAGTAGAGGGCGATCGCA
"CG42659-cds,chr2L:18007568..18007717,3,TGG"	"2L,18007594,18007617,-,CCG"	GCCATAAACCCTTTCTACAT
"CG42659-cds,chr2L:18007568..18007717,4,AGG"	"2L,18007648,18007671,+,AGG"	TGCAACTTCGACATTTACAA
"CG42659-cds,chr2L:18007568..18007717,8,CCT"	"2L,18007585,18007608,-,CCT"	TGGACTCCGGCCATAAACCC
"CG42659-cds,chr2L:18007568..18007717,12,CCT"	"2L,18007609,18007632,+,GAG"	TTCTACATTGGCCCCTATCC
"CG42659-cds,chr2L:18007568..18007717,17,CCG"	"2L,18007648,18007671,+,AGG"	TGCAACTTCGACATTTACAA
"CG4267-cds,chr2L:2242693..2242945,1,TGG"	"2L,2242726,2242749,+,TGG"	TGCCACCTGCAACTACACGC
"CG4267-cds,chr2L:2242693..2242945,6,TGG"	"2L,2242750,2242773,+,TGG"	GAAGAAGAAGACCTTGGGGG
"CG4267-cds,chr2L:2242693..2242945,8,AGG"	"2L,2242806,2242829,+,AGG"	TCATACCCTTCACGAGTTCG
"CG4267-cds,chr2L:2242693..2242945,11,CGG"	"2L,2242836,2242859,+,CGG"	TGCAGTTCATACTCTTCAAG
"CG4267-cds,chr2L:2242693..2242945,17,TGG"	"2L,2242870,2242893,+,TGG"	CTGCGGAAGGGAACTGTTCG
"CG42681-cds,chr2L:14744500..14744817,2,AGG"	"2L,14744532,14744555,+,AGG"	GCTTTAGCTGCCAGCAACTT
"CG42681-cds,chr2L:14744500..14744817,4,AGG"	"2L,14744568,14744591,+,AGG"	TATGCCTGTAATTTAAATAC
"CG42681-cds,chr2L:14744500..14744817,7,TGG"	"2L,14744609,14744632,+,TGG"	CAAGTTTTGCACAAATACTT
"CG42681-cds,chr2L:14744500..14744817,9,TGG"	"2L,14744661,14744684,+,TGG"	TTCATTCCTAAAAATATAGC
"CG42681-cds,chr2L:14744500..14744817,10,AGG"	"2L,14744686,14744709,+,AGG"	AGAGAAGAGCATCTTCCTAC
"CG42682-cds,chr2L:14842533..14843101,1,TGG"	"2L,14842562,14842585,+,TGG"	GCAAGCTACGAAAAATTAAA
"CG42682-cds,chr2L:14842533..14843101,4,CGG"	"2L,14842615,14842638,+,CGG"	CGCAGACTGACTTGTCGAAG
"CG42682-cds,chr2L:14842533..14843101,5,AGG"	"2L,14842706,14842729,-,CCA"	AAATACTTCAAATGATAGAT
"CG42682-cds,chr2L:14842533..14843101,6,AGG"	"2L,14842739,14842762,+,AGG"	TGAAATATAAAGAAAGTGAA
"CG42682-cds,chr2L:14842533..14843101,7,TGG"	"2L,14842794,14842817,+,TGG"	GCCCTCGCCAACCTCTTCAA
"CG42692-cds,chr2L:14008189..14008306,4,AGG"	"2L,14008220,14008243,+,AGG"	GAGGTGCACCGAATCACTCA
"CG42692-cds,chr2L:14008189..14008306,5,AGG"	"2L,14008256,14008279,+,AGG"	TCTGCGCATTCGTAACAGAA
"CG42692-cds,chr2L:14008189..14008306,7,CCA"	"2L,14008220,14008243,+,AGG"	GAGGTGCACCGAATCACTCA
"CG42692-cds,chr2L:14008189..14008306,9,CCT"	"2L,14008279,14008302,-,CCT"	GGTTCAATTATGTAGACAAG
"CG42692-cds,chr2L:14008364..14008435,1,TGG"	"2L,14008367,14008390,+,TGG"	GCCACATATAAGAAATTTGT
"CG4270-cds,chr2L:2263558..2263755,7,GGG"	"2L,2263611,2263634,+,GGG"	CCCAGGGGTCAGGATACCAA
"CG4270-cds,chr2L:2263558..2263755,9,AGG"	"2L,2263637,2263660,+,AGG"	CAACGAGCTCTTCCTGAAGG
"CG4270-cds,chr2L:2263558..2263755,10,CGG"	"2L,2263663,2263686,+,CGG"	TCAATACCACCAATAAATAT
"CG4270-cds,chr2L:2263558..2263755,14,TGG"	"2L,2263715,2263738,+,TGG"	TAATGCTGCACTAAATAAGC
"CG4270-cds,chr2L:2263558..2263755,18,CCC"	"2L,2263578,2263601,-,CCC"	ATTCCCAAAACCCACGAGCG
"CG42713-cds,chr2L:8891507..8891585,3,AGG"	"2L,8891554,8891577,+,AGG"	AGCTCTGCTCAGTCTTGCCC
"CG42713-cds,chr2L:8891507..8891585,4,CCT"	"2L,8891514,8891537,-,CCT"	TCTGATCCTGGCCAGTGTGG
"CG42713-cds,chr2L:8891507..8891585,7,CCT"	"2L,8891538,8891561,-,CCT"	CTATGTGGCCCTCAGCTCTG
"CG42713-cds,chr2L:8891653..8891852,1,AGG"	"2L,8891653,8891676,-,CCA"	TCAGAACTGCTTACACGGGA
"CG42713-cds,chr2L:8891653..8891852,3,AGG"	"2L,8891679,8891702,+,AGG"	ACGAAGGAGTTGAACGCGCA
"CG4271-cds,chr2L:2285174..2285902,4,TGG"	"2L,2285240,2285263,+,TGG"	TAGAGGCAAAGTTTGACTTC
"CG4271-cds,chr2L:2285174..2285902,7,TGG"	"2L,2285269,2285292,+,TGG"	CTTGCCTCCGTGTGGGTAAG
"CG4271-cds,chr2L:2285174..2285902,10,CGG"	"2L,2285346,2285369,+,CGG"	CCAGTGCGTCAAGAATAAGC
"CG4271-cds,chr2L:2285174..2285902,11,TGG"	"2L,2285370,2285393,+,TGG"	GAAGAGAATCACAGTCCGTG
"CG4271-cds,chr2L:2285174..2285902,15,TGG"	"2L,2285395,2285418,+,TGG"	ACGCCGGATATCTATAGAGG
"CG42748-cds,chr2L:22154798..22155408,2,CGG"	"2L,22154864,22154887,+,CGG"	GTGTCCAAGCTTCGCTTCAG
"CG42748-cds,chr2L:22154798..22155408,4,AGG"	"2L,22154902,22154925,+,AGG"	TGGTTCCGTCATTACAACAA
"CG42748-cds,chr2L:22154798..22155408,7,TGG"	"2L,22154950,22154973,+,TGG"	AACGCATGCACAAGTGCGAC
"CG42748-cds,chr2L:22154798..22155408,11,AGG"	"2L,22154994,22155017,+,AGG"	CTTCACCCGCAAACGCGCAC
"CG42748-cds,chr2L:22154798..22155408,17,TGG"	"2L,22155048,22155071,+,TGG"	GACGACTTCCCTCAGCTCGC
"CG42751-cds,chr2L:11853592..11853718,6,TGG"	"2L,11853636,11853659,+,TGG"	TGTGGTTTTGGTGGGACTGT
"CG42751-cds,chr2L:11853592..11853718,8,TGG"	"2L,11853662,11853685,+,TGG"	ACAACTTGTGGCGTCACAAA
"CG42751-cds,chr2L:11853592..11853718,9,CGG"	"2L,11853689,11853712,+,CGG"	AAGTGAATTTCAATCAGCAT
"CG42751-cds,chr2L:11853592..11853718,10,CCA"	"2L,11853632,11853655,-,CCA"	ATGTGGTTTTGGTGGGACTG
"CG42751-cds,chr2L:11853592..11853718,11,CCA"	"2L,11853686,11853709,-,CCA"	AAGTGAATTTCAATCAGCAT
"CG42784-cds,chr2L:13496591..13496698,6,AGG"	"2L,13496622,13496645,+,AGG"	GGGTCGACGCTGCAGCGTCC
"CG42784-cds,chr2L:13496591..13496698,8,TGG"	"2L,13496660,13496683,+,TGG"	AGGCCACCTGCCACCGACGC
"CG42784-cds,chr2L:13496591..13496698,10,CCC"	"2L,13496594,13496617,-,CCC"	AAGGACGTGCCGCCTGGTTG
"CG42784-cds,chr2L:13496591..13496698,15,CCA"	"2L,13496666,13496689,+,AAG"	CCTGCCACCGACGCTGGGTG
"CG42784-cds,chr2L:13497239..13497437,1,CGG"	"2L,13497246,13497269,+,CGG"	CGCCTCTTTGGGCGGCTCAT
"CG4278-cds,chr2L:16327157..16328035,5,AGG"	"2L,16327188,16327211,+,AGG"	AAAGCTGGCGGCTGTGGTCA
"CG4278-cds,chr2L:16327157..16328035,7,TGG"	"2L,16327217,16327240,+,TGG"	AGAACTTTGCTCCGACTTCT
"CG4278-cds,chr2L:16327157..16328035,13,AGG"	"2L,16327335,16327358,+,AGG"	AGTGAAAGAAGCGCTAGAGA
"CG4278-cds,chr2L:16327157..16328035,16,AGG"	"2L,16327388,16327411,+,AGG"	CAATTTTCAAGCCCCTGACC
"CG4278-cds,chr2L:16327157..16328035,19,TGG"	"2L,16327419,16327442,+,TGG"	GTCACATTGGAAGGAGCGCG
"CG42809-cds,chr2L:13457636..13458073,2,AGG"	"2L,13457676,13457699,+,AGG"	TCGACGCAACACCACCCAGC
"CG42809-cds,chr2L:13457636..13458073,7,TGG"	"2L,13457706,13457729,+,TGG"	CAACAAGGTGGGCGTGCTGC
"CG42809-cds,chr2L:13457636..13458073,10,CGG"	"2L,13457731,13457754,+,CGG"	CCCAGTGTGGCGGATTGCTA
"CG42809-cds,chr2L:13457636..13458073,15,CGG"	"2L,13457775,13457798,+,CGG"	GGCCACGCCTCTACCCACTC
"CG42809-cds,chr2L:13457636..13458073,16,AGG"	"2L,13457802,13457825,+,AGG"	CTCCCAGCTGCACCTGCCAC
"CG42810-cds,chr2L:13459816..13460145,2,TGG"	"2L,13459904,13459927,+,TGG"	TATGCAGTCGATCATTCGTT
"CG42810-cds,chr2L:13459816..13460145,5,AGG"	"2L,13459970,13459993,+,AGG"	CGCGATGAAGCAACGCGAAG
"CG42810-cds,chr2L:13459816..13460145,9,AGG"	"2L,13460026,13460049,+,AGG"	TATCAAGCTTAGCGCAGATC
"CG42810-cds,chr2L:13459816..13460145,12,TGG"	"2L,13460060,13460083,+,TGG"	TGAGGAACTAAGAGCTCTAT
"CG42810-cds,chr2L:13459816..13460145,14,AGG"	"2L,13460108,13460131,+,AGG"	TAGCGATGAAGATGAAGAAA
"CG42817-cds,chr2L:16232074..16232234,5,TGG"	"2L,16232182,16232205,-,CCT"	TCCCCTCGACATCCATCCAC
"CG42817-cds,chr2L:16232074..16232234,12,CCG"	"2L,16232122,16232145,-,CCG"	CATTTTCCTTCTCCCAGCCG
"CG42817-cds,chr2L:16232074..16232234,17,CCG"	"2L,16232169,16232192,-,CCG"	CATGGCGGCACCTTCCCCTC
"CG42817-cds,chr2L:16232074..16232234,22,CCA"	"2L,16232197,16232220,-,CCA"	TCCACTGGGCGGAGGCCTCG
"CG42817-cds,chr2L:16235620..16236949,1,TGG"	"2L,16235623,16235646,+,TGG"	GGCAAGTGGGCCACCCAATT
"CG42818-cds,chr2L:16242081..16244959,3,AGG"	"2L,16242196,16242219,+,AGG"	GAAACGACTTAAATTTTTGC
"CG42818-cds,chr2L:16242081..16244959,4,AGG"	"2L,16242220,16242243,+,AGG"	ATTTCCTACTCAATCATCAA
"CG42818-cds,chr2L:16242081..16244959,8,AGG"	"2L,16242260,16242283,+,AGG"	AAATATCCAACACAGTTAGA
"CG42818-cds,chr2L:16242081..16244959,10,TGG"	"2L,16242340,16242363,+,TGG"	TGAAACAGATTCTCAAGAAT
"CG42818-cds,chr2L:16242081..16244959,12,TGG"	"2L,16242524,16242547,+,TGG"	CTGAAGCAACAATATCGATC
"CG42847-cds,chr2L:9428023..9428395,2,TGG"	"2L,9428076,9428099,+,TGG"	GTACCAGTCCTTTCCACAAA
"CG42847-cds,chr2L:9428023..9428395,4,TGG"	"2L,9428115,9428138,+,TGG"	CAGGACAAATTTAATTCTTG
"CG42847-cds,chr2L:9428023..9428395,5,CGG"	"2L,9428140,9428163,-,CCA"	AAATAAGCAATCCTCGAAAA
"CG42847-cds,chr2L:9428023..9428395,7,AGG"	"2L,9428167,9428190,+,AGG"	CGAGTCAAATAAAAAGGCAC
"CG42847-cds,chr2L:9428023..9428395,8,TGG"	"2L,9428196,9428219,+,TGG"	TCTCAAAGAAAGCTAAATAA
"CG43050-cds,chr2L:13119698..13119783,1,AGG"	"2L,13119710,13119733,+,AGG"	GGGTATGATAACCGCACTTG
"CG43050-cds,chr2L:13119698..13119783,4,CCT"	"2L,13119743,13119766,-,CCT"	CAATATAACAATCCTAAAAA
"CG43050-cds,chr2L:13119845..13119935,1,AGG"	"2L,13119906,13119929,+,AGG"	TTGTTCATCGTATAATGTTC
"CG43050-cds,chr2L:13119845..13119935,2,CCT"	"2L,13119877,13119900,-,CCT"	GTCAATATACCCGCCTACAA
"CG43050-cds,chr2L:13119996..13120088,1,CGG"	"2L,13120002,13120025,+,CGG"	CGATACCCATATCGTGTATA
"CG43052-cds,chr2L:14352156..14352345,4,AGG"	"2L,14352187,14352210,+,AGG"	CACTCAGACGGGCATCCATG
"CG43052-cds,chr2L:14352156..14352345,7,AGG"	"2L,14352240,14352263,+,AGG"	TCTTTCAATTGTACTTTGAT
"CG43052-cds,chr2L:14352156..14352345,10,TGG"	"2L,14352289,14352312,+,TGG"	GACAGAAGCGCTGCTCCACT
"CG43052-cds,chr2L:14352156..14352345,15,GGG"	"2L,14352313,14352336,+,GGG"	GGATAAAGTGAATGTGGCTG
"CG43052-cds,chr2L:14352156..14352345,16,CCT"	"2L,14352183,14352206,-,CCT"	GCACTCAGACGGGCATCCAT
"CG43054-cds,chr2L:17627901..17628311,2,TGG"	"2L,17627969,17627992,+,TGG"	GCTAAGCGTAAATACGAAAT
"CG43054-cds,chr2L:17627901..17628311,3,TGG"	"2L,17628051,17628074,+,TGG"	TTGTAGAAGAAGAAATGTTG
"CG43054-cds,chr2L:17627901..17628311,4,CGG"	"2L,17628080,17628103,+,CGG"	CCCATAATTCTTGTGTGTAT
"CG43054-cds,chr2L:17627901..17628311,5,AGG"	"2L,17628139,17628162,+,AGG"	ATTTCAGTGTGTGATAACAA
"CG43054-cds,chr2L:17627901..17628311,6,AGG"	"2L,17628220,17628243,+,AGG"	AAAAGCCCAACCAATCCACA
"CG43055-cds,chr2L:4411157..4411244,6,CCC"	"2L,4411202,4411225,-,CCC"	TGTGTAGGGCCTACCAAATA
"CG43055-cds,chr2L:4411312..4411766,1,TGG"	"2L,4411334,4411357,-,CCC"	ACAGCGCCATTCGTCAAGAT
"CG43055-cds,chr2L:4411312..4411766,2,TGG"	"2L,4411380,4411403,+,TGG"	AAAATAAGCTTGATAGAAAC
"CG43055-cds,chr2L:4411312..4411766,4,TGG"	"2L,4411423,4411446,+,TGG"	TCGCCAAATGAACGCTGACT
"CG43055-cds,chr2L:4411312..4411766,8,TGG"	"2L,4411486,4411509,+,TGG"	TTACCTTGTTGATAACGAAA
"CG43056-cds,chr2L:4437906..4438055,1,CGG"	"2L,4437934,4437957,-,CTC"	TGTCCCATCAATAATAACTT
"CG43056-cds,chr2L:4437906..4438055,3,AGG"	"2L,4437996,4438019,+,AGG"	TCGCAATCCATGTATTTTGA
"CG43056-cds,chr2L:4437906..4438055,4,CCG"	"2L,4437914,4437937,-,CCG"	GGCAACCTTGTGATAAGCTC
"CG43056-cds,chr2L:4437906..4438055,6,CCC"	"2L,4437940,4437963,-,CCC"	ATCAATAATAACTTCGGATG
"CG43056-cds,chr2L:4437906..4438055,8,CCG"	"2L,4437992,4438015,-,CCG"	TTCGCAATCCATGTATTTTG
"CG43129-cds,chr2L:10853110..10853439,6,TGG"	"2L,10853145,10853168,+,TGG"	GGACAACGAGGTGGCACCCA
"CG43129-cds,chr2L:10853110..10853439,9,AGG"	"2L,10853171,10853194,+,AGG"	ACCACAAGGAGGAGCGCCAA
"CG43129-cds,chr2L:10853110..10853439,14,CGG"	"2L,10853224,10853247,+,CGG"	AATATCGCTCAGTATTTGCG
"CG43129-cds,chr2L:10853110..10853439,16,AGG"	"2L,10853256,10853279,+,AGG"	ACTGGCCAACCGATTCAGCG
"CG43129-cds,chr2L:10853110..10853439,21,TGG"	"2L,10853286,10853309,+,TGG"	CATGCAGGTGGTGGGTGTGC
"CG43145-cds,chr2L:3701974..3702131,5,AGG"	"2L,3702030,3702053,+,AGG"	CGAGAAAGCATAGATGTGTA
"CG43145-cds,chr2L:3701974..3702131,8,AGG"	"2L,3702054,3702077,+,AGG"	TATCTGGTGACTGCTACGGA
"CG43145-cds,chr2L:3701974..3702131,11,AGG"	"2L,3702079,3702102,+,AGG"	TAACTTCTTCAAACGATTCG
"CG43145-cds,chr2L:3701974..3702131,12,CCT"	"2L,3701991,3702014,-,CCT"	CTTTTGTGGGAAAGTGCAAG
"CG43145-cds,chr2L:3701974..3702131,13,CCT"	"2L,3702021,3702044,-,CCT"	ACATACCGAGAAAGCATAGA
"CG43167-cds,chr2L:11657469..11657849,2,TGG"	"2L,11657528,11657551,-,CTG"	TTATTTTACGTATTCATTTC
"CG43167-cds,chr2L:11657469..11657849,3,TGG"	"2L,11657569,11657592,+,TGG"	TTTTATTCGACTTTTCATGA
"CG43167-cds,chr2L:11657469..11657849,5,TGG"	"2L,11657601,11657624,+,TGG"	AACGATTGAAGGCAATAATC
"CG43167-cds,chr2L:11657469..11657849,6,AGG"	"2L,11657648,11657671,+,AGG"	GAATCTGAGCCAGAAGATGA
"CG43167-cds,chr2L:11657469..11657849,7,AGG"	"2L,11657676,11657699,+,AGG"	TAGATGATGAGTTTCTATTC
"CG43185-cds,chr2L:5885266..5885399,1,TGG"	"2L,5885273,5885296,+,TGG"	TTGACCATATTGACCATTCC
"CG43185-cds,chr2L:5885266..5885399,3,TGG"	"2L,5885322,5885345,+,TGG"	AGAAAATCAGCCAATATCCT
"CG43185-cds,chr2L:5885266..5885399,4,TGG"	"2L,5885366,5885389,+,TGG"	ATTACACCTTATAAGATATC
"CG43185-cds,chr2L:5885266..5885399,7,CCA"	"2L,5885277,5885300,-,CCA"	TATTGACCATTCCTGGCTAT
"CG43185-cds,chr2L:5885266..5885399,10,CCA"	"2L,5885301,5885324,-,CCA"	TTCACACCTTGGCAGAGAAG
"CG43220-cds,chr2L:17486730..17486779,1,AGG"	"2L,17486739,17486762,+,AGG"	TGGGGATGAGCCAGACTCCG
"CG43221-cds,chr2L:17485791..17485851,1,TGG"	"2L,17485811,17485834,+,TGG"	GGAATGATATTCGAAATCAT
"CG43221-cds,chr2L:17485962..17486005,1,CCT"	"2L,17485967,17485990,-,CCT"	CATCAGATGATGATTACGAT
"CG43230-cds,chr2L:15215432..15215542,1,TGG"	"2L,15215449,15215472,+,TGG"	ACTACCAGCATAGCTGTAGC
"CG43230-cds,chr2L:15215432..15215542,3,CGG"	"2L,15215478,15215501,+,CGG"	TCCAAAGTTCAAGAGCTTTT
"CG43231-cds,chr2L:17704842..17704910,3,AGG"	"2L,17704882,17704905,+,AGG"	TTTATTCCCCAGAAAGCCAA
"CG43231-cds,chr2L:17704973..17705071,1,CGG"	"2L,17704993,17705016,+,CGG"	AAGAAAGAGCAAGAAAGCAA
"CG43231-cds,chr2L:17704973..17705071,3,TGG"	"2L,17705017,17705040,+,TGG"	CAAAACAAGACATCGGTAAC
"CG43231-cds,chr2L:17704973..17705071,6,CCA"	"2L,17704979,17705002,+,GAG"	AACAGCAATGGGGGAAGAAA
"CG43232-cds,chr2L:6932251..6932397,1,TGG"	"2L,6932288,6932311,+,TGG"	AACCTTTTTCTGTGCCCACC
"CG43232-cds,chr2L:6932251..6932397,4,TGG"	"2L,6932342,6932365,+,TGG"	TGCATCTTGTCCAATCGTCA
"CG43232-cds,chr2L:6932251..6932397,9,CCG"	"2L,6932284,6932307,-,CCG"	TAACCTTTTTCTGTGCCCAC
"CG43232-cds,chr2L:6932251..6932397,13,CCT"	"2L,6932309,6932332,+,GGG"	GGAAAGCCCAACCACAAATT
"CG43232-cds,chr2L:6932251..6932397,17,CCA"	"2L,6932352,6932375,-,CCA"	ATCGTCATGGGGTTACTATC
"CG43235-cds,chr2L:7693143..7693307,1,TGG"	"2L,7693161,7693184,+,TGG"	TGTTACTATTGATAACTGCT
"CG43235-cds,chr2L:7693143..7693307,2,AGG"	"2L,7693187,7693210,+,AGG"	AGTAGCCTATCAGATCCGAT
"CG43235-cds,chr2L:7693143..7693307,3,AGG"	"2L,7693222,7693245,+,AGG"	TGAAAACTATTCAGTGTATA
"CG43235-cds,chr2L:7693143..7693307,6,AGG"	"2L,7693252,7693275,+,AGG"	TAAAACTCGGTCGGATCAAC
"CG43235-cds,chr2L:7693143..7693307,9,CCA"	"2L,7693148,7693171,-,CCA"	CAGATTGCAATGTTACTATT
"CG43235-cds,chr2L:7693143..7693307,10,CCT"	"2L,7693192,7693215,-,CCT"	ATCAGATCCGATAGGTCCCC
"CG43307-cds,chr2L:5811593..5811773,3,TGG"	"2L,5811664,5811687,+,TGG"	AAAAACTTTAAGCCCATGTG
"CG43307-cds,chr2L:5811593..5811773,6,AGG"	"2L,5811741,5811764,+,AGG"	AAATTGTGTAAGAGCTGCCA
"CG43307-cds,chr2L:5811593..5811773,8,CCT"	"2L,5811611,5811634,-,CCT"	TAATCTACTTCTGGTTTGGT
"CG43307-cds,chr2L:5811593..5811773,9,CCC"	"2L,5811676,5811699,-,CCC"	ATGTGTGGTTACGATGGCCA
"CG43307-cds,chr2L:5811593..5811773,12,CCG"	"2L,5811713,5811736,-,CCG"	TAAATGCCTGCTATATGAGA
"CG43321-cds,chr2L:7012327..7012524,2,AGG"	"2L,7012361,7012384,+,AGG"	AGAAATAAATAAAATTCGAA
"CG43321-cds,chr2L:7012327..7012524,3,CGG"	"2L,7012410,7012433,+,CGG"	GTTTTCATCACAGTTATACC
"CG43321-cds,chr2L:7012327..7012524,8,GGG"	"2L,7012434,7012457,+,GGG"	ATTATATTGGGCGGATTTAT
"CG43321-cds,chr2L:7012327..7012524,10,CGG"	"2L,7012490,7012513,+,CGG"	TCTTTATGCGCCCGATGTCT
"CG43321-cds,chr2L:7012327..7012524,11,CCA"	"2L,7012329,7012352,-,CCA"	TTTCGTGGAGACAACTTCAA
"CG43322-cds,chr2L:7013496..7013582,3,AGG"	"2L,7013548,7013571,+,AGG"	CTTGCTGCATCTCAAGCGCA
"CG43322-cds,chr2L:7013653..7014645,1,CGG"	"2L,7013678,7013701,+,CGG"	CGAATCAGCTGATCAGAATA
"CG43322-cds,chr2L:7013653..7014645,3,TGG"	"2L,7013702,7013725,+,TGG"	ACGCCACGCCTACTTGGATC
"CG43322-cds,chr2L:7013653..7014645,6,CGG"	"2L,7013726,7013749,+,CGG"	GAAACGGGTGCATCCCGATT
"CG43322-cds,chr2L:7013653..7014645,11,AGG"	"2L,7013762,7013785,+,AGG"	CAGTGCCGAACGCTTCCAGC
"CG43348-cds,chr2L:1199450..1199578,6,AGG"	"2L,1199503,1199526,+,AGG"	CATCCTGGGGATCACCAACC
"CG43348-cds,chr2L:1199450..1199578,8,CGG"	"2L,1199545,1199568,+,CGG"	GGAGATCCGAAGCCCCATCA
"CG43348-cds,chr2L:1199450..1199578,9,CCA"	"2L,1199452,1199475,-,CCA"	CCACCACCGCACCAGCCCCA
"CG43348-cds,chr2L:1199450..1199578,18,CCG"	"2L,1199479,1199502,-,CCG"	CACCCACCGAAGGGTCCTGC
"CG43348-cds,chr2L:1199450..1199578,23,CCT"	"2L,1199506,1199529,-,CCT"	GGGGATCACCAACCAGGACC
"CG43349-cds,chr2L:1200240..1200452,8,ggg"	"2L,1200318,1200341,+,GGG"	ACCATGGTCCTCCACACCAC
"CG43349-cds,chr2L:1200240..1200452,11,cgg"	"2L,1200347,1200370,+,CGG"	CATCACGGGCCACCACACCA
"CG43349-cds,chr2L:1200240..1200452,14,cGG"	"2L,1200407,1200430,+,CGG"	CATCATGGACCACCACACCA
"CG43349-cds,chr2L:1200240..1200452,15,CCA"	"2L,1200242,1200265,-,CCA"	CCTCCACCGCACCACGACCA
"CG43349-cds,chr2L:1200240..1200452,22,cca"	"2L,1200268,1200291,-,CCA"	TCATCATGGGCCACCACACC
"CG43350-cds,chr2L:9349688..9349875,1,TGG"	"2L,9349692,9349715,+,TGG"	TGTAATGATCCGAAAAGTAA
"CG43350-cds,chr2L:9349688..9349875,5,TGG"	"2L,9349718,9349741,+,TGG"	GGCTTGCCGAAAACCTCCCG
"CG43350-cds,chr2L:9349688..9349875,7,TGG"	"2L,9349757,9349780,+,TGG"	CAAGATTCACCGAAAATGTG
"CG43350-cds,chr2L:9349688..9349875,9,CCG"	"2L,9349701,9349724,-,CCG"	AAAAGTAATGGTGGGGCTTG
"CG43350-cds,chr2L:9349688..9349875,11,CCT"	"2L,9349731,9349754,-,CCT"	CCCGTGGACAAGTGGACCTT
"CG43355-cds,chr2L:11485215..11485727,6,TGG"	"2L,11485283,11485306,+,TGG"	CATCACCATCGTGGCAGACA
"CG43355-cds,chr2L:11485215..11485727,10,CGG"	"2L,11485307,11485330,+,CGG"	GCTGGTGGACGCTGTGGACA
"CG43355-cds,chr2L:11485215..11485727,11,TGG"	"2L,11485355,11485378,-,CCG"	CCTCATCGCCCCCATCGACA
"CG43355-cds,chr2L:11485215..11485727,16,CGG"	"2L,11485382,11485405,+,CGG"	AGTCACTTTTGGGAGGGATA
"CG43355-cds,chr2L:11485215..11485727,17,AGG"	"2L,11485415,11485438,-,CCA"	CCGCCCCATTATCCACCACC
"CG43376-cds,chr2L:13774161..13774310,1,TGG"	"2L,13774194,13774217,-,CCA"	ACGTCAGCATGACACTCTAC
"CG43376-cds,chr2L:13774161..13774310,3,TGG"	"2L,13774228,13774251,+,TGG"	GCAACACTTCCCGTATGAAT
"CG43376-cds,chr2L:13774161..13774310,7,TGG"	"2L,13774259,13774282,+,TGG"	GAGGACGAATGGGATGCAAT
"CG43376-cds,chr2L:13774161..13774310,10,CCA"	"2L,13774197,13774220,+,TGG"	ACGTCAGCATGACACTCTAC
"CG43376-cds,chr2L:13774161..13774310,11,CCA"	"2L,13774225,13774248,-,CCA"	GCAACACTTCCCGTATGAAT
"CG43394-cds,chr2L:8152635..8153742,6,TGG"	"2L,8152682,8152705,+,TGG"	CTACTAAATACCGTAGTTTC
"CG43394-cds,chr2L:8152635..8153742,10,TGG"	"2L,8152715,8152738,+,TGG"	GACTATGGCGGCGAAATGAT
"CG43394-cds,chr2L:8152635..8153742,13,TGG"	"2L,8152762,8152785,+,TGG"	GATCTACGATCCTGCTCAAC
"CG43394-cds,chr2L:8152635..8153742,16,TGG"	"2L,8152786,8152809,+,TGG"	GGCCGAGGTAGAAAAAGAGA
"CG43394-cds,chr2L:8152635..8153742,18,AGG"	"2L,8152810,8152833,+,AGG"	GCAGCATCGCAATAGCTTGG
"CG43400-cds,chr2L:8490826..8490951,2,TGG"	"2L,8490881,8490904,+,TGG"	GTTTGAAGTTCAAAAAGAAC
"CG43400-cds,chr2L:8490826..8490951,3,TGG"	"2L,8490923,8490946,+,TGG"	TGCCGAAATAAAATTTGAAT
"CG43400-cds,chr2L:8491010..8491222,1,TGG"	"2L,8491016,8491039,+,TGG"	TACTGGCACTCCAGAATCAG
"CG43400-cds,chr2L:8491010..8491222,2,AGG"	"2L,8491044,8491067,+,AGG"	CGATGAATTGATGATGCTAA
"CG43400-cds,chr2L:8491010..8491222,6,AGG"	"2L,8491070,8491093,+,AGG"	AGGAGATGGGTGTGATTCAT
"CG43401-cds,chr2L:1428668..1428847,6,CGG"	"2L,1428710,1428733,+,CGG"	GGGGACTCCTCCTAATGACT
"CG43401-cds,chr2L:1428668..1428847,7,TGG"	"2L,1428780,1428803,+,TGG"	AATGTCTTCAGAACATATAG
"CG43401-cds,chr2L:1428668..1428847,9,CCT"	"2L,1428674,1428697,-,CCT"	TCTGCCATGTTTGCCAACCC
"CG43401-cds,chr2L:1428668..1428847,14,CCT"	"2L,1428698,1428721,-,CCT"	TGGAAGTCGGGGGACTCCTC
"CG43401-cds,chr2L:1428668..1428847,17,CCG"	"2L,1428744,1428767,-,CCG"	TATTCGTAGCATTAACATTC
"CG43402-cds,chr2L:1442787..1443281,4,AGG"	"2L,1442878,1442901,+,AGG"	TGGCCAACTGATTGAATCAA
"CG43402-cds,chr2L:1442787..1443281,6,TGG"	"2L,1442965,1442988,+,TGG"	GATCAATAGTGTGAATATCT
"CG43402-cds,chr2L:1442787..1443281,8,AGG"	"2L,1443004,1443027,+,AGG"	AAAAAGCCTAACAGAAAATA
"CG43402-cds,chr2L:1442787..1443281,10,AGG"	"2L,1443056,1443079,+,AGG"	CAGAATCAGCCGAGCTCCCC
"CG43402-cds,chr2L:1442787..1443281,13,AGG"	"2L,1443100,1443123,+,AGG"	AGTCATAAAACCAAAACTAG
"CG43403-cds,chr2L:2620433..2620561,4,CGG"	"2L,2620475,2620498,+,CGG"	AGTTGCTTTGCGAATTCGTG
"CG43403-cds,chr2L:2620433..2620561,6,AGG"	"2L,2620504,2620527,+,AGG"	TCTACGTGTGCGGCATGCCA
"CG43403-cds,chr2L:2620433..2620561,9,TGG"	"2L,2620528,2620551,+,TGG"	CCGGAATATATGCTCCATGG
"CG43403-cds,chr2L:2620433..2620561,13,CCG"	"2L,2620452,2620475,-,CCG"	GCTGAGTCAAAGGGATCAAG
"CG43403-cds,chr2L:2620433..2620561,14,CCA"	"2L,2620521,2620544,-,CCA"	AGGCCCGGAATATATGCTCC
"CG43406-cds,chr2L:18251419..18251598,5,AGG"	"2L,18251557,18251580,+,AGG"	AAAGGGAACGGAAAAGCGAG
"CG43406-cds,chr2L:18251419..18251598,8,CCC"	"2L,18251437,18251460,-,CCC"	TGTCCACGACAAACGTATGC
"CG43406-cds,chr2L:18251419..18251598,11,CCG"	"2L,18251492,18251515,-,CCG"	CTCATTATTAACCCCGCTGT
"CG43406-cds,chr2L:18251419..18251598,15,CCC"	"2L,18251545,18251568,-,CCC"	AGAAAAGGAAAAGGGAACGG
"CG43406-cds,chr2L:18251653..18251766,1,TGG"	"2L,18251674,18251697,+,TGG"	GCAAATTAATGCACGACAGT
"CG4341-cds,chr2L:950493..950578,2,TGG"	"2L,950530,950553,+,TGG"	CGTCTTGTATCTGAACACTC
"CG4341-cds,chr2L:950493..950578,5,CCT"	"2L,950506,950529,-,CCT"	CTTCTGCTGCAGCCTGGCCT
"CG4341-cds,chr2L:951587..952142,1,CGG"	"2L,951595,951618,+,CGG"	TCTGGCAAATGCGGATGTCT
"CG4341-cds,chr2L:951587..952142,6,TGG"	"2L,951636,951659,+,TGG"	GGAGCTTCTCGAACGACTTC
"CG4341-cds,chr2L:951587..952142,11,CGG"	"2L,951665,951688,-,CCG"	CTGACGGACAGCGGATCCCA
"CG43438-cds,chr2L:11536546..11536713,4,CGG"	"2L,11536575,11536598,+,CGG"	AGATGCAAATTTTGTGGTCC
"CG43438-cds,chr2L:11536546..11536713,10,TGG"	"2L,11536626,11536649,+,TGG"	CATAACTCAGACCGCAGCGT
"CG43438-cds,chr2L:11536546..11536713,14,TGG"	"2L,11536652,11536675,+,TGG"	AATTAGTTCAGCCCGGGGAC
"CG43438-cds,chr2L:11536546..11536713,16,GGG"	"2L,11536676,11536699,+,GGG"	TGCTCCCGCTTATCGAACGT
"CG43438-cds,chr2L:11536546..11536713,17,CCA"	"2L,11536567,11536590,-,CCA"	GGGAGAGATGCAAATTTTGT
"CG43703-cds,chr2L:3765519..3765585,1,TGG"	"2L,3765550,3765573,+,TGG"	ATTGCGTCTTCTGAATGTCT
"CG43703-cds,chr2L:3765638..3765825,1,GGG"	"2L,3765638,3765661,+,GGG"	CATTTGCGGTCTGAAGCCTA
"CG43703-cds,chr2L:3765638..3765825,3,TGG"	"2L,3765681,3765704,+,TGG"	AAAGAATCTCTAGTATTGTA
"CG43703-cds,chr2L:3765638..3765825,4,AGG"	"2L,3765782,3765805,+,AGG"	GATCTGCCAGAAGTTGTGCC
"CG43703-cds,chr2L:3765638..3765825,7,CCT"	"2L,3765654,3765677,-,CCT"	AGGGTTAATAGATGCATATC
"CG43707-cds,chr2L:3766937..3767349,1,CGG"	"2L,3766950,3766973,+,CGG"	GTGGTGGTCAAAAGCGATTC
"CG43707-cds,chr2L:3766937..3767349,3,CGG"	"2L,3766974,3766997,+,CGG"	GAATTCGGCTTCCGTATTCA
"CG43707-cds,chr2L:3766937..3767349,5,CGG"	"2L,3767009,3767032,+,CGG"	TGTAGTGGCCGCCATCGAAC
"CG43707-cds,chr2L:3766937..3767349,9,TGG"	"2L,3767036,3767059,+,TGG"	TCCGGCGGAGAGCTCTGGCT
"CG43707-cds,chr2L:3766937..3767349,13,TGG"	"2L,3767067,3767090,+,TGG"	GACATTATCATCTCCGTGAA
"CG43725-cds,chr2L:11075548..11075742,4,AGG"	"2L,11075597,11075620,+,AGG"	GGCCACATCTCTAAAGATCG
"CG43725-cds,chr2L:11075548..11075742,8,CGG"	"2L,11075639,11075662,+,CGG"	TGGCTACAAGATATCCACTC
"CG43725-cds,chr2L:11075548..11075742,11,CGG"	"2L,11075670,11075693,+,CGG"	GTCATCAAAATGGAACGACG
"CG43725-cds,chr2L:11075548..11075742,13,AGG"	"2L,11075701,11075724,+,AGG"	GTCCAACCAAGTTCCTAGAA
"CG43725-cds,chr2L:11075548..11075742,15,CCT"	"2L,11075572,11075595,-,CCT"	TGGTCTTTTCCATTTTCATG
"CG43731-cds,chr2L:19102168..19102350,3,AGG"	"2L,19102244,19102267,+,AGG"	TACTCAAACCGATTTTACTG
"CG43731-cds,chr2L:19102168..19102350,5,TGG"	"2L,19102286,19102309,+,TGG"	CTTCGATTGCCCAGCCGATG
"CG43731-cds,chr2L:19102168..19102350,6,TGG"	"2L,19102322,19102345,+,TGG"	CAAACTTTACGATCTCGAAC
"CG43731-cds,chr2L:19102168..19102350,7,CCG"	"2L,19102171,19102194,-,CCG"	ATATCAATTTGACTGCCTAT
"CG43731-cds,chr2L:19102168..19102350,9,CCT"	"2L,19102198,19102221,-,CCT"	TTCGCCGCGATTTGGCCAGG
"CG43733-cds,chr2L:9291405..9291659,8,GGG"	"2L,9291469,9291492,+,GGG"	CGATCGGTCGCTGGGCGGCG
"CG43733-cds,chr2L:9291405..9291659,11,TGG"	"2L,9291502,9291525,+,TGG"	CATTCAACGTCTGCAGCAAC
"CG43733-cds,chr2L:9291405..9291659,14,TGG"	"2L,9291534,9291557,+,TGG"	CGCGGTACGAGCTGCAGCAA
"CG43733-cds,chr2L:9291405..9291659,15,TGG"	"2L,9291570,9291593,+,TGG"	AGCTGCTCCTGTTCGTCCTT
"CG43733-cds,chr2L:9291405..9291659,17,TGG"	"2L,9291595,9291618,+,TGG"	AAATGCCAAGTTCTGGCAGC
"CG43773-cds,chr2L:4007703..4007930,2,TGG"	"2L,4007758,4007781,+,TGG"	CCTGTACTATGCAAATCCCC
"CG43773-cds,chr2L:4007703..4007930,6,AGG"	"2L,4007790,4007813,+,AGG"	GTCCTTGTCGCCAGTGCCGC
"CG43773-cds,chr2L:4007703..4007930,8,AGG"	"2L,4007827,4007850,+,AGG"	TGTTGTGGTTGTTCCCACTC
"CG43773-cds,chr2L:4007703..4007930,9,CCG"	"2L,4007706,4007729,-,CCG"	ACATCAATATCAACCTCAAG
"CG43773-cds,chr2L:4007703..4007930,11,CCG"	"2L,4007733,4007756,-,CCG"	AGTGCAACCATCCTCGAGGA
"CG43774-cds,chr2L:4008712..4008999,2,TGG"	"2L,4008773,4008796,+,TGG"	TCTCTACTACGCGAATCCAT
"CG43774-cds,chr2L:4008712..4008999,6,TGG"	"2L,4008830,4008853,+,TGG"	GATGTCCAGAAACAACATTG
"CG43774-cds,chr2L:4008712..4008999,7,TGG"	"2L,4008854,4008877,+,TGG"	ATCCGTGCCAGCAAACCAGA
"CG43774-cds,chr2L:4008712..4008999,8,TGG"	"2L,4008913,4008936,+,TGG"	CTGCCCAGTGTGCAACCCAC
"CG43774-cds,chr2L:4008712..4008999,10,AGG"	"2L,4008959,4008982,+,AGG"	TCTGCCACCGAAGTACGATC
"CG43796-cds,chr2L:8482478..8482861,4,TGG"	"2L,8482503,8482526,+,TGG"	GGTTCATCGACGAGGCATTT
"CG43796-cds,chr2L:8482478..8482861,8,TGG"	"2L,8482527,8482550,+,TGG"	TTTTGCTCCCCGGATCGGAT
"CG43796-cds,chr2L:8482478..8482861,9,TGG"	"2L,8482551,8482574,+,TGG"	CAATGTTGACTACGACGATC
"CG43796-cds,chr2L:8482478..8482861,11,TGG"	"2L,8482575,8482598,+,TGG"	CAGGATTGACAACTTCTATT
"CG43796-cds,chr2L:8482478..8482861,15,CGG"	"2L,8482632,8482655,+,CGG"	GCACAACATTCTGCACAAGC
"CG43797-cds,chr2L:4000042..4000740,3,CGG"	"2L,4000121,4000144,+,CGG"	AGATTCAGAGTGCGTCCTGA
"CG43797-cds,chr2L:4000042..4000740,7,AGG"	"2L,4000165,4000188,+,AGG"	CATTCTGTATGTCCGCTCAA
"CG43797-cds,chr2L:4000042..4000740,8,AGG"	"2L,4000292,4000315,+,AGG"	AAATTTACAAATCGAACAAA
"CG43797-cds,chr2L:4000042..4000740,9,AGG"	"2L,4000338,4000361,+,AGG"	AATGACGATACAAAAGTTGA
"CG43797-cds,chr2L:4000042..4000740,10,AGG"	"2L,4000400,4000423,+,AGG"	GAAATACGTCATTGTTGATA
"CG43798-cds,chr2L:4647232..4647341,1,CGG"	"2L,4647263,4647286,+,CGG"	TAAAGTCGATAAGCTATTAT
"CG43798-cds,chr2L:4647232..4647341,4,CGG"	"2L,4647301,4647324,+,CGG"	ATAGGGCTCTCCGCATAAAT
"CG43798-cds,chr2L:4647232..4647341,5,CCT"	"2L,4647246,4647269,-,CCT"	TCAGTGCCTTTTGATAAAGT
"CG43798-cds,chr2L:4647232..4647341,7,CCG"	"2L,4647311,4647334,-,CCG"	CATAAATCGGCAGTCATGTA
"CG43798-cds,chr2L:4647411..4647864,1,CGG"	"2L,4647417,4647440,+,CGG"	CAAGTCAATGGTCTGGCCAA
"CG43799-cds,chr2L:7227883..7228566,1,TGG"	"2L,7227896,7227919,+,TGG"	TCAAAATGGATCCCCTAATT
"CG43799-cds,chr2L:7227883..7228566,3,TGG"	"2L,7227941,7227964,+,TGG"	TGACATTCTGAATGAAAAAT
"CG43799-cds,chr2L:7227883..7228566,5,TGG"	"2L,7227971,7227994,+,TGG"	TGAACAGCAAGTGAAGCAAT
"CG43799-cds,chr2L:7227883..7228566,6,AGG"	"2L,7228044,7228067,+,AGG"	CAACCTATACAGAAATCAAC
"CG43799-cds,chr2L:7227883..7228566,8,TGG"	"2L,7228070,7228093,+,TGG"	AAACGAAGGTGTGCAGTCTT
"CG43815-cds,chr2L:3576264..3576428,4,TGG"	"2L,3576294,3576317,-,CCA"	ACAGCCGGTTGGAGCGACGT
"CG43815-cds,chr2L:3576264..3576428,5,CGG"	"2L,3576355,3576378,+,CGG"	CTCTTCCCGCACGCGCCGCT
"CG43815-cds,chr2L:3576264..3576428,7,CGG"	"2L,3576379,3576402,+,CGG"	AAGAATGCTCCACTCTTGGC
"CG43815-cds,chr2L:3576264..3576428,10,CCC"	"2L,3576280,3576303,-,CCC"	ATCAATACGGTCCAACAGCC
"CG43815-cds,chr2L:3576264..3576428,14,CCG"	"2L,3576352,3576375,-,CCG"	CTCTTCCCGCACGCGCCGCT
"CG43816-cds,chr2L:16004694..16004855,2,CGG"	"2L,16004774,16004797,+,CGG"	TGTTTCGCACCCACGCCCTG
"CG43816-cds,chr2L:16004694..16004855,3,CGG"	"2L,16004801,16004824,+,CGG"	TGTGATGACTGTTCCATTTA
"CG43816-cds,chr2L:16004694..16004855,9,CCT"	"2L,16004709,16004732,-,CCT"	GTGCCTCCTACAATATCGCC
"CG43816-cds,chr2L:16004694..16004855,13,CCC"	"2L,16004741,16004764,-,CCC"	CGCCTGTCGACACTGCGATT
"CG43816-cds,chr2L:16004694..16004855,17,CCG"	"2L,16004770,16004793,-,CCG"	CTGTTTCGCACCCACGCCCT
"CG43850-cds,chr2L:13420303..13420533,4,AGG"	"2L,13420341,13420364,+,AGG"	CATTGCGATGGAGGCCATGA
"CG43850-cds,chr2L:13420303..13420533,7,AGG"	"2L,13420417,13420440,+,AGG"	TCCAACTGCAGCTGCAGGCC
"CG43850-cds,chr2L:13420303..13420533,9,CCT"	"2L,13420315,13420338,-,CCT"	GCAAAGACATTAAATTCGGT
"CG43850-cds,chr2L:13420303..13420533,10,CCA"	"2L,13420355,13420378,-,CCA"	TGAAGGTGGAGAGAACATAG
"CG43850-cds,chr2L:13420303..13420533,11,CCG"	"2L,13420382,13420405,-,CCG"	CACATCCAAATCTGATAACG
"CG43851-cds,chr2L:2647924..2648361,4,TGG"	"2L,2648062,2648085,+,TGG"	TTGAAGATATCAGCACTACA
"CG43851-cds,chr2L:2647924..2648361,7,GGG"	"2L,2648086,2648109,+,GGG"	TAAAGGCTATGCGAACTAAA
"CG43851-cds,chr2L:2647924..2648361,10,TGG"	"2L,2648110,2648133,+,TGG"	AAAAGGAAAATAGAGTGTCC
"CG43851-cds,chr2L:2647924..2648361,12,AGG"	"2L,2648162,2648185,+,AGG"	AAATATTTGCATTCAGCTGA
"CG43851-cds,chr2L:2647924..2648361,15,TGG"	"2L,2648237,2648260,+,TGG"	AATTCTAATTCCCCAAAATG
"CG43925-cds,chr2L:13176537..13176668,2,TGG"	"2L,13176605,13176628,+,TGG"	AAACTTACACTTTTGCACGT
"CG43925-cds,chr2L:13176537..13176668,6,CCA"	"2L,13176557,13176580,-,CCA"	ACGCGAACAGAAAAGAAAAT
"CG43925-cds,chr2L:13176537..13176668,7,CCC"	"2L,13176594,13176617,-,CCC"	CTGGATGCAAACTTACACTT
"CG43925-cds,chr2L:13176757..13176888,1,TGG"	"2L,13176782,13176805,+,TGG"	ACAGTCGCACAACAGCGTTT
"CG43925-cds,chr2L:13176757..13176888,2,AGG"	"2L,13176809,13176832,+,AGG"	ATTTTGCCCGCTAAATCACC
"CG44000-cds,chr2L:5046568..5046975,2,CGG"	"2L,5046620,5046643,+,CGG"	TGTTTCGACTGTCGTGTCCG
"CG44000-cds,chr2L:5046568..5046975,4,CGG"	"2L,5046662,5046685,+,CGG"	CGCCGCCACCGCCAACGTAC
"CG44000-cds,chr2L:5046568..5046975,7,CGG"	"2L,5046701,5046724,+,CGG"	ACCGGTGCCCATTCTGCAGT
"CG44000-cds,chr2L:5046568..5046975,10,AGG"	"2L,5046731,5046754,+,AGG"	CTTTGCCTACGTGACCGTCA
"CG44000-cds,chr2L:5046568..5046975,12,TGG"	"2L,5046765,5046788,+,TGG"	GATTACACCTGCACCATTTT
"CG44001-cds,chr2L:5047104..5047206,2,TGG"	"2L,5047156,5047179,+,TGG"	ACAGCAGACGTTAAGCGACA
"CG44001-cds,chr2L:5047104..5047206,5,CCA"	"2L,5047109,5047132,-,CCA"	CATAGTGCGGACAACTGCAA
"CG44001-cds,chr2L:5047104..5047206,6,CCA"	"2L,5047135,5047158,-,CCA"	CAAGCAGACGCAGCCGGCAC
"CG44001-cds,chr2L:5047273..5047479,1,AGG"	"2L,5047294,5047317,+,AGG"	TGTAAGAGAGTTTATCAAGA
"CG44001-cds,chr2L:5047273..5047479,4,CGG"	"2L,5047330,5047353,+,CGG"	TCGCGATGACTGCGACTATA
"CG44085-cds,chr2L:13271366..13271627,3,CGG"	"2L,13271408,13271431,+,CGG"	GCATTGATCTCTCCCAGATC
"CG44085-cds,chr2L:13271366..13271627,8,TGG"	"2L,13271433,13271456,+,TGG"	GGAGCGGATGGCCAAGCGGT
"CG44085-cds,chr2L:13271366..13271627,11,CGG"	"2L,13271464,13271487,+,CGG"	GCCCAATCGGAAGGAGCAAC
"CG44085-cds,chr2L:13271366..13271627,12,AGG"	"2L,13271506,13271529,+,AGG"	CCCGCCCAGCCACAGTCGCC
"CG44085-cds,chr2L:13271366..13271627,17,TGG"	"2L,13271536,13271559,+,TGG"	GGTGGTGCAGCCAGTTCGAT
"CG44139-cds,chr2L:2424841..2425011,4,TGG"	"2L,2424897,2424920,+,TGG"	CGCACCCCATATGTGTGCGA
"CG44139-cds,chr2L:2424841..2425011,8,CGG"	"2L,2424940,2424963,+,CGG"	ACGAGTATCGCTGCATGTGC
"CG44139-cds,chr2L:2424841..2425011,9,CCT"	"2L,2424863,2424886,-,CCT"	AGGGATCCCCATCACGATGC
"CG44139-cds,chr2L:2424841..2425011,13,CCG"	"2L,2424892,2424915,-,CCG"	AACGCACCCCATATGTGTGC
"CG44139-cds,chr2L:2424841..2425011,17,CCG"	"2L,2424929,2424952,-,CCG"	GGTCTGTGACGAGTATCGCT
"CG4415-cds,chr2L:1037379..1038422,3,TGG"	"2L,1037458,1037481,+,TGG"	GAAGACCGCTGCCGACAACG
"CG4415-cds,chr2L:1037379..1038422,5,TGG"	"2L,1037504,1037527,+,TGG"	GAAGCCTCTCCCTCACCAAG
"CG4415-cds,chr2L:1037379..1038422,9,AGG"	"2L,1037530,1037553,+,AGG"	TGGAAAAAAAGGGAAGCCCA
"CG4415-cds,chr2L:1037379..1038422,10,AGG"	"2L,1037557,1037580,+,AGG"	GCAAAAACCAAACGTCGCAA
"CG4415-cds,chr2L:1037379..1038422,12,CGG"	"2L,1037584,1037607,+,CGG"	TCAGAAGGAGATCTCCAGTT
"CG44270-cds,chr2L:20531177..20531331,6,AGG"	"2L,20531240,20531263,+,AGG"	GGTACCGGGAATATCCTCCG
"CG44270-cds,chr2L:20531177..20531331,10,TGG"	"2L,20531284,20531307,+,TGG"	CCATGCTCTCCATGTTCTCC
"CG44270-cds,chr2L:20531177..20531331,13,CCA"	"2L,20531195,20531218,-,CCA"	AAATCCCACTAAGTAAGTGT
"CG44270-cds,chr2L:20531177..20531331,16,CCC"	"2L,20531221,20531244,-,CCC"	AGTTCAGTTCGGTTTGGGTA
"CG44270-cds,chr2L:20531177..20531331,18,CCG"	"2L,20531247,20531270,+,AGG"	GGAATATCCTCCGAGGTTCC
"CG4440-cds,chr2L:16330079..16330306,4,CGG"	"2L,16330117,16330140,+,CGG"	CGTCCCCAGTTCGGATTCGG
"CG4440-cds,chr2L:16330079..16330306,12,TGG"	"2L,16330162,16330185,+,TGG"	CAGCAACAGCAGGGCGGTTT
"CG4440-cds,chr2L:16330079..16330306,17,TGG"	"2L,16330192,16330215,+,TGG"	TTCGGTGGTTTCGGTTCCTT
"CG4440-cds,chr2L:16330079..16330306,19,TGG"	"2L,16330219,16330242,+,TGG"	CAGCAACAGCAGGAAAGTTT
"CG4440-cds,chr2L:16330079..16330306,23,TGG"	"2L,16330258,16330281,+,TGG"	GGTCAGCAGCAACAAGAGTT
"CG44477-cds,chr2L:11663311..11663418,5,AGG"	"2L,11663342,11663365,+,AGG"	TTCACGGAATGGAATGGAAC
"CG44477-cds,chr2L:11663311..11663418,8,TGG"	"2L,11663367,11663390,+,TGG"	GACGTTGTGATGAAATGGGA
"CG44477-cds,chr2L:11663311..11663418,10,CCG"	"2L,11663329,11663352,-,CCG"	CGTGGTGTAATTCACGGAAT
"CG4455-cds,chr2L:16353095..16353134,1,CCT"	"2L,16353111,16353134,-,CCT"	GTTGTGTGTGCTGTTTTTAG
"CG4455-cds,chr2L:16353213..16353553,1,CGG"	"2L,16353227,16353250,+,CGG"	TTTTCAGTGCGAGTGCAGCG
"CG4455-cds,chr2L:16353213..16353553,6,CGG"	"2L,16353255,16353278,+,CGG"	TCGAAGGGGTTACAAGGCCA
"CG44574-cds,chr2L:5884015..5884319,1,AGG"	"2L,5884018,5884041,+,AGG"	ATCCGCAAGCATGCACTTGC
"CG44574-cds,chr2L:5884015..5884319,3,AGG"	"2L,5884077,5884100,+,AGG"	TTTGTATGAAAAATGACGAA
"CG44574-cds,chr2L:5884015..5884319,5,AGG"	"2L,5884117,5884140,+,AGG"	GATTATTTTTCTGCAGAAAG
"CG44574-cds,chr2L:5884015..5884319,6,TGG"	"2L,5884144,5884167,-,CCT"	AAAATTGCAATCCCAATTGT
"CG44574-cds,chr2L:5884015..5884319,7,AGG"	"2L,5884176,5884199,+,AGG"	CTCTGAATTGCAGCAACCTG
"CG4495-cds,chr2L:7182347..7182639,3,AGG"	"2L,7182383,7182406,+,AGG"	TGGCTGCCTTAACCAGACCA
"CG4495-cds,chr2L:7182347..7182639,4,AGG"	"2L,7182465,7182488,+,AGG"	AAATAGCAATCATAATGCCA
"CG4495-cds,chr2L:7182347..7182639,5,AGG"	"2L,7182506,7182529,-,CCA"	ATTTAAGTCTGATGCAAACT
"CG4495-cds,chr2L:7182347..7182639,9,AGG"	"2L,7182534,7182557,+,AGG"	CCATAAACGTTTTGGTCATC
"CG4495-cds,chr2L:7182347..7182639,11,CGG"	"2L,7182600,7182623,+,CGG"	TCTCAGTTTATTCCTCATTT
"CG4500-cds,chr2L:14027032..14028101,2,TGG"	"2L,14027075,14027098,-,CCA"	CGACGCCGTCAAGCTGCGCC
"CG4500-cds,chr2L:14027032..14028101,3,AGG"	"2L,14027138,14027161,+,AGG"	GACGATTCCAGAATTCTTCA
"CG4500-cds,chr2L:14027032..14028101,5,TGG"	"2L,14027174,14027197,+,TGG"	GTATTCGGATCTGCCCGCCT
"CG4500-cds,chr2L:14027032..14028101,11,TGG"	"2L,14027205,14027228,+,TGG"	ACCCCAGGATCTGGGAACGA
"CG4500-cds,chr2L:14027032..14028101,14,AGG"	"2L,14027237,14027260,+,AGG"	TCTTACGTTTGGCGAGTACC
"CG45011-cds,chr2L:11834139..11834342,2,CGG"	"2L,11834225,11834248,-,CCA"	AGAATCTACTTTCCTGTCTG
"CG45011-cds,chr2L:11834139..11834342,4,TGG"	"2L,11834299,11834322,+,TGG"	GCAAATTAAATTGATTTATG
"CG45011-cds,chr2L:11834139..11834342,8,CCC"	"2L,11834146,11834169,-,CCC"	AATTTTCATTGCACTGTGCC
"CG45011-cds,chr2L:11834139..11834342,11,CCT"	"2L,11834170,11834193,-,CCT"	GGCATTTGTCGTCCTAACTG
"CG45011-cds,chr2L:11834139..11834342,13,CCC"	"2L,11834196,11834219,-,CCC"	AAGTCACAAGACCCCTTTGC
"CG45012-cds,chr2L:11834657..11834854,3,CGG"	"2L,11834740,11834763,+,CGG"	AAAATCTCTGAGCCTGTCTG
"CG45012-cds,chr2L:11834657..11834854,4,TGG"	"2L,11834792,11834815,+,TGG"	GCTTTCTCATATGTAAAGCC
"CG45012-cds,chr2L:11834657..11834854,5,AGG"	"2L,11834821,11834844,+,AGG"	AATGTTAATTTTGTCAAGAA
"CG45012-cds,chr2L:11834657..11834854,6,CCT"	"2L,11834685,11834708,-,CCT"	ACTTGCAGTTTTGGTCCTGA
"CG45012-cds,chr2L:11834657..11834854,8,CCC"	"2L,11834714,11834737,-,CCC"	AAAAATCTCGTTGCCCGTGT
"CG45075-cds,chr2L:6091569..6091820,8,AGG"	"2L,6091717,6091740,+,AGG"	CTATCCCGTGCAACAGTCGA
"CG45075-cds,chr2L:6091569..6091820,9,AGG"	"2L,6091762,6091785,+,AGG"	CATCAAGAAGAACCTGATCA
"CG45075-cds,chr2L:6091569..6091820,10,CCG"	"2L,6091572,6091595,-,CCG"	ACTTTTCAATGAACGATATT
"CG45075-cds,chr2L:6091569..6091820,11,CCA"	"2L,6091636,6091659,-,CCA"	GGGCGGTCAGCACCACCAAT
"CG45075-cds,chr2L:6091569..6091820,15,CCA"	"2L,6091675,6091698,-,CCA"	ACAGCAGCCTCCGCAAAATA
"CG45084-cds,chr2L:16043087..16043221,3,TGG"	"2L,16043169,16043192,+,TGG"	CCTCTCGCACGCCATCTGTC
"CG45084-cds,chr2L:16043087..16043221,6,CCT"	"2L,16043089,16043112,-,CCT"	TTCGTCGAGAGATTTCAACA
"CG45084-cds,chr2L:16043087..16043221,7,CCT"	"2L,16043139,16043162,-,CCT"	CGTCGAGGCCATCCAATTCG
"CG45084-cds,chr2L:16043087..16043221,10,CCA"	"2L,16043163,16043186,-,CCA"	GGACCTCTCGCACGCCATCT
"CG45084-cds,chr2L:16043087..16043221,13,CCT"	"2L,16043193,16043216,-,CCT"	CCAGGGCCTATTTAATCTCA
"CG4537-cds,chr2L:9890910..9891073,2,CGG"	"2L,9890965,9890988,+,CGG"	GCGAACGAGCACAGCTCCTG
"CG4537-cds,chr2L:9890910..9891073,5,AGG"	"2L,9890992,9891015,+,AGG"	ACGTAAAATCAACGAGAACA
"CG4537-cds,chr2L:9890910..9891073,7,AGG"	"2L,9891029,9891052,+,AGG"	CGCGAGCGATACAATCCCAT
"CG4537-cds,chr2L:9890910..9891073,9,CCA"	"2L,9890931,9890954,-,CCA"	AGCTCTCCAAAGTTTCAGCG
"CG4537-cds,chr2L:9890910..9891073,12,CCA"	"2L,9890955,9890978,-,CCA"	ATCCCTGGCGAACGAGCACA
"CG4552-cds,chr2L:1129819..1131181,2,CGG"	"2L,1129852,1129875,+,CGG"	TGCACTGTCAACGACATCTA
"CG4552-cds,chr2L:1129819..1131181,6,CGG"	"2L,1129878,1129901,+,CGG"	ATGCCAGGGCAAGGCTCTGC
"CG4552-cds,chr2L:1129819..1131181,10,TGG"	"2L,1129914,1129937,+,TGG"	GGACGTGTGGCAAGTGTGCC
"CG4552-cds,chr2L:1129819..1131181,12,AGG"	"2L,1129992,1130015,+,AGG"	CTTCCAAAGCCAACTGCGCG
"CG4552-cds,chr2L:1129819..1131181,14,TGG"	"2L,1130019,1130042,+,TGG"	CCAGCGGCACGTCGATCGCA
"CG4577-cds,chr2L:1134859..1135081,3,CGG"	"2L,1134913,1134936,+,CGG"	TGTGCCTCAGCCTTCCAATC
"CG4577-cds,chr2L:1134859..1135081,6,CGG"	"2L,1134947,1134970,+,CGG"	CTCCGTGCTCGCCCAAGACA
"CG4577-cds,chr2L:1134859..1135081,8,CCA"	"2L,1134861,1134884,-,CCA"	CGCATCTCGTTGCCCGGCAG
"CG4577-cds,chr2L:1134859..1135081,11,CCT"	"2L,1134887,1134910,-,CCT"	GCTGGTAGTCCTGGCACTGA
"CG4577-cds,chr2L:1134859..1135081,13,CCT"	"2L,1134914,1134937,+,GGG"	GTGCCTCAGCCTTCCAATCC
"CG4580-cds,chr2L:16488203..16489595,4,TGG"	"2L,16488247,16488270,+,TGG"	TCCAATACAAGACTTCTAAA
"CG4580-cds,chr2L:16488203..16489595,7,CGG"	"2L,16488310,16488333,+,CGG"	AACTACTACAACCACGCCTG
"CG4580-cds,chr2L:16488203..16489595,8,TGG"	"2L,16488363,16488386,-,CTT"	CTTCGACATTATACAAATGC
"CG4580-cds,chr2L:16488203..16489595,10,TGG"	"2L,16488390,16488413,+,TGG"	TCACCAGGTTAACCAGAACT
"CG4580-cds,chr2L:16488203..16489595,13,CGG"	"2L,16488432,16488455,+,CGG"	GGAAATGAGTTCTCAATTGC
"CG4592-cds,chr2L:9921741..9921995,3,CGG"	"2L,9921773,9921796,+,CGG"	CGAATAAAACCCATACTTTG
"CG4592-cds,chr2L:9921741..9921995,8,TGG"	"2L,9921803,9921826,+,TGG"	TCCCTGCGATCCCTTGCCAA
"CG4592-cds,chr2L:9921741..9921995,9,AGG"	"2L,9921832,9921855,+,AGG"	TTCAAAGCTGACAACCATAG
"CG4592-cds,chr2L:9921741..9921995,13,CGG"	"2L,9921880,9921903,+,CGG"	TCTGTCAATGAACCTGCCAC
"CG4592-cds,chr2L:9921741..9921995,15,CGG"	"2L,9921956,9921979,+,CGG"	ATTGAGAGCAACAAGAGCCG
"CG4594-cds,chr2L:9920374..9920601,5,TGG"	"2L,9920435,9920458,+,TGG"	CGCCACCAAGCTGACCACAG
"CG4594-cds,chr2L:9920374..9920601,7,CGG"	"2L,9920479,9920502,+,CGG"	TCGCTACTCTCACGATGAAC
"CG4594-cds,chr2L:9920374..9920601,9,TGG"	"2L,9920516,9920539,+,TGG"	CCAAAATGTCCAGCTGCTTT
"CG4594-cds,chr2L:9920374..9920601,10,CGG"	"2L,9920560,9920583,+,CGG"	AAATTGAGAACAATAAAAGT
"CG4594-cds,chr2L:9920374..9920601,13,CCC"	"2L,9920404,9920427,-,CCC"	ACGGGGCTCCAAGTAGATTA
"CG4598-cds,chr2L:9918881..9919108,4,TGG"	"2L,9918942,9918965,+,TGG"	TGCCACCAAGTTGACCACAG
"CG4598-cds,chr2L:9918881..9919108,7,CGG"	"2L,9918986,9919009,+,CGG"	TCGCCACCCTCACGATGAAC
"CG4598-cds,chr2L:9918881..9919108,9,TGG"	"2L,9919011,9919034,+,TGG"	ACCCGTAAATGGTCTTAACT
"CG4598-cds,chr2L:9918881..9919108,11,CGG"	"2L,9919069,9919092,+,CGG"	ATCGAGAGCAATAAGAGTCG
"CG4598-cds,chr2L:9918881..9919108,12,CCC"	"2L,9918911,9918934,-,CCC"	GTGCTGGCTCCAACCGTATG
"CG4619-cds,chr2L:9938964..9940568,4,CGG"	"2L,9939033,9939056,+,CGG"	TTACGCCCAGAGATGTATTG
"CG4619-cds,chr2L:9938964..9940568,6,TGG"	"2L,9939088,9939111,+,TGG"	CTTCGCCAAGCACATTGCAC
"CG4619-cds,chr2L:9938964..9940568,10,CGG"	"2L,9939130,9939153,+,CGG"	TCACGTGTTGCCCAAGACGA
"CG4619-cds,chr2L:9938964..9940568,12,CGG"	"2L,9939160,9939183,+,CGG"	CTCTGACTTCTTTCCCATCA
"CG4619-cds,chr2L:9938964..9940568,15,CGG"	"2L,9939184,9939207,+,CGG"	CGACCGGTACTTTCAGCGGA
"CG4631-cds,chr2L:16607490..16609880,2,CGG"	"2L,16607562,16607585,+,CGG"	TGCAGCGTGTCCAAAGTTGT
"CG4631-cds,chr2L:16607490..16609880,7,CGG"	"2L,16607605,16607628,+,CGG"	GGCAGCCAGCTGTTGTGTTT
"CG4631-cds,chr2L:16607490..16609880,13,CGG"	"2L,16607633,16607656,+,CGG"	AGGCGATGGGGTCAGAGAAA
"CG4631-cds,chr2L:16607490..16609880,16,TGG"	"2L,16607662,16607685,+,TGG"	GATCCAGGTGCTGGCCAAGA
"CG4631-cds,chr2L:16607490..16609880,18,AGG"	"2L,16607716,16607739,+,AGG"	TCTACACCAATTGACACTGC
"CG4658-cds,chr2L:9957589..9957900,3,AGG"	"2L,9957620,9957643,+,AGG"	CGCCAGTGAGCCACCCCTGG
"CG4658-cds,chr2L:9957589..9957900,6,CGG"	"2L,9957678,9957701,+,CGG"	TCCAGTGATGCTTCCCACAA
"CG4658-cds,chr2L:9957589..9957900,10,AGG"	"2L,9957716,9957739,+,AGG"	CGGCAGCCACAACAATCTAA
"CG4658-cds,chr2L:9957589..9957900,14,AGG"	"2L,9957745,9957768,+,AGG"	AGGCGCAGGGCTCGATGACC
"CG4658-cds,chr2L:9957589..9957900,18,TGG"	"2L,9957791,9957814,+,TGG"	CGAGAAGTACCTCACCCAGC
"CG4691-cds,chr2L:14760971..14761759,2,AGG"	"2L,14761002,14761025,+,AGG"	GTCTCACTTGCTGCAAAAGC
"CG4691-cds,chr2L:14760971..14761759,4,AGG"	"2L,14761050,14761073,+,AGG"	GTTTCGCCACTTTAACTCCG
"CG4691-cds,chr2L:14760971..14761759,8,TGG"	"2L,14761076,14761099,+,TGG"	ATTTGTACTCCCAGGATGGC
"CG4691-cds,chr2L:14760971..14761759,12,AGG"	"2L,14761113,14761136,+,AGG"	GGCGCCCTTGCTGCCGCGCA
"CG4691-cds,chr2L:14760971..14761759,14,AGG"	"2L,14761149,14761172,+,AGG"	GGAGAAGAAAGACAGATCAA
"CG4701-cds,chr2L:14766007..14767161,4,TGG"	"2L,14766076,14766099,+,TGG"	TAACGTACTACACTGCCAAA
"CG4701-cds,chr2L:14766007..14767161,6,CGG"	"2L,14766112,14766135,+,CGG"	TGGATCCCAATAATAAGATC
"CG4701-cds,chr2L:14766007..14767161,11,CGG"	"2L,14766164,14766187,+,CGG"	GCTGCGCAAGCTGAACTCCT
"CG4701-cds,chr2L:14766007..14767161,14,TGG"	"2L,14766236,14766259,+,TGG"	GATGATGATTGCTTCGCATC
"CG4701-cds,chr2L:14766007..14767161,16,TGG"	"2L,14766265,14766288,+,TGG"	CTGAGGACATTGATATCAGT
"CG4705-cds,chr2L:11091567..11091878,6,CGG"	"2L,11091598,11091621,+,CGG"	ACGCGGAACAGCCGGTGGAC
"CG4705-cds,chr2L:11091567..11091878,9,AGG"	"2L,11091633,11091656,+,AGG"	CCGAACAAACGTACATCGTC
"CG4705-cds,chr2L:11091567..11091878,10,AGG"	"2L,11091670,11091693,+,AGG"	CTATGAACACCGAGATTCCC
"CG4705-cds,chr2L:11091567..11091878,13,CGG"	"2L,11091697,11091720,+,CGG"	GGCCATGTCGGTTGATTACT
"CG4705-cds,chr2L:11091567..11091878,19,TGG"	"2L,11091725,11091748,+,TGG"	TGGGTGCTCCTCGCGGGCCG
"CG4709-cds,chr2L:9954596..9955513,3,AGG"	"2L,9954627,9954650,+,AGG"	CGCGGATGATGCGCAACGCC
"CG4709-cds,chr2L:9954596..9955513,5,AGG"	"2L,9954657,9954680,+,AGG"	GGCCCTAAAGAACAATCTGC
"CG4709-cds,chr2L:9954596..9955513,9,AGG"	"2L,9954682,9954705,-,CTG"	TTGGCCCTCACCCGGGAATC
"CG4709-cds,chr2L:9954596..9955513,10,AGG"	"2L,9954720,9954743,+,AGG"	AATCGATGAACTACCTCAGC
"CG4709-cds,chr2L:9954596..9955513,13,CGG"	"2L,9954749,9954772,+,CGG"	ATCTGGATGATGAGCTGCAG
"CG4747-cds,chr2L:10007567..10007766,3,TGG"	"2L,10007633,10007656,+,TGG"	GTTAAACATGGCTGAGAACC
"CG4747-cds,chr2L:10007567..10007766,4,AGG"	"2L,10007669,10007692,+,AGG"	CGTCACCAGCATCACCAACG
"CG4747-cds,chr2L:10007567..10007766,5,TGG"	"2L,10007693,10007716,+,TGG"	GTTCAAGCACACCAAGCGCT
"CG4747-cds,chr2L:10007567..10007766,7,CCA"	"2L,10007575,10007598,+,CAG"	AGGGTGACTTCAATCCCCAG
"CG4747-cds,chr2L:10007567..10007766,12,CCA"	"2L,10007609,10007632,+,TGG"	CATGCAACGCGACTTGCGCT
"CG4749-cds,chr2L:1147865..1149376,5,TGG"	"2L,1147907,1147930,+,TGG"	AGAGTGGCGCCAAGAAGCGA
"CG4749-cds,chr2L:1147865..1149376,6,TGG"	"2L,1147950,1147973,+,TGG"	GAACAACTGTGACCGAGCGC
"CG4749-cds,chr2L:1147865..1149376,8,CGG"	"2L,1147984,1148007,+,CGG"	GACTTCTACGGAAGTGTCTA
"CG4749-cds,chr2L:1147865..1149376,13,CGG"	"2L,1148010,1148033,+,CGG"	CCGGTGGAAGAACATGCGGG
"CG4749-cds,chr2L:1147865..1149376,15,TGG"	"2L,1148043,1148066,+,TGG"	GAGGCACAAGTATGTCGCCC
"CG4751-cds,chr2L:11130865..11131203,4,TGG"	"2L,11130909,11130932,+,TGG"	CAGGTGCTGAGCAGTTCCGA
"CG4751-cds,chr2L:11130865..11131203,8,CGG"	"2L,11130933,11130956,+,CGG"	GAGGGAGACTGTGATGGTGA
"CG4751-cds,chr2L:11130865..11131203,15,TGG"	"2L,11131002,11131025,+,TGG"	CAAATAACAAACGATTGTGT
"CG4751-cds,chr2L:11130865..11131203,22,GGG"	"2L,11131026,11131049,+,GGG"	GAAGGGGTGCAAGCGGAGGA
"CG4751-cds,chr2L:11130865..11131203,25,CGG"	"2L,11131050,11131073,+,CGG"	GAGCGTGCACCAGCGACGAC
"CG4764-cds,chr2L:1150863..1151411,3,TGG"	"2L,1150918,1150941,+,TGG"	GGCTAAATTTAAGAAGCTGC
"CG4764-cds,chr2L:1150863..1151411,6,TGG"	"2L,1150945,1150968,+,TGG"	GGGCCGCATACATCACATCC
"CG4764-cds,chr2L:1150863..1151411,8,AGG"	"2L,1150969,1150992,+,AGG"	CACCGGAAACATCTGCACCA
"CG4764-cds,chr2L:1150863..1151411,9,TGG"	"2L,1150996,1151019,+,TGG"	CTACGACTACCTGAAGTCCC
"CG4764-cds,chr2L:1150863..1151411,10,CGG"	"2L,1151021,1151044,+,CGG"	AATGATGTGCACATAGTGCG
"CG4788-cds,chr2L:11179232..11179990,5,CGG"	"2L,11179276,11179299,+,CGG"	TTGCGCACCTGCAACACCAC
"CG4788-cds,chr2L:11179232..11179990,9,AGG"	"2L,11179313,11179336,+,AGG"	CTGTGGTGGAGAAGACGAAG
"CG4788-cds,chr2L:11179232..11179990,10,TGG"	"2L,11179362,11179385,+,TGG"	GTACATAATGCCCAAGCCAC
"CG4788-cds,chr2L:11179232..11179990,13,TGG"	"2L,11179395,11179418,+,TGG"	GCACACATCGATCTTTCAAG
"CG4788-cds,chr2L:11179232..11179990,19,CGG"	"2L,11179428,11179451,+,CGG"	GGCCCATATGGGCGACATTC
"CG4793-cds,chr2L:15923410..15923619,4,AGG"	"2L,15923438,15923461,+,AGG"	TCTTGGATTCTCCCGGATCC
"CG4793-cds,chr2L:15923410..15923619,8,TGG"	"2L,15923462,15923485,+,TGG"	TCTTTTCTGTGGTGGGTCAA
"CG4793-cds,chr2L:15923410..15923619,9,TGG"	"2L,15923499,15923522,+,TGG"	CAGCGAAACCGTTGCCGTAT
"CG4793-cds,chr2L:15923410..15923619,12,AGG"	"2L,15923535,15923558,+,AGG"	AGACCAATCATAGATTTTAG
"CG4793-cds,chr2L:15923410..15923619,16,TGG"	"2L,15923568,15923591,+,TGG"	GGTAATCAGGGATGTGAATC
"CG4839-cds,chr2L:10147085..10147189,4,CCC"	"2L,10147135,10147158,-,CCC"	GCCGAAGATGAGAACACCGA
"CG4839-cds,chr2L:10150338..10150409,1,AGG"	"2L,10150342,10150365,+,AGG"	TGGCAAGTACATCCGTCGCG
"CG4839-cds,chr2L:10150338..10150409,3,CCA"	"2L,10150370,10150393,-,CCA"	CTGTACTCGCCCATCGTCAC
"CG4839-cds,chr2L:10150732..10151655,1,CGG"	"2L,10150749,10150772,+,CGG"	AGACAGCAACAGCAGCCGCC
"CG4839-cds,chr2L:10150732..10151655,3,TGG"	"2L,10150774,10150797,+,TGG"	CACCGCCCGCACCCGCCAGG
"CG4887-cds,chr2L:1173201..1173319,6,CGG"	"2L,1173234,1173257,+,CGG"	GAAGTGAAAACGAGGGTGGA
"CG4887-cds,chr2L:1173201..1173319,9,AGG"	"2L,1173258,1173281,+,AGG"	GCAGCGACTACTATAGATCC
"CG4887-cds,chr2L:1173201..1173319,13,AGG"	"2L,1173285,1173308,+,AGG"	GGTCTCGATACAGTCGATCC
"CG4887-cds,chr2L:1173380..1173829,1,AGG"	"2L,1173380,1173403,+,AGG"	GAGCGCAACCGCAGCCATGG
"CG4887-cds,chr2L:1173380..1173829,4,CGG"	"2L,1173414,1173437,+,CGG"	GGAACTCTCGCTCTCGAAGT
"CG4891-cds,chr2L:16095036..16095944,5,TGG"	"2L,16095096,16095119,+,TGG"	GTCAAGCTATTTGGTTTCCC
"CG4891-cds,chr2L:16095036..16095944,7,TGG"	"2L,16095137,16095160,-,CTA"	GCCCCACATTCATCCCGCCA
"CG4891-cds,chr2L:16095036..16095944,10,CGG"	"2L,16095170,16095193,+,CGG"	CATAAGAACAACACAGACCC
"CG4891-cds,chr2L:16095036..16095944,13,AGG"	"2L,16095199,16095222,-,CTG"	CCCACCAGGCTACGAAATAA
"CG4891-cds,chr2L:16095036..16095944,16,TGG"	"2L,16095224,16095247,+,TGG"	GCATCAGTGGCAGGATTGTC
"CG4892-cds,chr2L:16133716..16134288,5,CGG"	"2L,16133741,16133764,+,CGG"	GCCAACTGAATCTACAGGAT
"CG4892-cds,chr2L:16133716..16134288,7,AGG"	"2L,16133795,16133818,+,AGG"	CCCAAATGAATCTGTTAAAG
"CG4892-cds,chr2L:16133716..16134288,10,AGG"	"2L,16133822,16133845,+,AGG"	TGAATGGTCTGAATTTACAG
"CG4892-cds,chr2L:16133716..16134288,12,TGG"	"2L,16133849,16133872,+,TGG"	TCGTATGGAGCTCATGAGCT
"CG4892-cds,chr2L:16133716..16134288,15,TGG"	"2L,16133885,16133908,+,TGG"	CTCAACAATACTGACTCAAT
"CG4896-cds,chr2L:1177950..1178044,6,CGG"	"2L,1177984,1178007,+,CGG"	CAACGGAAACGGCAGCGAAT
"CG4896-cds,chr2L:1178108..1178467,1,CGG"	"2L,1178142,1178165,+,CGG"	GCAACTCCCGTTCGCGCAGT
"CG4896-cds,chr2L:1178108..1178467,4,CGG"	"2L,1178179,1178202,+,CGG"	CTATAGAAACGACCGCAGTC
"CG4896-cds,chr2L:1178108..1178467,5,AGG"	"2L,1178212,1178235,+,AGG"	GTACCGCGACCTGATCAACG
"CG4896-cds,chr2L:1178108..1178467,9,CGG"	"2L,1178267,1178290,+,CGG"	CAGAACCTTGACCAGCGCCA
"CG4901-cds,chr2L:10211422..10212263,2,CGG"	"2L,10211473,10211496,+,CGG"	CTGTGAAGTTCTCCTTCAAG
"CG4901-cds,chr2L:10211422..10212263,4,TGG"	"2L,10211507,10211530,+,TGG"	CATGGCGAACAGTCCCATAC
"CG4901-cds,chr2L:10211422..10212263,6,AGG"	"2L,10211636,10211659,+,AGG"	TTGCCGCCATCGAATCCTCA
"CG4901-cds,chr2L:10211422..10212263,8,CGG"	"2L,10211678,10211701,+,CGG"	CGTGCTAATCATGAGCGAGA
"CG4901-cds,chr2L:10211422..10212263,12,TGG"	"2L,10211720,10211743,+,TGG"	GATACCACAGTTCCTGCTGC
"CG4908-cds,chr2L:10223146..10224441,2,TGG"	"2L,10223172,10223195,+,TGG"	CTTTCGTCAAATCCCTACTT
"CG4908-cds,chr2L:10223146..10224441,6,TGG"	"2L,10223198,10223221,+,TGG"	CGGTTTTGGACTATTTGGTG
"CG4908-cds,chr2L:10223146..10224441,8,AGG"	"2L,10223225,10223248,+,AGG"	CGCTGCTGCCATATTGCGCA
"CG4908-cds,chr2L:10223146..10224441,13,CGG"	"2L,10223254,10223277,+,CGG"	AGGGCGGAGTGATACTGTTC
"CG4908-cds,chr2L:10223146..10224441,16,AGG"	"2L,10223279,10223302,+,AGG"	GCACTGCATGATTACCCTGG
"CG4935-cds,chr2L:16262200..16262278,2,CCG"	"2L,16262202,16262225,-,CCG"	GAATTTGAGAACTTTAACGT
"CG4935-cds,chr2L:16262200..16262278,3,CCA"	"2L,16262230,16262253,-,CCA"	CAATTGACTGCAAACAAGGT
"CG4935-cds,chr2L:16262339..16262457,1,TGG"	"2L,16262343,16262366,+,TGG"	GGCACTTATTGCTTGAGTTG
"CG4935-cds,chr2L:16262339..16262457,2,TGG"	"2L,16262368,16262391,+,TGG"	CTGACAAGAAGATAAAGCTG
"CG4935-cds,chr2L:16262339..16262457,6,TGG"	"2L,16262403,16262426,+,TGG"	GGATTACTGCTTAAGACTTA
"CG4953-cds,chr2L:10266913..10267300,1,TGG"	"2L,10266916,10266939,+,TGG"	GCGTTTGATGCGGCCCACTT
"CG4953-cds,chr2L:10266913..10267300,6,CGG"	"2L,10266952,10266975,+,CGG"	TGTGGTAACCTGCGAGCCCA
"CG4953-cds,chr2L:10266913..10267300,8,AGG"	"2L,10266982,10267005,+,AGG"	CCAGAGATTTAGCAGCTCCC
"CG4953-cds,chr2L:10266913..10267300,11,CGG"	"2L,10267012,10267035,+,CGG"	CGGAATGTCCGGTGCCTGTG
"CG4953-cds,chr2L:10266913..10267300,16,CGG"	"2L,10267058,10267081,+,CGG"	CTACTGCTGCCGCAGTCCTT
"CG4957-cds,chr2L:10268961..10269319,5,AGG"	"2L,10269027,10269050,+,AGG"	CGCTATTTGCAAAAATTTCG
"CG4957-cds,chr2L:10268961..10269319,8,AGG"	"2L,10269052,10269075,+,AGG"	AATTCGAATGGCCATTCAGG
"CG4957-cds,chr2L:10268961..10269319,12,CGG"	"2L,10269094,10269117,+,CGG"	AATTAACTCCCTTTTGCGAA
"CG4957-cds,chr2L:10268961..10269319,13,TGG"	"2L,10269131,10269154,+,TGG"	CTCAAGCAAAACATGCCCAG
"CG4957-cds,chr2L:10268961..10269319,14,AGG"	"2L,10269163,10269186,+,AGG"	AAATACGTTAAACAAATTCA
"CG4968-cds,chr2L:10307045..10307119,2,CGG"	"2L,10307081,10307104,+,CGG"	AACTAATAATTCAGCAGAAA
"CG4968-cds,chr2L:10307045..10307119,4,CCG"	"2L,10307050,10307073,-,CCG"	TTTACCCATAATGATGGCAA
"CG4968-cds,chr2L:10307194..10307493,1,CGG"	"2L,10307228,10307251,+,CGG"	GCCACTCACCTGCTTGTATG
"CG4968-cds,chr2L:10307194..10307493,3,AGG"	"2L,10307267,10307290,+,AGG"	GATCTTCACCGCCAAGATCC
"CG4968-cds,chr2L:10307194..10307493,4,TGG"	"2L,10307313,10307336,+,TGG"	ATTCGCCGCACCCGCCCCGA
"CG4970-cds,chr2L:11517492..11518952,4,AGG"	"2L,11517565,11517588,+,AGG"	GGGCAAAAGAGATCGAAAAA
"CG4970-cds,chr2L:11517492..11518952,5,AGG"	"2L,11517592,11517615,+,AGG"	CAACGATGCGAGCGCCAAGA
"CG4970-cds,chr2L:11517492..11518952,7,CGG"	"2L,11517652,11517675,+,CGG"	GAGCATCCCGAGTCATAGTA
"CG4970-cds,chr2L:11517492..11518952,8,TGG"	"2L,11517693,11517716,+,TGG"	CATCCACCGCGCCAAGTGTC
"CG4970-cds,chr2L:11517492..11518952,9,AGG"	"2L,11517734,11517757,+,AGG"	CCCATTCCTTCCTCCCAACG
"CG4972-cds,chr2L:10314914..10315073,5,CGG"	"2L,10314987,10315010,+,CGG"	CCTGTTGTTAACATGCTCAC
"CG4972-cds,chr2L:10314914..10315073,8,CCG"	"2L,10314938,10314961,-,CCG"	AAATATTCAGGGGCGGCTTA
"CG4972-cds,chr2L:10314914..10315073,10,CCT"	"2L,10314969,10314992,-,CCT"	TCTGATTGTGTTTTCCCTGT
"CG4972-cds,chr2L:10314914..10315073,13,CCG"	"2L,10315006,10315029,-,CCG"	GTAATGCCAAGCGAATTCGA
"CG4972-cds,chr2L:10314914..10315073,15,CCA"	"2L,10315037,10315060,-,CCA"	TGTCCAAATACGATCTAAAT
"CG4983-cds,chr2L:11652655..11653758,4,CGG"	"2L,11652746,11652769,+,CGG"	ATGCGTTACGTATCCGCCAC
"CG4983-cds,chr2L:11652655..11653758,5,AGG"	"2L,11652785,11652808,+,AGG"	CGAATATGTACAACCATCAG
"CG4983-cds,chr2L:11652655..11653758,8,AGG"	"2L,11652819,11652842,+,AGG"	CGGAAGAGCAACCAAAGTAT
"CG4983-cds,chr2L:11652655..11653758,12,AGG"	"2L,11652854,11652877,+,AGG"	CGGCGAGGTGGACATTTCCA
"CG4983-cds,chr2L:11652655..11653758,14,TGG"	"2L,11652878,11652901,+,TGG"	CATCAATGAAGAGATGGCCG
"CG4988-cds,chr2L:11694880..11695206,3,CGG"	"2L,11694919,11694942,+,CGG"	CGAACCCACTTACCGAAGCC
"CG4988-cds,chr2L:11694880..11695206,5,AGG"	"2L,11694953,11694976,-,CTC"	CTACACCCTAAAGAACACCA
"CG4988-cds,chr2L:11694880..11695206,8,TGG"	"2L,11694984,11695007,+,TGG"	TCCGTGACGGTTATTCAGCT
"CG4988-cds,chr2L:11694880..11695206,11,CGG"	"2L,11695013,11695036,+,CGG"	CATCCAGAGCATCAACTTTC
"CG4988-cds,chr2L:11694880..11695206,14,CGG"	"2L,11695047,11695070,+,CGG"	AAAGTAGAGGATGTGTGCCT
"CG4995-cds,chr2L:10323848..10324309,1,AGG"	"2L,10323869,10323892,+,AGG"	CCATCCCTTCGATACCGTGA
"CG4995-cds,chr2L:10323848..10324309,2,AGG"	"2L,10323912,10323935,+,AGG"	CCTCGCAATCCCAAGTACAA
"CG4995-cds,chr2L:10323848..10324309,4,AGG"	"2L,10323960,10323983,+,AGG"	GTGCAAAGAGACAAATTCAT
"CG4995-cds,chr2L:10323848..10324309,6,TGG"	"2L,10323989,10324012,+,TGG"	TCGTGGTATCAGCAGTCCCA
"CG4995-cds,chr2L:10323848..10324309,11,CGG"	"2L,10324023,10324046,+,CGG"	TTGGTGAACGCCATCGTTTT
"CG5001-cds,chr2L:1191684..1191909,3,AGG"	"2L,1191727,1191750,+,AGG"	CACCGACGATGAGATCAAAA
"CG5001-cds,chr2L:1191684..1191909,6,CGG"	"2L,1191760,1191783,+,CGG"	ACTGGCCCTGCGTTATCATC
"CG5001-cds,chr2L:1191684..1191909,7,AGG"	"2L,1191787,1191810,+,AGG"	AAACAAAGCCGCCAACGCCG
"CG5001-cds,chr2L:1191684..1191909,10,AGG"	"2L,1191811,1191834,+,AGG"	CAAGTTCAAGGAGGTCGCCG
"CG5001-cds,chr2L:1191684..1191909,13,CGG"	"2L,1191843,1191866,+,CGG"	TTCTTTCGGACAAGAGCAAG
"CG5011-cds,chr2L:1200860..1201102,4,TGG"	"2L,1200910,1200933,-,CCG"	CCCCACGGACCACCGCACCA
"CG5011-cds,chr2L:1200860..1201102,5,CGG"	"2L,1200985,1201008,+,CGG"	ATTTACCACGAACCTCCTCA
"CG5011-cds,chr2L:1200860..1201102,7,TGG"	"2L,1201021,1201044,+,TGG"	TACAATCCTCCGCCGCCGCA
"CG5011-cds,chr2L:1200860..1201102,10,TGG"	"2L,1201050,1201073,+,TGG"	TCCATATGGTCCAGGATACG
"CG5011-cds,chr2L:1200860..1201102,14,CCA"	"2L,1200868,1200891,-,CCA"	CCACCGCACCACCACCACAA
"CG5022-cds,chr2L:10344654..10344743,2,CCT"	"2L,10344706,10344729,-,CCT"	CGATGACTCCGATGTCCTAG
"CG5022-cds,chr2L:10345471..10345575,1,TGG"	"2L,10345472,10345495,-,CTT"	CCATAAGGGAATATACCTAT
"CG5022-cds,chr2L:10345471..10345575,3,TGG"	"2L,10345496,10345519,+,TGG"	GGAGTACTTGTGCGGTGAGT
"CG5022-cds,chr2L:10345471..10345575,6,CGG"	"2L,10345521,10345544,+,CGG"	ATCAAGGAGAAGGATTACTT
"CG5022-cds,chr2L:10345471..10345575,7,AGG"	"2L,10345552,10345575,+,AGG"	ATGTTGACTCCTCCAAACAG
"CG5037-cds,chr2L:10331610..10331681,4,CGG"	"2L,10331638,10331661,+,CGG"	GCAATCCCAGCTAAGAACGC
"CG5037-cds,chr2L:10331747..10331930,1,AGG"	"2L,10331764,10331787,+,AGG"	ATAGCTTCCCAAGATGACAA
"CG5037-cds,chr2L:10331747..10331930,2,AGG"	"2L,10331793,10331816,+,AGG"	TACAGCGTCGCCAGTATCCC
"CG5037-cds,chr2L:10331747..10331930,6,TGG"	"2L,10331834,10331857,+,TGG"	TACCCGATAGTCAAATTACC
"CG5037-cds,chr2L:10331747..10331930,7,CGG"	"2L,10331860,10331883,+,CGG"	CCTAGTCCGTACACCATGCC
"CG5043-cds,chr2L:17433974..17434134,4,AGG"	"2L,17434017,17434040,+,AGG"	TTTGACCAGAATCCCTCAGA
"CG5043-cds,chr2L:17433974..17434134,6,AGG"	"2L,17434062,17434085,+,AGG"	CAAATCACTTCTTTCTGCAC
"CG5043-cds,chr2L:17433974..17434134,9,CGG"	"2L,17434091,17434114,+,CGG"	AGCGCCGCATTTTGGGACAG
"CG5043-cds,chr2L:17433974..17434134,11,CCG"	"2L,17433979,17434002,-,CCG"	AAAAGTCCACGAATTCGCCA
"CG5043-cds,chr2L:17433974..17434134,14,CCA"	"2L,17434008,17434031,-,CCA"	GGCTGGTTTGACCAGAATCC
"CG5045-cds,chr2L:10357010..10357435,1,TGG"	"2L,10357041,10357064,+,TGG"	CAACATCAACCTGATTCCCA
"CG5045-cds,chr2L:10357010..10357435,5,CGG"	"2L,10357070,10357093,+,CGG"	AGCAAACTGGCCGCGGTGAG
"CG5045-cds,chr2L:10357010..10357435,7,AGG"	"2L,10357101,10357124,+,AGG"	CATATTCTCACGTCTGCTGA
"CG5045-cds,chr2L:10357010..10357435,10,TGG"	"2L,10357155,10357178,+,TGG"	CGACGACATCAGTTCGACTG
"CG5045-cds,chr2L:10357010..10357435,12,CGG"	"2L,10357182,10357205,+,CGG"	TCAACTGCTGTTCCTGCAAT
"CG5050-cds,chr2L:17453225..17453437,3,CGG"	"2L,17453267,17453290,+,CGG"	AAGACGCAATAGATGAGCAA
"CG5050-cds,chr2L:17453225..17453437,5,AGG"	"2L,17453303,17453326,+,AGG"	TGCCACAACTGTCCATCCAG
"CG5050-cds,chr2L:17453225..17453437,6,TGG"	"2L,17453337,17453360,+,TGG"	AAGCATGAAGTTATTCACCA
"CG5050-cds,chr2L:17453225..17453437,9,AGG"	"2L,17453370,17453393,+,AGG"	CTCGTGGCGCCAACGCCGAA
"CG5050-cds,chr2L:17453225..17453437,11,TGG"	"2L,17453394,17453417,+,TGG"	GGTTCGTGAACTCAAAGAGA
"CG5056-cds,chr2L:10366876..10367739,2,AGG"	"2L,10366930,10366953,+,AGG"	ATCGTATCGTCAAGAGTGTG
"CG5056-cds,chr2L:10366876..10367739,3,CGG"	"2L,10366959,10366982,+,CGG"	CCATTTTACGATGCAGATAA
"CG5056-cds,chr2L:10366876..10367739,5,AGG"	"2L,10366986,10367009,+,AGG"	GATCCATCTGATGGCTGCGA
"CG5056-cds,chr2L:10366876..10367739,7,TGG"	"2L,10367026,10367049,-,CCA"	AGCACCGACCACAACATCGC
"CG5056-cds,chr2L:10366876..10367739,8,AGG"	"2L,10367069,10367092,+,AGG"	TAGATCCGAGAGTTGTCTGC
"CG5096-cds,chr2L:10382340..10382447,4,CCA"	"2L,10382424,10382447,-,CCA"	CCACAACCGAGACGCCAAAG
"CG5096-cds,chr2L:10383007..10383546,1,TGG"	"2L,10383053,10383076,+,TGG"	CTATATCGACACCAATTTGC
"CG5096-cds,chr2L:10383007..10383546,3,TGG"	"2L,10383079,10383102,+,TGG"	GCTCCGAAAAACTGCAGGAT
"CG5096-cds,chr2L:10383007..10383546,8,CGG"	"2L,10383114,10383137,+,CGG"	GACTGGGAGGATCTGACCAA
"CG5096-cds,chr2L:10383007..10383546,9,TGG"	"2L,10383143,10383166,+,TGG"	TGTGTTCAAAACAATCAATC
"CG5110-cds,chr2L:17481456..17481786,1,CGG"	"2L,17481464,17481487,+,CGG"	GCTGTACGTTATTCAGATTA
"CG5110-cds,chr2L:17481456..17481786,3,CGG"	"2L,17481490,17481513,+,CGG"	GCGACGGAGTGCCCCTCCTG
"CG5110-cds,chr2L:17481456..17481786,7,AGG"	"2L,17481566,17481589,+,AGG"	ATTCACCACCGCCTGCGATC
"CG5110-cds,chr2L:17481456..17481786,12,AGG"	"2L,17481626,17481649,+,AGG"	CTCCATGTACTCCAATTACC
"CG5110-cds,chr2L:17481456..17481786,14,TGG"	"2L,17481668,17481691,+,TGG"	GCCGCTCATCCTGACCTTTG
"CG5122-cds,chr2L:13130821..13133283,1,AGG"	"2L,13130922,13130945,+,AGG"	TTGCGATTTTTATCAAGCAA
"CG5122-cds,chr2L:13130821..13133283,3,TGG"	"2L,13130948,13130971,+,TGG"	ACCACCGGAAACTCCGACTT
"CG5122-cds,chr2L:13130821..13133283,4,AGG"	"2L,13130988,13131011,+,AGG"	TTAGCGTCAGCAAAAAACTC
"CG5122-cds,chr2L:13130821..13133283,7,TGG"	"2L,13131035,13131058,+,TGG"	GCCATTAAAATTTGAATCCG
"CG5122-cds,chr2L:13130821..13133283,9,AGG"	"2L,13131087,13131110,+,AGG"	ACAAATCCGCTTCATATAAA
"CG5131-cds,chr2L:17484578..17485228,4,AGG"	"2L,17484603,17484626,+,AGG"	CAAAGAGGCAACAGCGCCCG
"CG5131-cds,chr2L:17484578..17485228,6,AGG"	"2L,17484675,17484698,+,AGG"	TGAAAAAGCATCTGCCAGTA
"CG5131-cds,chr2L:17484578..17485228,7,AGG"	"2L,17484711,17484734,+,AGG"	AGAAACCACCACTGCTCAAA
"CG5131-cds,chr2L:17484578..17485228,11,CGG"	"2L,17484735,17484758,+,CGG"	TTGGGGCTACGACCTTTATC
"CG5131-cds,chr2L:17484578..17485228,15,TGG"	"2L,17484767,17484790,+,TGG"	GCGAAACCTTCAAGCCCAAA
"CG5142-cds,chr2L:13107002..13107180,1,TGG"	"2L,13107028,13107051,+,TGG"	ATCGAGTGCATAACCAGTTT
"CG5142-cds,chr2L:13107002..13107180,7,GGG"	"2L,13107052,13107075,+,GGG"	GAGGCGGCCAACACGAGGGC
"CG5142-cds,chr2L:13107002..13107180,10,AGG"	"2L,13107099,13107122,+,AGG"	CTACCACGCCCAGAAATACG
"CG5142-cds,chr2L:13107002..13107180,13,TGG"	"2L,13107132,13107155,-,CTG"	CTACGAGCAATTGTGCCAAC
"CG5142-cds,chr2L:13107002..13107180,15,CCA"	"2L,13107041,13107064,-,CCA"	GTTTTGGTGAGGCGGCCAAC
"CG5168-cds,chr2L:10423520..10423680,2,CGG"	"2L,10423563,10423586,+,CGG"	CTTTAACACCTCCAAAAAGC
"CG5168-cds,chr2L:10423520..10423680,6,CGG"	"2L,10423623,10423646,+,CGG"	GAACGCAGCGATCCTAATTC
"CG5168-cds,chr2L:10423520..10423680,9,CCG"	"2L,10423526,10423549,-,CCG"	AGATAAAACCAGCTCAGCGG
"CG5168-cds,chr2L:10423520..10423680,11,CCA"	"2L,10423550,10423573,-,CCA"	ACAATGATCGCTTTAACACC
"CG5168-cds,chr2L:10423520..10423680,13,CCA"	"2L,10423577,10423600,+,AAG"	AAAAGCCGGAATTGCTGAGT
"CG5171-cds,chr2L:7403542..7404163,1,TGG"	"2L,7403556,7403579,+,TGG"	AAGTCCAGTTGCCGTACTCC
"CG5171-cds,chr2L:7403542..7404163,3,CGG"	"2L,7403586,7403609,+,CGG"	TGGCACCCTAGCTCCCATTG
"CG5171-cds,chr2L:7403542..7404163,4,TGG"	"2L,7403616,7403639,+,TGG"	AGCGAAGACCAAAATGCCCG
"CG5171-cds,chr2L:7403542..7404163,7,CGG"	"2L,7403679,7403702,+,CGG"	AGTTTTTCTCGCTGTGATCT
"CG5171-cds,chr2L:7403542..7404163,10,TGG"	"2L,7403722,7403745,+,TGG"	CAAAAACAAGTAAATATCGA
"CG5177-cds,chr2L:7405318..7405382,5,AGG"	"2L,7405358,7405381,+,AGG"	GGACTACGTGAAGGCCCTCG
"CG5177-cds,chr2L:7405448..7405772,1,AGG"	"2L,7405450,7405473,+,AGG"	CATTAACCCCGAAACCGATC
"CG5177-cds,chr2L:7405448..7405772,4,TGG"	"2L,7405475,7405498,+,TGG"	GCCCTGTTGCTGGATTACGA
"CG5177-cds,chr2L:7405448..7405772,7,AGG"	"2L,7405519,7405542,+,AGG"	GGAGCTGTCCGTCATGCCCA
"CG5177-cds,chr2L:7405448..7405772,8,TGG"	"2L,7405546,7405569,+,TGG"	CGAGATCAACATCAAGAAAC
"CG5188-cds,chr2L:10428986..10429659,1,CGG"	"2L,10428998,10429021,+,CGG"	TATGAACAGATCGTGTCCAC
"CG5188-cds,chr2L:10428986..10429659,3,AGG"	"2L,10429030,10429053,+,AGG"	CCCGGAACGTTTTGTGCCCG
"CG5188-cds,chr2L:10428986..10429659,5,CGG"	"2L,10429072,10429095,+,CGG"	CTACTTCAAGAATATGCCAC
"CG5188-cds,chr2L:10428986..10429659,9,AGG"	"2L,10429108,10429131,+,AGG"	ATCGCCCGAAATCAAAAGCC
"CG5188-cds,chr2L:10428986..10429659,10,CGG"	"2L,10429136,10429159,+,CGG"	ATTGATGCCATGCGTCTAAG
"CG5204-cds,chr2L:13160806..13162362,5,TGG"	"2L,13160840,13160863,+,TGG"	TCGCTTGGTGGTGCGCAGCT
"CG5204-cds,chr2L:13160806..13162362,7,AGG"	"2L,13160876,13160899,+,AGG"	ACTTTATCAGTCATCTATTG
"CG5204-cds,chr2L:13160806..13162362,11,AGG"	"2L,13160928,13160951,+,AGG"	CAAAGCGTGCAGCCGCTAAT
"CG5204-cds,chr2L:13160806..13162362,14,TGG"	"2L,13160954,13160977,+,TGG"	GGACTTTTTGGAGCAACAAC
"CG5204-cds,chr2L:13160806..13162362,16,TGG"	"2L,13160996,13161019,+,TGG"	CTTTATGTTTCCACTATCGA
"CG5261-cds,chr2L:7428281..7428610,1,CGG"	"2L,7428284,7428307,+,CGG"	CTTGCTGTGCGAGATTGAGA
"CG5261-cds,chr2L:7428281..7428610,5,AGG"	"2L,7428317,7428340,+,AGG"	CATGGGCTTTGAGACGCCCG
"CG5261-cds,chr2L:7428281..7428610,9,AGG"	"2L,7428347,7428370,+,AGG"	TCTGGCTAAGATTCTCATCC
"CG5261-cds,chr2L:7428281..7428610,13,TGG"	"2L,7428372,7428395,+,TGG"	GGCACCAAGGACGTTCCCGT
"CG5261-cds,chr2L:7428281..7428610,14,CGG"	"2L,7428398,7428421,+,CGG"	GCTGCTGTGCATTATCGTGC
"CG5287-cds,chr2L:13179478..13179623,4,CGG"	"2L,13179520,13179543,+,CGG"	CCGCCTACTGCATGACAGTC
"CG5287-cds,chr2L:13179478..13179623,5,AGG"	"2L,13179551,13179574,-,CCG"	CTTCCGCGAGATGTTCATCA
"CG5287-cds,chr2L:13179478..13179623,7,AGG"	"2L,13179587,13179610,+,AGG"	TGGCAACGATCTGTGCAAGA
"CG5287-cds,chr2L:13179478..13179623,9,CCA"	"2L,13179490,13179513,-,CCA"	TAGCCATCAATGCGGCCATT
"CG5287-cds,chr2L:13179478..13179623,12,CCG"	"2L,13179520,13179543,-,CCG"	CCTACTGCATGACAGTCCGG
"CG5397-cds,chr2L:1240068..1240970,4,TGG"	"2L,1240121,1240144,+,TGG"	ATCTTGGCCAGCTGCAAGTC
"CG5397-cds,chr2L:1240068..1240970,8,CGG"	"2L,1240149,1240172,+,CGG"	ATGCGCACGTTCGCGTGAAG
"CG5397-cds,chr2L:1240068..1240970,12,AGG"	"2L,1240174,1240197,+,AGG"	AGTGGGTGGCAAGCAGTCGA
"CG5397-cds,chr2L:1240068..1240970,13,TGG"	"2L,1240234,1240257,+,TGG"	CTTTGATCGCGATGCGCGAG
"CG5397-cds,chr2L:1240068..1240970,17,CGG"	"2L,1240258,1240281,+,CGG"	GGGATTCCGGAATCCCAGCA
"CG5439-cds,chr2L:13177251..13178813,4,TGG"	"2L,13177291,13177314,-,CTT"	CCGGAGCATGCGCAGCCAAC
"CG5439-cds,chr2L:13177251..13178813,8,CGG"	"2L,13177317,13177340,+,CGG"	CGGGCAGCACCTTTGGCCAA
"CG5439-cds,chr2L:13177251..13178813,10,AGG"	"2L,13177345,13177368,+,AGG"	GGACATCTTTCGACGTCTAC
"CG5439-cds,chr2L:13177251..13178813,11,TGG"	"2L,13177379,13177402,+,TGG"	AAAATCTCACAGAAGTTCAG
"CG5439-cds,chr2L:13177251..13178813,14,AGG"	"2L,13177417,13177440,+,AGG"	TGAGCGGGATGAATCTGTTC
"CG5440-cds,chr2L:1334269..1334759,4,CGG"	"2L,1334312,1334335,+,CGG"	CTGGACATGCAGCAACAGCG
"CG5440-cds,chr2L:1334269..1334759,6,TGG"	"2L,1334336,1334359,+,TGG"	TAAGAGAATCCAGAAGGAGC
"CG5440-cds,chr2L:1334269..1334759,9,TGG"	"2L,1334376,1334399,+,TGG"	CCGCCGCAATACTGCAGTGC
"CG5440-cds,chr2L:1334269..1334759,12,TGG"	"2L,1334404,1334427,+,TGG"	AGGAGGACAACCTGTACGAG
"CG5440-cds,chr2L:1334269..1334759,14,CGG"	"2L,1334429,1334452,+,CGG"	CTCGACGATCATCGGACCCG
"CG5458-cds,chr2L:13183589..13183663,5,AGG"	"2L,13183617,13183640,+,AGG"	TCTGTCGGCGCCCGAGGAAG
"CG5458-cds,chr2L:13183589..13183663,10,CCA"	"2L,13183592,13183615,-,CCA"	TGACCGAAATGTCCGAGGAG
"CG5458-cds,chr2L:13183589..13183663,13,CCC"	"2L,13183627,13183650,-,CCC"	GAGGAAGAGGAGGATTTGGG
"CG5458-cds,chr2L:13183828..13184787,1,CGG"	"2L,13183833,13183856,+,CGG"	ATAGGCGGTCGAAATGCTGC
"CG5458-cds,chr2L:13183828..13184787,6,CGG"	"2L,13183872,13183895,+,CGG"	GGTTGGGCCATCCTGCCCAA
"CG5674-cds,chr2L:17963546..17963605,4,TGG"	"2L,17963577,17963600,+,TGG"	GACACATTTTATGGCCAAAA
"CG5674-cds,chr2L:17969372..17969518,1,AGG"	"2L,17969393,17969416,+,AGG"	CGCGTCAAAAGTTCATCATG
"CG5674-cds,chr2L:17969372..17969518,6,CGG"	"2L,17969417,17969440,+,CGG"	AGCGGGACCGCGAGCGGAAA
"CG5674-cds,chr2L:17969372..17969518,7,AGG"	"2L,17969444,17969467,+,AGG"	AGCGCATGAATCCCGAGTAC
"CG5674-cds,chr2L:17969372..17969518,11,CGG"	"2L,17969468,17969491,+,CGG"	AGATGGAACGAGAGCGGGAT
"CG5681-cds,chr2L:17986528..17988135,2,AGG"	"2L,17986597,17986620,+,AGG"	GCGAGATAGCAAATATGAAA
"CG5681-cds,chr2L:17986528..17988135,6,TGG"	"2L,17986622,17986645,-,CTA"	TGATGACTGGGCGAAAATTA
"CG5681-cds,chr2L:17986528..17988135,7,TGG"	"2L,17986666,17986689,+,TGG"	AACAAAACGAGATTAAGCTT
"CG5681-cds,chr2L:17986528..17988135,11,CGG"	"2L,17986697,17986720,+,CGG"	TATTGAAAAAGTTAAAGAAA
"CG5681-cds,chr2L:17986528..17988135,12,AGG"	"2L,17986735,17986758,+,AGG"	CCGAGACAACTTTTGATGTC
"CG5693-cds,chr2L:18006783..18007001,2,TGG"	"2L,18006826,18006849,+,TGG"	CTGCTGTGACCCCGATTGCT
"CG5693-cds,chr2L:18006783..18007001,7,CGG"	"2L,18006850,18006873,+,CGG"	GGAGGGCCACTGCACGGTTC
"CG5693-cds,chr2L:18006783..18007001,10,AGG"	"2L,18006913,18006936,+,AGG"	TCCCGCCCCACAATCCAACA
"CG5693-cds,chr2L:18006783..18007001,13,CGG"	"2L,18006966,18006989,+,CGG"	CCCAAAAAGAACCGAAGCTC
"CG5693-cds,chr2L:18006783..18007001,15,CCT"	"2L,18006785,18006808,-,CCT"	TGCATATTTAATCCGGGCTA
"CG5705-cds,chr2L:13220087..13221265,6,CGG"	"2L,13220127,13220150,+,CGG"	GGCACGCCGTTGGGCCAGCA
"CG5705-cds,chr2L:13220087..13221265,7,AGG"	"2L,13220160,13220183,+,AGG"	CATTCAGAACGAGAAGCTGC
"CG5705-cds,chr2L:13220087..13221265,9,AGG"	"2L,13220184,13220207,+,AGG"	TTATTTGGAGTCTCTACGCC
"CG5705-cds,chr2L:13220087..13221265,10,CGG"	"2L,13220215,13220238,+,CGG"	GCCGTGCGAGTCAACGCCGC
"CG5705-cds,chr2L:13220087..13221265,11,TGG"	"2L,13220250,13220273,+,TGG"	CTACGCCCGTCTCGCCCAGC
"CG5755-cds,chr2L:18096692..18098044,2,AGG"	"2L,18096735,18096758,+,AGG"	TGATAAGAATCTTGAAAAAG
"CG5755-cds,chr2L:18096692..18098044,3,TGG"	"2L,18096764,18096787,+,TGG"	CATGCAACTTAGTCCCAGCC
"CG5755-cds,chr2L:18096692..18098044,6,TGG"	"2L,18096819,18096842,+,TGG"	TTGCCGCGAGAAGTCAATTG
"CG5755-cds,chr2L:18096692..18098044,8,CGG"	"2L,18096873,18096896,+,CGG"	CAAAATCCAATATCTTAGTT
"CG5755-cds,chr2L:18096692..18098044,10,AGG"	"2L,18096909,18096932,+,AGG"	GGATAAATATTTAGATAATC
"CG5758-cds,chr2L:18123605..18123908,2,CGG"	"2L,18123718,18123741,+,CGG"	GCAGCATCCACAACGTCAAC
"CG5758-cds,chr2L:18123605..18123908,3,AGG"	"2L,18123756,18123779,+,AGG"	GAAGAATGCCAAGCTGATTG
"CG5758-cds,chr2L:18123605..18123908,5,AGG"	"2L,18123801,18123824,+,AGG"	CATCCTGCAACGCGTTAACC
"CG5758-cds,chr2L:18123605..18123908,8,CGG"	"2L,18123830,18123853,+,CGG"	AAAAGTGGCAGCAGGTCTAC
"CG5758-cds,chr2L:18123605..18123908,10,CGG"	"2L,18123868,18123891,+,CGG"	TTTCCCGTCCTCGAGTTGTA
"CG5783-cds,chr2L:18156077..18156283,4,TGG"	"2L,18156125,18156148,+,TGG"	AACAGCTCTACAAGCAAAAC
"CG5783-cds,chr2L:18156077..18156283,6,TGG"	"2L,18156168,18156191,+,TGG"	CTACTGCCTTGATAACTTTG
"CG5783-cds,chr2L:18156077..18156283,7,AGG"	"2L,18156197,18156220,+,AGG"	TGAAAAAACAGCCCCATATG
"CG5783-cds,chr2L:18156077..18156283,9,AGG"	"2L,18156244,18156267,+,AGG"	GCAAAACAAGCCAGAGATGA
"CG5783-cds,chr2L:18156077..18156283,10,CCA"	"2L,18156114,18156137,-,CCA"	GGAGTTCCAACAGCTCTACA
"CG5790-cds,chr2L:18295149..18297146,2,TGG"	"2L,18295193,18295216,+,TGG"	ACAAAATCTCTATACGCCAT
"CG5790-cds,chr2L:18295149..18297146,9,TGG"	"2L,18295228,18295251,+,TGG"	GGGAAAGTCGGCGACCAACA
"CG5790-cds,chr2L:18295149..18297146,10,CGG"	"2L,18295255,18295278,+,CGG"	TGCTAATACGAATTTAGAAT
"CG5790-cds,chr2L:18295149..18297146,13,CGG"	"2L,18295290,18295313,-,CCT"	CAACGAATTATAACAGAAAT
"CG5790-cds,chr2L:18295149..18297146,15,TGG"	"2L,18295318,18295341,-,CTA"	CAACGAAAGGTTCGTTCCGA
"CG5828-cds,chr2L:5094106..5095191,4,TGG"	"2L,5094137,5094160,+,TGG"	TGTCTATCAGCCGGACACCC
"CG5828-cds,chr2L:5094106..5095191,8,CGG"	"2L,5094161,5094184,+,CGG"	CCTGAACACGGATGGAAAGG
"CG5828-cds,chr2L:5094106..5095191,11,TGG"	"2L,5094191,5094214,-,CTG"	GTTCAACTGCTTCCGCGACA
"CG5828-cds,chr2L:5094106..5095191,14,TGG"	"2L,5094215,5094238,+,TGG"	GGTGGCCAAGTTCGCGAAGG
"CG5828-cds,chr2L:5094106..5095191,19,CGG"	"2L,5094245,5094268,+,CGG"	GTCACAGGAGGAGGATCACA
"CG5867-cds,chr2L:13236635..13236740,5,CGG"	"2L,13236705,13236728,+,CGG"	GCCACCAGTTGAGTTCAAGC
"CG5867-cds,chr2L:13236635..13236740,6,CCG"	"2L,13236674,13236697,-,CCG"	GCTTATGTTTGGCAGCGGAA
"CG5867-cds,chr2L:13236635..13236740,7,CCA"	"2L,13236706,13236729,-,CCA"	CCAGTTGAGTTCAAGCCGGT
"CG5867-cds,chr2L:13238320..13238700,1,GGG"	"2L,13238320,13238343,+,GGG"	TGGGGATATTCCGACCTGCC
"CG5867-cds,chr2L:13238320..13238700,4,AGG"	"2L,13238356,13238379,+,AGG"	CATCAGCGAGTGCATCAAGC
"CG5945-cds,chr2L:13240197..13240275,4,CGG"	"2L,13240231,13240254,-,CTT"	GGGATGCAGTGCAGCTCCCA
"CG5945-cds,chr2L:13240336..13240710,1,AGG"	"2L,13240339,13240362,+,AGG"	GCCAAAATGCTCGACTGAAG
"CG5945-cds,chr2L:13240336..13240710,4,AGG"	"2L,13240396,13240419,+,AGG"	CACATTGACTCCGCGCCTCA
"CG5945-cds,chr2L:13240336..13240710,6,TGG"	"2L,13240472,13240495,+,TGG"	ACCAGCTTCCAATACTCTAG
"CG5945-cds,chr2L:13240336..13240710,8,TGG"	"2L,13240517,13240540,+,TGG"	GTTCGCAATGCCAAGATTTA
"CG5973-cds,chr2L:7443646..7443832,5,AGG"	"2L,7443704,7443727,-,CTC"	GGCACAGATCCGCATGGAGA
"CG5973-cds,chr2L:7443646..7443832,9,AGG"	"2L,7443737,7443760,+,AGG"	GCCGGAATGGGCACTGAAGA
"CG5973-cds,chr2L:7443646..7443832,13,CGG"	"2L,7443765,7443788,+,CGG"	GATGAGTTGCGGGAAGTGCC
"CG5973-cds,chr2L:7443646..7443832,17,AGG"	"2L,7443796,7443819,+,AGG"	AGCAGGCCATCAAGGAACTC
"CG5973-cds,chr2L:7443646..7443832,19,CCC"	"2L,7443687,7443710,-,CCC"	TACATCGATCTGGGCTCGGC
"CG6055-cds,chr2L:7471546..7472205,4,TGG"	"2L,7471577,7471600,+,TGG"	CTTTGGTGCCACCGTGGCGC
"CG6055-cds,chr2L:7471546..7472205,6,AGG"	"2L,7471609,7471632,+,AGG"	GCCTGGCTCTGCCCGATCCG
"CG6055-cds,chr2L:7471546..7472205,9,CGG"	"2L,7471645,7471668,+,CGG"	GGGTGCGCCATGCCAGCTAT
"CG6055-cds,chr2L:7471546..7472205,14,TGG"	"2L,7471684,7471707,+,TGG"	CCCACTCGTACTTCTTCAGC
"CG6055-cds,chr2L:7471546..7472205,16,TGG"	"2L,7471709,7471732,+,TGG"	GCATGCTCCTACCCGCAGCC
"CG6094-cds,chr2L:10507194..10507355,6,TGG"	"2L,10507279,10507302,-,CTC"	CTACAAGAGCGATTTATCCC
"CG6094-cds,chr2L:10507194..10507355,8,CCT"	"2L,10507212,10507235,-,CCT"	TCATAAGAGTTCTGCGCCAG
"CG6094-cds,chr2L:10507194..10507355,10,CCT"	"2L,10507242,10507265,-,CCT"	CAGGCGGCACAGGCAACCTT
"CG6094-cds,chr2L:10507194..10507355,12,CCT"	"2L,10507281,10507304,-,CCT"	ACAAGAGCGATTTATCCCTG
"CG6094-cds,chr2L:10507194..10507355,15,CCC"	"2L,10507316,10507339,-,CCC"	GGCGCCCGACTGCAAATCTA
"CG6138-cds,chr2L:10567383..10567940,2,AGG"	"2L,10567435,10567458,+,AGG"	ACTCACCGAACCCTACGATG
"CG6138-cds,chr2L:10567383..10567940,5,CGG"	"2L,10567488,10567511,+,CGG"	AGACGCTGCAGAAGCTCCTG
"CG6138-cds,chr2L:10567383..10567940,7,TGG"	"2L,10567544,10567567,+,TGG"	TCCATGCCGAGATCGAAAGC
"CG6138-cds,chr2L:10567383..10567940,11,TGG"	"2L,10567585,10567608,+,TGG"	GCCATCCTTGCTGCCTATTG
"CG6138-cds,chr2L:10567383..10567940,13,AGG"	"2L,10567615,10567638,+,AGG"	TTACGAGAGGACCAGCGATA
"CG6144-cds,chr2L:10489052..10489708,3,TGG"	"2L,10489124,10489147,+,TGG"	AGCGCACTCCGAAGCCTCGA
"CG6144-cds,chr2L:10489052..10489708,5,TGG"	"2L,10489149,10489172,+,TGG"	GCAGCTGCTGAACCGCCGGC
"CG6144-cds,chr2L:10489052..10489708,8,CGG"	"2L,10489180,10489203,+,CGG"	GGCGGTGTGCCGCATCCCAA
"CG6144-cds,chr2L:10489052..10489708,11,TGG"	"2L,10489208,10489231,+,TGG"	TTGCCGAGGAGATTCCGGAG
"CG6144-cds,chr2L:10489052..10489708,14,TGG"	"2L,10489239,10489262,-,CTA"	TGTGGACAAGGTCAACAATC
"CG6153-cds,chr2L:12693083..12693402,4,CGG"	"2L,12693111,12693134,+,CGG"	CGGCTGCAGCCACGAGGCCT
"CG6153-cds,chr2L:12693083..12693402,6,TGG"	"2L,12693135,12693158,+,TGG"	CGTGGACCACGCCCTAGAAA
"CG6153-cds,chr2L:12693083..12693402,8,TGG"	"2L,12693171,12693194,+,TGG"	CTTGTACACCAAAATCGATC
"CG6153-cds,chr2L:12693083..12693402,10,AGG"	"2L,12693195,12693218,+,AGG"	CAATGTGGAGTGCCTGAACG
"CG6153-cds,chr2L:12693083..12693402,15,AGG"	"2L,12693243,12693266,-,CTT"	TAAGCCGTACGAGAAGCGCC
"CG6180-cds,chr2L:12707771..12708544,2,CGG"	"2L,12707833,12707856,+,CGG"	AAAGATTACATCCGATCAAC
"CG6180-cds,chr2L:12707771..12708544,3,CGG"	"2L,12707868,12707891,+,CGG"	TTATTCAGCTGTCAACTTTC
"CG6180-cds,chr2L:12707771..12708544,4,AGG"	"2L,12707916,12707939,+,AGG"	TAGCAATTCTATCCTAACCA
"CG6180-cds,chr2L:12707771..12708544,5,CGG"	"2L,12707954,12707977,+,CGG"	TTGCATTTATCGCATCTCAG
"CG6180-cds,chr2L:12707771..12708544,7,TGG"	"2L,12707988,12708011,+,TGG"	CGAAAAAGTAGGCAAAACAA
"CG6388-cds,chr2L:12428143..12428597,4,AGG"	"2L,12428210,12428233,+,AGG"	TGTGTTCTACAATCCTGTCC
"CG6388-cds,chr2L:12428143..12428597,5,AGG"	"2L,12428270,12428293,+,AGG"	TTATCGACAGAGATTGACCA
"CG6388-cds,chr2L:12428143..12428597,8,CGG"	"2L,12428302,12428325,+,CGG"	AAAAGGCGCTCAAAAAGCAG
"CG6388-cds,chr2L:12428143..12428597,13,AGG"	"2L,12428351,12428374,+,AGG"	GAAGACCACTCCCGTTCCCG
"CG6388-cds,chr2L:12428143..12428597,16,AGG"	"2L,12428387,12428410,+,AGG"	TGAGGCCGGTACTCGATATG
"CG6405-cds,chr2L:12424938..12425077,3,TGG"	"2L,12425035,12425058,+,TGG"	GATGTGCTCTTCGTTTGCTT
"CG6405-cds,chr2L:12424938..12425077,6,CCT"	"2L,12424959,12424982,-,CCT"	TTCTAAACACCAAAGATGAC
"CG6405-cds,chr2L:12425129..12425288,1,TGG"	"2L,12425131,12425154,+,TGG"	TCGGGACTCCTTTGATGAGT
"CG6405-cds,chr2L:12425129..12425288,2,AGG"	"2L,12425164,12425187,+,AGG"	GAAGAGCTACGCCGACGACG
"CG6405-cds,chr2L:12425129..12425288,3,AGG"	"2L,12425188,12425211,+,AGG"	AATCAACGAGAGTCTCTGTC
"CG6415-cds,chr2L:10703634..10704092,3,CGG"	"2L,10703678,10703701,+,CGG"	CGCCACGCCTCCTCCGCCGC
"CG6415-cds,chr2L:10703634..10704092,6,AGG"	"2L,10703720,10703743,-,CTC"	TACGATTTCCACGTGCAGAA
"CG6415-cds,chr2L:10703634..10704092,8,CGG"	"2L,10703744,10703767,+,CGG"	GGCGGAAAGATCGTGAACTT
"CG6415-cds,chr2L:10703634..10704092,11,CGG"	"2L,10703770,10703793,-,CTA"	TGCTCTGCCGGTTCAGTATT
"CG6415-cds,chr2L:10703634..10704092,12,AGG"	"2L,10703812,10703835,+,AGG"	CTCCCACCTGCACACCCGTC
"CG6431-cds,chr2L:10727605..10727753,3,CGG"	"2L,10727683,10727706,+,CGG"	GAGACTGTCTTCATAATACA
"CG6431-cds,chr2L:10727605..10727753,5,CCG"	"2L,10727611,10727634,-,CCG"	CGTCGTGGAACTCCTTTAAA
"CG6431-cds,chr2L:10727605..10727753,7,CCC"	"2L,10727643,10727666,-,CCC"	AATAACGCTTTATAAAGGTG
"CG6431-cds,chr2L:10727605..10727753,9,CCG"	"2L,10727679,10727702,-,CCG"	CGAGACTGTCTTCATAATAC
"CG6431-cds,chr2L:10727605..10727753,10,CCA"	"2L,10727720,10727743,-,CCA"	TAGATATTCACCTGCAATTC
"CG6441-cds,chr2L:7474907..7475871,6,TGG"	"2L,7474932,7474955,+,TGG"	TCGTGCGATGGGTCTGGGAT
"CG6441-cds,chr2L:7474907..7475871,7,AGG"	"2L,7474970,7474993,+,AGG"	TGCAGATACCAATCCCATGT
"CG6441-cds,chr2L:7474907..7475871,10,TGG"	"2L,7475001,7475024,+,TGG"	CTCGCTAAATCCGAACGCAG
"CG6441-cds,chr2L:7474907..7475871,11,CGG"	"2L,7475058,7475081,+,CGG"	TCCAAGTCCATCGACCAAAA
"CG6441-cds,chr2L:7474907..7475871,13,AGG"	"2L,7475094,7475117,+,AGG"	TACAACATTGCTGCGTCCCG
"CG6443-cds,chr2L:10729372..10730202,1,TGG"	"2L,10729381,10729404,+,TGG"	ATGCGGAGAGGGAGTTCCGT
"CG6443-cds,chr2L:10729372..10730202,2,AGG"	"2L,10729415,10729438,+,AGG"	CTTGACCCAGCAAAGCCTCC
"CG6443-cds,chr2L:10729372..10730202,4,TGG"	"2L,10729439,10729462,+,TGG"	GCCGATCGCCATGTGCGGCA
"CG6443-cds,chr2L:10729372..10730202,7,TGG"	"2L,10729481,10729504,+,TGG"	GAGCGTCATTGAGCGACTGC
"CG6443-cds,chr2L:10729372..10730202,9,AGG"	"2L,10729529,10729552,+,AGG"	TGCGCACGTGAAGAGCATGA
"CG6495-cds,chr2L:10761506..10761650,3,AGG"	"2L,10761549,10761572,+,AGG"	AGCAGCAGCCACCGCGGAGC
"CG6495-cds,chr2L:10761506..10761650,5,CGG"	"2L,10761582,10761605,+,CGG"	GGAGTACCTGCAATCTTCGC
"CG6495-cds,chr2L:10761506..10761650,8,TGG"	"2L,10761609,10761632,+,TGG"	GCACCGGCTTAGCAAACGCA
"CG6495-cds,chr2L:10761506..10761650,11,CCA"	"2L,10761512,10761535,-,CCA"	ACTTGGCGTTGCCTTTCCTG
"CG6495-cds,chr2L:10761506..10761650,14,CCA"	"2L,10761557,10761580,-,CCA"	CCGCGGAGCAGGTGAAGTAC
"CG6508-cds,chr2L:10819123..10820394,5,AGG"	"2L,10819226,10819249,+,AGG"	CAAGACCCATGCCAATGTGA
"CG6508-cds,chr2L:10819123..10820394,9,TGG"	"2L,10819259,10819282,-,CTT"	GCTGGCGGCCAAGTACTTTC
"CG6508-cds,chr2L:10819123..10820394,11,AGG"	"2L,10819292,10819315,+,AGG"	ACAATCATCACAAACGACAC
"CG6508-cds,chr2L:10819123..10820394,13,TGG"	"2L,10819316,10819339,+,TGG"	GCTAGCCAACGGATTCAATC
"CG6508-cds,chr2L:10819123..10820394,14,CGG"	"2L,10819341,10819364,+,CGG"	TACACCATTCGCCTCTGCAT
"CG6523-cds,chr2L:13366531..13366740,2,CGG"	"2L,13366562,13366585,+,CGG"	GTACCAGAAGTACATTAATG
"CG6523-cds,chr2L:13366531..13366740,3,TGG"	"2L,13366597,13366620,+,TGG"	TAGCTCTATTCGCCGCCGAA
"CG6523-cds,chr2L:13366531..13366740,7,TGG"	"2L,13366631,13366654,+,TGG"	CGGTCAGGTGAAAGACGCGC
"CG6523-cds,chr2L:13366531..13366740,11,CCC"	"2L,13366533,13366556,-,CCC"	GTGGTGAACGTGTCGGCTGC
"CG6523-cds,chr2L:13366531..13366740,14,CCA"	"2L,13366565,13366588,-,CCA"	GAAGTACATTAATGCGGATA
"CG6565-cds,chr2L:13374504..13375151,2,TGG"	"2L,13374543,13374566,+,TGG"	CCCGAGAAACGCTGCGTGCC
"CG6565-cds,chr2L:13374504..13375151,3,CGG"	"2L,13374616,13374639,+,CGG"	GTTGTTCAGTTTCTACCAGT
"CG6565-cds,chr2L:13374504..13375151,7,TGG"	"2L,13374648,13374671,+,TGG"	CTCAGGGTCTGAAGCAGCTA
"CG6565-cds,chr2L:13374504..13375151,10,CGG"	"2L,13374687,13374710,+,CGG"	GGGAGCTGCAGCCTCCGCTG
"CG6565-cds,chr2L:13374504..13375151,16,CGG"	"2L,13374719,13374742,+,CGG"	ATGAGTGCAGTGGGTCTCGT
"CG6675-cds,chr2L:22109235..22110349,1,TGG"	"2L,22109247,22109270,+,TGG"	GGACGATTACGATGCTGAGA
"CG6675-cds,chr2L:22109235..22110349,5,TGG"	"2L,22109293,22109316,+,TGG"	AACCTCGATGATACCCCCTA
"CG6675-cds,chr2L:22109235..22110349,7,CGG"	"2L,22109322,22109345,+,CGG"	ACAGCGATCAGATATCTCAA
"CG6675-cds,chr2L:22109235..22110349,10,TGG"	"2L,22109346,22109369,+,TGG"	ACCGGAAGAGGATGATATTT
"CG6675-cds,chr2L:22109235..22110349,12,AGG"	"2L,22109370,22109393,+,AGG"	AAGCCTGGATGATGAGTATG
"CG6739-cds,chr2L:7613405..7614199,2,CGG"	"2L,7613470,7613493,+,CGG"	CAGCCCACCAAATATCCCCA
"CG6739-cds,chr2L:7613405..7614199,4,AGG"	"2L,7613511,7613534,+,AGG"	GACCATCGACGATGATAATG
"CG6739-cds,chr2L:7613405..7614199,6,CGG"	"2L,7613551,7613574,+,CGG"	AGTGACTACACCCGCGCCTC
"CG6739-cds,chr2L:7613405..7614199,8,TGG"	"2L,7613590,7613613,+,TGG"	AAGACACAGAAATACCATAT
"CG6739-cds,chr2L:7613405..7614199,12,TGG"	"2L,7613616,7613639,+,TGG"	GCTGGGGAGTCCCGAAACCC
"CG6907-cds,chr2L:5524410..5525723,3,AGG"	"2L,5524456,5524479,-,CCG"	CACCTCACCGCACACGGCGC
"CG6907-cds,chr2L:5524410..5525723,5,TGG"	"2L,5524489,5524512,+,TGG"	CTCCAGCGGAAATCCGTACT
"CG6907-cds,chr2L:5524410..5525723,10,TGG"	"2L,5524519,5524542,+,TGG"	CATTGGCGGCGGTCTGCCCA
"CG6907-cds,chr2L:5524410..5525723,13,AGG"	"2L,5524543,5524566,+,AGG"	TTCGATCTGCCTGATCGAGG
"CG6907-cds,chr2L:5524410..5525723,14,AGG"	"2L,5524567,5524590,+,AGG"	TCGCTTCATGACGCACGCCA
"CG7099-cds,chr2L:13387636..13387720,3,TGG"	"2L,13387670,13387693,+,TGG"	CATCTACGATGAGGTAGCTC
"CG7099-cds,chr2L:13387636..13387720,9,CCA"	"2L,13387642,13387665,-,CCA"	GTTCCGGAGGATCCTGGATT
"CG7099-cds,chr2L:13387636..13387720,12,CCA"	"2L,13387672,13387695,+,GAG"	TCTACGATGAGGTAGCTCTG
"CG7099-cds,chr2L:13387779..13388331,1,TGG"	"2L,13387785,13387808,+,TGG"	GGATCTTCTGGCCAGGCGAC
"CG7099-cds,chr2L:13387779..13388331,2,CGG"	"2L,13387817,13387840,-,CCT"	CTCCGCTGCCTGACCGCATC
"CG7110-cds,chr2L:13399220..13399651,4,CGG"	"2L,13399256,13399279,+,CGG"	AACTGGAGAAGGATCGCCAG
"CG7110-cds,chr2L:13399220..13399651,7,AGG"	"2L,13399328,13399351,+,AGG"	ACTTTAAAGTGCAATGTCGC
"CG7110-cds,chr2L:13399220..13399651,11,CGG"	"2L,13399353,13399376,+,CGG"	CAAGGAGTTTAAGGAGTCCA
"CG7110-cds,chr2L:13399220..13399651,12,TGG"	"2L,13399389,13399412,+,TGG"	CGCCACACAATCGTCTTCCT
"CG7110-cds,chr2L:13399220..13399651,15,TGG"	"2L,13399422,13399445,+,TGG"	CCAAAACGAAGAACTTCACT
"CG7115-cds,chr2L:7822929..7823100,5,AGG"	"2L,7822959,7822982,-,CCA"	GGCAACCCTCGGTCGCCAGA
"CG7115-cds,chr2L:7822929..7823100,7,CGG"	"2L,7822986,7823009,+,CGG"	CGTCAAGATGATGGAGCTGT
"CG7115-cds,chr2L:7822929..7823100,9,TGG"	"2L,7823012,7823035,+,TGG"	GTGCTGGTGATCACCAGAGC
"CG7115-cds,chr2L:7822929..7823100,12,CGG"	"2L,7823037,7823060,+,CGG"	GGAGATGAAGCAGCAGAGCT
"CG7115-cds,chr2L:7822929..7823100,17,TGG"	"2L,7823070,7823093,+,TGG"	CCTGGGACGCAGGCCAAGAA
"CG7154-cds,chr2L:7783299..7783921,1,CGG"	"2L,7783299,7783322,+,CGG"	ATACAGTCAGCACCAGGACC
"CG7154-cds,chr2L:7783299..7783921,3,AGG"	"2L,7783335,7783358,+,AGG"	AGGTCTAAAGCTTATCCTTA
"CG7154-cds,chr2L:7783299..7783921,7,TGG"	"2L,7783380,7783403,+,TGG"	GTACAGTGCCAATTCGCCAA
"CG7154-cds,chr2L:7783299..7783921,11,AGG"	"2L,7783410,7783433,+,AGG"	AGGACCGCCCACAGCAGCCG
"CG7154-cds,chr2L:7783299..7783921,12,AGG"	"2L,7783434,7783457,+,AGG"	CATGATGTCGCCAGTCCCCG
"CG7164-cds,chr2L:7781635..7781851,7,AGG"	"2L,7781695,7781718,+,AGG"	AGGAGGAGAGCGCCAAGACC
"CG7164-cds,chr2L:7781635..7781851,11,AGG"	"2L,7781722,7781745,+,AGG"	CGCAGCTGTCCAGGAGGGAC
"CG7164-cds,chr2L:7781635..7781851,13,AGG"	"2L,7781757,7781780,+,AGG"	CTAAGATCGAGTCAGTTGCC
"CG7164-cds,chr2L:7781635..7781851,14,TGG"	"2L,7781801,7781824,+,TGG"	CAGAAAGACCTACGACAATA
"CG7164-cds,chr2L:7781635..7781851,16,CCA"	"2L,7781638,7781661,-,CCA"	ATCGACTGGCCTTGCACCAC
"CG7191-cds,chr2L:7771320..7771605,3,CGG"	"2L,7771376,7771399,+,CGG"	AGCAGGACGCGTCACGTCGC
"CG7191-cds,chr2L:7771320..7771605,4,CGG"	"2L,7771403,7771426,-,CTG"	ACTGCACAGTCCACCGCCAG
"CG7191-cds,chr2L:7771320..7771605,8,CGG"	"2L,7771427,7771450,+,CGG"	GGAGGAGCAGGCGGAGCAAA
"CG7191-cds,chr2L:7771320..7771605,12,GGG"	"2L,7771451,7771474,+,GGG"	GCCAAAGTGGGTGACCATCA
"CG7191-cds,chr2L:7771320..7771605,14,CGG"	"2L,7771495,7771518,+,CGG"	TCTTCATTTGCCCGTTCTAG
"CG7196-cds,chr2L:7764611..7764687,3,AGG"	"2L,7764656,7764679,-,CCC"	AGGATATACAGAATATAGTC
"CG7196-cds,chr2L:7764755..7765154,1,TGG"	"2L,7764775,7764798,+,TGG"	GCTGCGTATTCGCAATCAGC
"CG7196-cds,chr2L:7764755..7765154,4,CGG"	"2L,7764805,7764828,+,CGG"	GCTAAAGGATGTCAAACTTG
"CG7196-cds,chr2L:7764755..7765154,5,AGG"	"2L,7764838,7764861,+,AGG"	ACAACTAACCGAACTTATCG
"CG7196-cds,chr2L:7764755..7765154,9,TGG"	"2L,7764889,7764912,+,TGG"	TATGCCACAAGAACCTTCGA
"CG7211-cds,chr2L:7747474..7747757,1,TGG"	"2L,7747491,7747514,+,TGG"	GTCCGCAGCTCGATGAATTC
"CG7211-cds,chr2L:7747474..7747757,4,TGG"	"2L,7747573,7747596,+,TGG"	GACCGCTGAGTCCGCCAAGT
"CG7211-cds,chr2L:7747474..7747757,9,CGG"	"2L,7747613,7747636,+,CGG"	AAGGGGCAGCTAAAGAAGTC
"CG7211-cds,chr2L:7747474..7747757,10,AGG"	"2L,7747639,7747662,+,AGG"	TTCCCAAGTGACAGTCGCTG
"CG7211-cds,chr2L:7747474..7747757,13,TGG"	"2L,7747666,7747689,+,TGG"	GCTAAATGTTCTGGTCACCG
"CG7231-cds,chr2L:7985675..7985768,3,TGG"	"2L,7985724,7985747,+,TGG"	CGTCAACAGCCAGCAATTGC
"CG7231-cds,chr2L:7985834..7986075,1,CGG"	"2L,7985834,7985857,+,CGG"	TGGCATTGACTTCATCGAAG
"CG7231-cds,chr2L:7985834..7986075,4,TGG"	"2L,7985859,7985882,+,TGG"	ATTGTGCTGGGCAAACTGAA
"CG7231-cds,chr2L:7985834..7986075,7,TGG"	"2L,7985885,7985908,+,TGG"	TGGCGAGGACATGCCCATAA
"CG7231-cds,chr2L:7985834..7986075,9,CGG"	"2L,7985924,7985947,+,CGG"	TGTCTCTGATCTTACGCTGT
"CG7236-cds,chr2L:5712238..5712424,7,TGG"	"2L,5712285,5712308,+,TGG"	GGGCGAGGGCTCCTACGGTG
"CG7236-cds,chr2L:5712238..5712424,12,CGG"	"2L,5712309,5712332,-,CTA"	CAAGTGCCGGGATCGGGAAA
"CG7236-cds,chr2L:5712238..5712424,17,AGG"	"2L,5712335,5712358,+,AGG"	GTGCTCTGGTGGCGGTCAAG
"CG7236-cds,chr2L:5712238..5712424,21,CCA"	"2L,5712238,5712261,-,CCA"	CAAGGTAGCAGCAAAATGGA
"CG7236-cds,chr2L:5712238..5712424,22,CCT"	"2L,5712299,5712322,+,CGG"	ACGGTGTGGTCTACAAGTGC
"CG7239-cds,chr2L:5802405..5802712,6,AGG"	"2L,5802439,5802462,+,AGG"	AAGCGGCAGCGGTGCCGAGC
"CG7239-cds,chr2L:5802405..5802712,10,AGG"	"2L,5802463,5802486,+,AGG"	CTTAGGCATGTGCGGTGGTC
"CG7239-cds,chr2L:5802405..5802712,15,AGG"	"2L,5802487,5802510,+,AGG"	GCTGCTCGATGGCAGGGGCA
"CG7239-cds,chr2L:5802405..5802712,18,AGG"	"2L,5802520,5802543,+,AGG"	TCGCTACTGGACGCCCAGCG
"CG7239-cds,chr2L:5802405..5802712,21,GGG"	"2L,5802544,5802567,+,GGG"	GGAGCGCCTGTACGAGATCT
"CG7261-cds,chr2L:2147647..2148589,4,TGG"	"2L,2147678,2147701,+,TGG"	GGACCTGCCGGCAAACACGC
"CG7261-cds,chr2L:2147647..2148589,5,AGG"	"2L,2147702,2147725,+,AGG"	GCACTTCACCGAACTGCAGC
"CG7261-cds,chr2L:2147647..2148589,7,AGG"	"2L,2147752,2147775,-,CCA"	TTGCCGCTAACACCTTCGAA
"CG7261-cds,chr2L:2147647..2148589,9,AGG"	"2L,2147777,2147800,+,AGG"	GGAGTTCGAGCAGTACGCCC
"CG7261-cds,chr2L:2147647..2148589,11,TGG"	"2L,2147813,2147836,+,TGG"	TCAGGAGCAGCCACACCTCT
"CG7289-cds,chr2L:1982312..1982498,2,TGG"	"2L,1982355,1982378,+,TGG"	GATGCGTCGAATGAAACGCC
"CG7289-cds,chr2L:1982312..1982498,6,TGG"	"2L,1982412,1982435,-,CCT"	CCTGCTCCTCTGCGTCTGTG
"CG7289-cds,chr2L:1982312..1982498,7,AGG"	"2L,1982472,1982495,-,CTT"	CCTTAGTGCTCCAGAACAGA
"CG7289-cds,chr2L:1982312..1982498,8,CCG"	"2L,1982319,1982342,-,CCG"	CTCAGCGAAAAGCAAGTTCG
"CG7289-cds,chr2L:1982312..1982498,9,CCG"	"2L,1982345,1982368,-,CCG"	GCGACGTGATGCGTCGAATG
"CG7295-cds,chr2L:1869912..1870829,5,TGG"	"2L,1869979,1870002,+,TGG"	AATCGCGCTGACCTGTGTCC
"CG7295-cds,chr2L:1869912..1870829,8,AGG"	"2L,1870005,1870028,+,AGG"	ATGTGGCCTATATGAATACC
"CG7295-cds,chr2L:1869912..1870829,10,AGG"	"2L,1870033,1870056,+,AGG"	GCGTGGAACCTACGACGATG
"CG7295-cds,chr2L:1869912..1870829,12,TGG"	"2L,1870079,1870102,+,TGG"	AAGCTGCCGAATCCACTAAC
"CG7295-cds,chr2L:1869912..1870829,14,TGG"	"2L,1870105,1870128,+,TGG"	TCGTCTCAACCGGAAGCAGC
"CG7311-cds,chr2L:13708515..13708895,3,AGG"	"2L,13708543,13708566,+,AGG"	CGTAAATGCACTGAAGGCCG
"CG7311-cds,chr2L:13708515..13708895,5,AGG"	"2L,13708568,13708591,+,AGG"	TTCGACGTTCTGATCATCGG
"CG7311-cds,chr2L:13708515..13708895,10,TGG"	"2L,13708613,13708636,+,TGG"	GCTGTAGACGCAGCGTGTCG
"CG7311-cds,chr2L:13708515..13708895,12,AGG"	"2L,13708642,13708665,+,AGG"	AACCGCCTTAATTGAGGCAG
"CG7311-cds,chr2L:13708515..13708895,14,TGG"	"2L,13708688,13708711,+,TGG"	CGAACCAGTAAGCTGATCGA
"CG7337-cds,chr2L:1932056..1932147,3,CGG"	"2L,1932103,1932126,+,CGG"	CTGGATGTGTCCCCAGTCAG
"CG7337-cds,chr2L:1932056..1932147,6,CCT"	"2L,1932072,1932095,-,CCT"	GGGCCTCACCGTGTGCAGCA
"CG7337-cds,chr2L:1932056..1932147,10,CCC"	"2L,1932114,1932137,-,CCC"	AGTCAGCGGCCTGCTGGCCT
"CG7337-cds,chr2L:1933806..1934049,1,AGG"	"2L,1933820,1933843,-,CTT"	CAACGCAAAACGCCAGACAC
"CG7337-cds,chr2L:1933806..1934049,3,TGG"	"2L,1933865,1933888,+,TGG"	CCGCAAAGCATTCACATCCG
"CG7429-cds,chr2L:8041253..8041698,1,TGG"	"2L,8041260,8041283,+,TGG"	GCTGAACCAGAAACGCATCC
"CG7429-cds,chr2L:8041253..8041698,2,TGG"	"2L,8041317,8041340,+,TGG"	CTTTCTAAATGAATTTGCCC
"CG7429-cds,chr2L:8041253..8041698,5,TGG"	"2L,8041344,8041367,+,TGG"	TGAGACGAAGTTCGTGGAGA
"CG7429-cds,chr2L:8041253..8041698,8,AGG"	"2L,8041368,8041391,+,AGG"	ACGGCAGCTGCAGAAGACGG
"CG7429-cds,chr2L:8041253..8041698,11,TGG"	"2L,8041398,8041421,+,TGG"	CATCATCCTGGAGGCCAAGC
"CG7466-cds,chr2L:8043715..8044071,3,AGG"	"2L,8043749,8043772,+,AGG"	GCTGGTGCTGCAAACAGAGC
"CG7466-cds,chr2L:8043715..8044071,4,CGG"	"2L,8043773,8043796,+,CGG"	CCACCCGTCCACATCGCCGT
"CG7466-cds,chr2L:8043715..8044071,6,AGG"	"2L,8043797,8043820,+,AGG"	GCCATGCGATCGCAGCCGGA
"CG7466-cds,chr2L:8043715..8044071,9,TGG"	"2L,8043831,8043854,+,TGG"	CCCTACGGCGAAATCTCCGA
"CG7466-cds,chr2L:8043715..8044071,11,AGG"	"2L,8043857,8043880,+,AGG"	CTCCGGCTTTAACTACACGC
"CG7631-cds,chr2L:15628684..15628900,4,AGG"	"2L,15628770,15628793,+,AGG"	ACAGATCCAGAGCTGACTGC
"CG7631-cds,chr2L:15628684..15628900,8,TGG"	"2L,15628796,15628819,+,TGG"	CTTCCAGGGTGATATGGATG
"CG7631-cds,chr2L:15628684..15628900,11,TGG"	"2L,15628837,15628860,+,TGG"	AGCTATCCGAGACACGACGC
"CG7631-cds,chr2L:15628684..15628900,12,AGG"	"2L,15628861,15628884,+,AGG"	CAAACGCCACAGTTCCGTAT
"CG7631-cds,chr2L:15628684..15628900,14,CCT"	"2L,15628709,15628732,-,CCT"	GCTGGGCACTCTGTGCTCTG
"CG7778-cds,chr2L:8349075..8349611,1,AGG"	"2L,8349108,8349131,+,AGG"	TAATTGTGCCCAGCTACCGA
"CG7778-cds,chr2L:8349075..8349611,3,AGG"	"2L,8349135,8349158,+,AGG"	ACCCCTGCTGGCGTGCAATG
"CG7778-cds,chr2L:8349075..8349611,6,CGG"	"2L,8349174,8349197,+,CGG"	CGGCAGCACAGAAGCCTCCA
"CG7778-cds,chr2L:8349075..8349611,7,AGG"	"2L,8349210,8349233,+,AGG"	AGCGAGCACCACTACGACGC
"CG7778-cds,chr2L:8349075..8349611,9,CGG"	"2L,8349264,8349287,+,CGG"	GATTGTGACAAGTGTCCAAA
"CG7787-cds,chr2L:8320409..8320531,3,AGG"	"2L,8320485,8320508,-,CTG"	TTTGATGCTGAAAGCACAAG
"CG7787-cds,chr2L:8320409..8320531,7,CCG"	"2L,8320442,8320465,-,CCG"	ATGGGAAAAACAAATCAAAT
"CG7787-cds,chr2L:8320409..8320531,8,CCA"	"2L,8320473,8320496,-,CCA"	GTTTTGCAACTGTTTGATGC
"CG7787-cds,chr2L:8320602..8320847,1,AGG"	"2L,8320609,8320632,+,AGG"	GCCACTGATGACGCAGAAGC
"CG7787-cds,chr2L:8320602..8320847,4,TGG"	"2L,8320656,8320679,+,TGG"	GCGAGCCACTGAAAGACTTC
"CG7806-cds,chr2L:8311569..8311932,3,CGG"	"2L,8311606,8311629,+,CGG"	CTGGACGCAGTTCTGTCCGA
"CG7806-cds,chr2L:8311569..8311932,5,AGG"	"2L,8311657,8311680,+,AGG"	CGATCTGCTGCCTTGCTTTC
"CG7806-cds,chr2L:8311569..8311932,6,CGG"	"2L,8311718,8311741,+,CGG"	GCCATATCCGCCTACAATTT
"CG7806-cds,chr2L:8311569..8311932,7,TGG"	"2L,8311748,8311771,+,TGG"	TCACGACATGTCGTACGTAA
"CG7806-cds,chr2L:8311569..8311932,8,TGG"	"2L,8311786,8311809,+,TGG"	GCTTTCGATTCGTACCTTCC
"CG7818-cds,chr2L:8308544..8308609,4,CCC"	"2L,8308577,8308600,-,CCC"	GCAAGCGTCGTTTGCTTTTA
"CG7818-cds,chr2L:8308682..8309198,1,AGG"	"2L,8308692,8308715,+,AGG"	GAGCGTCGACGATCTGAAAA
"CG7818-cds,chr2L:8308682..8309198,4,CGG"	"2L,8308741,8308764,+,CGG"	AGTAGTCGCCAGCTGAATTC
"CG7818-cds,chr2L:8308682..8309198,10,TGG"	"2L,8308765,8308788,+,TGG"	GGGCAACGCGAGGAGGAGGA
"CG7818-cds,chr2L:8308682..8309198,12,AGG"	"2L,8308811,8308834,+,AGG"	CCCCCAATGAAATCATCTAT
"CG7840-cds,chr2L:8305685..8306665,3,CGG"	"2L,8305747,8305770,+,CGG"	AACCTGCTGCAAATGATGTT
"CG7840-cds,chr2L:8305685..8306665,4,TGG"	"2L,8305777,8305800,+,TGG"	ATCGCCACGATCGTGTTCTT
"CG7840-cds,chr2L:8305685..8306665,7,CGG"	"2L,8305832,8305855,-,CCA"	ATAGCATACGCCAGTCCTTT
"CG7840-cds,chr2L:8305685..8306665,9,AGG"	"2L,8305857,8305880,+,AGG"	GTATGGCAAGCACAGTTTCA
"CG7840-cds,chr2L:8305685..8306665,14,TGG"	"2L,8305883,8305906,+,TGG"	AAACGGATCCTTTGGTGGCC
"CG7916-cds,chr2L:13846778..13846883,3,TGG"	"2L,13846815,13846838,+,TGG"	CTGCGTAGCGGCCTACGATG
"CG7916-cds,chr2L:13846778..13846883,6,GGG"	"2L,13846839,13846862,+,GGG"	GCTGCTCACCGAGGAGCAAT
"CG7916-cds,chr2L:13846778..13846883,9,CCC"	"2L,13846805,13846828,-,CCC"	TTTTGGCCTGCGTAGCGGCC
"CG7916-cds,chr2L:13846778..13846883,12,CCT"	"2L,13846829,13846852,+,GAG"	ACGATGTGGAGCTGCTCACC
"CG7916-cds,chr2L:13846954..13847119,1,CGG"	"2L,13846967,13846990,+,CGG"	ACTCAGGGTCTGATCTTGAA
"CG7953-cds,chr2L:13847962..13848106,4,AGG"	"2L,13848005,13848028,+,AGG"	CGCCGGCACTCTGCCCAACG
"CG7953-cds,chr2L:13847962..13848106,7,TGG"	"2L,13848029,13848052,+,TGG"	GGAGCAGCGTCTGTTGGAGC
"CG7953-cds,chr2L:13847962..13848106,10,TGG"	"2L,13848056,13848079,+,TGG"	TCAGAATGGTGACATCGATC
"CG7953-cds,chr2L:13847962..13848106,15,CCT"	"2L,13847972,13847995,+,TGG"	GGTAGTCTTAGCCTGCCTGG
"CG7953-cds,chr2L:13847962..13848106,19,CCG"	"2L,13848004,13848027,-,CCG"	CCGGCACTCTGCCCAACGAG
"CG7968-cds,chr2L:13849418..13849617,4,CGG"	"2L,13849485,13849508,+,CGG"	TGATGAGCTGCGCGAACTGA
"CG7968-cds,chr2L:13849418..13849617,5,TGG"	"2L,13849513,13849536,+,TGG"	CTGCGTTTGCAGATGCGATG
"CG7968-cds,chr2L:13849418..13849617,10,TGG"	"2L,13849542,13849565,+,TGG"	GGCCAGAGGGGTTCCCATTT
"CG7968-cds,chr2L:13849418..13849617,13,AGG"	"2L,13849566,13849589,+,AGG"	CCCGGCTCAGATGGCCTACA
"CG7968-cds,chr2L:13849418..13849617,15,TGG"	"2L,13849594,13849617,+,TGG"	GGCATCAGAACTGAGAACTT
"CG8349-cds,chr2L:8215986..8216343,3,TGG"	"2L,8216044,8216067,+,TGG"	TGAGCTGAAGCGAAAAGAGC
"CG8349-cds,chr2L:8215986..8216343,6,AGG"	"2L,8216077,8216100,+,AGG"	GAAGGAACTGGAAATGTTGC
"CG8349-cds,chr2L:8215986..8216343,8,TGG"	"2L,8216108,8216131,+,TGG"	GCTCGTCGCCAGGAGCAATC
"CG8349-cds,chr2L:8215986..8216343,11,AGG"	"2L,8216164,8216187,+,AGG"	GCGCCAGAAGAATCTTCGAA
"CG8349-cds,chr2L:8215986..8216343,14,TGG"	"2L,8216191,8216214,+,TGG"	GGGAAAGTATATGATGACCT
"CG8353-cds,chr2L:8214418..8214487,4,TGG"	"2L,8214464,8214487,+,TGG"	GGTTGTGACCTTCGGCAGTC
"CG8353-cds,chr2L:8214672..8215114,1,CGG"	"2L,8214698,8214721,+,CGG"	CTGCTTTTCAAGTGCGCCAG
"CG8353-cds,chr2L:8214672..8215114,4,TGG"	"2L,8214730,8214753,+,TGG"	CCATATAGTGGCTTCAAAGT
"CG8353-cds,chr2L:8214672..8215114,10,TGG"	"2L,8214757,8214780,+,TGG"	GCTTTTCGGGCCAAGGTCGA
"CG8353-cds,chr2L:8214672..8215114,12,TGG"	"2L,8214783,8214806,+,TGG"	GATCTTCACTGGCTGCAATG
"CG8360-cds,chr2L:8213337..8213529,1,TGG"	"2L,8213340,8213363,+,TGG"	TTCGATTCAAGAGATCATCC
"CG8360-cds,chr2L:8213337..8213529,3,AGG"	"2L,8213364,8213387,+,AGG"	AGCCACGGAAGCCAGAAAAC
"CG8360-cds,chr2L:8213337..8213529,4,AGG"	"2L,8213395,8213418,+,AGG"	CCGTACAGTAACTTTGCCGT
"CG8360-cds,chr2L:8213337..8213529,6,TGG"	"2L,8213419,8213442,+,TGG"	GCCGCCCTGAGGACCAGCGA
"CG8360-cds,chr2L:8213337..8213529,8,CGG"	"2L,8213452,8213475,+,CGG"	TCCGGTTGCAACATCGAAAA
"CG8419-cds,chr2L:8206279..8207469,4,AGG"	"2L,8206350,8206373,+,AGG"	ACGGATTACGAACGCATCCG
"CG8419-cds,chr2L:8206279..8207469,8,AGG"	"2L,8206416,8206439,+,AGG"	GTGCCACCCAGTGCATCCTT
"CG8419-cds,chr2L:8206279..8207469,10,CGG"	"2L,8206613,8206636,+,CGG"	ACCCTCAGTGCCAAAGCTAC
"CG8419-cds,chr2L:8206279..8207469,13,AGG"	"2L,8206648,8206671,+,AGG"	AGAGCTCCATCCGAAGATCT
"CG8419-cds,chr2L:8206279..8207469,16,AGG"	"2L,8206676,8206699,+,AGG"	GGGTTTGTCGAATAGTGCCC
"CG8460-cds,chr2L:8197293..8197565,3,AGG"	"2L,8197378,8197401,-,CCA"	CAAATCGAAGAGCAAGACCA
"CG8460-cds,chr2L:8197293..8197565,6,TGG"	"2L,8197429,8197452,+,TGG"	AGACCAAGATGTTTTCGATC
"CG8460-cds,chr2L:8197293..8197565,9,TGG"	"2L,8197453,8197476,+,TGG"	CTTGGTTAGTCCCGAGCCCC
"CG8460-cds,chr2L:8197293..8197565,11,CGG"	"2L,8197481,8197504,+,CGG"	GATATCGTGAGCAATCATCG
"CG8460-cds,chr2L:8197293..8197565,16,TGG"	"2L,8197517,8197540,+,TGG"	ACGGGATTGCGACGCTTCAA
"CG8665-cds,chr2L:21374086..21376191,2,TGG"	"2L,21374117,21374140,+,TGG"	CAATTTTGCTGCTGATGTTC
"CG8665-cds,chr2L:21374086..21376191,4,AGG"	"2L,21374154,21374177,+,AGG"	CGCTCAAATATCCAAATTGT
"CG8665-cds,chr2L:21374086..21376191,5,AGG"	"2L,21374178,21374201,+,AGG"	GTCTTCACTATTCCAGATAA
"CG8665-cds,chr2L:21374086..21376191,8,TGG"	"2L,21374248,21374271,+,TGG"	CTGTTTTTAAGTTCGCATGC
"CG8665-cds,chr2L:21374086..21376191,12,AGG"	"2L,21374276,21374299,+,AGG"	CAAGGGCGTGGCACTACCTG
"CG8668-cds,chr2L:8131426..8131912,2,CGG"	"2L,8131541,8131564,+,CGG"	AGCGAACCATGTGCACCCTG
"CG8668-cds,chr2L:8131426..8131912,3,TGG"	"2L,8131566,8131589,+,TGG"	TCACCGCCACAGCAGCTGAT
"CG8668-cds,chr2L:8131426..8131912,6,TGG"	"2L,8131592,8131615,+,TGG"	TCATCCTGGGCGACAGCCCA
"CG8668-cds,chr2L:8131426..8131912,7,CGG"	"2L,8131619,8131642,+,CGG"	AGTGCCGCCAGTCAATAGCA
"CG8668-cds,chr2L:8131426..8131912,9,TGG"	"2L,8131644,8131667,+,TGG"	AAGGAGTACAATTCGCCACC
"CG8671-cds,chr2L:21273596..21273771,3,AGG"	"2L,21273660,21273683,+,AGG"	CAACGTTGAAGTGCAGCTGC
"CG8671-cds,chr2L:21273596..21273771,8,AGG"	"2L,21273690,21273713,+,AGG"	AGAGGTGGCCCTGGTCAATG
"CG8671-cds,chr2L:21273596..21273771,10,TGG"	"2L,21273721,21273744,+,TGG"	GCAAAGATACGGTTGCTCGA
"CG8671-cds,chr2L:21273596..21273771,13,CCT"	"2L,21273610,21273633,-,CCT"	AGCGCCCCAGGCATGGCCTT
"CG8671-cds,chr2L:21273596..21273771,18,CCC"	"2L,21273698,21273721,-,CCC"	TGGTCAATGAGGTGCTGTTC
"CG8673-cds,chr2L:8124392..8124737,5,TGG"	"2L,8124525,8124548,+,TGG"	AAATCCTGCAATACAGTTAG
"CG8673-cds,chr2L:8124392..8124737,8,AGG"	"2L,8124554,8124577,+,AGG"	CGATACGGCTAAGATCCTTT
"CG8673-cds,chr2L:8124392..8124737,10,TGG"	"2L,8124580,8124603,+,TGG"	CCTATTAAAGATTTCGACGA
"CG8673-cds,chr2L:8124392..8124737,12,AGG"	"2L,8124616,8124639,+,AGG"	ATTTCAGGAAACAGCAGTGA
"CG8673-cds,chr2L:8124392..8124737,14,TGG"	"2L,8124646,8124669,+,TGG"	GATATCTATACAACTATTGA
"CG8677-cds,chr2L:21221552..21221786,2,CGG"	"2L,21221586,21221609,+,CGG"	CAATCCGATCCCGCTTCCGA
"CG8677-cds,chr2L:21221552..21221786,5,AGG"	"2L,21221610,21221633,+,AGG"	CTCCATATCGGAGGAGTGCA
"CG8677-cds,chr2L:21221552..21221786,6,CGG"	"2L,21221658,21221681,+,CGG"	GCACACATGCGCCAATGATC
"CG8677-cds,chr2L:21221552..21221786,8,CGG"	"2L,21221695,21221718,+,CGG"	TGCGCCTTCCTGCAAAAATT
"CG8677-cds,chr2L:21221552..21221786,12,AGG"	"2L,21221739,21221762,+,AGG"	GCCCAACTTCAAGCATCTGC
"CG8813-cds,chr2L:2869746..2870600,3,AGG"	"2L,2869797,2869820,+,AGG"	ACGAGTTTCTAACGCGGCCC
"CG8813-cds,chr2L:2869746..2870600,8,AGG"	"2L,2869825,2869848,+,AGG"	CGAGGCTCACAGTGGTCCGC
"CG8813-cds,chr2L:2869746..2870600,10,AGG"	"2L,2869885,2869908,+,AGG"	GATGCCGCCGAACGCGTCTA
"CG8813-cds,chr2L:2869746..2870600,14,CGG"	"2L,2869909,2869932,+,CGG"	CTGTGGCGGCGTCGAGTGGA
"CG8813-cds,chr2L:2869746..2870600,18,TGG"	"2L,2869933,2869956,+,TGG"	CATAGCGCCAATGGGAAAGC
"CG8814-cds,chr2L:2875388..2876362,5,TGG"	"2L,2875429,2875452,+,TGG"	ATAAAGGGTCTGCCCAAAAA
"CG8814-cds,chr2L:2875388..2876362,6,CGG"	"2L,2875471,2875494,+,CGG"	AGCATGATGCTCAAGTTCTA
"CG8814-cds,chr2L:2875388..2876362,10,GGG"	"2L,2875495,2875518,+,GGG"	CTGTTCAAACAGGCCACCGA
"CG8814-cds,chr2L:2875388..2876362,12,CGG"	"2L,2875522,2875545,+,CGG"	CCAGATGTGGACAAGAAGCC
"CG8814-cds,chr2L:2875388..2876362,17,TGG"	"2L,2875553,2875576,+,TGG"	ACATCGTAGGCAAGGCCAAG
"CG8837-cds,chr2L:3320590..3320647,3,CGG"	"2L,3320618,3320641,+,CGG"	GGCCATCCAGAGTGTTGCCA
"CG8837-cds,chr2L:3320590..3320647,4,CCT"	"2L,3320594,3320617,-,CCT"	GCCCAAAAGAGTGGGTGGTC
"CG8837-cds,chr2L:3320590..3320647,8,CCA"	"2L,3320620,3320643,-,CCA"	TCCAGAGTGTTGCCACGGCT
"CG8837-cds,chr2L:3320805..3321037,1,TGG"	"2L,3320806,3320829,+,TGG"	AACATTCTCTGCTTTAACTT
"CG8837-cds,chr2L:3320805..3321037,5,CGG"	"2L,3320853,3320876,+,CGG"	GCACATGACGCTTTACGAGT
"CG8838-cds,chr2L:3357750..3358421,4,AGG"	"2L,3357801,3357824,+,AGG"	AACGTCACATCAGGCTGCGC
"CG8838-cds,chr2L:3357750..3358421,7,CGG"	"2L,3357834,3357857,+,CGG"	GAAATCTTCCGCCAGTTCGT
"CG8838-cds,chr2L:3357750..3358421,9,CGG"	"2L,3357863,3357886,+,CGG"	GCAGCACGTGGAGCTGCCGA
"CG8838-cds,chr2L:3357750..3358421,10,TGG"	"2L,3357898,3357921,+,TGG"	CAAATACAAACCAAGTCCGA
"CG8838-cds,chr2L:3357750..3358421,11,TGG"	"2L,3357922,3357945,+,TGG"	GTTTCCCTTGCCAGAAACAC
"CG8840-cds,chr2L:3410690..3411106,2,TGG"	"2L,3410745,3410768,+,TGG"	TGACATTATATCCAAGTCGC
"CG8840-cds,chr2L:3410690..3411106,5,TGG"	"2L,3410805,3410828,+,TGG"	TCGCGTCTCCTTTCGATCCC
"CG8840-cds,chr2L:3410690..3411106,6,CGG"	"2L,3410830,3410853,+,CGG"	AAAGTTATAATGACTCTGAT
"CG8840-cds,chr2L:3410690..3411106,8,AGG"	"2L,3410862,3410885,+,AGG"	GAAGGCATCATCATTTCATG
"CG8840-cds,chr2L:3410690..3411106,11,TGG"	"2L,3410892,3410915,+,TGG"	CATAGACTACTGGCGTAATC
"CG8851-cds,chr2L:3520379..3521308,2,TGG"	"2L,3520455,3520478,+,TGG"	ATCATCTAGTAACACCTCAA
"CG8851-cds,chr2L:3520379..3521308,6,AGG"	"2L,3520494,3520517,+,AGG"	GGATGAGAAGAACGAAGATC
"CG8851-cds,chr2L:3520379..3521308,7,AGG"	"2L,3520535,3520558,+,AGG"	GTAGCTATGTCAGCCTCTCC
"CG8851-cds,chr2L:3520379..3521308,8,TGG"	"2L,3520578,3520601,+,TGG"	TACGAGAAGTGCCAGTAGCT
"CG8851-cds,chr2L:3520379..3521308,12,AGG"	"2L,3520631,3520654,+,AGG"	CAAAATTACCCAAGAACAGC
"CG8852-cds,chr2L:3525209..3527200,2,CGG"	"2L,3525266,3525289,+,CGG"	CGCAGATTTTGTCACACGTG
"CG8852-cds,chr2L:3525209..3527200,5,CGG"	"2L,3525318,3525341,+,CGG"	CGAATCAATATCGTTGCCAC
"CG8852-cds,chr2L:3525209..3527200,8,CGG"	"2L,3525360,3525383,+,CGG"	GCTCTATAAGACATCTTCGT
"CG8852-cds,chr2L:3525209..3527200,12,TGG"	"2L,3525393,3525416,+,TGG"	AAACGATTTTGGGCTGCCTC
"CG8852-cds,chr2L:3525209..3527200,13,TGG"	"2L,3525423,3525446,+,TGG"	TTGCAGTGAGAACAGTAGCA
"CG9029-cds,chr2L:5886119..5886435,4,CGG"	"2L,5886167,5886190,+,CGG"	GCCCATTCCCGATCCGAGTC
"CG9029-cds,chr2L:5886119..5886435,7,AGG"	"2L,5886246,5886269,+,AGG"	GCCGAGCCATCTGCCAATCC
"CG9029-cds,chr2L:5886119..5886435,10,AGG"	"2L,5886270,5886293,+,AGG"	ACCGGAACCAACGCAGAACC
"CG9029-cds,chr2L:5886119..5886435,12,CGG"	"2L,5886302,5886325,+,CGG"	CAAACCGAATCCCAGTCCCT
"CG9029-cds,chr2L:5886119..5886435,14,CGG"	"2L,5886347,5886370,+,CGG"	CAATAAGCAAGACAACTTTG
"CG9044-cds,chr2L:5949900..5949990,6,CCT"	"2L,5949931,5949954,-,CCT"	GCTACGGCAGAACGGCGACA
"CG9044-cds,chr2L:5949900..5949990,7,CCG"	"2L,5949966,5949989,-,CCG"	AATTTACCTTGACGTTATCA
"CG9044-cds,chr2L:5950125..5951819,1,CGG"	"2L,5950146,5950169,+,CGG"	CGACTCCTTCACCCTGATCG
"CG9044-cds,chr2L:5950125..5951819,4,CGG"	"2L,5950170,5950193,+,CGG"	CACTGAAATCGGAACTGGCG
"CG9044-cds,chr2L:5950125..5951819,6,AGG"	"2L,5950197,5950220,+,AGG"	CCTCCAGCCGCAGTCTTTTC
"CG9135-cds,chr2L:6051678..6052022,4,CGG"	"2L,6051705,6051728,+,CGG"	ATGGAGCCGGACCCAACAAG
"CG9135-cds,chr2L:6051678..6052022,7,AGG"	"2L,6051736,6051759,+,AGG"	AAAGAAGGAGTCGGACTACG
"CG9135-cds,chr2L:6051678..6052022,8,TGG"	"2L,6051767,6051790,+,TGG"	AGCGACGAGTCCGACGACGA
"CG9135-cds,chr2L:6051678..6052022,11,TGG"	"2L,6051802,6051825,+,TGG"	GGCAGCGGCCGCCAACCAGA
"CG9135-cds,chr2L:6051678..6052022,13,AGG"	"2L,6051853,6051876,+,AGG"	CCCGCCTAGCAAGCTTCCCG
"CG9147-cds,chr2L:6066369..6067235,1,TGG"	"2L,6066371,6066394,+,TGG"	CCAGCAGCTACTTCGCCCAC
"CG9147-cds,chr2L:6066369..6067235,5,AGG"	"2L,6066398,6066421,+,AGG"	ACATCTGGGCTCGTACAGCA
"CG9147-cds,chr2L:6066369..6067235,9,AGG"	"2L,6066424,6066447,+,AGG"	TGGTTATTGCGGCTGCCGTT
"CG9147-cds,chr2L:6066369..6067235,12,CGG"	"2L,6066449,6066472,+,CGG"	ACCGAGTGCTCCCTTTCGGG
"CG9147-cds,chr2L:6066369..6067235,17,TGG"	"2L,6066473,6066496,+,TGG"	GGAGCAGCGACTGGCGGGCC
"CG9222-cds,chr2L:6131286..6131688,1,AGG"	"2L,6131286,6131309,+,AGG"	AATTGGCGCTAGCTCATCGC
"CG9222-cds,chr2L:6131286..6131688,2,CGG"	"2L,6131310,6131333,+,CGG"	CCTCGTCACTGACCAGAACT
"CG9222-cds,chr2L:6131286..6131688,6,CGG"	"2L,6131351,6131374,+,CGG"	AGGTCTACACCTTCAGTGAC
"CG9222-cds,chr2L:6131286..6131688,8,CGG"	"2L,6131383,6131406,+,CGG"	CCAAAGCCACCGGCACCATC
"CG9222-cds,chr2L:6131286..6131688,11,AGG"	"2L,6131439,6131462,+,AGG"	GCCGCAGAAAACCATTCTTG
"CG9246-cds,chr2L:21163679..21164704,3,AGG"	"2L,21163731,21163754,+,AGG"	AAGCAAAAAGAAGCCCGCCA
"CG9246-cds,chr2L:21163679..21164704,5,TGG"	"2L,21163825,21163848,+,TGG"	GTCGCCGAACCAGTGAAGAA
"CG9246-cds,chr2L:21163679..21164704,9,AGG"	"2L,21163866,21163889,+,AGG"	ATTTAAGAAATCCCACAAAG
"CG9246-cds,chr2L:21163679..21164704,12,TGG"	"2L,21163938,21163961,+,TGG"	AAATAATGATAAGAAGCTAC
"CG9246-cds,chr2L:21163679..21164704,19,agg"	"2L,21163998,21164021,+,AGG"	AGAGGGGGATGAGGAAGACA
"CG9248-cds,chr2L:21159009..21159197,4,AGG"	"2L,21159073,21159096,+,AGG"	CCAGAACACTGCTACCGTTC
"CG9248-cds,chr2L:21159009..21159197,11,AGG"	"2L,21159097,21159120,+,AGG"	CGCCGGGGAGGGACAGAGGC
"CG9248-cds,chr2L:21159009..21159197,17,TGG"	"2L,21159124,21159147,+,TGG"	TGGCCAGCAGGCGGGACAAA
"CG9248-cds,chr2L:21159009..21159197,19,CGG"	"2L,21159158,21159181,+,CGG"	TTGTTCATGCTTCTTTTCCT
"CG9248-cds,chr2L:21159009..21159197,20,CCG"	"2L,21159011,21159034,-,CCG"	GAATACAAGAAGCTAGAGGA
"CG9253-cds,chr2L:21143306..21143503,6,AGG"	"2L,21143364,21143387,+,AGG"	TCTAGGTAGCGAGGAGGAGC
"CG9253-cds,chr2L:21143306..21143503,7,AGG"	"2L,21143388,21143411,+,AGG"	AGATGAAGATAACAATCATA
"CG9253-cds,chr2L:21143306..21143503,13,TGG"	"2L,21143416,21143439,+,TGG"	GACAGCGAGGCGGCACTAAG
"CG9253-cds,chr2L:21143306..21143503,16,AGG"	"2L,21143454,21143477,+,AGG"	CTCCGAGGACGACGCAGCCG
"CG9253-cds,chr2L:21143564..21143822,1,TGG"	"2L,21143585,21143608,+,TGG"	AAGCATGTGACGAATTGAAG
"CG9257-cds,chr2L:21102883..21103926,6,GGG"	"2L,21102956,21102979,+,GGG"	GATTTTCCGGAACTACTTGC
"CG9257-cds,chr2L:21102883..21103926,10,CGG"	"2L,21102983,21103006,+,CGG"	TGGCCAAAGGACCTGGATGT
"CG9257-cds,chr2L:21102883..21103926,12,TGG"	"2L,21103007,21103030,+,TGG"	GCTCCTGGTGCTCGTCCTTA
"CG9257-cds,chr2L:21102883..21103926,15,CGG"	"2L,21103049,21103072,+,CGG"	ACCCCTGAAAGTTATATACG
"CG9257-cds,chr2L:21102883..21103926,18,CGG"	"2L,21103086,21103109,+,CGG"	GATGAGCACACCGATCTTAA
"CG9259-cds,chr2L:21089567..21090835,3,CGG"	"2L,21089625,21089648,+,CGG"	TCATCAAGATGTTTCCAATT
"CG9259-cds,chr2L:21089567..21090835,7,CGG"	"2L,21089670,21089693,+,CGG"	CTATACTCTTAAGCCCACCT
"CG9259-cds,chr2L:21089567..21090835,11,AGG"	"2L,21089739,21089762,+,AGG"	TCTGAAGCTTCACAATTCCG
"CG9259-cds,chr2L:21089567..21090835,14,CGG"	"2L,21089772,21089795,+,CGG"	GCTCACATTCTTCTCGAAGT
"CG9259-cds,chr2L:21089567..21090835,17,TGG"	"2L,21089799,21089822,+,TGG"	CGTGGGTAATGAGTCGCGAA
"CG9314-cds,chr2L:8705695..8706534,4,TGG"	"2L,8705760,8705783,+,TGG"	AGGGAGATCACGACATCCAG
"CG9314-cds,chr2L:8705695..8706534,7,CGG"	"2L,8705795,8705818,+,CGG"	CGTCAAGGATGCCATACAGA
"CG9314-cds,chr2L:8705695..8706534,13,AGG"	"2L,8705825,8705848,+,AGG"	AAGGGGTCCTGCCCTGCTGC
"CG9314-cds,chr2L:8705695..8706534,15,CGG"	"2L,8705864,8705887,+,CGG"	CGAGGTGATGCACTTCGACT
"CG9314-cds,chr2L:8705695..8706534,20,AGG"	"2L,8705897,8705920,+,AGG"	CGAACGGGTGGCCTACGCCA
"CG9328-cds,chr2L:20813206..20813357,3,CGG"	"2L,20813234,20813257,+,CGG"	CACACCCACTGGCGTCCAGA
"CG9328-cds,chr2L:20813206..20813357,6,TGG"	"2L,20813282,20813305,+,TGG"	GAAGCTCATCAATCCCTGCA
"CG9328-cds,chr2L:20813206..20813357,8,CGG"	"2L,20813311,20813334,+,CGG"	TCGATCGCAAGGAGTTGCAC
"CG9328-cds,chr2L:20813206..20813357,10,CCA"	"2L,20813212,20813235,-,CCA"	TGACCAGCTCCCCGCCGGCC
"CG9328-cds,chr2L:20813206..20813357,17,CCC"	"2L,20813238,20813261,-,CCC"	ACTGGCGTCCAGACGGACTC
"CG9331-cds,chr2L:20825690..20826087,4,AGG"	"2L,20825721,20825744,+,AGG"	GACACATCCCGAGGTTCCCC
"CG9331-cds,chr2L:20825690..20826087,8,AGG"	"2L,20825763,20825786,+,AGG"	GGAGAACTGCGAGATCGTCC
"CG9331-cds,chr2L:20825690..20826087,10,GGG"	"2L,20825787,20825810,+,GGG"	GCAGAGTGTTCCCATCAACC
"CG9331-cds,chr2L:20825690..20826087,13,TGG"	"2L,20825812,20825835,+,TGG"	GAGCTGCTGGAGAAAATCCG
"CG9331-cds,chr2L:20825690..20826087,19,TGG"	"2L,20825836,20825859,+,TGG"	GTGGATGGCGTTCTCTGGGG
"CG9336-cds,chr2L:20859763..20859901,3,AGG"	"2L,20859799,20859822,+,AGG"	CGTTGCTGCTGGACTGCTCC
"CG9336-cds,chr2L:20859763..20859901,5,CGG"	"2L,20859841,20859864,+,CGG"	TGCAGAACTTCTTCCCCCTG
"CG9336-cds,chr2L:20859763..20859901,7,CCC"	"2L,20859765,20859788,-,CCC"	AAGTGTGGCCTGAAGTTCGA
"CG9336-cds,chr2L:20859763..20859901,10,CCA"	"2L,20859817,20859840,-,CCA"	GGATCGGACCCCCACGCTAC
"CG9336-cds,chr2L:20859763..20859901,16,CCC"	"2L,20859854,20859877,-,CCC"	CCTGCGGAACGCCACTGGTT
"CG9338-cds,chr2L:20865293..20865353,3,CCG"	"2L,20865326,20865349,-,CCG"	TCTTGGCCACCGTAGCCTGC
"CG9338-cds,chr2L:20865412..20865585,1,TGG"	"2L,20865440,20865463,+,TGG"	TCCTTGACTAATTCCGAGTG
"CG9338-cds,chr2L:20865412..20865585,3,TGG"	"2L,20865475,20865498,+,TGG"	GTCAGACAGTAGCCTCGTTT
"CG9338-cds,chr2L:20865412..20865585,5,CGG"	"2L,20865523,20865546,+,CGG"	ATTCCTCCAGAACTTCTTCC
"CG9338-cds,chr2L:20865412..20865585,7,CCA"	"2L,20865417,20865440,-,CCA"	TCAAGTGCTATCAGTGCGAT
"CG9483-cds,chr2L:8866867..8867595,5,CGG"	"2L,8866907,8866930,+,CGG"	GGAGGTCTATGGCGAGCCAC
"CG9483-cds,chr2L:8866867..8867595,7,CGG"	"2L,8866941,8866964,+,CGG"	AGTCATGCGGCCAAGATATA
"CG9483-cds,chr2L:8866867..8867595,9,TGG"	"2L,8866981,8867004,+,TGG"	CCGCCATCGCATTGACACAG
"CG9483-cds,chr2L:8866867..8867595,11,CGG"	"2L,8867021,8867044,-,CCA"	TATGCTGAGCCACAGCAGAT
"CG9483-cds,chr2L:8866867..8867595,16,TGG"	"2L,8867083,8867106,+,TGG"	TCGCAGTCGCCACTTTATCG
"CG9486-cds,chr2L:6255876..6256526,7,AGG"	"2L,6255937,6255960,+,AGG"	CGCAGTGCACTTCTTCAAGC
"CG9486-cds,chr2L:6255876..6256526,8,AGG"	"2L,6255961,6255984,+,AGG"	GCCGCTAATGCTGATCCCCC
"CG9486-cds,chr2L:6255876..6256526,11,CGG"	"2L,6255994,6256017,+,CGG"	GCAGAGCGAGGTGTCTTCCG
"CG9486-cds,chr2L:6255876..6256526,13,AGG"	"2L,6256027,6256050,+,AGG"	ACACCGCTCGCTCATACCCC
"CG9486-cds,chr2L:6255876..6256526,16,CGG"	"2L,6256052,6256075,+,CGG"	CTCTCCCTGGTGGCCGTCGA
"CG9505-cds,chr2L:6368141..6370099,4,CGG"	"2L,6368184,6368207,+,CGG"	CACCTGCGGTTCGAGTGTGC
"CG9505-cds,chr2L:6368141..6370099,7,CGG"	"2L,6368224,6368247,+,CGG"	GAACAGAGTTGTCCGTACCT
"CG9505-cds,chr2L:6368141..6370099,8,TGG"	"2L,6368280,6368303,+,TGG"	CGATACGCTGATGTCCTACG
"CG9505-cds,chr2L:6368141..6370099,9,AGG"	"2L,6368304,6368327,+,AGG"	CAGCGAAAAAAATCCCTGCG
"CG9505-cds,chr2L:6368141..6370099,11,TGG"	"2L,6368333,6368356,+,TGG"	ATGCCTACGCCTGCGGAAAA
"CG9507-cds,chr2L:6381298..6383352,4,AGG"	"2L,6381374,6381397,+,AGG"	CAACGCACCCCAGAGCGTTC
"CG9507-cds,chr2L:6381298..6383352,6,TGG"	"2L,6381407,6381430,+,TGG"	CGAGCAGCTGCAAAGCTACA
"CG9507-cds,chr2L:6381298..6383352,8,CGG"	"2L,6381453,6381476,+,CGG"	AACTTCTACCAGTACGCCTG
"CG9507-cds,chr2L:6381298..6383352,11,TGG"	"2L,6381505,6381528,+,TGG"	ACTCCCTGCGCGACAGAGAT
"CG9507-cds,chr2L:6381298..6383352,16,AGG"	"2L,6381530,6381553,+,AGG"	GAGGGATCGGCAGCGGTACC
"CG9550-cds,chr2L:6497134..6497723,3,CGG"	"2L,6497213,6497236,+,CGG"	CCTTTTGCCCATGCTGATGC
"CG9550-cds,chr2L:6497134..6497723,5,TGG"	"2L,6497240,6497263,+,TGG"	GGTGACACTGCAACGTTCAC
"CG9550-cds,chr2L:6497134..6497723,6,TGG"	"2L,6497264,6497287,+,TGG"	CTCCTACAGCACCAGCCACT
"CG9550-cds,chr2L:6497134..6497723,8,TGG"	"2L,6497288,6497311,+,TGG"	CGACATCAGAAACCTCACTC
"CG9550-cds,chr2L:6497134..6497723,11,TGG"	"2L,6497321,6497344,+,TGG"	CCAGCCAATCCGCTCAATGC
"CG9555-cds,chr2L:8992063..8992384,3,TGG"	"2L,8992128,8992151,+,TGG"	TCGCTGCATCACGATGATCC
"CG9555-cds,chr2L:8992063..8992384,5,AGG"	"2L,8992157,8992180,+,AGG"	CTGTCGTTCGCAATGGCAGA
"CG9555-cds,chr2L:8992063..8992384,9,TGG"	"2L,8992192,8992215,+,TGG"	TCATCTGGCTGCTATATCGA
"CG9555-cds,chr2L:8992063..8992384,11,CGG"	"2L,8992217,8992240,+,CGG"	CCTGGCTGCTTTTTTCGCAG
"CG9555-cds,chr2L:8992063..8992384,15,CGG"	"2L,8992251,8992274,+,CGG"	AGCATGGTTGAAACCTTTAA
"CG9568-cds,chr2L:9010779..9010964,1,TGG"	"2L,9010795,9010818,+,TGG"	TCCAAGTGCACATCGCCGTC
"CG9568-cds,chr2L:9010779..9010964,2,CGG"	"2L,9010833,9010856,-,CTC"	CGAAACCTGCTCCAATTCGA
"CG9568-cds,chr2L:9010779..9010964,4,TGG"	"2L,9010860,9010883,+,TGG"	CAATGCCAATAAGGAATTTC
"CG9568-cds,chr2L:9010779..9010964,6,TGG"	"2L,9010894,9010917,+,TGG"	AGTAATGTGCCCACCGTTAA
"CG9568-cds,chr2L:9010779..9010964,7,CCT"	"2L,9010790,9010813,-,CCT"	GCTCCAAGTGCACATCGCCG
"CG9866-cds,chr2L:2377202..2378275,5,TGG"	"2L,2377231,2377254,+,TGG"	GGTGGAGCTTATCCGGAAAA
"CG9866-cds,chr2L:2377202..2378275,9,TGG"	"2L,2377256,2377279,-,CCA"	AGCACAAGGTGTCGGGAATG
"CG9866-cds,chr2L:2377202..2378275,13,CGG"	"2L,2377291,2377314,+,CGG"	TCGTCGGCCGGCTCCAATTC
"CG9866-cds,chr2L:2377202..2378275,19,AGG"	"2L,2377329,2377352,+,AGG"	ACTATCCCTGTTTAGCCTGC
"CG9866-cds,chr2L:2377202..2378275,22,AGG"	"2R,9849759,9849782,+,TGG"	GCTGCCACTTTTGGCCCTGC
"CG9870-cds,chr2L:2383299..2384043,3,AGG"	"2L,2383351,2383374,+,AGG"	GAAATCCTGGAGATCTATCA
"CG9870-cds,chr2L:2383299..2384043,4,TGG"	"2L,2383393,2383416,+,TGG"	AACCATTCTGCCCACGATAT
"CG9870-cds,chr2L:2383299..2384043,6,CGG"	"2L,2383421,2383444,+,CGG"	GTTCTTTCCCGCCTGCTCTG
"CG9870-cds,chr2L:2383299..2384043,7,AGG"	"2L,2383446,2383469,+,AGG"	ACCTGCCGATGCTATCCACG
"CG9870-cds,chr2L:2383299..2384043,9,CGG"	"2L,2383475,2383498,+,CGG"	CTCCTGGAGTTGTTTCTGAT
"CG9879-cds,chr2L:2665143..2665198,5,AGG"	"2L,2665174,2665197,+,AGG"	AAACCACGGGGATGACTATG
"CG9879-cds,chr2L:2665143..2665198,6,CCG"	"2L,2665149,2665172,-,CCG"	TGATCAAAAGGTTTAAGGCG
"CG9879-cds,chr2L:2665256..2666195,1,AGG"	"2L,2665267,2665290,+,AGG"	ATTTGATGGGGTCAAGTTGA
"CG9879-cds,chr2L:2665256..2666195,4,TGG"	"2L,2665297,2665320,+,TGG"	GTCAGCTAAACTATCCAGTC
"CG9879-cds,chr2L:2665256..2666195,5,TGG"	"2L,2665354,2665377,+,TGG"	AAGTTCAGCAAAAGAAGATT
"CG9886-cds,chr2L:2420896..2422029,3,AGG"	"2L,2420948,2420971,+,AGG"	AAACGCAGTGCATCCCGAAA
"CG9886-cds,chr2L:2420896..2422029,4,CGG"	"2L,2420977,2421000,-,CTG"	ACTTTCAAAAGTTCGATTTG
"CG9886-cds,chr2L:2420896..2422029,8,CGG"	"2L,2421005,2421028,+,CGG"	TCAAATCGGGGAAAACGCAA
"CG9886-cds,chr2L:2420896..2422029,10,CGG"	"2L,2421048,2421071,+,CGG"	GGAGAGCGCCAAGACATCAG
"CG9886-cds,chr2L:2420896..2422029,14,TGG"	"2L,2421075,2421098,+,TGG"	ACCTGCCACATAGTGGGGTT
"CG9987-cds,chr2L:19430771..19432063,3,TGG"	"2L,19430810,19430833,+,TGG"	AGAAAGTGAGCGACCACTGC
"CG9987-cds,chr2L:19430771..19432063,6,TGG"	"2L,19430847,19430870,+,TGG"	CTTCCAGCCAAATATGAATG
"CG9987-cds,chr2L:19430771..19432063,10,CGG"	"2L,19430873,19430896,+,CGG"	GGTGTTTCTATGTGAACAGC
"CG9987-cds,chr2L:19430771..19432063,14,CGG"	"2L,19430919,19430942,+,CGG"	GCTGAAGAACTCCTGTCGCC
"CG9987-cds,chr2L:19430771..19432063,19,TGG"	"2L,19430944,19430967,+,TGG"	GCAGTGGGTGGCTTCCTGCC
"Che-13-cds,chr2L:3530903..3531199,2,AGG"	"2L,3530988,3531011,+,AGG"	CTACGAAAAACATTTGCTCA
"Che-13-cds,chr2L:3530903..3531199,3,AGG"	"2L,3531030,3531053,+,AGG"	GTCGCGTTTCTATTTCGTAA
"Che-13-cds,chr2L:3530903..3531199,5,TGG"	"2L,3531077,3531100,+,TGG"	ATATGTTTACTTTAATATGC
"Che-13-cds,chr2L:3530903..3531199,8,AGG"	"2L,3531102,3531125,+,AGG"	GCTATGCAAGAAACTCGGAA
"Che-13-cds,chr2L:3530903..3531199,12,TGG"	"2L,3531144,3531167,+,TGG"	GTACGATGATCCAAACACTG
"CheA29a-cds,chr2L:8477471..8477950,1,TGG"	"2L,8477491,8477514,+,TGG"	AGTCGATTTGAGTCGATAAA
"CheA29a-cds,chr2L:8477471..8477950,4,CGG"	"2L,8477534,8477557,+,CGG"	CTCTATTCACTTGTTCAGTG
"CheA29a-cds,chr2L:8477471..8477950,7,TGG"	"2L,8477563,8477586,+,TGG"	GGAAGAGAACGTATGTTAAA
"CheA29a-cds,chr2L:8477471..8477950,8,TGG"	"2L,8477589,8477612,+,TGG"	AATTATGCACCAAGTCGACT
"CheA29a-cds,chr2L:8477471..8477950,10,TGG"	"2L,8477613,8477636,+,TGG"	CGACTCCTTCGATGTGTGGA
"chinmo-cds,chr2L:1690638..1690755,3,CGG"	"2L,1690699,1690722,+,CGG"	ATTCTCCAATCTGTTCAAAT
"chinmo-cds,chr2L:1690638..1690755,5,CCG"	"2L,1690643,1690666,-,CCG"	CAGCAGCAGTTCTGCCTCAA
"chinmo-cds,chr2L:1690638..1690755,7,CCA"	"2L,1690704,1690727,-,CCA"	ATCTGTTCAAATCGGATCTA
"chinmo-cds,chr2L:1690638..1690755,8,CCG"	"2L,1690731,1690754,-,CCG"	ATGTCATATTATCCTGCGAT
"chinmo-cds,chr2L:1694224..1694441,1,TGG"	"2L,1694233,1694256,+,TGG"	CAAAGCCCACAAACTTATAT
"CHIP-cds,chr2L:10437839..10437961,4,AGG"	"2L,10437933,10437956,+,AGG"	CGCAATAAATTGCTACTCAA
"CHIP-cds,chr2L:10437839..10437961,5,CCA"	"2L,10437845,10437868,-,CCA"	AGCACATCTATTCCACGACC
"CHIP-cds,chr2L:10437839..10437961,7,CCA"	"2L,10437869,10437892,+,AAG"	ATTTATCAGATCTGCAATTA
"CHIP-cds,chr2L:10437839..10437961,8,CCC"	"2L,10437917,10437940,-,CCC"	GAAAATATGACGACGCAATA
"CHIP-cds,chr2L:10438041..10438239,1,TGG"	"2L,10438086,10438109,+,TGG"	GCAACCTGAAACTGAAGAGA
"ChLD3-cds,chr2L:16738996..16739194,5,TGG"	"2L,16739119,16739142,+,TGG"	GCTTACCCAGTTTGTGCATC
"ChLD3-cds,chr2L:16738996..16739194,8,TGG"	"2L,16739156,16739179,+,TGG"	TATGATTATGTCGTCGTCGC
"ChLD3-cds,chr2L:16738996..16739194,10,CCC"	"2L,16739003,16739026,-,CCC"	GGGGGAAAATGCCTATAATG
"ChLD3-cds,chr2L:16738996..16739194,13,CCA"	"2L,16739033,16739056,-,CCA"	AACGGGTTTCACAGTCAAGG
"ChLD3-cds,chr2L:16738996..16739194,14,CCG"	"2L,16739065,16739088,-,CCG"	CCCAGCGACGCTCGAAGCCA
"chm-cds,chr2L:7412507..7413308,4,CGG"	"2L,7412539,7412562,+,CGG"	TCGGGCAGCTCATCCACAAG
"chm-cds,chr2L:7412507..7413308,8,CGG"	"2L,7412571,7412594,+,CGG"	TTCGGAAACGGGCAGCAGCT
"chm-cds,chr2L:7412507..7413308,10,CGG"	"2L,7412598,7412621,+,CGG"	GGATTCCAGCAGTGCGACGC
"chm-cds,chr2L:7412507..7413308,12,CGG"	"2L,7412665,7412688,+,CGG"	ACACAACAACAAACTAATTC
"chm-cds,chr2L:7412507..7413308,13,CGG"	"2L,7412697,7412720,+,CGG"	GAGAAGAAAGCCTGTTCCTG
"Chrac-14-cds,chr2L:8437505..8437891,4,CGG"	"2L,8437554,8437577,+,CGG"	GCTCATCAAGGAAGCACTGC
"Chrac-14-cds,chr2L:8437505..8437891,6,CGG"	"2L,8437602,8437625,+,CGG"	GCGAGCAGCGATCGCCCGAG
"Chrac-14-cds,chr2L:8437505..8437891,7,CGG"	"2L,8437641,8437664,+,CGG"	CTTCGTGACATCCTCGTCGA
"Chrac-14-cds,chr2L:8437505..8437891,9,CGG"	"2L,8437677,8437700,+,CGG"	GCAGAACCACAAGACCATCA
"Chrac-14-cds,chr2L:8437505..8437891,11,AGG"	"2L,8437743,8437766,+,AGG"	CTTCGTGCCCTCTCTGACGC
"Cka-cds,chr2L:8032258..8032641,4,CGG"	"2L,8032287,8032310,+,CGG"	ATAAACAACAAGCCGGTTGG
"Cka-cds,chr2L:8032258..8032641,7,AGG"	"2L,8032314,8032337,+,AGG"	ACAGGAGCCGGCGTCCTTGT
"Cka-cds,chr2L:8032258..8032641,13,CGG"	"2L,8032347,8032370,+,CGG"	GGCGGTGCCAATTCCTCGAT
"Cka-cds,chr2L:8032258..8032641,16,GGG"	"2L,8032371,8032394,+,GGG"	GGTGTCCTGTCGAACAGCCT
"Cka-cds,chr2L:8032258..8032641,22,CGG"	"2L,8032404,8032427,+,CGG"	AGCGGCGGTCTGAGCATCAG
"Cks30A-cds,chr2L:9331183..9331351,1,TGG"	"2L,9331185,9331208,+,TGG"	TGTGGTTTTGCCAAAAGAGC
"Cks30A-cds,chr2L:9331183..9331351,3,CGG"	"2L,9331218,9331241,+,CGG"	GCCCAAGACTCATCTGATGA
"Cks30A-cds,chr2L:9331183..9331351,7,CGG"	"2L,9331258,9331281,+,CGG"	ATTGGCGTACAGCAGTCGCG
"Cks30A-cds,chr2L:9331183..9331351,9,CGG"	"2L,9331287,9331310,+,CGG"	CCACTACATGATCCATAAGC
"Cks30A-cds,chr2L:9331183..9331351,11,CGG"	"2L,9331320,9331343,-,CCT"	CCTGTTTCGGCGACCCAAAA
"cl-cds,chr2L:5520401..5520545,3,TGG"	"2L,5520429,5520452,+,TGG"	CGATGAGTTCACCAAAAAGA
"cl-cds,chr2L:5520401..5520545,7,CGG"	"2L,5520456,5520479,+,CGG"	ACTGGAGAACGGCGACGAGC
"cl-cds,chr2L:5520401..5520545,10,AGG"	"2L,5520483,5520506,+,AGG"	CGTCCTCTTCAGTGGCGGCA
"cl-cds,chr2L:5520401..5520545,13,AGG"	"2L,5520522,5520545,+,AGG"	CTGGTGCCCCTACTGCGTCA
"cl-cds,chr2L:5520401..5520545,14,CCA"	"2L,5520440,5520463,-,CCA"	AAAAGATGGAGGAACTGGAG
"CLIP-190-cds,chr2L:17400396..17400551,8,CGG"	"2L,17400454,17400477,+,CGG"	TGGCTGGGTGGCACTCGTCC
"CLIP-190-cds,chr2L:17400396..17400551,10,TGG"	"2L,17400493,17400516,+,TGG"	GGAGACACACACTTTGCTGC
"CLIP-190-cds,chr2L:17400396..17400551,15,CCG"	"2L,17400407,17400430,-,CCG"	TGCTGACAGCAAACACAGAG
"CLIP-190-cds,chr2L:17400396..17400551,16,CCC"	"2L,17400472,17400495,-,CCC"	GGACAGATTGCCTTCATTGG
"CLIP-190-cds,chr2L:17400612..17400827,1,CGG"	"2L,17400612,17400635,+,CGG"	TAAAAACGATGGCTGTGTGT
"Clp-cds,chr2L:820079..820969,7,AGG"	"2L,820122,820145,+,AGG"	GGAGCGGGACCTCATCGAGC
"Clp-cds,chr2L:820079..820969,10,CGG"	"2L,820150,820173,+,CGG"	GCCATCCCGCTGCCGTTCTA
"Clp-cds,chr2L:820079..820969,14,AGG"	"2L,820193,820216,+,AGG"	CGGTCTGCAACTTCATCACC
"Clp-cds,chr2L:820079..820969,18,GGG"	"2L,820217,820240,+,GGG"	ACGGACAGGAGTGCGACAAA
"Clp-cds,chr2L:820079..820969,19,CGG"	"2L,820246,820269,+,CGG"	TGTCCCTTCCGACACATTCG
"clumsy-cds,chr2L:21207220..21207423,1,TGG"	"2L,21207252,21207275,+,TGG"	TTCCGCACATAGTATATGAC
"clumsy-cds,chr2L:21207220..21207423,2,CGG"	"2L,21207279,21207302,+,CGG"	CCAATGAATCTATCCCAGAT
"clumsy-cds,chr2L:21207220..21207423,4,AGG"	"2L,21207334,21207357,+,AGG"	CGATAACCTCTTGTTGTCCC
"clumsy-cds,chr2L:21207220..21207423,9,TGG"	"2L,21207366,21207389,+,TGG"	AGATTGTGCAGAGCTTTGCC
"clumsy-cds,chr2L:21207220..21207423,10,AGG"	"2L,21207400,21207423,+,AGG"	AGTTGTCTATGAGACTGACA
"Cnot4-cds,chr2L:10398115..10398219,4,CGG"	"2L,10398189,10398212,+,CGG"	ACCTTCTTTCCGTGTACCTG
"Cnot4-cds,chr2L:10398115..10398219,5,CCT"	"2L,10398122,10398145,-,CCT"	GAGCAGCAATGATGATGCAG
"Cnot4-cds,chr2L:10398115..10398219,6,CCC"	"2L,10398152,10398175,-,CCC"	TTTGTGTATGGAGCCGCTTG
"Cnot4-cds,chr2L:10398115..10398219,9,CCT"	"2L,10398190,10398213,-,CCT"	TCTTTCCGTGTACCTGCGGA
"Cnot4-cds,chr2L:10398279..10398392,1,AGG"	"2L,10398279,10398302,+,AGG"	TTTGCCGATTCTGTTGGCAT
"CoIV-cds,chr2L:19959280..19959691,2,AGG"	"2L,19959323,19959346,-,CTC"	TCAGCTGCCCAAGAGTGCCC
"CoIV-cds,chr2L:19959280..19959691,6,TGG"	"2L,19959356,19959379,+,TGG"	CGTGGCCGCCGTCCACACAC
"CoIV-cds,chr2L:19959280..19959691,10,TGG"	"2L,19959384,19959407,+,TGG"	ATCGGCAAGCGGGAGATCGT
"CoIV-cds,chr2L:19959280..19959691,14,CGG"	"2L,19959416,19959439,+,CGG"	GAACGGCACCGCCTGCTACG
"CoIV-cds,chr2L:19959280..19959691,16,AGG"	"2L,19959491,19959514,+,AGG"	GATCAACGCTCTGCGCGCCA
"cold-cds,chr2L:574641..574698,2,CCG"	"2L,574674,574697,-,CCG"	CTGTTTACTTGTGTTCGCAA
"cold-cds,chr2L:574780..575090,1,CGG"	"2L,574804,574827,+,CGG"	CTATGTCTGCTCCAACCAGA
"cold-cds,chr2L:574780..575090,4,CGG"	"2L,574865,574888,+,CGG"	GAGCCCTTTGAAAACGTCTG
"cold-cds,chr2L:574780..575090,9,CGG"	"2L,574900,574923,-,CTG"	GGGATCCCAGCCGTACTTCT
"cold-cds,chr2L:574780..575090,12,AGG"	"2L,574938,574961,+,AGG"	AGCAATACTACGTGTCCAAG
"Coprox-cds,chr2L:6964519..6965691,4,TGG"	"2L,6964550,6964573,+,TGG"	ATCGCTGGGCACCTTTCAAC
"Coprox-cds,chr2L:6964519..6965691,10,AGG"	"2L,6964581,6964604,+,AGG"	ACCAGGGGGCCGCACGCCAG
"Coprox-cds,chr2L:6964519..6965691,15,GGG"	"2L,6964605,6964628,+,GGG"	TTTCTCCTCGGCACGGGATT
"Coprox-cds,chr2L:6964519..6965691,19,CGG"	"2L,6964646,6964669,+,CGG"	GGTCACGTACGCACATTCCG
"Coprox-cds,chr2L:6964519..6965691,22,CGG"	"2L,6964671,6964694,+,CGG"	GCTGTCGACCCAAAGGTCAA
"CoVb-cds,chr2L:6557903..6557984,2,CCG"	"2L,6557931,6557954,-,CCG"	TGCCGCCGCACGCCAGAATG
"CoVb-cds,chr2L:6557903..6557984,6,CCT"	"2L,6557957,6557980,-,CCT"	ACACGCCCGTGCGCTTCTGC
"CoVb-cds,chr2L:6558418..6558591,1,TGG"	"2L,6558425,6558448,+,TGG"	GATCCTTTGGAGCACGCCAC
"CoVb-cds,chr2L:6558418..6558591,2,AGG"	"2L,6558454,6558477,+,AGG"	GAAGCGCGAGCTGCTGCTTA
"CoVb-cds,chr2L:6558418..6558591,4,AGG"	"2L,6558487,6558510,+,AGG"	TGATAACCCCTTCGACATGA
"cpb-cds,chr2L:1705400..1706227,4,TGG"	"2L,1705467,1705490,+,TGG"	CCTTATTGATCTGATAGACT
"cpb-cds,chr2L:1705400..1706227,7,TGG"	"2L,1705503,1705526,+,TGG"	CGAGGACTTGCTCTCCTCCG
"cpb-cds,chr2L:1705400..1706227,8,AGG"	"2L,1705527,1705550,+,AGG"	CCAGCCGCTGAAGATCGCCA
"cpb-cds,chr2L:1705400..1706227,12,CGG"	"2L,1705571,1705594,+,CGG"	ATCTGCTGTGCGACTATAAC
"cpb-cds,chr2L:1705400..1706227,17,TGG"	"2L,1705598,1705621,+,TGG"	GGGACTCCTACAGATCGCCC
"Cpr23B-cds,chr2L:2838557..2839453,3,AGG"	"2L,2838600,2838623,+,AGG"	GGAGTACAACTACAACGAGA
"Cpr23B-cds,chr2L:2838557..2839453,7,TGG"	"2L,2838634,2838657,+,TGG"	GCCAACAGTGCGTCCAGTTC
"Cpr23B-cds,chr2L:2838557..2839453,9,CGG"	"2L,2838687,2838710,+,CGG"	CAGCAACAATGCTCTGAACT
"Cpr23B-cds,chr2L:2838557..2839453,12,TGG"	"2L,2838717,2838740,+,TGG"	GCCCGATGGCTATGACTACG
"Cpr23B-cds,chr2L:2838557..2839453,14,CGG"	"2L,2838745,2838768,+,CGG"	GCCAGGAATCAGTTCACCGC
"Cpr30B-cds,chr2L:9543029..9543478,4,AGG"	"2L,9543063,9543086,+,AGG"	CGTTTGGGCCATTGAATTGC
"Cpr30B-cds,chr2L:9543029..9543478,8,TGG"	"2L,9543087,9543110,+,TGG"	GGAGCCGGACTACGGACCAG
"Cpr30B-cds,chr2L:9543029..9543478,11,CGG"	"2L,9543127,9543150,+,CGG"	TCGGTGAACGATCCCCACAC
"Cpr30B-cds,chr2L:9543029..9543478,13,AGG"	"2L,9543159,9543182,+,AGG"	GAGCCAAAAGGAGTCCCGCA
"Cpr30B-cds,chr2L:9543029..9543478,17,TGG"	"2L,9543202,9543225,+,TGG"	TACGAGCTGATCGATTCCGA
"Cpr31A-cds,chr2L:10054862..10055872,2,AGG"	"2L,10054888,10054911,+,AGG"	ATCGCCGCATCCTGTCGCGC
"Cpr31A-cds,chr2L:10054862..10055872,4,AGG"	"2L,10054938,10054961,+,AGG"	TCCCGCCTATGCCACCTACC
"Cpr31A-cds,chr2L:10054862..10055872,6,CGG"	"2L,10054962,10054985,+,CGG"	ACCGGCTGCCGTCTACCATG
"Cpr31A-cds,chr2L:10054862..10055872,9,AGG"	"2L,10054995,10055018,+,AGG"	CCAGGCTGCTGTCTACCAGC
"Cpr31A-cds,chr2L:10054862..10055872,11,AGG"	"2L,10055079,10055102,+,AGG"	CCTGCCCACTCCAGTTGTCA
"Cpr-cds,chr2L:6344159..6344283,4,TGG"	"2L,6344205,6344228,+,TGG"	CATCTATGTGGACAAGCGAC
"Cpr-cds,chr2L:6344159..6344283,10,TGG"	"2L,6344238,6344261,+,TGG"	CGCCAACCGGGTCTTTGAAC
"Cpr-cds,chr2L:6344159..6344283,14,CCT"	"2L,6344180,6344203,-,CCT"	ATGAGCACTACAACAAGGTG
"Cpr-cds,chr2L:6344159..6344283,15,CCA"	"2L,6344204,6344227,-,CCA"	TCTATGTGGACAAGCGACTG
"Cpr-cds,chr2L:6344159..6344283,16,CCA"	"2L,6344240,6344263,-,CCA"	ACCGGGTCTTTGAACTGGGA
"crc-cds,chr2L:21318127..21318419,2,CGG"	"2L,21318221,21318244,+,CGG"	CCCGCAAACAAAGTACAATT
"crc-cds,chr2L:21318127..21318419,3,TGG"	"2L,21318278,21318301,+,TGG"	GCTGATTACCAGCTCAATGA
"crc-cds,chr2L:21318127..21318419,4,AGG"	"2L,21318346,21318369,+,AGG"	TCAATTCGATGCTTACAAAC
"crc-cds,chr2L:21318127..21318419,7,AGG"	"2L,21318382,21318405,+,AGG"	GCCAAAACCCGTGCTCGTAA
"crc-cds,chr2L:21318127..21318419,9,CCA"	"2L,21318139,21318162,-,CCA"	AAAGGCAACGTTGAACTGCA
"crok-cds,chr2L:12173209..12173603,1,CGG"	"2L,12173237,12173260,+,CGG"	AGCGATAACGATCCCAAATG
"crok-cds,chr2L:12173209..12173603,4,TGG"	"2L,12173263,12173286,+,TGG"	TCCTTTTGACAACAGCACGC
"crok-cds,chr2L:12173209..12173603,6,CGG"	"2L,12173290,12173313,+,CGG"	CACCGATTGCCAACAGGCGC
"crok-cds,chr2L:12173209..12173603,10,CGG"	"2L,12173340,12173363,+,CGG"	CGACAATGTGTCGCAAGATC
"crok-cds,chr2L:12173209..12173603,14,TGG"	"2L,12173386,12173409,-,CTA"	CTTTCGCAGCTGCGCCTACA
"Cry-cds,chr2L:11944986..11946410,4,TGG"	"2L,11945143,11945166,+,TGG"	TGACGATGATGCCACCACCT
"Cry-cds,chr2L:11944986..11946410,6,AGG"	"2L,11945205,11945228,+,AGG"	ACAGTTTTGCCTACGATGTG
"Cry-cds,chr2L:11944986..11946410,9,CGG"	"2L,11945232,11945255,+,CGG"	CGCTGACTGGCGATGACAAG
"Cry-cds,chr2L:11944986..11946410,13,TGG"	"2L,11945260,11945283,+,TGG"	GGAGAAGCGCGATGGCGACC
"Cry-cds,chr2L:11944986..11946410,16,TGG"	"2L,11945294,11945317,+,TGG"	TACTCCCTGATCGAACCCGA
"CSN1a-cds,chr2L:14762861..14763955,3,AGG"	"2L,14762934,14762957,+,AGG"	CCGATTGAAGTTCATTGCCC
"CSN1a-cds,chr2L:14762861..14763955,5,TGG"	"2L,14762970,14762993,+,TGG"	AAGTGTTCTTGCCCTCGAGT
"CSN1a-cds,chr2L:14762861..14763955,6,AGG"	"2L,14763042,14763065,+,AGG"	CTACAAAACACTGTGCGTTG
"CSN1a-cds,chr2L:14762861..14763955,9,AGG"	"2L,14763072,14763095,+,AGG"	GAAGTACCCCAACCAGTCCA
"CSN1a-cds,chr2L:14762861..14763955,12,TGG"	"2L,14763097,14763120,+,TGG"	AACGAAGAACTTCATACCAC
"CSN8-cds,chr2L:8365040..8365104,1,CCA"	"2L,8365065,8365088,-,CCA"	GCAATTACTTGCTATTTACC
"CSN8-cds,chr2L:8365153..8365328,1,AGG"	"2L,8365175,8365198,+,AGG"	TGAGAGTTCCAGCTAACCTA
"CSN8-cds,chr2L:8365153..8365328,4,TGG"	"2L,8365268,8365291,+,TGG"	TCAAACACATCAAGTATGAG
"CSN8-cds,chr2L:8365153..8365328,6,TGG"	"2L,8365293,8365316,+,TGG"	GGAAAGAGTAAAGTCACCTG
"CSN8-cds,chr2L:8365153..8365328,8,CCA"	"2L,8365160,8365183,-,CCA"	AGTTGTTGTGGATGAGAGTT
"cta-cds,chr2L:22874930..22875325,2,TGG"	"2L,22875016,22875039,+,TGG"	ATAGATAGTGACACGCTTAG
"cta-cds,chr2L:22874930..22875325,4,CGG"	"2L,22875053,22875076,+,CGG"	TTATGGAAGAGCATCGCACG
"cta-cds,chr2L:22874930..22875325,10,CGG"	"2L,22875100,22875123,+,CGG"	GCAGCGACCACGTCTACAGA
"cta-cds,chr2L:22874930..22875325,12,AGG"	"2L,22875138,22875161,+,AGG"	AGCAGAGCGACTGCGACTTC
"cta-cds,chr2L:22874930..22875325,15,CGG"	"2L,22875184,22875207,+,CGG"	TTTGCTTGCTTTCGATGTTG
"Cul-2-cds,chr2L:21659154..21659272,3,CGG"	"2L,21659200,21659223,+,CGG"	CCTGCGCTGCATCGCCGAGT
"Cul-2-cds,chr2L:21659154..21659272,5,CGG"	"2L,21659230,21659253,+,CGG"	GCTCACCAAAGTGGAGCGCT
"Cul-2-cds,chr2L:21659154..21659272,7,CCC"	"2L,21659165,21659188,-,CCC"	AAAATAGTGGAGTTTGTCGA
"Cul-2-cds,chr2L:21659154..21659272,9,CCG"	"2L,21659195,21659218,-,CCG"	CGCCTGCGCTGCATCGCCGA
"Cul-2-cds,chr2L:21659154..21659272,12,CCA"	"2L,21659235,21659258,-,CCA"	AAGTGGAGCGCTCGGTGTGG
"cup-cds,chr2L:6664150..6664587,3,CGG"	"2L,6664190,6664213,+,CGG"	CCTGAAAATTGCCACCAATG
"cup-cds,chr2L:6664150..6664587,5,AGG"	"2L,6664247,6664270,+,AGG"	GCTGCCAGTCGAAGATCAGC
"cup-cds,chr2L:6664150..6664587,7,AGG"	"2L,6664274,6664297,+,AGG"	GGTGCTGACCCCCGCTGAGA
"cup-cds,chr2L:6664150..6664587,9,AGG"	"2L,6664322,6664345,+,AGG"	ACCGCCACCAACTCCAGTCC
"cup-cds,chr2L:6664150..6664587,11,AGG"	"2L,6664382,6664405,+,AGG"	TCAAGAGCATGACGACGACG
"Cwc25-cds,chr2L:2745272..2745494,6,TGG"	"2L,2745327,2745350,+,TGG"	GGCGGAGGAGCAAGCGAAGA
"Cwc25-cds,chr2L:2745272..2745494,9,AGG"	"2L,2745357,2745380,+,AGG"	CAAGCTGCAGGATCTGCGCA
"Cwc25-cds,chr2L:2745272..2745494,13,AGG"	"2L,2745384,2745407,+,AGG"	CAACGAGGAGCGGGACAGAG
"Cwc25-cds,chr2L:2745272..2745494,17,CGG"	"2L,2745412,2745435,+,CGG"	AGGCGATTGGGCGAAAGTTC
"Cwc25-cds,chr2L:2745272..2745494,20,CGG"	"2L,2745442,2745465,+,CGG"	AGCAATAATGGCGGAGCCGC
"Cyp28a5-cds,chr2L:13977360..13977547,6,TGG"	"2L,13977397,13977420,+,TGG"	GGGCCTGCTGTATGCCGTGC
"Cyp28a5-cds,chr2L:13977360..13977547,10,CGG"	"2L,13977426,13977449,+,CGG"	ACTATGACTATTGGAGGAAA
"Cyp28a5-cds,chr2L:13977360..13977547,14,CGG"	"2L,13977461,13977484,+,CGG"	CCCAAGCCAAAGCTATTGTG
"Cyp28a5-cds,chr2L:13977360..13977547,15,CGG"	"2L,13977492,13977515,+,CGG"	CAAACATGTTTACTATGAAG
"Cyp28a5-cds,chr2L:13977360..13977547,16,CCC"	"2L,13977378,13977401,-,CCC"	TGGTTTCGTTGGTGGTGGGC
"Cyp28d1-cds,chr2L:5210502..5210695,3,TGG"	"2L,5210550,5210573,+,TGG"	TGATCTATGTCTTTCTAACA
"Cyp28d1-cds,chr2L:5210502..5210695,5,AGG"	"2L,5210574,5210597,+,AGG"	ACTTTAGCTACTGGAAGAAG
"Cyp28d1-cds,chr2L:5210502..5210695,9,TGG"	"2L,5210598,5210621,+,TGG"	GCATTCCAACGGCCAAGTCA
"Cyp28d1-cds,chr2L:5210502..5210695,12,CGG"	"2L,5210640,5210663,+,CGG"	CCAGCGTTTTCACCCAGAAA
"Cyp28d1-cds,chr2L:5210502..5210695,13,CCG"	"2L,5210507,5210530,-,CCG"	ATTTCCACGGCTCTTTTTGT
"Cyp28d2-cds,chr2L:5207308..5207501,3,TGG"	"2L,5207356,5207379,+,TGG"	TGGTCTACGTGTTTCTGACA
"Cyp28d2-cds,chr2L:5207308..5207501,5,TGG"	"2L,5207382,5207405,+,TGG"	TTCAACTATTGGAGAAAACG
"Cyp28d2-cds,chr2L:5207308..5207501,8,TGG"	"2L,5207415,5207438,+,TGG"	GCTCCCACATGGCCATTTGT
"Cyp28d2-cds,chr2L:5207308..5207501,9,CCC"	"2L,5207312,5207335,-,CCC"	AGTAACTACATTTCTTGTCC
"Cyp28d2-cds,chr2L:5207308..5207501,11,CCT"	"2L,5207336,5207359,+,TGG"	CGTGCTGACCCTGTTGGTTC
"Cyp303a1-cds,chr2L:16294351..16295862,5,CGG"	"2L,16294416,16294439,+,CGG"	AAGCCCAAGCGATTTCCGCC
"Cyp303a1-cds,chr2L:16294351..16295862,8,GGG"	"2L,16294440,16294463,+,GGG"	CCTGCCTGGTATCCCATTGT
"Cyp303a1-cds,chr2L:16294351..16295862,10,CGG"	"2L,16294468,16294491,+,CGG"	CCCTGCAGGTTTCCCAACTT
"Cyp303a1-cds,chr2L:16294351..16295862,13,AGG"	"2L,16294493,16294516,+,AGG"	TCGCCTGGGCATGTTTTGCA
"Cyp303a1-cds,chr2L:16294351..16295862,15,TGG"	"2L,16294533,16294556,+,TGG"	AGGCAGTATGTGAATCCCTA
"Cyp4ac1-cds,chr2L:5264034..5264235,3,AGG"	"2L,5264125,5264148,+,AGG"	AACGAAGCGTGTGCGAACCG
"Cyp4ac1-cds,chr2L:5264034..5264235,6,TGG"	"2L,5264152,5264175,+,TGG"	CAGTCCATTGGAAAGCAAAG
"Cyp4ac1-cds,chr2L:5264034..5264235,9,TGG"	"2L,5264180,5264203,+,TGG"	ATGCCGGGAAAAACGCGATT
"Cyp4ac1-cds,chr2L:5264034..5264235,11,CGG"	"2L,5264209,5264232,-,CTT"	GGATATCTTGAACTTTACGC
"Cyp4ac1-cds,chr2L:5264034..5264235,12,CCC"	"2L,5264056,5264079,-,CCC"	GATTTTGTTGGCGGTCCTAA
"Cyp4ac2-cds,chr2L:5266432..5266636,4,CGG"	"2L,5266530,5266553,+,CGG"	AAACGAATTCGAACAGAAGA
"Cyp4ac2-cds,chr2L:5266432..5266636,6,TGG"	"2L,5266581,5266604,+,TGG"	GCGCCGAGCAAAACCCGATT
"Cyp4ac2-cds,chr2L:5266432..5266636,7,CCT"	"2L,5266445,5266468,-,CCT"	GTTCGCTGCTCCACTTGTGA
"Cyp4ac2-cds,chr2L:5266432..5266636,9,CCT"	"2L,5266507,5266530,-,CCT"	ATTTCATCCTGAGTCTTTGC
"Cyp4ac2-cds,chr2L:5266432..5266636,11,CCG"	"2L,5266584,5266607,-,CCG"	AGCAAAACCCGATTTGGAAA
"Cyp4ac3-cds,chr2L:5268546..5268747,5,CGG"	"2L,5268637,5268660,+,CGG"	ATGCAAACGAGTGCGAACAG
"Cyp4ac3-cds,chr2L:5268546..5268747,8,CGG"	"2L,5268677,5268700,+,CGG"	AGCAAAGTGTTCGTTGTTCC
"Cyp4ac3-cds,chr2L:5268546..5268747,10,TGG"	"2L,5268703,5268726,+,TGG"	AACGCGATTTGGCAACAATT
"Cyp4ac3-cds,chr2L:5268546..5268747,11,CCT"	"2L,5268595,5268618,-,CCT"	GCTGAGACAACTTAATAAAA
"Cyp4ac3-cds,chr2L:5268546..5268747,12,CCA"	"2L,5268668,5268691,-,CCA"	TTGGAAAGCAAAGTGTTCGT
"Cyp4d21-cds,chr2L:7605682..7605844,4,AGG"	"2L,7605754,7605777,+,AGG"	TTAACACTTTTGAAAAGTCC
"Cyp4d21-cds,chr2L:7605682..7605844,7,TGG"	"2L,7605785,7605808,+,TGG"	ACCTTTTACGATCCCTATAG
"Cyp4d21-cds,chr2L:7605682..7605844,11,AGG"	"2L,7605814,7605837,+,AGG"	GACTGCAGGCCTTAACTTTG
"Cyp4d21-cds,chr2L:7605682..7605844,12,CCA"	"2L,7605772,7605795,-,CCA"	GGATTTTGGGACCTTTTACG
"Cyp4d21-cds,chr2L:7605682..7605844,14,CCC"	"2L,7605800,7605823,+,AGG"	TATAGTGGGCAATGGACTGC
"cype-cds,chr2L:5327507..5327676,3,TGG"	"2L,5327562,5327585,+,TGG"	TGCCACCATCAAGCGCAACC
"cype-cds,chr2L:5327507..5327676,6,TGG"	"2L,5327589,5327612,+,TGG"	TTCCCTGGGCCTGACCGCCG
"cype-cds,chr2L:5327507..5327676,7,TGG"	"2L,5327613,5327636,+,TGG"	GACCATCGCCTACAAAATTC
"cype-cds,chr2L:5327507..5327676,9,CCA"	"2L,5327510,5327533,-,CCA"	ACACTCCAGCCACCTCCTCT
"cype-cds,chr2L:5327507..5327676,14,CCG"	"2L,5327534,5327557,-,CCG"	GACCCGTGCTCCGTGGCCTC
"Cyt-c-d-cds,chr2L:16719135..16719452,2,TGG"	"2L,16719187,16719210,+,TGG"	CCAGTGCCACACCTACGAAG
"Cyt-c-d-cds,chr2L:16719135..16719452,8,TGG"	"2L,16719218,16719241,+,TGG"	CACAAGGTGGGCCCAAATCT
"Cyt-c-d-cds,chr2L:16719135..16719452,14,TGG"	"2L,16719242,16719265,+,TGG"	GGGGTCGTGGGTCGCAAGTG
[truncated: 5,888,399 more chars]
