# Supplementary material for: A Genome-Wide CRISPR Library for High-Throughput Genetic Screening in Drosophila Cells
Source: J Genet Genomics. 2015 Jun 20;42(6):301–9. doi: 10.1016/j.jgg.2015.03.011 (PMC4508376; doi:10.1016/j.jgg.2015.03.011)
Supplement: Supplementary file 4 [file mmc4.zip › 4_sgRNA_library_designed.txt]

ACAGGCCCAAGATCGTGAAGCTCTTCGTTCGAAACAAATGCGTATTCTTAGTTGGAAGAGCTCCAAGAAGCGCAAGGAG
ACAGGCCCAAGATCGTGAAGCTCTTCGTTCGATTCTGTACAAATTAAAGCGTTGGAAGAGCTCCAAGAAGCGCAAGGAG
ACAGGCCCAAGATCGTGAAGCTCTTCGTTCGTAACCACCATACCAACCATGTTGGAAGAGCTCCAAGAAGCGCAAGGAG
ACAGGCCCAAGATCGTGAAGCTCTTCGTTCGGAATATATGTTTTACCGTTGTTGGAAGAGCTCCAAGAAGCGCAAGGAG
ACAGGCCCAAGATCGTGAAGCTCTTCGTTCGAGACAAAATTCGCCCGTTGGTTGGAAGAGCTCCAAGAAGCGCAAGGAG
ACAGGCCCAAGATCGTGAAGCTCTTCGTTCGCATGCTGCCAAGGCTGCAAGTTGGAAGAGCTCCAAGAAGCGCAAGGAG
ACAGGCCCAAGATCGTGAAGCTCTTCGTTCGGCCGCAAATGGAAAGATTGGTTGGAAGAGCTCCAAGAAGCGCAAGGAG
ACAGGCCCAAGATCGTGAAGCTCTTCGTTCGGGCATTCAGAATGGGCGGTGTTGGAAGAGCTCCAAGAAGCGCAAGGAG
ACAGGCCCAAGATCGTGAAGCTCTTCGTTCGAGTAGACAACCGTTCTCCTGTTGGAAGAGCTCCAAGAAGCGCAAGGAG
ACAGGCCCAAGATCGTGAAGCTCTTCGTTCGCTAGAGGTGGCCCAGCACTGTTGGAAGAGCTCCAAGAAGCGCAAGGAG
ACAGGCCCAAGATCGTGAAGCTCTTCGTTCGCTATTGTCATCCCCGAAACGTTGGAAGAGCTCCAAGAAGCGCAAGGAG
ACAGGCCCAAGATCGTGAAGCTCTTCGTTCGAATTTAAAATTCAACCCGTGTTGGAAGAGCTCCAAGAAGCGCAAGGAG
ACAGGCCCAAGATCGTGAAGCTCTTCGTTCGAATAAGTATACGGTTGTATGTTGGAAGAGCTCCAAGAAGCGCAAGGAG
ACAGGCCCAAGATCGTGAAGCTCTTCGTTCGCTTGACGATGTAGTTGAAAGTTGGAAGAGCTCCAAGAAGCGCAAGGAG
ACAGGCCCAAGATCGTGAAGCTCTTCGTTCGGTCAAAGCAAAGAACAAGTGTTGGAAGAGCTCCAAGAAGCGCAAGGAG
ACAGGCCCAAGATCGTGAAGCTCTTCGTTCGATAAGACAGATACTAGAAGGTTGGAAGAGCTCCAAGAAGCGCAAGGAG
ACAGGCCCAAGATCGTGAAGCTCTTCGTTCGGAAGCGTCCTTTTCTGTGTGTTGGAAGAGCTCCAAGAAGCGCAAGGAG
ACAGGCCCAAGATCGTGAAGCTCTTCGTTCGAAATTATGATTAGCGATTTGTTGGAAGAGCTCCAAGAAGCGCAAGGAG
ACAGGCCCAAGATCGTGAAGCTCTTCGTTCGTATCTAAAATGGAGGATTCGTTGGAAGAGCTCCAAGAAGCGCAAGGAG
ACAGGCCCAAGATCGTGAAGCTCTTCGTTCGCTACAGCCTGTGGGACTCCGTTGGAAGAGCTCCAAGAAGCGCAAGGAG
ACAGGCCCAAGATCGTGAAGCTCTTCGTTCGTTCCTAACGTTTCATCAAAGTTGGAAGAGCTCCAAGAAGCGCAAGGAG
ACAGGCCCAAGATCGTGAAGCTCTTCGTTCGGTCTTACAAATACGACCAAGTTGGAAGAGCTCCAAGAAGCGCAAGGAG
ACAGGCCCAAGATCGTGAAGCTCTTCGTTCGCAAGTGCCGTTTCTATAATGTTGGAAGAGCTCCAAGAAGCGCAAGGAG
ACAGGCCCAAGATCGTGAAGCTCTTCGTTCGGATCTGCAGGATCCGTCGTGTTGGAAGAGCTCCAAGAAGCGCAAGGAG
ACAGGCCCAAGATCGTGAAGCTCTTCGTTCGGCTCTAATACAGATTTGATGTTGGAAGAGCTCCAAGAAGCGCAAGGAG
ACAGGCCCAAGATCGTGAAGCTCTTCGTTCGCGAACAACATATTTTTTTAGTTGGAAGAGCTCCAAGAAGCGCAAGGAG
ACAGGCCCAAGATCGTGAAGCTCTTCGTTCGGCATTAGAAATTACGAGGAGTTGGAAGAGCTCCAAGAAGCGCAAGGAG
ACAGGCCCAAGATCGTGAAGCTCTTCGTTCGGCAATATACCGTATAAATAGTTGGAAGAGCTCCAAGAAGCGCAAGGAG
ACAGGCCCAAGATCGTGAAGCTCTTCGTTCGCTTCTTCCCAATACACAATGTTGGAAGAGCTCCAAGAAGCGCAAGGAG
ACAGGCCCAAGATCGTGAAGCTCTTCGTTCGTCGTTTCGCACTACTAAAAGTTGGAAGAGCTCCAAGAAGCGCAAGGAG
ACAGGCCCAAGATCGTGAAGCTCTTCGTTCGAAGGACGCTGGAGTCACTAGTTGGAAGAGCTCCAAGAAGCGCAAGGAG
ACAGGCCCAAGATCGTGAAGCTCTTCGTTCGCTTGTCATCGAATCGTCATGTTGGAAGAGCTCCAAGAAGCGCAAGGAG
ACAGGCCCAAGATCGTGAAGCTCTTCGTTCGGGTCACGGGACCGATGTTCGTTGGAAGAGCTCCAAGAAGCGCAAGGAG
ACAGGCCCAAGATCGTGAAGCTCTTCGTTCGGTTCTAAGCCTTGCTCTTCGTTGGAAGAGCTCCAAGAAGCGCAAGGAG
ACAGGCCCAAGATCGTGAAGCTCTTCGTTCGCTCGCAAACACAGCTATCAGTTGGAAGAGCTCCAAGAAGCGCAAGGAG
ACAGGCCCAAGATCGTGAAGCTCTTCGTTCGACCACTATCCGACGATCCGGTTGGAAGAGCTCCAAGAAGCGCAAGGAG
ACAGGCCCAAGATCGTGAAGCTCTTCGTTCGTTGGCATTGGAACTATCATGTTGGAAGAGCTCCAAGAAGCGCAAGGAG
ACAGGCCCAAGATCGTGAAGCTCTTCGTTCGCACGAAGTGACTTTGAAATGTTGGAAGAGCTCCAAGAAGCGCAAGGAG
ACAGGCCCAAGATCGTGAAGCTCTTCGTTCGAGCACGCTACCAATTCCATGTTGGAAGAGCTCCAAGAAGCGCAAGGAG
ACAGGCCCAAGATCGTGAAGCTCTTCGTTCGGTCTTCTATTACCGAATGCGTTGGAAGAGCTCCAAGAAGCGCAAGGAG
ACAGGCCCAAGATCGTGAAGCTCTTCGTTCGTCCAGTGCATCTGATTTGAGTTGGAAGAGCTCCAAGAAGCGCAAGGAG
ACAGGCCCAAGATCGTGAAGCTCTTCGTTCGCAAATTCTGAACATTATATGTTGGAAGAGCTCCAAGAAGCGCAAGGAG
ACAGGCCCAAGATCGTGAAGCTCTTCGTTCGGATATAAATATAAAAGCACGTTGGAAGAGCTCCAAGAAGCGCAAGGAG
ACAGGCCCAAGATCGTGAAGCTCTTCGTTCGATTCAGAAACAGAATGATCGTTGGAAGAGCTCCAAGAAGCGCAAGGAG
ACAGGCCCAAGATCGTGAAGCTCTTCGTTCGTTTGACATTCATTTTGTTTGTTGGAAGAGCTCCAAGAAGCGCAAGGAG
ACAGGCCCAAGATCGTGAAGCTCTTCGTTCGATTGAAATGAGTAAAGAATGTTGGAAGAGCTCCAAGAAGCGCAAGGAG
ACAGGCCCAAGATCGTGAAGCTCTTCGTTCGTCCAGCTCACCTACAACTAGTTGGAAGAGCTCCAAGAAGCGCAAGGAG
ACAGGCCCAAGATCGTGAAGCTCTTCGTTCGCCTCCGTCACCATCGCTTGGTTGGAAGAGCTCCAAGAAGCGCAAGGAG
ACAGGCCCAAGATCGTGAAGCTCTTCGTTCGGGACTGCAAGCTGGTTGTGGTTGGAAGAGCTCCAAGAAGCGCAAGGAG
ACAGGCCCAAGATCGTGAAGCTCTTCGTTCGTGGACGTGTCCGTAGTTGTGTTGGAAGAGCTCCAAGAAGCGCAAGGAG
ACAGGCCCAAGATCGTGAAGCTCTTCGTTCGGTTTACTTACATCACCTGAGTTGGAAGAGCTCCAAGAAGCGCAAGGAG
ACAGGCCCAAGATCGTGAAGCTCTTCGTTCGAGACAGATTCTGGCTTGGTGTTGGAAGAGCTCCAAGAAGCGCAAGGAG
ACAGGCCCAAGATCGTGAAGCTCTTCGTTCGATAGGTAACGAGATCCATCGTTGGAAGAGCTCCAAGAAGCGCAAGGAG
ACAGGCCCAAGATCGTGAAGCTCTTCGTTCGCTTAGATGAGAGTTTTTCGGTTGGAAGAGCTCCAAGAAGCGCAAGGAG
ACAGGCCCAAGATCGTGAAGCTCTTCGTTCGATGGATCTAGTCCAGATGTGTTGGAAGAGCTCCAAGAAGCGCAAGGAG
ACAGGCCCAAGATCGTGAAGCTCTTCGTTCGGGGCATGCATCTTCTTAACGTTGGAAGAGCTCCAAGAAGCGCAAGGAG
ACAGGCCCAAGATCGTGAAGCTCTTCGTTCGGTTGCGCCTCGTGTTACATGTTGGAAGAGCTCCAAGAAGCGCAAGGAG
ACAGGCCCAAGATCGTGAAGCTCTTCGTTCGACTTGCTCTCAATGTTCATGTTGGAAGAGCTCCAAGAAGCGCAAGGAG
ACAGGCCCAAGATCGTGAAGCTCTTCGTTCGGAACAGGTTTTGGTAACAGGTTGGAAGAGCTCCAAGAAGCGCAAGGAG
ACAGGCCCAAGATCGTGAAGCTCTTCGTTCGACGCCACCAATGTAACACGGTTGGAAGAGCTCCAAGAAGCGCAAGGAG
ACAGGCCCAAGATCGTGAAGCTCTTCGTTCGGTTACATTACAATCATGTAGTTGGAAGAGCTCCAAGAAGCGCAAGGAG
ACAGGCCCAAGATCGTGAAGCTCTTCGTTCGAATTTATTATCACTAGAAGGTTGGAAGAGCTCCAAGAAGCGCAAGGAG
ACAGGCCCAAGATCGTGAAGCTCTTCGTTCGCGAGCTAACCAACCTTAATGTTGGAAGAGCTCCAAGAAGCGCAAGGAG
ACAGGCCCAAGATCGTGAAGCTCTTCGTTCGGAGAAATCAAAATTTAACTGTTGGAAGAGCTCCAAGAAGCGCAAGGAG
ACAGGCCCAAGATCGTGAAGCTCTTCGTTCGCGAAATTTTAAATTCGAAAGTTGGAAGAGCTCCAAGAAGCGCAAGGAG
ACAGGCCCAAGATCGTGAAGCTCTTCGTTCGTGAAAATTGCAAAGCGAATGTTGGAAGAGCTCCAAGAAGCGCAAGGAG
ACAGGCCCAAGATCGTGAAGCTCTTCGTTCGTAATGCAGTACTTGCCAATGTTGGAAGAGCTCCAAGAAGCGCAAGGAG
ACAGGCCCAAGATCGTGAAGCTCTTCGTTCGCGAGAATGTGTTATCTGCAGTTGGAAGAGCTCCAAGAAGCGCAAGGAG
ACAGGCCCAAGATCGTGAAGCTCTTCGTTCGTGTTAATTGTATAGATGATGTTGGAAGAGCTCCAAGAAGCGCAAGGAG
ACAGGCCCAAGATCGTGAAGCTCTTCGTTCGTGTCGAAGACGACGTGGAAGTTGGAAGAGCTCCAAGAAGCGCAAGGAG
ACAGGCCCAAGATCGTGAAGCTCTTCGTTCGAAGAAACCCGTGTACAAAAGTTGGAAGAGCTCCAAGAAGCGCAAGGAG
ACAGGCCCAAGATCGTGAAGCTCTTCGTTCGGCAACGTAAGCACGTTTTAGTTGGAAGAGCTCCAAGAAGCGCAAGGAG
ACAGGCCCAAGATCGTGAAGCTCTTCGTTCGGGCAGTTTTCAACCTTCTCGTTGGAAGAGCTCCAAGAAGCGCAAGGAG
ACAGGCCCAAGATCGTGAAGCTCTTCGTTCGCTTCCTCCATTTTGTACACGTTGGAAGAGCTCCAAGAAGCGCAAGGAG
ACAGGCCCAAGATCGTGAAGCTCTTCGTTCGGCAACGTAAGCACGTTTTAGTTGGAAGAGCTCCAAGAAGCGCAAGGAG
ACAGGCCCAAGATCGTGAAGCTCTTCGTTCGTTTGATGAACGAACGCGAGGTTGGAAGAGCTCCAAGAAGCGCAAGGAG
ACAGGCCCAAGATCGTGAAGCTCTTCGTTCGGTGATAGTAACTCGATAGCGTTGGAAGAGCTCCAAGAAGCGCAAGGAG
ACAGGCCCAAGATCGTGAAGCTCTTCGTTCGATGATTTACCTTTTCAAAGGTTGGAAGAGCTCCAAGAAGCGCAAGGAG
ACAGGCCCAAGATCGTGAAGCTCTTCGTTCGATGATTTACCTTTTCAAAGGTTGGAAGAGCTCCAAGAAGCGCAAGGAG
ACAGGCCCAAGATCGTGAAGCTCTTCGTTCGAAACTTCACCTCTTTGAAAGTTGGAAGAGCTCCAAGAAGCGCAAGGAG
ACAGGCCCAAGATCGTGAAGCTCTTCGTTCGATTTCAATTCACTTTAAATGTTGGAAGAGCTCCAAGAAGCGCAAGGAG
ACAGGCCCAAGATCGTGAAGCTCTTCGTTCGTTGTAAAACGCAGACTTGAGTTGGAAGAGCTCCAAGAAGCGCAAGGAG
ACAGGCCCAAGATCGTGAAGCTCTTCGTTCGATCTGTTTTGCTCGCTAATGTTGGAAGAGCTCCAAGAAGCGCAAGGAG
ACAGGCCCAAGATCGTGAAGCTCTTCGTTCGTCGAGAAGCTACATTAGAGGTTGGAAGAGCTCCAAGAAGCGCAAGGAG
ACAGGCCCAAGATCGTGAAGCTCTTCGTTCGGACCTCAAGCCCAAACACCGTTGGAAGAGCTCCAAGAAGCGCAAGGAG
ACAGGCCCAAGATCGTGAAGCTCTTCGTTCGTCATGACAGTTGTCAACGTGTTGGAAGAGCTCCAAGAAGCGCAAGGAG
ACAGGCCCAAGATCGTGAAGCTCTTCGTTCGTGAGATTTGCAATTGGGGAGTTGGAAGAGCTCCAAGAAGCGCAAGGAG
ACAGGCCCAAGATCGTGAAGCTCTTCGTTCGATAAAGTTCAGCTATACTCGTTGGAAGAGCTCCAAGAAGCGCAAGGAG
ACAGGCCCAAGATCGTGAAGCTCTTCGTTCGGCATTAAGCTGTACGTGCCGTTGGAAGAGCTCCAAGAAGCGCAAGGAG
ACAGGCCCAAGATCGTGAAGCTCTTCGTTCGATCCCAAAAATTCGACATAGTTGGAAGAGCTCCAAGAAGCGCAAGGAG
ACAGGCCCAAGATCGTGAAGCTCTTCGTTCGGCGGTGGCGCAAGCAACTCGTTGGAAGAGCTCCAAGAAGCGCAAGGAG
ACAGGCCCAAGATCGTGAAGCTCTTCGTTCGGGCGATTTACGAGAAGCTTGTTGGAAGAGCTCCAAGAAGCGCAAGGAG
ACAGGCCCAAGATCGTGAAGCTCTTCGTTCGTAAATACTCAGCACGCTGCGTTGGAAGAGCTCCAAGAAGCGCAAGGAG
ACAGGCCCAAGATCGTGAAGCTCTTCGTTCGCCTGCCAGAGCAGCGCCCTGTTGGAAGAGCTCCAAGAAGCGCAAGGAG
ACAGGCCCAAGATCGTGAAGCTCTTCGTTCGGTCAATCACCCAACCACCTGTTGGAAGAGCTCCAAGAAGCGCAAGGAG
ACAGGCCCAAGATCGTGAAGCTCTTCGTTCGTCGGCATCTGATCTCAATTGTTGGAAGAGCTCCAAGAAGCGCAAGGAG
ACAGGCCCAAGATCGTGAAGCTCTTCGTTCGTTTGCTAATCGAATTTCTAGTTGGAAGAGCTCCAAGAAGCGCAAGGAG
ACAGGCCCAAGATCGTGAAGCTCTTCGTTCGGTCCCTGATGGGCACCAGCGTTGGAAGAGCTCCAAGAAGCGCAAGGAG
ACAGGCCCAAGATCGTGAAGCTCTTCGTTCGCAACTTAACCGGATTTCGAGTTGGAAGAGCTCCAAGAAGCGCAAGGAG
ACAGGCCCAAGATCGTGAAGCTCTTCGTTCGCGCAGCCCCGCCCGAGACAGTTGGAAGAGCTCCAAGAAGCGCAAGGAG
ACAGGCCCAAGATCGTGAAGCTCTTCGTTCGGTGAAATTGTTGCTGTTACGTTGGAAGAGCTCCAAGAAGCGCAAGGAG
ACAGGCCCAAGATCGTGAAGCTCTTCGTTCGTTGTTGCTGTTACTGGCGAGTTGGAAGAGCTCCAAGAAGCGCAAGGAG
ACAGGCCCAAGATCGTGAAGCTCTTCGTTCGTTGTTGCTGTTACTGGCGAGTTGGAAGAGCTCCAAGAAGCGCAAGGAG
ACAGGCCCAAGATCGTGAAGCTCTTCGTTCGGATGGTGTGAATGACTCTCGTTGGAAGAGCTCCAAGAAGCGCAAGGAG
ACAGGCCCAAGATCGTGAAGCTCTTCGTTCGCATTAAAAAGAGCCGATATGTTGGAAGAGCTCCAAGAAGCGCAAGGAG
ACAGGCCCAAGATCGTGAAGCTCTTCGTTCGTATAATATGAAAACTGACAGTTGGAAGAGCTCCAAGAAGCGCAAGGAG
ACAGGCCCAAGATCGTGAAGCTCTTCGTTCGTAGTTGAGAGTACAATCGAGTTGGAAGAGCTCCAAGAAGCGCAAGGAG
ACAGGCCCAAGATCGTGAAGCTCTTCGTTCGATGGAACCATTTTTGCTTAGTTGGAAGAGCTCCAAGAAGCGCAAGGAG
ACAGGCCCAAGATCGTGAAGCTCTTCGTTCGCGAGCTGATGGATTAGTCAGTTGGAAGAGCTCCAAGAAGCGCAAGGAG
ACAGGCCCAAGATCGTGAAGCTCTTCGTTCGGTTTGACCGTAAGCAAAAAGTTGGAAGAGCTCCAAGAAGCGCAAGGAG
ACAGGCCCAAGATCGTGAAGCTCTTCGTTCGCCTAGTAACACACATACTCGTTGGAAGAGCTCCAAGAAGCGCAAGGAG
ACAGGCCCAAGATCGTGAAGCTCTTCGTTCGCAGTGTCTGTTTCTCTGCCGTTGGAAGAGCTCCAAGAAGCGCAAGGAG
ACAGGCCCAAGATCGTGAAGCTCTTCGTTCGATACTTGGTGGGCTATTTCGTTGGAAGAGCTCCAAGAAGCGCAAGGAG
ACAGGCCCAAGATCGTGAAGCTCTTCGTTCGAAGGTGAAGGTGCCCCTTGGTTGGAAGAGCTCCAAGAAGCGCAAGGAG
ACAGGCCCAAGATCGTGAAGCTCTTCGTTCGAATAGGGGAGTTCAACGCCGTTGGAAGAGCTCCAAGAAGCGCAAGGAG
ACAGGCCCAAGATCGTGAAGCTCTTCGTTCGCAAAAATGCATCTATTGTTGTTGGAAGAGCTCCAAGAAGCGCAAGGAG
ACAGGCCCAAGATCGTGAAGCTCTTCGTTCGGGGCAGGGGCTTATGGAATGTTGGAAGAGCTCCAAGAAGCGCAAGGAG
ACAGGCCCAAGATCGTGAAGCTCTTCGTTCGGCGGTAGTACCAGTGCTTGGTTGGAAGAGCTCCAAGAAGCGCAAGGAG
ACAGGCCCAAGATCGTGAAGCTCTTCGTTCGATGTCACAGTTAGTGCAAAGTTGGAAGAGCTCCAAGAAGCGCAAGGAG
ACAGGCCCAAGATCGTGAAGCTCTTCGTTCGATTTAATTGATTCGTCAAGGTTGGAAGAGCTCCAAGAAGCGCAAGGAG
ACAGGCCCAAGATCGTGAAGCTCTTCGTTCGGCGTTCATGCTCTATATGAGTTGGAAGAGCTCCAAGAAGCGCAAGGAG
ACAGGCCCAAGATCGTGAAGCTCTTCGTTCGGTTGCTGAATGCACTCTGAGTTGGAAGAGCTCCAAGAAGCGCAAGGAG
ACAGGCCCAAGATCGTGAAGCTCTTCGTTCGCTGCGATTAATCAGATTTTGTTGGAAGAGCTCCAAGAAGCGCAAGGAG
ACAGGCCCAAGATCGTGAAGCTCTTCGTTCGTGATGTGTGCTTTGCTTCCGTTGGAAGAGCTCCAAGAAGCGCAAGGAG
ACAGGCCCAAGATCGTGAAGCTCTTCGTTCGTTATCATTTGTTGTCTCCTGTTGGAAGAGCTCCAAGAAGCGCAAGGAG
ACAGGCCCAAGATCGTGAAGCTCTTCGTTCGAGCGGCGTCGAACAGGAATGTTGGAAGAGCTCCAAGAAGCGCAAGGAG
ACAGGCCCAAGATCGTGAAGCTCTTCGTTCGCAATCTAAACGATTTTATTGTTGGAAGAGCTCCAAGAAGCGCAAGGAG
ACAGGCCCAAGATCGTGAAGCTCTTCGTTCGAGAAGAGGCCGTTTTATAAGTTGGAAGAGCTCCAAGAAGCGCAAGGAG
ACAGGCCCAAGATCGTGAAGCTCTTCGTTCGAGACGAAGTCAAATTTACTGTTGGAAGAGCTCCAAGAAGCGCAAGGAG
ACAGGCCCAAGATCGTGAAGCTCTTCGTTCGGATAAATGGTCACGAAATTGTTGGAAGAGCTCCAAGAAGCGCAAGGAG
ACAGGCCCAAGATCGTGAAGCTCTTCGTTCGGCTGAATCTAATTTGCTTAGTTGGAAGAGCTCCAAGAAGCGCAAGGAG
ACAGGCCCAAGATCGTGAAGCTCTTCGTTCGAACCAAACAGTCCTATCAAGTTGGAAGAGCTCCAAGAAGCGCAAGGAG
ACAGGCCCAAGATCGTGAAGCTCTTCGTTCGATGGGTTACCCAAGAGAGCGTTGGAAGAGCTCCAAGAAGCGCAAGGAG
ACAGGCCCAAGATCGTGAAGCTCTTCGTTCGGCTGCTAGTTATAACAACCGTTGGAAGAGCTCCAAGAAGCGCAAGGAG
ACAGGCCCAAGATCGTGAAGCTCTTCGTTCGCCGTTGAATATCTCATTAAGTTGGAAGAGCTCCAAGAAGCGCAAGGAG
ACAGGCCCAAGATCGTGAAGCTCTTCGTTCGTGTTAAAAGCACAGAAGCTGTTGGAAGAGCTCCAAGAAGCGCAAGGAG
ACAGGCCCAAGATCGTGAAGCTCTTCGTTCGGACTTTTGAAGTACATACCGTTGGAAGAGCTCCAAGAAGCGCAAGGAG
ACAGGCCCAAGATCGTGAAGCTCTTCGTTCGTCGACAGTATTTTAACTATGTTGGAAGAGCTCCAAGAAGCGCAAGGAG
ACAGGCCCAAGATCGTGAAGCTCTTCGTTCGATACAAGTCTTAAAGTGTCGTTGGAAGAGCTCCAAGAAGCGCAAGGAG
ACAGGCCCAAGATCGTGAAGCTCTTCGTTCGCTGCAAAAATTTTTGCGAAGTTGGAAGAGCTCCAAGAAGCGCAAGGAG
ACAGGCCCAAGATCGTGAAGCTCTTCGTTCGCATGGCGGCCGTTAAAAAAGTTGGAAGAGCTCCAAGAAGCGCAAGGAG
ACAGGCCCAAGATCGTGAAGCTCTTCGTTCGTTAGATATAGCACTTGACGGTTGGAAGAGCTCCAAGAAGCGCAAGGAG
ACAGGCCCAAGATCGTGAAGCTCTTCGTTCGAAATATGGTCGTTGCCATTGTTGGAAGAGCTCCAAGAAGCGCAAGGAG
ACAGGCCCAAGATCGTGAAGCTCTTCGTTCGTTGCGAGTGAGCACTCCGAGTTGGAAGAGCTCCAAGAAGCGCAAGGAG
ACAGGCCCAAGATCGTGAAGCTCTTCGTTCGCGTCGCAGCACAAAAGACAGTTGGAAGAGCTCCAAGAAGCGCAAGGAG
ACAGGCCCAAGATCGTGAAGCTCTTCGTTCGCGATATTAGTCATTTGTCGGTTGGAAGAGCTCCAAGAAGCGCAAGGAG
ACAGGCCCAAGATCGTGAAGCTCTTCGTTCGTAGATTTAGAATTAAAACAGTTGGAAGAGCTCCAAGAAGCGCAAGGAG
ACAGGCCCAAGATCGTGAAGCTCTTCGTTCGAATGCCAAAATATCAAAAGGTTGGAAGAGCTCCAAGAAGCGCAAGGAG
ACAGGCCCAAGATCGTGAAGCTCTTCGTTCGTAACTGACAAGTCAGCAGAGTTGGAAGAGCTCCAAGAAGCGCAAGGAG
ACAGGCCCAAGATCGTGAAGCTCTTCGTTCGATCGAGACGAAAACTCCTGGTTGGAAGAGCTCCAAGAAGCGCAAGGAG
ACAGGCCCAAGATCGTGAAGCTCTTCGTTCGGTCGTTCGTCAGCGTATTGGTTGGAAGAGCTCCAAGAAGCGCAAGGAG
ACAGGCCCAAGATCGTGAAGCTCTTCGTTCGGTCAATTACGTGTTAGTCAGTTGGAAGAGCTCCAAGAAGCGCAAGGAG
ACAGGCCCAAGATCGTGAAGCTCTTCGTTCGACGAACGACATCGGGAAGTGTTGGAAGAGCTCCAAGAAGCGCAAGGAG
ACAGGCCCAAGATCGTGAAGCTCTTCGTTCGCATGGGCGGACCCCATTATGTTGGAAGAGCTCCAAGAAGCGCAAGGAG
ACAGGCCCAAGATCGTGAAGCTCTTCGTTCGAGACTGGTAGTTTTAAAGCGTTGGAAGAGCTCCAAGAAGCGCAAGGAG
ACAGGCCCAAGATCGTGAAGCTCTTCGTTCGTCGGGCAGAGTACTCTATTGTTGGAAGAGCTCCAAGAAGCGCAAGGAG
ACAGGCCCAAGATCGTGAAGCTCTTCGTTCGGCTCCACGGCGGGCCATAGGTTGGAAGAGCTCCAAGAAGCGCAAGGAG
ACAGGCCCAAGATCGTGAAGCTCTTCGTTCGTGGGCGGCGTATATGTTAAGTTGGAAGAGCTCCAAGAAGCGCAAGGAG
ACAGGCCCAAGATCGTGAAGCTCTTCGTTCGCGTCAAAAAATTGTCGAATGTTGGAAGAGCTCCAAGAAGCGCAAGGAG
ACAGGCCCAAGATCGTGAAGCTCTTCGTTCGGAATACTACAAGTGTCCAAGTTGGAAGAGCTCCAAGAAGCGCAAGGAG
ACAGGCCCAAGATCGTGAAGCTCTTCGTTCGCAGTTTTCCAAACACTTGAGTTGGAAGAGCTCCAAGAAGCGCAAGGAG
ACAGGCCCAAGATCGTGAAGCTCTTCGTTCGTTACAGAGTGAAAGTCAACGTTGGAAGAGCTCCAAGAAGCGCAAGGAG
ACAGGCCCAAGATCGTGAAGCTCTTCGTTCGGTTTATGAATGGAAATATTGTTGGAAGAGCTCCAAGAAGCGCAAGGAG
ACAGGCCCAAGATCGTGAAGCTCTTCGTTCGGCCAACAATCTATTTTAAAGTTGGAAGAGCTCCAAGAAGCGCAAGGAG
ACAGGCCCAAGATCGTGAAGCTCTTCGTTCGCATCAAGTGTTTGGAAAACGTTGGAAGAGCTCCAAGAAGCGCAAGGAG
ACAGGCCCAAGATCGTGAAGCTCTTCGTTCGAAATAGTTTACAATCTTGAGTTGGAAGAGCTCCAAGAAGCGCAAGGAG
ACAGGCCCAAGATCGTGAAGCTCTTCGTTCGTCGCCACAGATAATACCAAGTTGGAAGAGCTCCAAGAAGCGCAAGGAG
ACAGGCCCAAGATCGTGAAGCTCTTCGTTCGGGTCTGGCCAAAATTGTTAGTTGGAAGAGCTCCAAGAAGCGCAAGGAG
ACAGGCCCAAGATCGTGAAGCTCTTCGTTCGTCACTAAAGAACCTGTCAAGTTGGAAGAGCTCCAAGAAGCGCAAGGAG
ACAGGCCCAAGATCGTGAAGCTCTTCGTTCGAGAGCAAAGCGATAACAAGGTTGGAAGAGCTCCAAGAAGCGCAAGGAG
ACAGGCCCAAGATCGTGAAGCTCTTCGTTCGATTTGCCTGGCTCGCAGCCGTTGGAAGAGCTCCAAGAAGCGCAAGGAG
ACAGGCCCAAGATCGTGAAGCTCTTCGTTCGAATGTCAGAAGGATAATGAGTTGGAAGAGCTCCAAGAAGCGCAAGGAG
ACAGGCCCAAGATCGTGAAGCTCTTCGTTCGGAGGTGATCCCAGAAATTTGTTGGAAGAGCTCCAAGAAGCGCAAGGAG
ACAGGCCCAAGATCGTGAAGCTCTTCGTTCGGCCTCCGAGGGAGTTACTTGTTGGAAGAGCTCCAAGAAGCGCAAGGAG
ACAGGCCCAAGATCGTGAAGCTCTTCGTTCGCATTGCATTTGTTATTCCTGTTGGAAGAGCTCCAAGAAGCGCAAGGAG
ACAGGCCCAAGATCGTGAAGCTCTTCGTTCGAACGAGAGCGACAGCGCAGGTTGGAAGAGCTCCAAGAAGCGCAAGGAG
ACAGGCCCAAGATCGTGAAGCTCTTCGTTCGCGGACTTCGATGTGGCCACGTTGGAAGAGCTCCAAGAAGCGCAAGGAG
ACAGGCCCAAGATCGTGAAGCTCTTCGTTCGCGTCTGGTGGACTTCGAGGGTTGGAAGAGCTCCAAGAAGCGCAAGGAG
ACAGGCCCAAGATCGTGAAGCTCTTCGTTCGGTACGACCTGCCGGATGCCGTTGGAAGAGCTCCAAGAAGCGCAAGGAG
ACAGGCCCAAGATCGTGAAGCTCTTCGTTCGAGGAACGTCAAGCTGCTCTGTTGGAAGAGCTCCAAGAAGCGCAAGGAG
ACAGGCCCAAGATCGTGAAGCTCTTCGTTCGAGAAAAAGGAGAAGCCATCGTTGGAAGAGCTCCAAGAAGCGCAAGGAG
ACAGGCCCAAGATCGTGAAGCTCTTCGTTCGAAAAGGAGAAGCCATCCGGGTTGGAAGAGCTCCAAGAAGCGCAAGGAG
ACAGGCCCAAGATCGTGAAGCTCTTCGTTCGAAAAGGAGAAGCCATCCGGGTTGGAAGAGCTCCAAGAAGCGCAAGGAG
ACAGGCCCAAGATCGTGAAGCTCTTCGTTCGAGGAGAAGCCATCCGGCGGGTTGGAAGAGCTCCAAGAAGCGCAAGGAG
ACAGGCCCAAGATCGTGAAGCTCTTCGTTCGGGCGGTGGAGATACTCGCAGTTGGAAGAGCTCCAAGAAGCGCAAGGAG
ACAGGCCCAAGATCGTGAAGCTCTTCGTTCGGAGAACAACAACGCGGGCGGTTGGAAGAGCTCCAAGAAGCGCAAGGAG
ACAGGCCCAAGATCGTGAAGCTCTTCGTTCGAAAATGGAGCCCCCGCCGCGTTGGAAGAGCTCCAAGAAGCGCAAGGAG
ACAGGCCCAAGATCGTGAAGCTCTTCGTTCGTCCCTCTCTTCGCTTACAAGTTGGAAGAGCTCCAAGAAGCGCAAGGAG
ACAGGCCCAAGATCGTGAAGCTCTTCGTTCGACCGGATCCGCCCTCTCGCGTTGGAAGAGCTCCAAGAAGCGCAAGGAG
ACAGGCCCAAGATCGTGAAGCTCTTCGTTCGGCAGCACTACGCCCTCAAGGTTGGAAGAGCTCCAAGAAGCGCAAGGAG
ACAGGCCCAAGATCGTGAAGCTCTTCGTTCGAAAACGACAGCGATGTGGCGTTGGAAGAGCTCCAAGAAGCGCAAGGAG
ACAGGCCCAAGATCGTGAAGCTCTTCGTTCGGCGTGGGAATCACCGGTGGGTTGGAAGAGCTCCAAGAAGCGCAAGGAG
ACAGGCCCAAGATCGTGAAGCTCTTCGTTCGCCATCAAACAACGCCGCAGGTTGGAAGAGCTCCAAGAAGCGCAAGGAG
ACAGGCCCAAGATCGTGAAGCTCTTCGTTCGGGCCGCGTTGTTTAACATAGTTGGAAGAGCTCCAAGAAGCGCAAGGAG
ACAGGCCCAAGATCGTGAAGCTCTTCGTTCGGGAATTCCCTGGGATCAGTGTTGGAAGAGCTCCAAGAAGCGCAAGGAG
ACAGGCCCAAGATCGTGAAGCTCTTCGTTCGAATATAACAGTCTTATTGCGTTGGAAGAGCTCCAAGAAGCGCAAGGAG
ACAGGCCCAAGATCGTGAAGCTCTTCGTTCGTCCATGGGCAATAGCTGCTGTTGGAAGAGCTCCAAGAAGCGCAAGGAG
ACAGGCCCAAGATCGTGAAGCTCTTCGTTCGGCGCGTAGGTTCTTCGAGCGTTGGAAGAGCTCCAAGAAGCGCAAGGAG
ACAGGCCCAAGATCGTGAAGCTCTTCGTTCGTTGCGAAGGCGTTTCCATGGTTGGAAGAGCTCCAAGAAGCGCAAGGAG
ACAGGCCCAAGATCGTGAAGCTCTTCGTTCGAACTATAACACCAATGTAAGTTGGAAGAGCTCCAAGAAGCGCAAGGAG
ACAGGCCCAAGATCGTGAAGCTCTTCGTTCGAGAAGTCGCCGCTCCCGCAGTTGGAAGAGCTCCAAGAAGCGCAAGGAG
ACAGGCCCAAGATCGTGAAGCTCTTCGTTCGTCGGAGAACGAGAAGACCGGTTGGAAGAGCTCCAAGAAGCGCAAGGAG
ACAGGCCCAAGATCGTGAAGCTCTTCGTTCGGTCGTGGCCCAAAATAATGGTTGGAAGAGCTCCAAGAAGCGCAAGGAG
ACAGGCCCAAGATCGTGAAGCTCTTCGTTCGGCCTCTCAAGAAATCAATGGTTGGAAGAGCTCCAAGAAGCGCAAGGAG
ACAGGCCCAAGATCGTGAAGCTCTTCGTTCGCATCCAGTGAAGAACGTGCGTTGGAAGAGCTCCAAGAAGCGCAAGGAG
ACAGGCCCAAGATCGTGAAGCTCTTCGTTCGGTTGCGTCCGAAGCCACAGGTTGGAAGAGCTCCAAGAAGCGCAAGGAG
ACAGGCCCAAGATCGTGAAGCTCTTCGTTCGTGCTACACCGCCTCCAAAGGTTGGAAGAGCTCCAAGAAGCGCAAGGAG
ACAGGCCCAAGATCGTGAAGCTCTTCGTTCGGAGAAGCTGAACAAGCGCCGTTGGAAGAGCTCCAAGAAGCGCAAGGAG
ACAGGCCCAAGATCGTGAAGCTCTTCGTTCGCCACTGACTCTCTCCGAGAGTTGGAAGAGCTCCAAGAAGCGCAAGGAG
ACAGGCCCAAGATCGTGAAGCTCTTCGTTCGCTGGACGATCCCGCAAACCGTTGGAAGAGCTCCAAGAAGCGCAAGGAG
ACAGGCCCAAGATCGTGAAGCTCTTCGTTCGACCTGGTCCTGCTGGCCCTGTTGGAAGAGCTCCAAGAAGCGCAAGGAG
ACAGGCCCAAGATCGTGAAGCTCTTCGTTCGCTGCCGGAGCATGGCGCTCGTTGGAAGAGCTCCAAGAAGCGCAAGGAG
ACAGGCCCAAGATCGTGAAGCTCTTCGTTCGTCAACAACAATAATCCGGAGTTGGAAGAGCTCCAAGAAGCGCAAGGAG
ACAGGCCCAAGATCGTGAAGCTCTTCGTTCGAAGGAGGCACCGGCGTCGAGTTGGAAGAGCTCCAAGAAGCGCAAGGAG
ACAGGCCCAAGATCGTGAAGCTCTTCGTTCGGTGGTGGTGCCGCTGGTCCGTTGGAAGAGCTCCAAGAAGCGCAAGGAG
ACAGGCCCAAGATCGTGAAGCTCTTCGTTCGAGGTTTAGGCGATGTAATCGTTGGAAGAGCTCCAAGAAGCGCAAGGAG
ACAGGCCCAAGATCGTGAAGCTCTTCGTTCGTATACTAATGAACGCCTTTGTTGGAAGAGCTCCAAGAAGCGCAAGGAG
ACAGGCCCAAGATCGTGAAGCTCTTCGTTCGGCCTAAACCTTTCCCTGTAGTTGGAAGAGCTCCAAGAAGCGCAAGGAG
ACAGGCCCAAGATCGTGAAGCTCTTCGTTCGCAAATAACTTTGTTCCCAAGTTGGAAGAGCTCCAAGAAGCGCAAGGAG
ACAGGCCCAAGATCGTGAAGCTCTTCGTTCGTGTAAGGAGTTGCACTTAGGTTGGAAGAGCTCCAAGAAGCGCAAGGAG
ACAGGCCCAAGATCGTGAAGCTCTTCGTTCGCTACACTGATGAGCGACTGGTTGGAAGAGCTCCAAGAAGCGCAAGGAG
ACAGGCCCAAGATCGTGAAGCTCTTCGTTCGAAATATAAACAAAGGGAAGGTTGGAAGAGCTCCAAGAAGCGCAAGGAG
ACAGGCCCAAGATCGTGAAGCTCTTCGTTCGAGGATGCGAGCTCTGTCCAGTTGGAAGAGCTCCAAGAAGCGCAAGGAG
ACAGGCCCAAGATCGTGAAGCTCTTCGTTCGGGACAGAGCTCGCATCCTAGTTGGAAGAGCTCCAAGAAGCGCAAGGAG
ACAGGCCCAAGATCGTGAAGCTCTTCGTTCGAGACACAATTCCTTACATTGTTGGAAGAGCTCCAAGAAGCGCAAGGAG
ACAGGCCCAAGATCGTGAAGCTCTTCGTTCGCTATGCTAACGAACGCCTAGTTGGAAGAGCTCCAAGAAGCGCAAGGAG
ACAGGCCCAAGATCGTGAAGCTCTTCGTTCGATTTCCTGCTGTTAGTTCTGTTGGAAGAGCTCCAAGAAGCGCAAGGAG
ACAGGCCCAAGATCGTGAAGCTCTTCGTTCGTAAGTCGCTTTCTTTTTAAGTTGGAAGAGCTCCAAGAAGCGCAAGGAG
ACAGGCCCAAGATCGTGAAGCTCTTCGTTCGTAGCATAGTCAAGATGACAGTTGGAAGAGCTCCAAGAAGCGCAAGGAG
ACAGGCCCAAGATCGTGAAGCTCTTCGTTCGTGGGAACACAGTTACTTGAGTTGGAAGAGCTCCAAGAAGCGCAAGGAG
ACAGGCCCAAGATCGTGAAGCTCTTCGTTCGAAATGTGCAGAGTTGCGTTGTTGGAAGAGCTCCAAGAAGCGCAAGGAG
ACAGGCCCAAGATCGTGAAGCTCTTCGTTCGGTTTCGACTGTATCGGATAGTTGGAAGAGCTCCAAGAAGCGCAAGGAG
ACAGGCCCAAGATCGTGAAGCTCTTCGTTCGCAGCATAAAAAAAGTGAGTGTTGGAAGAGCTCCAAGAAGCGCAAGGAG
ACAGGCCCAAGATCGTGAAGCTCTTCGTTCGAGTAGGGCACAGTGCACGGGTTGGAAGAGCTCCAAGAAGCGCAAGGAG
ACAGGCCCAAGATCGTGAAGCTCTTCGTTCGTCGATGTAGCCCTTTCCATGTTGGAAGAGCTCCAAGAAGCGCAAGGAG
ACAGGCCCAAGATCGTGAAGCTCTTCGTTCGCGTGCAGGGCGTCAACTTCGTTGGAAGAGCTCCAAGAAGCGCAAGGAG
ACAGGCCCAAGATCGTGAAGCTCTTCGTTCGCTGCGAAAGGCCAAGACACGTTGGAAGAGCTCCAAGAAGCGCAAGGAG
ACAGGCCCAAGATCGTGAAGCTCTTCGTTCGCTGGTGCATGAACTCCAGCGTTGGAAGAGCTCCAAGAAGCGCAAGGAG
ACAGGCCCAAGATCGTGAAGCTCTTCGTTCGCCGTGAAGGGTTACATCGAGTTGGAAGAGCTCCAAGAAGCGCAAGGAG
ACAGGCCCAAGATCGTGAAGCTCTTCGTTCGGCCGAGATGGATGTGATGAGTTGGAAGAGCTCCAAGAAGCGCAAGGAG
ACAGGCCCAAGATCGTGAAGCTCTTCGTTCGGACAGAGTTCTGGCCACCAGTTGGAAGAGCTCCAAGAAGCGCAAGGAG
ACAGGCCCAAGATCGTGAAGCTCTTCGTTCGAGAGTTCTGGCCACCAAGGGTTGGAAGAGCTCCAAGAAGCGCAAGGAG
ACAGGCCCAAGATCGTGAAGCTCTTCGTTCGAGAGTTCTGGCCACCAAGGGTTGGAAGAGCTCCAAGAAGCGCAAGGAG
ACAGGCCCAAGATCGTGAAGCTCTTCGTTCGGCCACCAAGGAGGCGCTAGGTTGGAAGAGCTCCAAGAAGCGCAAGGAG
ACAGGCCCAAGATCGTGAAGCTCTTCGTTCGACCAAGGAGGCGCTAGTGGGTTGGAAGAGCTCCAAGAAGCGCAAGGAG
ACAGGCCCAAGATCGTGAAGCTCTTCGTTCGGACAGAGTTCTGGCCACCAGTTGGAAGAGCTCCAAGAAGCGCAAGGAG
ACAGGCCCAAGATCGTGAAGCTCTTCGTTCGAGAGTTCTGGCCACCAAGGGTTGGAAGAGCTCCAAGAAGCGCAAGGAG
ACAGGCCCAAGATCGTGAAGCTCTTCGTTCGGCCACCAAGGAGGCGCTAGGTTGGAAGAGCTCCAAGAAGCGCAAGGAG
ACAGGCCCAAGATCGTGAAGCTCTTCGTTCGGCCACCAAGGAGGCGCTAGGTTGGAAGAGCTCCAAGAAGCGCAAGGAG
ACAGGCCCAAGATCGTGAAGCTCTTCGTTCGACCAAGGAGGCGCTAGTGGGTTGGAAGAGCTCCAAGAAGCGCAAGGAG
ACAGGCCCAAGATCGTGAAGCTCTTCGTTCGGGTGGTGCGGGTGATGCCGGTTGGAAGAGCTCCAAGAAGCGCAAGGAG
ACAGGCCCAAGATCGTGAAGCTCTTCGTTCGCACACGTTCAACTCCTGGTGTTGGAAGAGCTCCAAGAAGCGCAAGGAG
ACAGGCCCAAGATCGTGAAGCTCTTCGTTCGCAGGTTGCCGAGAAGCTCCGTTGGAAGAGCTCCAAGAAGCGCAAGGAG
ACAGGCCCAAGATCGTGAAGCTCTTCGTTCGCATCCCACCCAGCCCTCGTGTTGGAAGAGCTCCAAGAAGCGCAAGGAG
ACAGGCCCAAGATCGTGAAGCTCTTCGTTCGTGCGCCGAGAACTTCGTCAGTTGGAAGAGCTCCAAGAAGCGCAAGGAG
ACAGGCCCAAGATCGTGAAGCTCTTCGTTCGGATTGCGGAGGAATTGCACGTTGGAAGAGCTCCAAGAAGCGCAAGGAG
ACAGGCCCAAGATCGTGAAGCTCTTCGTTCGTTGGTCATGAGAACCTTGCGTTGGAAGAGCTCCAAGAAGCGCAAGGAG
ACAGGCCCAAGATCGTGAAGCTCTTCGTTCGCTGGCCATTTTACAGAGTAGTTGGAAGAGCTCCAAGAAGCGCAAGGAG
ACAGGCCCAAGATCGTGAAGCTCTTCGTTCGGAGTACCCAAATATTTTTCGTTGGAAGAGCTCCAAGAAGCGCAAGGAG
ACAGGCCCAAGATCGTGAAGCTCTTCGTTCGCTACGACGTGACCATGGCAGTTGGAAGAGCTCCAAGAAGCGCAAGGAG
ACAGGCCCAAGATCGTGAAGCTCTTCGTTCGATCCGGCAGGCGTACATCCGTTGGAAGAGCTCCAAGAAGCGCAAGGAG
ACAGGCCCAAGATCGTGAAGCTCTTCGTTCGGTGCCGCAGCGCTCGCCGCGTTGGAAGAGCTCCAAGAAGCGCAAGGAG
ACAGGCCCAAGATCGTGAAGCTCTTCGTTCGGAACCTCTGCGTCAGACATGTTGGAAGAGCTCCAAGAAGCGCAAGGAG
ACAGGCCCAAGATCGTGAAGCTCTTCGTTCGGGCCAGGATGTACGCCTGCGTTGGAAGAGCTCCAAGAAGCGCAAGGAG
ACAGGCCCAAGATCGTGAAGCTCTTCGTTCGGCGGCGAGCGCTGCGGCACGTTGGAAGAGCTCCAAGAAGCGCAAGGAG
ACAGGCCCAAGATCGTGAAGCTCTTCGTTCGATGAGAAGCCCGCCGAAAAGTTGGAAGAGCTCCAAGAAGCGCAAGGAG
ACAGGCCCAAGATCGTGAAGCTCTTCGTTCGGCGACCGAGCAGGAGAAACGTTGGAAGAGCTCCAAGAAGCGCAAGGAG
ACAGGCCCAAGATCGTGAAGCTCTTCGTTCGAACGGAGAAACCGAAAAGGGTTGGAAGAGCTCCAAGAAGCGCAAGGAG
ACAGGCCCAAGATCGTGAAGCTCTTCGTTCGCCAGCACCTTCCACAGTTGGTTGGAAGAGCTCCAAGAAGCGCAAGGAG
ACAGGCCCAAGATCGTGAAGCTCTTCGTTCGAGCCAGCCAGAGCCCGAAGGTTGGAAGAGCTCCAAGAAGCGCAAGGAG
ACAGGCCCAAGATCGTGAAGCTCTTCGTTCGGAAGCCAAGCTAGCGCACCGTTGGAAGAGCTCCAAGAAGCGCAAGGAG
ACAGGCCCAAGATCGTGAAGCTCTTCGTTCGTGCTGGTGGATCGTGCCCCGTTGGAAGAGCTCCAAGAAGCGCAAGGAG
ACAGGCCCAAGATCGTGAAGCTCTTCGTTCGTCCGCCGGCGCAGCGCTGAGTTGGAAGAGCTCCAAGAAGCGCAAGGAG
ACAGGCCCAAGATCGTGAAGCTCTTCGTTCGTCTCGGGCGGAGCGCCCAGGTTGGAAGAGCTCCAAGAAGCGCAAGGAG
ACAGGCCCAAGATCGTGAAGCTCTTCGTTCGGGCACCAATAGCCCCGTTTGTTGGAAGAGCTCCAAGAAGCGCAAGGAG
ACAGGCCCAAGATCGTGAAGCTCTTCGTTCGCGCCCGATATCCTCTACACGTTGGAAGAGCTCCAAGAAGCGCAAGGAG
ACAGGCCCAAGATCGTGAAGCTCTTCGTTCGTGGGAACGCAGCAGGGCACGTTGGAAGAGCTCCAAGAAGCGCAAGGAG
ACAGGCCCAAGATCGTGAAGCTCTTCGTTCGACAGCTGCTGCGAAGTTCTGTTGGAAGAGCTCCAAGAAGCGCAAGGAG
ACAGGCCCAAGATCGTGAAGCTCTTCGTTCGGTCTGTGGCTGCGGGAGGGGTTGGAAGAGCTCCAAGAAGCGCAAGGAG
ACAGGCCCAAGATCGTGAAGCTCTTCGTTCGGAGTGGCACAAGAGCAAGTGTTGGAAGAGCTCCAAGAAGCGCAAGGAG
ACAGGCCCAAGATCGTGAAGCTCTTCGTTCGGTGGTGGTCATGGACTGGCGTTGGAAGAGCTCCAAGAAGCGCAAGGAG
ACAGGCCCAAGATCGTGAAGCTCTTCGTTCGACTTCCAGCACGCCAGCGAGTTGGAAGAGCTCCAAGAAGCGCAAGGAG
ACAGGCCCAAGATCGTGAAGCTCTTCGTTCGCAGGAGGCGGGGTGATCCAGTTGGAAGAGCTCCAAGAAGCGCAAGGAG
ACAGGCCCAAGATCGTGAAGCTCTTCGTTCGGCTAGCGAGGCTGTGTTGGGTTGGAAGAGCTCCAAGAAGCGCAAGGAG
ACAGGCCCAAGATCGTGAAGCTCTTCGTTCGAGCTTGTTCCCTGGCAGCTGTTGGAAGAGCTCCAAGAAGCGCAAGGAG
ACAGGCCCAAGATCGTGAAGCTCTTCGTTCGTCTCAGCCTGATGCCACATGTTGGAAGAGCTCCAAGAAGCGCAAGGAG
ACAGGCCCAAGATCGTGAAGCTCTTCGTTCGAATGAAACCAATCAGCAACGTTGGAAGAGCTCCAAGAAGCGCAAGGAG
ACAGGCCCAAGATCGTGAAGCTCTTCGTTCGATTTACGATCAGGCTGTATGTTGGAAGAGCTCCAAGAAGCGCAAGGAG
ACAGGCCCAAGATCGTGAAGCTCTTCGTTCGAGTTGTTGAATGAACTGCGGTTGGAAGAGCTCCAAGAAGCGCAAGGAG
ACAGGCCCAAGATCGTGAAGCTCTTCGTTCGAATGATTTGGTGGCTCTCCGTTGGAAGAGCTCCAAGAAGCGCAAGGAG
ACAGGCCCAAGATCGTGAAGCTCTTCGTTCGCTGCCCACCCCGCAGCCCGGTTGGAAGAGCTCCAAGAAGCGCAAGGAG
ACAGGCCCAAGATCGTGAAGCTCTTCGTTCGATTCGGGGTGTATCCATTGGTTGGAAGAGCTCCAAGAAGCGCAAGGAG
ACAGGCCCAAGATCGTGAAGCTCTTCGTTCGACTCCGGCCCAGCTTCGAGGTTGGAAGAGCTCCAAGAAGCGCAAGGAG
ACAGGCCCAAGATCGTGAAGCTCTTCGTTCGGGGATCGCGATCAGCGCTAGTTGGAAGAGCTCCAAGAAGCGCAAGGAG
ACAGGCCCAAGATCGTGAAGCTCTTCGTTCGCACCTTACTCCGATGCAGGGTTGGAAGAGCTCCAAGAAGCGCAAGGAG
ACAGGCCCAAGATCGTGAAGCTCTTCGTTCGTTGGCGGTAACCCAAGCGCGTTGGAAGAGCTCCAAGAAGCGCAAGGAG
ACAGGCCCAAGATCGTGAAGCTCTTCGTTCGAAGGAGGAGATACAGGCCAGTTGGAAGAGCTCCAAGAAGCGCAAGGAG
ACAGGCCCAAGATCGTGAAGCTCTTCGTTCGTATCTGGAGAATCTGAACAGTTGGAAGAGCTCCAAGAAGCGCAAGGAG
ACAGGCCCAAGATCGTGAAGCTCTTCGTTCGCTGGCCAAGCGAACCAACGGTTGGAAGAGCTCCAAGAAGCGCAAGGAG
ACAGGCCCAAGATCGTGAAGCTCTTCGTTCGCCGAAGCTGCCTGGGCCTAGTTGGAAGAGCTCCAAGAAGCGCAAGGAG
ACAGGCCCAAGATCGTGAAGCTCTTCGTTCGCATCGCCAATGATCCAGTGGTTGGAAGAGCTCCAAGAAGCGCAAGGAG
ACAGGCCCAAGATCGTGAAGCTCTTCGTTCGGATTGCGGCGGCATTCTTCGTTGGAAGAGCTCCAAGAAGCGCAAGGAG
ACAGGCCCAAGATCGTGAAGCTCTTCGTTCGCCTGCTGATCTCTTCCCTGGTTGGAAGAGCTCCAAGAAGCGCAAGGAG
ACAGGCCCAAGATCGTGAAGCTCTTCGTTCGATTCCGCTGAAGGAGTTCCGTTGGAAGAGCTCCAAGAAGCGCAAGGAG
ACAGGCCCAAGATCGTGAAGCTCTTCGTTCGGTCTTCTCGGTGTGCTTCCGTTGGAAGAGCTCCAAGAAGCGCAAGGAG
ACAGGCCCAAGATCGTGAAGCTCTTCGTTCGCTGCTTATCGCACACACTCGTTGGAAGAGCTCCAAGAAGCGCAAGGAG
ACAGGCCCAAGATCGTGAAGCTCTTCGTTCGAAATCCGCGGATCTTTGAGGTTGGAAGAGCTCCAAGAAGCGCAAGGAG
ACAGGCCCAAGATCGTGAAGCTCTTCGTTCGAAAGTGCTAAGTTCAATTAGTTGGAAGAGCTCCAAGAAGCGCAAGGAG
ACAGGCCCAAGATCGTGAAGCTCTTCGTTCGCTCTACAAATATCAATACAGTTGGAAGAGCTCCAAGAAGCGCAAGGAG
ACAGGCCCAAGATCGTGAAGCTCTTCGTTCGCTGTGCGCACCGAGTTCGCGTTGGAAGAGCTCCAAGAAGCGCAAGGAG
ACAGGCCCAAGATCGTGAAGCTCTTCGTTCGAGGACGGTGCACTCCTCGAGTTGGAAGAGCTCCAAGAAGCGCAAGGAG
ACAGGCCCAAGATCGTGAAGCTCTTCGTTCGGACCAAAACGGACAGAGCAGTTGGAAGAGCTCCAAGAAGCGCAAGGAG
ACAGGCCCAAGATCGTGAAGCTCTTCGTTCGACCAAGCACGCTGCCATTTGTTGGAAGAGCTCCAAGAAGCGCAAGGAG
ACAGGCCCAAGATCGTGAAGCTCTTCGTTCGGCACTCCTCGATGGCTCCGGTTGGAAGAGCTCCAAGAAGCGCAAGGAG
ACAGGCCCAAGATCGTGAAGCTCTTCGTTCGCCTTCGGGACCAAAACGGAGTTGGAAGAGCTCCAAGAAGCGCAAGGAG
ACAGGCCCAAGATCGTGAAGCTCTTCGTTCGGTCAAATACCGTAATGCCCGTTGGAAGAGCTCCAAGAAGCGCAAGGAG
ACAGGCCCAAGATCGTGAAGCTCTTCGTTCGCCGATTATTGATTTCCAGCGTTGGAAGAGCTCCAAGAAGCGCAAGGAG
ACAGGCCCAAGATCGTGAAGCTCTTCGTTCGTACGAATAGCAGACTTCGAGTTGGAAGAGCTCCAAGAAGCGCAAGGAG
ACAGGCCCAAGATCGTGAAGCTCTTCGTTCGATCACATTTCCAATGTGAAGTTGGAAGAGCTCCAAGAAGCGCAAGGAG
ACAGGCCCAAGATCGTGAAGCTCTTCGTTCGTTCGTATGTCTATCGATTCGTTGGAAGAGCTCCAAGAAGCGCAAGGAG
ACAGGCCCAAGATCGTGAAGCTCTTCGTTCGCTGCAGGACTTCCCCTCGCGTTGGAAGAGCTCCAAGAAGCGCAAGGAG
ACAGGCCCAAGATCGTGAAGCTCTTCGTTCGGTGGAGCGGCACAACAAGCGTTGGAAGAGCTCCAAGAAGCGCAAGGAG
ACAGGCCCAAGATCGTGAAGCTCTTCGTTCGGTGGAGATCTGTTCCAGCAGTTGGAAGAGCTCCAAGAAGCGCAAGGAG
ACAGGCCCAAGATCGTGAAGCTCTTCGTTCGTCGTTGCGCGACACGACGAGTTGGAAGAGCTCCAAGAAGCGCAAGGAG
ACAGGCCCAAGATCGTGAAGCTCTTCGTTCGATCGAGCCGTCCATTAACTGTTGGAAGAGCTCCAAGAAGCGCAAGGAG
ACAGGCCCAAGATCGTGAAGCTCTTCGTTCGGTACAATGAGGACAACTTCGTTGGAAGAGCTCCAAGAAGCGCAAGGAG
ACAGGCCCAAGATCGTGAAGCTCTTCGTTCGGATGATGGGGTGGAGAGCGGTTGGAAGAGCTCCAAGAAGCGCAAGGAG
ACAGGCCCAAGATCGTGAAGCTCTTCGTTCGATTACGACGCTGCTGACGCGTTGGAAGAGCTCCAAGAAGCGCAAGGAG
ACAGGCCCAAGATCGTGAAGCTCTTCGTTCGGCGTTGCTGGACGTGTTTTGTTGGAAGAGCTCCAAGAAGCGCAAGGAG
ACAGGCCCAAGATCGTGAAGCTCTTCGTTCGCTGGTCCACATCGATCTTGGTTGGAAGAGCTCCAAGAAGCGCAAGGAG
ACAGGCCCAAGATCGTGAAGCTCTTCGTTCGAATTTCCGATATGGGCGCGGTTGGAAGAGCTCCAAGAAGCGCAAGGAG
ACAGGCCCAAGATCGTGAAGCTCTTCGTTCGATCGGTCTGCGGTTCCAGAGTTGGAAGAGCTCCAAGAAGCGCAAGGAG
ACAGGCCCAAGATCGTGAAGCTCTTCGTTCGCTGACCCTGGTCTCGCAGCGTTGGAAGAGCTCCAAGAAGCGCAAGGAG
ACAGGCCCAAGATCGTGAAGCTCTTCGTTCGATCCAGTTGACCAAGATGCGTTGGAAGAGCTCCAAGAAGCGCAAGGAG
ACAGGCCCAAGATCGTGAAGCTCTTCGTTCGCAGATGCCACCAAGCTCGCGTTGGAAGAGCTCCAAGAAGCGCAAGGAG
ACAGGCCCAAGATCGTGAAGCTCTTCGTTCGCCGCACGAGCTGCACTCCAGTTGGAAGAGCTCCAAGAAGCGCAAGGAG
ACAGGCCCAAGATCGTGAAGCTCTTCGTTCGTTGAGCTGCAATCTGTACAGTTGGAAGAGCTCCAAGAAGCGCAAGGAG
ACAGGCCCAAGATCGTGAAGCTCTTCGTTCGCCGGGAGCTACTCCGCCTTGTTGGAAGAGCTCCAAGAAGCGCAAGGAG
ACAGGCCCAAGATCGTGAAGCTCTTCGTTCGGGCGCGGTAGAAGTCGTCGGTTGGAAGAGCTCCAAGAAGCGCAAGGAG
ACAGGCCCAAGATCGTGAAGCTCTTCGTTCGGTGCAGTTCTTCCAGGTTCGTTGGAAGAGCTCCAAGAAGCGCAAGGAG
ACAGGCCCAAGATCGTGAAGCTCTTCGTTCGGGCATGGTTGTTACTGCCCGTTGGAAGAGCTCCAAGAAGCGCAAGGAG
ACAGGCCCAAGATCGTGAAGCTCTTCGTTCGCCAAGGTGGCCAACAACAGGTTGGAAGAGCTCCAAGAAGCGCAAGGAG
ACAGGCCCAAGATCGTGAAGCTCTTCGTTCGAGTCCGAATGGCCAGAAGAGTTGGAAGAGCTCCAAGAAGCGCAAGGAG
ACAGGCCCAAGATCGTGAAGCTCTTCGTTCGCTTGTCCCATCTGCCCCAAGTTGGAAGAGCTCCAAGAAGCGCAAGGAG
ACAGGCCCAAGATCGTGAAGCTCTTCGTTCGTGACTATCGGTAACTGAGTGTTGGAAGAGCTCCAAGAAGCGCAAGGAG
ACAGGCCCAAGATCGTGAAGCTCTTCGTTCGAGCGTCTTCGAGGCGTACTGTTGGAAGAGCTCCAAGAAGCGCAAGGAG
ACAGGCCCAAGATCGTGAAGCTCTTCGTTCGGCGTCCTCGCTAGTGCAGTGTTGGAAGAGCTCCAAGAAGCGCAAGGAG
ACAGGCCCAAGATCGTGAAGCTCTTCGTTCGGCGGTGGGCAGCGGAGAGCGTTGGAAGAGCTCCAAGAAGCGCAAGGAG
ACAGGCCCAAGATCGTGAAGCTCTTCGTTCGCCGAAGAAACACCGACGTCGTTGGAAGAGCTCCAAGAAGCGCAAGGAG
ACAGGCCCAAGATCGTGAAGCTCTTCGTTCGAAGAAGTACAACGCCATACGTTGGAAGAGCTCCAAGAAGCGCAAGGAG
ACAGGCCCAAGATCGTGAAGCTCTTCGTTCGCCAATATGTTTAGCCCATCGTTGGAAGAGCTCCAAGAAGCGCAAGGAG
ACAGGCCCAAGATCGTGAAGCTCTTCGTTCGAAGGCCGCCGGCCAAAGGGGTTGGAAGAGCTCCAAGAAGCGCAAGGAG
ACAGGCCCAAGATCGTGAAGCTCTTCGTTCGGCCTAACTGCCCACGACGAGTTGGAAGAGCTCCAAGAAGCGCAAGGAG
ACAGGCCCAAGATCGTGAAGCTCTTCGTTCGAGGAAGGATCAGCGGCATCGTTGGAAGAGCTCCAAGAAGCGCAAGGAG
ACAGGCCCAAGATCGTGAAGCTCTTCGTTCGAAGGATAATCAGAGCGAACGTTGGAAGAGCTCCAAGAAGCGCAAGGAG
ACAGGCCCAAGATCGTGAAGCTCTTCGTTCGGTGGCCGTGGAGAAGGTGGGTTGGAAGAGCTCCAAGAAGCGCAAGGAG
ACAGGCCCAAGATCGTGAAGCTCTTCGTTCGGATGATGTGTCTGCTGTCAGTTGGAAGAGCTCCAAGAAGCGCAAGGAG
ACAGGCCCAAGATCGTGAAGCTCTTCGTTCGAAGGCGAAGGCGGCCGCCGGTTGGAAGAGCTCCAAGAAGCGCAAGGAG
ACAGGCCCAAGATCGTGAAGCTCTTCGTTCGGCCGATGCCGCCGGCGACGGTTGGAAGAGCTCCAAGAAGCGCAAGGAG
ACAGGCCCAAGATCGTGAAGCTCTTCGTTCGACAACGGTACGTCAAAGGAGTTGGAAGAGCTCCAAGAAGCGCAAGGAG
ACAGGCCCAAGATCGTGAAGCTCTTCGTTCGGAGCCAATGGGCAACAAGTGTTGGAAGAGCTCCAAGAAGCGCAAGGAG
ACAGGCCCAAGATCGTGAAGCTCTTCGTTCGACGGAACTGGCCGGAATTGGTTGGAAGAGCTCCAAGAAGCGCAAGGAG
ACAGGCCCAAGATCGTGAAGCTCTTCGTTCGACCCTCGGTGGACGCTTGAGTTGGAAGAGCTCCAAGAAGCGCAAGGAG
ACAGGCCCAAGATCGTGAAGCTCTTCGTTCGTCACCGACTTGTTGCCCATGTTGGAAGAGCTCCAAGAAGCGCAAGGAG
ACAGGCCCAAGATCGTGAAGCTCTTCGTTCGCCGAGGGTTTCCCCAATTCGTTGGAAGAGCTCCAAGAAGCGCAAGGAG
ACAGGCCCAAGATCGTGAAGCTCTTCGTTCGCCGTCGACGCTCCTACGAGGTTGGAAGAGCTCCAAGAAGCGCAAGGAG
ACAGGCCCAAGATCGTGAAGCTCTTCGTTCGCTGTGCAACGCACTCCTGCGTTGGAAGAGCTCCAAGAAGCGCAAGGAG
ACAGGCCCAAGATCGTGAAGCTCTTCGTTCGGGTGGTGAACAGTTGGACAGTTGGAAGAGCTCCAAGAAGCGCAAGGAG
ACAGGCCCAAGATCGTGAAGCTCTTCGTTCGAGGCGGAGCACAGCAGATTGTTGGAAGAGCTCCAAGAAGCGCAAGGAG
ACAGGCCCAAGATCGTGAAGCTCTTCGTTCGTTTGCAACGCATTGGCCCTGTTGGAAGAGCTCCAAGAAGCGCAAGGAG
ACAGGCCCAAGATCGTGAAGCTCTTCGTTCGAGCTTTGTGGCCAGCCATCGTTGGAAGAGCTCCAAGAAGCGCAAGGAG
ACAGGCCCAAGATCGTGAAGCTCTTCGTTCGGTCGACGAGATCATCAAGCGTTGGAAGAGCTCCAAGAAGCGCAAGGAG
ACAGGCCCAAGATCGTGAAGCTCTTCGTTCGCGAGGAGCGATTGGTGCCCGTTGGAAGAGCTCCAAGAAGCGCAAGGAG
ACAGGCCCAAGATCGTGAAGCTCTTCGTTCGGCTCTTTGACTTCCAGCTGGTTGGAAGAGCTCCAAGAAGCGCAAGGAG
ACAGGCCCAAGATCGTGAAGCTCTTCGTTCGCAAGCTGCGCGAGCTGCTGGTTGGAAGAGCTCCAAGAAGCGCAAGGAG
ACAGGCCCAAGATCGTGAAGCTCTTCGTTCGCCAGCGCAGGCAGCGTCAGGTTGGAAGAGCTCCAAGAAGCGCAAGGAG
ACAGGCCCAAGATCGTGAAGCTCTTCGTTCGCGGCGAACAACAGTTCACCGTTGGAAGAGCTCCAAGAAGCGCAAGGAG
ACAGGCCCAAGATCGTGAAGCTCTTCGTTCGGTGCACCGACCGCTGCAAAGTTGGAAGAGCTCCAAGAAGCGCAAGGAG
ACAGGCCCAAGATCGTGAAGCTCTTCGTTCGAATGCGGAGGAGGCGCTGAGTTGGAAGAGCTCCAAGAAGCGCAAGGAG
ACAGGCCCAAGATCGTGAAGCTCTTCGTTCGCAACGAATACACTCATCCGGTTGGAAGAGCTCCAAGAAGCGCAAGGAG
ACAGGCCCAAGATCGTGAAGCTCTTCGTTCGGTGAGTGCCAGAAGAATCGGTTGGAAGAGCTCCAAGAAGCGCAAGGAG
ACAGGCCCAAGATCGTGAAGCTCTTCGTTCGCGCAGCTTTACGGGATGTCGTTGGAAGAGCTCCAAGAAGCGCAAGGAG
ACAGGCCCAAGATCGTGAAGCTCTTCGTTCGTCGAGTTCCCCACGCGGTGGTTGGAAGAGCTCCAAGAAGCGCAAGGAG
ACAGGCCCAAGATCGTGAAGCTCTTCGTTCGAAATGCTTCTACGATATCGGTTGGAAGAGCTCCAAGAAGCGCAAGGAG
ACAGGCCCAAGATCGTGAAGCTCTTCGTTCGCAGTCTGTACTCGGTGAAAGTTGGAAGAGCTCCAAGAAGCGCAAGGAG
ACAGGCCCAAGATCGTGAAGCTCTTCGTTCGAGCACCCGTCACATGCAAAGTTGGAAGAGCTCCAAGAAGCGCAAGGAG
ACAGGCCCAAGATCGTGAAGCTCTTCGTTCGAATCGGTGGAGGACGGAAAGTTGGAAGAGCTCCAAGAAGCGCAAGGAG
ACAGGCCCAAGATCGTGAAGCTCTTCGTTCGGATCCCATGGTTCCCAAAGGTTGGAAGAGCTCCAAGAAGCGCAAGGAG
ACAGGCCCAAGATCGTGAAGCTCTTCGTTCGTGCATCTGCTGGATATCCGGTTGGAAGAGCTCCAAGAAGCGCAAGGAG
ACAGGCCCAAGATCGTGAAGCTCTTCGTTCGTGTGACGGGTGCTTGCCCCGTTGGAAGAGCTCCAAGAAGCGCAAGGAG
ACAGGCCCAAGATCGTGAAGCTCTTCGTTCGACTCCAGGAGCGAGAAAATGTTGGAAGAGCTCCAAGAAGCGCAAGGAG
ACAGGCCCAAGATCGTGAAGCTCTTCGTTCGGGCTACGAGTTTGCAGATCGTTGGAAGAGCTCCAAGAAGCGCAAGGAG
ACAGGCCCAAGATCGTGAAGCTCTTCGTTCGGCAGCTGGTGCTGGGTGAAGTTGGAAGAGCTCCAAGAAGCGCAAGGAG
ACAGGCCCAAGATCGTGAAGCTCTTCGTTCGGTGGTGCTCGGTTTTATGGGTTGGAAGAGCTCCAAGAAGCGCAAGGAG
ACAGGCCCAAGATCGTGAAGCTCTTCGTTCGATTCATTCGCAGCTGTTGGGTTGGAAGAGCTCCAAGAAGCGCAAGGAG
ACAGGCCCAAGATCGTGAAGCTCTTCGTTCGTGGAGCAGCAAAATAAAGAGTTGGAAGAGCTCCAAGAAGCGCAAGGAG
ACAGGCCCAAGATCGTGAAGCTCTTCGTTCGAAGCACATTATGCGCCACGGTTGGAAGAGCTCCAAGAAGCGCAAGGAG
ACAGGCCCAAGATCGTGAAGCTCTTCGTTCGCTCGGGTGCAAGTTCGATCGTTGGAAGAGCTCCAAGAAGCGCAAGGAG
ACAGGCCCAAGATCGTGAAGCTCTTCGTTCGGTCACTGTACTCGGTCAAGGTTGGAAGAGCTCCAAGAAGCGCAAGGAG
ACAGGCCCAAGATCGTGAAGCTCTTCGTTCGGTTCTACCGCTATGTGCCCGTTGGAAGAGCTCCAAGAAGCGCAAGGAG
ACAGGCCCAAGATCGTGAAGCTCTTCGTTCGTCATTTTCTACTATTTCTAGTTGGAAGAGCTCCAAGAAGCGCAAGGAG
ACAGGCCCAAGATCGTGAAGCTCTTCGTTCGTGACGTTGGCACTCTTCGCGTTGGAAGAGCTCCAAGAAGCGCAAGGAG
ACAGGCCCAAGATCGTGAAGCTCTTCGTTCGCGCCCACGCCGCGGGACTTGTTGGAAGAGCTCCAAGAAGCGCAAGGAG
ACAGGCCCAAGATCGTGAAGCTCTTCGTTCGAAAATGAAGCACAACAGGAGTTGGAAGAGCTCCAAGAAGCGCAAGGAG
ACAGGCCCAAGATCGTGAAGCTCTTCGTTCGATGGTAGAGAAGCAGGTCCGTTGGAAGAGCTCCAAGAAGCGCAAGGAG
ACAGGCCCAAGATCGTGAAGCTCTTCGTTCGAAGTGCGTCGATCTCCATCGTTGGAAGAGCTCCAAGAAGCGCAAGGAG
ACAGGCCCAAGATCGTGAAGCTCTTCGTTCGTGTTGTGCGCCCTATACAAGTTGGAAGAGCTCCAAGAAGCGCAAGGAG
ACAGGCCCAAGATCGTGAAGCTCTTCGTTCGAACTATGAGAACCAGCAAAGTTGGAAGAGCTCCAAGAAGCGCAAGGAG
ACAGGCCCAAGATCGTGAAGCTCTTCGTTCGGTGCGCTCCGCCCGTTTCGGTTGGAAGAGCTCCAAGAAGCGCAAGGAG
ACAGGCCCAAGATCGTGAAGCTCTTCGTTCGGCAAGAACTGGATCCTCACGTTGGAAGAGCTCCAAGAAGCGCAAGGAG
ACAGGCCCAAGATCGTGAAGCTCTTCGTTCGCACGGGCTCCGTATCAGTGGTTGGAAGAGCTCCAAGAAGCGCAAGGAG
ACAGGCCCAAGATCGTGAAGCTCTTCGTTCGAGCAGATTCTTGGCGTGCTGTTGGAAGAGCTCCAAGAAGCGCAAGGAG
ACAGGCCCAAGATCGTGAAGCTCTTCGTTCGAATCTCCTGCCAGCTCGCAGTTGGAAGAGCTCCAAGAAGCGCAAGGAG
ACAGGCCCAAGATCGTGAAGCTCTTCGTTCGTTGTGTTCTTCGCCGTCTGGTTGGAAGAGCTCCAAGAAGCGCAAGGAG
ACAGGCCCAAGATCGTGAAGCTCTTCGTTCGGTGCTAAACTCATTGCATCGTTGGAAGAGCTCCAAGAAGCGCAAGGAG
ACAGGCCCAAGATCGTGAAGCTCTTCGTTCGGCGGTGGTGGTGATGCGGAGTTGGAAGAGCTCCAAGAAGCGCAAGGAG
ACAGGCCCAAGATCGTGAAGCTCTTCGTTCGCGGCCAGAAGCTGCAGTTCGTTGGAAGAGCTCCAAGAAGCGCAAGGAG
ACAGGCCCAAGATCGTGAAGCTCTTCGTTCGTGGAGTACATCGAGAACCAGTTGGAAGAGCTCCAAGAAGCGCAAGGAG
ACAGGCCCAAGATCGTGAAGCTCTTCGTTCGACCGAGTTTCTGCGCATGTGTTGGAAGAGCTCCAAGAAGCGCAAGGAG
ACAGGCCCAAGATCGTGAAGCTCTTCGTTCGTATTGGGGCACCACTGCCCGTTGGAAGAGCTCCAAGAAGCGCAAGGAG
ACAGGCCCAAGATCGTGAAGCTCTTCGTTCGAAGCCAGCAAAAAAGTCGAGTTGGAAGAGCTCCAAGAAGCGCAAGGAG
ACAGGCCCAAGATCGTGAAGCTCTTCGTTCGCCCAAAAGTATCCAAACTCGTTGGAAGAGCTCCAAGAAGCGCAAGGAG
ACAGGCCCAAGATCGTGAAGCTCTTCGTTCGTGAAATTAATAAATACCTAGTTGGAAGAGCTCCAAGAAGCGCAAGGAG
ACAGGCCCAAGATCGTGAAGCTCTTCGTTCGCACCGTGGAGCCAATGGGTGTTGGAAGAGCTCCAAGAAGCGCAAGGAG
ACAGGCCCAAGATCGTGAAGCTCTTCGTTCGAAGGATATCAAACAGGAAAGTTGGAAGAGCTCCAAGAAGCGCAAGGAG
ACAGGCCCAAGATCGTGAAGCTCTTCGTTCGTATCGCACCACCAATCGTCGTTGGAAGAGCTCCAAGAAGCGCAAGGAG
ACAGGCCCAAGATCGTGAAGCTCTTCGTTCGGTCAAGATTCGTATGGCCAGTTGGAAGAGCTCCAAGAAGCGCAAGGAG
ACAGGCCCAAGATCGTGAAGCTCTTCGTTCGAGGAGCCCATCTCCGTGCCGTTGGAAGAGCTCCAAGAAGCGCAAGGAG
ACAGGCCCAAGATCGTGAAGCTCTTCGTTCGAGCGTACGGTCAACAATTAGTTGGAAGAGCTCCAAGAAGCGCAAGGAG
ACAGGCCCAAGATCGTGAAGCTCTTCGTTCGCTGCGCTGCGCACCAAGAAGTTGGAAGAGCTCCAAGAAGCGCAAGGAG
ACAGGCCCAAGATCGTGAAGCTCTTCGTTCGTTCGTTTGTGCTTAACAAAGTTGGAAGAGCTCCAAGAAGCGCAAGGAG
ACAGGCCCAAGATCGTGAAGCTCTTCGTTCGGCCATTGGGTGTACTGGTTGTTGGAAGAGCTCCAAGAAGCGCAAGGAG
ACAGGCCCAAGATCGTGAAGCTCTTCGTTCGAGGCCATGCCGCCCACCAGGTTGGAAGAGCTCCAAGAAGCGCAAGGAG
ACAGGCCCAAGATCGTGAAGCTCTTCGTTCGCGCAACCTGCGCCACAACAGTTGGAAGAGCTCCAAGAAGCGCAAGGAG
ACAGGCCCAAGATCGTGAAGCTCTTCGTTCGGATTCCAGTTCGATTCACTGTTGGAAGAGCTCCAAGAAGCGCAAGGAG
ACAGGCCCAAGATCGTGAAGCTCTTCGTTCGGATCAGGTTCAGCGGGCAAGTTGGAAGAGCTCCAAGAAGCGCAAGGAG
ACAGGCCCAAGATCGTGAAGCTCTTCGTTCGCCTTAGCAGTCTTGACTCCGTTGGAAGAGCTCCAAGAAGCGCAAGGAG
ACAGGCCCAAGATCGTGAAGCTCTTCGTTCGTTCCCACAATTCGCACATGGTTGGAAGAGCTCCAAGAAGCGCAAGGAG
ACAGGCCCAAGATCGTGAAGCTCTTCGTTCGACTCGAGTGATCATGAAAAGTTGGAAGAGCTCCAAGAAGCGCAAGGAG
ACAGGCCCAAGATCGTGAAGCTCTTCGTTCGCGGATCACTCGTACATCATGTTGGAAGAGCTCCAAGAAGCGCAAGGAG
ACAGGCCCAAGATCGTGAAGCTCTTCGTTCGCATAAAACCCACAGACGCGGTTGGAAGAGCTCCAAGAAGCGCAAGGAG
ACAGGCCCAAGATCGTGAAGCTCTTCGTTCGATTCGAGTGAAAAGAAAGAGTTGGAAGAGCTCCAAGAAGCGCAAGGAG
ACAGGCCCAAGATCGTGAAGCTCTTCGTTCGGAGGATCCGCACCAGATCAGTTGGAAGAGCTCCAAGAAGCGCAAGGAG
ACAGGCCCAAGATCGTGAAGCTCTTCGTTCGTTCCAGTACAACACCCAGCGTTGGAAGAGCTCCAAGAAGCGCAAGGAG
ACAGGCCCAAGATCGTGAAGCTCTTCGTTCGCCGCCGTACCACATCGTTCGTTGGAAGAGCTCCAAGAAGCGCAAGGAG
ACAGGCCCAAGATCGTGAAGCTCTTCGTTCGACCCATGCTGCGACCTTCCGTTGGAAGAGCTCCAAGAAGCGCAAGGAG
ACAGGCCCAAGATCGTGAAGCTCTTCGTTCGGATCAGTTCATGAACTCGAGTTGGAAGAGCTCCAAGAAGCGCAAGGAG
ACAGGCCCAAGATCGTGAAGCTCTTCGTTCGCAGCGGCGGCGGTGGGTGGGTTGGAAGAGCTCCAAGAAGCGCAAGGAG
ACAGGCCCAAGATCGTGAAGCTCTTCGTTCGTCTTCCTGGTGCGGCGGATGTTGGAAGAGCTCCAAGAAGCGCAAGGAG
ACAGGCCCAAGATCGTGAAGCTCTTCGTTCGGCGGATCCGGAGGATCGGAGTTGGAAGAGCTCCAAGAAGCGCAAGGAG
ACAGGCCCAAGATCGTGAAGCTCTTCGTTCGTTGAATCGTACGAACACGCGTTGGAAGAGCTCCAAGAAGCGCAAGGAG
ACAGGCCCAAGATCGTGAAGCTCTTCGTTCGACTCTCCGCTCACGTTGAGGTTGGAAGAGCTCCAAGAAGCGCAAGGAG
ACAGGCCCAAGATCGTGAAGCTCTTCGTTCGTCGCCACCGGCAAGCGATTGTTGGAAGAGCTCCAAGAAGCGCAAGGAG
ACAGGCCCAAGATCGTGAAGCTCTTCGTTCGATCTGCAGTGATGAGTACAGTTGGAAGAGCTCCAAGAAGCGCAAGGAG
ACAGGCCCAAGATCGTGAAGCTCTTCGTTCGAGCGTTAAATCACGCTCTGGTTGGAAGAGCTCCAAGAAGCGCAAGGAG
ACAGGCCCAAGATCGTGAAGCTCTTCGTTCGGATGTGAGGCAGCTCTTCAGTTGGAAGAGCTCCAAGAAGCGCAAGGAG
ACAGGCCCAAGATCGTGAAGCTCTTCGTTCGCGAGGAGTGCACAGTGCTCGTTGGAAGAGCTCCAAGAAGCGCAAGGAG
ACAGGCCCAAGATCGTGAAGCTCTTCGTTCGCCACTAAGCAGAACGCCATGTTGGAAGAGCTCCAAGAAGCGCAAGGAG
ACAGGCCCAAGATCGTGAAGCTCTTCGTTCGAGCTGCCTCACATCGGCCTGTTGGAAGAGCTCCAAGAAGCGCAAGGAG
ACAGGCCCAAGATCGTGAAGCTCTTCGTTCGGCACTCCTCGATGGTTCCGGTTGGAAGAGCTCCAAGAAGCGCAAGGAG
ACAGGCCCAAGATCGTGAAGCTCTTCGTTCGTCAGCTGCAACGTGAAAGAGTTGGAAGAGCTCCAAGAAGCGCAAGGAG
ACAGGCCCAAGATCGTGAAGCTCTTCGTTCGGCTCGGCATTATCATAGTTGTTGGAAGAGCTCCAAGAAGCGCAAGGAG
ACAGGCCCAAGATCGTGAAGCTCTTCGTTCGCGTTGCAGCTGAGAACGAGGTTGGAAGAGCTCCAAGAAGCGCAAGGAG
ACAGGCCCAAGATCGTGAAGCTCTTCGTTCGAAGAACGGCACCGCTGTGAGTTGGAAGAGCTCCAAGAAGCGCAAGGAG
ACAGGCCCAAGATCGTGAAGCTCTTCGTTCGAAGTTCATCATCGATAAGAGTTGGAAGAGCTCCAAGAAGCGCAAGGAG
ACAGGCCCAAGATCGTGAAGCTCTTCGTTCGGGCGTTATGGACATTTCCAGTTGGAAGAGCTCCAAGAAGCGCAAGGAG
ACAGGCCCAAGATCGTGAAGCTCTTCGTTCGCCACCGAGTTCTCACCGTTGTTGGAAGAGCTCCAAGAAGCGCAAGGAG
ACAGGCCCAAGATCGTGAAGCTCTTCGTTCGATCAACAACAAGATCCGCCGTTGGAAGAGCTCCAAGAAGCGCAAGGAG
ACAGGCCCAAGATCGTGAAGCTCTTCGTTCGAAAGTAATGCACGAATCGCGTTGGAAGAGCTCCAAGAAGCGCAAGGAG
ACAGGCCCAAGATCGTGAAGCTCTTCGTTCGGCACAGATCTGCAATATCGGTTGGAAGAGCTCCAAGAAGCGCAAGGAG
ACAGGCCCAAGATCGTGAAGCTCTTCGTTCGGGACATCTACGCCATGGCCGTTGGAAGAGCTCCAAGAAGCGCAAGGAG
ACAGGCCCAAGATCGTGAAGCTCTTCGTTCGCGGAAGCTCGCCCGTCGACGTTGGAAGAGCTCCAAGAAGCGCAAGGAG
ACAGGCCCAAGATCGTGAAGCTCTTCGTTCGCTTAGGTGCTCCCAGGCCAGTTGGAAGAGCTCCAAGAAGCGCAAGGAG
ACAGGCCCAAGATCGTGAAGCTCTTCGTTCGCAGTCGACGGGCGAGCTTCGTTGGAAGAGCTCCAAGAAGCGCAAGGAG
ACAGGCCCAAGATCGTGAAGCTCTTCGTTCGTTCACGAACTCGGCGATGTGTTGGAAGAGCTCCAAGAAGCGCAAGGAG
ACAGGCCCAAGATCGTGAAGCTCTTCGTTCGAGCGGGAGGGCGCAAACCGGTTGGAAGAGCTCCAAGAAGCGCAAGGAG
ACAGGCCCAAGATCGTGAAGCTCTTCGTTCGCGAAATGAGATCGCTGATGGTTGGAAGAGCTCCAAGAAGCGCAAGGAG
ACAGGCCCAAGATCGTGAAGCTCTTCGTTCGAATTCCTGCTGGAAAGCGGGTTGGAAGAGCTCCAAGAAGCGCAAGGAG
ACAGGCCCAAGATCGTGAAGCTCTTCGTTCGGGCCAAATGCCGATTTCCTGTTGGAAGAGCTCCAAGAAGCGCAAGGAG
ACAGGCCCAAGATCGTGAAGCTCTTCGTTCGCAAATCACCGAATTAATTGGTTGGAAGAGCTCCAAGAAGCGCAAGGAG
ACAGGCCCAAGATCGTGAAGCTCTTCGTTCGAGGGAGGCTTTTCGCCAAAGTTGGAAGAGCTCCAAGAAGCGCAAGGAG
ACAGGCCCAAGATCGTGAAGCTCTTCGTTCGAGCGGTGATGTTTCCCGTAGTTGGAAGAGCTCCAAGAAGCGCAAGGAG
ACAGGCCCAAGATCGTGAAGCTCTTCGTTCGAGATACGACTCCGGGGAGGGTTGGAAGAGCTCCAAGAAGCGCAAGGAG
ACAGGCCCAAGATCGTGAAGCTCTTCGTTCGGGCGGCGGCAACAATATCAGTTGGAAGAGCTCCAAGAAGCGCAAGGAG
ACAGGCCCAAGATCGTGAAGCTCTTCGTTCGGAAAAGCCTCCCTCGCCGGGTTGGAAGAGCTCCAAGAAGCGCAAGGAG
ACAGGCCCAAGATCGTGAAGCTCTTCGTTCGCTCAGCGGCGGGCCAGCCAGTTGGAAGAGCTCCAAGAAGCGCAAGGAG
ACAGGCCCAAGATCGTGAAGCTCTTCGTTCGCCGCCGAACCACCAGTTCCGTTGGAAGAGCTCCAAGAAGCGCAAGGAG
ACAGGCCCAAGATCGTGAAGCTCTTCGTTCGTCGCATGCCGCCCACCACGGTTGGAAGAGCTCCAAGAAGCGCAAGGAG
ACAGGCCCAAGATCGTGAAGCTCTTCGTTCGTCCCATCACATGTTCCACTGTTGGAAGAGCTCCAAGAAGCGCAAGGAG
ACAGGCCCAAGATCGTGAAGCTCTTCGTTCGGGCGGCCTCTGCCGGGGAGGTTGGAAGAGCTCCAAGAAGCGCAAGGAG
ACAGGCCCAAGATCGTGAAGCTCTTCGTTCGTGGGTACTCCTTGGCCCAGGTTGGAAGAGCTCCAAGAAGCGCAAGGAG
ACAGGCCCAAGATCGTGAAGCTCTTCGTTCGGGACATCGTCAGTCGCCCGGTTGGAAGAGCTCCAAGAAGCGCAAGGAG
ACAGGCCCAAGATCGTGAAGCTCTTCGTTCGACACCCTCCAGCGCCAAGAGTTGGAAGAGCTCCAAGAAGCGCAAGGAG
ACAGGCCCAAGATCGTGAAGCTCTTCGTTCGGAATGTAGCTCCGCTCAAGGTTGGAAGAGCTCCAAGAAGCGCAAGGAG
ACAGGCCCAAGATCGTGAAGCTCTTCGTTCGCCGGAGCACACCAAAAGCCGTTGGAAGAGCTCCAAGAAGCGCAAGGAG
ACAGGCCCAAGATCGTGAAGCTCTTCGTTCGAAGGCCAAGTCGAAGCAAAGTTGGAAGAGCTCCAAGAAGCGCAAGGAG
ACAGGCCCAAGATCGTGAAGCTCTTCGTTCGAGTCTGCAACAGTCCCTTGGTTGGAAGAGCTCCAAGAAGCGCAAGGAG
ACAGGCCCAAGATCGTGAAGCTCTTCGTTCGGATGTGTTGCGAAACAGCAGTTGGAAGAGCTCCAAGAAGCGCAAGGAG
ACAGGCCCAAGATCGTGAAGCTCTTCGTTCGGCTTGAGTCCAGCTGCGAGGTTGGAAGAGCTCCAAGAAGCGCAAGGAG
ACAGGCCCAAGATCGTGAAGCTCTTCGTTCGTGCAACAAGTGCCTGGAGTGTTGGAAGAGCTCCAAGAAGCGCAAGGAG
ACAGGCCCAAGATCGTGAAGCTCTTCGTTCGCTACGAGCCGAATGTGCAGGTTGGAAGAGCTCCAAGAAGCGCAAGGAG
ACAGGCCCAAGATCGTGAAGCTCTTCGTTCGATGTGGAGGAGTGGCTGTAGTTGGAAGAGCTCCAAGAAGCGCAAGGAG
ACAGGCCCAAGATCGTGAAGCTCTTCGTTCGGGGCAGTGTGCTGCAGCAGGTTGGAAGAGCTCCAAGAAGCGCAAGGAG
ACAGGCCCAAGATCGTGAAGCTCTTCGTTCGACTATGGCCATGTGCCTGCGTTGGAAGAGCTCCAAGAAGCGCAAGGAG
ACAGGCCCAAGATCGTGAAGCTCTTCGTTCGGACGCAGCTGCAGTTGCTCGTTGGAAGAGCTCCAAGAAGCGCAAGGAG
ACAGGCCCAAGATCGTGAAGCTCTTCGTTCGGCAGTGCTTTTCTCGCTCCGTTGGAAGAGCTCCAAGAAGCGCAAGGAG
ACAGGCCCAAGATCGTGAAGCTCTTCGTTCGTCCCAGTTTCAAATACTCGGTTGGAAGAGCTCCAAGAAGCGCAAGGAG
ACAGGCCCAAGATCGTGAAGCTCTTCGTTCGGAAAACTTCGATCCGCAGAGTTGGAAGAGCTCCAAGAAGCGCAAGGAG
ACAGGCCCAAGATCGTGAAGCTCTTCGTTCGATGATCATGACCACGATCAGTTGGAAGAGCTCCAAGAAGCGCAAGGAG
ACAGGCCCAAGATCGTGAAGCTCTTCGTTCGATGATCATGACCACGACCAGTTGGAAGAGCTCCAAGAAGCGCAAGGAG
ACAGGCCCAAGATCGTGAAGCTCTTCGTTCGTTCTTCAGCGTGCTGCTGCGTTGGAAGAGCTCCAAGAAGCGCAAGGAG
ACAGGCCCAAGATCGTGAAGCTCTTCGTTCGGCTGCTGCCGGATGTGAAGGTTGGAAGAGCTCCAAGAAGCGCAAGGAG
ACAGGCCCAAGATCGTGAAGCTCTTCGTTCGCTGCTGCCGGATGTGAAGCGTTGGAAGAGCTCCAAGAAGCGCAAGGAG
ACAGGCCCAAGATCGTGAAGCTCTTCGTTCGTGAAGCGGGAGCTGCGCCGGTTGGAAGAGCTCCAAGAAGCGCAAGGAG
ACAGGCCCAAGATCGTGAAGCTCTTCGTTCGGAAGCGGGAGCTGCGCCGCGTTGGAAGAGCTCCAAGAAGCGCAAGGAG
ACAGGCCCAAGATCGTGAAGCTCTTCGTTCGATGAGCGAGGAGATGCAGCGTTGGAAGAGCTCCAAGAAGCGCAAGGAG
ACAGGCCCAAGATCGTGAAGCTCTTCGTTCGATGAGCGAGGAGATGCAGCGTTGGAAGAGCTCCAAGAAGCGCAAGGAG
ACAGGCCCAAGATCGTGAAGCTCTTCGTTCGGCTGTTGACTGCGCCACCCGTTGGAAGAGCTCCAAGAAGCGCAAGGAG
ACAGGCCCAAGATCGTGAAGCTCTTCGTTCGGAGAAGTACAACATCGAGAGTTGGAAGAGCTCCAAGAAGCGCAAGGAG
ACAGGCCCAAGATCGTGAAGCTCTTCGTTCGATCGCCGCCTTCATCAAGAGTTGGAAGAGCTCCAAGAAGCGCAAGGAG
ACAGGCCCAAGATCGTGAAGCTCTTCGTTCGCACATTGTGAAAATAGCCGGTTGGAAGAGCTCCAAGAAGCGCAAGGAG
ACAGGCCCAAGATCGTGAAGCTCTTCGTTCGATTTATCAACTGCGCTATAGTTGGAAGAGCTCCAAGAAGCGCAAGGAG
ACAGGCCCAAGATCGTGAAGCTCTTCGTTCGCCTTAACCGTCGTCTTTTTGTTGGAAGAGCTCCAAGAAGCGCAAGGAG
ACAGGCCCAAGATCGTGAAGCTCTTCGTTCGATATGGTCCTCTCGCTCCAGTTGGAAGAGCTCCAAGAAGCGCAAGGAG
ACAGGCCCAAGATCGTGAAGCTCTTCGTTCGAAATCCAGGAAATTTGCAAGTTGGAAGAGCTCCAAGAAGCGCAAGGAG
ACAGGCCCAAGATCGTGAAGCTCTTCGTTCGTGATATTGGTCGGAACGCAGTTGGAAGAGCTCCAAGAAGCGCAAGGAG
ACAGGCCCAAGATCGTGAAGCTCTTCGTTCGGATTGACGACACCCGTGCCGTTGGAAGAGCTCCAAGAAGCGCAAGGAG
ACAGGCCCAAGATCGTGAAGCTCTTCGTTCGACGAGACCTGCGCCACCTAGTTGGAAGAGCTCCAAGAAGCGCAAGGAG
ACAGGCCCAAGATCGTGAAGCTCTTCGTTCGAATGTGGAGCGTGTCTTTCGTTGGAAGAGCTCCAAGAAGCGCAAGGAG
ACAGGCCCAAGATCGTGAAGCTCTTCGTTCGCGAGGATTGCGCTCGCTGAGTTGGAAGAGCTCCAAGAAGCGCAAGGAG
ACAGGCCCAAGATCGTGAAGCTCTTCGTTCGCCGGAGAAACTCCAGCAATGTTGGAAGAGCTCCAAGAAGCGCAAGGAG
ACAGGCCCAAGATCGTGAAGCTCTTCGTTCGGCTTCAGCACCGACGACGAGTTGGAAGAGCTCCAAGAAGCGCAAGGAG
ACAGGCCCAAGATCGTGAAGCTCTTCGTTCGAGAGAAACTGAGAGCAATCGTTGGAAGAGCTCCAAGAAGCGCAAGGAG
ACAGGCCCAAGATCGTGAAGCTCTTCGTTCGAAGCAACAGCAGATGCATCGTTGGAAGAGCTCCAAGAAGCGCAAGGAG
ACAGGCCCAAGATCGTGAAGCTCTTCGTTCGGACAACAACCTGAACTGCCGTTGGAAGAGCTCCAAGAAGCGCAAGGAG
ACAGGCCCAAGATCGTGAAGCTCTTCGTTCGGTTATATCCTGCCTGCTGCGTTGGAAGAGCTCCAAGAAGCGCAAGGAG
ACAGGCCCAAGATCGTGAAGCTCTTCGTTCGCGCAGTCAGCCGTACAAGTGTTGGAAGAGCTCCAAGAAGCGCAAGGAG
ACAGGCCCAAGATCGTGAAGCTCTTCGTTCGTCGTTCGGTGGCGATGATAGTTGGAAGAGCTCCAAGAAGCGCAAGGAG
ACAGGCCCAAGATCGTGAAGCTCTTCGTTCGTGAGGTATTCGATAGGCGGGTTGGAAGAGCTCCAAGAAGCGCAAGGAG
ACAGGCCCAAGATCGTGAAGCTCTTCGTTCGCACCAACAACCGTCATTCCGTTGGAAGAGCTCCAAGAAGCGCAAGGAG
ACAGGCCCAAGATCGTGAAGCTCTTCGTTCGCACATCCGCCGACTTGCCCGTTGGAAGAGCTCCAAGAAGCGCAAGGAG
ACAGGCCCAAGATCGTGAAGCTCTTCGTTCGGGAGAGTGTCCCAGTTCCAGTTGGAAGAGCTCCAAGAAGCGCAAGGAG
ACAGGCCCAAGATCGTGAAGCTCTTCGTTCGTTAGCTTGTGCTCGATGGTGTTGGAAGAGCTCCAAGAAGCGCAAGGAG
ACAGGCCCAAGATCGTGAAGCTCTTCGTTCGTGCTCCGGAACCTCCTCCTGTTGGAAGAGCTCCAAGAAGCGCAAGGAG
ACAGGCCCAAGATCGTGAAGCTCTTCGTTCGCTGCTCCTGGGCAAGTCGGGTTGGAAGAGCTCCAAGAAGCGCAAGGAG
ACAGGCCCAAGATCGTGAAGCTCTTCGTTCGTACCAGGAGGCGGATCAGAGTTGGAAGAGCTCCAAGAAGCGCAAGGAG
ACAGGCCCAAGATCGTGAAGCTCTTCGTTCGCACTCGAGTCGGCGGAGATGTTGGAAGAGCTCCAAGAAGCGCAAGGAG
ACAGGCCCAAGATCGTGAAGCTCTTCGTTCGGATGGAAAGCGGGCACCTTGTTGGAAGAGCTCCAAGAAGCGCAAGGAG
ACAGGCCCAAGATCGTGAAGCTCTTCGTTCGGCCGTGGAGGCACTTCCGGGTTGGAAGAGCTCCAAGAAGCGCAAGGAG
ACAGGCCCAAGATCGTGAAGCTCTTCGTTCGCACCGCTGCCGGAGTCCAAGTTGGAAGAGCTCCAAGAAGCGCAAGGAG
ACAGGCCCAAGATCGTGAAGCTCTTCGTTCGGATTGTTTAACTCGCTAGCGTTGGAAGAGCTCCAAGAAGCGCAAGGAG
ACAGGCCCAAGATCGTGAAGCTCTTCGTTCGGATGGCGAAGTGCTCCGAAGTTGGAAGAGCTCCAAGAAGCGCAAGGAG
ACAGGCCCAAGATCGTGAAGCTCTTCGTTCGATCCTCCGATTCCAGCAGCGTTGGAAGAGCTCCAAGAAGCGCAAGGAG
ACAGGCCCAAGATCGTGAAGCTCTTCGTTCGATCTATCGCATCCAGCTCCGTTGGAAGAGCTCCAAGAAGCGCAAGGAG
ACAGGCCCAAGATCGTGAAGCTCTTCGTTCGGATTGTTTAACTCGCTAGCGTTGGAAGAGCTCCAAGAAGCGCAAGGAG
ACAGGCCCAAGATCGTGAAGCTCTTCGTTCGTTGATTCCAAGTGTTTCCTGTTGGAAGAGCTCCAAGAAGCGCAAGGAG
ACAGGCCCAAGATCGTGAAGCTCTTCGTTCGTGCGGCCAATGGAGAGAGTGTTGGAAGAGCTCCAAGAAGCGCAAGGAG
ACAGGCCCAAGATCGTGAAGCTCTTCGTTCGCATGGCACGATCTGTCATCGTTGGAAGAGCTCCAAGAAGCGCAAGGAG
ACAGGCCCAAGATCGTGAAGCTCTTCGTTCGGAATTTTGCTATGTTGCAAGTTGGAAGAGCTCCAAGAAGCGCAAGGAG
ACAGGCCCAAGATCGTGAAGCTCTTCGTTCGAGATGTCATCCGTGCATCGGTTGGAAGAGCTCCAAGAAGCGCAAGGAG
ACAGGCCCAAGATCGTGAAGCTCTTCGTTCGATCTTCCTGATCGGTCTGCGTTGGAAGAGCTCCAAGAAGCGCAAGGAG
ACAGGCCCAAGATCGTGAAGCTCTTCGTTCGGGCTCCCGAATACTCTTCAGTTGGAAGAGCTCCAAGAAGCGCAAGGAG
ACAGGCCCAAGATCGTGAAGCTCTTCGTTCGATTTCCAGCTCCAAGTCATGTTGGAAGAGCTCCAAGAAGCGCAAGGAG
ACAGGCCCAAGATCGTGAAGCTCTTCGTTCGAGAACGATCTTCTGCGTCAGTTGGAAGAGCTCCAAGAAGCGCAAGGAG
ACAGGCCCAAGATCGTGAAGCTCTTCGTTCGCATCCCCACGAAAATCTGAGTTGGAAGAGCTCCAAGAAGCGCAAGGAG
ACAGGCCCAAGATCGTGAAGCTCTTCGTTCGCTGACACTCCGTATCCCCGGTTGGAAGAGCTCCAAGAAGCGCAAGGAG
ACAGGCCCAAGATCGTGAAGCTCTTCGTTCGCCCGTTCCCTGACCCCTTGGTTGGAAGAGCTCCAAGAAGCGCAAGGAG
ACAGGCCCAAGATCGTGAAGCTCTTCGTTCGACTGCCCTCTGCCTCCGCGGTTGGAAGAGCTCCAAGAAGCGCAAGGAG
ACAGGCCCAAGATCGTGAAGCTCTTCGTTCGCAACGTCTCCCACCGAAAGGTTGGAAGAGCTCCAAGAAGCGCAAGGAG
ACAGGCCCAAGATCGTGAAGCTCTTCGTTCGGATATCTTCCAGCGTCTGCGTTGGAAGAGCTCCAAGAAGCGCAAGGAG
ACAGGCCCAAGATCGTGAAGCTCTTCGTTCGCGTCACAGGGAGGATCGTCGTTGGAAGAGCTCCAAGAAGCGCAAGGAG
ACAGGCCCAAGATCGTGAAGCTCTTCGTTCGGCGGGATCGAGAGCGAGAGGTTGGAAGAGCTCCAAGAAGCGCAAGGAG
ACAGGCCCAAGATCGTGAAGCTCTTCGTTCGTCGTGTGAGGGAACGAGATGTTGGAAGAGCTCCAAGAAGCGCAAGGAG
ACAGGCCCAAGATCGTGAAGCTCTTCGTTCGCCCGCGGATTGCCCACGGCGTTGGAAGAGCTCCAAGAAGCGCAAGGAG
ACAGGCCCAAGATCGTGAAGCTCTTCGTTCGAAGGTCACCCGAACGTCAAGTTGGAAGAGCTCCAAGAAGCGCAAGGAG
ACAGGCCCAAGATCGTGAAGCTCTTCGTTCGGACAACATTCCGACTGACCGTTGGAAGAGCTCCAAGAAGCGCAAGGAG
ACAGGCCCAAGATCGTGAAGCTCTTCGTTCGAGCTGCCCAGCGATGGCGAGTTGGAAGAGCTCCAAGAAGCGCAAGGAG
ACAGGCCCAAGATCGTGAAGCTCTTCGTTCGAAGCTGTTTGCGGACGACGGTTGGAAGAGCTCCAAGAAGCGCAAGGAG
ACAGGCCCAAGATCGTGAAGCTCTTCGTTCGGGCGTAGAACCTGGTAGCCGTTGGAAGAGCTCCAAGAAGCGCAAGGAG
ACAGGCCCAAGATCGTGAAGCTCTTCGTTCGCCCCGACCGCGACTCACTGGTTGGAAGAGCTCCAAGAAGCGCAAGGAG
ACAGGCCCAAGATCGTGAAGCTCTTCGTTCGTTGTGCGTGTGCCGCTGCGGTTGGAAGAGCTCCAAGAAGCGCAAGGAG
ACAGGCCCAAGATCGTGAAGCTCTTCGTTCGCTGCAGCACGCGAAACAGCGTTGGAAGAGCTCCAAGAAGCGCAAGGAG
ACAGGCCCAAGATCGTGAAGCTCTTCGTTCGTTCCTGCCCAAGGGCTATCGTTGGAAGAGCTCCAAGAAGCGCAAGGAG
ACAGGCCCAAGATCGTGAAGCTCTTCGTTCGCTATGCAGCATACCAGATCGTTGGAAGAGCTCCAAGAAGCGCAAGGAG
ACAGGCCCAAGATCGTGAAGCTCTTCGTTCGCCTTCTGCAGCACCATCTGGTTGGAAGAGCTCCAAGAAGCGCAAGGAG
ACAGGCCCAAGATCGTGAAGCTCTTCGTTCGACCGAAACAGCTGTTGAATGTTGGAAGAGCTCCAAGAAGCGCAAGGAG
ACAGGCCCAAGATCGTGAAGCTCTTCGTTCGGACTTATCAATAGATAAGTGTTGGAAGAGCTCCAAGAAGCGCAAGGAG
ACAGGCCCAAGATCGTGAAGCTCTTCGTTCGCTGAAGCCTTTACAGCCGCGTTGGAAGAGCTCCAAGAAGCGCAAGGAG
ACAGGCCCAAGATCGTGAAGCTCTTCGTTCGTGGATTGTGGCTCTTCAATGTTGGAAGAGCTCCAAGAAGCGCAAGGAG
ACAGGCCCAAGATCGTGAAGCTCTTCGTTCGATTGATAAGTCTGCCTTCAGTTGGAAGAGCTCCAAGAAGCGCAAGGAG
ACAGGCCCAAGATCGTGAAGCTCTTCGTTCGGCGTTGCAGTCAATATACGGTTGGAAGAGCTCCAAGAAGCGCAAGGAG
ACAGGCCCAAGATCGTGAAGCTCTTCGTTCGCTTCCGTCTGCTGTTCCAGGTTGGAAGAGCTCCAAGAAGCGCAAGGAG
ACAGGCCCAAGATCGTGAAGCTCTTCGTTCGGATAACTACAAGTCGTTCTGTTGGAAGAGCTCCAAGAAGCGCAAGGAG
ACAGGCCCAAGATCGTGAAGCTCTTCGTTCGGGCGAAAATTACCCCGATGGTTGGAAGAGCTCCAAGAAGCGCAAGGAG
ACAGGCCCAAGATCGTGAAGCTCTTCGTTCGCATGAACGCGTTTTACAATGTTGGAAGAGCTCCAAGAAGCGCAAGGAG
ACAGGCCCAAGATCGTGAAGCTCTTCGTTCGTCGAAATCCCAGCAGCGACGTTGGAAGAGCTCCAAGAAGCGCAAGGAG
ACAGGCCCAAGATCGTGAAGCTCTTCGTTCGTGGTGTCGCCTGTGCGCCAGTTGGAAGAGCTCCAAGAAGCGCAAGGAG
ACAGGCCCAAGATCGTGAAGCTCTTCGTTCGAATGTGTTCCTCAAGAACGGTTGGAAGAGCTCCAAGAAGCGCAAGGAG
ACAGGCCCAAGATCGTGAAGCTCTTCGTTCGTCCGGCGAGGCAGCCTCCAGTTGGAAGAGCTCCAAGAAGCGCAAGGAG
ACAGGCCCAAGATCGTGAAGCTCTTCGTTCGAAGTACTTGCCAATGGCGGGTTGGAAGAGCTCCAAGAAGCGCAAGGAG
ACAGGCCCAAGATCGTGAAGCTCTTCGTTCGGTTACAAGCGCGGCCAATCGTTGGAAGAGCTCCAAGAAGCGCAAGGAG
ACAGGCCCAAGATCGTGAAGCTCTTCGTTCGAATTGTGGAGGTTGGACCGGTTGGAAGAGCTCCAAGAAGCGCAAGGAG
ACAGGCCCAAGATCGTGAAGCTCTTCGTTCGAACGAGCCCAAACTCCTGCGTTGGAAGAGCTCCAAGAAGCGCAAGGAG
ACAGGCCCAAGATCGTGAAGCTCTTCGTTCGTTTCGGACAATTGGTTGATGTTGGAAGAGCTCCAAGAAGCGCAAGGAG
ACAGGCCCAAGATCGTGAAGCTCTTCGTTCGCAGCTTTGTGAGCGCCAAAGTTGGAAGAGCTCCAAGAAGCGCAAGGAG
ACAGGCCCAAGATCGTGAAGCTCTTCGTTCGAGTGCTGATCTCGATCTCCGTTGGAAGAGCTCCAAGAAGCGCAAGGAG
ACAGGCCCAAGATCGTGAAGCTCTTCGTTCGGACACACCAGTATAAATGGGTTGGAAGAGCTCCAAGAAGCGCAAGGAG
ACAGGCCCAAGATCGTGAAGCTCTTCGTTCGAGTTTACTCGCACATTTTTGTTGGAAGAGCTCCAAGAAGCGCAAGGAG
ACAGGCCCAAGATCGTGAAGCTCTTCGTTCGAGGCGGTAAAATAGCTTTAGTTGGAAGAGCTCCAAGAAGCGCAAGGAG
ACAGGCCCAAGATCGTGAAGCTCTTCGTTCGCAAAAAGGAACTGACCGACGTTGGAAGAGCTCCAAGAAGCGCAAGGAG
ACAGGCCCAAGATCGTGAAGCTCTTCGTTCGTTATCACGGCGCAGTGGGCGTTGGAAGAGCTCCAAGAAGCGCAAGGAG
ACAGGCCCAAGATCGTGAAGCTCTTCGTTCGGCCCGCGTGCACATACTTAGTTGGAAGAGCTCCAAGAAGCGCAAGGAG
ACAGGCCCAAGATCGTGAAGCTCTTCGTTCGGAAGGATCTTCTACAGAAAGTTGGAAGAGCTCCAAGAAGCGCAAGGAG
ACAGGCCCAAGATCGTGAAGCTCTTCGTTCGTACCCAGAGGAGTGCTCAGGTTGGAAGAGCTCCAAGAAGCGCAAGGAG
ACAGGCCCAAGATCGTGAAGCTCTTCGTTCGATGGAGTGCGCTGTGCAGTGTTGGAAGAGCTCCAAGAAGCGCAAGGAG
ACAGGCCCAAGATCGTGAAGCTCTTCGTTCGACCTGGTAACTGAAGCCGAGTTGGAAGAGCTCCAAGAAGCGCAAGGAG
ACAGGCCCAAGATCGTGAAGCTCTTCGTTCGACAAACAAAAGAAAACGCGGTTGGAAGAGCTCCAAGAAGCGCAAGGAG
ACAGGCCCAAGATCGTGAAGCTCTTCGTTCGAGCCGGTGAAAAAAAGAAAGTTGGAAGAGCTCCAAGAAGCGCAAGGAG
ACAGGCCCAAGATCGTGAAGCTCTTCGTTCGGCCATCGGCTTCAGTTACCGTTGGAAGAGCTCCAAGAAGCGCAAGGAG
ACAGGCCCAAGATCGTGAAGCTCTTCGTTCGTCCCATTTCTTTTTTTCACGTTGGAAGAGCTCCAAGAAGCGCAAGGAG
ACAGGCCCAAGATCGTGAAGCTCTTCGTTCGAGCTGGCACGACATGTACAGTTGGAAGAGCTCCAAGAAGCGCAAGGAG
ACAGGCCCAAGATCGTGAAGCTCTTCGTTCGCAGCCTGGATTTTCGTCGCGTTGGAAGAGCTCCAAGAAGCGCAAGGAG
ACAGGCCCAAGATCGTGAAGCTCTTCGTTCGTTCCGTATACCCTAACTGAGTTGGAAGAGCTCCAAGAAGCGCAAGGAG
ACAGGCCCAAGATCGTGAAGCTCTTCGTTCGTTTGCGTATTCTCGCAGTAGTTGGAAGAGCTCCAAGAAGCGCAAGGAG
ACAGGCCCAAGATCGTGAAGCTCTTCGTTCGCTAATTCGAGATTCAAAAAGTTGGAAGAGCTCCAAGAAGCGCAAGGAG
ACAGGCCCAAGATCGTGAAGCTCTTCGTTCGTACATGGGTGATGGTTTACGTTGGAAGAGCTCCAAGAAGCGCAAGGAG
ACAGGCCCAAGATCGTGAAGCTCTTCGTTCGTACCAAAAGCTAAAGACCGGTTGGAAGAGCTCCAAGAAGCGCAAGGAG
ACAGGCCCAAGATCGTGAAGCTCTTCGTTCGAGCGCCGCAAGGAAATCCAGTTGGAAGAGCTCCAAGAAGCGCAAGGAG
ACAGGCCCAAGATCGTGAAGCTCTTCGTTCGAAGAAGATCGAGCGCGACGGTTGGAAGAGCTCCAAGAAGCGCAAGGAG
ACAGGCCCAAGATCGTGAAGCTCTTCGTTCGATGAAGACCATGTTCGCCAGTTGGAAGAGCTCCAAGAAGCGCAAGGAG
ACAGGCCCAAGATCGTGAAGCTCTTCGTTCGGAAACTCGAGAGCTACAATGTTGGAAGAGCTCCAAGAAGCGCAAGGAG
ACAGGCCCAAGATCGTGAAGCTCTTCGTTCGCCATTCGAGCTGCGATTTTGTTGGAAGAGCTCCAAGAAGCGCAAGGAG
ACAGGCCCAAGATCGTGAAGCTCTTCGTTCGGAGCAGGGCCGTTGCGACTGTTGGAAGAGCTCCAAGAAGCGCAAGGAG
ACAGGCCCAAGATCGTGAAGCTCTTCGTTCGGCTGCGAGGCATGGAGCTGGTTGGAAGAGCTCCAAGAAGCGCAAGGAG
ACAGGCCCAAGATCGTGAAGCTCTTCGTTCGCACGAGCTGGCCGCCGACAGTTGGAAGAGCTCCAAGAAGCGCAAGGAG
ACAGGCCCAAGATCGTGAAGCTCTTCGTTCGGCACAATCGGATTTCGTGCGTTGGAAGAGCTCCAAGAAGCGCAAGGAG
ACAGGCCCAAGATCGTGAAGCTCTTCGTTCGGTGCGGTCTCTGTTGCGGCGTTGGAAGAGCTCCAAGAAGCGCAAGGAG
ACAGGCCCAAGATCGTGAAGCTCTTCGTTCGGACATCGCTGCGATGTTCGGTTGGAAGAGCTCCAAGAAGCGCAAGGAG
ACAGGCCCAAGATCGTGAAGCTCTTCGTTCGCTATAGTAAGCTGGAATTTGTTGGAAGAGCTCCAAGAAGCGCAAGGAG
ACAGGCCCAAGATCGTGAAGCTCTTCGTTCGTCCATTAACAACAGCGAAAGTTGGAAGAGCTCCAAGAAGCGCAAGGAG
ACAGGCCCAAGATCGTGAAGCTCTTCGTTCGAAGCAACGCAGTCCAGATCGTTGGAAGAGCTCCAAGAAGCGCAAGGAG
ACAGGCCCAAGATCGTGAAGCTCTTCGTTCGCGCCAAAATACCCAGATAGGTTGGAAGAGCTCCAAGAAGCGCAAGGAG
ACAGGCCCAAGATCGTGAAGCTCTTCGTTCGGCAGGACTCGCCGGTCTCTGTTGGAAGAGCTCCAAGAAGCGCAAGGAG
ACAGGCCCAAGATCGTGAAGCTCTTCGTTCGCCCAGCACCTCTTGTCGCAGTTGGAAGAGCTCCAAGAAGCGCAAGGAG
ACAGGCCCAAGATCGTGAAGCTCTTCGTTCGCGGCGCACTGTGATCCTGGGTTGGAAGAGCTCCAAGAAGCGCAAGGAG
ACAGGCCCAAGATCGTGAAGCTCTTCGTTCGCTAATAGATCATCCTTAAAGTTGGAAGAGCTCCAAGAAGCGCAAGGAG
ACAGGCCCAAGATCGTGAAGCTCTTCGTTCGGAATGTTGATAGTTTCACGGTTGGAAGAGCTCCAAGAAGCGCAAGGAG
ACAGGCCCAAGATCGTGAAGCTCTTCGTTCGCGCATCTCTTCAAGCCAGTGTTGGAAGAGCTCCAAGAAGCGCAAGGAG
ACAGGCCCAAGATCGTGAAGCTCTTCGTTCGTAGGTTTGTTGCTCGATTTGTTGGAAGAGCTCCAAGAAGCGCAAGGAG
ACAGGCCCAAGATCGTGAAGCTCTTCGTTCGGAGCTGTTTCCGCCATTTAGTTGGAAGAGCTCCAAGAAGCGCAAGGAG
ACAGGCCCAAGATCGTGAAGCTCTTCGTTCGGTCAGCTGCGCCGAGTCCCGTTGGAAGAGCTCCAAGAAGCGCAAGGAG
ACAGGCCCAAGATCGTGAAGCTCTTCGTTCGGCCTCCATTCTACTGCTCAGTTGGAAGAGCTCCAAGAAGCGCAAGGAG
ACAGGCCCAAGATCGTGAAGCTCTTCGTTCGGTGAAGAGTGTGACCAATTGTTGGAAGAGCTCCAAGAAGCGCAAGGAG
ACAGGCCCAAGATCGTGAAGCTCTTCGTTCGTCTGCATAAGTTCGACGTTGTTGGAAGAGCTCCAAGAAGCGCAAGGAG
ACAGGCCCAAGATCGTGAAGCTCTTCGTTCGGCTAGTTTTCAGACACTAGGTTGGAAGAGCTCCAAGAAGCGCAAGGAG
ACAGGCCCAAGATCGTGAAGCTCTTCGTTCGGATCTGGACCTCAGTCCAGGTTGGAAGAGCTCCAAGAAGCGCAAGGAG
ACAGGCCCAAGATCGTGAAGCTCTTCGTTCGTATCGCGTCTCTCGCCAGCGTTGGAAGAGCTCCAAGAAGCGCAAGGAG
ACAGGCCCAAGATCGTGAAGCTCTTCGTTCGTAATGGTGGGCTTACGTCGGTTGGAAGAGCTCCAAGAAGCGCAAGGAG
ACAGGCCCAAGATCGTGAAGCTCTTCGTTCGTCCAGATCCCCGATCACATGTTGGAAGAGCTCCAAGAAGCGCAAGGAG
ACAGGCCCAAGATCGTGAAGCTCTTCGTTCGAGTCATCGATGGCGACCTCGTTGGAAGAGCTCCAAGAAGCGCAAGGAG
ACAGGCCCAAGATCGTGAAGCTCTTCGTTCGCAGCCAGCCGCCACTGCCAGTTGGAAGAGCTCCAAGAAGCGCAAGGAG
ACAGGCCCAAGATCGTGAAGCTCTTCGTTCGTATCCGCCGATCGAGAAAAGTTGGAAGAGCTCCAAGAAGCGCAAGGAG
ACAGGCCCAAGATCGTGAAGCTCTTCGTTCGATATGATTGAGAAGATTACGTTGGAAGAGCTCCAAGAAGCGCAAGGAG
ACAGGCCCAAGATCGTGAAGCTCTTCGTTCGAACCTGAAAGTCCTGAGCCGTTGGAAGAGCTCCAAGAAGCGCAAGGAG
ACAGGCCCAAGATCGTGAAGCTCTTCGTTCGACAATCTTAAAACGCTCAAGTTGGAAGAGCTCCAAGAAGCGCAAGGAG
ACAGGCCCAAGATCGTGAAGCTCTTCGTTCGCCAGTATACACGCAGCACCGTTGGAAGAGCTCCAAGAAGCGCAAGGAG
ACAGGCCCAAGATCGTGAAGCTCTTCGTTCGGACCTCCTCTCAGACGATGGTTGGAAGAGCTCCAAGAAGCGCAAGGAG
ACAGGCCCAAGATCGTGAAGCTCTTCGTTCGCACAGAGAGTTGCCAACGCGTTGGAAGAGCTCCAAGAAGCGCAAGGAG
ACAGGCCCAAGATCGTGAAGCTCTTCGTTCGTTCAGGCCCTTGACTTACTGTTGGAAGAGCTCCAAGAAGCGCAAGGAG
ACAGGCCCAAGATCGTGAAGCTCTTCGTTCGCTGTGCGTCTAAGCCAGAAGTTGGAAGAGCTCCAAGAAGCGCAAGGAG
ACAGGCCCAAGATCGTGAAGCTCTTCGTTCGAATCGATCCGATCGCCTGCGTTGGAAGAGCTCCAAGAAGCGCAAGGAG
ACAGGCCCAAGATCGTGAAGCTCTTCGTTCGTCCTACGATCCCCGTGTGCGTTGGAAGAGCTCCAAGAAGCGCAAGGAG
ACAGGCCCAAGATCGTGAAGCTCTTCGTTCGCAGTACACCGACATCGACCGTTGGAAGAGCTCCAAGAAGCGCAAGGAG
ACAGGCCCAAGATCGTGAAGCTCTTCGTTCGCCATCTGTTCCTGAACACCGTTGGAAGAGCTCCAAGAAGCGCAAGGAG
ACAGGCCCAAGATCGTGAAGCTCTTCGTTCGTGGGCCCTTAACAACATCGGTTGGAAGAGCTCCAAGAAGCGCAAGGAG
ACAGGCCCAAGATCGTGAAGCTCTTCGTTCGCGCAGGCGATTCAGTTGCTGTTGGAAGAGCTCCAAGAAGCGCAAGGAG
ACAGGCCCAAGATCGTGAAGCTCTTCGTTCGATGAACAGCAATGTGAAACGTTGGAAGAGCTCCAAGAAGCGCAAGGAG
ACAGGCCCAAGATCGTGAAGCTCTTCGTTCGTGCTGCAGCGAGTCAAGCGGTTGGAAGAGCTCCAAGAAGCGCAAGGAG
ACAGGCCCAAGATCGTGAAGCTCTTCGTTCGGAGTACGGCCTGAGCTTTCGTTGGAAGAGCTCCAAGAAGCGCAAGGAG
ACAGGCCCAAGATCGTGAAGCTCTTCGTTCGGTGAAGTACCACATGCTACGTTGGAAGAGCTCCAAGAAGCGCAAGGAG
ACAGGCCCAAGATCGTGAAGCTCTTCGTTCGGTTTGTCCTCGTCCGTCGAGTTGGAAGAGCTCCAAGAAGCGCAAGGAG
ACAGGCCCAAGATCGTGAAGCTCTTCGTTCGGCGGCGGTCATTGGGCGGGGTTGGAAGAGCTCCAAGAAGCGCAAGGAG
ACAGGCCCAAGATCGTGAAGCTCTTCGTTCGGGTGCGGAGGGCAACAAGAGTTGGAAGAGCTCCAAGAAGCGCAAGGAG
ACAGGCCCAAGATCGTGAAGCTCTTCGTTCGAACTAACGGAAGCTCTGTAGTTGGAAGAGCTCCAAGAAGCGCAAGGAG
ACAGGCCCAAGATCGTGAAGCTCTTCGTTCGCGGGGCTACGGAGTTTCAAGTTGGAAGAGCTCCAAGAAGCGCAAGGAG
ACAGGCCCAAGATCGTGAAGCTCTTCGTTCGCCAATTTAACCCAGCGCGAGTTGGAAGAGCTCCAAGAAGCGCAAGGAG
ACAGGCCCAAGATCGTGAAGCTCTTCGTTCGGCTCTTTGCTTCGACGACTGTTGGAAGAGCTCCAAGAAGCGCAAGGAG
ACAGGCCCAAGATCGTGAAGCTCTTCGTTCGCGTCCCATATCCACAACTCGTTGGAAGAGCTCCAAGAAGCGCAAGGAG
ACAGGCCCAAGATCGTGAAGCTCTTCGTTCGTTAAGTAGACGCGAAATGTGTTGGAAGAGCTCCAAGAAGCGCAAGGAG
ACAGGCCCAAGATCGTGAAGCTCTTCGTTCGGAGATCAGACGTTTGGAGGGTTGGAAGAGCTCCAAGAAGCGCAAGGAG
ACAGGCCCAAGATCGTGAAGCTCTTCGTTCGACTCTAGTCAAGCGAAGTTGTTGGAAGAGCTCCAAGAAGCGCAAGGAG
ACAGGCCCAAGATCGTGAAGCTCTTCGTTCGCACGGTTCGCCATCGCACAGTTGGAAGAGCTCCAAGAAGCGCAAGGAG
ACAGGCCCAAGATCGTGAAGCTCTTCGTTCGAGTCACGGTGAATCAGAGTGTTGGAAGAGCTCCAAGAAGCGCAAGGAG
ACAGGCCCAAGATCGTGAAGCTCTTCGTTCGATCACACCACTTAGCCAGAGTTGGAAGAGCTCCAAGAAGCGCAAGGAG
ACAGGCCCAAGATCGTGAAGCTCTTCGTTCGATCCACACGCAGTCAGCCAGTTGGAAGAGCTCCAAGAAGCGCAAGGAG
ACAGGCCCAAGATCGTGAAGCTCTTCGTTCGCGGAGTTGGCGCCCTCCTGGTTGGAAGAGCTCCAAGAAGCGCAAGGAG
ACAGGCCCAAGATCGTGAAGCTCTTCGTTCGGTGCCGCACAAACTGGTCGGTTGGAAGAGCTCCAAGAAGCGCAAGGAG
ACAGGCCCAAGATCGTGAAGCTCTTCGTTCGCTCCTCTTCACGCTGAACAGTTGGAAGAGCTCCAAGAAGCGCAAGGAG
ACAGGCCCAAGATCGTGAAGCTCTTCGTTCGTCTTCCGCGGTCCTGTGCCGTTGGAAGAGCTCCAAGAAGCGCAAGGAG
ACAGGCCCAAGATCGTGAAGCTCTTCGTTCGGTGGTGGTGGAGACCAGCGGTTGGAAGAGCTCCAAGAAGCGCAAGGAG
ACAGGCCCAAGATCGTGAAGCTCTTCGTTCGACGCCGACGAGCACCAGCAGTTGGAAGAGCTCCAAGAAGCGCAAGGAG
ACAGGCCCAAGATCGTGAAGCTCTTCGTTCGCGACTGGAGGTGCCTGGAGGTTGGAAGAGCTCCAAGAAGCGCAAGGAG
ACAGGCCCAAGATCGTGAAGCTCTTCGTTCGAGCAGCATCTACAAGAAGCGTTGGAAGAGCTCCAAGAAGCGCAAGGAG
ACAGGCCCAAGATCGTGAAGCTCTTCGTTCGGGACAGATCCATCTCATTCGTTGGAAGAGCTCCAAGAAGCGCAAGGAG
ACAGGCCCAAGATCGTGAAGCTCTTCGTTCGTACAACATAGAGAAGACGCGTTGGAAGAGCTCCAAGAAGCGCAAGGAG
ACAGGCCCAAGATCGTGAAGCTCTTCGTTCGGCCAGTGCCATTAAGATACGTTGGAAGAGCTCCAAGAAGCGCAAGGAG
ACAGGCCCAAGATCGTGAAGCTCTTCGTTCGGATGGAAAGACACCCATAAGTTGGAAGAGCTCCAAGAAGCGCAAGGAG
ACAGGCCCAAGATCGTGAAGCTCTTCGTTCGACTTCACGCCTAACACAACGTTGGAAGAGCTCCAAGAAGCGCAAGGAG
ACAGGCCCAAGATCGTGAAGCTCTTCGTTCGATGGTTCGGCTGGTCTCTGGTTGGAAGAGCTCCAAGAAGCGCAAGGAG
ACAGGCCCAAGATCGTGAAGCTCTTCGTTCGCTTCTGGGCGGCACTTCGCGTTGGAAGAGCTCCAAGAAGCGCAAGGAG
ACAGGCCCAAGATCGTGAAGCTCTTCGTTCGGTGCGGGCAGCGGTGGAAGGTTGGAAGAGCTCCAAGAAGCGCAAGGAG
ACAGGCCCAAGATCGTGAAGCTCTTCGTTCGAGCGCAGCGGCAGCAGTCCGTTGGAAGAGCTCCAAGAAGCGCAAGGAG
ACAGGCCCAAGATCGTGAAGCTCTTCGTTCGATGACGACTACGCCGAGAAGTTGGAAGAGCTCCAAGAAGCGCAAGGAG
ACAGGCCCAAGATCGTGAAGCTCTTCGTTCGCGCGGAACGGCAGCGGCGGGTTGGAAGAGCTCCAAGAAGCGCAAGGAG
ACAGGCCCAAGATCGTGAAGCTCTTCGTTCGCGTGTCCACCGCCGCCGCCGTTGGAAGAGCTCCAAGAAGCGCAAGGAG
ACAGGCCCAAGATCGTGAAGCTCTTCGTTCGTACACATGCATTTTCCTGCGTTGGAAGAGCTCCAAGAAGCGCAAGGAG
ACAGGCCCAAGATCGTGAAGCTCTTCGTTCGGTGGAATCCCATCACATTTGTTGGAAGAGCTCCAAGAAGCGCAAGGAG
ACAGGCCCAAGATCGTGAAGCTCTTCGTTCGGTGCACCGGTCGCAGTTAAGTTGGAAGAGCTCCAAGAAGCGCAAGGAG
ACAGGCCCAAGATCGTGAAGCTCTTCGTTCGATGTCGCGCTCTTTTGCAGGTTGGAAGAGCTCCAAGAAGCGCAAGGAG
ACAGGCCCAAGATCGTGAAGCTCTTCGTTCGCTAGTCACCACATTGCCGCGTTGGAAGAGCTCCAAGAAGCGCAAGGAG
ACAGGCCCAAGATCGTGAAGCTCTTCGTTCGTAAAGTGATCCAATGTCCAGTTGGAAGAGCTCCAAGAAGCGCAAGGAG
ACAGGCCCAAGATCGTGAAGCTCTTCGTTCGGACTTTGTTTCGTCTTCCAGTTGGAAGAGCTCCAAGAAGCGCAAGGAG
ACAGGCCCAAGATCGTGAAGCTCTTCGTTCGATTGATTTTCTCACCAAGCGTTGGAAGAGCTCCAAGAAGCGCAAGGAG
ACAGGCCCAAGATCGTGAAGCTCTTCGTTCGGCGATGTCCTACTGCAAATGTTGGAAGAGCTCCAAGAAGCGCAAGGAG
ACAGGCCCAAGATCGTGAAGCTCTTCGTTCGACGCGTAATTCTCGTCTTAGTTGGAAGAGCTCCAAGAAGCGCAAGGAG
ACAGGCCCAAGATCGTGAAGCTCTTCGTTCGGCCTGTTCCGCCGCCCTGCGTTGGAAGAGCTCCAAGAAGCGCAAGGAG
ACAGGCCCAAGATCGTGAAGCTCTTCGTTCGCCAGCTTGTTAGCTCTTTCGTTGGAAGAGCTCCAAGAAGCGCAAGGAG
ACAGGCCCAAGATCGTGAAGCTCTTCGTTCGGACTCGAAAGGACAAAACGGTTGGAAGAGCTCCAAGAAGCGCAAGGAG
ACAGGCCCAAGATCGTGAAGCTCTTCGTTCGCGCGGGCGGGGACACGGCAGTTGGAAGAGCTCCAAGAAGCGCAAGGAG
ACAGGCCCAAGATCGTGAAGCTCTTCGTTCGCGTTCGTACAAGAACAGCGGTTGGAAGAGCTCCAAGAAGCGCAAGGAG
ACAGGCCCAAGATCGTGAAGCTCTTCGTTCGTTTCGGAAACGAACATAGAGTTGGAAGAGCTCCAAGAAGCGCAAGGAG
ACAGGCCCAAGATCGTGAAGCTCTTCGTTCGACAGATACGGTATTCCATCGTTGGAAGAGCTCCAAGAAGCGCAAGGAG
ACAGGCCCAAGATCGTGAAGCTCTTCGTTCGCTTTCCTGCCCAATGAAAAGTTGGAAGAGCTCCAAGAAGCGCAAGGAG
ACAGGCCCAAGATCGTGAAGCTCTTCGTTCGCAGTTGGTTGGGCAACTGGGTTGGAAGAGCTCCAAGAAGCGCAAGGAG
ACAGGCCCAAGATCGTGAAGCTCTTCGTTCGAGCAACGGACTCTGTTCTGGTTGGAAGAGCTCCAAGAAGCGCAAGGAG
ACAGGCCCAAGATCGTGAAGCTCTTCGTTCGTGGCCTGGAGCGTGGAAAAGTTGGAAGAGCTCCAAGAAGCGCAAGGAG
ACAGGCCCAAGATCGTGAAGCTCTTCGTTCGGACCTGATCTCCGACTTTCGTTGGAAGAGCTCCAAGAAGCGCAAGGAG
ACAGGCCCAAGATCGTGAAGCTCTTCGTTCGTGGCCTGGAGCGTGGAAAAGTTGGAAGAGCTCCAAGAAGCGCAAGGAG
ACAGGCCCAAGATCGTGAAGCTCTTCGTTCGCCTGATCTCCGACTTTCAGGTTGGAAGAGCTCCAAGAAGCGCAAGGAG
ACAGGCCCAAGATCGTGAAGCTCTTCGTTCGAAACGAACGCTACAAGCAGGTTGGAAGAGCTCCAAGAAGCGCAAGGAG
ACAGGCCCAAGATCGTGAAGCTCTTCGTTCGACAAGCTACTGCGACGCCCGTTGGAAGAGCTCCAAGAAGCGCAAGGAG
ACAGGCCCAAGATCGTGAAGCTCTTCGTTCGGTGAAGAACGACATAATTAGTTGGAAGAGCTCCAAGAAGCGCAAGGAG
ACAGGCCCAAGATCGTGAAGCTCTTCGTTCGTCTTCGGACCGGGGACACCGTTGGAAGAGCTCCAAGAAGCGCAAGGAG
ACAGGCCCAAGATCGTGAAGCTCTTCGTTCGAAATGTCATAGAAGCCAACGTTGGAAGAGCTCCAAGAAGCGCAAGGAG
ACAGGCCCAAGATCGTGAAGCTCTTCGTTCGGGAGGGCTTCTCATCGTTGGTTGGAAGAGCTCCAAGAAGCGCAAGGAG
ACAGGCCCAAGATCGTGAAGCTCTTCGTTCGCCATTTCCACAGCGATCATGTTGGAAGAGCTCCAAGAAGCGCAAGGAG
ACAGGCCCAAGATCGTGAAGCTCTTCGTTCGCCCAAAGTCACTCGCGAAGGTTGGAAGAGCTCCAAGAAGCGCAAGGAG
ACAGGCCCAAGATCGTGAAGCTCTTCGTTCGCCTATGATCGCTGTGGAAAGTTGGAAGAGCTCCAAGAAGCGCAAGGAG
ACAGGCCCAAGATCGTGAAGCTCTTCGTTCGACTGCACGATGGTGTCCTGGTTGGAAGAGCTCCAAGAAGCGCAAGGAG
ACAGGCCCAAGATCGTGAAGCTCTTCGTTCGGACCAAGCAACTGAAAGCCGTTGGAAGAGCTCCAAGAAGCGCAAGGAG
ACAGGCCCAAGATCGTGAAGCTCTTCGTTCGCACAATGAGTCCTTGTCACGTTGGAAGAGCTCCAAGAAGCGCAAGGAG
ACAGGCCCAAGATCGTGAAGCTCTTCGTTCGCATGTCGTCACCTACGATAGTTGGAAGAGCTCCAAGAAGCGCAAGGAG
ACAGGCCCAAGATCGTGAAGCTCTTCGTTCGAGTGTCATCGAAATGACATGTTGGAAGAGCTCCAAGAAGCGCAAGGAG
ACAGGCCCAAGATCGTGAAGCTCTTCGTTCGTGATGATTATATTTGAAGAGTTGGAAGAGCTCCAAGAAGCGCAAGGAG
ACAGGCCCAAGATCGTGAAGCTCTTCGTTCGCTGCACTTTATTATTGAGTGTTGGAAGAGCTCCAAGAAGCGCAAGGAG
ACAGGCCCAAGATCGTGAAGCTCTTCGTTCGAACAACTCCAATATTTTGAGTTGGAAGAGCTCCAAGAAGCGCAAGGAG
ACAGGCCCAAGATCGTGAAGCTCTTCGTTCGAGGTCGTGTTGTAAAATCAGTTGGAAGAGCTCCAAGAAGCGCAAGGAG
ACAGGCCCAAGATCGTGAAGCTCTTCGTTCGTACTGGAAGGGAAGAACGTGTTGGAAGAGCTCCAAGAAGCGCAAGGAG
ACAGGCCCAAGATCGTGAAGCTCTTCGTTCGAAAAATCACAGCGAGTGCAGTTGGAAGAGCTCCAAGAAGCGCAAGGAG
ACAGGCCCAAGATCGTGAAGCTCTTCGTTCGCTTCTTGAAGTTTGATGGAGTTGGAAGAGCTCCAAGAAGCGCAAGGAG
ACAGGCCCAAGATCGTGAAGCTCTTCGTTCGGATTCCAAGGAAGTCGTTCGTTGGAAGAGCTCCAAGAAGCGCAAGGAG
ACAGGCCCAAGATCGTGAAGCTCTTCGTTCGGAAAATGTCGTTTGCAGATGTTGGAAGAGCTCCAAGAAGCGCAAGGAG
ACAGGCCCAAGATCGTGAAGCTCTTCGTTCGTGCAAGGATGCACTGAAACGTTGGAAGAGCTCCAAGAAGCGCAAGGAG
ACAGGCCCAAGATCGTGAAGCTCTTCGTTCGCGGCAACGGACGTAAACATGTTGGAAGAGCTCCAAGAAGCGCAAGGAG
ACAGGCCCAAGATCGTGAAGCTCTTCGTTCGATAGCAACAATGCCTTTCAGTTGGAAGAGCTCCAAGAAGCGCAAGGAG
ACAGGCCCAAGATCGTGAAGCTCTTCGTTCGCATTATCAGGCGTACATATGTTGGAAGAGCTCCAAGAAGCGCAAGGAG
ACAGGCCCAAGATCGTGAAGCTCTTCGTTCGATCACTTTTCGTCTTCCTTGTTGGAAGAGCTCCAAGAAGCGCAAGGAG
ACAGGCCCAAGATCGTGAAGCTCTTCGTTCGTTGAAATTGATGCGGGTCAGTTGGAAGAGCTCCAAGAAGCGCAAGGAG
ACAGGCCCAAGATCGTGAAGCTCTTCGTTCGTGGCCGATTCGCTGCCCACGTTGGAAGAGCTCCAAGAAGCGCAAGGAG
ACAGGCCCAAGATCGTGAAGCTCTTCGTTCGCTGCAACTCGCCTACCTGCGTTGGAAGAGCTCCAAGAAGCGCAAGGAG
ACAGGCCCAAGATCGTGAAGCTCTTCGTTCGCTCGGGACACAGAGCTAGCGTTGGAAGAGCTCCAAGAAGCGCAAGGAG
ACAGGCCCAAGATCGTGAAGCTCTTCGTTCGCTGCTCTTTATGTGCCTCTGTTGGAAGAGCTCCAAGAAGCGCAAGGAG
ACAGGCCCAAGATCGTGAAGCTCTTCGTTCGTGCTCGACGAGCTAACGATGTTGGAAGAGCTCCAAGAAGCGCAAGGAG
ACAGGCCCAAGATCGTGAAGCTCTTCGTTCGTCGTCATCGCTGCTGCTGCGTTGGAAGAGCTCCAAGAAGCGCAAGGAG
ACAGGCCCAAGATCGTGAAGCTCTTCGTTCGTGCTGCGTCGCCGCACCACGTTGGAAGAGCTCCAAGAAGCGCAAGGAG
ACAGGCCCAAGATCGTGAAGCTCTTCGTTCGCAAACACAATTCTCGAGCGGTTGGAAGAGCTCCAAGAAGCGCAAGGAG
ACAGGCCCAAGATCGTGAAGCTCTTCGTTCGCTAAAGTACCGATACACTAGTTGGAAGAGCTCCAAGAAGCGCAAGGAG
ACAGGCCCAAGATCGTGAAGCTCTTCGTTCGCAGAATTATTGAAATTGTAGTTGGAAGAGCTCCAAGAAGCGCAAGGAG
ACAGGCCCAAGATCGTGAAGCTCTTCGTTCGATATTTTGAGCCGTTAAAGGTTGGAAGAGCTCCAAGAAGCGCAAGGAG
ACAGGCCCAAGATCGTGAAGCTCTTCGTTCGTCTATCCGCTATTCGCTTGGTTGGAAGAGCTCCAAGAAGCGCAAGGAG
ACAGGCCCAAGATCGTGAAGCTCTTCGTTCGAAAGTGCTGGGACGCATCCGTTGGAAGAGCTCCAAGAAGCGCAAGGAG
ACAGGCCCAAGATCGTGAAGCTCTTCGTTCGCTGGGACGCATCCAGGCGCGTTGGAAGAGCTCCAAGAAGCGCAAGGAG
ACAGGCCCAAGATCGTGAAGCTCTTCGTTCGGGCGCAGGTCCTCCGCTCCGTTGGAAGAGCTCCAAGAAGCGCAAGGAG
ACAGGCCCAAGATCGTGAAGCTCTTCGTTCGGCGCAGGTCCTCCGCTCCCGTTGGAAGAGCTCCAAGAAGCGCAAGGAG
ACAGGCCCAAGATCGTGAAGCTCTTCGTTCGGCGCAGGTCCTCCGCTCCCGTTGGAAGAGCTCCAAGAAGCGCAAGGAG
ACAGGCCCAAGATCGTGAAGCTCTTCGTTCGTTCCACTGCATGTGCTGTGGTTGGAAGAGCTCCAAGAAGCGCAAGGAG
ACAGGCCCAAGATCGTGAAGCTCTTCGTTCGACCCTGCACCCCCATGAGCGTTGGAAGAGCTCCAAGAAGCGCAAGGAG
ACAGGCCCAAGATCGTGAAGCTCTTCGTTCGCAGCAAGAGCAGGAGAGCCGTTGGAAGAGCTCCAAGAAGCGCAAGGAG
ACAGGCCCAAGATCGTGAAGCTCTTCGTTCGCGAGAGCGAGGACTACAGCGTTGGAAGAGCTCCAAGAAGCGCAAGGAG
ACAGGCCCAAGATCGTGAAGCTCTTCGTTCGTTCGAGCCGGTGTGCGAGCGTTGGAAGAGCTCCAAGAAGCGCAAGGAG
ACAGGCCCAAGATCGTGAAGCTCTTCGTTCGTTCCTCAACAAACGGGGCGGTTGGAAGAGCTCCAAGAAGCGCAAGGAG
ACAGGCCCAAGATCGTGAAGCTCTTCGTTCGGACGCTACTTCGTGCTGAAGTTGGAAGAGCTCCAAGAAGCGCAAGGAG
ACAGGCCCAAGATCGTGAAGCTCTTCGTTCGTTCTACTTCGAGTCGCGCTGTTGGAAGAGCTCCAAGAAGCGCAAGGAG
ACAGGCCCAAGATCGTGAAGCTCTTCGTTCGTTGGGCCTCATCATTGTCGGTTGGAAGAGCTCCAAGAAGCGCAAGGAG
ACAGGCCCAAGATCGTGAAGCTCTTCGTTCGACCATTGAGCTGTCTAACGGTTGGAAGAGCTCCAAGAAGCGCAAGGAG
ACAGGCCCAAGATCGTGAAGCTCTTCGTTCGGCTGGTCAAGTTTGTAACAGTTGGAAGAGCTCCAAGAAGCGCAAGGAG
ACAGGCCCAAGATCGTGAAGCTCTTCGTTCGATTTTGGGCATCTGTTTGCGTTGGAAGAGCTCCAAGAAGCGCAAGGAG
ACAGGCCCAAGATCGTGAAGCTCTTCGTTCGGGATGATCCTGTGTCTGTTGTTGGAAGAGCTCCAAGAAGCGCAAGGAG
ACAGGCCCAAGATCGTGAAGCTCTTCGTTCGACCATCGCCTGCTTTTTCGGTTGGAAGAGCTCCAAGAAGCGCAAGGAG
ACAGGCCCAAGATCGTGAAGCTCTTCGTTCGGATTGAGCCGCTGAAGTACGTTGGAAGAGCTCCAAGAAGCGCAAGGAG
ACAGGCCCAAGATCGTGAAGCTCTTCGTTCGCTGGGCATTTCCTTTTTCGGTTGGAAGAGCTCCAAGAAGCGCAAGGAG
ACAGGCCCAAGATCGTGAAGCTCTTCGTTCGCAGCCAAAGGATCGATGCTGTTGGAAGAGCTCCAAGAAGCGCAAGGAG
ACAGGCCCAAGATCGTGAAGCTCTTCGTTCGAGCTATTCTTCTGCTCTTTGTTGGAAGAGCTCCAAGAAGCGCAAGGAG
ACAGGCCCAAGATCGTGAAGCTCTTCGTTCGATTGAAACCGTTTTCCCCAGTTGGAAGAGCTCCAAGAAGCGCAAGGAG
ACAGGCCCAAGATCGTGAAGCTCTTCGTTCGTTCACCGAAATAATCCTGCGTTGGAAGAGCTCCAAGAAGCGCAAGGAG
ACAGGCCCAAGATCGTGAAGCTCTTCGTTCGACATGAGCGATTTCAGTTCGTTGGAAGAGCTCCAAGAAGCGCAAGGAG
ACAGGCCCAAGATCGTGAAGCTCTTCGTTCGGGACAATTTCAGCGATTGTGTTGGAAGAGCTCCAAGAAGCGCAAGGAG
ACAGGCCCAAGATCGTGAAGCTCTTCGTTCGGTAGTCAGGATTCGTATTTGTTGGAAGAGCTCCAAGAAGCGCAAGGAG
ACAGGCCCAAGATCGTGAAGCTCTTCGTTCGCGACTGAAACTTGCCCTCCGTTGGAAGAGCTCCAAGAAGCGCAAGGAG
ACAGGCCCAAGATCGTGAAGCTCTTCGTTCGCAAACAGTTCAACGCTGCAGTTGGAAGAGCTCCAAGAAGCGCAAGGAG
ACAGGCCCAAGATCGTGAAGCTCTTCGTTCGCTCTTCGCCCTGATTGCCCGTTGGAAGAGCTCCAAGAAGCGCAAGGAG
ACAGGCCCAAGATCGTGAAGCTCTTCGTTCGCCCTGGCTGCTGCTCAAGGGTTGGAAGAGCTCCAAGAAGCGCAAGGAG
ACAGGCCCAAGATCGTGAAGCTCTTCGTTCGCCCTGGCTGCTGCTCAAGGGTTGGAAGAGCTCCAAGAAGCGCAAGGAG
ACAGGCCCAAGATCGTGAAGCTCTTCGTTCGCTGCTCAAGGCGGACCACAGTTGGAAGAGCTCCAAGAAGCGCAAGGAG
ACAGGCCCAAGATCGTGAAGCTCTTCGTTCGCTCAAGGCGGACCACAAGGGTTGGAAGAGCTCCAAGAAGCGCAAGGAG
ACAGGCCCAAGATCGTGAAGCTCTTCGTTCGCTGCCGGTGGTTTTCTCACGTTGGAAGAGCTCCAAGAAGCGCAAGGAG
ACAGGCCCAAGATCGTGAAGCTCTTCGTTCGCTCAAGGCGAGTAAGATTAGTTGGAAGAGCTCCAAGAAGCGCAAGGAG
ACAGGCCCAAGATCGTGAAGCTCTTCGTTCGGCCGCTGGCGGTACCATTCGTTGGAAGAGCTCCAAGAAGCGCAAGGAG
ACAGGCCCAAGATCGTGAAGCTCTTCGTTCGCTCGAGCTGGCATGGCAGGGTTGGAAGAGCTCCAAGAAGCGCAAGGAG
ACAGGCCCAAGATCGTGAAGCTCTTCGTTCGCTCAAGACATTCTCACAGCGTTGGAAGAGCTCCAAGAAGCGCAAGGAG
ACAGGCCCAAGATCGTGAAGCTCTTCGTTCGATAATGGGATTTACGTTCCGTTGGAAGAGCTCCAAGAAGCGCAAGGAG
ACAGGCCCAAGATCGTGAAGCTCTTCGTTCGGAGGACGACCTGGACTGGAGTTGGAAGAGCTCCAAGAAGCGCAAGGAG
ACAGGCCCAAGATCGTGAAGCTCTTCGTTCGCTGCGTTTCTGCATCGCACGTTGGAAGAGCTCCAAGAAGCGCAAGGAG
ACAGGCCCAAGATCGTGAAGCTCTTCGTTCGTCGATGAGCAATTGGTGCCGTTGGAAGAGCTCCAAGAAGCGCAAGGAG
ACAGGCCCAAGATCGTGAAGCTCTTCGTTCGGCCAGGCTCTTTTGGCCAAGTTGGAAGAGCTCCAAGAAGCGCAAGGAG
ACAGGCCCAAGATCGTGAAGCTCTTCGTTCGCTTAAGCTCCGATCGTCCAGTTGGAAGAGCTCCAAGAAGCGCAAGGAG
ACAGGCCCAAGATCGTGAAGCTCTTCGTTCGGGAACTATATTCCCATGGCGTTGGAAGAGCTCCAAGAAGCGCAAGGAG
ACAGGCCCAAGATCGTGAAGCTCTTCGTTCGCAGCGCAGCGTTTGATCTTGTTGGAAGAGCTCCAAGAAGCGCAAGGAG
ACAGGCCCAAGATCGTGAAGCTCTTCGTTCGCCTCTTCAGCCTGCCCCGAGTTGGAAGAGCTCCAAGAAGCGCAAGGAG
ACAGGCCCAAGATCGTGAAGCTCTTCGTTCGATGCATTTGGGACTTCCGCGTTGGAAGAGCTCCAAGAAGCGCAAGGAG
ACAGGCCCAAGATCGTGAAGCTCTTCGTTCGCACTCGGACCCCTATGAAGGTTGGAAGAGCTCCAAGAAGCGCAAGGAG
ACAGGCCCAAGATCGTGAAGCTCTTCGTTCGCGTCAATAAAAAGAGAAACGTTGGAAGAGCTCCAAGAAGCGCAAGGAG
ACAGGCCCAAGATCGTGAAGCTCTTCGTTCGATGTCTCATAAGGAGCTAAGTTGGAAGAGCTCCAAGAAGCGCAAGGAG
ACAGGCCCAAGATCGTGAAGCTCTTCGTTCGGAGGTGAAGCTCACGACGCGTTGGAAGAGCTCCAAGAAGCGCAAGGAG
ACAGGCCCAAGATCGTGAAGCTCTTCGTTCGCATGATCCATCCTGCAGCTGTTGGAAGAGCTCCAAGAAGCGCAAGGAG
ACAGGCCCAAGATCGTGAAGCTCTTCGTTCGGAGTTGCCCACTTATCCAAGTTGGAAGAGCTCCAAGAAGCGCAAGGAG
ACAGGCCCAAGATCGTGAAGCTCTTCGTTCGCCCTGTGGCCAGAATATCCGTTGGAAGAGCTCCAAGAAGCGCAAGGAG
ACAGGCCCAAGATCGTGAAGCTCTTCGTTCGCCGGTTTCGATTCCCAAACGTTGGAAGAGCTCCAAGAAGCGCAAGGAG
ACAGGCCCAAGATCGTGAAGCTCTTCGTTCGGTTTTTCGCTAAATTTCAAGTTGGAAGAGCTCCAAGAAGCGCAAGGAG
ACAGGCCCAAGATCGTGAAGCTCTTCGTTCGCTATTCTCCGTTAATTTGAGTTGGAAGAGCTCCAAGAAGCGCAAGGAG
ACAGGCCCAAGATCGTGAAGCTCTTCGTTCGAAGTGCGACTCGTGCGACAGTTGGAAGAGCTCCAAGAAGCGCAAGGAG
ACAGGCCCAAGATCGTGAAGCTCTTCGTTCGACGACCGCCACAGCTGTCCGTTGGAAGAGCTCCAAGAAGCGCAAGGAG
ACAGGCCCAAGATCGTGAAGCTCTTCGTTCGGCCCGTCTGCCCACTGTGTGTTGGAAGAGCTCCAAGAAGCGCAAGGAG
ACAGGCCCAAGATCGTGAAGCTCTTCGTTCGGTGCCCACGCCACCCGGAGGTTGGAAGAGCTCCAAGAAGCGCAAGGAG
ACAGGCCCAAGATCGTGAAGCTCTTCGTTCGATTGACCAGCAGTGCAAATGTTGGAAGAGCTCCAAGAAGCGCAAGGAG
ACAGGCCCAAGATCGTGAAGCTCTTCGTTCGGAGAATCGCCTCCAGAGACGTTGGAAGAGCTCCAAGAAGCGCAAGGAG
ACAGGCCCAAGATCGTGAAGCTCTTCGTTCGTTCTCAACCAGATGTGCATGTTGGAAGAGCTCCAAGAAGCGCAAGGAG
ACAGGCCCAAGATCGTGAAGCTCTTCGTTCGTCCTATCTCACGCTGCGAAGTTGGAAGAGCTCCAAGAAGCGCAAGGAG
ACAGGCCCAAGATCGTGAAGCTCTTCGTTCGGGGCACGGGTCTGCATGCCGTTGGAAGAGCTCCAAGAAGCGCAAGGAG
ACAGGCCCAAGATCGTGAAGCTCTTCGTTCGCGGTTCCCTGTCCGGCCACGTTGGAAGAGCTCCAAGAAGCGCAAGGAG
ACAGGCCCAAGATCGTGAAGCTCTTCGTTCGTGATCAACCAGCTGTGCATGTTGGAAGAGCTCCAAGAAGCGCAAGGAG
ACAGGCCCAAGATCGTGAAGCTCTTCGTTCGCGTCACCATTTGGATCAGCGTTGGAAGAGCTCCAAGAAGCGCAAGGAG
ACAGGCCCAAGATCGTGAAGCTCTTCGTTCGTGCTTGCGCCAGGACCTCTGTTGGAAGAGCTCCAAGAAGCGCAAGGAG
ACAGGCCCAAGATCGTGAAGCTCTTCGTTCGATTCGCCTGCATGCCTGGCGTTGGAAGAGCTCCAAGAAGCGCAAGGAG
ACAGGCCCAAGATCGTGAAGCTCTTCGTTCGTTCGGTTTTGTGTTCCTGAGTTGGAAGAGCTCCAAGAAGCGCAAGGAG
ACAGGCCCAAGATCGTGAAGCTCTTCGTTCGGTGTTCGCCCTGCTGCTTGGTTGGAAGAGCTCCAAGAAGCGCAAGGAG
ACAGGCCCAAGATCGTGAAGCTCTTCGTTCGGAATTCTGGCCCAGCCCGTGTTGGAAGAGCTCCAAGAAGCGCAAGGAG
ACAGGCCCAAGATCGTGAAGCTCTTCGTTCGGACTAGGCCAGGGAATTCGGTTGGAAGAGCTCCAAGAAGCGCAAGGAG
ACAGGCCCAAGATCGTGAAGCTCTTCGTTCGACGACGACTATTCCGAGAAGTTGGAAGAGCTCCAAGAAGCGCAAGGAG
ACAGGCCCAAGATCGTGAAGCTCTTCGTTCGGGACATTCTATACGACCAAGTTGGAAGAGCTCCAAGAAGCGCAAGGAG
ACAGGCCCAAGATCGTGAAGCTCTTCGTTCGAATCCCTTGAGCTCCACAAGTTGGAAGAGCTCCAAGAAGCGCAAGGAG
ACAGGCCCAAGATCGTGAAGCTCTTCGTTCGGACGTGCCGCAGATCATAAGTTGGAAGAGCTCCAAGAAGCGCAAGGAG
ACAGGCCCAAGATCGTGAAGCTCTTCGTTCGCACTTCCCGGCCATGGCCCGTTGGAAGAGCTCCAAGAAGCGCAAGGAG
ACAGGCCCAAGATCGTGAAGCTCTTCGTTCGTGGAGTCCAGCGGATCCAGGTTGGAAGAGCTCCAAGAAGCGCAAGGAG
ACAGGCCCAAGATCGTGAAGCTCTTCGTTCGGAATCGCCCAGCGCAGATGGTTGGAAGAGCTCCAAGAAGCGCAAGGAG
ACAGGCCCAAGATCGTGAAGCTCTTCGTTCGACTGCGGATCTCATGGATGGTTGGAAGAGCTCCAAGAAGCGCAAGGAG
ACAGGCCCAAGATCGTGAAGCTCTTCGTTCGGAGGAGCTGATCAAAGGTAGTTGGAAGAGCTCCAAGAAGCGCAAGGAG
ACAGGCCCAAGATCGTGAAGCTCTTCGTTCGCATGGGCTGCAGAAAGTGAGTTGGAAGAGCTCCAAGAAGCGCAAGGAG
ACAGGCCCAAGATCGTGAAGCTCTTCGTTCGACGAGATCGAACTCATTGCGTTGGAAGAGCTCCAAGAAGCGCAAGGAG
ACAGGCCCAAGATCGTGAAGCTCTTCGTTCGGAGGTTGCCATAGCCAAGCGTTGGAAGAGCTCCAAGAAGCGCAAGGAG
ACAGGCCCAAGATCGTGAAGCTCTTCGTTCGTGCCTCTGCGGCATCCAAGGTTGGAAGAGCTCCAAGAAGCGCAAGGAG
ACAGGCCCAAGATCGTGAAGCTCTTCGTTCGAGCATCGCTGACCTCTTGAGTTGGAAGAGCTCCAAGAAGCGCAAGGAG
ACAGGCCCAAGATCGTGAAGCTCTTCGTTCGAGCCAATGTGCTCCTGACCGTTGGAAGAGCTCCAAGAAGCGCAAGGAG
ACAGGCCCAAGATCGTGAAGCTCTTCGTTCGCAAGTAAGCGAGCAGACTCGTTGGAAGAGCTCCAAGAAGCGCAAGGAG
ACAGGCCCAAGATCGTGAAGCTCTTCGTTCGGGTTTGGCAGAGCAAAAGGGTTGGAAGAGCTCCAAGAAGCGCAAGGAG
ACAGGCCCAAGATCGTGAAGCTCTTCGTTCGATATTTGGTTATTTGAGTTGTTGGAAGAGCTCCAAGAAGCGCAAGGAG
ACAGGCCCAAGATCGTGAAGCTCTTCGTTCGACAATGAAATTCCCTGTTTGTTGGAAGAGCTCCAAGAAGCGCAAGGAG
ACAGGCCCAAGATCGTGAAGCTCTTCGTTCGGAGACAGCTGCATCGATTCGTTGGAAGAGCTCCAAGAAGCGCAAGGAG
ACAGGCCCAAGATCGTGAAGCTCTTCGTTCGGAAGATTTGCTCATTAAGTGTTGGAAGAGCTCCAAGAAGCGCAAGGAG
ACAGGCCCAAGATCGTGAAGCTCTTCGTTCGAACAGCCTGCACATCAACGGTTGGAAGAGCTCCAAGAAGCGCAAGGAG
ACAGGCCCAAGATCGTGAAGCTCTTCGTTCGTTTCCTGGCATTATCCCTAGTTGGAAGAGCTCCAAGAAGCGCAAGGAG
ACAGGCCCAAGATCGTGAAGCTCTTCGTTCGTCGAGGCTCATCCCGTCGAGTTGGAAGAGCTCCAAGAAGCGCAAGGAG
ACAGGCCCAAGATCGTGAAGCTCTTCGTTCGGTGCAGGAATCCCTATGAGGTTGGAAGAGCTCCAAGAAGCGCAAGGAG
ACAGGCCCAAGATCGTGAAGCTCTTCGTTCGTCTTCCGCGTCGCGCGATTGTTGGAAGAGCTCCAAGAAGCGCAAGGAG
ACAGGCCCAAGATCGTGAAGCTCTTCGTTCGATTCGACTCCACATTTTCCGTTGGAAGAGCTCCAAGAAGCGCAAGGAG
ACAGGCCCAAGATCGTGAAGCTCTTCGTTCGACTAAAGTACCTACCAATGGTTGGAAGAGCTCCAAGAAGCGCAAGGAG
ACAGGCCCAAGATCGTGAAGCTCTTCGTTCGGAAGTCAACGAGAATATATGTTGGAAGAGCTCCAAGAAGCGCAAGGAG
ACAGGCCCAAGATCGTGAAGCTCTTCGTTCGACAGTGACTCTGACCCGCGGTTGGAAGAGCTCCAAGAAGCGCAAGGAG
ACAGGCCCAAGATCGTGAAGCTCTTCGTTCGCAACTGATCCCTCATTGGTGTTGGAAGAGCTCCAAGAAGCGCAAGGAG
ACAGGCCCAAGATCGTGAAGCTCTTCGTTCGAGAAAATCCAGATCCTCGCGTTGGAAGAGCTCCAAGAAGCGCAAGGAG
ACAGGCCCAAGATCGTGAAGCTCTTCGTTCGCTTGTTTTCCTTCGCCACAGTTGGAAGAGCTCCAAGAAGCGCAAGGAG
ACAGGCCCAAGATCGTGAAGCTCTTCGTTCGGAGGTCGTCGGAAATGATCGTTGGAAGAGCTCCAAGAAGCGCAAGGAG
ACAGGCCCAAGATCGTGAAGCTCTTCGTTCGAGCTTATACTGCCCGACTTGTTGGAAGAGCTCCAAGAAGCGCAAGGAG
ACAGGCCCAAGATCGTGAAGCTCTTCGTTCGAACAGCTCTGTCCTGATTGGTTGGAAGAGCTCCAAGAAGCGCAAGGAG
ACAGGCCCAAGATCGTGAAGCTCTTCGTTCGCTAGGCGGATTGGGATGTCGTTGGAAGAGCTCCAAGAAGCGCAAGGAG
ACAGGCCCAAGATCGTGAAGCTCTTCGTTCGAATTGCTAATAATTACATTGTTGGAAGAGCTCCAAGAAGCGCAAGGAG
ACAGGCCCAAGATCGTGAAGCTCTTCGTTCGGAGGTTACCCTGCCGTCTCGTTGGAAGAGCTCCAAGAAGCGCAAGGAG
ACAGGCCCAAGATCGTGAAGCTCTTCGTTCGAGGCAAAGTACAAGTTGAAGTTGGAAGAGCTCCAAGAAGCGCAAGGAG
ACAGGCCCAAGATCGTGAAGCTCTTCGTTCGTCGGCCACCGGAGACGGCAGTTGGAAGAGCTCCAAGAAGCGCAAGGAG
ACAGGCCCAAGATCGTGAAGCTCTTCGTTCGCAATTTTACAAAGACAAATGTTGGAAGAGCTCCAAGAAGCGCAAGGAG
ACAGGCCCAAGATCGTGAAGCTCTTCGTTCGTACACCTGCGTAACGCCAAGTTGGAAGAGCTCCAAGAAGCGCAAGGAG
ACAGGCCCAAGATCGTGAAGCTCTTCGTTCGAAAGTCACCTGCACGAATGGTTGGAAGAGCTCCAAGAAGCGCAAGGAG
ACAGGCCCAAGATCGTGAAGCTCTTCGTTCGAATGAGACTAGTTACTACCGTTGGAAGAGCTCCAAGAAGCGCAAGGAG
ACAGGCCCAAGATCGTGAAGCTCTTCGTTCGAGCACGCGATTCGATTGCCGTTGGAAGAGCTCCAAGAAGCGCAAGGAG
ACAGGCCCAAGATCGTGAAGCTCTTCGTTCGACGCAGGTGTAACACTTCAGTTGGAAGAGCTCCAAGAAGCGCAAGGAG
ACAGGCCCAAGATCGTGAAGCTCTTCGTTCGGACGAGGATGATTTCAGTCGTTGGAAGAGCTCCAAGAAGCGCAAGGAG
ACAGGCCCAAGATCGTGAAGCTCTTCGTTCGTTCCGACTCCGAGGAGGACGTTGGAAGAGCTCCAAGAAGCGCAAGGAG
ACAGGCCCAAGATCGTGAAGCTCTTCGTTCGAACGTCCGTCCAAGCCATCGTTGGAAGAGCTCCAAGAAGCGCAAGGAG
ACAGGCCCAAGATCGTGAAGCTCTTCGTTCGGGCGGCAGGAAGCGGAAATGTTGGAAGAGCTCCAAGAAGCGCAAGGAG
ACAGGCCCAAGATCGTGAAGCTCTTCGTTCGTGCCTCGAAGGCCAAGCGCGTTGGAAGAGCTCCAAGAAGCGCAAGGAG
ACAGGCCCAAGATCGTGAAGCTCTTCGTTCGTCTTCAATTGCGATAAGCCGTTGGAAGAGCTCCAAGAAGCGCAAGGAG
ACAGGCCCAAGATCGTGAAGCTCTTCGTTCGGTTGGACTACGCCGCAGTCGTTGGAAGAGCTCCAAGAAGCGCAAGGAG
ACAGGCCCAAGATCGTGAAGCTCTTCGTTCGAGGTTCTACTTGGAGTGCCGTTGGAAGAGCTCCAAGAAGCGCAAGGAG
ACAGGCCCAAGATCGTGAAGCTCTTCGTTCGTCGAGTCCACAAGCCGATAGTTGGAAGAGCTCCAAGAAGCGCAAGGAG
ACAGGCCCAAGATCGTGAAGCTCTTCGTTCGGGCAAGTGCGACGTAAAGTGTTGGAAGAGCTCCAAGAAGCGCAAGGAG
ACAGGCCCAAGATCGTGAAGCTCTTCGTTCGCCGGAGACACGACAACTACGTTGGAAGAGCTCCAAGAAGCGCAAGGAG
ACAGGCCCAAGATCGTGAAGCTCTTCGTTCGTTGACCCTTGGCTTCTGCCGTTGGAAGAGCTCCAAGAAGCGCAAGGAG
ACAGGCCCAAGATCGTGAAGCTCTTCGTTCGAGCTCAAAGGATACAGTTGGTTGGAAGAGCTCCAAGAAGCGCAAGGAG
ACAGGCCCAAGATCGTGAAGCTCTTCGTTCGTGGCTCCACTTAAGCAGTAGTTGGAAGAGCTCCAAGAAGCGCAAGGAG
ACAGGCCCAAGATCGTGAAGCTCTTCGTTCGCAGCATCTGAAGAACAAAGGTTGGAAGAGCTCCAAGAAGCGCAAGGAG
ACAGGCCCAAGATCGTGAAGCTCTTCGTTCGTTGACCCAAGCCCATTTCCGTTGGAAGAGCTCCAAGAAGCGCAAGGAG
ACAGGCCCAAGATCGTGAAGCTCTTCGTTCGTATTGTGCGGAATGTGAACGTTGGAAGAGCTCCAAGAAGCGCAAGGAG
ACAGGCCCAAGATCGTGAAGCTCTTCGTTCGGAACAGGTGCCGTGCAGCGGTTGGAAGAGCTCCAAGAAGCGCAAGGAG
ACAGGCCCAAGATCGTGAAGCTCTTCGTTCGCGGTAGCGCCAACAACAACGTTGGAAGAGCTCCAAGAAGCGCAAGGAG
ACAGGCCCAAGATCGTGAAGCTCTTCGTTCGACAACCAGCGCCACCAGCCGTTGGAAGAGCTCCAAGAAGCGCAAGGAG
ACAGGCCCAAGATCGTGAAGCTCTTCGTTCGACAAGTACTGCACACAAAAGTTGGAAGAGCTCCAAGAAGCGCAAGGAG
ACAGGCCCAAGATCGTGAAGCTCTTCGTTCGAGGATGAGCTTTGACACCCGTTGGAAGAGCTCCAAGAAGCGCAAGGAG
ACAGGCCCAAGATCGTGAAGCTCTTCGTTCGGTGGGCGATCACTGCACCCGTTGGAAGAGCTCCAAGAAGCGCAAGGAG
ACAGGCCCAAGATCGTGAAGCTCTTCGTTCGTTCATTTACATGAAGTTGAGTTGGAAGAGCTCCAAGAAGCGCAAGGAG
ACAGGCCCAAGATCGTGAAGCTCTTCGTTCGGAACTGCAGCGAGCCAAAGGTTGGAAGAGCTCCAAGAAGCGCAAGGAG
ACAGGCCCAAGATCGTGAAGCTCTTCGTTCGGGAGGAGCTCTTCGTCAGCGTTGGAAGAGCTCCAAGAAGCGCAAGGAG
ACAGGCCCAAGATCGTGAAGCTCTTCGTTCGATTCAGTTGCAGTTGCCCCGTTGGAAGAGCTCCAAGAAGCGCAAGGAG
ACAGGCCCAAGATCGTGAAGCTCTTCGTTCGCAGTTCGCCCATCTTCGAGGTTGGAAGAGCTCCAAGAAGCGCAAGGAG
ACAGGCCCAAGATCGTGAAGCTCTTCGTTCGGCCGCTGATCCCGCCCACGGTTGGAAGAGCTCCAAGAAGCGCAAGGAG
ACAGGCCCAAGATCGTGAAGCTCTTCGTTCGATTAGTGGGCACCAGAGCAGTTGGAAGAGCTCCAAGAAGCGCAAGGAG
ACAGGCCCAAGATCGTGAAGCTCTTCGTTCGCACGCTTTACGCGATGACAGTTGGAAGAGCTCCAAGAAGCGCAAGGAG
ACAGGCCCAAGATCGTGAAGCTCTTCGTTCGCGTCACTGCATCACCCAGTGTTGGAAGAGCTCCAAGAAGCGCAAGGAG
ACAGGCCCAAGATCGTGAAGCTCTTCGTTCGGTGGGAGCTGCGCAGATCAGTTGGAAGAGCTCCAAGAAGCGCAAGGAG
ACAGGCCCAAGATCGTGAAGCTCTTCGTTCGATGAGTCAGGGCAGCGATCGTTGGAAGAGCTCCAAGAAGCGCAAGGAG
ACAGGCCCAAGATCGTGAAGCTCTTCGTTCGACAAGAGCCCCCCAAAGTGGTTGGAAGAGCTCCAAGAAGCGCAAGGAG
ACAGGCCCAAGATCGTGAAGCTCTTCGTTCGATAGGCAATCGAACTGAAGGTTGGAAGAGCTCCAAGAAGCGCAAGGAG
ACAGGCCCAAGATCGTGAAGCTCTTCGTTCGCTCAATTTACTATGGGAACGTTGGAAGAGCTCCAAGAAGCGCAAGGAG
ACAGGCCCAAGATCGTGAAGCTCTTCGTTCGAATGGTTTCTACAAAAACTGTTGGAAGAGCTCCAAGAAGCGCAAGGAG
ACAGGCCCAAGATCGTGAAGCTCTTCGTTCGCCCGAATGCCGCATCGATCGTTGGAAGAGCTCCAAGAAGCGCAAGGAG
ACAGGCCCAAGATCGTGAAGCTCTTCGTTCGGGAGAGGATTAGCCAAACAGTTGGAAGAGCTCCAAGAAGCGCAAGGAG
ACAGGCCCAAGATCGTGAAGCTCTTCGTTCGACGCAGTATGCGAGCATCTGTTGGAAGAGCTCCAAGAAGCGCAAGGAG
ACAGGCCCAAGATCGTGAAGCTCTTCGTTCGAAATCGAAAACAACACCATGTTGGAAGAGCTCCAAGAAGCGCAAGGAG
ACAGGCCCAAGATCGTGAAGCTCTTCGTTCGACAGCCAACGATATCAGCAGTTGGAAGAGCTCCAAGAAGCGCAAGGAG
ACAGGCCCAAGATCGTGAAGCTCTTCGTTCGGACCGCCGTACAAACTCCAGTTGGAAGAGCTCCAAGAAGCGCAAGGAG
ACAGGCCCAAGATCGTGAAGCTCTTCGTTCGCGTCGCAATTTCGAAGTTGGTTGGAAGAGCTCCAAGAAGCGCAAGGAG
ACAGGCCCAAGATCGTGAAGCTCTTCGTTCGCTCTTTGTGACCTGTGACAGTTGGAAGAGCTCCAAGAAGCGCAAGGAG
ACAGGCCCAAGATCGTGAAGCTCTTCGTTCGGCCGCCAACGATGCCTGCGGTTGGAAGAGCTCCAAGAAGCGCAAGGAG
ACAGGCCCAAGATCGTGAAGCTCTTCGTTCGCTGGACAAGCTGGATGCCCGTTGGAAGAGCTCCAAGAAGCGCAAGGAG
ACAGGCCCAAGATCGTGAAGCTCTTCGTTCGAGTGTGTCGAGTATCATTTGTTGGAAGAGCTCCAAGAAGCGCAAGGAG
ACAGGCCCAAGATCGTGAAGCTCTTCGTTCGTTGAGACCGATTGAGCCCTGTTGGAAGAGCTCCAAGAAGCGCAAGGAG
ACAGGCCCAAGATCGTGAAGCTCTTCGTTCGGGTATAAGAAGGCCTTGCCGTTGGAAGAGCTCCAAGAAGCGCAAGGAG
ACAGGCCCAAGATCGTGAAGCTCTTCGTTCGTACTGCACTGTCACTATTTGTTGGAAGAGCTCCAAGAAGCGCAAGGAG
ACAGGCCCAAGATCGTGAAGCTCTTCGTTCGGCGCTCTGAGCTCATTTTCGTTGGAAGAGCTCCAAGAAGCGCAAGGAG
ACAGGCCCAAGATCGTGAAGCTCTTCGTTCGGTCCGTGTTCTTCGTACTGGTTGGAAGAGCTCCAAGAAGCGCAAGGAG
ACAGGCCCAAGATCGTGAAGCTCTTCGTTCGCAAATTTTCTATGAAATCGGTTGGAAGAGCTCCAAGAAGCGCAAGGAG
ACAGGCCCAAGATCGTGAAGCTCTTCGTTCGTGTCAACACTGCGTTTCACGTTGGAAGAGCTCCAAGAAGCGCAAGGAG
ACAGGCCCAAGATCGTGAAGCTCTTCGTTCGACTTTATACCCACGCCCTGGTTGGAAGAGCTCCAAGAAGCGCAAGGAG
ACAGGCCCAAGATCGTGAAGCTCTTCGTTCGCCGCACATCCTGTCTCCACGTTGGAAGAGCTCCAAGAAGCGCAAGGAG
ACAGGCCCAAGATCGTGAAGCTCTTCGTTCGGCGAGTACTCAGAAAAAAAGTTGGAAGAGCTCCAAGAAGCGCAAGGAG
ACAGGCCCAAGATCGTGAAGCTCTTCGTTCGTTGCAGGCCAGGTCAAAGGGTTGGAAGAGCTCCAAGAAGCGCAAGGAG
ACAGGCCCAAGATCGTGAAGCTCTTCGTTCGTGCTCCTCGGATTCGCCTAGTTGGAAGAGCTCCAAGAAGCGCAAGGAG
ACAGGCCCAAGATCGTGAAGCTCTTCGTTCGACATCACAGCCGCAGACTTGTTGGAAGAGCTCCAAGAAGCGCAAGGAG
ACAGGCCCAAGATCGTGAAGCTCTTCGTTCGACGATTGGCAGCCAGGATGGTTGGAAGAGCTCCAAGAAGCGCAAGGAG
ACAGGCCCAAGATCGTGAAGCTCTTCGTTCGAACCAAATCGCGGCTCTTGGTTGGAAGAGCTCCAAGAAGCGCAAGGAG
ACAGGCCCAAGATCGTGAAGCTCTTCGTTCGGAGGAGCAGGAGGTGGAACGTTGGAAGAGCTCCAAGAAGCGCAAGGAG
ACAGGCCCAAGATCGTGAAGCTCTTCGTTCGCCCGTGCGCAGCTCTCCGCGTTGGAAGAGCTCCAAGAAGCGCAAGGAG
ACAGGCCCAAGATCGTGAAGCTCTTCGTTCGCTCGTCAACGTGCACAGCGGTTGGAAGAGCTCCAAGAAGCGCAAGGAG
ACAGGCCCAAGATCGTGAAGCTCTTCGTTCGCATCGCTCTGGAGGAGCAAGTTGGAAGAGCTCCAAGAAGCGCAAGGAG
ACAGGCCCAAGATCGTGAAGCTCTTCGTTCGCCGGCGGAGAGCTGCGCACGTTGGAAGAGCTCCAAGAAGCGCAAGGAG
ACAGGCCCAAGATCGTGAAGCTCTTCGTTCGGATCGGGAGATGATGAAATGTTGGAAGAGCTCCAAGAAGCGCAAGGAG
ACAGGCCCAAGATCGTGAAGCTCTTCGTTCGAACACCATTATGATCCAGCGTTGGAAGAGCTCCAAGAAGCGCAAGGAG
ACAGGCCCAAGATCGTGAAGCTCTTCGTTCGCCCAACAGCCCAGTTCCTGGTTGGAAGAGCTCCAAGAAGCGCAAGGAG
ACAGGCCCAAGATCGTGAAGCTCTTCGTTCGATGCAGGCCATGCCCATTTGTTGGAAGAGCTCCAAGAAGCGCAAGGAG
ACAGGCCCAAGATCGTGAAGCTCTTCGTTCGACAGAGCGACCTTGTCGATGTTGGAAGAGCTCCAAGAAGCGCAAGGAG
ACAGGCCCAAGATCGTGAAGCTCTTCGTTCGCCGAATGTAAGACCTCCAAGTTGGAAGAGCTCCAAGAAGCGCAAGGAG
ACAGGCCCAAGATCGTGAAGCTCTTCGTTCGCGCAATTGGCCTTATCTTTGTTGGAAGAGCTCCAAGAAGCGCAAGGAG
ACAGGCCCAAGATCGTGAAGCTCTTCGTTCGGCAAGTGCCCAATATGAAGGTTGGAAGAGCTCCAAGAAGCGCAAGGAG
ACAGGCCCAAGATCGTGAAGCTCTTCGTTCGCAGCGGTCGGGAAACCAATGTTGGAAGAGCTCCAAGAAGCGCAAGGAG
ACAGGCCCAAGATCGTGAAGCTCTTCGTTCGGCCACCGCCCGAATTCTACGTTGGAAGAGCTCCAAGAAGCGCAAGGAG
ACAGGCCCAAGATCGTGAAGCTCTTCGTTCGACACTCCCATCAGTTCCAGGTTGGAAGAGCTCCAAGAAGCGCAAGGAG
ACAGGCCCAAGATCGTGAAGCTCTTCGTTCGGAGCAAGCAGCGCAGACGAGTTGGAAGAGCTCCAAGAAGCGCAAGGAG
ACAGGCCCAAGATCGTGAAGCTCTTCGTTCGGTTATGAGTCTCTGCCCTGGTTGGAAGAGCTCCAAGAAGCGCAAGGAG
ACAGGCCCAAGATCGTGAAGCTCTTCGTTCGAATCTGGATCAGGACCTTGGTTGGAAGAGCTCCAAGAAGCGCAAGGAG
ACAGGCCCAAGATCGTGAAGCTCTTCGTTCGACAGGAACGTTTCACTGCCGTTGGAAGAGCTCCAAGAAGCGCAAGGAG
ACAGGCCCAAGATCGTGAAGCTCTTCGTTCGGGAAGAACTCTCGTACACGGTTGGAAGAGCTCCAAGAAGCGCAAGGAG
ACAGGCCCAAGATCGTGAAGCTCTTCGTTCGCACCTTTTGAAAGCTTTACGTTGGAAGAGCTCCAAGAAGCGCAAGGAG
ACAGGCCCAAGATCGTGAAGCTCTTCGTTCGCGTTTTCCATGCCCACCATGTTGGAAGAGCTCCAAGAAGCGCAAGGAG
ACAGGCCCAAGATCGTGAAGCTCTTCGTTCGTCCCAACAAAATCGCCAAAGTTGGAAGAGCTCCAAGAAGCGCAAGGAG
ACAGGCCCAAGATCGTGAAGCTCTTCGTTCGCTCCAGCTAACATTCCTCAGTTGGAAGAGCTCCAAGAAGCGCAAGGAG
ACAGGCCCAAGATCGTGAAGCTCTTCGTTCGCCCAAGTCCATACAGATCCGTTGGAAGAGCTCCAAGAAGCGCAAGGAG
ACAGGCCCAAGATCGTGAAGCTCTTCGTTCGTTCGAATATGCTGCTCCGCGTTGGAAGAGCTCCAAGAAGCGCAAGGAG
ACAGGCCCAAGATCGTGAAGCTCTTCGTTCGATTATCTACAAGTTCTATCGTTGGAAGAGCTCCAAGAAGCGCAAGGAG
ACAGGCCCAAGATCGTGAAGCTCTTCGTTCGCAACTTTACGGAAGAAGAGGTTGGAAGAGCTCCAAGAAGCGCAAGGAG
ACAGGCCCAAGATCGTGAAGCTCTTCGTTCGGAGCAAGTGCATAATGATGGTTGGAAGAGCTCCAAGAAGCGCAAGGAG
ACAGGCCCAAGATCGTGAAGCTCTTCGTTCGAGGCTGGAGAACCACATAAGTTGGAAGAGCTCCAAGAAGCGCAAGGAG
ACAGGCCCAAGATCGTGAAGCTCTTCGTTCGCTCTTCGCCCTGATTGCCCGTTGGAAGAGCTCCAAGAAGCGCAAGGAG
ACAGGCCCAAGATCGTGAAGCTCTTCGTTCGCCCTGGCTGCTGCTCAAGGGTTGGAAGAGCTCCAAGAAGCGCAAGGAG
ACAGGCCCAAGATCGTGAAGCTCTTCGTTCGCTGCTCAAGGCGGACCACAGTTGGAAGAGCTCCAAGAAGCGCAAGGAG
ACAGGCCCAAGATCGTGAAGCTCTTCGTTCGCTCAAGGCGGACCACAAGGGTTGGAAGAGCTCCAAGAAGCGCAAGGAG
ACAGGCCCAAGATCGTGAAGCTCTTCGTTCGCTCAAGGCGGACCACAAGGGTTGGAAGAGCTCCAAGAAGCGCAAGGAG
ACAGGCCCAAGATCGTGAAGCTCTTCGTTCGGCCGCTCAAGGTGGACCCCGTTGGAAGAGCTCCAAGAAGCGCAAGGAG
ACAGGCCCAAGATCGTGAAGCTCTTCGTTCGGGACCTCAGGGTGGACCTCGTTGGAAGAGCTCCAAGAAGCGCAAGGAG
ACAGGCCCAAGATCGTGAAGCTCTTCGTTCGGGACCTCAAGGTGGACCACGTTGGAAGAGCTCCAAGAAGCGCAAGGAG
ACAGGCCCAAGATCGTGAAGCTCTTCGTTCGGGACCTCAAGGTGGACCCCGTTGGAAGAGCTCCAAGAAGCGCAAGGAG
ACAGGCCCAAGATCGTGAAGCTCTTCGTTCGGGTCCTCAGGGAGGACCCCGTTGGAAGAGCTCCAAGAAGCGCAAGGAG
ACAGGCCCAAGATCGTGAAGCTCTTCGTTCGGCGGAGATCGACCAGAAACGTTGGAAGAGCTCCAAGAAGCGCAAGGAG
ACAGGCCCAAGATCGTGAAGCTCTTCGTTCGGTCGTTGATCTCCTTGATGGTTGGAAGAGCTCCAAGAAGCGCAAGGAG
ACAGGCCCAAGATCGTGAAGCTCTTCGTTCGTGGTCGATCTCCGCCTCGAGTTGGAAGAGCTCCAAGAAGCGCAAGGAG
ACAGGCCCAAGATCGTGAAGCTCTTCGTTCGCGAGGAACTAAAACTGGAAGTTGGAAGAGCTCCAAGAAGCGCAAGGAG
ACAGGCCCAAGATCGTGAAGCTCTTCGTTCGATCTGTGCACCTGCTCCCAGTTGGAAGAGCTCCAAGAAGCGCAAGGAG
ACAGGCCCAAGATCGTGAAGCTCTTCGTTCGGACACGTCCTCATCGTCAGGTTGGAAGAGCTCCAAGAAGCGCAAGGAG
ACAGGCCCAAGATCGTGAAGCTCTTCGTTCGGCGCAGAACGAGAGCGAAAGTTGGAAGAGCTCCAAGAAGCGCAAGGAG
ACAGGCCCAAGATCGTGAAGCTCTTCGTTCGATCGAGGCCAATTTCCGCGGTTGGAAGAGCTCCAAGAAGCGCAAGGAG
ACAGGCCCAAGATCGTGAAGCTCTTCGTTCGATCCGCAGCATGTTCCAGCGTTGGAAGAGCTCCAAGAAGCGCAAGGAG
ACAGGCCCAAGATCGTGAAGCTCTTCGTTCGGGAGGAGATCTCGAAGAACGTTGGAAGAGCTCCAAGAAGCGCAAGGAG
ACAGGCCCAAGATCGTGAAGCTCTTCGTTCGAGCTGTGGCACAGCTGCCAGTTGGAAGAGCTCCAAGAAGCGCAAGGAG
ACAGGCCCAAGATCGTGAAGCTCTTCGTTCGCAGGCGGAGTGGGCTGGTGGTTGGAAGAGCTCCAAGAAGCGCAAGGAG
ACAGGCCCAAGATCGTGAAGCTCTTCGTTCGGTGGTGGAGTCGGACGTTGGTTGGAAGAGCTCCAAGAAGCGCAAGGAG
ACAGGCCCAAGATCGTGAAGCTCTTCGTTCGGTCAGTGAAGACGACGTCGGTTGGAAGAGCTCCAAGAAGCGCAAGGAG
ACAGGCCCAAGATCGTGAAGCTCTTCGTTCGCCACGTCCTGGGTGGCCAAGTTGGAAGAGCTCCAAGAAGCGCAAGGAG
ACAGGCCCAAGATCGTGAAGCTCTTCGTTCGTGGCCACTTGCATTGCCTTGTTGGAAGAGCTCCAAGAAGCGCAAGGAG
ACAGGCCCAAGATCGTGAAGCTCTTCGTTCGGTAGACAACGAATGTGATCGTTGGAAGAGCTCCAAGAAGCGCAAGGAG
ACAGGCCCAAGATCGTGAAGCTCTTCGTTCGGGCCTGGGCGCCAAAGCCAGTTGGAAGAGCTCCAAGAAGCGCAAGGAG
ACAGGCCCAAGATCGTGAAGCTCTTCGTTCGAAGTACGATGATCTCGACCGTTGGAAGAGCTCCAAGAAGCGCAAGGAG
ACAGGCCCAAGATCGTGAAGCTCTTCGTTCGTGGGGAGTATGGGTATGACGTTGGAAGAGCTCCAAGAAGCGCAAGGAG
ACAGGCCCAAGATCGTGAAGCTCTTCGTTCGTCAGCGTGATCGGTTGCCCGTTGGAAGAGCTCCAAGAAGCGCAAGGAG
ACAGGCCCAAGATCGTGAAGCTCTTCGTTCGAGCTCGTCCACCATGGATGGTTGGAAGAGCTCCAAGAAGCGCAAGGAG
ACAGGCCCAAGATCGTGAAGCTCTTCGTTCGGTCGTATTCTCTGAAAGCGGTTGGAAGAGCTCCAAGAAGCGCAAGGAG
ACAGGCCCAAGATCGTGAAGCTCTTCGTTCGGAGCACTTGCGAGGCGGAGGTTGGAAGAGCTCCAAGAAGCGCAAGGAG
ACAGGCCCAAGATCGTGAAGCTCTTCGTTCGCAGGACGCCAATGTGCCGCGTTGGAAGAGCTCCAAGAAGCGCAAGGAG
ACAGGCCCAAGATCGTGAAGCTCTTCGTTCGAAGAACTACCGCATGGAGAGTTGGAAGAGCTCCAAGAAGCGCAAGGAG
ACAGGCCCAAGATCGTGAAGCTCTTCGTTCGCACATTAAACATGCGTGCTGTTGGAAGAGCTCCAAGAAGCGCAAGGAG
ACAGGCCCAAGATCGTGAAGCTCTTCGTTCGAAAATGAAAGGGAATTGATGTTGGAAGAGCTCCAAGAAGCGCAAGGAG
ACAGGCCCAAGATCGTGAAGCTCTTCGTTCGAGCCGAAAGCTGAAGCTACGTTGGAAGAGCTCCAAGAAGCGCAAGGAG
ACAGGCCCAAGATCGTGAAGCTCTTCGTTCGTGTCCACCGCGTAAGAATCGTTGGAAGAGCTCCAAGAAGCGCAAGGAG
ACAGGCCCAAGATCGTGAAGCTCTTCGTTCGATCGACATGAAGTGCGACAGTTGGAAGAGCTCCAAGAAGCGCAAGGAG
ACAGGCCCAAGATCGTGAAGCTCTTCGTTCGAAGTACCAGCTGACAGAAAGTTGGAAGAGCTCCAAGAAGCGCAAGGAG
ACAGGCCCAAGATCGTGAAGCTCTTCGTTCGCACCGAGATGCAGATCAATGTTGGAAGAGCTCCAAGAAGCGCAAGGAG
ACAGGCCCAAGATCGTGAAGCTCTTCGTTCGTCGATCATGTGGATCTTCTGTTGGAAGAGCTCCAAGAAGCGCAAGGAG
ACAGGCCCAAGATCGTGAAGCTCTTCGTTCGGGTGCCCTTTTCTGTCAGCGTTGGAAGAGCTCCAAGAAGCGCAAGGAG
ACAGGCCCAAGATCGTGAAGCTCTTCGTTCGACCGATGCCCGTGCTCAATGTTGGAAGAGCTCCAAGAAGCGCAAGGAG
ACAGGCCCAAGATCGTGAAGCTCTTCGTTCGGTTGCGCCTCGAACATCCGGTTGGAAGAGCTCCAAGAAGCGCAAGGAG
ACAGGCCCAAGATCGTGAAGCTCTTCGTTCGGCCGGGTGGCCTTTCACGCGTTGGAAGAGCTCCAAGAAGCGCAAGGAG
ACAGGCCCAAGATCGTGAAGCTCTTCGTTCGTAAGCAGAGCACGAACAATGTTGGAAGAGCTCCAAGAAGCGCAAGGAG
ACAGGCCCAAGATCGTGAAGCTCTTCGTTCGATTTCAGTTGTCGAGCCATGTTGGAAGAGCTCCAAGAAGCGCAAGGAG
ACAGGCCCAAGATCGTGAAGCTCTTCGTTCGCAGAGCCCACCGATGACCTGTTGGAAGAGCTCCAAGAAGCGCAAGGAG
ACAGGCCCAAGATCGTGAAGCTCTTCGTTCGGAGCTGCATCTCGCCCTCCGTTGGAAGAGCTCCAAGAAGCGCAAGGAG
ACAGGCCCAAGATCGTGAAGCTCTTCGTTCGTGCCCGCGGACTACGACTAGTTGGAAGAGCTCCAAGAAGCGCAAGGAG
ACAGGCCCAAGATCGTGAAGCTCTTCGTTCGCTAGGCAATCCGTATGACGGTTGGAAGAGCTCCAAGAAGCGCAAGGAG
ACAGGCCCAAGATCGTGAAGCTCTTCGTTCGTCCTGCTCGCTGTTAGCTAGTTGGAAGAGCTCCAAGAAGCGCAAGGAG
ACAGGCCCAAGATCGTGAAGCTCTTCGTTCGCACTGCCGCACAGTGCCAGGTTGGAAGAGCTCCAAGAAGCGCAAGGAG
ACAGGCCCAAGATCGTGAAGCTCTTCGTTCGGATATCTGTGAGCCGCCGCGTTGGAAGAGCTCCAAGAAGCGCAAGGAG
ACAGGCCCAAGATCGTGAAGCTCTTCGTTCGTATCCCAGCTACATGTTTCGTTGGAAGAGCTCCAAGAAGCGCAAGGAG
ACAGGCCCAAGATCGTGAAGCTCTTCGTTCGGATGTGCCGCTACCCTTCAGTTGGAAGAGCTCCAAGAAGCGCAAGGAG
ACAGGCCCAAGATCGTGAAGCTCTTCGTTCGGACGGCGGCGCAGAGATTGGTTGGAAGAGCTCCAAGAAGCGCAAGGAG
ACAGGCCCAAGATCGTGAAGCTCTTCGTTCGCTTGACAAACGAATTCAAAGTTGGAAGAGCTCCAAGAAGCGCAAGGAG
ACAGGCCCAAGATCGTGAAGCTCTTCGTTCGACATCAACTAGTCCCCCTGGTTGGAAGAGCTCCAAGAAGCGCAAGGAG
ACAGGCCCAAGATCGTGAAGCTCTTCGTTCGACACCCACCCAGTTCAACGGTTGGAAGAGCTCCAAGAAGCGCAAGGAG
ACAGGCCCAAGATCGTGAAGCTCTTCGTTCGCCCAATGATCCACTGACTAGTTGGAAGAGCTCCAAGAAGCGCAAGGAG
ACAGGCCCAAGATCGTGAAGCTCTTCGTTCGGCTCGAAATCCTTTGGAACGTTGGAAGAGCTCCAAGAAGCGCAAGGAG
ACAGGCCCAAGATCGTGAAGCTCTTCGTTCGTGCTCCTTTGCCTCGCTTTGTTGGAAGAGCTCCAAGAAGCGCAAGGAG
ACAGGCCCAAGATCGTGAAGCTCTTCGTTCGCCTTGCTGAGTCCCTATTCGTTGGAAGAGCTCCAAGAAGCGCAAGGAG
ACAGGCCCAAGATCGTGAAGCTCTTCGTTCGAACTACGAGTACATATTCGGTTGGAAGAGCTCCAAGAAGCGCAAGGAG
ACAGGCCCAAGATCGTGAAGCTCTTCGTTCGACGGATCAGGGGGAGTACGGTTGGAAGAGCTCCAAGAAGCGCAAGGAG
ACAGGCCCAAGATCGTGAAGCTCTTCGTTCGTTGCTCATTGAACTGGCTGGTTGGAAGAGCTCCAAGAAGCGCAAGGAG
ACAGGCCCAAGATCGTGAAGCTCTTCGTTCGCACAAATGTGAGCTTGGTGGTTGGAAGAGCTCCAAGAAGCGCAAGGAG
ACAGGCCCAAGATCGTGAAGCTCTTCGTTCGTTGTACATGTCCCTATTCAGTTGGAAGAGCTCCAAGAAGCGCAAGGAG
ACAGGCCCAAGATCGTGAAGCTCTTCGTTCGATCTTTGTCACAGCATCTCGTTGGAAGAGCTCCAAGAAGCGCAAGGAG
ACAGGCCCAAGATCGTGAAGCTCTTCGTTCGGACGGTATTGTAGCCATAGGTTGGAAGAGCTCCAAGAAGCGCAAGGAG
ACAGGCCCAAGATCGTGAAGCTCTTCGTTCGACTATCAATTTAAAGACCTGTTGGAAGAGCTCCAAGAAGCGCAAGGAG
ACAGGCCCAAGATCGTGAAGCTCTTCGTTCGCCACGACCGATGCTTCCCGGTTGGAAGAGCTCCAAGAAGCGCAAGGAG
ACAGGCCCAAGATCGTGAAGCTCTTCGTTCGGTGCGCCTGCTGCAGGAGGGTTGGAAGAGCTCCAAGAAGCGCAAGGAG
ACAGGCCCAAGATCGTGAAGCTCTTCGTTCGGAAACGGTGGGCGATCGTAGTTGGAAGAGCTCCAAGAAGCGCAAGGAG
ACAGGCCCAAGATCGTGAAGCTCTTCGTTCGCGCCTGGCGGAGCAGCAGCGTTGGAAGAGCTCCAAGAAGCGCAAGGAG
ACAGGCCCAAGATCGTGAAGCTCTTCGTTCGCGAGCGGAAGGATTGGTTCGTTGGAAGAGCTCCAAGAAGCGCAAGGAG
ACAGGCCCAAGATCGTGAAGCTCTTCGTTCGTACGAGAAGGCCAACCGTCGTTGGAAGAGCTCCAAGAAGCGCAAGGAG
ACAGGCCCAAGATCGTGAAGCTCTTCGTTCGAGCCGCAATGATCCGCCCAGTTGGAAGAGCTCCAAGAAGCGCAAGGAG
ACAGGCCCAAGATCGTGAAGCTCTTCGTTCGATTGTCTTGAAGAAGCAGCGTTGGAAGAGCTCCAAGAAGCGCAAGGAG
ACAGGCCCAAGATCGTGAAGCTCTTCGTTCGGACCAACTGGTATCTGTGCGTTGGAAGAGCTCCAAGAAGCGCAAGGAG
ACAGGCCCAAGATCGTGAAGCTCTTCGTTCGAGCGAGGAGGACGGTGGTCGTTGGAAGAGCTCCAAGAAGCGCAAGGAG
ACAGGCCCAAGATCGTGAAGCTCTTCGTTCGAAATGCAACCTCGCCAGAAGTTGGAAGAGCTCCAAGAAGCGCAAGGAG
ACAGGCCCAAGATCGTGAAGCTCTTCGTTCGTTCGTCTGCGTATCCATGGGTTGGAAGAGCTCCAAGAAGCGCAAGGAG
ACAGGCCCAAGATCGTGAAGCTCTTCGTTCGCAGAGGCGCCATTCTGGCGGTTGGAAGAGCTCCAAGAAGCGCAAGGAG
ACAGGCCCAAGATCGTGAAGCTCTTCGTTCGGTCGAGCAATATGTGCGCCGTTGGAAGAGCTCCAAGAAGCGCAAGGAG
ACAGGCCCAAGATCGTGAAGCTCTTCGTTCGGAGCAGATCAGCAAGCTGGGTTGGAAGAGCTCCAAGAAGCGCAAGGAG
ACAGGCCCAAGATCGTGAAGCTCTTCGTTCGCTCACCCTTAAGTCAGCCGGTTGGAAGAGCTCCAAGAAGCGCAAGGAG
ACAGGCCCAAGATCGTGAAGCTCTTCGTTCGCAAGCTCTTACAATTCAAAGTTGGAAGAGCTCCAAGAAGCGCAAGGAG
ACAGGCCCAAGATCGTGAAGCTCTTCGTTCGCCCGATTATTACACCCAAAGTTGGAAGAGCTCCAAGAAGCGCAAGGAG
ACAGGCCCAAGATCGTGAAGCTCTTCGTTCGCAAGGTCGTGTGTGAATTGGTTGGAAGAGCTCCAAGAAGCGCAAGGAG
ACAGGCCCAAGATCGTGAAGCTCTTCGTTCGGACCACGAGAAGTGGCTCCGTTGGAAGAGCTCCAAGAAGCGCAAGGAG
ACAGGCCCAAGATCGTGAAGCTCTTCGTTCGCGCCACCAACGTGAACAACGTTGGAAGAGCTCCAAGAAGCGCAAGGAG
ACAGGCCCAAGATCGTGAAGCTCTTCGTTCGGGAAAAGAACGCCACGCCAGTTGGAAGAGCTCCAAGAAGCGCAAGGAG
ACAGGCCCAAGATCGTGAAGCTCTTCGTTCGCGCCTGCATCAGCTTTTTCGTTGGAAGAGCTCCAAGAAGCGCAAGGAG
ACAGGCCCAAGATCGTGAAGCTCTTCGTTCGGGATCTCCTTCTCCCCACTGTTGGAAGAGCTCCAAGAAGCGCAAGGAG
ACAGGCCCAAGATCGTGAAGCTCTTCGTTCGTGTTCACGTTGGTGGCGTCGTTGGAAGAGCTCCAAGAAGCGCAAGGAG
ACAGGCCCAAGATCGTGAAGCTCTTCGTTCGTCAGACCATACCATTTTGCGTTGGAAGAGCTCCAAGAAGCGCAAGGAG
ACAGGCCCAAGATCGTGAAGCTCTTCGTTCGAGATCCCAGACAGTCTTTTGTTGGAAGAGCTCCAAGAAGCGCAAGGAG
ACAGGCCCAAGATCGTGAAGCTCTTCGTTCGTCCGTAAGCGACTACGAGTGTTGGAAGAGCTCCAAGAAGCGCAAGGAG
ACAGGCCCAAGATCGTGAAGCTCTTCGTTCGACTGCTTCTTTCTCGATATGTTGGAAGAGCTCCAAGAAGCGCAAGGAG
ACAGGCCCAAGATCGTGAAGCTCTTCGTTCGTACCTGAAGTACTTCAGCGGTTGGAAGAGCTCCAAGAAGCGCAAGGAG
ACAGGCCCAAGATCGTGAAGCTCTTCGTTCGAATACGCAGCTAAGTGAAAGTTGGAAGAGCTCCAAGAAGCGCAAGGAG
ACAGGCCCAAGATCGTGAAGCTCTTCGTTCGGTGTGTGAGAGTCCACTGAGTTGGAAGAGCTCCAAGAAGCGCAAGGAG
ACAGGCCCAAGATCGTGAAGCTCTTCGTTCGATAATACAAATAGTGCTCCGTTGGAAGAGCTCCAAGAAGCGCAAGGAG
ACAGGCCCAAGATCGTGAAGCTCTTCGTTCGTTCGCTGGCATCGGAGGAGGTTGGAAGAGCTCCAAGAAGCGCAAGGAG
ACAGGCCCAAGATCGTGAAGCTCTTCGTTCGGACTCTGAAAGCGAAGAATGTTGGAAGAGCTCCAAGAAGCGCAAGGAG
ACAGGCCCAAGATCGTGAAGCTCTTCGTTCGAATCCCAGTTGCGCCGATCGTTGGAAGAGCTCCAAGAAGCGCAAGGAG
ACAGGCCCAAGATCGTGAAGCTCTTCGTTCGTCGAATTCCAGCATAGTGGGTTGGAAGAGCTCCAAGAAGCGCAAGGAG
ACAGGCCCAAGATCGTGAAGCTCTTCGTTCGTCGCAGACATAACACCTGAGTTGGAAGAGCTCCAAGAAGCGCAAGGAG
ACAGGCCCAAGATCGTGAAGCTCTTCGTTCGGCGCAACTGGGATTATCACGTTGGAAGAGCTCCAAGAAGCGCAAGGAG
ACAGGCCCAAGATCGTGAAGCTCTTCGTTCGTTGGACAAAATGAAATCGCGTTGGAAGAGCTCCAAGAAGCGCAAGGAG
ACAGGCCCAAGATCGTGAAGCTCTTCGTTCGTGTAATTCGCATGACAACGGTTGGAAGAGCTCCAAGAAGCGCAAGGAG
ACAGGCCCAAGATCGTGAAGCTCTTCGTTCGGAACACTCCTCGTGCCCAGGTTGGAAGAGCTCCAAGAAGCGCAAGGAG
ACAGGCCCAAGATCGTGAAGCTCTTCGTTCGTGGGCGGGACGCAGTCCGTGTTGGAAGAGCTCCAAGAAGCGCAAGGAG
ACAGGCCCAAGATCGTGAAGCTCTTCGTTCGGTGGCCTTCTGCCGCAAGAGTTGGAAGAGCTCCAAGAAGCGCAAGGAG
ACAGGCCCAAGATCGTGAAGCTCTTCGTTCGGCAGAATCGAGAGAAGCTGGTTGGAAGAGCTCCAAGAAGCGCAAGGAG
ACAGGCCCAAGATCGTGAAGCTCTTCGTTCGCTTGACCAGCTTGGCTTTGGTTGGAAGAGCTCCAAGAAGCGCAAGGAG
ACAGGCCCAAGATCGTGAAGCTCTTCGTTCGGGCGAGGATGCCATTATGAGTTGGAAGAGCTCCAAGAAGCGCAAGGAG
ACAGGCCCAAGATCGTGAAGCTCTTCGTTCGCTAAACAAGAAGTGTGAACGTTGGAAGAGCTCCAAGAAGCGCAAGGAG
ACAGGCCCAAGATCGTGAAGCTCTTCGTTCGAACAAGCCGTTCAGTACCGGTTGGAAGAGCTCCAAGAAGCGCAAGGAG
ACAGGCCCAAGATCGTGAAGCTCTTCGTTCGGCTAAGTTCAAGGTCCAGAGTTGGAAGAGCTCCAAGAAGCGCAAGGAG
ACAGGCCCAAGATCGTGAAGCTCTTCGTTCGTATTTTTTACGCTTTACTTGTTGGAAGAGCTCCAAGAAGCGCAAGGAG
ACAGGCCCAAGATCGTGAAGCTCTTCGTTCGACAGAGTGGTTTGAAAGAAGTTGGAAGAGCTCCAAGAAGCGCAAGGAG
ACAGGCCCAAGATCGTGAAGCTCTTCGTTCGCCTCCGTGTGTCATGTAAGGTTGGAAGAGCTCCAAGAAGCGCAAGGAG
ACAGGCCCAAGATCGTGAAGCTCTTCGTTCGTTTTACTCTGCGATTGAGCGTTGGAAGAGCTCCAAGAAGCGCAAGGAG
ACAGGCCCAAGATCGTGAAGCTCTTCGTTCGCTTGAGTTATTGCAGTAAGGTTGGAAGAGCTCCAAGAAGCGCAAGGAG
ACAGGCCCAAGATCGTGAAGCTCTTCGTTCGCCGAAGAAGGATGACGATCGTTGGAAGAGCTCCAAGAAGCGCAAGGAG
ACAGGCCCAAGATCGTGAAGCTCTTCGTTCGGTGTTCCTGTACATCCAGCGTTGGAAGAGCTCCAAGAAGCGCAAGGAG
ACAGGCCCAAGATCGTGAAGCTCTTCGTTCGCCCGAGTCGCAGCATCCGCGTTGGAAGAGCTCCAAGAAGCGCAAGGAG
ACAGGCCCAAGATCGTGAAGCTCTTCGTTCGAGCCAGGGCGACAGTTTGCGTTGGAAGAGCTCCAAGAAGCGCAAGGAG
ACAGGCCCAAGATCGTGAAGCTCTTCGTTCGATGAGCACTACAACACCGAGTTGGAAGAGCTCCAAGAAGCGCAAGGAG
ACAGGCCCAAGATCGTGAAGCTCTTCGTTCGGGGCTGGAGGAGAAGCCAGGTTGGAAGAGCTCCAAGAAGCGCAAGGAG
ACAGGCCCAAGATCGTGAAGCTCTTCGTTCGGGCCGTGCTGCTGGCCACAGTTGGAAGAGCTCCAAGAAGCGCAAGGAG
ACAGGCCCAAGATCGTGAAGCTCTTCGTTCGCTCGACCATAATCGCCCATGTTGGAAGAGCTCCAAGAAGCGCAAGGAG
ACAGGCCCAAGATCGTGAAGCTCTTCGTTCGGCAGCTGCTGCTGCCCTCTGTTGGAAGAGCTCCAAGAAGCGCAAGGAG
ACAGGCCCAAGATCGTGAAGCTCTTCGTTCGGAGCTGATGCCTCCTCCGTGTTGGAAGAGCTCCAAGAAGCGCAAGGAG
ACAGGCCCAAGATCGTGAAGCTCTTCGTTCGGAGGGACTTCCAACCCCACGTTGGAAGAGCTCCAAGAAGCGCAAGGAG
ACAGGCCCAAGATCGTGAAGCTCTTCGTTCGGACCATCCACGGGGAGGGGGTTGGAAGAGCTCCAAGAAGCGCAAGGAG
ACAGGCCCAAGATCGTGAAGCTCTTCGTTCGAGCGAGGATGACGATGATTGTTGGAAGAGCTCCAAGAAGCGCAAGGAG
ACAGGCCCAAGATCGTGAAGCTCTTCGTTCGGGCTACCAACCACTCGCTTGTTGGAAGAGCTCCAAGAAGCGCAAGGAG
ACAGGCCCAAGATCGTGAAGCTCTTCGTTCGAACGATGCAGCGGATCCCGGTTGGAAGAGCTCCAAGAAGCGCAAGGAG
ACAGGCCCAAGATCGTGAAGCTCTTCGTTCGGAATGCCCTCCAGAAGCAGGTTGGAAGAGCTCCAAGAAGCGCAAGGAG
ACAGGCCCAAGATCGTGAAGCTCTTCGTTCGACGGCGGGCCAGCAGGACGGTTGGAAGAGCTCCAAGAAGCGCAAGGAG
ACAGGCCCAAGATCGTGAAGCTCTTCGTTCGCGTCCTCCGCCCGACGAAAGTTGGAAGAGCTCCAAGAAGCGCAAGGAG
ACAGGCCCAAGATCGTGAAGCTCTTCGTTCGCATTCATCGGCCGCTTGAAGTTGGAAGAGCTCCAAGAAGCGCAAGGAG
ACAGGCCCAAGATCGTGAAGCTCTTCGTTCGGACGCGGTACCACTGCTTCGTTGGAAGAGCTCCAAGAAGCGCAAGGAG
ACAGGCCCAAGATCGTGAAGCTCTTCGTTCGTGTAAGTGCTCAGGGTTTCGTTGGAAGAGCTCCAAGAAGCGCAAGGAG
ACAGGCCCAAGATCGTGAAGCTCTTCGTTCGGGCACCAAGCTGCTGACATGTTGGAAGAGCTCCAAGAAGCGCAAGGAG
ACAGGCCCAAGATCGTGAAGCTCTTCGTTCGGATTTACCTGCCGCCGATGGTTGGAAGAGCTCCAAGAAGCGCAAGGAG
ACAGGCCCAAGATCGTGAAGCTCTTCGTTCGTACAGCACTGAAAAGCTGCGTTGGAAGAGCTCCAAGAAGCGCAAGGAG
ACAGGCCCAAGATCGTGAAGCTCTTCGTTCGTCCGCCGATGTCAGCAGCTGTTGGAAGAGCTCCAAGAAGCGCAAGGAG
ACAGGCCCAAGATCGTGAAGCTCTTCGTTCGAATGGTGAAGTTCTTCGCAGTTGGAAGAGCTCCAAGAAGCGCAAGGAG
ACAGGCCCAAGATCGTGAAGCTCTTCGTTCGATCCTGGAGAACCTGATCCGTTGGAAGAGCTCCAAGAAGCGCAAGGAG
ACAGGCCCAAGATCGTGAAGCTCTTCGTTCGGTGATCCGCAACAAGCAGAGTTGGAAGAGCTCCAAGAAGCGCAAGGAG
ACAGGCCCAAGATCGTGAAGCTCTTCGTTCGGCCATTTGGAGGAAGAAATGTTGGAAGAGCTCCAAGAAGCGCAAGGAG
ACAGGCCCAAGATCGTGAAGCTCTTCGTTCGGCGTGGAAGCAAATTGAGGGTTGGAAGAGCTCCAAGAAGCGCAAGGAG
ACAGGCCCAAGATCGTGAAGCTCTTCGTTCGGCTTTCATTGTGACGATGGGTTGGAAGAGCTCCAAGAAGCGCAAGGAG
ACAGGCCCAAGATCGTGAAGCTCTTCGTTCGGATCGAAGCTAGACCCCAGGTTGGAAGAGCTCCAAGAAGCGCAAGGAG
ACAGGCCCAAGATCGTGAAGCTCTTCGTTCGCTGCAGCACATCGCCGTGGGTTGGAAGAGCTCCAAGAAGCGCAAGGAG
ACAGGCCCAAGATCGTGAAGCTCTTCGTTCGCCCCTTCTACAATACCCCAGTTGGAAGAGCTCCAAGAAGCGCAAGGAG
ACAGGCCCAAGATCGTGAAGCTCTTCGTTCGTGCCCTGGCCAGATCCAGTGTTGGAAGAGCTCCAAGAAGCGCAAGGAG
ACAGGCCCAAGATCGTGAAGCTCTTCGTTCGGTGATTCCGTCAATAATCCGTTGGAAGAGCTCCAAGAAGCGCAAGGAG
ACAGGCCCAAGATCGTGAAGCTCTTCGTTCGGGCGATGACATATCCACGAGTTGGAAGAGCTCCAAGAAGCGCAAGGAG
ACAGGCCCAAGATCGTGAAGCTCTTCGTTCGGTGGCGAACATGCGATCCCGTTGGAAGAGCTCCAAGAAGCGCAAGGAG
ACAGGCCCAAGATCGTGAAGCTCTTCGTTCGTGCCTTACCAAGTACCATGGTTGGAAGAGCTCCAAGAAGCGCAAGGAG
ACAGGCCCAAGATCGTGAAGCTCTTCGTTCGTTCGTAGCAGGTAATGGCAGTTGGAAGAGCTCCAAGAAGCGCAAGGAG
ACAGGCCCAAGATCGTGAAGCTCTTCGTTCGGGAAGTAGTCCACCCTGAGGTTGGAAGAGCTCCAAGAAGCGCAAGGAG
ACAGGCCCAAGATCGTGAAGCTCTTCGTTCGCCGCCGTGGAGTCGTCTTCGTTGGAAGAGCTCCAAGAAGCGCAAGGAG
ACAGGCCCAAGATCGTGAAGCTCTTCGTTCGCAATGCCGAAGGTTGTCTGGTTGGAAGAGCTCCAAGAAGCGCAAGGAG
ACAGGCCCAAGATCGTGAAGCTCTTCGTTCGGAAAAGGAGGAGCACTACGGTTGGAAGAGCTCCAAGAAGCGCAAGGAG
ACAGGCCCAAGATCGTGAAGCTCTTCGTTCGGAACCACTTGTGGTCACTTGTTGGAAGAGCTCCAAGAAGCGCAAGGAG
ACAGGCCCAAGATCGTGAAGCTCTTCGTTCGGTTTACAATGGCCTGTTGTGTTGGAAGAGCTCCAAGAAGCGCAAGGAG
ACAGGCCCAAGATCGTGAAGCTCTTCGTTCGACCGGCCGTAAAATGCTGCGTTGGAAGAGCTCCAAGAAGCGCAAGGAG
ACAGGCCCAAGATCGTGAAGCTCTTCGTTCGAACACAAGCGACCATGGCGGTTGGAAGAGCTCCAAGAAGCGCAAGGAG
ACAGGCCCAAGATCGTGAAGCTCTTCGTTCGTCGGATTCTCGGCGGTATTGTTGGAAGAGCTCCAAGAAGCGCAAGGAG
ACAGGCCCAAGATCGTGAAGCTCTTCGTTCGTGGCGAAGATTACCCGGAGGTTGGAAGAGCTCCAAGAAGCGCAAGGAG
ACAGGCCCAAGATCGTGAAGCTCTTCGTTCGTCGGAGTGGTGGGCGTGGGGTTGGAAGAGCTCCAAGAAGCGCAAGGAG
ACAGGCCCAAGATCGTGAAGCTCTTCGTTCGTGTTGCACTATCCGATTCCGTTGGAAGAGCTCCAAGAAGCGCAAGGAG
ACAGGCCCAAGATCGTGAAGCTCTTCGTTCGGCCACAGTGACTATGCTCCGTTGGAAGAGCTCCAAGAAGCGCAAGGAG
ACAGGCCCAAGATCGTGAAGCTCTTCGTTCGGATTGCACGCAATGCTTGCGTTGGAAGAGCTCCAAGAAGCGCAAGGAG
ACAGGCCCAAGATCGTGAAGCTCTTCGTTCGTGCGAACAAGATGAACGTCGTTGGAAGAGCTCCAAGAAGCGCAAGGAG
ACAGGCCCAAGATCGTGAAGCTCTTCGTTCGACTCTGCCGTGGATTGTCCGTTGGAAGAGCTCCAAGAAGCGCAAGGAG
ACAGGCCCAAGATCGTGAAGCTCTTCGTTCGGCTTTATTTTCAACAACTAGTTGGAAGAGCTCCAAGAAGCGCAAGGAG
ACAGGCCCAAGATCGTGAAGCTCTTCGTTCGGAATAAGTGCGCCACAACTGTTGGAAGAGCTCCAAGAAGCGCAAGGAG
ACAGGCCCAAGATCGTGAAGCTCTTCGTTCGACAGCAAGAGAGCCCGTTGGTTGGAAGAGCTCCAAGAAGCGCAAGGAG
ACAGGCCCAAGATCGTGAAGCTCTTCGTTCGGACAATGTGAAGATCAGCTGTTGGAAGAGCTCCAAGAAGCGCAAGGAG
ACAGGCCCAAGATCGTGAAGCTCTTCGTTCGCTGTTTGGTCCTTATCGCAGTTGGAAGAGCTCCAAGAAGCGCAAGGAG
ACAGGCCCAAGATCGTGAAGCTCTTCGTTCGAGATCTTCAATACTCAATGGTTGGAAGAGCTCCAAGAAGCGCAAGGAG
ACAGGCCCAAGATCGTGAAGCTCTTCGTTCGAGAATGAGCAACGAAATCAGTTGGAAGAGCTCCAAGAAGCGCAAGGAG
ACAGGCCCAAGATCGTGAAGCTCTTCGTTCGGCCCATGAGGAGGCCACACGTTGGAAGAGCTCCAAGAAGCGCAAGGAG
ACAGGCCCAAGATCGTGAAGCTCTTCGTTCGTATTTCGTGAAGAGGCGCCGTTGGAAGAGCTCCAAGAAGCGCAAGGAG
ACAGGCCCAAGATCGTGAAGCTCTTCGTTCGTGGTGGCCGGTGCGGTGTAGTTGGAAGAGCTCCAAGAAGCGCAAGGAG
ACAGGCCCAAGATCGTGAAGCTCTTCGTTCGGAAAGTTCCGACCACACAAGTTGGAAGAGCTCCAAGAAGCGCAAGGAG
ACAGGCCCAAGATCGTGAAGCTCTTCGTTCGCTCTTCGAAGGCGCCAAACGTTGGAAGAGCTCCAAGAAGCGCAAGGAG
ACAGGCCCAAGATCGTGAAGCTCTTCGTTCGGATGAACCGATTCTGCTGCGTTGGAAGAGCTCCAAGAAGCGCAAGGAG
ACAGGCCCAAGATCGTGAAGCTCTTCGTTCGAAGTGCAAGGAGGATGTACGTTGGAAGAGCTCCAAGAAGCGCAAGGAG
ACAGGCCCAAGATCGTGAAGCTCTTCGTTCGGGCGTTTACGAGGAAGGCAGTTGGAAGAGCTCCAAGAAGCGCAAGGAG
ACAGGCCCAAGATCGTGAAGCTCTTCGTTCGTCAGCTAGTATCAGTCCCCGTTGGAAGAGCTCCAAGAAGCGCAAGGAG
ACAGGCCCAAGATCGTGAAGCTCTTCGTTCGTGCACGACACTTGCTAATTGTTGGAAGAGCTCCAAGAAGCGCAAGGAG
ACAGGCCCAAGATCGTGAAGCTCTTCGTTCGTTTCTAGATCCTCATCCTGGTTGGAAGAGCTCCAAGAAGCGCAAGGAG
ACAGGCCCAAGATCGTGAAGCTCTTCGTTCGAGAAGAAATCCCTCAGACAGTTGGAAGAGCTCCAAGAAGCGCAAGGAG
ACAGGCCCAAGATCGTGAAGCTCTTCGTTCGAGGTAATCTCGTCACTTTCGTTGGAAGAGCTCCAAGAAGCGCAAGGAG
ACAGGCCCAAGATCGTGAAGCTCTTCGTTCGGGATTTGGATGGGGCAGACGTTGGAAGAGCTCCAAGAAGCGCAAGGAG
ACAGGCCCAAGATCGTGAAGCTCTTCGTTCGCCATATGTCACTTATGAGGGTTGGAAGAGCTCCAAGAAGCGCAAGGAG
ACAGGCCCAAGATCGTGAAGCTCTTCGTTCGAACCCCACCTCACCCGAACGTTGGAAGAGCTCCAAGAAGCGCAAGGAG
ACAGGCCCAAGATCGTGAAGCTCTTCGTTCGATACAGAAGCCAGAGACTCGTTGGAAGAGCTCCAAGAAGCGCAAGGAG
ACAGGCCCAAGATCGTGAAGCTCTTCGTTCGTTTTGATCGCCCTCTTTGCGTTGGAAGAGCTCCAAGAAGCGCAAGGAG
ACAGGCCCAAGATCGTGAAGCTCTTCGTTCGCCTTGCGATCTGAAGACCAGTTGGAAGAGCTCCAAGAAGCGCAAGGAG
ACAGGCCCAAGATCGTGAAGCTCTTCGTTCGCTCAGGTCTGCGGCTCAAAGTTGGAAGAGCTCCAAGAAGCGCAAGGAG
ACAGGCCCAAGATCGTGAAGCTCTTCGTTCGCGAGTTCGAGTGCAGCCAAGTTGGAAGAGCTCCAAGAAGCGCAAGGAG
ACAGGCCCAAGATCGTGAAGCTCTTCGTTCGTGGACGGACCCTGAACATCGTTGGAAGAGCTCCAAGAAGCGCAAGGAG
ACAGGCCCAAGATCGTGAAGCTCTTCGTTCGCTCGCCTCCTGGACGAATGGTTGGAAGAGCTCCAAGAAGCGCAAGGAG
ACAGGCCCAAGATCGTGAAGCTCTTCGTTCGGAGAATCCCAAAGCGCTCAGTTGGAAGAGCTCCAAGAAGCGCAAGGAG
ACAGGCCCAAGATCGTGAAGCTCTTCGTTCGAGTGCCCGCAAGCGCTTCCGTTGGAAGAGCTCCAAGAAGCGCAAGGAG
ACAGGCCCAAGATCGTGAAGCTCTTCGTTCGGTATCGTGGAGCAATGCACGTTGGAAGAGCTCCAAGAAGCGCAAGGAG
ACAGGCCCAAGATCGTGAAGCTCTTCGTTCGTGACCAACTGCTCGTGACAGTTGGAAGAGCTCCAAGAAGCGCAAGGAG
ACAGGCCCAAGATCGTGAAGCTCTTCGTTCGGTAGTCCTGTCCAGACTATGTTGGAAGAGCTCCAAGAAGCGCAAGGAG
ACAGGCCCAAGATCGTGAAGCTCTTCGTTCGATGCCGCAAGTCAAGCCTTGTTGGAAGAGCTCCAAGAAGCGCAAGGAG
ACAGGCCCAAGATCGTGAAGCTCTTCGTTCGGCGAGCAATCGAATCGTCTGTTGGAAGAGCTCCAAGAAGCGCAAGGAG
ACAGGCCCAAGATCGTGAAGCTCTTCGTTCGTCGACCTAGATGCCTTCTTGTTGGAAGAGCTCCAAGAAGCGCAAGGAG
ACAGGCCCAAGATCGTGAAGCTCTTCGTTCGCAGAGGTACGAGAAGGTCTGTTGGAAGAGCTCCAAGAAGCGCAAGGAG
ACAGGCCCAAGATCGTGAAGCTCTTCGTTCGGGGATATTTTATGTGCTCCGTTGGAAGAGCTCCAAGAAGCGCAAGGAG
ACAGGCCCAAGATCGTGAAGCTCTTCGTTCGTATCCAGAGATCCCTGTTCGTTGGAAGAGCTCCAAGAAGCGCAAGGAG
ACAGGCCCAAGATCGTGAAGCTCTTCGTTCGAACTTGAAAATACTCAATGGTTGGAAGAGCTCCAAGAAGCGCAAGGAG
ACAGGCCCAAGATCGTGAAGCTCTTCGTTCGAGGAGCACATAAAATATCCGTTGGAAGAGCTCCAAGAAGCGCAAGGAG
ACAGGCCCAAGATCGTGAAGCTCTTCGTTCGGATCCTGAACAGGGATCTCGTTGGAAGAGCTCCAAGAAGCGCAAGGAG
ACAGGCCCAAGATCGTGAAGCTCTTCGTTCGGTTGAGGAGTCCAATCCGCGTTGGAAGAGCTCCAAGAAGCGCAAGGAG
ACAGGCCCAAGATCGTGAAGCTCTTCGTTCGATTACGATGCTAGATGTCCGTTGGAAGAGCTCCAAGAAGCGCAAGGAG
ACAGGCCCAAGATCGTGAAGCTCTTCGTTCGGACGAGTACGCCGCAGTGCGTTGGAAGAGCTCCAAGAAGCGCAAGGAG
ACAGGCCCAAGATCGTGAAGCTCTTCGTTCGAAGTCGTGCACTTACGCCAGTTGGAAGAGCTCCAAGAAGCGCAAGGAG
ACAGGCCCAAGATCGTGAAGCTCTTCGTTCGTGCCTCACTTGTTGCCCCGGTTGGAAGAGCTCCAAGAAGCGCAAGGAG
ACAGGCCCAAGATCGTGAAGCTCTTCGTTCGCCGGGGACGTACCACGATGGTTGGAAGAGCTCCAAGAAGCGCAAGGAG
ACAGGCCCAAGATCGTGAAGCTCTTCGTTCGTACGAGACTCAGTATAAGAGTTGGAAGAGCTCCAAGAAGCGCAAGGAG
ACAGGCCCAAGATCGTGAAGCTCTTCGTTCGCCGATTTTTGTACCGCCGCGTTGGAAGAGCTCCAAGAAGCGCAAGGAG
ACAGGCCCAAGATCGTGAAGCTCTTCGTTCGGCACGCCTGGTTTCGCAACGTTGGAAGAGCTCCAAGAAGCGCAAGGAG
ACAGGCCCAAGATCGTGAAGCTCTTCGTTCGTGATGGTCAGCTTCCTGTCGTTGGAAGAGCTCCAAGAAGCGCAAGGAG
ACAGGCCCAAGATCGTGAAGCTCTTCGTTCGTCTGAAGCGTGTTTTCACCGTTGGAAGAGCTCCAAGAAGCGCAAGGAG
ACAGGCCCAAGATCGTGAAGCTCTTCGTTCGTGCAAGGAGTACTACTGCCGTTGGAAGAGCTCCAAGAAGCGCAAGGAG
ACAGGCCCAAGATCGTGAAGCTCTTCGTTCGTTTCTGGAGCTATATAAAAGTTGGAAGAGCTCCAAGAAGCGCAAGGAG
ACAGGCCCAAGATCGTGAAGCTCTTCGTTCGCTCTTCCCAATCTAGAGCTGTTGGAAGAGCTCCAAGAAGCGCAAGGAG
ACAGGCCCAAGATCGTGAAGCTCTTCGTTCGGGAATGGCCAAAATACTGCGTTGGAAGAGCTCCAAGAAGCGCAAGGAG
ACAGGCCCAAGATCGTGAAGCTCTTCGTTCGGCGCTAAAGGACACGCAGGGTTGGAAGAGCTCCAAGAAGCGCAAGGAG
ACAGGCCCAAGATCGTGAAGCTCTTCGTTCGCAAGAAGATCATCCAGTGCGTTGGAAGAGCTCCAAGAAGCGCAAGGAG
ACAGGCCCAAGATCGTGAAGCTCTTCGTTCGTCGAACAGCTCCTCGTCGAGTTGGAAGAGCTCCAAGAAGCGCAAGGAG
ACAGGCCCAAGATCGTGAAGCTCTTCGTTCGGCACCAGTTCGACATCTGCGTTGGAAGAGCTCCAAGAAGCGCAAGGAG
ACAGGCCCAAGATCGTGAAGCTCTTCGTTCGGATCTTCTTGTGGTTGGAGGTTGGAAGAGCTCCAAGAAGCGCAAGGAG
ACAGGCCCAAGATCGTGAAGCTCTTCGTTCGCACAAAGCCGCAGAACTTAGTTGGAAGAGCTCCAAGAAGCGCAAGGAG
ACAGGCCCAAGATCGTGAAGCTCTTCGTTCGACATCGCGCATACGCACTGGTTGGAAGAGCTCCAAGAAGCGCAAGGAG
ACAGGCCCAAGATCGTGAAGCTCTTCGTTCGAAAGTGGGCGGCGAACTGGGTTGGAAGAGCTCCAAGAAGCGCAAGGAG
ACAGGCCCAAGATCGTGAAGCTCTTCGTTCGTCTGCTGGCCTGCAGATGAGTTGGAAGAGCTCCAAGAAGCGCAAGGAG
ACAGGCCCAAGATCGTGAAGCTCTTCGTTCGTGGATGCAGGCTAGGAGCCGTTGGAAGAGCTCCAAGAAGCGCAAGGAG
ACAGGCCCAAGATCGTGAAGCTCTTCGTTCGAAAGCAGCATGTGCCAGGCGTTGGAAGAGCTCCAAGAAGCGCAAGGAG
ACAGGCCCAAGATCGTGAAGCTCTTCGTTCGCGCACCTATTTGAGGCTGAGTTGGAAGAGCTCCAAGAAGCGCAAGGAG
ACAGGCCCAAGATCGTGAAGCTCTTCGTTCGGAATGGAATAGCCTTCCATGTTGGAAGAGCTCCAAGAAGCGCAAGGAG
ACAGGCCCAAGATCGTGAAGCTCTTCGTTCGCTGCAGACCGTCATCAGTTGTTGGAAGAGCTCCAAGAAGCGCAAGGAG
ACAGGCCCAAGATCGTGAAGCTCTTCGTTCGACAACATCATCGAGATCGTGTTGGAAGAGCTCCAAGAAGCGCAAGGAG
ACAGGCCCAAGATCGTGAAGCTCTTCGTTCGCCTAACTGCTCTCCTTGAAGTTGGAAGAGCTCCAAGAAGCGCAAGGAG
ACAGGCCCAAGATCGTGAAGCTCTTCGTTCGTTGAAGAGTTCAGCTTAAGGTTGGAAGAGCTCCAAGAAGCGCAAGGAG
ACAGGCCCAAGATCGTGAAGCTCTTCGTTCGGTGAAAAGTCAGAAAACTCGTTGGAAGAGCTCCAAGAAGCGCAAGGAG
ACAGGCCCAAGATCGTGAAGCTCTTCGTTCGAAAATGACACAGAATCCCTGTTGGAAGAGCTCCAAGAAGCGCAAGGAG
ACAGGCCCAAGATCGTGAAGCTCTTCGTTCGGATGACCCTGAGCCTACACGTTGGAAGAGCTCCAAGAAGCGCAAGGAG
ACAGGCCCAAGATCGTGAAGCTCTTCGTTCGCTGCAGCAACTCCAGAACCGTTGGAAGAGCTCCAAGAAGCGCAAGGAG
ACAGGCCCAAGATCGTGAAGCTCTTCGTTCGGGAAGTGAGTGACGAGTTGGTTGGAAGAGCTCCAAGAAGCGCAAGGAG
ACAGGCCCAAGATCGTGAAGCTCTTCGTTCGCGCTACAACGTATTTCGCCGTTGGAAGAGCTCCAAGAAGCGCAAGGAG
ACAGGCCCAAGATCGTGAAGCTCTTCGTTCGTTGCCCAACTACCCGCCACGTTGGAAGAGCTCCAAGAAGCGCAAGGAG
ACAGGCCCAAGATCGTGAAGCTCTTCGTTCGAACTTTGATGAGTTATTCCGTTGGAAGAGCTCCAAGAAGCGCAAGGAG
ACAGGCCCAAGATCGTGAAGCTCTTCGTTCGGAATTGAAGTCCACCACACGTTGGAAGAGCTCCAAGAAGCGCAAGGAG
ACAGGCCCAAGATCGTGAAGCTCTTCGTTCGATGCTCGAGGAGGGCGCCAGTTGGAAGAGCTCCAAGAAGCGCAAGGAG
ACAGGCCCAAGATCGTGAAGCTCTTCGTTCGTCTACGCAGCAGAAAAAGCGTTGGAAGAGCTCCAAGAAGCGCAAGGAG
ACAGGCCCAAGATCGTGAAGCTCTTCGTTCGAACTTTCAGTCGTTCAACAGTTGGAAGAGCTCCAAGAAGCGCAAGGAG
ACAGGCCCAAGATCGTGAAGCTCTTCGTTCGCAAAAAGAAAACCAAACTGGTTGGAAGAGCTCCAAGAAGCGCAAGGAG
ACAGGCCCAAGATCGTGAAGCTCTTCGTTCGCCCGAGTCTTTGCAGACCCGTTGGAAGAGCTCCAAGAAGCGCAAGGAG
ACAGGCCCAAGATCGTGAAGCTCTTCGTTCGGGATATCCCATTTTGTACGGTTGGAAGAGCTCCAAGAAGCGCAAGGAG
ACAGGCCCAAGATCGTGAAGCTCTTCGTTCGGTAAAGAATAAGCCCAAACGTTGGAAGAGCTCCAAGAAGCGCAAGGAG
ACAGGCCCAAGATCGTGAAGCTCTTCGTTCGCCGTCCCAACCACTTGCGCGTTGGAAGAGCTCCAAGAAGCGCAAGGAG
ACAGGCCCAAGATCGTGAAGCTCTTCGTTCGATCTTTCGCGAAGATTTTCGTTGGAAGAGCTCCAAGAAGCGCAAGGAG
ACAGGCCCAAGATCGTGAAGCTCTTCGTTCGTACTGCTTTACCGTAGTTCGTTGGAAGAGCTCCAAGAAGCGCAAGGAG
ACAGGCCCAAGATCGTGAAGCTCTTCGTTCGCATCCAAGTCGCCAGGAAGGTTGGAAGAGCTCCAAGAAGCGCAAGGAG
ACAGGCCCAAGATCGTGAAGCTCTTCGTTCGCAAGTTCATGAGTGTCCTTGTTGGAAGAGCTCCAAGAAGCGCAAGGAG
ACAGGCCCAAGATCGTGAAGCTCTTCGTTCGGACATCATTGAATCGAGGTGTTGGAAGAGCTCCAAGAAGCGCAAGGAG
ACAGGCCCAAGATCGTGAAGCTCTTCGTTCGAGGGCCATTGTCGAATACCGTTGGAAGAGCTCCAAGAAGCGCAAGGAG
ACAGGCCCAAGATCGTGAAGCTCTTCGTTCGACCAATGGAGTCCAGAACTGTTGGAAGAGCTCCAAGAAGCGCAAGGAG
ACAGGCCCAAGATCGTGAAGCTCTTCGTTCGGCTGGGGCACAGTTGCCACGTTGGAAGAGCTCCAAGAAGCGCAAGGAG
ACAGGCCCAAGATCGTGAAGCTCTTCGTTCGTTTAGCATCAGTAAGATTCGTTGGAAGAGCTCCAAGAAGCGCAAGGAG
ACAGGCCCAAGATCGTGAAGCTCTTCGTTCGAAGGAGCGTAAATCCGCTCGTTGGAAGAGCTCCAAGAAGCGCAAGGAG
ACAGGCCCAAGATCGTGAAGCTCTTCGTTCGGAGCAGTAGCAACAGTATTGTTGGAAGAGCTCCAAGAAGCGCAAGGAG
ACAGGCCCAAGATCGTGAAGCTCTTCGTTCGTCGGAGCAGCAGCAGTCGTGTTGGAAGAGCTCCAAGAAGCGCAAGGAG
ACAGGCCCAAGATCGTGAAGCTCTTCGTTCGGACTCCACAGCGACAACAAGTTGGAAGAGCTCCAAGAAGCGCAAGGAG
ACAGGCCCAAGATCGTGAAGCTCTTCGTTCGCTTCAACAGCCGGCGAGCTGTTGGAAGAGCTCCAAGAAGCGCAAGGAG
ACAGGCCCAAGATCGTGAAGCTCTTCGTTCGGGCCCAAGGGATGGCGGCGGTTGGAAGAGCTCCAAGAAGCGCAAGGAG
ACAGGCCCAAGATCGTGAAGCTCTTCGTTCGCGAATTTGCGACGTCGCAAGTTGGAAGAGCTCCAAGAAGCGCAAGGAG
ACAGGCCCAAGATCGTGAAGCTCTTCGTTCGATGGAGGATTCGGTGGATTGTTGGAAGAGCTCCAAGAAGCGCAAGGAG
ACAGGCCCAAGATCGTGAAGCTCTTCGTTCGGCCAACAGCAGCAGCAAGAGTTGGAAGAGCTCCAAGAAGCGCAAGGAG
ACAGGCCCAAGATCGTGAAGCTCTTCGTTCGTCGGCGGTTTCGGAGGCTTGTTGGAAGAGCTCCAAGAAGCGCAAGGAG
ACAGGCCCAAGATCGTGAAGCTCTTCGTTCGAACAGCAGCAGGAAAGCTTGTTGGAAGAGCTCCAAGAAGCGCAAGGAG
ACAGGCCCAAGATCGTGAAGCTCTTCGTTCGGCGGAAGCAACGGCGATAAGTTGGAAGAGCTCCAAGAAGCGCAAGGAG
ACAGGCCCAAGATCGTGAAGCTCTTCGTTCGAAAGCGGTCCCTCACCTTCGTTGGAAGAGCTCCAAGAAGCGCAAGGAG
ACAGGCCCAAGATCGTGAAGCTCTTCGTTCGTATCGCTGCCTGAGCTGCCGTTGGAAGAGCTCCAAGAAGCGCAAGGAG
ACAGGCCCAAGATCGTGAAGCTCTTCGTTCGACGCATCCGTTTGACCATCGTTGGAAGAGCTCCAAGAAGCGCAAGGAG
ACAGGCCCAAGATCGTGAAGCTCTTCGTTCGGTCCTCATTCCGGCAGATGGTTGGAAGAGCTCCAAGAAGCGCAAGGAG
ACAGGCCCAAGATCGTGAAGCTCTTCGTTCGCTGTCCGTACTGCAAGAGAGTTGGAAGAGCTCCAAGAAGCGCAAGGAG
ACAGGCCCAAGATCGTGAAGCTCTTCGTTCGCGATCTACAAATGTGCCAGGTTGGAAGAGCTCCAAGAAGCGCAAGGAG
ACAGGCCCAAGATCGTGAAGCTCTTCGTTCGACTTCGCCCACCGCCGCCAGTTGGAAGAGCTCCAAGAAGCGCAAGGAG
ACAGGCCCAAGATCGTGAAGCTCTTCGTTCGCCCATCCTGGAGGTGGAGAGTTGGAAGAGCTCCAAGAAGCGCAAGGAG
ACAGGCCCAAGATCGTGAAGCTCTTCGTTCGATCTTCAAGGACAAGTATCGTTGGAAGAGCTCCAAGAAGCGCAAGGAG
ACAGGCCCAAGATCGTGAAGCTCTTCGTTCGCACTATCTGGCGATTCCCAGTTGGAAGAGCTCCAAGAAGCGCAAGGAG
ACAGGCCCAAGATCGTGAAGCTCTTCGTTCGGACGCAGCCGACGTAGCCAGTTGGAAGAGCTCCAAGAAGCGCAAGGAG
ACAGGCCCAAGATCGTGAAGCTCTTCGTTCGAACCACAGTGCTCTGGAACGTTGGAAGAGCTCCAAGAAGCGCAAGGAG
ACAGGCCCAAGATCGTGAAGCTCTTCGTTCGAATAACATTATAACCTACAGTTGGAAGAGCTCCAAGAAGCGCAAGGAG
ACAGGCCCAAGATCGTGAAGCTCTTCGTTCGTGTTCCCCGACTCCACCGCGTTGGAAGAGCTCCAAGAAGCGCAAGGAG
ACAGGCCCAAGATCGTGAAGCTCTTCGTTCGCTCCGCAGATCCCTGACTCGTTGGAAGAGCTCCAAGAAGCGCAAGGAG
ACAGGCCCAAGATCGTGAAGCTCTTCGTTCGATCAAACTTTTCAAAACCAGTTGGAAGAGCTCCAAGAAGCGCAAGGAG
ACAGGCCCAAGATCGTGAAGCTCTTCGTTCGATTTCCTTAGAATAGTTACGTTGGAAGAGCTCCAAGAAGCGCAAGGAG
ACAGGCCCAAGATCGTGAAGCTCTTCGTTCGCGTTCTTTTCAAAATCGCGGTTGGAAGAGCTCCAAGAAGCGCAAGGAG
ACAGGCCCAAGATCGTGAAGCTCTTCGTTCGGACAAAATAATAAGCTGCCGTTGGAAGAGCTCCAAGAAGCGCAAGGAG
ACAGGCCCAAGATCGTGAAGCTCTTCGTTCGTCTGGAGGGCCTGTCAATTGTTGGAAGAGCTCCAAGAAGCGCAAGGAG
ACAGGCCCAAGATCGTGAAGCTCTTCGTTCGTGAGCAAGTCATTCGCCCCGTTGGAAGAGCTCCAAGAAGCGCAAGGAG
ACAGGCCCAAGATCGTGAAGCTCTTCGTTCGCAGTCCAGAGACTTGAAACGTTGGAAGAGCTCCAAGAAGCGCAAGGAG
ACAGGCCCAAGATCGTGAAGCTCTTCGTTCGAAATGCACTGACTTCCAGCGTTGGAAGAGCTCCAAGAAGCGCAAGGAG
ACAGGCCCAAGATCGTGAAGCTCTTCGTTCGTTCATCAGCTACAAGAAAGGTTGGAAGAGCTCCAAGAAGCGCAAGGAG
ACAGGCCCAAGATCGTGAAGCTCTTCGTTCGCCTCTACAGAGCCTAAAAAGTTGGAAGAGCTCCAAGAAGCGCAAGGAG
ACAGGCCCAAGATCGTGAAGCTCTTCGTTCGGATTTGGGTGTGGAGTCGAGTTGGAAGAGCTCCAAGAAGCGCAAGGAG
ACAGGCCCAAGATCGTGAAGCTCTTCGTTCGTTTGCATCCGCAATAAGTGGTTGGAAGAGCTCCAAGAAGCGCAAGGAG
ACAGGCCCAAGATCGTGAAGCTCTTCGTTCGCTCCAACAGCATCGTGAGCGTTGGAAGAGCTCCAAGAAGCGCAAGGAG
ACAGGCCCAAGATCGTGAAGCTCTTCGTTCGGCAGCTGCAGCGACGCGGCGTTGGAAGAGCTCCAAGAAGCGCAAGGAG
ACAGGCCCAAGATCGTGAAGCTCTTCGTTCGCAGGCCCAGCAGCATTCTCGTTGGAAGAGCTCCAAGAAGCGCAAGGAG
ACAGGCCCAAGATCGTGAAGCTCTTCGTTCGTAATGCAAAACTACATAAGGTTGGAAGAGCTCCAAGAAGCGCAAGGAG
ACAGGCCCAAGATCGTGAAGCTCTTCGTTCGAATTTCAATCAGAGAAAAAGTTGGAAGAGCTCCAAGAAGCGCAAGGAG
ACAGGCCCAAGATCGTGAAGCTCTTCGTTCGTTCATCTCAAGACATGAACGTTGGAAGAGCTCCAAGAAGCGCAAGGAG
ACAGGCCCAAGATCGTGAAGCTCTTCGTTCGAGTACCGAATCCGCCTCCAGTTGGAAGAGCTCCAAGAAGCGCAAGGAG
ACAGGCCCAAGATCGTGAAGCTCTTCGTTCGGACCTTAAAGATAACTAAAGTTGGAAGAGCTCCAAGAAGCGCAAGGAG
ACAGGCCCAAGATCGTGAAGCTCTTCGTTCGTCCCAAAACCTGTGCCCAGGTTGGAAGAGCTCCAAGAAGCGCAAGGAG
ACAGGCCCAAGATCGTGAAGCTCTTCGTTCGAACTCGAATCCCCGGTGCAGTTGGAAGAGCTCCAAGAAGCGCAAGGAG
ACAGGCCCAAGATCGTGAAGCTCTTCGTTCGCGACTACACCTGCTCCGAGGTTGGAAGAGCTCCAAGAAGCGCAAGGAG
ACAGGCCCAAGATCGTGAAGCTCTTCGTTCGAGCAGGCTCAGCAGAATCTGTTGGAAGAGCTCCAAGAAGCGCAAGGAG
ACAGGCCCAAGATCGTGAAGCTCTTCGTTCGCAGATCGGTGACAACAGCGGTTGGAAGAGCTCCAAGAAGCGCAAGGAG
ACAGGCCCAAGATCGTGAAGCTCTTCGTTCGCAGTACCGCCGCCAACTGCGTTGGAAGAGCTCCAAGAAGCGCAAGGAG
ACAGGCCCAAGATCGTGAAGCTCTTCGTTCGCTCTGATAACCTTCTGCCAGTTGGAAGAGCTCCAAGAAGCGCAAGGAG
ACAGGCCCAAGATCGTGAAGCTCTTCGTTCGCCAAAGCTGCTCTCCCCACGTTGGAAGAGCTCCAAGAAGCGCAAGGAG
ACAGGCCCAAGATCGTGAAGCTCTTCGTTCGTTTTACATTGACGTGAACGGTTGGAAGAGCTCCAAGAAGCGCAAGGAG
ACAGGCCCAAGATCGTGAAGCTCTTCGTTCGTGGGAGCAGTCATTAGCATGTTGGAAGAGCTCCAAGAAGCGCAAGGAG
ACAGGCCCAAGATCGTGAAGCTCTTCGTTCGGAACTGCCTGCTTAATCGCGTTGGAAGAGCTCCAAGAAGCGCAAGGAG
ACAGGCCCAAGATCGTGAAGCTCTTCGTTCGATGTCATATCCATTTCACAGTTGGAAGAGCTCCAAGAAGCGCAAGGAG
ACAGGCCCAAGATCGTGAAGCTCTTCGTTCGATGGCTATCCCCCACGCTGGTTGGAAGAGCTCCAAGAAGCGCAAGGAG
ACAGGCCCAAGATCGTGAAGCTCTTCGTTCGCTTCAGTCCGACTCACCCGGTTGGAAGAGCTCCAAGAAGCGCAAGGAG
ACAGGCCCAAGATCGTGAAGCTCTTCGTTCGGTCCGAGTTCGAGATCTCCGTTGGAAGAGCTCCAAGAAGCGCAAGGAG
ACAGGCCCAAGATCGTGAAGCTCTTCGTTCGATCCTCCTCGCCATCACCAGTTGGAAGAGCTCCAAGAAGCGCAAGGAG
ACAGGCCCAAGATCGTGAAGCTCTTCGTTCGCCAAATATCGAAATTGATGGTTGGAAGAGCTCCAAGAAGCGCAAGGAG
ACAGGCCCAAGATCGTGAAGCTCTTCGTTCGCCTCCGCCTCGGCCCGCCGGTTGGAAGAGCTCCAAGAAGCGCAAGGAG
ACAGGCCCAAGATCGTGAAGCTCTTCGTTCGCGGCGGCTACCTATGTGCCGTTGGAAGAGCTCCAAGAAGCGCAAGGAG
ACAGGCCCAAGATCGTGAAGCTCTTCGTTCGTGATAATGCCGCAACCCTAGTTGGAAGAGCTCCAAGAAGCGCAAGGAG
ACAGGCCCAAGATCGTGAAGCTCTTCGTTCGGGTGGACATTGTGCCGCCAGTTGGAAGAGCTCCAAGAAGCGCAAGGAG
ACAGGCCCAAGATCGTGAAGCTCTTCGTTCGCTCGACCAGTGATTGAGATGTTGGAAGAGCTCCAAGAAGCGCAAGGAG
ACAGGCCCAAGATCGTGAAGCTCTTCGTTCGGTATCCACCACCACCGCCCGTTGGAAGAGCTCCAAGAAGCGCAAGGAG
ACAGGCCCAAGATCGTGAAGCTCTTCGTTCGCCACCACGACCCATTATCGGTTGGAAGAGCTCCAAGAAGCGCAAGGAG
ACAGGCCCAAGATCGTGAAGCTCTTCGTTCGCCTTCATCGAGTTCAACATGTTGGAAGAGCTCCAAGAAGCGCAAGGAG
ACAGGCCCAAGATCGTGAAGCTCTTCGTTCGATTCGCTGGCTAGGAGGCAGTTGGAAGAGCTCCAAGAAGCGCAAGGAG
ACAGGCCCAAGATCGTGAAGCTCTTCGTTCGAATAAAAACAAAGATCCCCGTTGGAAGAGCTCCAAGAAGCGCAAGGAG
ACAGGCCCAAGATCGTGAAGCTCTTCGTTCGTTCGCATGGATCGGAATACGTTGGAAGAGCTCCAAGAAGCGCAAGGAG
ACAGGCCCAAGATCGTGAAGCTCTTCGTTCGCCGGTGGATTACGAGAGGAGTTGGAAGAGCTCCAAGAAGCGCAAGGAG
ACAGGCCCAAGATCGTGAAGCTCTTCGTTCGTTGCGCAATCCACCCAGCGGTTGGAAGAGCTCCAAGAAGCGCAAGGAG
ACAGGCCCAAGATCGTGAAGCTCTTCGTTCGCGAATTGTTAATACGCTAAGTTGGAAGAGCTCCAAGAAGCGCAAGGAG
ACAGGCCCAAGATCGTGAAGCTCTTCGTTCGTACATGACCGTTTGCAACGGTTGGAAGAGCTCCAAGAAGCGCAAGGAG
ACAGGCCCAAGATCGTGAAGCTCTTCGTTCGAGCGATACAATCACCATGCGTTGGAAGAGCTCCAAGAAGCGCAAGGAG
ACAGGCCCAAGATCGTGAAGCTCTTCGTTCGAGTGGCGAAAGTTCTCAAAGTTGGAAGAGCTCCAAGAAGCGCAAGGAG
ACAGGCCCAAGATCGTGAAGCTCTTCGTTCGGATGTGATAGAATGGATCCGTTGGAAGAGCTCCAAGAAGCGCAAGGAG
ACAGGCCCAAGATCGTGAAGCTCTTCGTTCGCTTAAACTAAAGAACGATTGTTGGAAGAGCTCCAAGAAGCGCAAGGAG
ACAGGCCCAAGATCGTGAAGCTCTTCGTTCGAAGAAGAAGCACAAGGGCAGTTGGAAGAGCTCCAAGAAGCGCAAGGAG
ACAGGCCCAAGATCGTGAAGCTCTTCGTTCGAAGGAGAAGGAGCTGCAGAGTTGGAAGAGCTCCAAGAAGCGCAAGGAG
ACAGGCCCAAGATCGTGAAGCTCTTCGTTCGTTCGTGGAGCAGCAAATAGGTTGGAAGAGCTCCAAGAAGCGCAAGGAG
ACAGGCCCAAGATCGTGAAGCTCTTCGTTCGCATCCTCCTCCGCCACCAGGTTGGAAGAGCTCCAAGAAGCGCAAGGAG
ACAGGCCCAAGATCGTGAAGCTCTTCGTTCGAGTTTTACTCCAAAACTGAGTTGGAAGAGCTCCAAGAAGCGCAAGGAG
ACAGGCCCAAGATCGTGAAGCTCTTCGTTCGGAATCATTCTGGATCCCAAGTTGGAAGAGCTCCAAGAAGCGCAAGGAG
ACAGGCCCAAGATCGTGAAGCTCTTCGTTCGTGGAGTAAAACTGGCCAATGTTGGAAGAGCTCCAAGAAGCGCAAGGAG
ACAGGCCCAAGATCGTGAAGCTCTTCGTTCGCCTTGGAAGTGTCTCCTTTGTTGGAAGAGCTCCAAGAAGCGCAAGGAG
ACAGGCCCAAGATCGTGAAGCTCTTCGTTCGTCCTCGTGCGCGAGTGCTCGTTGGAAGAGCTCCAAGAAGCGCAAGGAG
ACAGGCCCAAGATCGTGAAGCTCTTCGTTCGCACAAACGAGTTTCTCAACGTTGGAAGAGCTCCAAGAAGCGCAAGGAG
ACAGGCCCAAGATCGTGAAGCTCTTCGTTCGAAGCCCATAAACGTTCTGCGTTGGAAGAGCTCCAAGAAGCGCAAGGAG
ACAGGCCCAAGATCGTGAAGCTCTTCGTTCGTGCGGGGCTGCTGCAGATGGTTGGAAGAGCTCCAAGAAGCGCAAGGAG
ACAGGCCCAAGATCGTGAAGCTCTTCGTTCGTGCAAATACGTGGGAATCTGTTGGAAGAGCTCCAAGAAGCGCAAGGAG
ACAGGCCCAAGATCGTGAAGCTCTTCGTTCGCAGTTGAGAAACTCGTTTGGTTGGAAGAGCTCCAAGAAGCGCAAGGAG
ACAGGCCCAAGATCGTGAAGCTCTTCGTTCGAGATGATCGCGCAGTGCACGTTGGAAGAGCTCCAAGAAGCGCAAGGAG
ACAGGCCCAAGATCGTGAAGCTCTTCGTTCGAAACGTGGCGATTTGTTTTGTTGGAAGAGCTCCAAGAAGCGCAAGGAG
ACAGGCCCAAGATCGTGAAGCTCTTCGTTCGATATGCCCACAGTGCTATGGTTGGAAGAGCTCCAAGAAGCGCAAGGAG
ACAGGCCCAAGATCGTGAAGCTCTTCGTTCGAAAGAGCGCGTATGGGATAGTTGGAAGAGCTCCAAGAAGCGCAAGGAG
ACAGGCCCAAGATCGTGAAGCTCTTCGTTCGACTGCCGAGTTCGCGATGAGTTGGAAGAGCTCCAAGAAGCGCAAGGAG
ACAGGCCCAAGATCGTGAAGCTCTTCGTTCGGCCCCAACGTATCAACAGCGTTGGAAGAGCTCCAAGAAGCGCAAGGAG
ACAGGCCCAAGATCGTGAAGCTCTTCGTTCGAACGGCTGTGGACTGGCCAGTTGGAAGAGCTCCAAGAAGCGCAAGGAG
ACAGGCCCAAGATCGTGAAGCTCTTCGTTCGTCCGAAAATGAATGCCAAAGTTGGAAGAGCTCCAAGAAGCGCAAGGAG
ACAGGCCCAAGATCGTGAAGCTCTTCGTTCGACCAGACCATCCAAGACCCGTTGGAAGAGCTCCAAGAAGCGCAAGGAG
ACAGGCCCAAGATCGTGAAGCTCTTCGTTCGCAACCACTTTGATCTATGCGTTGGAAGAGCTCCAAGAAGCGCAAGGAG
ACAGGCCCAAGATCGTGAAGCTCTTCGTTCGACCAAGTTCCTCCACCAGAGTTGGAAGAGCTCCAAGAAGCGCAAGGAG
ACAGGCCCAAGATCGTGAAGCTCTTCGTTCGAAGAAGACAAAGATCCGTTGTTGGAAGAGCTCCAAGAAGCGCAAGGAG
ACAGGCCCAAGATCGTGAAGCTCTTCGTTCGGGCACCCACCAAGTTCCAAGTTGGAAGAGCTCCAAGAAGCGCAAGGAG
ACAGGCCCAAGATCGTGAAGCTCTTCGTTCGCGTACTTGGGACAGCCCTTGTTGGAAGAGCTCCAAGAAGCGCAAGGAG
ACAGGCCCAAGATCGTGAAGCTCTTCGTTCGCGATATACCCATACAGTTCGTTGGAAGAGCTCCAAGAAGCGCAAGGAG
ACAGGCCCAAGATCGTGAAGCTCTTCGTTCGTCAGAGCTTCCAGAAATTTGTTGGAAGAGCTCCAAGAAGCGCAAGGAG
ACAGGCCCAAGATCGTGAAGCTCTTCGTTCGACTTTAGAGCGCTATCTGCGTTGGAAGAGCTCCAAGAAGCGCAAGGAG
ACAGGCCCAAGATCGTGAAGCTCTTCGTTCGAACGAAAGTGTTTACCTTCGTTGGAAGAGCTCCAAGAAGCGCAAGGAG
ACAGGCCCAAGATCGTGAAGCTCTTCGTTCGCTAAAGTTACCAAAATTTCGTTGGAAGAGCTCCAAGAAGCGCAAGGAG
ACAGGCCCAAGATCGTGAAGCTCTTCGTTCGGTACCTGAATGATCGTATTGTTGGAAGAGCTCCAAGAAGCGCAAGGAG
ACAGGCCCAAGATCGTGAAGCTCTTCGTTCGTTTAATCGTAAACACTAGCGTTGGAAGAGCTCCAAGAAGCGCAAGGAG
ACAGGCCCAAGATCGTGAAGCTCTTCGTTCGTGCAGAAGACCCGGTGAGGGTTGGAAGAGCTCCAAGAAGCGCAAGGAG
ACAGGCCCAAGATCGTGAAGCTCTTCGTTCGATTGATAGATGGCTCTGAGGTTGGAAGAGCTCCAAGAAGCGCAAGGAG
ACAGGCCCAAGATCGTGAAGCTCTTCGTTCGTTAACTTTCGAAAGCGCTGGTTGGAAGAGCTCCAAGAAGCGCAAGGAG
ACAGGCCCAAGATCGTGAAGCTCTTCGTTCGGCCAGGTGGTGCTCATCACGTTGGAAGAGCTCCAAGAAGCGCAAGGAG
ACAGGCCCAAGATCGTGAAGCTCTTCGTTCGGATAACTTCCCAACACCTTGTTGGAAGAGCTCCAAGAAGCGCAAGGAG
ACAGGCCCAAGATCGTGAAGCTCTTCGTTCGCTCCTGATCCAGCAACCCCGTTGGAAGAGCTCCAAGAAGCGCAAGGAG
ACAGGCCCAAGATCGTGAAGCTCTTCGTTCGGGTATCCACTCCCCATATAGTTGGAAGAGCTCCAAGAAGCGCAAGGAG
ACAGGCCCAAGATCGTGAAGCTCTTCGTTCGCACAATTTGGAGATCCACCGTTGGAAGAGCTCCAAGAAGCGCAAGGAG
ACAGGCCCAAGATCGTGAAGCTCTTCGTTCGCGCACTTGCTTTCCAATTCGTTGGAAGAGCTCCAAGAAGCGCAAGGAG
ACAGGCCCAAGATCGTGAAGCTCTTCGTTCGCCCTGATAGAAGCCCAGGAGTTGGAAGAGCTCCAAGAAGCGCAAGGAG
ACAGGCCCAAGATCGTGAAGCTCTTCGTTCGTGCGTATCCGCACTGCAGCGTTGGAAGAGCTCCAAGAAGCGCAAGGAG
ACAGGCCCAAGATCGTGAAGCTCTTCGTTCGCACCTTTCGAAGGAGCAACGTTGGAAGAGCTCCAAGAAGCGCAAGGAG
ACAGGCCCAAGATCGTGAAGCTCTTCGTTCGCCTGCGAGGTGAAACTTAAGTTGGAAGAGCTCCAAGAAGCGCAAGGAG
ACAGGCCCAAGATCGTGAAGCTCTTCGTTCGAAGATCGAAGACCAGTTGAGTTGGAAGAGCTCCAAGAAGCGCAAGGAG
ACAGGCCCAAGATCGTGAAGCTCTTCGTTCGCTGCTACTTCAGTACGAAGGTTGGAAGAGCTCCAAGAAGCGCAAGGAG
ACAGGCCCAAGATCGTGAAGCTCTTCGTTCGAAGCACAAGCACTCCAAGAGTTGGAAGAGCTCCAAGAAGCGCAAGGAG
ACAGGCCCAAGATCGTGAAGCTCTTCGTTCGTATCCTGCATATCCTAATCGTTGGAAGAGCTCCAAGAAGCGCAAGGAG
ACAGGCCCAAGATCGTGAAGCTCTTCGTTCGTATCCTCCGTATCAAGAAAGTTGGAAGAGCTCCAAGAAGCGCAAGGAG
ACAGGCCCAAGATCGTGAAGCTCTTCGTTCGTATCCTCCGTATCCTCAAAGTTGGAAGAGCTCCAAGAAGCGCAAGGAG
ACAGGCCCAAGATCGTGAAGCTCTTCGTTCGGAAGTGCAGCTGAACAATTGTTGGAAGAGCTCCAAGAAGCGCAAGGAG
ACAGGCCCAAGATCGTGAAGCTCTTCGTTCGGACTCCAGTGCCAAGGAGAGTTGGAAGAGCTCCAAGAAGCGCAAGGAG
ACAGGCCCAAGATCGTGAAGCTCTTCGTTCGTCCCGTGCAGCACACGAAAGTTGGAAGAGCTCCAAGAAGCGCAAGGAG
ACAGGCCCAAGATCGTGAAGCTCTTCGTTCGAGGCTCTTCCTCATATCCGGTTGGAAGAGCTCCAAGAAGCGCAAGGAG
ACAGGCCCAAGATCGTGAAGCTCTTCGTTCGTGCACATGGCGGTTATCAGGTTGGAAGAGCTCCAAGAAGCGCAAGGAG
ACAGGCCCAAGATCGTGAAGCTCTTCGTTCGGCCTCGCTTTACAGCGAAGGTTGGAAGAGCTCCAAGAAGCGCAAGGAG
ACAGGCCCAAGATCGTGAAGCTCTTCGTTCGACCGATGATACGCATCTGCGTTGGAAGAGCTCCAAGAAGCGCAAGGAG
ACAGGCCCAAGATCGTGAAGCTCTTCGTTCGCCTCATCATCCCCACAAGAGTTGGAAGAGCTCCAAGAAGCGCAAGGAG
ACAGGCCCAAGATCGTGAAGCTCTTCGTTCGACCACCACCACTCCCGAGCGTTGGAAGAGCTCCAAGAAGCGCAAGGAG
ACAGGCCCAAGATCGTGAAGCTCTTCGTTCGACGAAGCCCGCAATAGAGCGTTGGAAGAGCTCCAAGAAGCGCAAGGAG
ACAGGCCCAAGATCGTGAAGCTCTTCGTTCGCCCTCCACTCAACGCCAGAGTTGGAAGAGCTCCAAGAAGCGCAAGGAG
ACAGGCCCAAGATCGTGAAGCTCTTCGTTCGCCATAAGCGCGGCGCTGCTGTTGGAAGAGCTCCAAGAAGCGCAAGGAG
ACAGGCCCAAGATCGTGAAGCTCTTCGTTCGCCGTACTTCGCACATAAACGTTGGAAGAGCTCCAAGAAGCGCAAGGAG
ACAGGCCCAAGATCGTGAAGCTCTTCGTTCGGCGTTATCACTTGCCAAGCGTTGGAAGAGCTCCAAGAAGCGCAAGGAG
ACAGGCCCAAGATCGTGAAGCTCTTCGTTCGGAGTGGAGGGCCAAAGCCCGTTGGAAGAGCTCCAAGAAGCGCAAGGAG
ACAGGCCCAAGATCGTGAAGCTCTTCGTTCGTCCCATCTCCTGCGGCTGCGTTGGAAGAGCTCCAAGAAGCGCAAGGAG
ACAGGCCCAAGATCGTGAAGCTCTTCGTTCGTTCGTGGAGAACCGCATCCGTTGGAAGAGCTCCAAGAAGCGCAAGGAG
ACAGGCCCAAGATCGTGAAGCTCTTCGTTCGATGCTGTTGGATCTTAACAGTTGGAAGAGCTCCAAGAAGCGCAAGGAG
ACAGGCCCAAGATCGTGAAGCTCTTCGTTCGCAAGGTTATGCCCATTTCCGTTGGAAGAGCTCCAAGAAGCGCAAGGAG
ACAGGCCCAAGATCGTGAAGCTCTTCGTTCGCGATATAATCGCCATCCTGGTTGGAAGAGCTCCAAGAAGCGCAAGGAG
ACAGGCCCAAGATCGTGAAGCTCTTCGTTCGCTGAAGCGAAAGCGCAGCAGTTGGAAGAGCTCCAAGAAGCGCAAGGAG
ACAGGCCCAAGATCGTGAAGCTCTTCGTTCGGCGGACTCTGATGACGATGGTTGGAAGAGCTCCAAGAAGCGCAAGGAG
ACAGGCCCAAGATCGTGAAGCTCTTCGTTCGGCGTCGCTTCTTCCGACCCGTTGGAAGAGCTCCAAGAAGCGCAAGGAG
ACAGGCCCAAGATCGTGAAGCTCTTCGTTCGCAGCCGCCACGTAAGATTGGTTGGAAGAGCTCCAAGAAGCGCAAGGAG
ACAGGCCCAAGATCGTGAAGCTCTTCGTTCGACACCGCCGCCACAACAAGGTTGGAAGAGCTCCAAGAAGCGCAAGGAG
ACAGGCCCAAGATCGTGAAGCTCTTCGTTCGCGGGAAGTGGACCATGACAGTTGGAAGAGCTCCAAGAAGCGCAAGGAG
ACAGGCCCAAGATCGTGAAGCTCTTCGTTCGTTCAAGCGCCGTCAGACACGTTGGAAGAGCTCCAAGAAGCGCAAGGAG
ACAGGCCCAAGATCGTGAAGCTCTTCGTTCGGATAATGAGCAGAACCAACGTTGGAAGAGCTCCAAGAAGCGCAAGGAG
ACAGGCCCAAGATCGTGAAGCTCTTCGTTCGGAGAAGGAGACGTCAACGGGTTGGAAGAGCTCCAAGAAGCGCAAGGAG
ACAGGCCCAAGATCGTGAAGCTCTTCGTTCGCCCAGTGGCCCAGGATCCTGTTGGAAGAGCTCCAAGAAGCGCAAGGAG
ACAGGCCCAAGATCGTGAAGCTCTTCGTTCGGCACTCGGAAGTGGCTATGGTTGGAAGAGCTCCAAGAAGCGCAAGGAG
ACAGGCCCAAGATCGTGAAGCTCTTCGTTCGCCGAATCCAAATTCCAGCCGTTGGAAGAGCTCCAAGAAGCGCAAGGAG
ACAGGCCCAAGATCGTGAAGCTCTTCGTTCGAAATGGTGAGCGATATGCAGTTGGAAGAGCTCCAAGAAGCGCAAGGAG
ACAGGCCCAAGATCGTGAAGCTCTTCGTTCGCCACTTCCGAGTGCCAAGGGTTGGAAGAGCTCCAAGAAGCGCAAGGAG
ACAGGCCCAAGATCGTGAAGCTCTTCGTTCGCCTCCGCACCCAGTGTTTTGTTGGAAGAGCTCCAAGAAGCGCAAGGAG
ACAGGCCCAAGATCGTGAAGCTCTTCGTTCGGACTCGAAGAATCTAGACGGTTGGAAGAGCTCCAAGAAGCGCAAGGAG
ACAGGCCCAAGATCGTGAAGCTCTTCGTTCGGCCTTCAAACAGAAGCAGAGTTGGAAGAGCTCCAAGAAGCGCAAGGAG
ACAGGCCCAAGATCGTGAAGCTCTTCGTTCGCAGCAGAAGGCTATGGAGGGTTGGAAGAGCTCCAAGAAGCGCAAGGAG
ACAGGCCCAAGATCGTGAAGCTCTTCGTTCGAAGGCAGGTGCCTCCAAGAGTTGGAAGAGCTCCAAGAAGCGCAAGGAG
ACAGGCCCAAGATCGTGAAGCTCTTCGTTCGGCGGCGGTATCAAAAAGTCGTTGGAAGAGCTCCAAGAAGCGCAAGGAG
ACAGGCCCAAGATCGTGAAGCTCTTCGTTCGGTGAGTGATAGTCCGTTCTGTTGGAAGAGCTCCAAGAAGCGCAAGGAG
ACAGGCCCAAGATCGTGAAGCTCTTCGTTCGTTTGGAAAACGGTTGATGCGTTGGAAGAGCTCCAAGAAGCGCAAGGAG
ACAGGCCCAAGATCGTGAAGCTCTTCGTTCGACCTACGTCTGCCTGCTGTGTTGGAAGAGCTCCAAGAAGCGCAAGGAG
ACAGGCCCAAGATCGTGAAGCTCTTCGTTCGCATCCTGGCATCGCTGCAGGTTGGAAGAGCTCCAAGAAGCGCAAGGAG
ACAGGCCCAAGATCGTGAAGCTCTTCGTTCGTGGAAACCGCAGCTGAGTGGTTGGAAGAGCTCCAAGAAGCGCAAGGAG
ACAGGCCCAAGATCGTGAAGCTCTTCGTTCGGTTGTTGCCACACCGCATCGTTGGAAGAGCTCCAAGAAGCGCAAGGAG
ACAGGCCCAAGATCGTGAAGCTCTTCGTTCGTCGGCTCCATAAACCAAACGTTGGAAGAGCTCCAAGAAGCGCAAGGAG
ACAGGCCCAAGATCGTGAAGCTCTTCGTTCGTGGATTCGTGAATGCCACCGTTGGAAGAGCTCCAAGAAGCGCAAGGAG
ACAGGCCCAAGATCGTGAAGCTCTTCGTTCGGCCATTGCTGGTGAGTTCCGTTGGAAGAGCTCCAAGAAGCGCAAGGAG
ACAGGCCCAAGATCGTGAAGCTCTTCGTTCGCAGTACACGCACGAAACCCGTTGGAAGAGCTCCAAGAAGCGCAAGGAG
ACAGGCCCAAGATCGTGAAGCTCTTCGTTCGTCGATGGCACAGTTATCATGTTGGAAGAGCTCCAAGAAGCGCAAGGAG
ACAGGCCCAAGATCGTGAAGCTCTTCGTTCGAAGGGACAATTCCGAGGACGTTGGAAGAGCTCCAAGAAGCGCAAGGAG
ACAGGCCCAAGATCGTGAAGCTCTTCGTTCGTATGAGAAGCACGTGCTAAGTTGGAAGAGCTCCAAGAAGCGCAAGGAG
ACAGGCCCAAGATCGTGAAGCTCTTCGTTCGAAGCCGATTACCTAGACAAGTTGGAAGAGCTCCAAGAAGCGCAAGGAG
ACAGGCCCAAGATCGTGAAGCTCTTCGTTCGTGGAAGCGAAGATGACTACGTTGGAAGAGCTCCAAGAAGCGCAAGGAG
ACAGGCCCAAGATCGTGAAGCTCTTCGTTCGTCATTATCGCACAAGTCGTGTTGGAAGAGCTCCAAGAAGCGCAAGGAG
ACAGGCCCAAGATCGTGAAGCTCTTCGTTCGTGAATCAAATGACCAATTGGTTGGAAGAGCTCCAAGAAGCGCAAGGAG
ACAGGCCCAAGATCGTGAAGCTCTTCGTTCGAAACTCGAGTACACTGAAGGTTGGAAGAGCTCCAAGAAGCGCAAGGAG
ACAGGCCCAAGATCGTGAAGCTCTTCGTTCGAGATGATGCTGTCCTTTAAGTTGGAAGAGCTCCAAGAAGCGCAAGGAG
ACAGGCCCAAGATCGTGAAGCTCTTCGTTCGAAGGATTGCACAGTCTTGCGTTGGAAGAGCTCCAAGAAGCGCAAGGAG
ACAGGCCCAAGATCGTGAAGCTCTTCGTTCGGCACAAGCAGAAAAAAGAGGTTGGAAGAGCTCCAAGAAGCGCAAGGAG
ACAGGCCCAAGATCGTGAAGCTCTTCGTTCGGCATCAGAGCGCCATCTATGTTGGAAGAGCTCCAAGAAGCGCAAGGAG
ACAGGCCCAAGATCGTGAAGCTCTTCGTTCGCAAAGATGTTCAGATTCCAGTTGGAAGAGCTCCAAGAAGCGCAAGGAG
ACAGGCCCAAGATCGTGAAGCTCTTCGTTCGAGCAAGTGCAATTTGTTTGGTTGGAAGAGCTCCAAGAAGCGCAAGGAG
ACAGGCCCAAGATCGTGAAGCTCTTCGTTCGAGCTCCCAAAGAGTGAATAGTTGGAAGAGCTCCAAGAAGCGCAAGGAG
ACAGGCCCAAGATCGTGAAGCTCTTCGTTCGTGCCACCCGCCGTTGAACAGTTGGAAGAGCTCCAAGAAGCGCAAGGAG
ACAGGCCCAAGATCGTGAAGCTCTTCGTTCGATCTAAAAGATGCGAATTTGTTGGAAGAGCTCCAAGAAGCGCAAGGAG
ACAGGCCCAAGATCGTGAAGCTCTTCGTTCGTCTGCACAACTCGACCCACGTTGGAAGAGCTCCAAGAAGCGCAAGGAG
ACAGGCCCAAGATCGTGAAGCTCTTCGTTCGCTTTCGAATGCGGATCGGTGTTGGAAGAGCTCCAAGAAGCGCAAGGAG
ACAGGCCCAAGATCGTGAAGCTCTTCGTTCGAATCGGGTGATTTCAGAGCGTTGGAAGAGCTCCAAGAAGCGCAAGGAG
ACAGGCCCAAGATCGTGAAGCTCTTCGTTCGACATAGGTAGGAAAACACGGTTGGAAGAGCTCCAAGAAGCGCAAGGAG
ACAGGCCCAAGATCGTGAAGCTCTTCGTTCGAACTACTTCGTTTCCGTGAGTTGGAAGAGCTCCAAGAAGCGCAAGGAG
ACAGGCCCAAGATCGTGAAGCTCTTCGTTCGGATTTTATGGCCCGCATCGGTTGGAAGAGCTCCAAGAAGCGCAAGGAG
ACAGGCCCAAGATCGTGAAGCTCTTCGTTCGTATGGTGGAAATGTGACAAGTTGGAAGAGCTCCAAGAAGCGCAAGGAG
ACAGGCCCAAGATCGTGAAGCTCTTCGTTCGCGTTGACACGACGGGCTGCGTTGGAAGAGCTCCAAGAAGCGCAAGGAG
ACAGGCCCAAGATCGTGAAGCTCTTCGTTCGTCCGCGCTACTTGCTCTTCGTTGGAAGAGCTCCAAGAAGCGCAAGGAG
ACAGGCCCAAGATCGTGAAGCTCTTCGTTCGGAGCGCTGCCCGCGATCACGTTGGAAGAGCTCCAAGAAGCGCAAGGAG
ACAGGCCCAAGATCGTGAAGCTCTTCGTTCGCAGACCAACCTGGAGGCCAGTTGGAAGAGCTCCAAGAAGCGCAAGGAG
ACAGGCCCAAGATCGTGAAGCTCTTCGTTCGGATGCCCCCATTCCCTACTGTTGGAAGAGCTCCAAGAAGCGCAAGGAG
ACAGGCCCAAGATCGTGAAGCTCTTCGTTCGATGTTCTGCTGCGTTTCGCGTTGGAAGAGCTCCAAGAAGCGCAAGGAG
ACAGGCCCAAGATCGTGAAGCTCTTCGTTCGGAGGCCACAGTGTCCCGAAGTTGGAAGAGCTCCAAGAAGCGCAAGGAG
ACAGGCCCAAGATCGTGAAGCTCTTCGTTCGATCATCGAATTCGAACCCAGTTGGAAGAGCTCCAAGAAGCGCAAGGAG
ACAGGCCCAAGATCGTGAAGCTCTTCGTTCGTTCATGCTGTACCATTTGCGTTGGAAGAGCTCCAAGAAGCGCAAGGAG
ACAGGCCCAAGATCGTGAAGCTCTTCGTTCGTTCGGGACACTGTGGCCTCGTTGGAAGAGCTCCAAGAAGCGCAAGGAG
ACAGGCCCAAGATCGTGAAGCTCTTCGTTCGACTCATCGAGCTCCTCCTTGTTGGAAGAGCTCCAAGAAGCGCAAGGAG
ACAGGCCCAAGATCGTGAAGCTCTTCGTTCGTACTGTCTGTGCAACAAGAGTTGGAAGAGCTCCAAGAAGCGCAAGGAG
ACAGGCCCAAGATCGTGAAGCTCTTCGTTCGTACTGCGCGACACTACTTTGTTGGAAGAGCTCCAAGAAGCGCAAGGAG
ACAGGCCCAAGATCGTGAAGCTCTTCGTTCGTCCTCCTGATCCTTGGTATGTTGGAAGAGCTCCAAGAAGCGCAAGGAG
ACAGGCCCAAGATCGTGAAGCTCTTCGTTCGGACAGTAGTAAATGTTTAGGTTGGAAGAGCTCCAAGAAGCGCAAGGAG
ACAGGCCCAAGATCGTGAAGCTCTTCGTTCGTCGTAGCGGCAACTGTTCGGTTGGAAGAGCTCCAAGAAGCGCAAGGAG
ACAGGCCCAAGATCGTGAAGCTCTTCGTTCGGACTGCCTCGTCGGAGGGTGTTGGAAGAGCTCCAAGAAGCGCAAGGAG
ACAGGCCCAAGATCGTGAAGCTCTTCGTTCGTATGCCATCGATGAGCGCGGTTGGAAGAGCTCCAAGAAGCGCAAGGAG
ACAGGCCCAAGATCGTGAAGCTCTTCGTTCGTCGCCAGTGACTGTGGGCAGTTGGAAGAGCTCCAAGAAGCGCAAGGAG
ACAGGCCCAAGATCGTGAAGCTCTTCGTTCGACTGATTTGGCCTACGATGGTTGGAAGAGCTCCAAGAAGCGCAAGGAG
ACAGGCCCAAGATCGTGAAGCTCTTCGTTCGGACGAGCTGGAACAGCCGAGTTGGAAGAGCTCCAAGAAGCGCAAGGAG
ACAGGCCCAAGATCGTGAAGCTCTTCGTTCGAAATTTGAGCAAAAAGCTGGTTGGAAGAGCTCCAAGAAGCGCAAGGAG
ACAGGCCCAAGATCGTGAAGCTCTTCGTTCGACCCTACTTTATAAGCCCAGTTGGAAGAGCTCCAAGAAGCGCAAGGAG
ACAGGCCCAAGATCGTGAAGCTCTTCGTTCGGTTCAAAATCAGGATCAACGTTGGAAGAGCTCCAAGAAGCGCAAGGAG
ACAGGCCCAAGATCGTGAAGCTCTTCGTTCGTTTGCGCTGCCTCTCATCGGTTGGAAGAGCTCCAAGAAGCGCAAGGAG
ACAGGCCCAAGATCGTGAAGCTCTTCGTTCGAATGGGTCAGTGGCCAGATGTTGGAAGAGCTCCAAGAAGCGCAAGGAG
ACAGGCCCAAGATCGTGAAGCTCTTCGTTCGGCGCTTTTCCAGAGTTGCTGTTGGAAGAGCTCCAAGAAGCGCAAGGAG
ACAGGCCCAAGATCGTGAAGCTCTTCGTTCGTTTTGAGGAGATACGTTTCGTTGGAAGAGCTCCAAGAAGCGCAAGGAG
ACAGGCCCAAGATCGTGAAGCTCTTCGTTCGCTGAATTTTATGCCCACCCGTTGGAAGAGCTCCAAGAAGCGCAAGGAG
ACAGGCCCAAGATCGTGAAGCTCTTCGTTCGACGTGGGATACACGATCTTGTTGGAAGAGCTCCAAGAAGCGCAAGGAG
ACAGGCCCAAGATCGTGAAGCTCTTCGTTCGTTATGAATGGAGTCTACAAGTTGGAAGAGCTCCAAGAAGCGCAAGGAG
ACAGGCCCAAGATCGTGAAGCTCTTCGTTCGAGTCCCAAACTGAATCGATGTTGGAAGAGCTCCAAGAAGCGCAAGGAG
ACAGGCCCAAGATCGTGAAGCTCTTCGTTCGTTGGCCCGATATAAATTGTGTTGGAAGAGCTCCAAGAAGCGCAAGGAG
ACAGGCCCAAGATCGTGAAGCTCTTCGTTCGGTTTGGGACTCAAAGTCAAGTTGGAAGAGCTCCAAGAAGCGCAAGGAG
ACAGGCCCAAGATCGTGAAGCTCTTCGTTCGTTGCTGTCCAGAAATCGCAGTTGGAAGAGCTCCAAGAAGCGCAAGGAG
ACAGGCCCAAGATCGTGAAGCTCTTCGTTCGATCGACAGAACAGTGGATAGTTGGAAGAGCTCCAAGAAGCGCAAGGAG
ACAGGCCCAAGATCGTGAAGCTCTTCGTTCGTGTGGTACGTTTAAGCCTCGTTGGAAGAGCTCCAAGAAGCGCAAGGAG
ACAGGCCCAAGATCGTGAAGCTCTTCGTTCGCATCCTGAAGATCTTCTACGTTGGAAGAGCTCCAAGAAGCGCAAGGAG
ACAGGCCCAAGATCGTGAAGCTCTTCGTTCGGAACCGAAGGGGAAACTAAGTTGGAAGAGCTCCAAGAAGCGCAAGGAG
ACAGGCCCAAGATCGTGAAGCTCTTCGTTCGGAGGCTTAAACGTACCACAGTTGGAAGAGCTCCAAGAAGCGCAAGGAG
ACAGGCCCAAGATCGTGAAGCTCTTCGTTCGATCATCAGCTTCTGGTAGAGTTGGAAGAGCTCCAAGAAGCGCAAGGAG
ACAGGCCCAAGATCGTGAAGCTCTTCGTTCGTCCCGGAATTGCCGAAACCGTTGGAAGAGCTCCAAGAAGCGCAAGGAG
ACAGGCCCAAGATCGTGAAGCTCTTCGTTCGCTTGTCGCCGGAACGTACAGTTGGAAGAGCTCCAAGAAGCGCAAGGAG
ACAGGCCCAAGATCGTGAAGCTCTTCGTTCGAAGGGAGCCAATCAGTGTGGTTGGAAGAGCTCCAAGAAGCGCAAGGAG
ACAGGCCCAAGATCGTGAAGCTCTTCGTTCGTTGGGGGCCTCCACCGTCCGTTGGAAGAGCTCCAAGAAGCGCAAGGAG
ACAGGCCCAAGATCGTGAAGCTCTTCGTTCGAAGTTGGGCAAGGACGAATGTTGGAAGAGCTCCAAGAAGCGCAAGGAG
ACAGGCCCAAGATCGTGAAGCTCTTCGTTCGGACTACGCCTTAATAAAACGTTGGAAGAGCTCCAAGAAGCGCAAGGAG
ACAGGCCCAAGATCGTGAAGCTCTTCGTTCGAGGTCCACAGCCTATATGTGTTGGAAGAGCTCCAAGAAGCGCAAGGAG
ACAGGCCCAAGATCGTGAAGCTCTTCGTTCGTACCAATATGTTCGTACCCGTTGGAAGAGCTCCAAGAAGCGCAAGGAG
ACAGGCCCAAGATCGTGAAGCTCTTCGTTCGCCTACTCTGCTTCAACAACGTTGGAAGAGCTCCAAGAAGCGCAAGGAG
ACAGGCCCAAGATCGTGAAGCTCTTCGTTCGCGCACATCCAAGACCAACAGTTGGAAGAGCTCCAAGAAGCGCAAGGAG
ACAGGCCCAAGATCGTGAAGCTCTTCGTTCGTTGTTTTTACTCGGTACTTGTTGGAAGAGCTCCAAGAAGCGCAAGGAG
ACAGGCCCAAGATCGTGAAGCTCTTCGTTCGATCCCATATGCGAATCCTTGTTGGAAGAGCTCCAAGAAGCGCAAGGAG
ACAGGCCCAAGATCGTGAAGCTCTTCGTTCGGTAAAAACAAAACACAGACGTTGGAAGAGCTCCAAGAAGCGCAAGGAG
ACAGGCCCAAGATCGTGAAGCTCTTCGTTCGTCCATTTCTGAGAGTTGCTGTTGGAAGAGCTCCAAGAAGCGCAAGGAG
ACAGGCCCAAGATCGTGAAGCTCTTCGTTCGCATCCAAAGGATTCGCATAGTTGGAAGAGCTCCAAGAAGCGCAAGGAG
ACAGGCCCAAGATCGTGAAGCTCTTCGTTCGGCCCTGAACATTGTGCGCGGTTGGAAGAGCTCCAAGAAGCGCAAGGAG
ACAGGCCCAAGATCGTGAAGCTCTTCGTTCGCGCAGCCCCGCTGCCCATCGTTGGAAGAGCTCCAAGAAGCGCAAGGAG
ACAGGCCCAAGATCGTGAAGCTCTTCGTTCGCGTGCTCGTGGAGCTGCGCGTTGGAAGAGCTCCAAGAAGCGCAAGGAG
ACAGGCCCAAGATCGTGAAGCTCTTCGTTCGCAGACCGTGCACCGCTACCGTTGGAAGAGCTCCAAGAAGCGCAAGGAG
ACAGGCCCAAGATCGTGAAGCTCTTCGTTCGGGCTGGACCAACGAAGATTGTTGGAAGAGCTCCAAGAAGCGCAAGGAG
ACAGGCCCAAGATCGTGAAGCTCTTCGTTCGTATGAAGCCACCGAGGACGGTTGGAAGAGCTCCAAGAAGCGCAAGGAG
ACAGGCCCAAGATCGTGAAGCTCTTCGTTCGTCCTCCACCTATATGTCCGGTTGGAAGAGCTCCAAGAAGCGCAAGGAG
ACAGGCCCAAGATCGTGAAGCTCTTCGTTCGATTACGGTAGATGTCGACTGTTGGAAGAGCTCCAAGAAGCGCAAGGAG
ACAGGCCCAAGATCGTGAAGCTCTTCGTTCGATATTGACCACCAATCCTGGTTGGAAGAGCTCCAAGAAGCGCAAGGAG
ACAGGCCCAAGATCGTGAAGCTCTTCGTTCGGCCAGCCCGATAGTTACGAGTTGGAAGAGCTCCAAGAAGCGCAAGGAG
ACAGGCCCAAGATCGTGAAGCTCTTCGTTCGAAGGATATCCTGGTATACAGTTGGAAGAGCTCCAAGAAGCGCAAGGAG
ACAGGCCCAAGATCGTGAAGCTCTTCGTTCGGCTTTGGACACGGAGGACAGTTGGAAGAGCTCCAAGAAGCGCAAGGAG
ACAGGCCCAAGATCGTGAAGCTCTTCGTTCGTCAGTGGCTTGGGAGGACTGTTGGAAGAGCTCCAAGAAGCGCAAGGAG
ACAGGCCCAAGATCGTGAAGCTCTTCGTTCGTAGGAGGACGCGTTGGTTTGTTGGAAGAGCTCCAAGAAGCGCAAGGAG
ACAGGCCCAAGATCGTGAAGCTCTTCGTTCGCCGGTGGCTATGGAGGACCGTTGGAAGAGCTCCAAGAAGCGCAAGGAG
ACAGGCCCAAGATCGTGAAGCTCTTCGTTCGTGGCCGTTCAGGCACATCCGTTGGAAGAGCTCCAAGAAGCGCAAGGAG
ACAGGCCCAAGATCGTGAAGCTCTTCGTTCGGATTCGGCGGATTCGGTGGGTTGGAAGAGCTCCAAGAAGCGCAAGGAG
ACAGGCCCAAGATCGTGAAGCTCTTCGTTCGCTGCAACCGCCGACAGCAGGTTGGAAGAGCTCCAAGAAGCGCAAGGAG
ACAGGCCCAAGATCGTGAAGCTCTTCGTTCGCCAGCTTCCGCCTCGGCCTGTTGGAAGAGCTCCAAGAAGCGCAAGGAG
ACAGGCCCAAGATCGTGAAGCTCTTCGTTCGCAACCGCCAACGCCAGCTCGTTGGAAGAGCTCCAAGAAGCGCAAGGAG
ACAGGCCCAAGATCGTGAAGCTCTTCGTTCGTTACCGTGCTTTACAGCGTGTTGGAAGAGCTCCAAGAAGCGCAAGGAG
ACAGGCCCAAGATCGTGAAGCTCTTCGTTCGAGGAAGACCAGTTGTTCAGGTTGGAAGAGCTCCAAGAAGCGCAAGGAG
ACAGGCCCAAGATCGTGAAGCTCTTCGTTCGCAAAAACGGGTATATCAAAGTTGGAAGAGCTCCAAGAAGCGCAAGGAG
ACAGGCCCAAGATCGTGAAGCTCTTCGTTCGGATGAGGACATCAAGTCCCGTTGGAAGAGCTCCAAGAAGCGCAAGGAG
ACAGGCCCAAGATCGTGAAGCTCTTCGTTCGCACTGCCCCAGCGAATGCAGTTGGAAGAGCTCCAAGAAGCGCAAGGAG
ACAGGCCCAAGATCGTGAAGCTCTTCGTTCGTCCCTGCCCCAGAATCGCGGTTGGAAGAGCTCCAAGAAGCGCAAGGAG
ACAGGCCCAAGATCGTGAAGCTCTTCGTTCGCTACACGAACGAGGCGATCGTTGGAAGAGCTCCAAGAAGCGCAAGGAG
ACAGGCCCAAGATCGTGAAGCTCTTCGTTCGCAGACGCTTCTCATCCCCAGTTGGAAGAGCTCCAAGAAGCGCAAGGAG
ACAGGCCCAAGATCGTGAAGCTCTTCGTTCGGCCCAGATCCAGAACGTGCGTTGGAAGAGCTCCAAGAAGCGCAAGGAG
ACAGGCCCAAGATCGTGAAGCTCTTCGTTCGGTATCTGCTCGTACGCGCCGTTGGAAGAGCTCCAAGAAGCGCAAGGAG
ACAGGCCCAAGATCGTGAAGCTCTTCGTTCGAGAATTTCACCAAGACCCAGTTGGAAGAGCTCCAAGAAGCGCAAGGAG
ACAGGCCCAAGATCGTGAAGCTCTTCGTTCGAAGGCCGAGAAGACCGTGCGTTGGAAGAGCTCCAAGAAGCGCAAGGAG
ACAGGCCCAAGATCGTGAAGCTCTTCGTTCGTCGAAGTACTCCTTTTTGGGTTGGAAGAGCTCCAAGAAGCGCAAGGAG
ACAGGCCCAAGATCGTGAAGCTCTTCGTTCGTCTTTCAGTGTCAGTTCGTGTTGGAAGAGCTCCAAGAAGCGCAAGGAG
ACAGGCCCAAGATCGTGAAGCTCTTCGTTCGCCATGAACAATGAGTACTAGTTGGAAGAGCTCCAAGAAGCGCAAGGAG
ACAGGCCCAAGATCGTGAAGCTCTTCGTTCGCTCCTATGGCCCGCACAGCGTTGGAAGAGCTCCAAGAAGCGCAAGGAG
ACAGGCCCAAGATCGTGAAGCTCTTCGTTCGCACAATGGCACTTGGTTTGGTTGGAAGAGCTCCAAGAAGCGCAAGGAG
ACAGGCCCAAGATCGTGAAGCTCTTCGTTCGAAATCGGTGGTGCCCAGCAGTTGGAAGAGCTCCAAGAAGCGCAAGGAG
ACAGGCCCAAGATCGTGAAGCTCTTCGTTCGTGCCAATGCCACCGCCCCGGTTGGAAGAGCTCCAAGAAGCGCAAGGAG
ACAGGCCCAAGATCGTGAAGCTCTTCGTTCGTATCTTTCCTGCGCAAGATGTTGGAAGAGCTCCAAGAAGCGCAAGGAG
ACAGGCCCAAGATCGTGAAGCTCTTCGTTCGAATCTGCGTCGCGTAGCGCGTTGGAAGAGCTCCAAGAAGCGCAAGGAG
ACAGGCCCAAGATCGTGAAGCTCTTCGTTCGTCTCGGGAGACCAAAAGATGTTGGAAGAGCTCCAAGAAGCGCAAGGAG
ACAGGCCCAAGATCGTGAAGCTCTTCGTTCGCGAAGCACTCTAGAAGATCGTTGGAAGAGCTCCAAGAAGCGCAAGGAG
ACAGGCCCAAGATCGTGAAGCTCTTCGTTCGCCGCCAGGGATCGTCGATTGTTGGAAGAGCTCCAAGAAGCGCAAGGAG
ACAGGCCCAAGATCGTGAAGCTCTTCGTTCGCTATCTAAAAGTTCTGAGAGTTGGAAGAGCTCCAAGAAGCGCAAGGAG
ACAGGCCCAAGATCGTGAAGCTCTTCGTTCGGAATCCTCGGAAGATCCAGGTTGGAAGAGCTCCAAGAAGCGCAAGGAG
ACAGGCCCAAGATCGTGAAGCTCTTCGTTCGAATGATATTTTTAGCAAGCGTTGGAAGAGCTCCAAGAAGCGCAAGGAG
ACAGGCCCAAGATCGTGAAGCTCTTCGTTCGAATTCAGAAGAACGTGAGTGTTGGAAGAGCTCCAAGAAGCGCAAGGAG
ACAGGCCCAAGATCGTGAAGCTCTTCGTTCGGATATAGATTGGTACAATTGTTGGAAGAGCTCCAAGAAGCGCAAGGAG
ACAGGCCCAAGATCGTGAAGCTCTTCGTTCGCCACTGGATAACCTAATTTGTTGGAAGAGCTCCAAGAAGCGCAAGGAG
ACAGGCCCAAGATCGTGAAGCTCTTCGTTCGCGTTGTTCCAACGAGTGCCGTTGGAAGAGCTCCAAGAAGCGCAAGGAG
ACAGGCCCAAGATCGTGAAGCTCTTCGTTCGGCAGTGAACCCCATCGACCGTTGGAAGAGCTCCAAGAAGCGCAAGGAG
ACAGGCCCAAGATCGTGAAGCTCTTCGTTCGAACAAGATGCGCTGTCAGCGTTGGAAGAGCTCCAAGAAGCGCAAGGAG
ACAGGCCCAAGATCGTGAAGCTCTTCGTTCGATCGAGTTTCCGCTTATTTGTTGGAAGAGCTCCAAGAAGCGCAAGGAG
ACAGGCCCAAGATCGTGAAGCTCTTCGTTCGCGCGAGTTCTGCGGTGAGCGTTGGAAGAGCTCCAAGAAGCGCAAGGAG
ACAGGCCCAAGATCGTGAAGCTCTTCGTTCGCGCAGGACAAGTAAACCGAGTTGGAAGAGCTCCAAGAAGCGCAAGGAG
ACAGGCCCAAGATCGTGAAGCTCTTCGTTCGTCATCGGCGGAGAACCCATGTTGGAAGAGCTCCAAGAAGCGCAAGGAG
ACAGGCCCAAGATCGTGAAGCTCTTCGTTCGAGGTGTCTTTGCAATATTTGTTGGAAGAGCTCCAAGAAGCGCAAGGAG
ACAGGCCCAAGATCGTGAAGCTCTTCGTTCGGAAAATATCATCGTTACTGGTTGGAAGAGCTCCAAGAAGCGCAAGGAG
ACAGGCCCAAGATCGTGAAGCTCTTCGTTCGATTGTTTTTTTGATGAGGAGTTGGAAGAGCTCCAAGAAGCGCAAGGAG
ACAGGCCCAAGATCGTGAAGCTCTTCGTTCGCGAGCAAAATGTGAGAAGCGTTGGAAGAGCTCCAAGAAGCGCAAGGAG
ACAGGCCCAAGATCGTGAAGCTCTTCGTTCGTTGCTCCAACTCGCTGATCGTTGGAAGAGCTCCAAGAAGCGCAAGGAG
ACAGGCCCAAGATCGTGAAGCTCTTCGTTCGAATTTGGGTGCTCTGCGGGGTTGGAAGAGCTCCAAGAAGCGCAAGGAG
ACAGGCCCAAGATCGTGAAGCTCTTCGTTCGTACTCCGAAATGCTTCTGAGTTGGAAGAGCTCCAAGAAGCGCAAGGAG
ACAGGCCCAAGATCGTGAAGCTCTTCGTTCGGCATAGTCGTCGATCAGCCGTTGGAAGAGCTCCAAGAAGCGCAAGGAG
ACAGGCCCAAGATCGTGAAGCTCTTCGTTCGGACGTGGTTAAACACATCAGTTGGAAGAGCTCCAAGAAGCGCAAGGAG
ACAGGCCCAAGATCGTGAAGCTCTTCGTTCGAGGCTCTGACGTGCTCCTCGTTGGAAGAGCTCCAAGAAGCGCAAGGAG
ACAGGCCCAAGATCGTGAAGCTCTTCGTTCGCGTGCGGTGGAGTTTGCCCGTTGGAAGAGCTCCAAGAAGCGCAAGGAG
ACAGGCCCAAGATCGTGAAGCTCTTCGTTCGATCCTCTCGATGACCAAGAGTTGGAAGAGCTCCAAGAAGCGCAAGGAG
ACAGGCCCAAGATCGTGAAGCTCTTCGTTCGAGAAGTAAATCCAAGACTAGTTGGAAGAGCTCCAAGAAGCGCAAGGAG
CAGGCCCAAGATCGTGAAGCTCTTCGTTCGCCAGTGAAAAGAAAGTCACGTTGGAAGAGCTCCAAGAAGCGCAAGGAG
ACAGGCCCAAGATCGTGAAGCTCTTCGTTCGATTTGCGTACTTATCTTCCGTTGGAAGAGCTCCAAGAAGCGCAAGGAG
ACAGGCCCAAGATCGTGAAGCTCTTCGTTCGGGCTCCTGCAGTCAGCGCCGTTGGAAGAGCTCCAAGAAGCGCAAGGAG
ACAGGCCCAAGATCGTGAAGCTCTTCGTTCGGCCGGCTAACGAGACGGCCGTTGGAAGAGCTCCAAGAAGCGCAAGGAG
ACAGGCCCAAGATCGTGAAGCTCTTCGTTCGAATGCGACATTACGATATTGTTGGAAGAGCTCCAAGAAGCGCAAGGAG
ACAGGCCCAAGATCGTGAAGCTCTTCGTTCGACAAACGAAGCAACCACTTGTTGGAAGAGCTCCAAGAAGCGCAAGGAG
ACAGGCCCAAGATCGTGAAGCTCTTCGTTCGATAGCGTTGACAAAATAGTGTTGGAAGAGCTCCAAGAAGCGCAAGGAG
ACAGGCCCAAGATCGTGAAGCTCTTCGTTCGGCTCATTGCTGCCAGCAACGTTGGAAGAGCTCCAAGAAGCGCAAGGAG
ACAGGCCCAAGATCGTGAAGCTCTTCGTTCGTTTGTTGCTGCGATGAGTGGTTGGAAGAGCTCCAAGAAGCGCAAGGAG
ACAGGCCCAAGATCGTGAAGCTCTTCGTTCGCCAACGCCAACAGCTCAGTGTTGGAAGAGCTCCAAGAAGCGCAAGGAG
ACAGGCCCAAGATCGTGAAGCTCTTCGTTCGCCAAGTTTATACTATATTAGTTGGAAGAGCTCCAAGAAGCGCAAGGAG
ACAGGCCCAAGATCGTGAAGCTCTTCGTTCGGGAGTTCTTGAGTCCGCAGGTTGGAAGAGCTCCAAGAAGCGCAAGGAG
ACAGGCCCAAGATCGTGAAGCTCTTCGTTCGACCGATTTCCAGAGTCTTCGTTGGAAGAGCTCCAAGAAGCGCAAGGAG
ACAGGCCCAAGATCGTGAAGCTCTTCGTTCGACACCGTGCTCTATTTGCAGTTGGAAGAGCTCCAAGAAGCGCAAGGAG
ACAGGCCCAAGATCGTGAAGCTCTTCGTTCGAGCATTCACGTCATAGCCGGTTGGAAGAGCTCCAAGAAGCGCAAGGAG
ACAGGCCCAAGATCGTGAAGCTCTTCGTTCGCCTACTCCGAATGCTGTCGGTTGGAAGAGCTCCAAGAAGCGCAAGGAG
ACAGGCCCAAGATCGTGAAGCTCTTCGTTCGTTCGTTACAAACACCACGAGTTGGAAGAGCTCCAAGAAGCGCAAGGAG
ACAGGCCCAAGATCGTGAAGCTCTTCGTTCGAAAGGCCACTCTTCACGAAGTTGGAAGAGCTCCAAGAAGCGCAAGGAG
ACAGGCCCAAGATCGTGAAGCTCTTCGTTCGAGTGCCGCAGTCTCGTATGGTTGGAAGAGCTCCAAGAAGCGCAAGGAG
ACAGGCCCAAGATCGTGAAGCTCTTCGTTCGCCGTACTATATTCTGTCTGGTTGGAAGAGCTCCAAGAAGCGCAAGGAG
ACAGGCCCAAGATCGTGAAGCTCTTCGTTCGGACGAGATAGAACTGCTGCGTTGGAAGAGCTCCAAGAAGCGCAAGGAG
ACAGGCCCAAGATCGTGAAGCTCTTCGTTCGGAGATTCGGGAGCTGGAGCGTTGGAAGAGCTCCAAGAAGCGCAAGGAG
ACAGGCCCAAGATCGTGAAGCTCTTCGTTCGTGTCAGCTGGACGATGAGCGTTGGAAGAGCTCCAAGAAGCGCAAGGAG
ACAGGCCCAAGATCGTGAAGCTCTTCGTTCGTTTGAAATAGCTGGCAGCAGTTGGAAGAGCTCCAAGAAGCGCAAGGAG
ACAGGCCCAAGATCGTGAAGCTCTTCGTTCGCACTCGCACTCGCTGTCCTGTTGGAAGAGCTCCAAGAAGCGCAAGGAG
ACAGGCCCAAGATCGTGAAGCTCTTCGTTCGAGCGATTCCCTGCGAATTCGTTGGAAGAGCTCCAAGAAGCGCAAGGAG
ACAGGCCCAAGATCGTGAAGCTCTTCGTTCGTCTTTCACCCAATCATGCGGTTGGAAGAGCTCCAAGAAGCGCAAGGAG
ACAGGCCCAAGATCGTGAAGCTCTTCGTTCGGCCGAGGCCGGTCACAGCGGTTGGAAGAGCTCCAAGAAGCGCAAGGAG
ACAGGCCCAAGATCGTGAAGCTCTTCGTTCGATCAGTCCATTCGAGGACAGTTGGAAGAGCTCCAAGAAGCGCAAGGAG
ACAGGCCCAAGATCGTGAAGCTCTTCGTTCGCAGGGAAAGTAGCGCCAGCGTTGGAAGAGCTCCAAGAAGCGCAAGGAG
ACAGGCCCAAGATCGTGAAGCTCTTCGTTCGCTTAGCCAACCGGACGAGTGTTGGAAGAGCTCCAAGAAGCGCAAGGAG
ACAGGCCCAAGATCGTGAAGCTCTTCGTTCGGAGGCCGCTGGTCCGCTGAGTTGGAAGAGCTCCAAGAAGCGCAAGGAG
ACAGGCCCAAGATCGTGAAGCTCTTCGTTCGTGGGTCTTTTTCCCCATCCGTTGGAAGAGCTCCAAGAAGCGCAAGGAG
ACAGGCCCAAGATCGTGAAGCTCTTCGTTCGTTCTTCCACCCCATCATGAGTTGGAAGAGCTCCAAGAAGCGCAAGGAG
ACAGGCCCAAGATCGTGAAGCTCTTCGTTCGGCGGGTCATGACGTGAGCGGTTGGAAGAGCTCCAAGAAGCGCAAGGAG
ACAGGCCCAAGATCGTGAAGCTCTTCGTTCGTGGGCTTGTTTCAACATCCGTTGGAAGAGCTCCAAGAAGCGCAAGGAG
ACAGGCCCAAGATCGTGAAGCTCTTCGTTCGTTCTTCCGTCCCATGTTCTGTTGGAAGAGCTCCAAGAAGCGCAAGGAG
ACAGGCCCAAGATCGTGAAGCTCTTCGTTCGATGTATAGCTATTTTCCACGTTGGAAGAGCTCCAAGAAGCGCAAGGAG
ACAGGCCCAAGATCGTGAAGCTCTTCGTTCGAAACCAGTGGCCAACTACAGTTGGAAGAGCTCCAAGAAGCGCAAGGAG
ACAGGCCCAAGATCGTGAAGCTCTTCGTTCGCCCTTGCTCACCGATATTGGTTGGAAGAGCTCCAAGAAGCGCAAGGAG
ACAGGCCCAAGATCGTGAAGCTCTTCGTTCGCAAGCACCTGAGTCCCATGGTTGGAAGAGCTCCAAGAAGCGCAAGGAG
ACAGGCCCAAGATCGTGAAGCTCTTCGTTCGTACGCCGTTTCGAGCAGTCGTTGGAAGAGCTCCAAGAAGCGCAAGGAG
ACAGGCCCAAGATCGTGAAGCTCTTCGTTCGTAGTTTCCTGCGGAACACCGTTGGAAGAGCTCCAAGAAGCGCAAGGAG
ACAGGCCCAAGATCGTGAAGCTCTTCGTTCGCAGAGCAGCTCCCAGCAGTGTTGGAAGAGCTCCAAGAAGCGCAAGGAG
ACAGGCCCAAGATCGTGAAGCTCTTCGTTCGGCCTTCAAATACAATCAGAGTTGGAAGAGCTCCAAGAAGCGCAAGGAG
ACAGGCCCAAGATCGTGAAGCTCTTCGTTCGCTGCAACAACTGTATTTACGTTGGAAGAGCTCCAAGAAGCGCAAGGAG
ACAGGCCCAAGATCGTGAAGCTCTTCGTTCGGTGGCCTTCCACTTCAAGCGTTGGAAGAGCTCCAAGAAGCGCAAGGAG
ACAGGCCCAAGATCGTGAAGCTCTTCGTTCGCTCCGACTGCGACAATATCGTTGGAAGAGCTCCAAGAAGCGCAAGGAG
ACAGGCCCAAGATCGTGAAGCTCTTCGTTCGATTCTGGAATCCTGGCGCCGTTGGAAGAGCTCCAAGAAGCGCAAGGAG
ACAGGCCCAAGATCGTGAAGCTCTTCGTTCGGCCACCAATACGGACTTTGGTTGGAAGAGCTCCAAGAAGCGCAAGGAG
ACAGGCCCAAGATCGTGAAGCTCTTCGTTCGAGCCGACGGAGCCGTCCAAGTTGGAAGAGCTCCAAGAAGCGCAAGGAG
ACAGGCCCAAGATCGTGAAGCTCTTCGTTCGGGAGCAAGTCCGCAAGCTCGTTGGAAGAGCTCCAAGAAGCGCAAGGAG
ACAGGCCCAAGATCGTGAAGCTCTTCGTTCGCGCATCCTACGCCTGTTGCGTTGGAAGAGCTCCAAGAAGCGCAAGGAG
ACAGGCCCAAGATCGTGAAGCTCTTCGTTCGATGCTGCAGTATGCCACCCGTTGGAAGAGCTCCAAGAAGCGCAAGGAG
ACAGGCCCAAGATCGTGAAGCTCTTCGTTCGCTCATCGCAGAGCTCCATTGTTGGAAGAGCTCCAAGAAGCGCAAGGAG
ACAGGCCCAAGATCGTGAAGCTCTTCGTTCGAGCACCGACACAGCCAGCGGTTGGAAGAGCTCCAAGAAGCGCAAGGAG
ACAGGCCCAAGATCGTGAAGCTCTTCGTTCGGTGTGGGCGTTGGAGGTGGGTTGGAAGAGCTCCAAGAAGCGCAAGGAG
ACAGGCCCAAGATCGTGAAGCTCTTCGTTCGGGGCGGCAGCTGGCGCAGGGTTGGAAGAGCTCCAAGAAGCGCAAGGAG
ACAGGCCCAAGATCGTGAAGCTCTTCGTTCGGGTGGCGCTGGCGGACTCCGTTGGAAGAGCTCCAAGAAGCGCAAGGAG
ACAGGCCCAAGATCGTGAAGCTCTTCGTTCGATGTGGTCAGTGGACTGGGGTTGGAAGAGCTCCAAGAAGCGCAAGGAG
ACAGGCCCAAGATCGTGAAGCTCTTCGTTCGGGCTAAGATGGAGCGCCTGGTTGGAAGAGCTCCAAGAAGCGCAAGGAG
ACAGGCCCAAGATCGTGAAGCTCTTCGTTCGCCAACAATTGCTTACTCCCGTTGGAAGAGCTCCAAGAAGCGCAAGGAG
ACAGGCCCAAGATCGTGAAGCTCTTCGTTCGTCCGACAGCGAAGTCCTGCGTTGGAAGAGCTCCAAGAAGCGCAAGGAG
ACAGGCCCAAGATCGTGAAGCTCTTCGTTCGAGCGTTCCAGCTGTTCTCCGTTGGAAGAGCTCCAAGAAGCGCAAGGAG
ACAGGCCCAAGATCGTGAAGCTCTTCGTTCGCTGGATGGTCTGCAGTTCGGTTGGAAGAGCTCCAAGAAGCGCAAGGAG
ACAGGCCCAAGATCGTGAAGCTCTTCGTTCGTATGGAATCTAGCAGAATAGTTGGAAGAGCTCCAAGAAGCGCAAGGAG
ACAGGCCCAAGATCGTGAAGCTCTTCGTTCGCCGCTCAGATCGCGATCCCGTTGGAAGAGCTCCAAGAAGCGCAAGGAG
ACAGGCCCAAGATCGTGAAGCTCTTCGTTCGTTAGCCGCAAGAAGCGATTGTTGGAAGAGCTCCAAGAAGCGCAAGGAG
ACAGGCCCAAGATCGTGAAGCTCTTCGTTCGACACCATGGTCTCTACCATGTTGGAAGAGCTCCAAGAAGCGCAAGGAG
ACAGGCCCAAGATCGTGAAGCTCTTCGTTCGAATCCGAATCCCAAATCTCGTTGGAAGAGCTCCAAGAAGCGCAAGGAG
ACAGGCCCAAGATCGTGAAGCTCTTCGTTCGCAGGGAGTTGTTGTACCTCGTTGGAAGAGCTCCAAGAAGCGCAAGGAG
ACAGGCCCAAGATCGTGAAGCTCTTCGTTCGCCAGGTTCATGAAGTCGAGGTTGGAAGAGCTCCAAGAAGCGCAAGGAG
ACAGGCCCAAGATCGTGAAGCTCTTCGTTCGGTTCCCGCCTTCACTTTTCGTTGGAAGAGCTCCAAGAAGCGCAAGGAG
ACAGGCCCAAGATCGTGAAGCTCTTCGTTCGGAGGTTTCACCACAGTATTGTTGGAAGAGCTCCAAGAAGCGCAAGGAG
ACAGGCCCAAGATCGTGAAGCTCTTCGTTCGTTCAAGCGGAAGCCAGTGAGTTGGAAGAGCTCCAAGAAGCGCAAGGAG
ACAGGCCCAAGATCGTGAAGCTCTTCGTTCGAGTAAAGTGTCCTCCAAGTGTTGGAAGAGCTCCAAGAAGCGCAAGGAG
ACAGGCCCAAGATCGTGAAGCTCTTCGTTCGAGCAACAATCAGAATCAGAGTTGGAAGAGCTCCAAGAAGCGCAAGGAG
ACAGGCCCAAGATCGTGAAGCTCTTCGTTCGTCACCCGGACAACCGGGACGTTGGAAGAGCTCCAAGAAGCGCAAGGAG
ACAGGCCCAAGATCGTGAAGCTCTTCGTTCGGGCAATGGGAGCTACGACCGTTGGAAGAGCTCCAAGAAGCGCAAGGAG
ACAGGCCCAAGATCGTGAAGCTCTTCGTTCGCGGGACGAAGCCTGAGTGGGTTGGAAGAGCTCCAAGAAGCGCAAGGAG
ACAGGCCCAAGATCGTGAAGCTCTTCGTTCGATACCAAGATCGACTTCGAGTTGGAAGAGCTCCAAGAAGCGCAAGGAG
ACAGGCCCAAGATCGTGAAGCTCTTCGTTCGAAGGCGCGACGAGCTCACGGTTGGAAGAGCTCCAAGAAGCGCAAGGAG
ACAGGCCCAAGATCGTGAAGCTCTTCGTTCGCGATATCGTCAGCCCAATTGTTGGAAGAGCTCCAAGAAGCGCAAGGAG
ACAGGCCCAAGATCGTGAAGCTCTTCGTTCGCGTCCTTCGAAGTCGATCTGTTGGAAGAGCTCCAAGAAGCGCAAGGAG
ACAGGCCCAAGATCGTGAAGCTCTTCGTTCGCACGTCTGGAACCATCACGGTTGGAAGAGCTCCAAGAAGCGCAAGGAG
ACAGGCCCAAGATCGTGAAGCTCTTCGTTCGATAATAGCACTCTTAGTATGTTGGAAGAGCTCCAAGAAGCGCAAGGAG
ACAGGCCCAAGATCGTGAAGCTCTTCGTTCGCTCTTAGTATTGGCGAATCGTTGGAAGAGCTCCAAGAAGCGCAAGGAG
ACAGGCCCAAGATCGTGAAGCTCTTCGTTCGCTCTTAGTATTGGCGAATCGTTGGAAGAGCTCCAAGAAGCGCAAGGAG
ACAGGCCCAAGATCGTGAAGCTCTTCGTTCGTCTTAGTATTGGCGAATCTGTTGGAAGAGCTCCAAGAAGCGCAAGGAG
ACAGGCCCAAGATCGTGAAGCTCTTCGTTCGTCTTAGTATTGGCGAATCTGTTGGAAGAGCTCCAAGAAGCGCAAGGAG
ACAGGCCCAAGATCGTGAAGCTCTTCGTTCGTTCACTTTTCCCAATATAGGTTGGAAGAGCTCCAAGAAGCGCAAGGAG
ACAGGCCCAAGATCGTGAAGCTCTTCGTTCGAGTTGCAATTCCATTTAAAGTTGGAAGAGCTCCAAGAAGCGCAAGGAG
ACAGGCCCAAGATCGTGAAGCTCTTCGTTCGCAACATATTATTCTAAACTGTTGGAAGAGCTCCAAGAAGCGCAAGGAG
ACAGGCCCAAGATCGTGAAGCTCTTCGTTCGGCCTGATTTTTGGTATACTGTTGGAAGAGCTCCAAGAAGCGCAAGGAG
ACAGGCCCAAGATCGTGAAGCTCTTCGTTCGAAAATAGATCCGCTATATTGTTGGAAGAGCTCCAAGAAGCGCAAGGAG
ACAGGCCCAAGATCGTGAAGCTCTTCGTTCGTGCTACAGTTCCTGCCAAAGTTGGAAGAGCTCCAAGAAGCGCAAGGAG
ACAGGCCCAAGATCGTGAAGCTCTTCGTTCGAACAAGGTCGCAAGAAGTCGTTGGAAGAGCTCCAAGAAGCGCAAGGAG
ACAGGCCCAAGATCGTGAAGCTCTTCGTTCGGCCCAAAAATGCGACATTAGTTGGAAGAGCTCCAAGAAGCGCAAGGAG
ACAGGCCCAAGATCGTGAAGCTCTTCGTTCGTTGATCTATTTGACAACGAGTTGGAAGAGCTCCAAGAAGCGCAAGGAG
ACAGGCCCAAGATCGTGAAGCTCTTCGTTCGATTGAGGTAAAGGAACTTAGTTGGAAGAGCTCCAAGAAGCGCAAGGAG
ACAGGCCCAAGATCGTGAAGCTCTTCGTTCGTATCGCCGACGCCAGCATCGTTGGAAGAGCTCCAAGAAGCGCAAGGAG
ACAGGCCCAAGATCGTGAAGCTCTTCGTTCGCAACGGCATTAAACAGAACGTTGGAAGAGCTCCAAGAAGCGCAAGGAG
ACAGGCCCAAGATCGTGAAGCTCTTCGTTCGATGGATATCTGGTCGTCTGGTTGGAAGAGCTCCAAGAAGCGCAAGGAG
ACAGGCCCAAGATCGTGAAGCTCTTCGTTCGGAACCTGCTGTGAAGCCAGGTTGGAAGAGCTCCAAGAAGCGCAAGGAG
ACAGGCCCAAGATCGTGAAGCTCTTCGTTCGGCGCAATACGCTTTAAACAGTTGGAAGAGCTCCAAGAAGCGCAAGGAG
ACAGGCCCAAGATCGTGAAGCTCTTCGTTCGTGCTTCGCCAGCACTAAGTGTTGGAAGAGCTCCAAGAAGCGCAAGGAG
ACAGGCCCAAGATCGTGAAGCTCTTCGTTCGATTTTGCCGAATTCGACGAGTTGGAAGAGCTCCAAGAAGCGCAAGGAG
ACAGGCCCAAGATCGTGAAGCTCTTCGTTCGAGAATGCAGATTCGTTCTCGTTGGAAGAGCTCCAAGAAGCGCAAGGAG
ACAGGCCCAAGATCGTGAAGCTCTTCGTTCGCGCGACGATCCGCCTGCCAGTTGGAAGAGCTCCAAGAAGCGCAAGGAG
ACAGGCCCAAGATCGTGAAGCTCTTCGTTCGCGGAAGCAAGCACAAAACCGTTGGAAGAGCTCCAAGAAGCGCAAGGAG
ACAGGCCCAAGATCGTGAAGCTCTTCGTTCGGCCAGCGCATCCGTGAGCGGTTGGAAGAGCTCCAAGAAGCGCAAGGAG
ACAGGCCCAAGATCGTGAAGCTCTTCGTTCGGTACATGCGGTAGTTGTCAGTTGGAAGAGCTCCAAGAAGCGCAAGGAG
ACAGGCCCAAGATCGTGAAGCTCTTCGTTCGTCGGAGAATGCCAAGCAACGTTGGAAGAGCTCCAAGAAGCGCAAGGAG
ACAGGCCCAAGATCGTGAAGCTCTTCGTTCGAGCGACTCAATCATGTTCTGTTGGAAGAGCTCCAAGAAGCGCAAGGAG
ACAGGCCCAAGATCGTGAAGCTCTTCGTTCGGCCGATATTCAGATAATCGGTTGGAAGAGCTCCAAGAAGCGCAAGGAG
ACAGGCCCAAGATCGTGAAGCTCTTCGTTCGTCGGATGCCGCCTGCTGCGGTTGGAAGAGCTCCAAGAAGCGCAAGGAG
ACAGGCCCAAGATCGTGAAGCTCTTCGTTCGGCGATGCCAGCAGCAGTTCGTTGGAAGAGCTCCAAGAAGCGCAAGGAG
ACAGGCCCAAGATCGTGAAGCTCTTCGTTCGGCAGCCTCAAGGGTCACCAGTTGGAAGAGCTCCAAGAAGCGCAAGGAG
ACAGGCCCAAGATCGTGAAGCTCTTCGTTCGACCCCGACAGCGGTTGCCTGTTGGAAGAGCTCCAAGAAGCGCAAGGAG
ACAGGCCCAAGATCGTGAAGCTCTTCGTTCGGCTGGCCGCCGTGGTGCAAGTTGGAAGAGCTCCAAGAAGCGCAAGGAG
ACAGGCCCAAGATCGTGAAGCTCTTCGTTCGGGAGCCTTGGCCTCTGCACGTTGGAAGAGCTCCAAGAAGCGCAAGGAG
ACAGGCCCAAGATCGTGAAGCTCTTCGTTCGTTTCTAAAAACTGCCAACGGTTGGAAGAGCTCCAAGAAGCGCAAGGAG
ACAGGCCCAAGATCGTGAAGCTCTTCGTTCGGCCAAAATTTCAAGCCAGCGTTGGAAGAGCTCCAAGAAGCGCAAGGAG
ACAGGCCCAAGATCGTGAAGCTCTTCGTTCGACTGCGGTCATCGATGGACGTTGGAAGAGCTCCAAGAAGCGCAAGGAG
ACAGGCCCAAGATCGTGAAGCTCTTCGTTCGACCGAGCAACCGAAGATCCGTTGGAAGAGCTCCAAGAAGCGCAAGGAG
ACAGGCCCAAGATCGTGAAGCTCTTCGTTCGCTGCAGATACTGTATCTGAGTTGGAAGAGCTCCAAGAAGCGCAAGGAG
ACAGGCCCAAGATCGTGAAGCTCTTCGTTCGAAGTAGCCGACACAGTTGCGTTGGAAGAGCTCCAAGAAGCGCAAGGAG
ACAGGCCCAAGATCGTGAAGCTCTTCGTTCGGCTGGACAACTACTTGCGAGTTGGAAGAGCTCCAAGAAGCGCAAGGAG
ACAGGCCCAAGATCGTGAAGCTCTTCGTTCGCACCTTAACTTCTATACTTGTTGGAAGAGCTCCAAGAAGCGCAAGGAG
ACAGGCCCAAGATCGTGAAGCTCTTCGTTCGAGCGATGGATTGTTTATACGTTGGAAGAGCTCCAAGAAGCGCAAGGAG
ACAGGCCCAAGATCGTGAAGCTCTTCGTTCGACAATACATTATAAGATCGGTTGGAAGAGCTCCAAGAAGCGCAAGGAG
ACAGGCCCAAGATCGTGAAGCTCTTCGTTCGCCGAGGCAGAGAGCTATTGGTTGGAAGAGCTCCAAGAAGCGCAAGGAG
ACAGGCCCAAGATCGTGAAGCTCTTCGTTCGTTTAGCACACATTTGTCTAGTTGGAAGAGCTCCAAGAAGCGCAAGGAG
ACAGGCCCAAGATCGTGAAGCTCTTCGTTCGCTATGCAACCTTGATGACGGTTGGAAGAGCTCCAAGAAGCGCAAGGAG
ACAGGCCCAAGATCGTGAAGCTCTTCGTTCGGCAACCTGCGCTCCGCTCTGTTGGAAGAGCTCCAAGAAGCGCAAGGAG
ACAGGCCCAAGATCGTGAAGCTCTTCGTTCGTACAATCCCGAGGAGGACGGTTGGAAGAGCTCCAAGAAGCGCAAGGAG
ACAGGCCCAAGATCGTGAAGCTCTTCGTTCGACTTGGCGTCCAGGAAAAAGTTGGAAGAGCTCCAAGAAGCGCAAGGAG
ACAGGCCCAAGATCGTGAAGCTCTTCGTTCGGGACGCATACAACCGACATGTTGGAAGAGCTCCAAGAAGCGCAAGGAG
ACAGGCCCAAGATCGTGAAGCTCTTCGTTCGGATAATAATAATTCGCTGAGTTGGAAGAGCTCCAAGAAGCGCAAGGAG
ACAGGCCCAAGATCGTGAAGCTCTTCGTTCGTTGCGATCAGCCGCAAATGGTTGGAAGAGCTCCAAGAAGCGCAAGGAG
ACAGGCCCAAGATCGTGAAGCTCTTCGTTCGCCAAAAAGTAGTGCTCTATGTTGGAAGAGCTCCAAGAAGCGCAAGGAG
ACAGGCCCAAGATCGTGAAGCTCTTCGTTCGTTTGGTGGGCAGCAACAATGTTGGAAGAGCTCCAAGAAGCGCAAGGAG
ACAGGCCCAAGATCGTGAAGCTCTTCGTTCGAGACCGACTTGCCCACAACGTTGGAAGAGCTCCAAGAAGCGCAAGGAG
ACAGGCCCAAGATCGTGAAGCTCTTCGTTCGGCCAACGAGTTTAACAGCCGTTGGAAGAGCTCCAAGAAGCGCAAGGAG
ACAGGCCCAAGATCGTGAAGCTCTTCGTTCGAAGGGAAGCGACAAAACGTGTTGGAAGAGCTCCAAGAAGCGCAAGGAG
ACAGGCCCAAGATCGTGAAGCTCTTCGTTCGAAGTCCAGAAGTGCGGAGCGTTGGAAGAGCTCCAAGAAGCGCAAGGAG
ACAGGCCCAAGATCGTGAAGCTCTTCGTTCGGCCAGCCACAGCACCAATGGTTGGAAGAGCTCCAAGAAGCGCAAGGAG
ACAGGCCCAAGATCGTGAAGCTCTTCGTTCGAATGTGGAGGCCAAGATCAGTTGGAAGAGCTCCAAGAAGCGCAAGGAG
ACAGGCCCAAGATCGTGAAGCTCTTCGTTCGGAGGAGGAACGAGATCGTCGTTGGAAGAGCTCCAAGAAGCGCAAGGAG
ACAGGCCCAAGATCGTGAAGCTCTTCGTTCGAAACTGCATGACGCTTATCGTTGGAAGAGCTCCAAGAAGCGCAAGGAG
ACAGGCCCAAGATCGTGAAGCTCTTCGTTCGGAGAGCGAGGAGGCGGGCAGTTGGAAGAGCTCCAAGAAGCGCAAGGAG
ACAGGCCCAAGATCGTGAAGCTCTTCGTTCGGTTCGGGCTGCCCCAACCAGTTGGAAGAGCTCCAAGAAGCGCAAGGAG
ACAGGCCCAAGATCGTGAAGCTCTTCGTTCGACAAGAAACTCGAAGATCCGTTGGAAGAGCTCCAAGAAGCGCAAGGAG
ACAGGCCCAAGATCGTGAAGCTCTTCGTTCGACAAGCTGCTGATCCTGTCGTTGGAAGAGCTCCAAGAAGCGCAAGGAG
ACAGGCCCAAGATCGTGAAGCTCTTCGTTCGGGCGGCGTTGGCAAGAGCAGTTGGAAGAGCTCCAAGAAGCGCAAGGAG
ACAGGCCCAAGATCGTGAAGCTCTTCGTTCGCGCTGCACCATGAAGATCCGTTGGAAGAGCTCCAAGAAGCGCAAGGAG
ACAGGCCCAAGATCGTGAAGCTCTTCGTTCGGCCGATCACAATGGCAGAAGTTGGAAGAGCTCCAAGAAGCGCAAGGAG
ACAGGCCCAAGATCGTGAAGCTCTTCGTTCGAATCTGGGTTCTATACCGAGTTGGAAGAGCTCCAAGAAGCGCAAGGAG
ACAGGCCCAAGATCGTGAAGCTCTTCGTTCGTGGCTGCTTTCTTTGCCGCGTTGGAAGAGCTCCAAGAAGCGCAAGGAG
ACAGGCCCAAGATCGTGAAGCTCTTCGTTCGGCATGATGCAGGATTTCAAGTTGGAAGAGCTCCAAGAAGCGCAAGGAG
ACAGGCCCAAGATCGTGAAGCTCTTCGTTCGGCCACAAGAAGTTGTACACGTTGGAAGAGCTCCAAGAAGCGCAAGGAG
ACAGGCCCAAGATCGTGAAGCTCTTCGTTCGCTATCCATACACTGCATGCGTTGGAAGAGCTCCAAGAAGCGCAAGGAG
ACAGGCCCAAGATCGTGAAGCTCTTCGTTCGCACAAGGAAACGGTGGACAGTTGGAAGAGCTCCAAGAAGCGCAAGGAG
ACAGGCCCAAGATCGTGAAGCTCTTCGTTCGATATTGAAGTCGAAATCTTGTTGGAAGAGCTCCAAGAAGCGCAAGGAG
ACAGGCCCAAGATCGTGAAGCTCTTCGTTCGCATTCCCGCCGAGGATCTCGTTGGAAGAGCTCCAAGAAGCGCAAGGAG
ACAGGCCCAAGATCGTGAAGCTCTTCGTTCGGGGTAATTTCTGGATATTCGTTGGAAGAGCTCCAAGAAGCGCAAGGAG
ACAGGCCCAAGATCGTGAAGCTCTTCGTTCGACTGGTAATCGGTCGATGCGTTGGAAGAGCTCCAAGAAGCGCAAGGAG
ACAGGCCCAAGATCGTGAAGCTCTTCGTTCGGGGAAAAATGTAGATGACGGTTGGAAGAGCTCCAAGAAGCGCAAGGAG
ACAGGCCCAAGATCGTGAAGCTCTTCGTTCGGACTTTGCCGCTCGCCATCGTTGGAAGAGCTCCAAGAAGCGCAAGGAG
ACAGGCCCAAGATCGTGAAGCTCTTCGTTCGATCTTGGATTGAGTGCACCGTTGGAAGAGCTCCAAGAAGCGCAAGGAG
ACAGGCCCAAGATCGTGAAGCTCTTCGTTCGAGTCCTGTTTAGAGGGCTTGTTGGAAGAGCTCCAAGAAGCGCAAGGAG
ACAGGCCCAAGATCGTGAAGCTCTTCGTTCGTCCAGTAACTCAGTTTTTTGTTGGAAGAGCTCCAAGAAGCGCAAGGAG
ACAGGCCCAAGATCGTGAAGCTCTTCGTTCGGACCAATTCGAAAATCTAGGTTGGAAGAGCTCCAAGAAGCGCAAGGAG
ACAGGCCCAAGATCGTGAAGCTCTTCGTTCGTCCAAAAAAACTGAGTTACGTTGGAAGAGCTCCAAGAAGCGCAAGGAG
ACAGGCCCAAGATCGTGAAGCTCTTCGTTCGTTCCTCTAGATTTTCGAATGTTGGAAGAGCTCCAAGAAGCGCAAGGAG
ACAGGCCCAAGATCGTGAAGCTCTTCGTTCGAAGTGCCATATACCCTATGGTTGGAAGAGCTCCAAGAAGCGCAAGGAG
ACAGGCCCAAGATCGTGAAGCTCTTCGTTCGCCTTTCAACGACGAAGCCAGTTGGAAGAGCTCCAAGAAGCGCAAGGAG
ACAGGCCCAAGATCGTGAAGCTCTTCGTTCGATACAATGAAATTATCAAAGTTGGAAGAGCTCCAAGAAGCGCAAGGAG
ACAGGCCCAAGATCGTGAAGCTCTTCGTTCGTTGCTTAATTTCACAGACAGTTGGAAGAGCTCCAAGAAGCGCAAGGAG
ACAGGCCCAAGATCGTGAAGCTCTTCGTTCGTTTACCGCGAAATCAAATAGTTGGAAGAGCTCCAAGAAGCGCAAGGAG
ACAGGCCCAAGATCGTGAAGCTCTTCGTTCGCTTATTGTAGCCGCCAAAGGTTGGAAGAGCTCCAAGAAGCGCAAGGAG
ACAGGCCCAAGATCGTGAAGCTCTTCGTTCGTGAACCATTGCGTCTTTCCGTTGGAAGAGCTCCAAGAAGCGCAAGGAG
ACAGGCCCAAGATCGTGAAGCTCTTCGTTCGTTCGCAGATTGATCTTCTAGTTGGAAGAGCTCCAAGAAGCGCAAGGAG
ACAGGCCCAAGATCGTGAAGCTCTTCGTTCGTAACTTTTTTCAAATCCTTGTTGGAAGAGCTCCAAGAAGCGCAAGGAG
ACAGGCCCAAGATCGTGAAGCTCTTCGTTCGTGAACAATTAAAAATGTGTGTTGGAAGAGCTCCAAGAAGCGCAAGGAG
ACAGGCCCAAGATCGTGAAGCTCTTCGTTCGATTATTTTAAGCAACCACCGTTGGAAGAGCTCCAAGAAGCGCAAGGAG
ACAGGCCCAAGATCGTGAAGCTCTTCGTTCGGAGGCTTATGATCTACATAGTTGGAAGAGCTCCAAGAAGCGCAAGGAG
ACAGGCCCAAGATCGTGAAGCTCTTCGTTCGTGGAATTGAGTGTTAGCCTGTTGGAAGAGCTCCAAGAAGCGCAAGGAG
ACAGGCCCAAGATCGTGAAGCTCTTCGTTCGACTCACGATGTGGAAAAATGTTGGAAGAGCTCCAAGAAGCGCAAGGAG
ACAGGCCCAAGATCGTGAAGCTCTTCGTTCGTCAAAATGTTCCTTTGATCGTTGGAAGAGCTCCAAGAAGCGCAAGGAG
ACAGGCCCAAGATCGTGAAGCTCTTCGTTCGTGGATCGTCAGCAGGTGTCGTTGGAAGAGCTCCAAGAAGCGCAAGGAG
ACAGGCCCAAGATCGTGAAGCTCTTCGTTCGGTACGTCCAGCTTCCCAGTGTTGGAAGAGCTCCAAGAAGCGCAAGGAG
ACAGGCCCAAGATCGTGAAGCTCTTCGTTCGGAGGATTCGGAGTCGCTGCGTTGGAAGAGCTCCAAGAAGCGCAAGGAG
ACAGGCCCAAGATCGTGAAGCTCTTCGTTCGTATACAAACCACACCTATGGTTGGAAGAGCTCCAAGAAGCGCAAGGAG
ACAGGCCCAAGATCGTGAAGCTCTTCGTTCGACAGTGAGGTATGTTGGCCGTTGGAAGAGCTCCAAGAAGCGCAAGGAG
ACAGGCCCAAGATCGTGAAGCTCTTCGTTCGACTCCGATTGCGAGTGAAAGTTGGAAGAGCTCCAAGAAGCGCAAGGAG
ACAGGCCCAAGATCGTGAAGCTCTTCGTTCGCCACTGAAGGAACAAGTGCGTTGGAAGAGCTCCAAGAAGCGCAAGGAG
ACAGGCCCAAGATCGTGAAGCTCTTCGTTCGTTCAGCTATCGACAGCAAAGTTGGAAGAGCTCCAAGAAGCGCAAGGAG
ACAGGCCCAAGATCGTGAAGCTCTTCGTTCGGAAGCACCAGTTGATGAAGGTTGGAAGAGCTCCAAGAAGCGCAAGGAG
ACAGGCCCAAGATCGTGAAGCTCTTCGTTCGAGAGCTGCTCAAATTGCAAGTTGGAAGAGCTCCAAGAAGCGCAAGGAG
ACAGGCCCAAGATCGTGAAGCTCTTCGTTCGTTGGTACCCAGCAAGACTCGTTGGAAGAGCTCCAAGAAGCGCAAGGAG
ACAGGCCCAAGATCGTGAAGCTCTTCGTTCGATCCTGTAGATGAAAATCAGTTGGAAGAGCTCCAAGAAGCGCAAGGAG
ACAGGCCCAAGATCGTGAAGCTCTTCGTTCGCCCATTCCTGAGTCTTGCTGTTGGAAGAGCTCCAAGAAGCGCAAGGAG
ACAGGCCCAAGATCGTGAAGCTCTTCGTTCGCATCTACAGGATATGCATAGTTGGAAGAGCTCCAAGAAGCGCAAGGAG
ACAGGCCCAAGATCGTGAAGCTCTTCGTTCGTCAATCACAGCCTGAACCAGTTGGAAGAGCTCCAAGAAGCGCAAGGAG
ACAGGCCCAAGATCGTGAAGCTCTTCGTTCGCTGGAATAGGCCCAAAAAGGTTGGAAGAGCTCCAAGAAGCGCAAGGAG
ACAGGCCCAAGATCGTGAAGCTCTTCGTTCGTTTTTCAATCCTTTTCAACGTTGGAAGAGCTCCAAGAAGCGCAAGGAG
ACAGGCCCAAGATCGTGAAGCTCTTCGTTCGTGGAATAGGCCCAAAAAGAGTTGGAAGAGCTCCAAGAAGCGCAAGGAG
ACAGGCCCAAGATCGTGAAGCTCTTCGTTCGAAAGGATTGAAAAATGCATGTTGGAAGAGCTCCAAGAAGCGCAAGGAG
ACAGGCCCAAGATCGTGAAGCTCTTCGTTCGCATCTTCTAAAACTGATGAGTTGGAAGAGCTCCAAGAAGCGCAAGGAG
ACAGGCCCAAGATCGTGAAGCTCTTCGTTCGTTTTCTGTGATACCGCTTCGTTGGAAGAGCTCCAAGAAGCGCAAGGAG
ACAGGCCCAAGATCGTGAAGCTCTTCGTTCGAAGGTCGACAAAACTATATGTTGGAAGAGCTCCAAGAAGCGCAAGGAG
ACAGGCCCAAGATCGTGAAGCTCTTCGTTCGGGTATCACAGAAAATGAAAGTTGGAAGAGCTCCAAGAAGCGCAAGGAG
ACAGGCCCAAGATCGTGAAGCTCTTCGTTCGTCGACCTTAATCAAATCGCGTTGGAAGAGCTCCAAGAAGCGCAAGGAG
ACAGGCCCAAGATCGTGAAGCTCTTCGTTCGGCTGAAACGCATAAGATCCGTTGGAAGAGCTCCAAGAAGCGCAAGGAG
ACAGGCCCAAGATCGTGAAGCTCTTCGTTCGGCAATAGTGTCGCTCATCCGTTGGAAGAGCTCCAAGAAGCGCAAGGAG
ACAGGCCCAAGATCGTGAAGCTCTTCGTTCGTGTCGCTCATCCTGGTCGCGTTGGAAGAGCTCCAAGAAGCGCAAGGAG
ACAGGCCCAAGATCGTGAAGCTCTTCGTTCGTGTCGCTCATCCTGGTCGCGTTGGAAGAGCTCCAAGAAGCGCAAGGAG
ACAGGCCCAAGATCGTGAAGCTCTTCGTTCGCTGGTCGCTGGTCAAGTCCGTTGGAAGAGCTCCAAGAAGCGCAAGGAG
ACAGGCCCAAGATCGTGAAGCTCTTCGTTCGCTGGTCGCTGGTCAAGTCCGTTGGAAGAGCTCCAAGAAGCGCAAGGAG
ACAGGCCCAAGATCGTGAAGCTCTTCGTTCGGCACTTTTTGTGCTTGGCGGTTGGAAGAGCTCCAAGAAGCGCAAGGAG
ACAGGCCCAAGATCGTGAAGCTCTTCGTTCGGCACTTTTTGTGCTTGGCGGTTGGAAGAGCTCCAAGAAGCGCAAGGAG
ACAGGCCCAAGATCGTGAAGCTCTTCGTTCGTGCAATTTAATGTTACCGAGTTGGAAGAGCTCCAAGAAGCGCAAGGAG
ACAGGCCCAAGATCGTGAAGCTCTTCGTTCGTGCAATTTAATGTTACCGAGTTGGAAGAGCTCCAAGAAGCGCAAGGAG
ACAGGCCCAAGATCGTGAAGCTCTTCGTTCGTGCAATTTAATGTTACCGAGTTGGAAGAGCTCCAAGAAGCGCAAGGAG
ACAGGCCCAAGATCGTGAAGCTCTTCGTTCGAGCAGATACTTCTCTATGTGTTGGAAGAGCTCCAAGAAGCGCAAGGAG
ACAGGCCCAAGATCGTGAAGCTCTTCGTTCGTTGCTCTGCGTTCTTCTGCGTTGGAAGAGCTCCAAGAAGCGCAAGGAG
ACAGGCCCAAGATCGTGAAGCTCTTCGTTCGTAAGGCCCAACCACATTTTGTTGGAAGAGCTCCAAGAAGCGCAAGGAG
ACAGGCCCAAGATCGTGAAGCTCTTCGTTCGCAGAAGAACGCAGAGCAACGTTGGAAGAGCTCCAAGAAGCGCAAGGAG
ACAGGCCCAAGATCGTGAAGCTCTTCGTTCGGGGCAAAACATCTGCGACTGTTGGAAGAGCTCCAAGAAGCGCAAGGAG
ACAGGCCCAAGATCGTGAAGCTCTTCGTTCGCAGGCGCAAAGTCATCCTTGTTGGAAGAGCTCCAAGAAGCGCAAGGAG
ACAGGCCCAAGATCGTGAAGCTCTTCGTTCGCAAGCAGACGCCCAAAAATGTTGGAAGAGCTCCAAGAAGCGCAAGGAG
ACAGGCCCAAGATCGTGAAGCTCTTCGTTCGTCGACGACGAAGCGGATAGGTTGGAAGAGCTCCAAGAAGCGCAAGGAG
ACAGGCCCAAGATCGTGAAGCTCTTCGTTCGAAAACAATAACAGTAACGAGTTGGAAGAGCTCCAAGAAGCGCAAGGAG
ACAGGCCCAAGATCGTGAAGCTCTTCGTTCGACTCTGCCGCCACCGCCGTGTTGGAAGAGCTCCAAGAAGCGCAAGGAG
ACAGGCCCAAGATCGTGAAGCTCTTCGTTCGGCGCAAGGAATGTGGAAAAGTTGGAAGAGCTCCAAGAAGCGCAAGGAG
ACAGGCCCAAGATCGTGAAGCTCTTCGTTCGAAGACGTCTACTGAAAAATGTTGGAAGAGCTCCAAGAAGCGCAAGGAG
ACAGGCCCAAGATCGTGAAGCTCTTCGTTCGCGCAGCAGACAAAGTGCCAGTTGGAAGAGCTCCAAGAAGCGCAAGGAG
ACAGGCCCAAGATCGTGAAGCTCTTCGTTCGCCGGGCGCGCAAGAAGCTGGTTGGAAGAGCTCCAAGAAGCGCAAGGAG
ACAGGCCCAAGATCGTGAAGCTCTTCGTTCGCAGTACCTGGAGGAACTGGGTTGGAAGAGCTCCAAGAAGCGCAAGGAG
ACAGGCCCAAGATCGTGAAGCTCTTCGTTCGCGCAATTCGCAACCGATTTGTTGGAAGAGCTCCAAGAAGCGCAAGGAG
ACAGGCCCAAGATCGTGAAGCTCTTCGTTCGACCGAGAATTTGCAATTGCGTTGGAAGAGCTCCAAGAAGCGCAAGGAG
ACAGGCCCAAGATCGTGAAGCTCTTCGTTCGCAGGCTCGGGACAACATGCGTTGGAAGAGCTCCAAGAAGCGCAAGGAG
ACAGGCCCAAGATCGTGAAGCTCTTCGTTCGAACATCACCTTCCAGCCGAGTTGGAAGAGCTCCAAGAAGCGCAAGGAG
ACAGGCCCAAGATCGTGAAGCTCTTCGTTCGGTTCGATTGCTGCCTATGCGTTGGAAGAGCTCCAAGAAGCGCAAGGAG
ACAGGCCCAAGATCGTGAAGCTCTTCGTTCGGTCGCTTTTCCTGTTGCCAGTTGGAAGAGCTCCAAGAAGCGCAAGGAG
ACAGGCCCAAGATCGTGAAGCTCTTCGTTCGGGAAAATCAAAGTACATGAGTTGGAAGAGCTCCAAGAAGCGCAAGGAG
ACAGGCCCAAGATCGTGAAGCTCTTCGTTCGGTTTATATCCATGGGGAAAGTTGGAAGAGCTCCAAGAAGCGCAAGGAG
ACAGGCCCAAGATCGTGAAGCTCTTCGTTCGGTGATTCGTAGCCTTTCCAGTTGGAAGAGCTCCAAGAAGCGCAAGGAG
ACAGGCCCAAGATCGTGAAGCTCTTCGTTCGAAGCGACTAGACTTCGCATGTTGGAAGAGCTCCAAGAAGCGCAAGGAG
ACAGGCCCAAGATCGTGAAGCTCTTCGTTCGGATATTTCAAGTGCCCCCTGTTGGAAGAGCTCCAAGAAGCGCAAGGAG
ACAGGCCCAAGATCGTGAAGCTCTTCGTTCGGAGACCCTCGTCGTGACCGGTTGGAAGAGCTCCAAGAAGCGCAAGGAG
ACAGGCCCAAGATCGTGAAGCTCTTCGTTCGGCGACTCCGGCGAAGAATGGTTGGAAGAGCTCCAAGAAGCGCAAGGAG
ACAGGCCCAAGATCGTGAAGCTCTTCGTTCGCATAGCGAGCAATGCAACAGTTGGAAGAGCTCCAAGAAGCGCAAGGAG
ACAGGCCCAAGATCGTGAAGCTCTTCGTTCGACGGAGGATGAAGATCACAGTTGGAAGAGCTCCAAGAAGCGCAAGGAG
ACAGGCCCAAGATCGTGAAGCTCTTCGTTCGCTGGAGGTGCGACAGCGCTGTTGGAAGAGCTCCAAGAAGCGCAAGGAG
ACAGGCCCAAGATCGTGAAGCTCTTCGTTCGCTCTGCTGCTTCACATTTTGTTGGAAGAGCTCCAAGAAGCGCAAGGAG
ACAGGCCCAAGATCGTGAAGCTCTTCGTTCGTACACAATGCGTTTGTGCTGTTGGAAGAGCTCCAAGAAGCGCAAGGAG
ACAGGCCCAAGATCGTGAAGCTCTTCGTTCGTATGATTCGGTTAAGCGTAGTTGGAAGAGCTCCAAGAAGCGCAAGGAG
ACAGGCCCAAGATCGTGAAGCTCTTCGTTCGGAATGTGGTGGTCATAGGGGTTGGAAGAGCTCCAAGAAGCGCAAGGAG
ACAGGCCCAAGATCGTGAAGCTCTTCGTTCGTATTTTTGTTCATTTTATGGTTGGAAGAGCTCCAAGAAGCGCAAGGAG
ACAGGCCCAAGATCGTGAAGCTCTTCGTTCGGCCATATACTATGTTCTAAGTTGGAAGAGCTCCAAGAAGCGCAAGGAG
ACAGGCCCAAGATCGTGAAGCTCTTCGTTCGATAATTCTGCCGGAGTTGTGTTGGAAGAGCTCCAAGAAGCGCAAGGAG
ACAGGCCCAAGATCGTGAAGCTCTTCGTTCGTACGTATTTCAGCTGCTGCGTTGGAAGAGCTCCAAGAAGCGCAAGGAG
ACAGGCCCAAGATCGTGAAGCTCTTCGTTCGAACTATGTCATGTGCATCCGTTGGAAGAGCTCCAAGAAGCGCAAGGAG
ACAGGCCCAAGATCGTGAAGCTCTTCGTTCGGACAGGCGCTGCAATCGCCGTTGGAAGAGCTCCAAGAAGCGCAAGGAG
ACAGGCCCAAGATCGTGAAGCTCTTCGTTCGCGCCCTTCATCGAGTGCAAGTTGGAAGAGCTCCAAGAAGCGCAAGGAG
ACAGGCCCAAGATCGTGAAGCTCTTCGTTCGTGAGACGATGACAAGCTTCGTTGGAAGAGCTCCAAGAAGCGCAAGGAG
ACAGGCCCAAGATCGTGAAGCTCTTCGTTCGGTCCTCACAGCCGTTCGAGGTTGGAAGAGCTCCAAGAAGCGCAAGGAG
ACAGGCCCAAGATCGTGAAGCTCTTCGTTCGAGCAGCAGACGATCAAGGCGTTGGAAGAGCTCCAAGAAGCGCAAGGAG
ACAGGCCCAAGATCGTGAAGCTCTTCGTTCGACAGCGCGAAATGTTAGAGGTTGGAAGAGCTCCAAGAAGCGCAAGGAG
ACAGGCCCAAGATCGTGAAGCTCTTCGTTCGCCGAAAATATGTAGACGAAGTTGGAAGAGCTCCAAGAAGCGCAAGGAG
ACAGGCCCAAGATCGTGAAGCTCTTCGTTCGGCGATTCGCCAAGGACGACGTTGGAAGAGCTCCAAGAAGCGCAAGGAG
ACAGGCCCAAGATCGTGAAGCTCTTCGTTCGTGCATCGAGTTTCAGCCGCGTTGGAAGAGCTCCAAGAAGCGCAAGGAG
ACAGGCCCAAGATCGTGAAGCTCTTCGTTCGTCCACGAAGTAGCCGAAAAGTTGGAAGAGCTCCAAGAAGCGCAAGGAG
ACAGGCCCAAGATCGTGAAGCTCTTCGTTCGCCGCCTAAATGGAGGGGGCGTTGGAAGAGCTCCAAGAAGCGCAAGGAG
ACAGGCCCAAGATCGTGAAGCTCTTCGTTCGGGCTCCGGAGAGTACATCAGTTGGAAGAGCTCCAAGAAGCGCAAGGAG
ACAGGCCCAAGATCGTGAAGCTCTTCGTTCGAGTCCCAATGCGAGACCGAGTTGGAAGAGCTCCAAGAAGCGCAAGGAG
ACAGGCCCAAGATCGTGAAGCTCTTCGTTCGAATGAACAGTGGACGGAACGTTGGAAGAGCTCCAAGAAGCGCAAGGAG
ACAGGCCCAAGATCGTGAAGCTCTTCGTTCGTCATTCTTTTGCTGTTTATGTTGGAAGAGCTCCAAGAAGCGCAAGGAG
ACAGGCCCAAGATCGTGAAGCTCTTCGTTCGACGAATTCTTCAAGAAGCGGTTGGAAGAGCTCCAAGAAGCGCAAGGAG
ACAGGCCCAAGATCGTGAAGCTCTTCGTTCGCGAACTCCTCGCGGGTTTTGTTGGAAGAGCTCCAAGAAGCGCAAGGAG
ACAGGCCCAAGATCGTGAAGCTCTTCGTTCGTTACTGGAACGAATTCTTCGTTGGAAGAGCTCCAAGAAGCGCAAGGAG
ACAGGCCCAAGATCGTGAAGCTCTTCGTTCGATCCACAAATACATCAAGCGTTGGAAGAGCTCCAAGAAGCGCAAGGAG
ACAGGCCCAAGATCGTGAAGCTCTTCGTTCGGGATTTTGATGCTGGGATGGTTGGAAGAGCTCCAAGAAGCGCAAGGAG
ACAGGCCCAAGATCGTGAAGCTCTTCGTTCGCTGGTCCTGCTGCGTCCGCGTTGGAAGAGCTCCAAGAAGCGCAAGGAG
ACAGGCCCAAGATCGTGAAGCTCTTCGTTCGTGATTGATGCAGTGATTACGTTGGAAGAGCTCCAAGAAGCGCAAGGAG
ACAGGCCCAAGATCGTGAAGCTCTTCGTTCGTGTGGGGCAGCTACCTCGTGTTGGAAGAGCTCCAAGAAGCGCAAGGAG
ACAGGCCCAAGATCGTGAAGCTCTTCGTTCGCTGTTTGGTGGAGGGCAGCGTTGGAAGAGCTCCAAGAAGCGCAAGGAG
ACAGGCCCAAGATCGTGAAGCTCTTCGTTCGTGGAATCTGTTGAGATGCGGTTGGAAGAGCTCCAAGAAGCGCAAGGAG
ACAGGCCCAAGATCGTGAAGCTCTTCGTTCGCATAGATATACCCTTCAAAGTTGGAAGAGCTCCAAGAAGCGCAAGGAG
ACAGGCCCAAGATCGTGAAGCTCTTCGTTCGGCCAAGATAGTTAGCACTTGTTGGAAGAGCTCCAAGAAGCGCAAGGAG
ACAGGCCCAAGATCGTGAAGCTCTTCGTTCGTGAAGGGTATATCTATGAAGTTGGAAGAGCTCCAAGAAGCGCAAGGAG
ACAGGCCCAAGATCGTGAAGCTCTTCGTTCGATTGCGGAGCACGGCTACCGTTGGAAGAGCTCCAAGAAGCGCAAGGAG
ACAGGCCCAAGATCGTGAAGCTCTTCGTTCGTCGCATTTTGTTGAGACCCGTTGGAAGAGCTCCAAGAAGCGCAAGGAG
ACAGGCCCAAGATCGTGAAGCTCTTCGTTCGCCGTGATTCTGCCCAATCTGTTGGAAGAGCTCCAAGAAGCGCAAGGAG
ACAGGCCCAAGATCGTGAAGCTCTTCGTTCGCTATAACGGGCGGCTGACCGTTGGAAGAGCTCCAAGAAGCGCAAGGAG
ACAGGCCCAAGATCGTGAAGCTCTTCGTTCGTCCTTCAAGCCGCCCAACTGTTGGAAGAGCTCCAAGAAGCGCAAGGAG
ACAGGCCCAAGATCGTGAAGCTCTTCGTTCGATGTGGATCTCCTTGTACGGTTGGAAGAGCTCCAAGAAGCGCAAGGAG
ACAGGCCCAAGATCGTGAAGCTCTTCGTTCGATGGGCTACGGCTCCTACCGTTGGAAGAGCTCCAAGAAGCGCAAGGAG
ACAGGCCCAAGATCGTGAAGCTCTTCGTTCGTGTGCTGCACCCCGAGATCGTTGGAAGAGCTCCAAGAAGCGCAAGGAG
ACAGGCCCAAGATCGTGAAGCTCTTCGTTCGGCGCTGCAGCTGCAAAAGCGTTGGAAGAGCTCCAAGAAGCGCAAGGAG
ACAGGCCCAAGATCGTGAAGCTCTTCGTTCGGCGTAATGATCGTGGATTCGTTGGAAGAGCTCCAAGAAGCGCAAGGAG
ACAGGCCCAAGATCGTGAAGCTCTTCGTTCGATGCCGGAGAATGTCGTTAGTTGGAAGAGCTCCAAGAAGCGCAAGGAG
ACAGGCCCAAGATCGTGAAGCTCTTCGTTCGAGGAGCAAGTTCGTCAGAAGTTGGAAGAGCTCCAAGAAGCGCAAGGAG
ACAGGCCCAAGATCGTGAAGCTCTTCGTTCGAGACCACTGCCGCAGCAGCGTTGGAAGAGCTCCAAGAAGCGCAAGGAG
ACAGGCCCAAGATCGTGAAGCTCTTCGTTCGTGGGATTGCTGGACAGCGGGTTGGAAGAGCTCCAAGAAGCGCAAGGAG
ACAGGCCCAAGATCGTGAAGCTCTTCGTTCGGGCGGCATCATCGTCGTACGTTGGAAGAGCTCCAAGAAGCGCAAGGAG
ACAGGCCCAAGATCGTGAAGCTCTTCGTTCGGGGTACAACACCTCCATTGGTTGGAAGAGCTCCAAGAAGCGCAAGGAG
ACAGGCCCAAGATCGTGAAGCTCTTCGTTCGGACGCCGAGGAAGTCGATGGTTGGAAGAGCTCCAAGAAGCGCAAGGAG
ACAGGCCCAAGATCGTGAAGCTCTTCGTTCGAATGGTGCGGAATCAACAGGTTGGAAGAGCTCCAAGAAGCGCAAGGAG
ACAGGCCCAAGATCGTGAAGCTCTTCGTTCGAAAGCCACTGCCAATAAGCGTTGGAAGAGCTCCAAGAAGCGCAAGGAG
ACAGGCCCAAGATCGTGAAGCTCTTCGTTCGGTGCGGAATCAACAGGAGGGTTGGAAGAGCTCCAAGAAGCGCAAGGAG
ACAGGCCCAAGATCGTGAAGCTCTTCGTTCGTCAGGGGCGGCCTCCAAGAGTTGGAAGAGCTCCAAGAAGCGCAAGGAG
ACAGGCCCAAGATCGTGAAGCTCTTCGTTCGTGATCATGGGCTGCAGGCAGTTGGAAGAGCTCCAAGAAGCGCAAGGAG
ACAGGCCCAAGATCGTGAAGCTCTTCGTTCGATGCTGCCCTCGTCTCCCAGTTGGAAGAGCTCCAAGAAGCGCAAGGAG
ACAGGCCCAAGATCGTGAAGCTCTTCGTTCGAACGACACTCATGATACCAGTTGGAAGAGCTCCAAGAAGCGCAAGGAG
ACAGGCCCAAGATCGTGAAGCTCTTCGTTCGACAGCCTTTGCCTTTAGCGGTTGGAAGAGCTCCAAGAAGCGCAAGGAG
ACAGGCCCAAGATCGTGAAGCTCTTCGTTCGTCAGAAGTCAAGAGCAGTTGTTGGAAGAGCTCCAAGAAGCGCAAGGAG
ACAGGCCCAAGATCGTGAAGCTCTTCGTTCGGGCTGTGGACCCACCGATTGTTGGAAGAGCTCCAAGAAGCGCAAGGAG
ACAGGCCCAAGATCGTGAAGCTCTTCGTTCGGCTGAAAACGATATTCTTCGTTGGAAGAGCTCCAAGAAGCGCAAGGAG
ACAGGCCCAAGATCGTGAAGCTCTTCGTTCGACGACAGACTTAAAAAACTGTTGGAAGAGCTCCAAGAAGCGCAAGGAG
ACAGGCCCAAGATCGTGAAGCTCTTCGTTCGAACATTTCAGAGCAGCAAAGTTGGAAGAGCTCCAAGAAGCGCAAGGAG
ACAGGCCCAAGATCGTGAAGCTCTTCGTTCGCGAATTTTCAACGAAACGCGTTGGAAGAGCTCCAAGAAGCGCAAGGAG
ACAGGCCCAAGATCGTGAAGCTCTTCGTTCGAAGCAATTGAAAGCATTAAGTTGGAAGAGCTCCAAGAAGCGCAAGGAG
ACAGGCCCAAGATCGTGAAGCTCTTCGTTCGCCAGTGAAGACACCATTTTGTTGGAAGAGCTCCAAGAAGCGCAAGGAG
ACAGGCCCAAGATCGTGAAGCTCTTCGTTCGCCATGCAAATTTATCCACGGTTGGAAGAGCTCCAAGAAGCGCAAGGAG
ACAGGCCCAAGATCGTGAAGCTCTTCGTTCGAAAATGGTGTCTTCACTGGGTTGGAAGAGCTCCAAGAAGCGCAAGGAG
ACAGGCCCAAGATCGTGAAGCTCTTCGTTCGCTCGTGGATAAATTTGCATGTTGGAAGAGCTCCAAGAAGCGCAAGGAG
ACAGGCCCAAGATCGTGAAGCTCTTCGTTCGTTCCACGATGTGGCGCCCCGTTGGAAGAGCTCCAAGAAGCGCAAGGAG
ACAGGCCCAAGATCGTGAAGCTCTTCGTTCGCGTCCCGTCGCAGAATCCTGTTGGAAGAGCTCCAAGAAGCGCAAGGAG
ACAGGCCCAAGATCGTGAAGCTCTTCGTTCGACCACTTACGTACGTTTAGGTTGGAAGAGCTCCAAGAAGCGCAAGGAG
ACAGGCCCAAGATCGTGAAGCTCTTCGTTCGCTTCATAAGCTGCAACCTTGTTGGAAGAGCTCCAAGAAGCGCAAGGAG
ACAGGCCCAAGATCGTGAAGCTCTTCGTTCGAGGTTGAAAAGGGTCTTCAGTTGGAAGAGCTCCAAGAAGCGCAAGGAG
ACAGGCCCAAGATCGTGAAGCTCTTCGTTCGCAAAAGAGCCTCTTAAAACGTTGGAAGAGCTCCAAGAAGCGCAAGGAG
ACAGGCCCAAGATCGTGAAGCTCTTCGTTCGCTGAGCCACATCTGCGAGCGTTGGAAGAGCTCCAAGAAGCGCAAGGAG
ACAGGCCCAAGATCGTGAAGCTCTTCGTTCGTCCCTGATCGCAACCATATGTTGGAAGAGCTCCAAGAAGCGCAAGGAG
ACAGGCCCAAGATCGTGAAGCTCTTCGTTCGTATACACCATGATAATGCGGTTGGAAGAGCTCCAAGAAGCGCAAGGAG
ACAGGCCCAAGATCGTGAAGCTCTTCGTTCGACGATCGAGCTGATCAACGGTTGGAAGAGCTCCAAGAAGCGCAAGGAG
ACAGGCCCAAGATCGTGAAGCTCTTCGTTCGGAGAGGATTCATAAGGAGAGTTGGAAGAGCTCCAAGAAGCGCAAGGAG
ACAGGCCCAAGATCGTGAAGCTCTTCGTTCGCTAATGTTGCTGATCGGTCGTTGGAAGAGCTCCAAGAAGCGCAAGGAG
ACAGGCCCAAGATCGTGAAGCTCTTCGTTCGCGAGTTCGTTTCATCAGCTGTTGGAAGAGCTCCAAGAAGCGCAAGGAG
ACAGGCCCAAGATCGTGAAGCTCTTCGTTCGAATCATGCGGATCGGCTGAGTTGGAAGAGCTCCAAGAAGCGCAAGGAG
ACAGGCCCAAGATCGTGAAGCTCTTCGTTCGTCCCTTTCCGAGCAGCCAGGTTGGAAGAGCTCCAAGAAGCGCAAGGAG
ACAGGCCCAAGATCGTGAAGCTCTTCGTTCGTCGACCACGAATCCACCGCGTTGGAAGAGCTCCAAGAAGCGCAAGGAG
ACAGGCCCAAGATCGTGAAGCTCTTCGTTCGCCAGTACTTTTCCTGCTCCGTTGGAAGAGCTCCAAGAAGCGCAAGGAG
ACAGGCCCAAGATCGTGAAGCTCTTCGTTCGATTGGCTATCTGATCACCAGTTGGAAGAGCTCCAAGAAGCGCAAGGAG
ACAGGCCCAAGATCGTGAAGCTCTTCGTTCGAAATCGCACACGAATCGCAGTTGGAAGAGCTCCAAGAAGCGCAAGGAG
ACAGGCCCAAGATCGTGAAGCTCTTCGTTCGGACATCGATTTGACCGATGGTTGGAAGAGCTCCAAGAAGCGCAAGGAG
ACAGGCCCAAGATCGTGAAGCTCTTCGTTCGCCCATTAATCACAAGACTCGTTGGAAGAGCTCCAAGAAGCGCAAGGAG
ACAGGCCCAAGATCGTGAAGCTCTTCGTTCGCGGCCAGCCAGATGCGGAAGTTGGAAGAGCTCCAAGAAGCGCAAGGAG
ACAGGCCCAAGATCGTGAAGCTCTTCGTTCGACAGCAAGTCGGCCGCCGGGTTGGAAGAGCTCCAAGAAGCGCAAGGAG
ACAGGCCCAAGATCGTGAAGCTCTTCGTTCGGACAACGATCTCAGCTGCTGTTGGAAGAGCTCCAAGAAGCGCAAGGAG
ACAGGCCCAAGATCGTGAAGCTCTTCGTTCGCACCTGCGTCTGCGACATTGTTGGAAGAGCTCCAAGAAGCGCAAGGAG
ACAGGCCCAAGATCGTGAAGCTCTTCGTTCGTCAATCTGCCCTACTACGCGTTGGAAGAGCTCCAAGAAGCGCAAGGAG
ACAGGCCCAAGATCGTGAAGCTCTTCGTTCGAATCTGGCGGATATAATGTGTTGGAAGAGCTCCAAGAAGCGCAAGGAG
ACAGGCCCAAGATCGTGAAGCTCTTCGTTCGGCCCACAAGTTGCACGACAGTTGGAAGAGCTCCAAGAAGCGCAAGGAG
ACAGGCCCAAGATCGTGAAGCTCTTCGTTCGACGGAGAAGCTGAAAAGACGTTGGAAGAGCTCCAAGAAGCGCAAGGAG
ACAGGCCCAAGATCGTGAAGCTCTTCGTTCGGAACAGATAGCACCCGTTTGTTGGAAGAGCTCCAAGAAGCGCAAGGAG
ACAGGCCCAAGATCGTGAAGCTCTTCGTTCGCAGAGTATCCAAAGTGATGGTTGGAAGAGCTCCAAGAAGCGCAAGGAG
ACAGGCCCAAGATCGTGAAGCTCTTCGTTCGTGAACCTGCTGACCATGCTGTTGGAAGAGCTCCAAGAAGCGCAAGGAG
ACAGGCCCAAGATCGTGAAGCTCTTCGTTCGAACCTCACCATTGCCATCGGTTGGAAGAGCTCCAAGAAGCGCAAGGAG
ACAGGCCCAAGATCGTGAAGCTCTTCGTTCGCGACCCAATGTCACATCAGGTTGGAAGAGCTCCAAGAAGCGCAAGGAG
ACAGGCCCAAGATCGTGAAGCTCTTCGTTCGACTCTAGTGGGGAATAGTAGTTGGAAGAGCTCCAAGAAGCGCAAGGAG
ACAGGCCCAAGATCGTGAAGCTCTTCGTTCGATAGCACCGCATCGCCTGAGTTGGAAGAGCTCCAAGAAGCGCAAGGAG
ACAGGCCCAAGATCGTGAAGCTCTTCGTTCGCAGGAGTGATCCTGTTGAAGTTGGAAGAGCTCCAAGAAGCGCAAGGAG
ACAGGCCCAAGATCGTGAAGCTCTTCGTTCGTCGAGCGTTTCAAGCAGACGTTGGAAGAGCTCCAAGAAGCGCAAGGAG
ACAGGCCCAAGATCGTGAAGCTCTTCGTTCGATCCTGATGAAGAGAATGTGTTGGAAGAGCTCCAAGAAGCGCAAGGAG
ACAGGCCCAAGATCGTGAAGCTCTTCGTTCGTATCGAATATGCAGAGTACGTTGGAAGAGCTCCAAGAAGCGCAAGGAG
ACAGGCCCAAGATCGTGAAGCTCTTCGTTCGTGCAGGACTATCTCGAGCAGTTGGAAGAGCTCCAAGAAGCGCAAGGAG
ACAGGCCCAAGATCGTGAAGCTCTTCGTTCGAAAATAAGAGAAAGATTGTGTTGGAAGAGCTCCAAGAAGCGCAAGGAG
ACAGGCCCAAGATCGTGAAGCTCTTCGTTCGTAGTAGCAGTTGTCCCTCAGTTGGAAGAGCTCCAAGAAGCGCAAGGAG
ACAGGCCCAAGATCGTGAAGCTCTTCGTTCGGCTGGTATGTGGCAAACCCGTTGGAAGAGCTCCAAGAAGCGCAAGGAG
ACAGGCCCAAGATCGTGAAGCTCTTCGTTCGTGATGATTTTGTAAAAGTCGTTGGAAGAGCTCCAAGAAGCGCAAGGAG
ACAGGCCCAAGATCGTGAAGCTCTTCGTTCGGTTGCATTTTCTTTTATTAGTTGGAAGAGCTCCAAGAAGCGCAAGGAG
ACAGGCCCAAGATCGTGAAGCTCTTCGTTCGCTATGCCTGTTGGATACACGTTGGAAGAGCTCCAAGAAGCGCAAGGAG
ACAGGCCCAAGATCGTGAAGCTCTTCGTTCGTCAAGCTTTTGACGACACGGTTGGAAGAGCTCCAAGAAGCGCAAGGAG
ACAGGCCCAAGATCGTGAAGCTCTTCGTTCGTCCGATTTGGAAAATGAACGTTGGAAGAGCTCCAAGAAGCGCAAGGAG
ACAGGCCCAAGATCGTGAAGCTCTTCGTTCGGTATCCAACAGGCATAGGGGTTGGAAGAGCTCCAAGAAGCGCAAGGAG
ACAGGCCCAAGATCGTGAAGCTCTTCGTTCGTTTAGCTTTTTTGCCCAGGGTTGGAAGAGCTCCAAGAAGCGCAAGGAG
ACAGGCCCAAGATCGTGAAGCTCTTCGTTCGCTCTCCGACAAGCCATCGTGTTGGAAGAGCTCCAAGAAGCGCAAGGAG
ACAGGCCCAAGATCGTGAAGCTCTTCGTTCGGCTGCAAAACTTAAGCGTCGTTGGAAGAGCTCCAAGAAGCGCAAGGAG
ACAGGCCCAAGATCGTGAAGCTCTTCGTTCGCGTCCTTTGACTCCAGCACGTTGGAAGAGCTCCAAGAAGCGCAAGGAG
ACAGGCCCAAGATCGTGAAGCTCTTCGTTCGGCTAGGTGAGAAGGTGATGGTTGGAAGAGCTCCAAGAAGCGCAAGGAG
ACAGGCCCAAGATCGTGAAGCTCTTCGTTCGGAGTTCATGAAGACCGCCAGTTGGAAGAGCTCCAAGAAGCGCAAGGAG
ACAGGCCCAAGATCGTGAAGCTCTTCGTTCGTGGAGGCGTGCTCCCTGCTGTTGGAAGAGCTCCAAGAAGCGCAAGGAG
ACAGGCCCAAGATCGTGAAGCTCTTCGTTCGACCCGTCGAACGTCGATACGTTGGAAGAGCTCCAAGAAGCGCAAGGAG
ACAGGCCCAAGATCGTGAAGCTCTTCGTTCGAGCAGCGACTCAGCTTGAAGTTGGAAGAGCTCCAAGAAGCGCAAGGAG
ACAGGCCCAAGATCGTGAAGCTCTTCGTTCGCCGCAGCCGGATGTCGCGCGTTGGAAGAGCTCCAAGAAGCGCAAGGAG
ACAGGCCCAAGATCGTGAAGCTCTTCGTTCGACCACGCCGTTTAATCAGTGTTGGAAGAGCTCCAAGAAGCGCAAGGAG
ACAGGCCCAAGATCGTGAAGCTCTTCGTTCGGGCAGCAGACGCAATGAAGGTTGGAAGAGCTCCAAGAAGCGCAAGGAG
ACAGGCCCAAGATCGTGAAGCTCTTCGTTCGGTCATCGGGACCACCATGTGTTGGAAGAGCTCCAAGAAGCGCAAGGAG
ACAGGCCCAAGATCGTGAAGCTCTTCGTTCGAGATATGGAGAAACAGAATGTTGGAAGAGCTCCAAGAAGCGCAAGGAG
ACAGGCCCAAGATCGTGAAGCTCTTCGTTCGGCGGTTACACTTTGCGTTGGTTGGAAGAGCTCCAAGAAGCGCAAGGAG
ACAGGCCCAAGATCGTGAAGCTCTTCGTTCGTGCGTCTGCTGCCACCCGCGTTGGAAGAGCTCCAAGAAGCGCAAGGAG
ACAGGCCCAAGATCGTGAAGCTCTTCGTTCGTGCAAGATATCCGATTTCCGTTGGAAGAGCTCCAAGAAGCGCAAGGAG
ACAGGCCCAAGATCGTGAAGCTCTTCGTTCGGCAGAACCTGCAGGTGTAGGTTGGAAGAGCTCCAAGAAGCGCAAGGAG
ACAGGCCCAAGATCGTGAAGCTCTTCGTTCGTTCGATGCCAACCATCTGCGTTGGAAGAGCTCCAAGAAGCGCAAGGAG
ACAGGCCCAAGATCGTGAAGCTCTTCGTTCGCCGAGTACCAGCTGTACTTGTTGGAAGAGCTCCAAGAAGCGCAAGGAG
ACAGGCCCAAGATCGTGAAGCTCTTCGTTCGTTCTGCGGTGATCACAAAGGTTGGAAGAGCTCCAAGAAGCGCAAGGAG
ACAGGCCCAAGATCGTGAAGCTCTTCGTTCGTCAGCTTCAGCTCCTGCGAGTTGGAAGAGCTCCAAGAAGCGCAAGGAG
ACAGGCCCAAGATCGTGAAGCTCTTCGTTCGCAAACAGCTGCCTTGCTGCGTTGGAAGAGCTCCAAGAAGCGCAAGGAG
ACAGGCCCAAGATCGTGAAGCTCTTCGTTCGCTGAGGAAGCACTCGCAGCGTTGGAAGAGCTCCAAGAAGCGCAAGGAG
ACAGGCCCAAGATCGTGAAGCTCTTCGTTCGGAGATCTCCAAGACAAGTTGTTGGAAGAGCTCCAAGAAGCGCAAGGAG
ACAGGCCCAAGATCGTGAAGCTCTTCGTTCGGATGCTCTTCTAACCCGACGTTGGAAGAGCTCCAAGAAGCGCAAGGAG
ACAGGCCCAAGATCGTGAAGCTCTTCGTTCGCCATAAGTCACAACAATTTGTTGGAAGAGCTCCAAGAAGCGCAAGGAG
ACAGGCCCAAGATCGTGAAGCTCTTCGTTCGATGAAATCGACGGATTCTCGTTGGAAGAGCTCCAAGAAGCGCAAGGAG
ACAGGCCCAAGATCGTGAAGCTCTTCGTTCGCACTCTACTACATAACCGCGTTGGAAGAGCTCCAAGAAGCGCAAGGAG
ACAGGCCCAAGATCGTGAAGCTCTTCGTTCGCTGTACAGCATCTTCTGCCGTTGGAAGAGCTCCAAGAAGCGCAAGGAG
ACAGGCCCAAGATCGTGAAGCTCTTCGTTCGTACGGAGGGACCACCACGCGTTGGAAGAGCTCCAAGAAGCGCAAGGAG
ACAGGCCCAAGATCGTGAAGCTCTTCGTTCGATTTCCACATTTGCCGTTCGTTGGAAGAGCTCCAAGAAGCGCAAGGAG
ACAGGCCCAAGATCGTGAAGCTCTTCGTTCGCACCAACTTGCCTGCCTACGTTGGAAGAGCTCCAAGAAGCGCAAGGAG
ACAGGCCCAAGATCGTGAAGCTCTTCGTTCGCTCCTTAAGAAGAAAAAGAGTTGGAAGAGCTCCAAGAAGCGCAAGGAG
ACAGGCCCAAGATCGTGAAGCTCTTCGTTCGCAGGACCAGGATGAGCAGCGTTGGAAGAGCTCCAAGAAGCGCAAGGAG
ACAGGCCCAAGATCGTGAAGCTCTTCGTTCGGTGCTCTTCCAGCCGTCCAGTTGGAAGAGCTCCAAGAAGCGCAAGGAG
ACAGGCCCAAGATCGTGAAGCTCTTCGTTCGAAAGTACACAGATTTCGACGTTGGAAGAGCTCCAAGAAGCGCAAGGAG
ACAGGCCCAAGATCGTGAAGCTCTTCGTTCGCCATCTGCACCTGCAGTTTGTTGGAAGAGCTCCAAGAAGCGCAAGGAG
ACAGGCCCAAGATCGTGAAGCTCTTCGTTCGGGATTTACTCCACTCCGTAGTTGGAAGAGCTCCAAGAAGCGCAAGGAG
ACAGGCCCAAGATCGTGAAGCTCTTCGTTCGTGAATGTGACCAGCGAGTCGTTGGAAGAGCTCCAAGAAGCGCAAGGAG
ACAGGCCCAAGATCGTGAAGCTCTTCGTTCGCCTACGATACCAACTTTTTGTTGGAAGAGCTCCAAGAAGCGCAAGGAG
ACAGGCCCAAGATCGTGAAGCTCTTCGTTCGTGGAACTGCTCCGATCCCGGTTGGAAGAGCTCCAAGAAGCGCAAGGAG
ACAGGCCCAAGATCGTGAAGCTCTTCGTTCGCCAGAGTGTGCCGCCCTCGGTTGGAAGAGCTCCAAGAAGCGCAAGGAG
ACAGGCCCAAGATCGTGAAGCTCTTCGTTCGAGATCCTGCAGAAGGTGCCGTTGGAAGAGCTCCAAGAAGCGCAAGGAG
ACAGGCCCAAGATCGTGAAGCTCTTCGTTCGATTACCAGCCCCTGAATGCGTTGGAAGAGCTCCAAGAAGCGCAAGGAG
ACAGGCCCAAGATCGTGAAGCTCTTCGTTCGGCGTGAGCACCATGTCCTCGTTGGAAGAGCTCCAAGAAGCGCAAGGAG
ACAGGCCCAAGATCGTGAAGCTCTTCGTTCGAAATGAACCTCCAAAAAATGTTGGAAGAGCTCCAAGAAGCGCAAGGAG
ACAGGCCCAAGATCGTGAAGCTCTTCGTTCGTGAAATTCTAGAAAAGATCGTTGGAAGAGCTCCAAGAAGCGCAAGGAG
ACAGGCCCAAGATCGTGAAGCTCTTCGTTCGCTCATGCCGTTATTTGGGGGTTGGAAGAGCTCCAAGAAGCGCAAGGAG
ACAGGCCCAAGATCGTGAAGCTCTTCGTTCGATACTCAATGCCGAGATTCGTTGGAAGAGCTCCAAGAAGCGCAAGGAG
ACAGGCCCAAGATCGTGAAGCTCTTCGTTCGGCCGCTGGTCCGCAATTAAGTTGGAAGAGCTCCAAGAAGCGCAAGGAG
ACAGGCCCAAGATCGTGAAGCTCTTCGTTCGGCCTGCGAATCCGTCTACGGTTGGAAGAGCTCCAAGAAGCGCAAGGAG
ACAGGCCCAAGATCGTGAAGCTCTTCGTTCGGAATCGCGGAGGAGCAATGGTTGGAAGAGCTCCAAGAAGCGCAAGGAG
ACAGGCCCAAGATCGTGAAGCTCTTCGTTCGCTGCTCAGCGTGAATGCCAGTTGGAAGAGCTCCAAGAAGCGCAAGGAG
ACAGGCCCAAGATCGTGAAGCTCTTCGTTCGTGTTTGAAACGGGTATTCAGTTGGAAGAGCTCCAAGAAGCGCAAGGAG
ACAGGCCCAAGATCGTGAAGCTCTTCGTTCGTCGCAGGCATAGCACTTGAGTTGGAAGAGCTCCAAGAAGCGCAAGGAG
ACAGGCCCAAGATCGTGAAGCTCTTCGTTCGAACCATCAGCAAGGAGAAAGTTGGAAGAGCTCCAAGAAGCGCAAGGAG
ACAGGCCCAAGATCGTGAAGCTCTTCGTTCGCGATGTTGGCGCTGTTCGAGTTGGAAGAGCTCCAAGAAGCGCAAGGAG
ACAGGCCCAAGATCGTGAAGCTCTTCGTTCGTGCAACGATCCCTTCATGCGTTGGAAGAGCTCCAAGAAGCGCAAGGAG
ACAGGCCCAAGATCGTGAAGCTCTTCGTTCGTACCGCTGCTGCTCCGAAAGTTGGAAGAGCTCCAAGAAGCGCAAGGAG
ACAGGCCCAAGATCGTGAAGCTCTTCGTTCGTACGTGAACTGCACCTACTGTTGGAAGAGCTCCAAGAAGCGCAAGGAG
ACAGGCCCAAGATCGTGAAGCTCTTCGTTCGATAATAGCACTCTTAGTATGTTGGAAGAGCTCCAAGAAGCGCAAGGAG
ACAGGCCCAAGATCGTGAAGCTCTTCGTTCGATAATAGCACTCTTAGTATGTTGGAAGAGCTCCAAGAAGCGCAAGGAG
ACAGGCCCAAGATCGTGAAGCTCTTCGTTCGCTCTTAGTATTGGCGAATCGTTGGAAGAGCTCCAAGAAGCGCAAGGAG
ACAGGCCCAAGATCGTGAAGCTCTTCGTTCGCTCTTAGTATTGGCGAATCGTTGGAAGAGCTCCAAGAAGCGCAAGGAG
ACAGGCCCAAGATCGTGAAGCTCTTCGTTCGTCTTAGTATTGGCGAATCTGTTGGAAGAGCTCCAAGAAGCGCAAGGAG
ACAGGCCCAAGATCGTGAAGCTCTTCGTTCGTTCTTCAGCGTGCTGCTGCGTTGGAAGAGCTCCAAGAAGCGCAAGGAG
ACAGGCCCAAGATCGTGAAGCTCTTCGTTCGGCTGCTGCCGGATGTGAAGGTTGGAAGAGCTCCAAGAAGCGCAAGGAG
ACAGGCCCAAGATCGTGAAGCTCTTCGTTCGGCTGCTGCCGGATGTGAAGGTTGGAAGAGCTCCAAGAAGCGCAAGGAG
ACAGGCCCAAGATCGTGAAGCTCTTCGTTCGCTGCTGCCGGATGTGAAGCGTTGGAAGAGCTCCAAGAAGCGCAAGGAG
ACAGGCCCAAGATCGTGAAGCTCTTCGTTCGTGAAGCGGGAGCTGCGCCGGTTGGAAGAGCTCCAAGAAGCGCAAGGAG
ACAGGCCCAAGATCGTGAAGCTCTTCGTTCGGTGGAGGTGGCGCTGTCGCGTTGGAAGAGCTCCAAGAAGCGCAAGGAG
ACAGGCCCAAGATCGTGAAGCTCTTCGTTCGGCGGATGGCAATGCAATCGGTTGGAAGAGCTCCAAGAAGCGCAAGGAG
ACAGGCCCAAGATCGTGAAGCTCTTCGTTCGTCAGCGCAAGATCAACCTGGTTGGAAGAGCTCCAAGAAGCGCAAGGAG
ACAGGCCCAAGATCGTGAAGCTCTTCGTTCGCAGCACCGCGGCGTCCACCGTTGGAAGAGCTCCAAGAAGCGCAAGGAG
ACAGGCCCAAGATCGTGAAGCTCTTCGTTCGGAGATACTCCGACAGATGCGTTGGAAGAGCTCCAAGAAGCGCAAGGAG
ACAGGCCCAAGATCGTGAAGCTCTTCGTTCGGGCGAACTGACCGCCATAAGTTGGAAGAGCTCCAAGAAGCGCAAGGAG
ACAGGCCCAAGATCGTGAAGCTCTTCGTTCGGTCTTATGAACATCCTCACGTTGGAAGAGCTCCAAGAAGCGCAAGGAG
ACAGGCCCAAGATCGTGAAGCTCTTCGTTCGTGACCAAATCCGGCGTCAGGTTGGAAGAGCTCCAAGAAGCGCAAGGAG
ACAGGCCCAAGATCGTGAAGCTCTTCGTTCGGGAAGGCGCGCAAACTGTGGTTGGAAGAGCTCCAAGAAGCGCAAGGAG
ACAGGCCCAAGATCGTGAAGCTCTTCGTTCGTTTCCCTACTTCACCGTCGGTTGGAAGAGCTCCAAGAAGCGCAAGGAG
ACAGGCCCAAGATCGTGAAGCTCTTCGTTCGGCAGGACTCGCCGGCTGTTGTTGGAAGAGCTCCAAGAAGCGCAAGGAG
ACAGGCCCAAGATCGTGAAGCTCTTCGTTCGACCTAAACACACTTAACGCGTTGGAAGAGCTCCAAGAAGCGCAAGGAG
ACAGGCCCAAGATCGTGAAGCTCTTCGTTCGGCAGGACTCGCCGGCTGTTGTTGGAAGAGCTCCAAGAAGCGCAAGGAG
ACAGGCCCAAGATCGTGAAGCTCTTCGTTCGGTTAAGTGTGTTTAGGTACGTTGGAAGAGCTCCAAGAAGCGCAAGGAG
ACAGGCCCAAGATCGTGAAGCTCTTCGTTCGTGGCGAATGGCGACGTGACGTTGGAAGAGCTCCAAGAAGCGCAAGGAG
ACAGGCCCAAGATCGTGAAGCTCTTCGTTCGCAGCTCCATTACTCTGTACGTTGGAAGAGCTCCAAGAAGCGCAAGGAG
ACAGGCCCAAGATCGTGAAGCTCTTCGTTCGCGTGGACTTGCGCTTGGAAGTTGGAAGAGCTCCAAGAAGCGCAAGGAG
ACAGGCCCAAGATCGTGAAGCTCTTCGTTCGTTTAAATGTGACTTACCGCGTTGGAAGAGCTCCAAGAAGCGCAAGGAG
ACAGGCCCAAGATCGTGAAGCTCTTCGTTCGGGCATAAGCAATGATGATAGTTGGAAGAGCTCCAAGAAGCGCAAGGAG
ACAGGCCCAAGATCGTGAAGCTCTTCGTTCGAAAGTGTCGAGAAACTTCAGTTGGAAGAGCTCCAAGAAGCGCAAGGAG
ACAGGCCCAAGATCGTGAAGCTCTTCGTTCGTGGATGAAAATCTGAACGAGTTGGAAGAGCTCCAAGAAGCGCAAGGAG
ACAGGCCCAAGATCGTGAAGCTCTTCGTTCGACGATATACACCACGACCGGTTGGAAGAGCTCCAAGAAGCGCAAGGAG
ACAGGCCCAAGATCGTGAAGCTCTTCGTTCGGTTTTATGCCCGCCACGACGTTGGAAGAGCTCCAAGAAGCGCAAGGAG
ACAGGCCCAAGATCGTGAAGCTCTTCGTTCGTTTAATTGCACGGACCAAGGTTGGAAGAGCTCCAAGAAGCGCAAGGAG
ACAGGCCCAAGATCGTGAAGCTCTTCGTTCGATACGGGAGAAACTTGACCGTTGGAAGAGCTCCAAGAAGCGCAAGGAG
ACAGGCCCAAGATCGTGAAGCTCTTCGTTCGCGTAAGATCGCAAATAAACGTTGGAAGAGCTCCAAGAAGCGCAAGGAG
ACAGGCCCAAGATCGTGAAGCTCTTCGTTCGCGTAAGATCGCAAATAAACGTTGGAAGAGCTCCAAGAAGCGCAAGGAG
ACAGGCCCAAGATCGTGAAGCTCTTCGTTCGTCGCAAATAAACTGGAGTCGTTGGAAGAGCTCCAAGAAGCGCAAGGAG
ACAGGCCCAAGATCGTGAAGCTCTTCGTTCGTCGCAAATAAACTGGAGTCGTTGGAAGAGCTCCAAGAAGCGCAAGGAG
ACAGGCCCAAGATCGTGAAGCTCTTCGTTCGTCGCAAATAAACTGGAGTCGTTGGAAGAGCTCCAAGAAGCGCAAGGAG
ACAGGCCCAAGATCGTGAAGCTCTTCGTTCGACACAGGATCATAGTTTCGGTTGGAAGAGCTCCAAGAAGCGCAAGGAG
ACAGGCCCAAGATCGTGAAGCTCTTCGTTCGTATAGTAACCAGTGTGTTTGTTGGAAGAGCTCCAAGAAGCGCAAGGAG
ACAGGCCCAAGATCGTGAAGCTCTTCGTTCGGAAGGACGCTCCATTACCGGTTGGAAGAGCTCCAAGAAGCGCAAGGAG
ACAGGCCCAAGATCGTGAAGCTCTTCGTTCGACAGAAAGCGATGAAGGCTGTTGGAAGAGCTCCAAGAAGCGCAAGGAG
ACAGGCCCAAGATCGTGAAGCTCTTCGTTCGAATACCTGGCCCACAGCCAGTTGGAAGAGCTCCAAGAAGCGCAAGGAG
ACAGGCCCAAGATCGTGAAGCTCTTCGTTCGTCGAACTCTCCGTTCTTTAGTTGGAAGAGCTCCAAGAAGCGCAAGGAG
ACAGGCCCAAGATCGTGAAGCTCTTCGTTCGAAGGTGAATGAGGAAATCAGTTGGAAGAGCTCCAAGAAGCGCAAGGAG
ACAGGCCCAAGATCGTGAAGCTCTTCGTTCGAATCTGCTGCATAGTGTACGTTGGAAGAGCTCCAAGAAGCGCAAGGAG
ACAGGCCCAAGATCGTGAAGCTCTTCGTTCGTGGAGTTTCTTATAAGCTTGTTGGAAGAGCTCCAAGAAGCGCAAGGAG
ACAGGCCCAAGATCGTGAAGCTCTTCGTTCGTGCATAGTGTACTGGAAAAGTTGGAAGAGCTCCAAGAAGCGCAAGGAG
ACAGGCCCAAGATCGTGAAGCTCTTCGTTCGGTCGTTCTTCAAATCCCTGGTTGGAAGAGCTCCAAGAAGCGCAAGGAG
ACAGGCCCAAGATCGTGAAGCTCTTCGTTCGTTCTGGAGATATCATGCGAGTTGGAAGAGCTCCAAGAAGCGCAAGGAG
ACAGGCCCAAGATCGTGAAGCTCTTCGTTCGCTCATGGATCGCCTTCATCGTTGGAAGAGCTCCAAGAAGCGCAAGGAG
ACAGGCCCAAGATCGTGAAGCTCTTCGTTCGTGCAAGTCAATATGCTCTTGTTGGAAGAGCTCCAAGAAGCGCAAGGAG
ACAGGCCCAAGATCGTGAAGCTCTTCGTTCGATACTCGACGTAGTGATCGGTTGGAAGAGCTCCAAGAAGCGCAAGGAG
ACAGGCCCAAGATCGTGAAGCTCTTCGTTCGGTAGATCTCCCATCCGTTTGTTGGAAGAGCTCCAAGAAGCGCAAGGAG
ACAGGCCCAAGATCGTGAAGCTCTTCGTTCGACTAGCTCCAGGTCCTGTGGTTGGAAGAGCTCCAAGAAGCGCAAGGAG
ACAGGCCCAAGATCGTGAAGCTCTTCGTTCGGAAATAAACGCGGCACCCGGTTGGAAGAGCTCCAAGAAGCGCAAGGAG
ACAGGCCCAAGATCGTGAAGCTCTTCGTTCGCTACAGCTGAGAAAAATCTGTTGGAAGAGCTCCAAGAAGCGCAAGGAG
ACAGGCCCAAGATCGTGAAGCTCTTCGTTCGGCACACAGAGTAATAAAACGTTGGAAGAGCTCCAAGAAGCGCAAGGAG
ACAGGCCCAAGATCGTGAAGCTCTTCGTTCGCGGTTACCCGTACACCTACGTTGGAAGAGCTCCAAGAAGCGCAAGGAG
ACAGGCCCAAGATCGTGAAGCTCTTCGTTCGCCGCTCGGCTTCGTGCTAAGTTGGAAGAGCTCCAAGAAGCGCAAGGAG
ACAGGCCCAAGATCGTGAAGCTCTTCGTTCGGGCGGTCGACGATCTGCGTGTTGGAAGAGCTCCAAGAAGCGCAAGGAG
ACAGGCCCAAGATCGTGAAGCTCTTCGTTCGTGTCGTCCACCAACATCAGGTTGGAAGAGCTCCAAGAAGCGCAAGGAG
ACAGGCCCAAGATCGTGAAGCTCTTCGTTCGGTTCCCAGCTCCAAGCTGAGTTGGAAGAGCTCCAAGAAGCGCAAGGAG
ACAGGCCCAAGATCGTGAAGCTCTTCGTTCGAGCAGATAAGGAGCAGGGGGTTGGAAGAGCTCCAAGAAGCGCAAGGAG
ACAGGCCCAAGATCGTGAAGCTCTTCGTTCGACTCACCGCGTACCTCCACGTTGGAAGAGCTCCAAGAAGCGCAAGGAG
ACAGGCCCAAGATCGTGAAGCTCTTCGTTCGGCTGTTCTTCGTCTTTCTGGTTGGAAGAGCTCCAAGAAGCGCAAGGAG
ACAGGCCCAAGATCGTGAAGCTCTTCGTTCGCGGAGCAGATAAGGAGCAGGTTGGAAGAGCTCCAAGAAGCGCAAGGAG
ACAGGCCCAAGATCGTGAAGCTCTTCGTTCGAGGTACGCGGTGAGTACTCGTTGGAAGAGCTCCAAGAAGCGCAAGGAG
ACAGGCCCAAGATCGTGAAGCTCTTCGTTCGAAAGCTACTCCACCTGCGCGTTGGAAGAGCTCCAAGAAGCGCAAGGAG
ACAGGCCCAAGATCGTGAAGCTCTTCGTTCGTGCAATCGCCATTCAGCGCGTTGGAAGAGCTCCAAGAAGCGCAAGGAG
ACAGGCCCAAGATCGTGAAGCTCTTCGTTCGCATATCCTGTATGAAAAAGGTTGGAAGAGCTCCAAGAAGCGCAAGGAG
ACAGGCCCAAGATCGTGAAGCTCTTCGTTCGAATTCACGAACACTTTCACGTTGGAAGAGCTCCAAGAAGCGCAAGGAG
ACAGGCCCAAGATCGTGAAGCTCTTCGTTCGTCGCATTCAGGCTTTGTTTGTTGGAAGAGCTCCAAGAAGCGCAAGGAG
ACAGGCCCAAGATCGTGAAGCTCTTCGTTCGGCGGTCGATTTGGTGGCCGGTTGGAAGAGCTCCAAGAAGCGCAAGGAG
ACAGGCCCAAGATCGTGAAGCTCTTCGTTCGGCGGAGGCTATGCAGATGGGTTGGAAGAGCTCCAAGAAGCGCAAGGAG
ACAGGCCCAAGATCGTGAAGCTCTTCGTTCGATGACTTCGACAACTACCGGTTGGAAGAGCTCCAAGAAGCGCAAGGAG
ACAGGCCCAAGATCGTGAAGCTCTTCGTTCGCAGGCTTCAATGACAACTTGTTGGAAGAGCTCCAAGAAGCGCAAGGAG
ACAGGCCCAAGATCGTGAAGCTCTTCGTTCGTGCATAGCCTCCGCCACCAGTTGGAAGAGCTCCAAGAAGCGCAAGGAG
ACAGGCCCAAGATCGTGAAGCTCTTCGTTCGGGCTGCCTGGCTCCTTTGAGTTGGAAGAGCTCCAAGAAGCGCAAGGAG
ACAGGCCCAAGATCGTGAAGCTCTTCGTTCGGAACTCCCTATTGCGGATGGTTGGAAGAGCTCCAAGAAGCGCAAGGAG
ACAGGCCCAAGATCGTGAAGCTCTTCGTTCGGTTGCTGTAGTCCTTGCTGGTTGGAAGAGCTCCAAGAAGCGCAAGGAG
ACAGGCCCAAGATCGTGAAGCTCTTCGTTCGGCTGCAGCTCGTGTCCTTGGTTGGAAGAGCTCCAAGAAGCGCAAGGAG
ACAGGCCCAAGATCGTGAAGCTCTTCGTTCGGGCAGGGTCCAACGTAGAAGTTGGAAGAGCTCCAAGAAGCGCAAGGAG
ACAGGCCCAAGATCGTGAAGCTCTTCGTTCGGATCAGGCCTCCCATGGAGGTTGGAAGAGCTCCAAGAAGCGCAAGGAG
ACAGGCCCAAGATCGTGAAGCTCTTCGTTCGGATTTTTCTGGCCTCAGCCGTTGGAAGAGCTCCAAGAAGCGCAAGGAG
ACAGGCCCAAGATCGTGAAGCTCTTCGTTCGATTCGAAGTCTTTTGCCCCGTTGGAAGAGCTCCAAGAAGCGCAAGGAG
ACAGGCCCAAGATCGTGAAGCTCTTCGTTCGCGATTGTAGATAAAAGAGTGTTGGAAGAGCTCCAAGAAGCGCAAGGAG
ACAGGCCCAAGATCGTGAAGCTCTTCGTTCGCACAGTTTTCCTCTTCAACGTTGGAAGAGCTCCAAGAAGCGCAAGGAG
ACAGGCCCAAGATCGTGAAGCTCTTCGTTCGTCCTGGGAAATTTCTCCACGTTGGAAGAGCTCCAAGAAGCGCAAGGAG
ACAGGCCCAAGATCGTGAAGCTCTTCGTTCGTAACGTTAAAATTACCCGCGTTGGAAGAGCTCCAAGAAGCGCAAGGAG
ACAGGCCCAAGATCGTGAAGCTCTTCGTTCGACCATTAATATACAACGCCGTTGGAAGAGCTCCAAGAAGCGCAAGGAG
ACAGGCCCAAGATCGTGAAGCTCTTCGTTCGAGCGCCAATGCGAGCTGCTGTTGGAAGAGCTCCAAGAAGCGCAAGGAG
ACAGGCCCAAGATCGTGAAGCTCTTCGTTCGGATCTCAGCGAGCTGCAGAGTTGGAAGAGCTCCAAGAAGCGCAAGGAG
ACAGGCCCAAGATCGTGAAGCTCTTCGTTCGGCTATCCCATCTTTTACGAGTTGGAAGAGCTCCAAGAAGCGCAAGGAG
ACAGGCCCAAGATCGTGAAGCTCTTCGTTCGTCTCATATATCATTTATCGGTTGGAAGAGCTCCAAGAAGCGCAAGGAG
ACAGGCCCAAGATCGTGAAGCTCTTCGTTCGAAAAATGATCATACACCCTGTTGGAAGAGCTCCAAGAAGCGCAAGGAG
ACAGGCCCAAGATCGTGAAGCTCTTCGTTCGTCTCTGCTCCTTAAAATATGTTGGAAGAGCTCCAAGAAGCGCAAGGAG
ACAGGCCCAAGATCGTGAAGCTCTTCGTTCGATTTTCAAACAAATCAGAAGTTGGAAGAGCTCCAAGAAGCGCAAGGAG
ACAGGCCCAAGATCGTGAAGCTCTTCGTTCGACACGGCAAAGTCCTCGAAGTTGGAAGAGCTCCAAGAAGCGCAAGGAG
ACAGGCCCAAGATCGTGAAGCTCTTCGTTCGATGAATCAACAGCTGCAGAGTTGGAAGAGCTCCAAGAAGCGCAAGGAG
ACAGGCCCAAGATCGTGAAGCTCTTCGTTCGTCGGACGTGCGCCCAAAAGGTTGGAAGAGCTCCAAGAAGCGCAAGGAG
ACAGGCCCAAGATCGTGAAGCTCTTCGTTCGGCCTGCTGCGTCGCCTCTAGTTGGAAGAGCTCCAAGAAGCGCAAGGAG
ACAGGCCCAAGATCGTGAAGCTCTTCGTTCGGATCGCAACTTCTTTGTCAGTTGGAAGAGCTCCAAGAAGCGCAAGGAG
ACAGGCCCAAGATCGTGAAGCTCTTCGTTCGTGAGAATTTGAAAATAAACGTTGGAAGAGCTCCAAGAAGCGCAAGGAG
ACAGGCCCAAGATCGTGAAGCTCTTCGTTCGGAGCCCATTGATGCGATATGTTGGAAGAGCTCCAAGAAGCGCAAGGAG
ACAGGCCCAAGATCGTGAAGCTCTTCGTTCGGGATTCAGAGTAATATTATGTTGGAAGAGCTCCAAGAAGCGCAAGGAG
ACAGGCCCAAGATCGTGAAGCTCTTCGTTCGAAATCAAAAATCAAACCGCGTTGGAAGAGCTCCAAGAAGCGCAAGGAG
ACAGGCCCAAGATCGTGAAGCTCTTCGTTCGAACTTCTGAGTGACAAATAGTTGGAAGAGCTCCAAGAAGCGCAAGGAG
ACAGGCCCAAGATCGTGAAGCTCTTCGTTCGAGGAAGAAGCCGACGGCAGGTTGGAAGAGCTCCAAGAAGCGCAAGGAG
ACAGGCCCAAGATCGTGAAGCTCTTCGTTCGAAGGATCAAAGGGGTCGCAGTTGGAAGAGCTCCAAGAAGCGCAAGGAG
ACAGGCCCAAGATCGTGAAGCTCTTCGTTCGTGAAGATGCCATCTGCCAGGTTGGAAGAGCTCCAAGAAGCGCAAGGAG
ACAGGCCCAAGATCGTGAAGCTCTTCGTTCGACAAGTGGATACCTACACTGTTGGAAGAGCTCCAAGAAGCGCAAGGAG
ACAGGCCCAAGATCGTGAAGCTCTTCGTTCGACAAGCTGTCCCTCTGCTGGTTGGAAGAGCTCCAAGAAGCGCAAGGAG
ACAGGCCCAAGATCGTGAAGCTCTTCGTTCGTTGGTAACTACCATTTTAAGTTGGAAGAGCTCCAAGAAGCGCAAGGAG
ACAGGCCCAAGATCGTGAAGCTCTTCGTTCGAGAAGACTCGTGAAGTCCAGTTGGAAGAGCTCCAAGAAGCGCAAGGAG
ACAGGCCCAAGATCGTGAAGCTCTTCGTTCGAAAGGATAGTTTGCCAGCAGTTGGAAGAGCTCCAAGAAGCGCAAGGAG
ACAGGCCCAAGATCGTGAAGCTCTTCGTTCGAAAAGGGAGATCAGCCCGAGTTGGAAGAGCTCCAAGAAGCGCAAGGAG
ACAGGCCCAAGATCGTGAAGCTCTTCGTTCGACACTGAACCAAACTGAACGTTGGAAGAGCTCCAAGAAGCGCAAGGAG
ACAGGCCCAAGATCGTGAAGCTCTTCGTTCGGCAATAGTGTCGCTCATCCGTTGGAAGAGCTCCAAGAAGCGCAAGGAG
ACAGGCCCAAGATCGTGAAGCTCTTCGTTCGTGTCGCTCATCCTGGTCGCGTTGGAAGAGCTCCAAGAAGCGCAAGGAG
ACAGGCCCAAGATCGTGAAGCTCTTCGTTCGCTGGTCGCTGGTCAAGTCCGTTGGAAGAGCTCCAAGAAGCGCAAGGAG
ACAGGCCCAAGATCGTGAAGCTCTTCGTTCGCTGGTCGCTGGTCAAGTCCGTTGGAAGAGCTCCAAGAAGCGCAAGGAG
ACAGGCCCAAGATCGTGAAGCTCTTCGTTCGGCTGGTCAAGTCCAGGCACGTTGGAAGAGCTCCAAGAAGCGCAAGGAG
ACAGGCCCAAGATCGTGAAGCTCTTCGTTCGCTTCGCTGCAAATGCCAGTGTTGGAAGAGCTCCAAGAAGCGCAAGGAG
ACAGGCCCAAGATCGTGAAGCTCTTCGTTCGAAATTGTCCAGCAGTAAGTGTTGGAAGAGCTCCAAGAAGCGCAAGGAG
ACAGGCCCAAGATCGTGAAGCTCTTCGTTCGAACGTGACCATCTACAAGAGTTGGAAGAGCTCCAAGAAGCGCAAGGAG
ACAGGCCCAAGATCGTGAAGCTCTTCGTTCGAGTCTCATCAGTTTCCCACGTTGGAAGAGCTCCAAGAAGCGCAAGGAG
ACAGGCCCAAGATCGTGAAGCTCTTCGTTCGAATACAAGAGCGAATTGCAGTTGGAAGAGCTCCAAGAAGCGCAAGGAG
ACAGGCCCAAGATCGTGAAGCTCTTCGTTCGAAATATTCGATCGTTCTCGGTTGGAAGAGCTCCAAGAAGCGCAAGGAG
ACAGGCCCAAGATCGTGAAGCTCTTCGTTCGACCATTCCCACTTTTATTAGTTGGAAGAGCTCCAAGAAGCGCAAGGAG
ACAGGCCCAAGATCGTGAAGCTCTTCGTTCGAAGGTCACATTGGGTGCAAGTTGGAAGAGCTCCAAGAAGCGCAAGGAG
ACAGGCCCAAGATCGTGAAGCTCTTCGTTCGCAGGGCCTTGAAAGAGCATGTTGGAAGAGCTCCAAGAAGCGCAAGGAG
ACAGGCCCAAGATCGTGAAGCTCTTCGTTCGCCCTTAATAAAAGTGGGAAGTTGGAAGAGCTCCAAGAAGCGCAAGGAG
ACAGGCCCAAGATCGTGAAGCTCTTCGTTCGCTGTGCCGCTTCTTCTGGCGTTGGAAGAGCTCCAAGAAGCGCAAGGAG
ACAGGCCCAAGATCGTGAAGCTCTTCGTTCGTATCGGAGTTCAGCGAGCAGTTGGAAGAGCTCCAAGAAGCGCAAGGAG
ACAGGCCCAAGATCGTGAAGCTCTTCGTTCGCTCCTTATAGCCTGTATCTGTTGGAAGAGCTCCAAGAAGCGCAAGGAG
ACAGGCCCAAGATCGTGAAGCTCTTCGTTCGCTAACCCACCCATACATGAGTTGGAAGAGCTCCAAGAAGCGCAAGGAG
ACAGGCCCAAGATCGTGAAGCTCTTCGTTCGGCCAGAAGAAGCGGCACAGGTTGGAAGAGCTCCAAGAAGCGCAAGGAG
ACAGGCCCAAGATCGTGAAGCTCTTCGTTCGCTTTGATCGCGAGACCATAGTTGGAAGAGCTCCAAGAAGCGCAAGGAG
ACAGGCCCAAGATCGTGAAGCTCTTCGTTCGACCCCCCTGACCTACGATGGTTGGAAGAGCTCCAAGAAGCGCAAGGAG
ACAGGCCCAAGATCGTGAAGCTCTTCGTTCGCTTAAGGGACCAGTTTTCGGTTGGAAGAGCTCCAAGAAGCGCAAGGAG
ACAGGCCCAAGATCGTGAAGCTCTTCGTTCGCTCGACGCAACTCATCCTCGTTGGAAGAGCTCCAAGAAGCGCAAGGAG
ACAGGCCCAAGATCGTGAAGCTCTTCGTTCGCCGGAGTTTCTCCACTGCCGTTGGAAGAGCTCCAAGAAGCGCAAGGAG
ACAGGCCCAAGATCGTGAAGCTCTTCGTTCGGATTTTAGACAGAACGAAAGTTGGAAGAGCTCCAAGAAGCGCAAGGAG
ACAGGCCCAAGATCGTGAAGCTCTTCGTTCGGGCTATGGATGTAGCTACCGTTGGAAGAGCTCCAAGAAGCGCAAGGAG
ACAGGCCCAAGATCGTGAAGCTCTTCGTTCGAGAAGATACATATCCACCAGTTGGAAGAGCTCCAAGAAGCGCAAGGAG
ACAGGCCCAAGATCGTGAAGCTCTTCGTTCGAACGTCAAAGAATATTAAAGTTGGAAGAGCTCCAAGAAGCGCAAGGAG
ACAGGCCCAAGATCGTGAAGCTCTTCGTTCGCGCGAAACCACAGAAGCAAGTTGGAAGAGCTCCAAGAAGCGCAAGGAG
ACAGGCCCAAGATCGTGAAGCTCTTCGTTCGACGCCGCCCATCGATGAAGGTTGGAAGAGCTCCAAGAAGCGCAAGGAG
ACAGGCCCAAGATCGTGAAGCTCTTCGTTCGGATATTAATTTAAGCAACAGTTGGAAGAGCTCCAAGAAGCGCAAGGAG
ACAGGCCCAAGATCGTGAAGCTCTTCGTTCGCTAAGCATTCTGCATCTCGGTTGGAAGAGCTCCAAGAAGCGCAAGGAG
ACAGGCCCAAGATCGTGAAGCTCTTCGTTCGCACTGGCATGACTTCGTTTGTTGGAAGAGCTCCAAGAAGCGCAAGGAG
ACAGGCCCAAGATCGTGAAGCTCTTCGTTCGGAGGATCTGGGCGAGATGCGTTGGAAGAGCTCCAAGAAGCGCAAGGAG
ACAGGCCCAAGATCGTGAAGCTCTTCGTTCGAGGATGGCGAACGTTACAAGTTGGAAGAGCTCCAAGAAGCGCAAGGAG
ACAGGCCCAAGATCGTGAAGCTCTTCGTTCGGAGATAGTTGATCCCGAACGTTGGAAGAGCTCCAAGAAGCGCAAGGAG
ACAGGCCCAAGATCGTGAAGCTCTTCGTTCGTGCACGATAATGGTTGTTTGTTGGAAGAGCTCCAAGAAGCGCAAGGAG
ACAGGCCCAAGATCGTGAAGCTCTTCGTTCGAGGGAAGCAAATCTCGCGGGTTGGAAGAGCTCCAAGAAGCGCAAGGAG
ACAGGCCCAAGATCGTGAAGCTCTTCGTTCGAGAACGAAACCCTGTTTCTGTTGGAAGAGCTCCAAGAAGCGCAAGGAG
ACAGGCCCAAGATCGTGAAGCTCTTCGTTCGTGTCTGGTGTTCTCCACCGGTTGGAAGAGCTCCAAGAAGCGCAAGGAG
ACAGGCCCAAGATCGTGAAGCTCTTCGTTCGGAGTTCTCAGCTCTCGCCGGTTGGAAGAGCTCCAAGAAGCGCAAGGAG
ACAGGCCCAAGATCGTGAAGCTCTTCGTTCGGAGCTGGTCGAGAAGACGTGTTGGAAGAGCTCCAAGAAGCGCAAGGAG
ACAGGCCCAAGATCGTGAAGCTCTTCGTTCGAACAAGGAAGACTCCGAGCGTTGGAAGAGCTCCAAGAAGCGCAAGGAG
ACAGGCCCAAGATCGTGAAGCTCTTCGTTCGGAGCAAGACCTGGAGCGCCGTTGGAAGAGCTCCAAGAAGCGCAAGGAG
ACAGGCCCAAGATCGTGAAGCTCTTCGTTCGAGATCCACATGTCTATCCCGTTGGAAGAGCTCCAAGAAGCGCAAGGAG
ACAGGCCCAAGATCGTGAAGCTCTTCGTTCGTGGCGTCAGAGAAACCAAAGTTGGAAGAGCTCCAAGAAGCGCAAGGAG
ACAGGCCCAAGATCGTGAAGCTCTTCGTTCGATCGAACAGTTGGCAAAGCGTTGGAAGAGCTCCAAGAAGCGCAAGGAG
ACAGGCCCAAGATCGTGAAGCTCTTCGTTCGTCCAGCCCGATGAAATCGAGTTGGAAGAGCTCCAAGAAGCGCAAGGAG
ACAGGCCCAAGATCGTGAAGCTCTTCGTTCGTCTGTTTAATCTCAGCCTAGTTGGAAGAGCTCCAAGAAGCGCAAGGAG
ACAGGCCCAAGATCGTGAAGCTCTTCGTTCGGCTCGCCTATGTAAGCCTAGTTGGAAGAGCTCCAAGAAGCGCAAGGAG
ACAGGCCCAAGATCGTGAAGCTCTTCGTTCGTCTCGTTTTCCCGCTTCGGGTTGGAAGAGCTCCAAGAAGCGCAAGGAG
ACAGGCCCAAGATCGTGAAGCTCTTCGTTCGTATCGATGTCGCACTTGATGTTGGAAGAGCTCCAAGAAGCGCAAGGAG
ACAGGCCCAAGATCGTGAAGCTCTTCGTTCGCATCAAGAATGACTTCGAGGTTGGAAGAGCTCCAAGAAGCGCAAGGAG
ACAGGCCCAAGATCGTGAAGCTCTTCGTTCGCGAAAAAGTTCTGCAAAGTGTTGGAAGAGCTCCAAGAAGCGCAAGGAG
ACAGGCCCAAGATCGTGAAGCTCTTCGTTCGGTCTGCCAAAATTCCAAGTGTTGGAAGAGCTCCAAGAAGCGCAAGGAG
ACAGGCCCAAGATCGTGAAGCTCTTCGTTCGAATAACCGTCGAATCCATCGTTGGAAGAGCTCCAAGAAGCGCAAGGAG
ACAGGCCCAAGATCGTGAAGCTCTTCGTTCGGACGGTTTGACTACCCCTTGTTGGAAGAGCTCCAAGAAGCGCAAGGAG
ACAGGCCCAAGATCGTGAAGCTCTTCGTTCGCTTCCCCAAACGAAACTTGGTTGGAAGAGCTCCAAGAAGCGCAAGGAG
ACAGGCCCAAGATCGTGAAGCTCTTCGTTCGAGAACAGGATGTAGACTACGTTGGAAGAGCTCCAAGAAGCGCAAGGAG
ACAGGCCCAAGATCGTGAAGCTCTTCGTTCGGCACTTTTTGTGCTTGGCGGTTGGAAGAGCTCCAAGAAGCGCAAGGAG
ACAGGCCCAAGATCGTGAAGCTCTTCGTTCGGCACTTTTTGTGCTTGGCGGTTGGAAGAGCTCCAAGAAGCGCAAGGAG
ACAGGCCCAAGATCGTGAAGCTCTTCGTTCGTGCAATTTAATGTTACCGAGTTGGAAGAGCTCCAAGAAGCGCAAGGAG
ACAGGCCCAAGATCGTGAAGCTCTTCGTTCGTGCAATTTAATGTTACCGAGTTGGAAGAGCTCCAAGAAGCGCAAGGAG
ACAGGCCCAAGATCGTGAAGCTCTTCGTTCGTGCAATTTAATGTTACCGAGTTGGAAGAGCTCCAAGAAGCGCAAGGAG
ACAGGCCCAAGATCGTGAAGCTCTTCGTTCGACCGCAACATTTGCTGCAAGTTGGAAGAGCTCCAAGAAGCGCAAGGAG
ACAGGCCCAAGATCGTGAAGCTCTTCGTTCGACCGCAACATTTGCTGCAAGTTGGAAGAGCTCCAAGAAGCGCAAGGAG
ACAGGCCCAAGATCGTGAAGCTCTTCGTTCGTGTCAAATGACGATCTTCCGTTGGAAGAGCTCCAAGAAGCGCAAGGAG
ACAGGCCCAAGATCGTGAAGCTCTTCGTTCGTGTCAAATGACGATCTTCCGTTGGAAGAGCTCCAAGAAGCGCAAGGAG
ACAGGCCCAAGATCGTGAAGCTCTTCGTTCGTGTCAAATGACGATCTTCCGTTGGAAGAGCTCCAAGAAGCGCAAGGAG
ACAGGCCCAAGATCGTGAAGCTCTTCGTTCGTTCTTGCTTCCCAAGATTCGTTGGAAGAGCTCCAAGAAGCGCAAGGAG
ACAGGCCCAAGATCGTGAAGCTCTTCGTTCGGCTCCTGACAATAGTCTCAGTTGGAAGAGCTCCAAGAAGCGCAAGGAG
ACAGGCCCAAGATCGTGAAGCTCTTCGTTCGATTCTGGGGACACGCGTCGGTTGGAAGAGCTCCAAGAAGCGCAAGGAG
ACAGGCCCAAGATCGTGAAGCTCTTCGTTCGAGATGCAAAGACTATGACCGTTGGAAGAGCTCCAAGAAGCGCAAGGAG
ACAGGCCCAAGATCGTGAAGCTCTTCGTTCGCATGGACACATCTCTGCTCGTTGGAAGAGCTCCAAGAAGCGCAAGGAG
ACAGGCCCAAGATCGTGAAGCTCTTCGTTCGCCCATTTGAGCAACGAACAGTTGGAAGAGCTCCAAGAAGCGCAAGGAG
ACAGGCCCAAGATCGTGAAGCTCTTCGTTCGTCCGTCTACCTGCCCACCGGTTGGAAGAGCTCCAAGAAGCGCAAGGAG
ACAGGCCCAAGATCGTGAAGCTCTTCGTTCGTCAGAGCAGCTGATCGTGAGTTGGAAGAGCTCCAAGAAGCGCAAGGAG
ACAGGCCCAAGATCGTGAAGCTCTTCGTTCGGCGCTACCTCACTCAGCAGGTTGGAAGAGCTCCAAGAAGCGCAAGGAG
ACAGGCCCAAGATCGTGAAGCTCTTCGTTCGAAAGACGCTTCAGCGGAAGGTTGGAAGAGCTCCAAGAAGCGCAAGGAG
ACAGGCCCAAGATCGTGAAGCTCTTCGTTCGATTAAACGAATCAATACTCGTTGGAAGAGCTCCAAGAAGCGCAAGGAG
ACAGGCCCAAGATCGTGAAGCTCTTCGTTCGGATCCAAGTCCAAGTCCATGTTGGAAGAGCTCCAAGAAGCGCAAGGAG
ACAGGCCCAAGATCGTGAAGCTCTTCGTTCGCGTCGAGCTCGTACCAGTGGTTGGAAGAGCTCCAAGAAGCGCAAGGAG
ACAGGCCCAAGATCGTGAAGCTCTTCGTTCGGAGTTTTATTAACAAATACGTTGGAAGAGCTCCAAGAAGCGCAAGGAG
ACAGGCCCAAGATCGTGAAGCTCTTCGTTCGCCTGGAAAGCTGCGCGCTGGTTGGAAGAGCTCCAAGAAGCGCAAGGAG
ACAGGCCCAAGATCGTGAAGCTCTTCGTTCGTCCCAGGGCATCCAAAGCCGTTGGAAGAGCTCCAAGAAGCGCAAGGAG
ACAGGCCCAAGATCGTGAAGCTCTTCGTTCGGTCGTCACTTCTCGCTTAAGTTGGAAGAGCTCCAAGAAGCGCAAGGAG
ACAGGCCCAAGATCGTGAAGCTCTTCGTTCGAAGCTGATTCTGATTTTTCGTTGGAAGAGCTCCAAGAAGCGCAAGGAG
ACAGGCCCAAGATCGTGAAGCTCTTCGTTCGGATCTTCCGCTTTTTCAACGTTGGAAGAGCTCCAAGAAGCGCAAGGAG
ACAGGCCCAAGATCGTGAAGCTCTTCGTTCGTGAGCTCAATCTTATCCAGGTTGGAAGAGCTCCAAGAAGCGCAAGGAG
ACAGGCCCAAGATCGTGAAGCTCTTCGTTCGGCAAAAGAGATGAAAAACCGTTGGAAGAGCTCCAAGAAGCGCAAGGAG
ACAGGCCCAAGATCGTGAAGCTCTTCGTTCGGGTCCTGCTGCTTATAAGGGTTGGAAGAGCTCCAAGAAGCGCAAGGAG
ACAGGCCCAAGATCGTGAAGCTCTTCGTTCGGTGACACGCTACGGAAACGGTTGGAAGAGCTCCAAGAAGCGCAAGGAG
ACAGGCCCAAGATCGTGAAGCTCTTCGTTCGACAGTTTTCCATGTATGTTGTTGGAAGAGCTCCAAGAAGCGCAAGGAG
ACAGGCCCAAGATCGTGAAGCTCTTCGTTCGCTTTTTGTCCAAAACTGCTGTTGGAAGAGCTCCAAGAAGCGCAAGGAG
ACAGGCCCAAGATCGTGAAGCTCTTCGTTCGCACTGCCTCGTCGCTCTCGGTTGGAAGAGCTCCAAGAAGCGCAAGGAG
ACAGGCCCAAGATCGTGAAGCTCTTCGTTCGCTCTCGAGCAACCCCAACCGTTGGAAGAGCTCCAAGAAGCGCAAGGAG
ACAGGCCCAAGATCGTGAAGCTCTTCGTTCGGGCGGAAGGAACCTCAAATGTTGGAAGAGCTCCAAGAAGCGCAAGGAG
ACAGGCCCAAGATCGTGAAGCTCTTCGTTCGCGACCCTTGACCTCGACGGGTTGGAAGAGCTCCAAGAAGCGCAAGGAG
ACAGGCCCAAGATCGTGAAGCTCTTCGTTCGACGAGGCAGTGTAGCAGCAGTTGGAAGAGCTCCAAGAAGCGCAAGGAG
ACAGGCCCAAGATCGTGAAGCTCTTCGTTCGTTTCGAGTGGAACCCAGCGGTTGGAAGAGCTCCAAGAAGCGCAAGGAG
ACAGGCCCAAGATCGTGAAGCTCTTCGTTCGAGCCCCCCGATCCTTCCTGGTTGGAAGAGCTCCAAGAAGCGCAAGGAG
ACAGGCCCAAGATCGTGAAGCTCTTCGTTCGAGAGCATATTGGACATCAAGTTGGAAGAGCTCCAAGAAGCGCAAGGAG
ACAGGCCCAAGATCGTGAAGCTCTTCGTTCGTCAACAGAAGATGAGCAAAGTTGGAAGAGCTCCAAGAAGCGCAAGGAG
ACAGGCCCAAGATCGTGAAGCTCTTCGTTCGAATCCATTGTAAAAGATTAGTTGGAAGAGCTCCAAGAAGCGCAAGGAG
ACAGGCCCAAGATCGTGAAGCTCTTCGTTCGTTGCCCACCGAACTTACAGGTTGGAAGAGCTCCAAGAAGCGCAAGGAG
ACAGGCCCAAGATCGTGAAGCTCTTCGTTCGAAGATTTGCCTCCCAAACTGTTGGAAGAGCTCCAAGAAGCGCAAGGAG
ACAGGCCCAAGATCGTGAAGCTCTTCGTTCGTATAATCAATATGTGCCTAGTTGGAAGAGCTCCAAGAAGCGCAAGGAG
ACAGGCCCAAGATCGTGAAGCTCTTCGTTCGTGAACAACCCGAGCTTACCGTTGGAAGAGCTCCAAGAAGCGCAAGGAG
ACAGGCCCAAGATCGTGAAGCTCTTCGTTCGACTCGCCTGTGGCAACACCGTTGGAAGAGCTCCAAGAAGCGCAAGGAG
ACAGGCCCAAGATCGTGAAGCTCTTCGTTCGTGAACTTCAAACAAATTATGTTGGAAGAGCTCCAAGAAGCGCAAGGAG
ACAGGCCCAAGATCGTGAAGCTCTTCGTTCGCAAACAACTAAACTTAATAGTTGGAAGAGCTCCAAGAAGCGCAAGGAG
ACAGGCCCAAGATCGTGAAGCTCTTCGTTCGTAATGAAAAATCGAACCATGTTGGAAGAGCTCCAAGAAGCGCAAGGAG
ACAGGCCCAAGATCGTGAAGCTCTTCGTTCGAGAATGTATTTATGTTGCAGTTGGAAGAGCTCCAAGAAGCGCAAGGAG
ACAGGCCCAAGATCGTGAAGCTCTTCGTTCGACGATATATGAGAAGAAGTGTTGGAAGAGCTCCAAGAAGCGCAAGGAG
ACAGGCCCAAGATCGTGAAGCTCTTCGTTCGGATCAGCAGGAGAACAGCCGTTGGAAGAGCTCCAAGAAGCGCAAGGAG
ACAGGCCCAAGATCGTGAAGCTCTTCGTTCGCAATGGTCCAAAGAAAAAGGTTGGAAGAGCTCCAAGAAGCGCAAGGAG
ACAGGCCCAAGATCGTGAAGCTCTTCGTTCGTATTCCAAAAGCGAATCAAGTTGGAAGAGCTCCAAGAAGCGCAAGGAG
ACAGGCCCAAGATCGTGAAGCTCTTCGTTCGTCAAAAGAACACTCCTTCCGTTGGAAGAGCTCCAAGAAGCGCAAGGAG
ACAGGCCCAAGATCGTGAAGCTCTTCGTTCGGGCAGACGCTAAACAAGTCGTTGGAAGAGCTCCAAGAAGCGCAAGGAG
ACAGGCCCAAGATCGTGAAGCTCTTCGTTCGTTTGTTAGTATTGGAAAACGTTGGAAGAGCTCCAAGAAGCGCAAGGAG
ACAGGCCCAAGATCGTGAAGCTCTTCGTTCGTTAAAAGAATTTTCTTCAAGTTGGAAGAGCTCCAAGAAGCGCAAGGAG
ACAGGCCCAAGATCGTGAAGCTCTTCGTTCGTTAAAAGAATTTTCTTCAAGTTGGAAGAGCTCCAAGAAGCGCAAGGAG
ACAGGCCCAAGATCGTGAAGCTCTTCGTTCGAAAGAATTTTCTTCAATGGGTTGGAAGAGCTCCAAGAAGCGCAAGGAG
ACAGGCCCAAGATCGTGAAGCTCTTCGTTCGAAAGAATTTTCTTCAATGGGTTGGAAGAGCTCCAAGAAGCGCAAGGAG
ACAGGCCCAAGATCGTGAAGCTCTTCGTTCGTGCCCTCGAAGCGAACGATGTTGGAAGAGCTCCAAGAAGCGCAAGGAG
ACAGGCCCAAGATCGTGAAGCTCTTCGTTCGGGAGCACTCGCCTCCATCTGTTGGAAGAGCTCCAAGAAGCGCAAGGAG
ACAGGCCCAAGATCGTGAAGCTCTTCGTTCGTACATGCGCTGGCGACTTGGTTGGAAGAGCTCCAAGAAGCGCAAGGAG
ACAGGCCCAAGATCGTGAAGCTCTTCGTTCGCAGACGGAGTTCTATCAGTGTTGGAAGAGCTCCAAGAAGCGCAAGGAG
ACAGGCCCAAGATCGTGAAGCTCTTCGTTCGAGCAGCTACGCCAGCACAGGTTGGAAGAGCTCCAAGAAGCGCAAGGAG
ACAGGCCCAAGATCGTGAAGCTCTTCGTTCGTGCATTTCAGGACAGGATGGTTGGAAGAGCTCCAAGAAGCGCAAGGAG
ACAGGCCCAAGATCGTGAAGCTCTTCGTTCGGATTACCAGGAGTCGCCAAGTTGGAAGAGCTCCAAGAAGCGCAAGGAG
ACAGGCCCAAGATCGTGAAGCTCTTCGTTCGCCCATGTTCCTCAGCTACCGTTGGAAGAGCTCCAAGAAGCGCAAGGAG
ACAGGCCCAAGATCGTGAAGCTCTTCGTTCGCAAAATGCAAGCGAGGAGCGTTGGAAGAGCTCCAAGAAGCGCAAGGAG
ACAGGCCCAAGATCGTGAAGCTCTTCGTTCGCAGTACCGTTGGCGACTCCGTTGGAAGAGCTCCAAGAAGCGCAAGGAG
ACAGGCCCAAGATCGTGAAGCTCTTCGTTCGAACTATTTGAAGCGTTACGGTTGGAAGAGCTCCAAGAAGCGCAAGGAG
ACAGGCCCAAGATCGTGAAGCTCTTCGTTCGAAAGATTTTGACTGAAGAGGTTGGAAGAGCTCCAAGAAGCGCAAGGAG
ACAGGCCCAAGATCGTGAAGCTCTTCGTTCGCTCCTTGCAAGCGATACTTGTTGGAAGAGCTCCAAGAAGCGCAAGGAG
ACAGGCCCAAGATCGTGAAGCTCTTCGTTCGGCAAGTTTACCCACTATAGGTTGGAAGAGCTCCAAGAAGCGCAAGGAG
ACAGGCCCAAGATCGTGAAGCTCTTCGTTCGCTACGGGAACTGGAGAAGTGTTGGAAGAGCTCCAAGAAGCGCAAGGAG
ACAGGCCCAAGATCGTGAAGCTCTTCGTTCGGTCTTGGCCTTTGAAGCCGGTTGGAAGAGCTCCAAGAAGCGCAAGGAG
ACAGGCCCAAGATCGTGAAGCTCTTCGTTCGAAGAATCCTGAACCAATTGGTTGGAAGAGCTCCAAGAAGCGCAAGGAG
ACAGGCCCAAGATCGTGAAGCTCTTCGTTCGAAAACGAAAACAGATACCAGTTGGAAGAGCTCCAAGAAGCGCAAGGAG
ACAGGCCCAAGATCGTGAAGCTCTTCGTTCGCTAGAAAATCTATACAACAGTTGGAAGAGCTCCAAGAAGCGCAAGGAG
ACAGGCCCAAGATCGTGAAGCTCTTCGTTCGACTACACCACATTAGGATTGTTGGAAGAGCTCCAAGAAGCGCAAGGAG
ACAGGCCCAAGATCGTGAAGCTCTTCGTTCGTTAGTGCTGATTTGGTGCCGTTGGAAGAGCTCCAAGAAGCGCAAGGAG
ACAGGCCCAAGATCGTGAAGCTCTTCGTTCGTCATGTGGAATCCAGAAGAGTTGGAAGAGCTCCAAGAAGCGCAAGGAG
ACAGGCCCAAGATCGTGAAGCTCTTCGTTCGCGTGCAACTGAAACTGCACGTTGGAAGAGCTCCAAGAAGCGCAAGGAG
ACAGGCCCAAGATCGTGAAGCTCTTCGTTCGGAGTCTAAGCTTCTGGTTGGTTGGAAGAGCTCCAAGAAGCGCAAGGAG
ACAGGCCCAAGATCGTGAAGCTCTTCGTTCGCTGAGCCCGACCAGCGATTGTTGGAAGAGCTCCAAGAAGCGCAAGGAG
ACAGGCCCAAGATCGTGAAGCTCTTCGTTCGCGACTGCAATGTGGCCCTGGTTGGAAGAGCTCCAAGAAGCGCAAGGAG
ACAGGCCCAAGATCGTGAAGCTCTTCGTTCGTCTCGCTGTCGTCGATGCGGTTGGAAGAGCTCCAAGAAGCGCAAGGAG
ACAGGCCCAAGATCGTGAAGCTCTTCGTTCGGGATAACTGGTGCCTCGAGGTTGGAAGAGCTCCAAGAAGCGCAAGGAG
ACAGGCCCAAGATCGTGAAGCTCTTCGTTCGCGCGCTTTGGCGCTCAGCTGTTGGAAGAGCTCCAAGAAGCGCAAGGAG
ACAGGCCCAAGATCGTGAAGCTCTTCGTTCGGAAATTGGTGCTAAGTGCCGTTGGAAGAGCTCCAAGAAGCGCAAGGAG
ACAGGCCCAAGATCGTGAAGCTCTTCGTTCGAGTCCCGTGGAAGCAAGACGTTGGAAGAGCTCCAAGAAGCGCAAGGAG
ACAGGCCCAAGATCGTGAAGCTCTTCGTTCGACTTCATCTTCAATTTATGGTTGGAAGAGCTCCAAGAAGCGCAAGGAG
ACAGGCCCAAGATCGTGAAGCTCTTCGTTCGATTCTTCCAGAAACCATAAGTTGGAAGAGCTCCAAGAAGCGCAAGGAG
ACAGGCCCAAGATCGTGAAGCTCTTCGTTCGGAGGTTCCGGTCCTATGTTGTTGGAAGAGCTCCAAGAAGCGCAAGGAG
ACAGGCCCAAGATCGTGAAGCTCTTCGTTCGGGTGGCTTTGCTAGTCCTTGTTGGAAGAGCTCCAAGAAGCGCAAGGAG
ACAGGCCCAAGATCGTGAAGCTCTTCGTTCGCCGCCCGCATGCACACCACGTTGGAAGAGCTCCAAGAAGCGCAAGGAG
ACAGGCCCAAGATCGTGAAGCTCTTCGTTCGAACGATGCCAGTTTGACGCGTTGGAAGAGCTCCAAGAAGCGCAAGGAG
ACAGGCCCAAGATCGTGAAGCTCTTCGTTCGAGGAAGCTCCAGAAGTGGCGTTGGAAGAGCTCCAAGAAGCGCAAGGAG
ACAGGCCCAAGATCGTGAAGCTCTTCGTTCGGTTCTTCGGATCGTGATTAGTTGGAAGAGCTCCAAGAAGCGCAAGGAG
ACAGGCCCAAGATCGTGAAGCTCTTCGTTCGGTGGGATTCTTCAACTGCAGTTGGAAGAGCTCCAAGAAGCGCAAGGAG
ACAGGCCCAAGATCGTGAAGCTCTTCGTTCGCGAAGGCGGCAGGAGCAGCGTTGGAAGAGCTCCAAGAAGCGCAAGGAG
ACAGGCCCAAGATCGTGAAGCTCTTCGTTCGGCAGGAGCAGCAGCCAGTGGTTGGAAGAGCTCCAAGAAGCGCAAGGAG
ACAGGCCCAAGATCGTGAAGCTCTTCGTTCGGCAGCATCAGCCAAAGAAAGTTGGAAGAGCTCCAAGAAGCGCAAGGAG
ACAGGCCCAAGATCGTGAAGCTCTTCGTTCGAAGTGCTGCCATTGCAGCCGTTGGAAGAGCTCCAAGAAGCGCAAGGAG
ACAGGCCCAAGATCGTGAAGCTCTTCGTTCGGCCGAATTCACCAAAGAAAGTTGGAAGAGCTCCAAGAAGCGCAAGGAG
ACAGGCCCAAGATCGTGAAGCTCTTCGTTCGGAATTGTCTGTTGAAGAGCGTTGGAAGAGCTCCAAGAAGCGCAAGGAG
ACAGGCCCAAGATCGTGAAGCTCTTCGTTCGAAGAATATCTATAGTTTATGTTGGAAGAGCTCCAAGAAGCGCAAGGAG
ACAGGCCCAAGATCGTGAAGCTCTTCGTTCGGAAGGTGCCATCACCTCGAGTTGGAAGAGCTCCAAGAAGCGCAAGGAG
ACAGGCCCAAGATCGTGAAGCTCTTCGTTCGGAAGGTGCCATCACCTCGAGTTGGAAGAGCTCCAAGAAGCGCAAGGAG
ACAGGCCCAAGATCGTGAAGCTCTTCGTTCGGCCATCACCTCGAAGGAATGTTGGAAGAGCTCCAAGAAGCGCAAGGAG
ACAGGCCCAAGATCGTGAAGCTCTTCGTTCGGAATTGTCTGTTGAAGAGCGTTGGAAGAGCTCCAAGAAGCGCAAGGAG
ACAGGCCCAAGATCGTGAAGCTCTTCGTTCGAAGAATATCTATAGCTTATGTTGGAAGAGCTCCAAGAAGCGCAAGGAG
ACAGGCCCAAGATCGTGAAGCTCTTCGTTCGGAAGGTGCCATCACCTCGAGTTGGAAGAGCTCCAAGAAGCGCAAGGAG
ACAGGCCCAAGATCGTGAAGCTCTTCGTTCGGAAGGTGCCATCACCTCGAGTTGGAAGAGCTCCAAGAAGCGCAAGGAG
ACAGGCCCAAGATCGTGAAGCTCTTCGTTCGGCCATCACCTCGAAGGAATGTTGGAAGAGCTCCAAGAAGCGCAAGGAG
ACAGGCCCAAGATCGTGAAGCTCTTCGTTCGTGTAGAGACCTCTGTTATCGTTGGAAGAGCTCCAAGAAGCGCAAGGAG
ACAGGCCCAAGATCGTGAAGCTCTTCGTTCGCAATACAACGACTGCTAAAGTTGGAAGAGCTCCAAGAAGCGCAAGGAG
ACAGGCCCAAGATCGTGAAGCTCTTCGTTCGCTAGTTATAGATACTCCACGTTGGAAGAGCTCCAAGAAGCGCAAGGAG
ACAGGCCCAAGATCGTGAAGCTCTTCGTTCGTGATAGGTGCATGCTGGGAGTTGGAAGAGCTCCAAGAAGCGCAAGGAG
ACAGGCCCAAGATCGTGAAGCTCTTCGTTCGCCTCATACTGCAGCTGTTCGTTGGAAGAGCTCCAAGAAGCGCAAGGAG
ACAGGCCCAAGATCGTGAAGCTCTTCGTTCGCGGCATTGCGTACTAGCACGTTGGAAGAGCTCCAAGAAGCGCAAGGAG
ACAGGCCCAAGATCGTGAAGCTCTTCGTTCGAATCCCACTCTGATATCCCGTTGGAAGAGCTCCAAGAAGCGCAAGGAG
ACAGGCCCAAGATCGTGAAGCTCTTCGTTCGCGGAGCTCGGAAAAGGAACGTTGGAAGAGCTCCAAGAAGCGCAAGGAG
ACAGGCCCAAGATCGTGAAGCTCTTCGTTCGAGTCGCATCGGTATGTTACGTTGGAAGAGCTCCAAGAAGCGCAAGGAG
ACAGGCCCAAGATCGTGAAGCTCTTCGTTCGAGCAATGGAACCCTTAACAGTTGGAAGAGCTCCAAGAAGCGCAAGGAG
ACAGGCCCAAGATCGTGAAGCTCTTCGTTCGTAGACAATTCGGATTGGCGGTTGGAAGAGCTCCAAGAAGCGCAAGGAG
ACAGGCCCAAGATCGTGAAGCTCTTCGTTCGAGGATTCGCCACCAGTTTCGTTGGAAGAGCTCCAAGAAGCGCAAGGAG
ACAGGCCCAAGATCGTGAAGCTCTTCGTTCGTTCGGATTGGCGAAGACCGGTTGGAAGAGCTCCAAGAAGCGCAAGGAG
ACAGGCCCAAGATCGTGAAGCTCTTCGTTCGCAGGGTGACCAGAAACTGGGTTGGAAGAGCTCCAAGAAGCGCAAGGAG
ACAGGCCCAAGATCGTGAAGCTCTTCGTTCGACATAGCTACCTTCTCCCAGTTGGAAGAGCTCCAAGAAGCGCAAGGAG
ACAGGCCCAAGATCGTGAAGCTCTTCGTTCGGCCAAAGAACGTGATAAACGTTGGAAGAGCTCCAAGAAGCGCAAGGAG
ACAGGCCCAAGATCGTGAAGCTCTTCGTTCGAACCAAAGACTTATGCAGCGTTGGAAGAGCTCCAAGAAGCGCAAGGAG
ACAGGCCCAAGATCGTGAAGCTCTTCGTTCGCAGAAATGGTCGCAGGAACGTTGGAAGAGCTCCAAGAAGCGCAAGGAG
ACAGGCCCAAGATCGTGAAGCTCTTCGTTCGCCAACGACTAGCCGACGAAGTTGGAAGAGCTCCAAGAAGCGCAAGGAG
ACAGGCCCAAGATCGTGAAGCTCTTCGTTCGCCAGTTGGCGGAGGAGTCCGTTGGAAGAGCTCCAAGAAGCGCAAGGAG
ACAGGCCCAAGATCGTGAAGCTCTTCGTTCGAGCATGTTGCTCAACTTTGGTTGGAAGAGCTCCAAGAAGCGCAAGGAG
ACAGGCCCAAGATCGTGAAGCTCTTCGTTCGCCTTAAATTAGTTTCCCCGGTTGGAAGAGCTCCAAGAAGCGCAAGGAG
ACAGGCCCAAGATCGTGAAGCTCTTCGTTCGTTGAATGCTTTTGAAATGCGTTGGAAGAGCTCCAAGAAGCGCAAGGAG
ACAGGCCCAAGATCGTGAAGCTCTTCGTTCGCTGGCAATTTCGTTCGCGCGTTGGAAGAGCTCCAAGAAGCGCAAGGAG
ACAGGCCCAAGATCGTGAAGCTCTTCGTTCGAAGCTAGTCCATGATGTCAGTTGGAAGAGCTCCAAGAAGCGCAAGGAG
ACAGGCCCAAGATCGTGAAGCTCTTCGTTCGTGACAGGACCCATTAAACGGTTGGAAGAGCTCCAAGAAGCGCAAGGAG
ACAGGCCCAAGATCGTGAAGCTCTTCGTTCGGCTCTGGCAGCAAAGGGATGTTGGAAGAGCTCCAAGAAGCGCAAGGAG
ACAGGCCCAAGATCGTGAAGCTCTTCGTTCGGGAATGCGTCCTGCCAGCAGTTGGAAGAGCTCCAAGAAGCGCAAGGAG
ACAGGCCCAAGATCGTGAAGCTCTTCGTTCGTTAATGGGTCCTGTCATGGGTTGGAAGAGCTCCAAGAAGCGCAAGGAG
ACAGGCCCAAGATCGTGAAGCTCTTCGTTCGCACTGCTTCAAAAGAGCCTGTTGGAAGAGCTCCAAGAAGCGCAAGGAG
ACAGGCCCAAGATCGTGAAGCTCTTCGTTCGTTGGAAGAGGAAGCAGACGGTTGGAAGAGCTCCAAGAAGCGCAAGGAG
ACAGGCCCAAGATCGTGAAGCTCTTCGTTCGGTACTACTGTGTTCCGCATGTTGGAAGAGCTCCAAGAAGCGCAAGGAG
ACAGGCCCAAGATCGTGAAGCTCTTCGTTCGAGCATTGTTAGAATCCTGCGTTGGAAGAGCTCCAAGAAGCGCAAGGAG
ACAGGCCCAAGATCGTGAAGCTCTTCGTTCGCTTTTCGCCCTCGCCATCCGTTGGAAGAGCTCCAAGAAGCGCAAGGAG
ACAGGCCCAAGATCGTGAAGCTCTTCGTTCGCCTGCCCATCAGTCGCGTTGTTGGAAGAGCTCCAAGAAGCGCAAGGAG
ACAGGCCCAAGATCGTGAAGCTCTTCGTTCGAAACAGTATGTCCTGCATGGTTGGAAGAGCTCCAAGAAGCGCAAGGAG
ACAGGCCCAAGATCGTGAAGCTCTTCGTTCGTCTATCAGAACATTACCTAGTTGGAAGAGCTCCAAGAAGCGCAAGGAG
ACAGGCCCAAGATCGTGAAGCTCTTCGTTCGTTGTGAACTCGGCATTAAAGTTGGAAGAGCTCCAAGAAGCGCAAGGAG
ACAGGCCCAAGATCGTGAAGCTCTTCGTTCGAGCAACGTGTGAAGTTTTTGTTGGAAGAGCTCCAAGAAGCGCAAGGAG
ACAGGCCCAAGATCGTGAAGCTCTTCGTTCGAGGACATACTGTTTTAAAAGTTGGAAGAGCTCCAAGAAGCGCAAGGAG
ACAGGCCCAAGATCGTGAAGCTCTTCGTTCGAACTATTTTATGTCGAATCGTTGGAAGAGCTCCAAGAAGCGCAAGGAG
ACAGGCCCAAGATCGTGAAGCTCTTCGTTCGTATGTGAATCCCTTTAATGGTTGGAAGAGCTCCAAGAAGCGCAAGGAG
ACAGGCCCAAGATCGTGAAGCTCTTCGTTCGTTGAAAATCAATCACCCAAGTTGGAAGAGCTCCAAGAAGCGCAAGGAG
ACAGGCCCAAGATCGTGAAGCTCTTCGTTCGTATGTGCTCCATACAAATGGTTGGAAGAGCTCCAAGAAGCGCAAGGAG
ACAGGCCCAAGATCGTGAAGCTCTTCGTTCGTTTATCAGAAAATTATTTAGTTGGAAGAGCTCCAAGAAGCGCAAGGAG
ACAGGCCCAAGATCGTGAAGCTCTTCGTTCGTTGCCACAGCAGCAAGAGCGTTGGAAGAGCTCCAAGAAGCGCAAGGAG
ACAGGCCCAAGATCGTGAAGCTCTTCGTTCGCTTAGCACCCCGTAGATTAGTTGGAAGAGCTCCAAGAAGCGCAAGGAG
ACAGGCCCAAGATCGTGAAGCTCTTCGTTCGGTTCGGTTGTGGAAGGCGAGTTGGAAGAGCTCCAAGAAGCGCAAGGAG
ACAGGCCCAAGATCGTGAAGCTCTTCGTTCGGAGGACTGGACAACGGAAAGTTGGAAGAGCTCCAAGAAGCGCAAGGAG
ACAGGCCCAAGATCGTGAAGCTCTTCGTTCGGTCGAAAATAATATTTGTGGTTGGAAGAGCTCCAAGAAGCGCAAGGAG
ACAGGCCCAAGATCGTGAAGCTCTTCGTTCGTCCGCAGCATCTATAACATGTTGGAAGAGCTCCAAGAAGCGCAAGGAG
ACAGGCCCAAGATCGTGAAGCTCTTCGTTCGATCCTTATCGGAATTACGGGTTGGAAGAGCTCCAAGAAGCGCAAGGAG
ACAGGCCCAAGATCGTGAAGCTCTTCGTTCGGACCCATATTCACCTGCAGGTTGGAAGAGCTCCAAGAAGCGCAAGGAG
ACAGGCCCAAGATCGTGAAGCTCTTCGTTCGGACGTAGCAGGGAAACGGAGTTGGAAGAGCTCCAAGAAGCGCAAGGAG
ACAGGCCCAAGATCGTGAAGCTCTTCGTTCGCTACTACTCTCCCTGTAAGGTTGGAAGAGCTCCAAGAAGCGCAAGGAG
ACAGGCCCAAGATCGTGAAGCTCTTCGTTCGGCCTTAGAACCGGAAGACCGTTGGAAGAGCTCCAAGAAGCGCAAGGAG
ACAGGCCCAAGATCGTGAAGCTCTTCGTTCGGCGAGCCAGTTCCTGCGGAGTTGGAAGAGCTCCAAGAAGCGCAAGGAG
ACAGGCCCAAGATCGTGAAGCTCTTCGTTCGGGTCTTAGTCATCAACGAGGTTGGAAGAGCTCCAAGAAGCGCAAGGAG
ACAGGCCCAAGATCGTGAAGCTCTTCGTTCGGTTGCGGGCCTTCATCTTCGTTGGAAGAGCTCCAAGAAGCGCAAGGAG
ACAGGCCCAAGATCGTGAAGCTCTTCGTTCGCCTGCTGTCTTCCATTTCGGTTGGAAGAGCTCCAAGAAGCGCAAGGAG
ACAGGCCCAAGATCGTGAAGCTCTTCGTTCGTGGGTCTCAGTCTAATCCTGTTGGAAGAGCTCCAAGAAGCGCAAGGAG
ACAGGCCCAAGATCGTGAAGCTCTTCGTTCGCGAGTCCAAGCCTATTCTCGTTGGAAGAGCTCCAAGAAGCGCAAGGAG
ACAGGCCCAAGATCGTGAAGCTCTTCGTTCGACTGGAGCTGCAAACGATCGTTGGAAGAGCTCCAAGAAGCGCAAGGAG
ACAGGCCCAAGATCGTGAAGCTCTTCGTTCGATCTTCAAGGCTCTAAATAGTTGGAAGAGCTCCAAGAAGCGCAAGGAG
ACAGGCCCAAGATCGTGAAGCTCTTCGTTCGCCCACCACCAGCGCCCAGTGTTGGAAGAGCTCCAAGAAGCGCAAGGAG
ACAGGCCCAAGATCGTGAAGCTCTTCGTTCGGACACGCGCTGCAGCTACAGTTGGAAGAGCTCCAAGAAGCGCAAGGAG
ACAGGCCCAAGATCGTGAAGCTCTTCGTTCGCTCTATCCTCGCTCCTGGAGTTGGAAGAGCTCCAAGAAGCGCAAGGAG
ACAGGCCCAAGATCGTGAAGCTCTTCGTTCGGTCCGTCTGACCTGTCGCCGTTGGAAGAGCTCCAAGAAGCGCAAGGAG
ACAGGCCCAAGATCGTGAAGCTCTTCGTTCGACCGTGCGCCGTCTTCGTGGTTGGAAGAGCTCCAAGAAGCGCAAGGAG
ACAGGCCCAAGATCGTGAAGCTCTTCGTTCGGTGGAGAATGTTTGCGACCGTTGGAAGAGCTCCAAGAAGCGCAAGGAG
ACAGGCCCAAGATCGTGAAGCTCTTCGTTCGGTTGTCGAACCCATTGATCGTTGGAAGAGCTCCAAGAAGCGCAAGGAG
ACAGGCCCAAGATCGTGAAGCTCTTCGTTCGGTATGTGATGCATCCCTTTGTTGGAAGAGCTCCAAGAAGCGCAAGGAG
ACAGGCCCAAGATCGTGAAGCTCTTCGTTCGGTATGTGATGCATCCCTTTGTTGGAAGAGCTCCAAGAAGCGCAAGGAG
ACAGGCCCAAGATCGTGAAGCTCTTCGTTCGTATGTGATGCATCCCTTTTGTTGGAAGAGCTCCAAGAAGCGCAAGGAG
ACAGGCCCAAGATCGTGAAGCTCTTCGTTCGGATGCATCCCTTTTGGGATGTTGGAAGAGCTCCAAGAAGCGCAAGGAG
ACAGGCCCAAGATCGTGAAGCTCTTCGTTCGCATTCAACACCTGACATTGGTTGGAAGAGCTCCAAGAAGCGCAAGGAG
ACAGGCCCAAGATCGTGAAGCTCTTCGTTCGTCCAGCCCCTGATTATAGAGTTGGAAGAGCTCCAAGAAGCGCAAGGAG
ACAGGCCCAAGATCGTGAAGCTCTTCGTTCGGTGGACAATGTGCCCTACCGTTGGAAGAGCTCCAAGAAGCGCAAGGAG
ACAGGCCCAAGATCGTGAAGCTCTTCGTTCGCCACCTATACCCACTTGTGGTTGGAAGAGCTCCAAGAAGCGCAAGGAG
ACAGGCCCAAGATCGTGAAGCTCTTCGTTCGATCCATCATTGGCAAACGAGTTGGAAGAGCTCCAAGAAGCGCAAGGAG
ACAGGCCCAAGATCGTGAAGCTCTTCGTTCGATCAAGATCCACAAGAACCGTTGGAAGAGCTCCAAGAAGCGCAAGGAG
ACAGGCCCAAGATCGTGAAGCTCTTCGTTCGACCCGGCAGCATCGCAAGCGTTGGAAGAGCTCCAAGAAGCGCAAGGAG
ACAGGCCCAAGATCGTGAAGCTCTTCGTTCGAAGCTGAAGTACCACCAACGTTGGAAGAGCTCCAAGAAGCGCAAGGAG
ACAGGCCCAAGATCGTGAAGCTCTTCGTTCGTAGTCATCATTTACGACGAGTTGGAAGAGCTCCAAGAAGCGCAAGGAG
ACAGGCCCAAGATCGTGAAGCTCTTCGTTCGAGTCGGGCTGCATGTAAATGTTGGAAGAGCTCCAAGAAGCGCAAGGAG
ACAGGCCCAAGATCGTGAAGCTCTTCGTTCGACATCATTTCGATTTCGTAGTTGGAAGAGCTCCAAGAAGCGCAAGGAG
ACAGGCCCAAGATCGTGAAGCTCTTCGTTCGTGGCCATCGTCCAGTTTCCGTTGGAAGAGCTCCAAGAAGCGCAAGGAG
ACAGGCCCAAGATCGTGAAGCTCTTCGTTCGTCATCAGAAAATAGTCCTTGTTGGAAGAGCTCCAAGAAGCGCAAGGAG
ACAGGCCCAAGATCGTGAAGCTCTTCGTTCGACGGGTCCTTTGACGCCAAGTTGGAAGAGCTCCAAGAAGCGCAAGGAG
ACAGGCCCAAGATCGTGAAGCTCTTCGTTCGGTGGCGTCGAATATATGCCGTTGGAAGAGCTCCAAGAAGCGCAAGGAG
ACAGGCCCAAGATCGTGAAGCTCTTCGTTCGAGGGAGTTCTTTAAAAACGGTTGGAAGAGCTCCAAGAAGCGCAAGGAG
ACAGGCCCAAGATCGTGAAGCTCTTCGTTCGGTGGCCAAGAGCTGATAGCGTTGGAAGAGCTCCAAGAAGCGCAAGGAG
ACAGGCCCAAGATCGTGAAGCTCTTCGTTCGACATTATTACATTCGGACAGTTGGAAGAGCTCCAAGAAGCGCAAGGAG
ACAGGCCCAAGATCGTGAAGCTCTTCGTTCGACTCTGACCAAAATCCAAAGTTGGAAGAGCTCCAAGAAGCGCAAGGAG
ACAGGCCCAAGATCGTGAAGCTCTTCGTTCGGAATCTCGCCCAGATTTCCGTTGGAAGAGCTCCAAGAAGCGCAAGGAG
ACAGGCCCAAGATCGTGAAGCTCTTCGTTCGCCGCACCGCCCAATCTGACGTTGGAAGAGCTCCAAGAAGCGCAAGGAG
ACAGGCCCAAGATCGTGAAGCTCTTCGTTCGCCGAATGCCAGTGCCAGCTGTTGGAAGAGCTCCAAGAAGCGCAAGGAG
ACAGGCCCAAGATCGTGAAGCTCTTCGTTCGCTGATGATGACAACGTCTAGTTGGAAGAGCTCCAAGAAGCGCAAGGAG
ACAGGCCCAAGATCGTGAAGCTCTTCGTTCGGGCGGTGTGGCCATGGGTGGTTGGAAGAGCTCCAAGAAGCGCAAGGAG
ACAGGCCCAAGATCGTGAAGCTCTTCGTTCGGAAAGACATACGTACGCTCGTTGGAAGAGCTCCAAGAAGCGCAAGGAG
ACAGGCCCAAGATCGTGAAGCTCTTCGTTCGAAGGATATGGCGATGGTTAGTTGGAAGAGCTCCAAGAAGCGCAAGGAG
ACAGGCCCAAGATCGTGAAGCTCTTCGTTCGACGGCGGAAGCGGAGGCGGGTTGGAAGAGCTCCAAGAAGCGCAAGGAG
ACAGGCCCAAGATCGTGAAGCTCTTCGTTCGGTGGATCACTAGGCAGCGGGTTGGAAGAGCTCCAAGAAGCGCAAGGAG
ACAGGCCCAAGATCGTGAAGCTCTTCGTTCGCACACACCCACCACGTACTGTTGGAAGAGCTCCAAGAAGCGCAAGGAG
ACAGGCCCAAGATCGTGAAGCTCTTCGTTCGCCGGTGCATGTGATCGAAAGTTGGAAGAGCTCCAAGAAGCGCAAGGAG
ACAGGCCCAAGATCGTGAAGCTCTTCGTTCGTATTTGCAGCCCAGACTAAGTTGGAAGAGCTCCAAGAAGCGCAAGGAG
ACAGGCCCAAGATCGTGAAGCTCTTCGTTCGTGCCAGGATGACCGGCTGCGTTGGAAGAGCTCCAAGAAGCGCAAGGAG
ACAGGCCCAAGATCGTGAAGCTCTTCGTTCGATCTGGGCCAAGCCAGCGAGTTGGAAGAGCTCCAAGAAGCGCAAGGAG
ACAGGCCCAAGATCGTGAAGCTCTTCGTTCGGTGATGACCCGCATCTATGGTTGGAAGAGCTCCAAGAAGCGCAAGGAG
ACAGGCCCAAGATCGTGAAGCTCTTCGTTCGTATCAGCTGGGCGATGGATGTTGGAAGAGCTCCAAGAAGCGCAAGGAG
ACAGGCCCAAGATCGTGAAGCTCTTCGTTCGGATATTAGTAGCAGTTCTCGTTGGAAGAGCTCCAAGAAGCGCAAGGAG
ACAGGCCCAAGATCGTGAAGCTCTTCGTTCGCAGCCAAATTTAAGCACTTGTTGGAAGAGCTCCAAGAAGCGCAAGGAG
ACAGGCCCAAGATCGTGAAGCTCTTCGTTCGTATGATACGATCGAAATGAGTTGGAAGAGCTCCAAGAAGCGCAAGGAG
ACAGGCCCAAGATCGTGAAGCTCTTCGTTCGGAGAATATCCAAAAATCCCGTTGGAAGAGCTCCAAGAAGCGCAAGGAG
ACAGGCCCAAGATCGTGAAGCTCTTCGTTCGAGTCGGCAAGCGGAAGCAGGTTGGAAGAGCTCCAAGAAGCGCAAGGAG
ACAGGCCCAAGATCGTGAAGCTCTTCGTTCGCCACTTGCAATGTAAGCCAGTTGGAAGAGCTCCAAGAAGCGCAAGGAG
ACAGGCCCAAGATCGTGAAGCTCTTCGTTCGGTCGAAAGAAATCGCTGACGTTGGAAGAGCTCCAAGAAGCGCAAGGAG
ACAGGCCCAAGATCGTGAAGCTCTTCGTTCGAAAAACTATAAACTTAGCGGTTGGAAGAGCTCCAAGAAGCGCAAGGAG
ACAGGCCCAAGATCGTGAAGCTCTTCGTTCGTAGTTTGACTATGGCAATTGTTGGAAGAGCTCCAAGAAGCGCAAGGAG
ACAGGCCCAAGATCGTGAAGCTCTTCGTTCGCGTACAGAAAAAACACATCGTTGGAAGAGCTCCAAGAAGCGCAAGGAG
ACAGGCCCAAGATCGTGAAGCTCTTCGTTCGAAGACGACGTTAATACAAGGTTGGAAGAGCTCCAAGAAGCGCAAGGAG
ACAGGCCCAAGATCGTGAAGCTCTTCGTTCGAGTCTTCAGCAAGCTCCTAGTTGGAAGAGCTCCAAGAAGCGCAAGGAG
ACAGGCCCAAGATCGTGAAGCTCTTCGTTCGCCGAAAAAGTTATCAATTTGTTGGAAGAGCTCCAAGAAGCGCAAGGAG
ACAGGCCCAAGATCGTGAAGCTCTTCGTTCGTCAAAGAAAATGAAGAGCCGTTGGAAGAGCTCCAAGAAGCGCAAGGAG
ACAGGCCCAAGATCGTGAAGCTCTTCGTTCGAATTTGAAAAAGAATCTATGTTGGAAGAGCTCCAAGAAGCGCAAGGAG
ACAGGCCCAAGATCGTGAAGCTCTTCGTTCGAATAAGGTGTCCGGAAACCGTTGGAAGAGCTCCAAGAAGCGCAAGGAG
ACAGGCCCAAGATCGTGAAGCTCTTCGTTCGTCTTGTAGGAGATCATCTTGTTGGAAGAGCTCCAAGAAGCGCAAGGAG
ACAGGCCCAAGATCGTGAAGCTCTTCGTTCGTACCCATCAACAGTCTACCGTTGGAAGAGCTCCAAGAAGCGCAAGGAG
ACAGGCCCAAGATCGTGAAGCTCTTCGTTCGTGCCAATGCTCAAATGTCCGTTGGAAGAGCTCCAAGAAGCGCAAGGAG
ACAGGCCCAAGATCGTGAAGCTCTTCGTTCGTATTCTCCAAGAACAAGATGTTGGAAGAGCTCCAAGAAGCGCAAGGAG
ACAGGCCCAAGATCGTGAAGCTCTTCGTTCGGATACTGCAGTATCCTCCAGTTGGAAGAGCTCCAAGAAGCGCAAGGAG
ACAGGCCCAAGATCGTGAAGCTCTTCGTTCGGTCGCCAGAGCCACATCAAGTTGGAAGAGCTCCAAGAAGCGCAAGGAG
ACAGGCCCAAGATCGTGAAGCTCTTCGTTCGTTGGAGGATACTGCAGTATGTTGGAAGAGCTCCAAGAAGCGCAAGGAG
ACAGGCCCAAGATCGTGAAGCTCTTCGTTCGAAATCCATTGATGTGGCTCGTTGGAAGAGCTCCAAGAAGCGCAAGGAG
ACAGGCCCAAGATCGTGAAGCTCTTCGTTCGCTGTGACAATTGCAACGAGGTTGGAAGAGCTCCAAGAAGCGCAAGGAG
ACAGGCCCAAGATCGTGAAGCTCTTCGTTCGCGAAAACGGAACAAAGAAAGTTGGAAGAGCTCCAAGAAGCGCAAGGAG
ACAGGCCCAAGATCGTGAAGCTCTTCGTTCGATTGATCTGCGACTGCAACGTTGGAAGAGCTCCAAGAAGCGCAAGGAG
ACAGGCCCAAGATCGTGAAGCTCTTCGTTCGAAGGAGAAGAACATAACGAGTTGGAAGAGCTCCAAGAAGCGCAAGGAG
ACAGGCCCAAGATCGTGAAGCTCTTCGTTCGCGACTGAGGCTAGCGGCGCGTTGGAAGAGCTCCAAGAAGCGCAAGGAG
ACAGGCCCAAGATCGTGAAGCTCTTCGTTCGCAAGTGCTACATTTGCAAAGTTGGAAGAGCTCCAAGAAGCGCAAGGAG
ACAGGCCCAAGATCGTGAAGCTCTTCGTTCGGCCCAGCAATTCGCCGACGGTTGGAAGAGCTCCAAGAAGCGCAAGGAG
ACAGGCCCAAGATCGTGAAGCTCTTCGTTCGGCCCTGCCGCTCCTGCTGCGTTGGAAGAGCTCCAAGAAGCGCAAGGAG
ACAGGCCCAAGATCGTGAAGCTCTTCGTTCGCTGGTACTGGGCCAAACTGGTTGGAAGAGCTCCAAGAAGCGCAAGGAG
ACAGGCCCAAGATCGTGAAGCTCTTCGTTCGGCTGGGCGAGGGTTTGGTGGTTGGAAGAGCTCCAAGAAGCGCAAGGAG
ACAGGCCCAAGATCGTGAAGCTCTTCGTTCGTCGACCACATCCACCACGTGTTGGAAGAGCTCCAAGAAGCGCAAGGAG
ACAGGCCCAAGATCGTGAAGCTCTTCGTTCGCTGTTCCTGTCCCAAAGTGGTTGGAAGAGCTCCAAGAAGCGCAAGGAG
ACAGGCCCAAGATCGTGAAGCTCTTCGTTCGGCAATCGCAGTTATCTATCGTTGGAAGAGCTCCAAGAAGCGCAAGGAG
ACAGGCCCAAGATCGTGAAGCTCTTCGTTCGCTAACATTGACTTCATCGAGTTGGAAGAGCTCCAAGAAGCGCAAGGAG
ACAGGCCCAAGATCGTGAAGCTCTTCGTTCGATAACGCGTCCTCAGCGACGTTGGAAGAGCTCCAAGAAGCGCAAGGAG
ACAGGCCCAAGATCGTGAAGCTCTTCGTTCGGTTCAGCTCAATTTTTGTTGTTGGAAGAGCTCCAAGAAGCGCAAGGAG
ACAGGCCCAAGATCGTGAAGCTCTTCGTTCGGGCTAAATGTGAAAATCGCGTTGGAAGAGCTCCAAGAAGCGCAAGGAG
ACAGGCCCAAGATCGTGAAGCTCTTCGTTCGGAGTTTGCGATCAAGTATAGTTGGAAGAGCTCCAAGAAGCGCAAGGAG
ACAGGCCCAAGATCGTGAAGCTCTTCGTTCGCCAGACATTTTCGAAAAAAGTTGGAAGAGCTCCAAGAAGCGCAAGGAG
ACAGGCCCAAGATCGTGAAGCTCTTCGTTCGGTCGAGATGAAACTGAAAAGTTGGAAGAGCTCCAAGAAGCGCAAGGAG
ACAGGCCCAAGATCGTGAAGCTCTTCGTTCGTTGAATGTTCGCGCTATAAGTTGGAAGAGCTCCAAGAAGCGCAAGGAG
ACAGGCCCAAGATCGTGAAGCTCTTCGTTCGCACATTTGCCTAAAGTGTGGTTGGAAGAGCTCCAAGAAGCGCAAGGAG
ACAGGCCCAAGATCGTGAAGCTCTTCGTTCGAATCGTCAATCTGAACAATGTTGGAAGAGCTCCAAGAAGCGCAAGGAG
ACAGGCCCAAGATCGTGAAGCTCTTCGTTCGATGATTGTGAAGTCAGATGGTTGGAAGAGCTCCAAGAAGCGCAAGGAG
ACAGGCCCAAGATCGTGAAGCTCTTCGTTCGATATTAATGCACACAACCAGTTGGAAGAGCTCCAAGAAGCGCAAGGAG
ACAGGCCCAAGATCGTGAAGCTCTTCGTTCGAGAAAATAAAGCTATATGAGTTGGAAGAGCTCCAAGAAGCGCAAGGAG
ACAGGCCCAAGATCGTGAAGCTCTTCGTTCGACTAAGACCATCGAAACTTGTTGGAAGAGCTCCAAGAAGCGCAAGGAG
ACAGGCCCAAGATCGTGAAGCTCTTCGTTCGTGTTGCTAAATCGTGAAGTGTTGGAAGAGCTCCAAGAAGCGCAAGGAG
ACAGGCCCAAGATCGTGAAGCTCTTCGTTCGTTCGATGCTCGAAACGTACGTTGGAAGAGCTCCAAGAAGCGCAAGGAG
ACAGGCCCAAGATCGTGAAGCTCTTCGTTCGAAGAAATGAAGTTATACGAGTTGGAAGAGCTCCAAGAAGCGCAAGGAG
ACAGGCCCAAGATCGTGAAGCTCTTCGTTCGTTAGATGCCTGCCTCCTACGTTGGAAGAGCTCCAAGAAGCGCAAGGAG
ACAGGCCCAAGATCGTGAAGCTCTTCGTTCGGAATTTTCGTTAAGAAAAGGTTGGAAGAGCTCCAAGAAGCGCAAGGAG
ACAGGCCCAAGATCGTGAAGCTCTTCGTTCGACGTATTTTCCTTTAAACAGTTGGAAGAGCTCCAAGAAGCGCAAGGAG
ACAGGCCCAAGATCGTGAAGCTCTTCGTTCGATAATCAACTACACTGCAAGTTGGAAGAGCTCCAAGAAGCGCAAGGAG
ACAGGCCCAAGATCGTGAAGCTCTTCGTTCGCACTCAATTTGTGTCATAGGTTGGAAGAGCTCCAAGAAGCGCAAGGAG
ACAGGCCCAAGATCGTGAAGCTCTTCGTTCGTAAAGTTTTGCACATACTCGTTGGAAGAGCTCCAAGAAGCGCAAGGAG
ACAGGCCCAAGATCGTGAAGCTCTTCGTTCGTATGAAAAATTCGAGTGTAGTTGGAAGAGCTCCAAGAAGCGCAAGGAG
ACAGGCCCAAGATCGTGAAGCTCTTCGTTCGGTGGACAATCGCACCTATAGTTGGAAGAGCTCCAAGAAGCGCAAGGAG
ACAGGCCCAAGATCGTGAAGCTCTTCGTTCGATTACCGTGCATGCCGCTCGTTGGAAGAGCTCCAAGAAGCGCAAGGAG
ACAGGCCCAAGATCGTGAAGCTCTTCGTTCGTATATGATGTTCAGTTTAAGTTGGAAGAGCTCCAAGAAGCGCAAGGAG
ACAGGCCCAAGATCGTGAAGCTCTTCGTTCGGTGGACAATCGCACCTATAGTTGGAAGAGCTCCAAGAAGCGCAAGGAG
ACAGGCCCAAGATCGTGAAGCTCTTCGTTCGGAAGACGAACATTTGATGTGTTGGAAGAGCTCCAAGAAGCGCAAGGAG
ACAGGCCCAAGATCGTGAAGCTCTTCGTTCGCCTATTCACCGATTTAATAGTTGGAAGAGCTCCAAGAAGCGCAAGGAG
ACAGGCCCAAGATCGTGAAGCTCTTCGTTCGAGGGGCAATATTAACAGTCGTTGGAAGAGCTCCAAGAAGCGCAAGGAG
ACAGGCCCAAGATCGTGAAGCTCTTCGTTCGCCCTATACAAGCGATATAAGTTGGAAGAGCTCCAAGAAGCGCAAGGAG
ACAGGCCCAAGATCGTGAAGCTCTTCGTTCGTTTCTCTACAACGTTTCTGGTTGGAAGAGCTCCAAGAAGCGCAAGGAG
ACAGGCCCAAGATCGTGAAGCTCTTCGTTCGAATGCCGACTAAAAGTGCTGTTGGAAGAGCTCCAAGAAGCGCAAGGAG
ACAGGCCCAAGATCGTGAAGCTCTTCGTTCGTCTGAAACTGCCAATAAATGTTGGAAGAGCTCCAAGAAGCGCAAGGAG
ACAGGCCCAAGATCGTGAAGCTCTTCGTTCGCGTGAGATTCATCACTTACGTTGGAAGAGCTCCAAGAAGCGCAAGGAG
ACAGGCCCAAGATCGTGAAGCTCTTCGTTCGTTTCTATTTAATGTTTCCGGTTGGAAGAGCTCCAAGAAGCGCAAGGAG
ACAGGCCCAAGATCGTGAAGCTCTTCGTTCGAAGTAAGCTGATCCACAAGGTTGGAAGAGCTCCAAGAAGCGCAAGGAG
ACAGGCCCAAGATCGTGAAGCTCTTCGTTCGCGCCAGGCGCTGAAGAAGAGTTGGAAGAGCTCCAAGAAGCGCAAGGAG
ACAGGCCCAAGATCGTGAAGCTCTTCGTTCGAAGCAAGTGCCCGTCCAGCGTTGGAAGAGCTCCAAGAAGCGCAAGGAG
ACAGGCCCAAGATCGTGAAGCTCTTCGTTCGATCGTGCAGCACGTACAGCGTTGGAAGAGCTCCAAGAAGCGCAAGGAG
ACAGGCCCAAGATCGTGAAGCTCTTCGTTCGCAGTCTAATACAACTACGAGTTGGAAGAGCTCCAAGAAGCGCAAGGAG
ACAGGCCCAAGATCGTGAAGCTCTTCGTTCGCAGTACCAGCAGATGCAGAGTTGGAAGAGCTCCAAGAAGCGCAAGGAG
ACAGGCCCAAGATCGTGAAGCTCTTCGTTCGGGATATTTGTGGCTGTAGGGTTGGAAGAGCTCCAAGAAGCGCAAGGAG
ACAGGCCCAAGATCGTGAAGCTCTTCGTTCGTCCCCCGTATGATTATGTAGTTGGAAGAGCTCCAAGAAGCGCAAGGAG
ACAGGCCCAAGATCGTGAAGCTCTTCGTTCGCTACAGCCACAAATATCCAGTTGGAAGAGCTCCAAGAAGCGCAAGGAG
ACAGGCCCAAGATCGTGAAGCTCTTCGTTCGAGTTGAACAAGTTCTCCTGGTTGGAAGAGCTCCAAGAAGCGCAAGGAG
ACAGGCCCAAGATCGTGAAGCTCTTCGTTCGCTACTTAGTGCATCCTTGTGTTGGAAGAGCTCCAAGAAGCGCAAGGAG
ACAGGCCCAAGATCGTGAAGCTCTTCGTTCGCGGAAACATCCCACCATTCGTTGGAAGAGCTCCAAGAAGCGCAAGGAG
ACAGGCCCAAGATCGTGAAGCTCTTCGTTCGATAGAGTTATTGAACGCTGGTTGGAAGAGCTCCAAGAAGCGCAAGGAG
ACAGGCCCAAGATCGTGAAGCTCTTCGTTCGTACAGTCAACGAACTGGCCGTTGGAAGAGCTCCAAGAAGCGCAAGGAG
ACAGGCCCAAGATCGTGAAGCTCTTCGTTCGCCTGCTTCACCAGTCAAATGTTGGAAGAGCTCCAAGAAGCGCAAGGAG
ACAGGCCCAAGATCGTGAAGCTCTTCGTTCGTTCACCATCGAACTGAACCGTTGGAAGAGCTCCAAGAAGCGCAAGGAG
ACAGGCCCAAGATCGTGAAGCTCTTCGTTCGGGCTGCGATGCAAGTGACCGTTGGAAGAGCTCCAAGAAGCGCAAGGAG
ACAGGCCCAAGATCGTGAAGCTCTTCGTTCGAAAAAACACCATCTTCATGGTTGGAAGAGCTCCAAGAAGCGCAAGGAG
ACAGGCCCAAGATCGTGAAGCTCTTCGTTCGAATGTTGATGAAGAAATACGTTGGAAGAGCTCCAAGAAGCGCAAGGAG
ACAGGCCCAAGATCGTGAAGCTCTTCGTTCGAACCTATTACAAAACCAGCGTTGGAAGAGCTCCAAGAAGCGCAAGGAG
ACAGGCCCAAGATCGTGAAGCTCTTCGTTCGTGTTAAGGAGTCTGTCACCGTTGGAAGAGCTCCAAGAAGCGCAAGGAG
ACAGGCCCAAGATCGTGAAGCTCTTCGTTCGCGAGGAGACACGGCGCCATGTTGGAAGAGCTCCAAGAAGCGCAAGGAG
ACAGGCCCAAGATCGTGAAGCTCTTCGTTCGGAGCGGTGCTCTTGGTTTCGTTGGAAGAGCTCCAAGAAGCGCAAGGAG
ACAGGCCCAAGATCGTGAAGCTCTTCGTTCGCCAAAGGAATATGGCATCAGTTGGAAGAGCTCCAAGAAGCGCAAGGAG
ACAGGCCCAAGATCGTGAAGCTCTTCGTTCGAGGAGAGTCTTGAAAAATAGTTGGAAGAGCTCCAAGAAGCGCAAGGAG
ACAGGCCCAAGATCGTGAAGCTCTTCGTTCGCTACGAGTTCTATGCCAATGTTGGAAGAGCTCCAAGAAGCGCAAGGAG
ACAGGCCCAAGATCGTGAAGCTCTTCGTTCGTTCCTAATCGTTGTGCCTAGTTGGAAGAGCTCCAAGAAGCGCAAGGAG
ACAGGCCCAAGATCGTGAAGCTCTTCGTTCGCGATTAGGAAGACCACGCCGTTGGAAGAGCTCCAAGAAGCGCAAGGAG
ACAGGCCCAAGATCGTGAAGCTCTTCGTTCGCGCCGTAGGCACAACGATTGTTGGAAGAGCTCCAAGAAGCGCAAGGAG
ACAGGCCCAAGATCGTGAAGCTCTTCGTTCGCGCCGTAGGCACAACGATTGTTGGAAGAGCTCCAAGAAGCGCAAGGAG
ACAGGCCCAAGATCGTGAAGCTCTTCGTTCGCACGTTCAAAATTCGCCGTGTTGGAAGAGCTCCAAGAAGCGCAAGGAG
ACAGGCCCAAGATCGTGAAGCTCTTCGTTCGCTGACGATATCACGCGGAAGTTGGAAGAGCTCCAAGAAGCGCAAGGAG
ACAGGCCCAAGATCGTGAAGCTCTTCGTTCGTGTAAGAAGCTGTTTAATTGTTGGAAGAGCTCCAAGAAGCGCAAGGAG
ACAGGCCCAAGATCGTGAAGCTCTTCGTTCGCTTGTGGATTCAGACACGCGTTGGAAGAGCTCCAAGAAGCGCAAGGAG
ACAGGCCCAAGATCGTGAAGCTCTTCGTTCGTACTTTAGCATTTCGCGCCGTTGGAAGAGCTCCAAGAAGCGCAAGGAG
ACAGGCCCAAGATCGTGAAGCTCTTCGTTCGCCTTTCAGGAAACGGTCTAGTTGGAAGAGCTCCAAGAAGCGCAAGGAG
ACAGGCCCAAGATCGTGAAGCTCTTCGTTCGAATGGCGATAGTCGTAAGCGTTGGAAGAGCTCCAAGAAGCGCAAGGAG
ACAGGCCCAAGATCGTGAAGCTCTTCGTTCGTTGGTGGACCTGCTTTTGAGTTGGAAGAGCTCCAAGAAGCGCAAGGAG
ACAGGCCCAAGATCGTGAAGCTCTTCGTTCGAATGGCGATAGTCGTAAGCGTTGGAAGAGCTCCAAGAAGCGCAAGGAG
ACAGGCCCAAGATCGTGAAGCTCTTCGTTCGATGAAGAAAGCCAGCGAAAGTTGGAAGAGCTCCAAGAAGCGCAAGGAG
ACAGGCCCAAGATCGTGAAGCTCTTCGTTCGGCACCGGTGCTGGTGCCTAGTTGGAAGAGCTCCAAGAAGCGCAAGGAG
ACAGGCCCAAGATCGTGAAGCTCTTCGTTCGGAGCTCTCGAATCTGGAGTGTTGGAAGAGCTCCAAGAAGCGCAAGGAG
ACAGGCCCAAGATCGTGAAGCTCTTCGTTCGCGGGTGCTCACCGAGCTGCGTTGGAAGAGCTCCAAGAAGCGCAAGGAG
ACAGGCCCAAGATCGTGAAGCTCTTCGTTCGGCTGCGCCTCACATCCGCCGTTGGAAGAGCTCCAAGAAGCGCAAGGAG
ACAGGCCCAAGATCGTGAAGCTCTTCGTTCGTGTCTCCTTCCGGATTAGTGTTGGAAGAGCTCCAAGAAGCGCAAGGAG
ACAGGCCCAAGATCGTGAAGCTCTTCGTTCGATTAATTTTGTCCGAAGATGTTGGAAGAGCTCCAAGAAGCGCAAGGAG
ACAGGCCCAAGATCGTGAAGCTCTTCGTTCGATTGCTGTTGCGAATGCCCGTTGGAAGAGCTCCAAGAAGCGCAAGGAG
ACAGGCCCAAGATCGTGAAGCTCTTCGTTCGAAAAAATGTGTCAATAAGCGTTGGAAGAGCTCCAAGAAGCGCAAGGAG
ACAGGCCCAAGATCGTGAAGCTCTTCGTTCGAGCAATCTGTTGCTTAACCGTTGGAAGAGCTCCAAGAAGCGCAAGGAG
ACAGGCCCAAGATCGTGAAGCTCTTCGTTCGATTTGCGTGAGCAATTCCTGTTGGAAGAGCTCCAAGAAGCGCAAGGAG
ACAGGCCCAAGATCGTGAAGCTCTTCGTTCGCATTTTTTGAAGCACTTTTGTTGGAAGAGCTCCAAGAAGCGCAAGGAG
ACAGGCCCAAGATCGTGAAGCTCTTCGTTCGAAACGACAGCCAAAAAGTTGTTGGAAGAGCTCCAAGAAGCGCAAGGAG
ACAGGCCCAAGATCGTGAAGCTCTTCGTTCGGCATTCTTCGCTTGGGCAAGTTGGAAGAGCTCCAAGAAGCGCAAGGAG
ACAGGCCCAAGATCGTGAAGCTCTTCGTTCGGATGCCGAAAGTGCCTCAAGTTGGAAGAGCTCCAAGAAGCGCAAGGAG
ACAGGCCCAAGATCGTGAAGCTCTTCGTTCGGTCCCTACAGCGCCACGACGTTGGAAGAGCTCCAAGAAGCGCAAGGAG
ACAGGCCCAAGATCGTGAAGCTCTTCGTTCGCACTTTCGGCATCAATTGTGTTGGAAGAGCTCCAAGAAGCGCAAGGAG
ACAGGCCCAAGATCGTGAAGCTCTTCGTTCGCATTAAACGCAGCCTGCTTGTTGGAAGAGCTCCAAGAAGCGCAAGGAG
ACAGGCCCAAGATCGTGAAGCTCTTCGTTCGCTAGAAACCATATCTCGCCGTTGGAAGAGCTCCAAGAAGCGCAAGGAG
ACAGGCCCAAGATCGTGAAGCTCTTCGTTCGACACGAGCGACGCCAGCTTGTTGGAAGAGCTCCAAGAAGCGCAAGGAG
ACAGGCCCAAGATCGTGAAGCTCTTCGTTCGCAGGCGCGAATTACTGAGTGTTGGAAGAGCTCCAAGAAGCGCAAGGAG
ACAGGCCCAAGATCGTGAAGCTCTTCGTTCGGGCTGTGGGTGTCGGACTGGTTGGAAGAGCTCCAAGAAGCGCAAGGAG
ACAGGCCCAAGATCGTGAAGCTCTTCGTTCGTGCAGTTCAGCACTGCCATGTTGGAAGAGCTCCAAGAAGCGCAAGGAG
ACAGGCCCAAGATCGTGAAGCTCTTCGTTCGCGATTATTGTGCCGTGAGTGTTGGAAGAGCTCCAAGAAGCGCAAGGAG
ACAGGCCCAAGATCGTGAAGCTCTTCGTTCGCGTGACGGGAAAACTCCCCGTTGGAAGAGCTCCAAGAAGCGCAAGGAG
ACAGGCCCAAGATCGTGAAGCTCTTCGTTCGAATCTAACGCTTCAAGAGCGTTGGAAGAGCTCCAAGAAGCGCAAGGAG
ACAGGCCCAAGATCGTGAAGCTCTTCGTTCGTTCCCGAGGCCGACATCCTGTTGGAAGAGCTCCAAGAAGCGCAAGGAG
ACAGGCCCAAGATCGTGAAGCTCTTCGTTCGAACTCAGTGTACTTCTGGCGTTGGAAGAGCTCCAAGAAGCGCAAGGAG
ACAGGCCCAAGATCGTGAAGCTCTTCGTTCGTACCAACGATGTCAATTTAGTTGGAAGAGCTCCAAGAAGCGCAAGGAG
ACAGGCCCAAGATCGTGAAGCTCTTCGTTCGATAAGTGCTTTCTTATTGAGTTGGAAGAGCTCCAAGAAGCGCAAGGAG
ACAGGCCCAAGATCGTGAAGCTCTTCGTTCGCACTTAAGCGTGCTTTTCAGTTGGAAGAGCTCCAAGAAGCGCAAGGAG
ACAGGCCCAAGATCGTGAAGCTCTTCGTTCGCATTTCTGAATGATTCCCTGTTGGAAGAGCTCCAAGAAGCGCAAGGAG
ACAGGCCCAAGATCGTGAAGCTCTTCGTTCGGCTTTGCATCGCAAGCAAAGTTGGAAGAGCTCCAAGAAGCGCAAGGAG
ACAGGCCCAAGATCGTGAAGCTCTTCGTTCGCAAGAAATATTACTGAAATGTTGGAAGAGCTCCAAGAAGCGCAAGGAG
ACAGGCCCAAGATCGTGAAGCTCTTCGTTCGAATCTCATAATATTCCAGAGTTGGAAGAGCTCCAAGAAGCGCAAGGAG
ACAGGCCCAAGATCGTGAAGCTCTTCGTTCGCAGAAATCGAACGACTCAAGTTGGAAGAGCTCCAAGAAGCGCAAGGAG
ACAGGCCCAAGATCGTGAAGCTCTTCGTTCGGCTGATAAGCTGAAGCAACGTTGGAAGAGCTCCAAGAAGCGCAAGGAG
ACAGGCCCAAGATCGTGAAGCTCTTCGTTCGGATGGACTGCAAAAAATTCGTTGGAAGAGCTCCAAGAAGCGCAAGGAG
ACAGGCCCAAGATCGTGAAGCTCTTCGTTCGCTCTCAAGGAACCCATTCTGTTGGAAGAGCTCCAAGAAGCGCAAGGAG
ACAGGCCCAAGATCGTGAAGCTCTTCGTTCGCAGAGTCCACCCATCGAACGTTGGAAGAGCTCCAAGAAGCGCAAGGAG
ACAGGCCCAAGATCGTGAAGCTCTTCGTTCGGTGCACGCCACCATGATGCGTTGGAAGAGCTCCAAGAAGCGCAAGGAG
ACAGGCCCAAGATCGTGAAGCTCTTCGTTCGTGCCCACGCCGGAGGCAATGTTGGAAGAGCTCCAAGAAGCGCAAGGAG
ACAGGCCCAAGATCGTGAAGCTCTTCGTTCGTCCGTTTGGTCAAATTATTGTTGGAAGAGCTCCAAGAAGCGCAAGGAG
ACAGGCCCAAGATCGTGAAGCTCTTCGTTCGAGCAGCAGCAAAGCGGCTTGTTGGAAGAGCTCCAAGAAGCGCAAGGAG
ACAGGCCCAAGATCGTGAAGCTCTTCGTTCGAGGAGGGTGTCATCTTCAGGTTGGAAGAGCTCCAAGAAGCGCAAGGAG
ACAGGCCCAAGATCGTGAAGCTCTTCGTTCGGGCGGAGTGGAGTTCTTCCGTTGGAAGAGCTCCAAGAAGCGCAAGGAG
ACAGGCCCAAGATCGTGAAGCTCTTCGTTCGAGCAGCAGCAGCAAGGCGGGTTGGAAGAGCTCCAAGAAGCGCAAGGAG
ACAGGCCCAAGATCGTGAAGCTCTTCGTTCGGCCGCTGGCTATGGACAACGTTGGAAGAGCTCCAAGAAGCGCAAGGAG
ACAGGCCCAAGATCGTGAAGCTCTTCGTTCGGACACGGCCAGGGTGGACGGTTGGAAGAGCTCCAAGAAGCGCAAGGAG
ACAGGCCCAAGATCGTGAAGCTCTTCGTTCGAGCAAGGATTCGGACAAGGGTTGGAAGAGCTCCAAGAAGCGCAAGGAG
ACAGGCCCAAGATCGTGAAGCTCTTCGTTCGGGCCAACAAGGATTCGGACGTTGGAAGAGCTCCAAGAAGCGCAAGGAG
ACAGGCCCAAGATCGTGAAGCTCTTCGTTCGGATTCGGACAGGGTGGACAGTTGGAAGAGCTCCAAGAAGCGCAAGGAG
ACAGGCCCAAGATCGTGAAGCTCTTCGTTCGCTAAAGCACTTCCGCGTTGGTTGGAAGAGCTCCAAGAAGCGCAAGGAG
ACAGGCCCAAGATCGTGAAGCTCTTCGTTCGTGATAAGACTCGCATTACCGTTGGAAGAGCTCCAAGAAGCGCAAGGAG
ACAGGCCCAAGATCGTGAAGCTCTTCGTTCGCTGGTTTGCAGATGCCCAAGTTGGAAGAGCTCCAAGAAGCGCAAGGAG
ACAGGCCCAAGATCGTGAAGCTCTTCGTTCGGTCCATTTACGCCGAAAGTGTTGGAAGAGCTCCAAGAAGCGCAAGGAG
ACAGGCCCAAGATCGTGAAGCTCTTCGTTCGCATACGGAGATAAAATGTAGTTGGAAGAGCTCCAAGAAGCGCAAGGAG
ACAGGCCCAAGATCGTGAAGCTCTTCGTTCGAGCCATTTGAGTTCGTATCGTTGGAAGAGCTCCAAGAAGCGCAAGGAG
ACAGGCCCAAGATCGTGAAGCTCTTCGTTCGGCAAATATATTCACACTCCGTTGGAAGAGCTCCAAGAAGCGCAAGGAG
ACAGGCCCAAGATCGTGAAGCTCTTCGTTCGTAATCGTGGTAATATTTTTGTTGGAAGAGCTCCAAGAAGCGCAAGGAG
ACAGGCCCAAGATCGTGAAGCTCTTCGTTCGATAGGTGGGCTCGTGATAAGTTGGAAGAGCTCCAAGAAGCGCAAGGAG
ACAGGCCCAAGATCGTGAAGCTCTTCGTTCGTACCAGATACGAACTCAAAGTTGGAAGAGCTCCAAGAAGCGCAAGGAG
ACAGGCCCAAGATCGTGAAGCTCTTCGTTCGTGCGGCGTTTTATTCGCTTGTTGGAAGAGCTCCAAGAAGCGCAAGGAG
ACAGGCCCAAGATCGTGAAGCTCTTCGTTCGTGAAGGAACCATTTATATTGTTGGAAGAGCTCCAAGAAGCGCAAGGAG
ACAGGCCCAAGATCGTGAAGCTCTTCGTTCGGCCACCTGCAAAACCAGATGTTGGAAGAGCTCCAAGAAGCGCAAGGAG
ACAGGCCCAAGATCGTGAAGCTCTTCGTTCGACAATAGTCAAACAACTCCGTTGGAAGAGCTCCAAGAAGCGCAAGGAG
ACAGGCCCAAGATCGTGAAGCTCTTCGTTCGAACTACGCTAAATGGCAGCGTTGGAAGAGCTCCAAGAAGCGCAAGGAG
ACAGGCCCAAGATCGTGAAGCTCTTCGTTCGACTCCACCCAGCTGCTGCAGTTGGAAGAGCTCCAAGAAGCGCAAGGAG
ACAGGCCCAAGATCGTGAAGCTCTTCGTTCGGATTGCCCGCCGTGCTCACGTTGGAAGAGCTCCAAGAAGCGCAAGGAG
ACAGGCCCAAGATCGTGAAGCTCTTCGTTCGGAGCCTCGACCCGTTCACGGTTGGAAGAGCTCCAAGAAGCGCAAGGAG
ACAGGCCCAAGATCGTGAAGCTCTTCGTTCGAACCCGGGTGTGCCGAAGAGTTGGAAGAGCTCCAAGAAGCGCAAGGAG
ACAGGCCCAAGATCGTGAAGCTCTTCGTTCGTGCAAAGAAGCCCCCAAAAGTTGGAAGAGCTCCAAGAAGCGCAAGGAG
ACAGGCCCAAGATCGTGAAGCTCTTCGTTCGGCGGACCGCCTCATCGTCGGTTGGAAGAGCTCCAAGAAGCGCAAGGAG
ACAGGCCCAAGATCGTGAAGCTCTTCGTTCGGGTACAGATTGCACCACCAGTTGGAAGAGCTCCAAGAAGCGCAAGGAG
ACAGGCCCAAGATCGTGAAGCTCTTCGTTCGCGCCCACCACCCCAAGTTGGTTGGAAGAGCTCCAAGAAGCGCAAGGAG
ACAGGCCCAAGATCGTGAAGCTCTTCGTTCGCCGCCACCGCCACCAGTCAGTTGGAAGAGCTCCAAGAAGCGCAAGGAG
ACAGGCCCAAGATCGTGAAGCTCTTCGTTCGAATGATCGTGGGGTGGTGGGTTGGAAGAGCTCCAAGAAGCGCAAGGAG
ACAGGCCCAAGATCGTGAAGCTCTTCGTTCGCTATGGATCCTTTTCGCCGGTTGGAAGAGCTCCAAGAAGCGCAAGGAG
ACAGGCCCAAGATCGTGAAGCTCTTCGTTCGAAAAGGACACTAGTCCGCGGTTGGAAGAGCTCCAAGAAGCGCAAGGAG
ACAGGCCCAAGATCGTGAAGCTCTTCGTTCGCGCGGCGAAAAGGATCCATGTTGGAAGAGCTCCAAGAAGCGCAAGGAG
ACAGGCCCAAGATCGTGAAGCTCTTCGTTCGGTCCTCCCATTCCGCCGACGTTGGAAGAGCTCCAAGAAGCGCAAGGAG
ACAGGCCCAAGATCGTGAAGCTCTTCGTTCGGGTAAGTGCACCATCAACCGTTGGAAGAGCTCCAAGAAGCGCAAGGAG
ACAGGCCCAAGATCGTGAAGCTCTTCGTTCGATTTTTCCCTCTACAACTAGTTGGAAGAGCTCCAAGAAGCGCAAGGAG
ACAGGCCCAAGATCGTGAAGCTCTTCGTTCGCATAAATAATAAAAGTCTCGTTGGAAGAGCTCCAAGAAGCGCAAGGAG
ACAGGCCCAAGATCGTGAAGCTCTTCGTTCGGGAAAAATTAGCGAAAGCTGTTGGAAGAGCTCCAAGAAGCGCAAGGAG
ACAGGCCCAAGATCGTGAAGCTCTTCGTTCGTCTCGATATTGACTCAACGGTTGGAAGAGCTCCAAGAAGCGCAAGGAG
ACAGGCCCAAGATCGTGAAGCTCTTCGTTCGTGCATAAAATTGTCGTGCAGTTGGAAGAGCTCCAAGAAGCGCAAGGAG
ACAGGCCCAAGATCGTGAAGCTCTTCGTTCGCCGGCGCATTCCGATGCCAGTTGGAAGAGCTCCAAGAAGCGCAAGGAG
ACAGGCCCAAGATCGTGAAGCTCTTCGTTCGTTCATCCCCGCTCGATGCGGTTGGAAGAGCTCCAAGAAGCGCAAGGAG
ACAGGCCCAAGATCGTGAAGCTCTTCGTTCGCTGGAGTGGGTCAACAGATGTTGGAAGAGCTCCAAGAAGCGCAAGGAG
ACAGGCCCAAGATCGTGAAGCTCTTCGTTCGTTTCGCATAGTCTGGTGGAGTTGGAAGAGCTCCAAGAAGCGCAAGGAG
ACAGGCCCAAGATCGTGAAGCTCTTCGTTCGCTGCTCCTCGCATCGAGCGGTTGGAAGAGCTCCAAGAAGCGCAAGGAG
ACAGGCCCAAGATCGTGAAGCTCTTCGTTCGCGGTTGAGCAAAAAAAAAGGTTGGAAGAGCTCCAAGAAGCGCAAGGAG
ACAGGCCCAAGATCGTGAAGCTCTTCGTTCGTGTTCGCCGGCTCCAAATTGTTGGAAGAGCTCCAAGAAGCGCAAGGAG
ACAGGCCCAAGATCGTGAAGCTCTTCGTTCGTGCCACGTTGTGTTTCCTGGTTGGAAGAGCTCCAAGAAGCGCAAGGAG
ACAGGCCCAAGATCGTGAAGCTCTTCGTTCGTATGCACATGTCCCGCTTCGTTGGAAGAGCTCCAAGAAGCGCAAGGAG
ACAGGCCCAAGATCGTGAAGCTCTTCGTTCGATTGTGGCCTCCATTTTCCGTTGGAAGAGCTCCAAGAAGCGCAAGGAG
ACAGGCCCAAGATCGTGAAGCTCTTCGTTCGGCGGACAGCGCTGCACTCAGTTGGAAGAGCTCCAAGAAGCGCAAGGAG
ACAGGCCCAAGATCGTGAAGCTCTTCGTTCGGCTCAAGGATCCCAGTCGTGTTGGAAGAGCTCCAAGAAGCGCAAGGAG
ACAGGCCCAAGATCGTGAAGCTCTTCGTTCGCAGCTTGTGAAGAGGCGTGGTTGGAAGAGCTCCAAGAAGCGCAAGGAG
ACAGGCCCAAGATCGTGAAGCTCTTCGTTCGAGACTCTGGTGCGCTTTCGGTTGGAAGAGCTCCAAGAAGCGCAAGGAG
ACAGGCCCAAGATCGTGAAGCTCTTCGTTCGATGGACCCAGAAATCTATCGTTGGAAGAGCTCCAAGAAGCGCAAGGAG
ACAGGCCCAAGATCGTGAAGCTCTTCGTTCGATGGAACCATCTACACGCAGTTGGAAGAGCTCCAAGAAGCGCAAGGAG
ACAGGCCCAAGATCGTGAAGCTCTTCGTTCGGCTGACCTACAAGAAACTGGTTGGAAGAGCTCCAAGAAGCGCAAGGAG
ACAGGCCCAAGATCGTGAAGCTCTTCGTTCGCCACTCAATTTACGCAAACGTTGGAAGAGCTCCAAGAAGCGCAAGGAG
ACAGGCCCAAGATCGTGAAGCTCTTCGTTCGATAGAAACGAACCAATTCTGTTGGAAGAGCTCCAAGAAGCGCAAGGAG
ACAGGCCCAAGATCGTGAAGCTCTTCGTTCGGAAGCGGAAGACAAATCCCGTTGGAAGAGCTCCAAGAAGCGCAAGGAG
ACAGGCCCAAGATCGTGAAGCTCTTCGTTCGTGGGCAGGCGCGGCGGGTGGTTGGAAGAGCTCCAAGAAGCGCAAGGAG
ACAGGCCCAAGATCGTGAAGCTCTTCGTTCGTGGATGGGTGGCGGCGAACGTTGGAAGAGCTCCAAGAAGCGCAAGGAG
ACAGGCCCAAGATCGTGAAGCTCTTCGTTCGACACGATGAGACTTTTGTCGTTGGAAGAGCTCCAAGAAGCGCAAGGAG
ACAGGCCCAAGATCGTGAAGCTCTTCGTTCGGCAGGATGATACGAGTAGCGTTGGAAGAGCTCCAAGAAGCGCAAGGAG
ACAGGCCCAAGATCGTGAAGCTCTTCGTTCGACACGATGAGACTTTTGTCGTTGGAAGAGCTCCAAGAAGCGCAAGGAG
ACAGGCCCAAGATCGTGAAGCTCTTCGTTCGGCCGAAAATGATGTAGTACGTTGGAAGAGCTCCAAGAAGCGCAAGGAG
ACAGGCCCAAGATCGTGAAGCTCTTCGTTCGGAGATTGAGAATTCCTATAGTTGGAAGAGCTCCAAGAAGCGCAAGGAG
ACAGGCCCAAGATCGTGAAGCTCTTCGTTCGTGCTTTGCAAACTGTGAATGTTGGAAGAGCTCCAAGAAGCGCAAGGAG
ACAGGCCCAAGATCGTGAAGCTCTTCGTTCGTCCTGTACTACATCATTTTGTTGGAAGAGCTCCAAGAAGCGCAAGGAG
ACAGGCCCAAGATCGTGAAGCTCTTCGTTCGAGTTCAGACAGGGCTCGAAGTTGGAAGAGCTCCAAGAAGCGCAAGGAG
ACAGGCCCAAGATCGTGAAGCTCTTCGTTCGGTGATCTTGTCCAGCTCCAGTTGGAAGAGCTCCAAGAAGCGCAAGGAG
ACAGGCCCAAGATCGTGAAGCTCTTCGTTCGGTGGAGATCAACAGCCATGGTTGGAAGAGCTCCAAGAAGCGCAAGGAG
ACAGGCCCAAGATCGTGAAGCTCTTCGTTCGGGGATATGCTGATACACGTGTTGGAAGAGCTCCAAGAAGCGCAAGGAG
ACAGGCCCAAGATCGTGAAGCTCTTCGTTCGCAAGGATTGCCCCGAGCTCGTTGGAAGAGCTCCAAGAAGCGCAAGGAG
ACAGGCCCAAGATCGTGAAGCTCTTCGTTCGGCAGGTGCGACGCAACTTGGTTGGAAGAGCTCCAAGAAGCGCAAGGAG
ACAGGCCCAAGATCGTGAAGCTCTTCGTTCGCGTAGCAAAAATGATCTGAGTTGGAAGAGCTCCAAGAAGCGCAAGGAG
ACAGGCCCAAGATCGTGAAGCTCTTCGTTCGACGCTATTATTGGGTCTTTGTTGGAAGAGCTCCAAGAAGCGCAAGGAG
ACAGGCCCAAGATCGTGAAGCTCTTCGTTCGTTGCTACGCTTTGCCTCTTGTTGGAAGAGCTCCAAGAAGCGCAAGGAG
ACAGGCCCAAGATCGTGAAGCTCTTCGTTCGGCTTTGTCCCTGTTTGTGTGTTGGAAGAGCTCCAAGAAGCGCAAGGAG
ACAGGCCCAAGATCGTGAAGCTCTTCGTTCGAGGCGTACCTCAAACCTGCGTTGGAAGAGCTCCAAGAAGCGCAAGGAG
ACAGGCCCAAGATCGTGAAGCTCTTCGTTCGTGGCGATCACCAGCGTCCAGTTGGAAGAGCTCCAAGAAGCGCAAGGAG
ACAGGCCCAAGATCGTGAAGCTCTTCGTTCGCTCAACGCACCGACGACGAGTTGGAAGAGCTCCAAGAAGCGCAAGGAG
ACAGGCCCAAGATCGTGAAGCTCTTCGTTCGTGGAGAAGGTCGCTTCACTGTTGGAAGAGCTCCAAGAAGCGCAAGGAG
ACAGGCCCAAGATCGTGAAGCTCTTCGTTCGAGGTGGGAAAGGCACTGGCGTTGGAAGAGCTCCAAGAAGCGCAAGGAG
ACAGGCCCAAGATCGTGAAGCTCTTCGTTCGGTGGTCGTGGGTGGTGAGCGTTGGAAGAGCTCCAAGAAGCGCAAGGAG
ACAGGCCCAAGATCGTGAAGCTCTTCGTTCGCTCCAGATCCCCCTTCCAGGTTGGAAGAGCTCCAAGAAGCGCAAGGAG
ACAGGCCCAAGATCGTGAAGCTCTTCGTTCGAACGCATCGATCCCAATACGTTGGAAGAGCTCCAAGAAGCGCAAGGAG
ACAGGCCCAAGATCGTGAAGCTCTTCGTTCGCTCTTCAGCGGACGCTTGGGTTGGAAGAGCTCCAAGAAGCGCAAGGAG
ACAGGCCCAAGATCGTGAAGCTCTTCGTTCGACGGACCGCTGAACAGCTAGTTGGAAGAGCTCCAAGAAGCGCAAGGAG
ACAGGCCCAAGATCGTGAAGCTCTTCGTTCGTGACTGTGATTGTTTGTTGGTTGGAAGAGCTCCAAGAAGCGCAAGGAG
ACAGGCCCAAGATCGTGAAGCTCTTCGTTCGGCATGTGCAATGTGCTCGTGTTGGAAGAGCTCCAAGAAGCGCAAGGAG
ACAGGCCCAAGATCGTGAAGCTCTTCGTTCGATAAATGACTTTACGGGATGTTGGAAGAGCTCCAAGAAGCGCAAGGAG
ACAGGCCCAAGATCGTGAAGCTCTTCGTTCGCCATGCCCACACCTCCACCGTTGGAAGAGCTCCAAGAAGCGCAAGGAG
ACAGGCCCAAGATCGTGAAGCTCTTCGTTCGAGTCATAGATTGTGCCGCCGTTGGAAGAGCTCCAAGAAGCGCAAGGAG
ACAGGCCCAAGATCGTGAAGCTCTTCGTTCGTTCGTTATGAGGGTTTTCGGTTGGAAGAGCTCCAAGAAGCGCAAGGAG
ACAGGCCCAAGATCGTGAAGCTCTTCGTTCGAGAGGTCCACGCCAAAATAGTTGGAAGAGCTCCAAGAAGCGCAAGGAG
ACAGGCCCAAGATCGTGAAGCTCTTCGTTCGTCCAGGGCGACAACATTGAGTTGGAAGAGCTCCAAGAAGCGCAAGGAG
ACAGGCCCAAGATCGTGAAGCTCTTCGTTCGCCAAAAATGTTTCGCAAAAGTTGGAAGAGCTCCAAGAAGCGCAAGGAG
ACAGGCCCAAGATCGTGAAGCTCTTCGTTCGAGCTAATGACAGAAAGCGCGTTGGAAGAGCTCCAAGAAGCGCAAGGAG
ACAGGCCCAAGATCGTGAAGCTCTTCGTTCGTTCGGAGACAAAGAGAAAAGTTGGAAGAGCTCCAAGAAGCGCAAGGAG
ACAGGCCCAAGATCGTGAAGCTCTTCGTTCGACGATGAGATCGCCATCACGTTGGAAGAGCTCCAAGAAGCGCAAGGAG
ACAGGCCCAAGATCGTGAAGCTCTTCGTTCGCCGGAGAGCTCCACCATCGGTTGGAAGAGCTCCAAGAAGCGCAAGGAG
ACAGGCCCAAGATCGTGAAGCTCTTCGTTCGTCAAGCAGAATCTTTTCGAGTTGGAAGAGCTCCAAGAAGCGCAAGGAG
ACAGGCCCAAGATCGTGAAGCTCTTCGTTCGCAACGATGATCCCCGCCGTGTTGGAAGAGCTCCAAGAAGCGCAAGGAG
ACAGGCCCAAGATCGTGAAGCTCTTCGTTCGCTTCCTCGGCGAATCGGGCGTTGGAAGAGCTCCAAGAAGCGCAAGGAG
ACAGGCCCAAGATCGTGAAGCTCTTCGTTCGCGCCACCGGGAAGGGGCATGTTGGAAGAGCTCCAAGAAGCGCAAGGAG
ACAGGCCCAAGATCGTGAAGCTCTTCGTTCGTGCCGCAGTTTCCACCACCGTTGGAAGAGCTCCAAGAAGCGCAAGGAG
ACAGGCCCAAGATCGTGAAGCTCTTCGTTCGGCCCCACCCCCACCGGAGCGTTGGAAGAGCTCCAAGAAGCGCAAGGAG
ACAGGCCCAAGATCGTGAAGCTCTTCGTTCGGATGGCCACCAGCACCGAGGTTGGAAGAGCTCCAAGAAGCGCAAGGAG
ACAGGCCCAAGATCGTGAAGCTCTTCGTTCGGAACACGAAGCAAAGCTCGGTTGGAAGAGCTCCAAGAAGCGCAAGGAG
ACAGGCCCAAGATCGTGAAGCTCTTCGTTCGAGCTACCTGGGCCTCCACTGTTGGAAGAGCTCCAAGAAGCGCAAGGAG
ACAGGCCCAAGATCGTGAAGCTCTTCGTTCGATAGGTAACGTTCAATTTGGTTGGAAGAGCTCCAAGAAGCGCAAGGAG
ACAGGCCCAAGATCGTGAAGCTCTTCGTTCGTCGTTGTCTTGAACTCTGGGTTGGAAGAGCTCCAAGAAGCGCAAGGAG
ACAGGCCCAAGATCGTGAAGCTCTTCGTTCGTACTATCAGATGGCGGTCCGTTGGAAGAGCTCCAAGAAGCGCAAGGAG
ACAGGCCCAAGATCGTGAAGCTCTTCGTTCGCCTGGCCAATCCGGTAATGGTTGGAAGAGCTCCAAGAAGCGCAAGGAG
ACAGGCCCAAGATCGTGAAGCTCTTCGTTCGTTGCCTCCGTCGGACACGTGTTGGAAGAGCTCCAAGAAGCGCAAGGAG
ACAGGCCCAAGATCGTGAAGCTCTTCGTTCGCGACAGCTTCTGTAAGCACGTTGGAAGAGCTCCAAGAAGCGCAAGGAG
ACAGGCCCAAGATCGTGAAGCTCTTCGTTCGCCCTCGCACGACGACGTGCGTTGGAAGAGCTCCAAGAAGCGCAAGGAG
ACAGGCCCAAGATCGTGAAGCTCTTCGTTCGGTCTCGCACTTGGACTACAGTTGGAAGAGCTCCAAGAAGCGCAAGGAG
ACAGGCCCAAGATCGTGAAGCTCTTCGTTCGTGCAACAAAGTCTCGCTGCGTTGGAAGAGCTCCAAGAAGCGCAAGGAG
ACAGGCCCAAGATCGTGAAGCTCTTCGTTCGTCTGTCATGCTGCTGACGCGTTGGAAGAGCTCCAAGAAGCGCAAGGAG
ACAGGCCCAAGATCGTGAAGCTCTTCGTTCGTGCTACTGAGTAGAAAAATGTTGGAAGAGCTCCAAGAAGCGCAAGGAG
ACAGGCCCAAGATCGTGAAGCTCTTCGTTCGTCTTTACTGGTTAAAATATGTTGGAAGAGCTCCAAGAAGCGCAAGGAG
ACAGGCCCAAGATCGTGAAGCTCTTCGTTCGCATGACAGAGCCGCGGGTCGTTGGAAGAGCTCCAAGAAGCGCAAGGAG
ACAGGCCCAAGATCGTGAAGCTCTTCGTTCGATTTCCAATCACAATTACCGTTGGAAGAGCTCCAAGAAGCGCAAGGAG
ACAGGCCCAAGATCGTGAAGCTCTTCGTTCGGAGCAGGTCGTGGGAGCCGGTTGGAAGAGCTCCAAGAAGCGCAAGGAG
ACAGGCCCAAGATCGTGAAGCTCTTCGTTCGGGTGGCGGGGCAAAGGCAGGTTGGAAGAGCTCCAAGAAGCGCAAGGAG
ACAGGCCCAAGATCGTGAAGCTCTTCGTTCGGCAGCGACCATGGCCGCAGGTTGGAAGAGCTCCAAGAAGCGCAAGGAG
ACAGGCCCAAGATCGTGAAGCTCTTCGTTCGACCTGCTCGTCCACCGCTAGTTGGAAGAGCTCCAAGAAGCGCAAGGAG
ACAGGCCCAAGATCGTGAAGCTCTTCGTTCGTTTGCCCCGCCACCACCCAGTTGGAAGAGCTCCAAGAAGCGCAAGGAG
ACAGGCCCAAGATCGTGAAGCTCTTCGTTCGCTGTGCGAGATCCCCTATCGTTGGAAGAGCTCCAAGAAGCGCAAGGAG
ACAGGCCCAAGATCGTGAAGCTCTTCGTTCGGACTCGATGGAGATGGCGCGTTGGAAGAGCTCCAAGAAGCGCAAGGAG
ACAGGCCCAAGATCGTGAAGCTCTTCGTTCGTTCAGGGCGAACGGTTCCAGTTGGAAGAGCTCCAAGAAGCGCAAGGAG
ACAGGCCCAAGATCGTGAAGCTCTTCGTTCGTGTTGGGCATCGGTTGCGCGTTGGAAGAGCTCCAAGAAGCGCAAGGAG
ACAGGCCCAAGATCGTGAAGCTCTTCGTTCGGACGAGAGCCACTTCCGCGGTTGGAAGAGCTCCAAGAAGCGCAAGGAG
ACAGGCCCAAGATCGTGAAGCTCTTCGTTCGGGCTTTTGCACATGGTACTGTTGGAAGAGCTCCAAGAAGCGCAAGGAG
ACAGGCCCAAGATCGTGAAGCTCTTCGTTCGACTTTTCAAAATAGACGCAGTTGGAAGAGCTCCAAGAAGCGCAAGGAG
ACAGGCCCAAGATCGTGAAGCTCTTCGTTCGTATAGCAATGATCACAGAGGTTGGAAGAGCTCCAAGAAGCGCAAGGAG
ACAGGCCCAAGATCGTGAAGCTCTTCGTTCGGCCCATCAGCAGTTTGCCCGTTGGAAGAGCTCCAAGAAGCGCAAGGAG
ACAGGCCCAAGATCGTGAAGCTCTTCGTTCGCGCCTGCGCAGCAAAACTAGTTGGAAGAGCTCCAAGAAGCGCAAGGAG
ACAGGCCCAAGATCGTGAAGCTCTTCGTTCGCGGGTGAAGCAGGATCCGCGTTGGAAGAGCTCCAAGAAGCGCAAGGAG
ACAGGCCCAAGATCGTGAAGCTCTTCGTTCGGACGATGTATTTTCCGTTCGTTGGAAGAGCTCCAAGAAGCGCAAGGAG
ACAGGCCCAAGATCGTGAAGCTCTTCGTTCGACTCCTCCATGTACAGAAGGTTGGAAGAGCTCCAAGAAGCGCAAGGAG
ACAGGCCCAAGATCGTGAAGCTCTTCGTTCGCCGCCAGTCCATAGTCCTGGTTGGAAGAGCTCCAAGAAGCGCAAGGAG
ACAGGCCCAAGATCGTGAAGCTCTTCGTTCGTTTTCCTTGAAAGCCTGAAGTTGGAAGAGCTCCAAGAAGCGCAAGGAG
ACAGGCCCAAGATCGTGAAGCTCTTCGTTCGAGTGCCACGCCCAGCATTCGTTGGAAGAGCTCCAAGAAGCGCAAGGAG
ACAGGCCCAAGATCGTGAAGCTCTTCGTTCGATCGCCGGTCGACTGGCGGGTTGGAAGAGCTCCAAGAAGCGCAAGGAG
ACAGGCCCAAGATCGTGAAGCTCTTCGTTCGCAGCAGCGGCTTCGCCAATGTTGGAAGAGCTCCAAGAAGCGCAAGGAG
ACAGGCCCAAGATCGTGAAGCTCTTCGTTCGCACAACGACTCCCAAAGAGGTTGGAAGAGCTCCAAGAAGCGCAAGGAG
ACAGGCCCAAGATCGTGAAGCTCTTCGTTCGGCAGGCTATGAAAGATTAGGTTGGAAGAGCTCCAAGAAGCGCAAGGAG
ACAGGCCCAAGATCGTGAAGCTCTTCGTTCGATCTAAAAAGTTGTGATAGGTTGGAAGAGCTCCAAGAAGCGCAAGGAG
ACAGGCCCAAGATCGTGAAGCTCTTCGTTCGTTCAAGGCTTTGCTGAGCAGTTGGAAGAGCTCCAAGAAGCGCAAGGAG
ACAGGCCCAAGATCGTGAAGCTCTTCGTTCGTGGGATTGGCAATTATCGCGTTGGAAGAGCTCCAAGAAGCGCAAGGAG
ACAGGCCCAAGATCGTGAAGCTCTTCGTTCGAGATCCTTAACAGCAAGTCGTTGGAAGAGCTCCAAGAAGCGCAAGGAG
ACAGGCCCAAGATCGTGAAGCTCTTCGTTCGAACATTGTGGGCGTAGTGTGTTGGAAGAGCTCCAAGAAGCGCAAGGAG
ACAGGCCCAAGATCGTGAAGCTCTTCGTTCGAAGTTCCATCCGTGCGACGGTTGGAAGAGCTCCAAGAAGCGCAAGGAG
ACAGGCCCAAGATCGTGAAGCTCTTCGTTCGAGCGATTGCAAGCGATGTGGTTGGAAGAGCTCCAAGAAGCGCAAGGAG
ACAGGCCCAAGATCGTGAAGCTCTTCGTTCGACTGGAAGGACGACTACATGTTGGAAGAGCTCCAAGAAGCGCAAGGAG
ACAGGCCCAAGATCGTGAAGCTCTTCGTTCGGTGCGCAACCAAGAGCGCAGTTGGAAGAGCTCCAAGAAGCGCAAGGAG
ACAGGCCCAAGATCGTGAAGCTCTTCGTTCGGGCTACTTTGCCCGTGTCAGTTGGAAGAGCTCCAAGAAGCGCAAGGAG
ACAGGCCCAAGATCGTGAAGCTCTTCGTTCGTACAACCACCACAGTCCAAGTTGGAAGAGCTCCAAGAAGCGCAAGGAG
ACAGGCCCAAGATCGTGAAGCTCTTCGTTCGGAACAGCAGGCGCCTCTATGTTGGAAGAGCTCCAAGAAGCGCAAGGAG
ACAGGCCCAAGATCGTGAAGCTCTTCGTTCGACCAACCGAGTGATGCAGGGTTGGAAGAGCTCCAAGAAGCGCAAGGAG
ACAGGCCCAAGATCGTGAAGCTCTTCGTTCGAACATCCGCTTCGTCAACCGTTGGAAGAGCTCCAAGAAGCGCAAGGAG
ACAGGCCCAAGATCGTGAAGCTCTTCGTTCGCTTGTCGTAGAGACACTTGGTTGGAAGAGCTCCAAGAAGCGCAAGGAG
ACAGGCCCAAGATCGTGAAGCTCTTCGTTCGCCACTGCTGTTACTTTTATGTTGGAAGAGCTCCAAGAAGCGCAAGGAG
ACAGGCCCAAGATCGTGAAGCTCTTCGTTCGCCTGTGGTGGAGCTCTCCTGTTGGAAGAGCTCCAAGAAGCGCAAGGAG
ACAGGCCCAAGATCGTGAAGCTCTTCGTTCGGAGATACTATGCAGAGCTTGTTGGAAGAGCTCCAAGAAGCGCAAGGAG
ACAGGCCCAAGATCGTGAAGCTCTTCGTTCGAGACAATCTACGCATTCAGGTTGGAAGAGCTCCAAGAAGCGCAAGGAG
ACAGGCCCAAGATCGTGAAGCTCTTCGTTCGCGATACGCGCAATCTCCAGGTTGGAAGAGCTCCAAGAAGCGCAAGGAG
ACAGGCCCAAGATCGTGAAGCTCTTCGTTCGTGGTGCTGTGCCTGTGCGCGTTGGAAGAGCTCCAAGAAGCGCAAGGAG
ACAGGCCCAAGATCGTGAAGCTCTTCGTTCGACGCCCTGGTGTTCGCCGAGTTGGAAGAGCTCCAAGAAGCGCAAGGAG
ACAGGCCCAAGATCGTGAAGCTCTTCGTTCGAGATACCGGTTACCAAATTGTTGGAAGAGCTCCAAGAAGCGCAAGGAG
ACAGGCCCAAGATCGTGAAGCTCTTCGTTCGAGTAGTGCCACATTCCTTCGTTGGAAGAGCTCCAAGAAGCGCAAGGAG
ACAGGCCCAAGATCGTGAAGCTCTTCGTTCGCAGGGCGTATCCGGCGCACGTTGGAAGAGCTCCAAGAAGCGCAAGGAG
ACAGGCCCAAGATCGTGAAGCTCTTCGTTCGATGGGCCAGCATATGTTTAGTTGGAAGAGCTCCAAGAAGCGCAAGGAG
ACAGGCCCAAGATCGTGAAGCTCTTCGTTCGCTGGCTTTTTCGACCCACTGTTGGAAGAGCTCCAAGAAGCGCAAGGAG
ACAGGCCCAAGATCGTGAAGCTCTTCGTTCGAGCCAAGAAAGTCGACAAAGTTGGAAGAGCTCCAAGAAGCGCAAGGAG
ACAGGCCCAAGATCGTGAAGCTCTTCGTTCGCAGCAGTTCCACCTCTTTGGTTGGAAGAGCTCCAAGAAGCGCAAGGAG
ACAGGCCCAAGATCGTGAAGCTCTTCGTTCGTCGAGTTCGCCAGTCTCGAGTTGGAAGAGCTCCAAGAAGCGCAAGGAG
ACAGGCCCAAGATCGTGAAGCTCTTCGTTCGCGATCTGGTACTGCCGCCAGTTGGAAGAGCTCCAAGAAGCGCAAGGAG
ACAGGCCCAAGATCGTGAAGCTCTTCGTTCGCAGCAGAATCATCACAATCGTTGGAAGAGCTCCAAGAAGCGCAAGGAG
ACAGGCCCAAGATCGTGAAGCTCTTCGTTCGACTCGACTTCCACGAATCGGTTGGAAGAGCTCCAAGAAGCGCAAGGAG
ACAGGCCCAAGATCGTGAAGCTCTTCGTTCGGAGGAGGTGGAGCTGTACAGTTGGAAGAGCTCCAAGAAGCGCAAGGAG
ACAGGCCCAAGATCGTGAAGCTCTTCGTTCGATGGTCATGTGCAAGAAGCGTTGGAAGAGCTCCAAGAAGCGCAAGGAG
ACAGGCCCAAGATCGTGAAGCTCTTCGTTCGCAGAGGTTCGACAACTACAGTTGGAAGAGCTCCAAGAAGCGCAAGGAG
ACAGGCCCAAGATCGTGAAGCTCTTCGTTCGTATAGAGTAAGTCCAGTGAGTTGGAAGAGCTCCAAGAAGCGCAAGGAG
ACAGGCCCAAGATCGTGAAGCTCTTCGTTCGCTGGAGGGACTGCGATCTTGTTGGAAGAGCTCCAAGAAGCGCAAGGAG
ACAGGCCCAAGATCGTGAAGCTCTTCGTTCGGCGAATAGCGAGGATGCTCGTTGGAAGAGCTCCAAGAAGCGCAAGGAG
ACAGGCCCAAGATCGTGAAGCTCTTCGTTCGAATCTGCATCTTGGGCCCAGTTGGAAGAGCTCCAAGAAGCGCAAGGAG
ACAGGCCCAAGATCGTGAAGCTCTTCGTTCGACCTGCTTGAGCTGCGAACGTTGGAAGAGCTCCAAGAAGCGCAAGGAG
ACAGGCCCAAGATCGTGAAGCTCTTCGTTCGACCTGCTTGAGCTGCGAACGTTGGAAGAGCTCCAAGAAGCGCAAGGAG
ACAGGCCCAAGATCGTGAAGCTCTTCGTTCGTATAGCGAAGACCTCGCTAGTTGGAAGAGCTCCAAGAAGCGCAAGGAG
ACAGGCCCAAGATCGTGAAGCTCTTCGTTCGATTCCAGCAACTGGAAGCAGTTGGAAGAGCTCCAAGAAGCGCAAGGAG
ACAGGCCCAAGATCGTGAAGCTCTTCGTTCGAGTGCGACCTTCTGCAGCGGTTGGAAGAGCTCCAAGAAGCGCAAGGAG
ACAGGCCCAAGATCGTGAAGCTCTTCGTTCGTCGGCTGTTATCTCGCGAGGTTGGAAGAGCTCCAAGAAGCGCAAGGAG
ACAGGCCCAAGATCGTGAAGCTCTTCGTTCGCAAAATAGTGCGCTCCAAAGTTGGAAGAGCTCCAAGAAGCGCAAGGAG
ACAGGCCCAAGATCGTGAAGCTCTTCGTTCGTCACATTCGTGGGTGGCCAGTTGGAAGAGCTCCAAGAAGCGCAAGGAG
ACAGGCCCAAGATCGTGAAGCTCTTCGTTCGGCTGTTATCTCGCGAGCAGGTTGGAAGAGCTCCAAGAAGCGCAAGGAG
ACAGGCCCAAGATCGTGAAGCTCTTCGTTCGTCCAGAATGGGAGTCCATTGTTGGAAGAGCTCCAAGAAGCGCAAGGAG
ACAGGCCCAAGATCGTGAAGCTCTTCGTTCGATGTCCTACTATTACTTATGTTGGAAGAGCTCCAAGAAGCGCAAGGAG
ACAGGCCCAAGATCGTGAAGCTCTTCGTTCGTAGTTTACATATTTGTCCTGTTGGAAGAGCTCCAAGAAGCGCAAGGAG
ACAGGCCCAAGATCGTGAAGCTCTTCGTTCGAAATATCACCCTTTTTATTGTTGGAAGAGCTCCAAGAAGCGCAAGGAG
ACAGGCCCAAGATCGTGAAGCTCTTCGTTCGATCAGGGTGCAGCTTGCTTGTTGGAAGAGCTCCAAGAAGCGCAAGGAG
ACAGGCCCAAGATCGTGAAGCTCTTCGTTCGGCTTATGCCATATATTCTTGTTGGAAGAGCTCCAAGAAGCGCAAGGAG
ACAGGCCCAAGATCGTGAAGCTCTTCGTTCGACTACCACAGATCTTTTTGGTTGGAAGAGCTCCAAGAAGCGCAAGGAG
ACAGGCCCAAGATCGTGAAGCTCTTCGTTCGCTCGGCATTCTCTGCTGTCGTTGGAAGAGCTCCAAGAAGCGCAAGGAG
ACAGGCCCAAGATCGTGAAGCTCTTCGTTCGTTTCGCCTATTTGACGCTAGTTGGAAGAGCTCCAAGAAGCGCAAGGAG
ACAGGCCCAAGATCGTGAAGCTCTTCGTTCGTATGCAGCAGATTATTATGGTTGGAAGAGCTCCAAGAAGCGCAAGGAG
ACAGGCCCAAGATCGTGAAGCTCTTCGTTCGCTATCCGATTTGCCAGATCGTTGGAAGAGCTCCAAGAAGCGCAAGGAG
ACAGGCCCAAGATCGTGAAGCTCTTCGTTCGGAGGAGTCATTTGCCGGCCGTTGGAAGAGCTCCAAGAAGCGCAAGGAG
ACAGGCCCAAGATCGTGAAGCTCTTCGTTCGAACACGAACGAAGTGAAGAGTTGGAAGAGCTCCAAGAAGCGCAAGGAG
ACAGGCCCAAGATCGTGAAGCTCTTCGTTCGCTGCATCCGGATAAGAACAGTTGGAAGAGCTCCAAGAAGCGCAAGGAG
ACAGGCCCAAGATCGTGAAGCTCTTCGTTCGGATGCCTCCACAAAGTTCCGTTGGAAGAGCTCCAAGAAGCGCAAGGAG
ACAGGCCCAAGATCGTGAAGCTCTTCGTTCGTACGAAGTCCTCTCCAATCGTTGGAAGAGCTCCAAGAAGCGCAAGGAG
ACAGGCCCAAGATCGTGAAGCTCTTCGTTCGAACACCTGTCTTCCAAGAAGTTGGAAGAGCTCCAAGAAGCGCAAGGAG
ACAGGCCCAAGATCGTGAAGCTCTTCGTTCGGCTCTCGCACTAGTAACTGGTTGGAAGAGCTCCAAGAAGCGCAAGGAG
ACAGGCCCAAGATCGTGAAGCTCTTCGTTCGCTGGAGAGACGCGTGAGTAGTTGGAAGAGCTCCAAGAAGCGCAAGGAG
ACAGGCCCAAGATCGTGAAGCTCTTCGTTCGAAGAAAATGTTCAAGTCCGGTTGGAAGAGCTCCAAGAAGCGCAAGGAG
ACAGGCCCAAGATCGTGAAGCTCTTCGTTCGTCCGTTTCCGCTTCCAACAGTTGGAAGAGCTCCAAGAAGCGCAAGGAG
ACAGGCCCAAGATCGTGAAGCTCTTCGTTCGCGGAAGCCGCAATGGTTCGGTTGGAAGAGCTCCAAGAAGCGCAAGGAG
ACAGGCCCAAGATCGTGAAGCTCTTCGTTCGGCCCAGACGTACAGCTCCAGTTGGAAGAGCTCCAAGAAGCGCAAGGAG
ACAGGCCCAAGATCGTGAAGCTCTTCGTTCGGGATGCAGTCCAGCAACTTGTTGGAAGAGCTCCAAGAAGCGCAAGGAG
ACAGGCCCAAGATCGTGAAGCTCTTCGTTCGCAATCCTCATCTGCTGCCGGTTGGAAGAGCTCCAAGAAGCGCAAGGAG
ACAGGCCCAAGATCGTGAAGCTCTTCGTTCGGAGGTTCGCCTCCTCCTCAGTTGGAAGAGCTCCAAGAAGCGCAAGGAG
ACAGGCCCAAGATCGTGAAGCTCTTCGTTCGACCCCCATGATCCCGATCAGTTGGAAGAGCTCCAAGAAGCGCAAGGAG
ACAGGCCCAAGATCGTGAAGCTCTTCGTTCGGATGGAACCTACGGCACGGGTTGGAAGAGCTCCAAGAAGCGCAAGGAG
ACAGGCCCAAGATCGTGAAGCTCTTCGTTCGTCGGCCAGCGCAAGGACACGTTGGAAGAGCTCCAAGAAGCGCAAGGAG
ACAGGCCCAAGATCGTGAAGCTCTTCGTTCGGAAACGCAAGTACTACTCCGTTGGAAGAGCTCCAAGAAGCGCAAGGAG
ACAGGCCCAAGATCGTGAAGCTCTTCGTTCGGAGGCCATGAATCTGCGCGGTTGGAAGAGCTCCAAGAAGCGCAAGGAG
ACAGGCCCAAGATCGTGAAGCTCTTCGTTCGTTGGGTCAGCGTGATATAGGTTGGAAGAGCTCCAAGAAGCGCAAGGAG
ACAGGCCCAAGATCGTGAAGCTCTTCGTTCGGGAATCATTGCCAGCCATCGTTGGAAGAGCTCCAAGAAGCGCAAGGAG
ACAGGCCCAAGATCGTGAAGCTCTTCGTTCGCCGTTCACGACAGTCACAGGTTGGAAGAGCTCCAAGAAGCGCAAGGAG
ACAGGCCCAAGATCGTGAAGCTCTTCGTTCGATCAGTTCGAGCATCGACGGTTGGAAGAGCTCCAAGAAGCGCAAGGAG
ACAGGCCCAAGATCGTGAAGCTCTTCGTTCGACTGGTCGCTACTCCCTCGGTTGGAAGAGCTCCAAGAAGCGCAAGGAG
ACAGGCCCAAGATCGTGAAGCTCTTCGTTCGGATGGTCACCGTCGCATTGGTTGGAAGAGCTCCAAGAAGCGCAAGGAG
ACAGGCCCAAGATCGTGAAGCTCTTCGTTCGTATCCTGGCCCAGGACCTGGTTGGAAGAGCTCCAAGAAGCGCAAGGAG
ACAGGCCCAAGATCGTGAAGCTCTTCGTTCGCACAGCAGCAGGCGCCACAGTTGGAAGAGCTCCAAGAAGCGCAAGGAG
ACAGGCCCAAGATCGTGAAGCTCTTCGTTCGCAGCAGGTGGCACCACCTGGTTGGAAGAGCTCCAAGAAGCGCAAGGAG
ACAGGCCCAAGATCGTGAAGCTCTTCGTTCGCACCAAGCACTGGAAGTGTGTTGGAAGAGCTCCAAGAAGCGCAAGGAG
ACAGGCCCAAGATCGTGAAGCTCTTCGTTCGGCCATCGCCGCCCAATTATGTTGGAAGAGCTCCAAGAAGCGCAAGGAG
ACAGGCCCAAGATCGTGAAGCTCTTCGTTCGCTGCCTGAGCTGCCCCCCCGTTGGAAGAGCTCCAAGAAGCGCAAGGAG
ACAGGCCCAAGATCGTGAAGCTCTTCGTTCGAAAGCTGATCCTGCGCGAGGTTGGAAGAGCTCCAAGAAGCGCAAGGAG
ACAGGCCCAAGATCGTGAAGCTCTTCGTTCGGCTGCAGCATCACTACCAAGTTGGAAGAGCTCCAAGAAGCGCAAGGAG
ACAGGCCCAAGATCGTGAAGCTCTTCGTTCGGCCGTGGAGGTCGCCTCGCGTTGGAAGAGCTCCAAGAAGCGCAAGGAG
ACAGGCCCAAGATCGTGAAGCTCTTCGTTCGCTACTGGCTGGAGGACTCAGTTGGAAGAGCTCCAAGAAGCGCAAGGAG
ACAGGCCCAAGATCGTGAAGCTCTTCGTTCGATCTGTCAACTTACGCCTGGTTGGAAGAGCTCCAAGAAGCGCAAGGAG
ACAGGCCCAAGATCGTGAAGCTCTTCGTTCGCTGTGCACACTACTCGAATGTTGGAAGAGCTCCAAGAAGCGCAAGGAG
ACAGGCCCAAGATCGTGAAGCTCTTCGTTCGTCAGATAAAAACGAATGTCGTTGGAAGAGCTCCAAGAAGCGCAAGGAG
ACAGGCCCAAGATCGTGAAGCTCTTCGTTCGTTTCATACGGAGGCTGTGGGTTGGAAGAGCTCCAAGAAGCGCAAGGAG
ACAGGCCCAAGATCGTGAAGCTCTTCGTTCGTCCCAAAGCCATTAGCCTCGTTGGAAGAGCTCCAAGAAGCGCAAGGAG
ACAGGCCCAAGATCGTGAAGCTCTTCGTTCGCTCTAACGGCGGATATAAAGTTGGAAGAGCTCCAAGAAGCGCAAGGAG
ACAGGCCCAAGATCGTGAAGCTCTTCGTTCGATCTTGAACCTTTTGTCCAGTTGGAAGAGCTCCAAGAAGCGCAAGGAG
ACAGGCCCAAGATCGTGAAGCTCTTCGTTCGTAAAAACGATTGTGTATACGTTGGAAGAGCTCCAAGAAGCGCAAGGAG
ACAGGCCCAAGATCGTGAAGCTCTTCGTTCGAATCATTTTAGCAAAAAAGGTTGGAAGAGCTCCAAGAAGCGCAAGGAG
ACAGGCCCAAGATCGTGAAGCTCTTCGTTCGGGCATGATCCTTGGACAAAGTTGGAAGAGCTCCAAGAAGCGCAAGGAG
ACAGGCCCAAGATCGTGAAGCTCTTCGTTCGGAAGTGCTATCAATCCCCTGTTGGAAGAGCTCCAAGAAGCGCAAGGAG
ACAGGCCCAAGATCGTGAAGCTCTTCGTTCGTATGGACCTTGTAATGTTAGTTGGAAGAGCTCCAAGAAGCGCAAGGAG
ACAGGCCCAAGATCGTGAAGCTCTTCGTTCGATGTCGTCGAATTGTTCTTGTTGGAAGAGCTCCAAGAAGCGCAAGGAG
ACAGGCCCAAGATCGTGAAGCTCTTCGTTCGCAAGGTCCATAAGACCGAGGTTGGAAGAGCTCCAAGAAGCGCAAGGAG
ACAGGCCCAAGATCGTGAAGCTCTTCGTTCGGAATCATAAGTGTATCCATGTTGGAAGAGCTCCAAGAAGCGCAAGGAG
ACAGGCCCAAGATCGTGAAGCTCTTCGTTCGATATTCTTTGTGTCTTCATGTTGGAAGAGCTCCAAGAAGCGCAAGGAG
ACAGGCCCAAGATCGTGAAGCTCTTCGTTCGTGCCCCTGTAATCTTCGAAGTTGGAAGAGCTCCAAGAAGCGCAAGGAG
ACAGGCCCAAGATCGTGAAGCTCTTCGTTCGTGTTTTTGAGTGCACTCAGGTTGGAAGAGCTCCAAGAAGCGCAAGGAG
ACAGGCCCAAGATCGTGAAGCTCTTCGTTCGATTTTGAACATCAAAAAAAGTTGGAAGAGCTCCAAGAAGCGCAAGGAG
ACAGGCCCAAGATCGTGAAGCTCTTCGTTCGCACAAAGAATATAGCCAATGTTGGAAGAGCTCCAAGAAGCGCAAGGAG
ACAGGCCCAAGATCGTGAAGCTCTTCGTTCGGGGTCTGGGAAACTCATCGGTTGGAAGAGCTCCAAGAAGCGCAAGGAG
ACAGGCCCAAGATCGTGAAGCTCTTCGTTCGTCCGAATTATCAGATGCCCGTTGGAAGAGCTCCAAGAAGCGCAAGGAG
ACAGGCCCAAGATCGTGAAGCTCTTCGTTCGCAATGTGCCAAAAACAAACGTTGGAAGAGCTCCAAGAAGCGCAAGGAG
ACAGGCCCAAGATCGTGAAGCTCTTCGTTCGCACAAGATGCACTTATCCAGTTGGAAGAGCTCCAAGAAGCGCAAGGAG
ACAGGCCCAAGATCGTGAAGCTCTTCGTTCGTGCCAGAAAAGTCACAAAAGTTGGAAGAGCTCCAAGAAGCGCAAGGAG
ACAGGCCCAAGATCGTGAAGCTCTTCGTTCGCCAGATTATATCCCACATAGTTGGAAGAGCTCCAAGAAGCGCAAGGAG
ACAGGCCCAAGATCGTGAAGCTCTTCGTTCGAGCAGTAGCTTTCCCGAGTGTTGGAAGAGCTCCAAGAAGCGCAAGGAG
ACAGGCCCAAGATCGTGAAGCTCTTCGTTCGTTCGACGACCTCGACGACAGTTGGAAGAGCTCCAAGAAGCGCAAGGAG
ACAGGCCCAAGATCGTGAAGCTCTTCGTTCGTTCTACATGCCAAACTGCGGTTGGAAGAGCTCCAAGAAGCGCAAGGAG
ACAGGCCCAAGATCGTGAAGCTCTTCGTTCGCAGGGTCTTATTTCTTCGTGTTGGAAGAGCTCCAAGAAGCGCAAGGAG
ACAGGCCCAAGATCGTGAAGCTCTTCGTTCGACCGCAACATTTGCTGCAAGTTGGAAGAGCTCCAAGAAGCGCAAGGAG
ACAGGCCCAAGATCGTGAAGCTCTTCGTTCGACCGCAACATTTGCTGCAAGTTGGAAGAGCTCCAAGAAGCGCAAGGAG
ACAGGCCCAAGATCGTGAAGCTCTTCGTTCGTGTCAAATGACGATCTTCCGTTGGAAGAGCTCCAAGAAGCGCAAGGAG
ACAGGCCCAAGATCGTGAAGCTCTTCGTTCGTGTCAAATGACGATCTTCCGTTGGAAGAGCTCCAAGAAGCGCAAGGAG
ACAGGCCCAAGATCGTGAAGCTCTTCGTTCGTGTCAAATGACGATCTTCCGTTGGAAGAGCTCCAAGAAGCGCAAGGAG
ACAGGCCCAAGATCGTGAAGCTCTTCGTTCGCACCACGTACTGGCCCCAAGTTGGAAGAGCTCCAAGAAGCGCAAGGAG
ACAGGCCCAAGATCGTGAAGCTCTTCGTTCGATCAACGTCCTCGATCGCGGTTGGAAGAGCTCCAAGAAGCGCAAGGAG
ACAGGCCCAAGATCGTGAAGCTCTTCGTTCGTTGGTGATCATCATGCATCGTTGGAAGAGCTCCAAGAAGCGCAAGGAG
ACAGGCCCAAGATCGTGAAGCTCTTCGTTCGCTGGTTGATCACCATGTGTGTTGGAAGAGCTCCAAGAAGCGCAAGGAG
ACAGGCCCAAGATCGTGAAGCTCTTCGTTCGATTGTAAACGATTCAACGCGTTGGAAGAGCTCCAAGAAGCGCAAGGAG
ACAGGCCCAAGATCGTGAAGCTCTTCGTTCGGGCATAGTGGCCCTGTTTAGTTGGAAGAGCTCCAAGAAGCGCAAGGAG
ACAGGCCCAAGATCGTGAAGCTCTTCGTTCGTCCCGTTCGTTAACTGAAGGTTGGAAGAGCTCCAAGAAGCGCAAGGAG
ACAGGCCCAAGATCGTGAAGCTCTTCGTTCGTCCGATCGCTGACCTTGTGGTTGGAAGAGCTCCAAGAAGCGCAAGGAG
ACAGGCCCAAGATCGTGAAGCTCTTCGTTCGGATCAGCTGTCCGCCGTCGGTTGGAAGAGCTCCAAGAAGCGCAAGGAG
ACAGGCCCAAGATCGTGAAGCTCTTCGTTCGCTAGTAGAGGGCGATCGCAGTTGGAAGAGCTCCAAGAAGCGCAAGGAG
ACAGGCCCAAGATCGTGAAGCTCTTCGTTCGTGTAGAAAGGGTTTATGGCGTTGGAAGAGCTCCAAGAAGCGCAAGGAG
ACAGGCCCAAGATCGTGAAGCTCTTCGTTCGGCAACTTCGACATTTACAAGTTGGAAGAGCTCCAAGAAGCGCAAGGAG
ACAGGCCCAAGATCGTGAAGCTCTTCGTTCGGGTTTATGGCCGGAGTCCAGTTGGAAGAGCTCCAAGAAGCGCAAGGAG
ACAGGCCCAAGATCGTGAAGCTCTTCGTTCGTCTACATTGGCCCCTATCCGTTGGAAGAGCTCCAAGAAGCGCAAGGAG
ACAGGCCCAAGATCGTGAAGCTCTTCGTTCGGCAACTTCGACATTTACAAGTTGGAAGAGCTCCAAGAAGCGCAAGGAG
ACAGGCCCAAGATCGTGAAGCTCTTCGTTCGGCCACCTGCAACTACACGCGTTGGAAGAGCTCCAAGAAGCGCAAGGAG
ACAGGCCCAAGATCGTGAAGCTCTTCGTTCGAAGAAGAAGACCTTGGGGGGTTGGAAGAGCTCCAAGAAGCGCAAGGAG
ACAGGCCCAAGATCGTGAAGCTCTTCGTTCGCATACCCTTCACGAGTTCGGTTGGAAGAGCTCCAAGAAGCGCAAGGAG
ACAGGCCCAAGATCGTGAAGCTCTTCGTTCGGCAGTTCATACTCTTCAAGGTTGGAAGAGCTCCAAGAAGCGCAAGGAG
ACAGGCCCAAGATCGTGAAGCTCTTCGTTCGTGCGGAAGGGAACTGTTCGGTTGGAAGAGCTCCAAGAAGCGCAAGGAG
ACAGGCCCAAGATCGTGAAGCTCTTCGTTCGCTTTAGCTGCCAGCAACTTGTTGGAAGAGCTCCAAGAAGCGCAAGGAG
ACAGGCCCAAGATCGTGAAGCTCTTCGTTCGATGCCTGTAATTTAAATACGTTGGAAGAGCTCCAAGAAGCGCAAGGAG
ACAGGCCCAAGATCGTGAAGCTCTTCGTTCGAAGTTTTGCACAAATACTTGTTGGAAGAGCTCCAAGAAGCGCAAGGAG
ACAGGCCCAAGATCGTGAAGCTCTTCGTTCGTCATTCCTAAAAATATAGCGTTGGAAGAGCTCCAAGAAGCGCAAGGAG
ACAGGCCCAAGATCGTGAAGCTCTTCGTTCGGAGAAGAGCATCTTCCTACGTTGGAAGAGCTCCAAGAAGCGCAAGGAG
ACAGGCCCAAGATCGTGAAGCTCTTCGTTCGCAAGCTACGAAAAATTAAAGTTGGAAGAGCTCCAAGAAGCGCAAGGAG
ACAGGCCCAAGATCGTGAAGCTCTTCGTTCGGCAGACTGACTTGTCGAAGGTTGGAAGAGCTCCAAGAAGCGCAAGGAG
ACAGGCCCAAGATCGTGAAGCTCTTCGTTCGTCTATCATTTGAAGTATTTGTTGGAAGAGCTCCAAGAAGCGCAAGGAG
ACAGGCCCAAGATCGTGAAGCTCTTCGTTCGGAAATATAAAGAAAGTGAAGTTGGAAGAGCTCCAAGAAGCGCAAGGAG
ACAGGCCCAAGATCGTGAAGCTCTTCGTTCGCCCTCGCCAACCTCTTCAAGTTGGAAGAGCTCCAAGAAGCGCAAGGAG
ACAGGCCCAAGATCGTGAAGCTCTTCGTTCGAGGTGCACCGAATCACTCAGTTGGAAGAGCTCCAAGAAGCGCAAGGAG
ACAGGCCCAAGATCGTGAAGCTCTTCGTTCGCTGCGCATTCGTAACAGAAGTTGGAAGAGCTCCAAGAAGCGCAAGGAG
ACAGGCCCAAGATCGTGAAGCTCTTCGTTCGAGGTGCACCGAATCACTCAGTTGGAAGAGCTCCAAGAAGCGCAAGGAG
ACAGGCCCAAGATCGTGAAGCTCTTCGTTCGTTGTCTACATAATTGAACCGTTGGAAGAGCTCCAAGAAGCGCAAGGAG
ACAGGCCCAAGATCGTGAAGCTCTTCGTTCGCCACATATAAGAAATTTGTGTTGGAAGAGCTCCAAGAAGCGCAAGGAG
ACAGGCCCAAGATCGTGAAGCTCTTCGTTCGCCAGGGGTCAGGATACCAAGTTGGAAGAGCTCCAAGAAGCGCAAGGAG
ACAGGCCCAAGATCGTGAAGCTCTTCGTTCGAACGAGCTCTTCCTGAAGGGTTGGAAGAGCTCCAAGAAGCGCAAGGAG
ACAGGCCCAAGATCGTGAAGCTCTTCGTTCGCAATACCACCAATAAATATGTTGGAAGAGCTCCAAGAAGCGCAAGGAG
ACAGGCCCAAGATCGTGAAGCTCTTCGTTCGAATGCTGCACTAAATAAGCGTTGGAAGAGCTCCAAGAAGCGCAAGGAG
ACAGGCCCAAGATCGTGAAGCTCTTCGTTCGGCTCGTGGGTTTTGGGAATGTTGGAAGAGCTCCAAGAAGCGCAAGGAG
ACAGGCCCAAGATCGTGAAGCTCTTCGTTCGGCTCTGCTCAGTCTTGCCCGTTGGAAGAGCTCCAAGAAGCGCAAGGAG
ACAGGCCCAAGATCGTGAAGCTCTTCGTTCGCACACTGGCCAGGATCAGAGTTGGAAGAGCTCCAAGAAGCGCAAGGAG
ACAGGCCCAAGATCGTGAAGCTCTTCGTTCGAGAGCTGAGGGCCACATAGGTTGGAAGAGCTCCAAGAAGCGCAAGGAG
ACAGGCCCAAGATCGTGAAGCTCTTCGTTCGCCCGTGTAAGCAGTTCTGAGTTGGAAGAGCTCCAAGAAGCGCAAGGAG
ACAGGCCCAAGATCGTGAAGCTCTTCGTTCGCGAAGGAGTTGAACGCGCAGTTGGAAGAGCTCCAAGAAGCGCAAGGAG
ACAGGCCCAAGATCGTGAAGCTCTTCGTTCGAGAGGCAAAGTTTGACTTCGTTGGAAGAGCTCCAAGAAGCGCAAGGAG
ACAGGCCCAAGATCGTGAAGCTCTTCGTTCGTTGCCTCCGTGTGGGTAAGGTTGGAAGAGCTCCAAGAAGCGCAAGGAG
ACAGGCCCAAGATCGTGAAGCTCTTCGTTCGCAGTGCGTCAAGAATAAGCGTTGGAAGAGCTCCAAGAAGCGCAAGGAG
ACAGGCCCAAGATCGTGAAGCTCTTCGTTCGAAGAGAATCACAGTCCGTGGTTGGAAGAGCTCCAAGAAGCGCAAGGAG
ACAGGCCCAAGATCGTGAAGCTCTTCGTTCGCGCCGGATATCTATAGAGGGTTGGAAGAGCTCCAAGAAGCGCAAGGAG
ACAGGCCCAAGATCGTGAAGCTCTTCGTTCGTGTCCAAGCTTCGCTTCAGGTTGGAAGAGCTCCAAGAAGCGCAAGGAG
ACAGGCCCAAGATCGTGAAGCTCTTCGTTCGGGTTCCGTCATTACAACAAGTTGGAAGAGCTCCAAGAAGCGCAAGGAG
ACAGGCCCAAGATCGTGAAGCTCTTCGTTCGACGCATGCACAAGTGCGACGTTGGAAGAGCTCCAAGAAGCGCAAGGAG
ACAGGCCCAAGATCGTGAAGCTCTTCGTTCGTTCACCCGCAAACGCGCACGTTGGAAGAGCTCCAAGAAGCGCAAGGAG
ACAGGCCCAAGATCGTGAAGCTCTTCGTTCGACGACTTCCCTCAGCTCGCGTTGGAAGAGCTCCAAGAAGCGCAAGGAG
ACAGGCCCAAGATCGTGAAGCTCTTCGTTCGGTGGTTTTGGTGGGACTGTGTTGGAAGAGCTCCAAGAAGCGCAAGGAG
ACAGGCCCAAGATCGTGAAGCTCTTCGTTCGCAACTTGTGGCGTCACAAAGTTGGAAGAGCTCCAAGAAGCGCAAGGAG
ACAGGCCCAAGATCGTGAAGCTCTTCGTTCGAGTGAATTTCAATCAGCATGTTGGAAGAGCTCCAAGAAGCGCAAGGAG
ACAGGCCCAAGATCGTGAAGCTCTTCGTTCGAGTCCCACCAAAACCACATGTTGGAAGAGCTCCAAGAAGCGCAAGGAG
ACAGGCCCAAGATCGTGAAGCTCTTCGTTCGTGCTGATTGAAATTCACTTGTTGGAAGAGCTCCAAGAAGCGCAAGGAG
ACAGGCCCAAGATCGTGAAGCTCTTCGTTCGGGTCGACGCTGCAGCGTCCGTTGGAAGAGCTCCAAGAAGCGCAAGGAG
ACAGGCCCAAGATCGTGAAGCTCTTCGTTCGGGCCACCTGCCACCGACGCGTTGGAAGAGCTCCAAGAAGCGCAAGGAG
ACAGGCCCAAGATCGTGAAGCTCTTCGTTCGAACCAGGCGGCACGTCCTTGTTGGAAGAGCTCCAAGAAGCGCAAGGAG
ACAGGCCCAAGATCGTGAAGCTCTTCGTTCGCTGCCACCGACGCTGGGTGGTTGGAAGAGCTCCAAGAAGCGCAAGGAG
ACAGGCCCAAGATCGTGAAGCTCTTCGTTCGGCCTCTTTGGGCGGCTCATGTTGGAAGAGCTCCAAGAAGCGCAAGGAG
ACAGGCCCAAGATCGTGAAGCTCTTCGTTCGAAGCTGGCGGCTGTGGTCAGTTGGAAGAGCTCCAAGAAGCGCAAGGAG
ACAGGCCCAAGATCGTGAAGCTCTTCGTTCGGAACTTTGCTCCGACTTCTGTTGGAAGAGCTCCAAGAAGCGCAAGGAG
ACAGGCCCAAGATCGTGAAGCTCTTCGTTCGGTGAAAGAAGCGCTAGAGAGTTGGAAGAGCTCCAAGAAGCGCAAGGAG
ACAGGCCCAAGATCGTGAAGCTCTTCGTTCGAATTTTCAAGCCCCTGACCGTTGGAAGAGCTCCAAGAAGCGCAAGGAG
ACAGGCCCAAGATCGTGAAGCTCTTCGTTCGTCACATTGGAAGGAGCGCGGTTGGAAGAGCTCCAAGAAGCGCAAGGAG
ACAGGCCCAAGATCGTGAAGCTCTTCGTTCGCGACGCAACACCACCCAGCGTTGGAAGAGCTCCAAGAAGCGCAAGGAG
ACAGGCCCAAGATCGTGAAGCTCTTCGTTCGAACAAGGTGGGCGTGCTGCGTTGGAAGAGCTCCAAGAAGCGCAAGGAG
ACAGGCCCAAGATCGTGAAGCTCTTCGTTCGCCAGTGTGGCGGATTGCTAGTTGGAAGAGCTCCAAGAAGCGCAAGGAG
ACAGGCCCAAGATCGTGAAGCTCTTCGTTCGGCCACGCCTCTACCCACTCGTTGGAAGAGCTCCAAGAAGCGCAAGGAG
ACAGGCCCAAGATCGTGAAGCTCTTCGTTCGTCCCAGCTGCACCTGCCACGTTGGAAGAGCTCCAAGAAGCGCAAGGAG
ACAGGCCCAAGATCGTGAAGCTCTTCGTTCGATGCAGTCGATCATTCGTTGTTGGAAGAGCTCCAAGAAGCGCAAGGAG
ACAGGCCCAAGATCGTGAAGCTCTTCGTTCGGCGATGAAGCAACGCGAAGGTTGGAAGAGCTCCAAGAAGCGCAAGGAG
ACAGGCCCAAGATCGTGAAGCTCTTCGTTCGATCAAGCTTAGCGCAGATCGTTGGAAGAGCTCCAAGAAGCGCAAGGAG
ACAGGCCCAAGATCGTGAAGCTCTTCGTTCGGAGGAACTAAGAGCTCTATGTTGGAAGAGCTCCAAGAAGCGCAAGGAG
ACAGGCCCAAGATCGTGAAGCTCTTCGTTCGAGCGATGAAGATGAAGAAAGTTGGAAGAGCTCCAAGAAGCGCAAGGAG
ACAGGCCCAAGATCGTGAAGCTCTTCGTTCGTGGATGGATGTCGAGGGGAGTTGGAAGAGCTCCAAGAAGCGCAAGGAG
ACAGGCCCAAGATCGTGAAGCTCTTCGTTCGGGCTGGGAGAAGGAAAATGGTTGGAAGAGCTCCAAGAAGCGCAAGGAG
ACAGGCCCAAGATCGTGAAGCTCTTCGTTCGAGGGGAAGGTGCCGCCATGGTTGGAAGAGCTCCAAGAAGCGCAAGGAG
ACAGGCCCAAGATCGTGAAGCTCTTCGTTCGGAGGCCTCCGCCCAGTGGAGTTGGAAGAGCTCCAAGAAGCGCAAGGAG
ACAGGCCCAAGATCGTGAAGCTCTTCGTTCGGCAAGTGGGCCACCCAATTGTTGGAAGAGCTCCAAGAAGCGCAAGGAG
ACAGGCCCAAGATCGTGAAGCTCTTCGTTCGAAACGACTTAAATTTTTGCGTTGGAAGAGCTCCAAGAAGCGCAAGGAG
ACAGGCCCAAGATCGTGAAGCTCTTCGTTCGTTTCCTACTCAATCATCAAGTTGGAAGAGCTCCAAGAAGCGCAAGGAG
ACAGGCCCAAGATCGTGAAGCTCTTCGTTCGAATATCCAACACAGTTAGAGTTGGAAGAGCTCCAAGAAGCGCAAGGAG
ACAGGCCCAAGATCGTGAAGCTCTTCGTTCGGAAACAGATTCTCAAGAATGTTGGAAGAGCTCCAAGAAGCGCAAGGAG
ACAGGCCCAAGATCGTGAAGCTCTTCGTTCGTGAAGCAACAATATCGATCGTTGGAAGAGCTCCAAGAAGCGCAAGGAG
ACAGGCCCAAGATCGTGAAGCTCTTCGTTCGTACCAGTCCTTTCCACAAAGTTGGAAGAGCTCCAAGAAGCGCAAGGAG
ACAGGCCCAAGATCGTGAAGCTCTTCGTTCGAGGACAAATTTAATTCTTGGTTGGAAGAGCTCCAAGAAGCGCAAGGAG
ACAGGCCCAAGATCGTGAAGCTCTTCGTTCGTTTCGAGGATTGCTTATTTGTTGGAAGAGCTCCAAGAAGCGCAAGGAG
ACAGGCCCAAGATCGTGAAGCTCTTCGTTCGGAGTCAAATAAAAAGGCACGTTGGAAGAGCTCCAAGAAGCGCAAGGAG
ACAGGCCCAAGATCGTGAAGCTCTTCGTTCGCTCAAAGAAAGCTAAATAAGTTGGAAGAGCTCCAAGAAGCGCAAGGAG
ACAGGCCCAAGATCGTGAAGCTCTTCGTTCGGGTATGATAACCGCACTTGGTTGGAAGAGCTCCAAGAAGCGCAAGGAG
ACAGGCCCAAGATCGTGAAGCTCTTCGTTCGTTTTAGGATTGTTATATTGGTTGGAAGAGCTCCAAGAAGCGCAAGGAG
ACAGGCCCAAGATCGTGAAGCTCTTCGTTCGTGTTCATCGTATAATGTTCGTTGGAAGAGCTCCAAGAAGCGCAAGGAG
ACAGGCCCAAGATCGTGAAGCTCTTCGTTCGTGTAGGCGGGTATATTGACGTTGGAAGAGCTCCAAGAAGCGCAAGGAG
ACAGGCCCAAGATCGTGAAGCTCTTCGTTCGGATACCCATATCGTGTATAGTTGGAAGAGCTCCAAGAAGCGCAAGGAG
ACAGGCCCAAGATCGTGAAGCTCTTCGTTCGACTCAGACGGGCATCCATGGTTGGAAGAGCTCCAAGAAGCGCAAGGAG
ACAGGCCCAAGATCGTGAAGCTCTTCGTTCGCTTTCAATTGTACTTTGATGTTGGAAGAGCTCCAAGAAGCGCAAGGAG
ACAGGCCCAAGATCGTGAAGCTCTTCGTTCGACAGAAGCGCTGCTCCACTGTTGGAAGAGCTCCAAGAAGCGCAAGGAG
ACAGGCCCAAGATCGTGAAGCTCTTCGTTCGGATAAAGTGAATGTGGCTGGTTGGAAGAGCTCCAAGAAGCGCAAGGAG
ACAGGCCCAAGATCGTGAAGCTCTTCGTTCGTGGATGCCCGTCTGAGTGCGTTGGAAGAGCTCCAAGAAGCGCAAGGAG
ACAGGCCCAAGATCGTGAAGCTCTTCGTTCGCTAAGCGTAAATACGAAATGTTGGAAGAGCTCCAAGAAGCGCAAGGAG
ACAGGCCCAAGATCGTGAAGCTCTTCGTTCGTGTAGAAGAAGAAATGTTGGTTGGAAGAGCTCCAAGAAGCGCAAGGAG
ACAGGCCCAAGATCGTGAAGCTCTTCGTTCGCCATAATTCTTGTGTGTATGTTGGAAGAGCTCCAAGAAGCGCAAGGAG
ACAGGCCCAAGATCGTGAAGCTCTTCGTTCGTTTCAGTGTGTGATAACAAGTTGGAAGAGCTCCAAGAAGCGCAAGGAG
ACAGGCCCAAGATCGTGAAGCTCTTCGTTCGAAAGCCCAACCAATCCACAGTTGGAAGAGCTCCAAGAAGCGCAAGGAG
ACAGGCCCAAGATCGTGAAGCTCTTCGTTCGATTTGGTAGGCCCTACACAGTTGGAAGAGCTCCAAGAAGCGCAAGGAG
ACAGGCCCAAGATCGTGAAGCTCTTCGTTCGTCTTGACGAATGGCGCTGTGTTGGAAGAGCTCCAAGAAGCGCAAGGAG
ACAGGCCCAAGATCGTGAAGCTCTTCGTTCGAAATAAGCTTGATAGAAACGTTGGAAGAGCTCCAAGAAGCGCAAGGAG
ACAGGCCCAAGATCGTGAAGCTCTTCGTTCGCGCCAAATGAACGCTGACTGTTGGAAGAGCTCCAAGAAGCGCAAGGAG
ACAGGCCCAAGATCGTGAAGCTCTTCGTTCGTACCTTGTTGATAACGAAAGTTGGAAGAGCTCCAAGAAGCGCAAGGAG
ACAGGCCCAAGATCGTGAAGCTCTTCGTTCGAGTTATTATTGATGGGACAGTTGGAAGAGCTCCAAGAAGCGCAAGGAG
ACAGGCCCAAGATCGTGAAGCTCTTCGTTCGCGCAATCCATGTATTTTGAGTTGGAAGAGCTCCAAGAAGCGCAAGGAG
ACAGGCCCAAGATCGTGAAGCTCTTCGTTCGAGCTTATCACAAGGTTGCCGTTGGAAGAGCTCCAAGAAGCGCAAGGAG
ACAGGCCCAAGATCGTGAAGCTCTTCGTTCGATCCGAAGTTATTATTGATGTTGGAAGAGCTCCAAGAAGCGCAAGGAG
ACAGGCCCAAGATCGTGAAGCTCTTCGTTCGAAAATACATGGATTGCGAAGTTGGAAGAGCTCCAAGAAGCGCAAGGAG
ACAGGCCCAAGATCGTGAAGCTCTTCGTTCGGACAACGAGGTGGCACCCAGTTGGAAGAGCTCCAAGAAGCGCAAGGAG
ACAGGCCCAAGATCGTGAAGCTCTTCGTTCGCCACAAGGAGGAGCGCCAAGTTGGAAGAGCTCCAAGAAGCGCAAGGAG
ACAGGCCCAAGATCGTGAAGCTCTTCGTTCGATATCGCTCAGTATTTGCGGTTGGAAGAGCTCCAAGAAGCGCAAGGAG
ACAGGCCCAAGATCGTGAAGCTCTTCGTTCGCTGGCCAACCGATTCAGCGGTTGGAAGAGCTCCAAGAAGCGCAAGGAG
ACAGGCCCAAGATCGTGAAGCTCTTCGTTCGATGCAGGTGGTGGGTGTGCGTTGGAAGAGCTCCAAGAAGCGCAAGGAG
ACAGGCCCAAGATCGTGAAGCTCTTCGTTCGGAGAAAGCATAGATGTGTAGTTGGAAGAGCTCCAAGAAGCGCAAGGAG
ACAGGCCCAAGATCGTGAAGCTCTTCGTTCGATCTGGTGACTGCTACGGAGTTGGAAGAGCTCCAAGAAGCGCAAGGAG
ACAGGCCCAAGATCGTGAAGCTCTTCGTTCGAACTTCTTCAAACGATTCGGTTGGAAGAGCTCCAAGAAGCGCAAGGAG
ACAGGCCCAAGATCGTGAAGCTCTTCGTTCGTTGCACTTTCCCACAAAAGGTTGGAAGAGCTCCAAGAAGCGCAAGGAG
ACAGGCCCAAGATCGTGAAGCTCTTCGTTCGCTATGCTTTCTCGGTATGTGTTGGAAGAGCTCCAAGAAGCGCAAGGAG
ACAGGCCCAAGATCGTGAAGCTCTTCGTTCGAAATGAATACGTAAAATAAGTTGGAAGAGCTCCAAGAAGCGCAAGGAG
ACAGGCCCAAGATCGTGAAGCTCTTCGTTCGTTTATTCGACTTTTCATGAGTTGGAAGAGCTCCAAGAAGCGCAAGGAG
ACAGGCCCAAGATCGTGAAGCTCTTCGTTCGACGATTGAAGGCAATAATCGTTGGAAGAGCTCCAAGAAGCGCAAGGAG
ACAGGCCCAAGATCGTGAAGCTCTTCGTTCGAATCTGAGCCAGAAGATGAGTTGGAAGAGCTCCAAGAAGCGCAAGGAG
ACAGGCCCAAGATCGTGAAGCTCTTCGTTCGAGATGATGAGTTTCTATTCGTTGGAAGAGCTCCAAGAAGCGCAAGGAG
ACAGGCCCAAGATCGTGAAGCTCTTCGTTCGTGACCATATTGACCATTCCGTTGGAAGAGCTCCAAGAAGCGCAAGGAG
ACAGGCCCAAGATCGTGAAGCTCTTCGTTCGGAAAATCAGCCAATATCCTGTTGGAAGAGCTCCAAGAAGCGCAAGGAG
ACAGGCCCAAGATCGTGAAGCTCTTCGTTCGTTACACCTTATAAGATATCGTTGGAAGAGCTCCAAGAAGCGCAAGGAG
ACAGGCCCAAGATCGTGAAGCTCTTCGTTCGTAGCCAGGAATGGTCAATAGTTGGAAGAGCTCCAAGAAGCGCAAGGAG
ACAGGCCCAAGATCGTGAAGCTCTTCGTTCGTTCTCTGCCAAGGTGTGAAGTTGGAAGAGCTCCAAGAAGCGCAAGGAG
ACAGGCCCAAGATCGTGAAGCTCTTCGTTCGGGGGATGAGCCAGACTCCGGTTGGAAGAGCTCCAAGAAGCGCAAGGAG
ACAGGCCCAAGATCGTGAAGCTCTTCGTTCGGAATGATATTCGAAATCATGTTGGAAGAGCTCCAAGAAGCGCAAGGAG
ACAGGCCCAAGATCGTGAAGCTCTTCGTTCGTCGTAATCATCATCTGATGGTTGGAAGAGCTCCAAGAAGCGCAAGGAG
ACAGGCCCAAGATCGTGAAGCTCTTCGTTCGCTACCAGCATAGCTGTAGCGTTGGAAGAGCTCCAAGAAGCGCAAGGAG
ACAGGCCCAAGATCGTGAAGCTCTTCGTTCGCCAAAGTTCAAGAGCTTTTGTTGGAAGAGCTCCAAGAAGCGCAAGGAG
ACAGGCCCAAGATCGTGAAGCTCTTCGTTCGTTATTCCCCAGAAAGCCAAGTTGGAAGAGCTCCAAGAAGCGCAAGGAG
ACAGGCCCAAGATCGTGAAGCTCTTCGTTCGAGAAAGAGCAAGAAAGCAAGTTGGAAGAGCTCCAAGAAGCGCAAGGAG
ACAGGCCCAAGATCGTGAAGCTCTTCGTTCGAAAACAAGACATCGGTAACGTTGGAAGAGCTCCAAGAAGCGCAAGGAG
ACAGGCCCAAGATCGTGAAGCTCTTCGTTCGACAGCAATGGGGGAAGAAAGTTGGAAGAGCTCCAAGAAGCGCAAGGAG
ACAGGCCCAAGATCGTGAAGCTCTTCGTTCGACCTTTTTCTGTGCCCACCGTTGGAAGAGCTCCAAGAAGCGCAAGGAG
ACAGGCCCAAGATCGTGAAGCTCTTCGTTCGGCATCTTGTCCAATCGTCAGTTGGAAGAGCTCCAAGAAGCGCAAGGAG
ACAGGCCCAAGATCGTGAAGCTCTTCGTTCGTGGGCACAGAAAAAGGTTAGTTGGAAGAGCTCCAAGAAGCGCAAGGAG
ACAGGCCCAAGATCGTGAAGCTCTTCGTTCGGAAAGCCCAACCACAAATTGTTGGAAGAGCTCCAAGAAGCGCAAGGAG
ACAGGCCCAAGATCGTGAAGCTCTTCGTTCGATAGTAACCCCATGACGATGTTGGAAGAGCTCCAAGAAGCGCAAGGAG
ACAGGCCCAAGATCGTGAAGCTCTTCGTTCGGTTACTATTGATAACTGCTGTTGGAAGAGCTCCAAGAAGCGCAAGGAG
ACAGGCCCAAGATCGTGAAGCTCTTCGTTCGGTAGCCTATCAGATCCGATGTTGGAAGAGCTCCAAGAAGCGCAAGGAG
ACAGGCCCAAGATCGTGAAGCTCTTCGTTCGGAAAACTATTCAGTGTATAGTTGGAAGAGCTCCAAGAAGCGCAAGGAG
ACAGGCCCAAGATCGTGAAGCTCTTCGTTCGAAAACTCGGTCGGATCAACGTTGGAAGAGCTCCAAGAAGCGCAAGGAG
ACAGGCCCAAGATCGTGAAGCTCTTCGTTCGATAGTAACATTGCAATCTGGTTGGAAGAGCTCCAAGAAGCGCAAGGAG
ACAGGCCCAAGATCGTGAAGCTCTTCGTTCGGGGACCTATCGGATCTGATGTTGGAAGAGCTCCAAGAAGCGCAAGGAG
ACAGGCCCAAGATCGTGAAGCTCTTCGTTCGAAAACTTTAAGCCCATGTGGTTGGAAGAGCTCCAAGAAGCGCAAGGAG
ACAGGCCCAAGATCGTGAAGCTCTTCGTTCGAATTGTGTAAGAGCTGCCAGTTGGAAGAGCTCCAAGAAGCGCAAGGAG
ACAGGCCCAAGATCGTGAAGCTCTTCGTTCGCCAAACCAGAAGTAGATTAGTTGGAAGAGCTCCAAGAAGCGCAAGGAG
ACAGGCCCAAGATCGTGAAGCTCTTCGTTCGGGCCATCGTAACCACACATGTTGGAAGAGCTCCAAGAAGCGCAAGGAG
ACAGGCCCAAGATCGTGAAGCTCTTCGTTCGCTCATATAGCAGGCATTTAGTTGGAAGAGCTCCAAGAAGCGCAAGGAG
ACAGGCCCAAGATCGTGAAGCTCTTCGTTCGGAAATAAATAAAATTCGAAGTTGGAAGAGCTCCAAGAAGCGCAAGGAG
ACAGGCCCAAGATCGTGAAGCTCTTCGTTCGTTTTCATCACAGTTATACCGTTGGAAGAGCTCCAAGAAGCGCAAGGAG
ACAGGCCCAAGATCGTGAAGCTCTTCGTTCGTTATATTGGGCGGATTTATGTTGGAAGAGCTCCAAGAAGCGCAAGGAG
ACAGGCCCAAGATCGTGAAGCTCTTCGTTCGCTTTATGCGCCCGATGTCTGTTGGAAGAGCTCCAAGAAGCGCAAGGAG
ACAGGCCCAAGATCGTGAAGCTCTTCGTTCGTGAAGTTGTCTCCACGAAAGTTGGAAGAGCTCCAAGAAGCGCAAGGAG
ACAGGCCCAAGATCGTGAAGCTCTTCGTTCGTTGCTGCATCTCAAGCGCAGTTGGAAGAGCTCCAAGAAGCGCAAGGAG
ACAGGCCCAAGATCGTGAAGCTCTTCGTTCGGAATCAGCTGATCAGAATAGTTGGAAGAGCTCCAAGAAGCGCAAGGAG
ACAGGCCCAAGATCGTGAAGCTCTTCGTTCGCGCCACGCCTACTTGGATCGTTGGAAGAGCTCCAAGAAGCGCAAGGAG
ACAGGCCCAAGATCGTGAAGCTCTTCGTTCGAAACGGGTGCATCCCGATTGTTGGAAGAGCTCCAAGAAGCGCAAGGAG
ACAGGCCCAAGATCGTGAAGCTCTTCGTTCGAGTGCCGAACGCTTCCAGCGTTGGAAGAGCTCCAAGAAGCGCAAGGAG
ACAGGCCCAAGATCGTGAAGCTCTTCGTTCGATCCTGGGGATCACCAACCGTTGGAAGAGCTCCAAGAAGCGCAAGGAG
ACAGGCCCAAGATCGTGAAGCTCTTCGTTCGGAGATCCGAAGCCCCATCAGTTGGAAGAGCTCCAAGAAGCGCAAGGAG
ACAGGCCCAAGATCGTGAAGCTCTTCGTTCGGGGGCTGGTGCGGTGGTGGGTTGGAAGAGCTCCAAGAAGCGCAAGGAG
ACAGGCCCAAGATCGTGAAGCTCTTCGTTCGCAGGACCCTTCGGTGGGTGGTTGGAAGAGCTCCAAGAAGCGCAAGGAG
ACAGGCCCAAGATCGTGAAGCTCTTCGTTCGGTCCTGGTTGGTGATCCCCGTTGGAAGAGCTCCAAGAAGCGCAAGGAG
ACAGGCCCAAGATCGTGAAGCTCTTCGTTCGCCATGGTCCTCCACACCACGTTGGAAGAGCTCCAAGAAGCGCAAGGAG
ACAGGCCCAAGATCGTGAAGCTCTTCGTTCGATCACGGGCCACCACACCAGTTGGAAGAGCTCCAAGAAGCGCAAGGAG
ACAGGCCCAAGATCGTGAAGCTCTTCGTTCGATCATGGACCACCACACCAGTTGGAAGAGCTCCAAGAAGCGCAAGGAG
ACAGGCCCAAGATCGTGAAGCTCTTCGTTCGGGTCGTGGTGCGGTGGAGGGTTGGAAGAGCTCCAAGAAGCGCAAGGAG
ACAGGCCCAAGATCGTGAAGCTCTTCGTTCGGTGTGGTGGCCCATGATGAGTTGGAAGAGCTCCAAGAAGCGCAAGGAG
ACAGGCCCAAGATCGTGAAGCTCTTCGTTCGGTAATGATCCGAAAAGTAAGTTGGAAGAGCTCCAAGAAGCGCAAGGAG
ACAGGCCCAAGATCGTGAAGCTCTTCGTTCGGCTTGCCGAAAACCTCCCGGTTGGAAGAGCTCCAAGAAGCGCAAGGAG
ACAGGCCCAAGATCGTGAAGCTCTTCGTTCGAAGATTCACCGAAAATGTGGTTGGAAGAGCTCCAAGAAGCGCAAGGAG
ACAGGCCCAAGATCGTGAAGCTCTTCGTTCGAAGCCCCACCATTACTTTTGTTGGAAGAGCTCCAAGAAGCGCAAGGAG
ACAGGCCCAAGATCGTGAAGCTCTTCGTTCGAGGTCCACTTGTCCACGGGGTTGGAAGAGCTCCAAGAAGCGCAAGGAG
ACAGGCCCAAGATCGTGAAGCTCTTCGTTCGATCACCATCGTGGCAGACAGTTGGAAGAGCTCCAAGAAGCGCAAGGAG
ACAGGCCCAAGATCGTGAAGCTCTTCGTTCGCTGGTGGACGCTGTGGACAGTTGGAAGAGCTCCAAGAAGCGCAAGGAG
ACAGGCCCAAGATCGTGAAGCTCTTCGTTCGGTCGATGGGGGCGATGAGGGTTGGAAGAGCTCCAAGAAGCGCAAGGAG
ACAGGCCCAAGATCGTGAAGCTCTTCGTTCGGTCACTTTTGGGAGGGATAGTTGGAAGAGCTCCAAGAAGCGCAAGGAG
ACAGGCCCAAGATCGTGAAGCTCTTCGTTCGGTGGTGGATAATGGGGCGGGTTGGAAGAGCTCCAAGAAGCGCAAGGAG
ACAGGCCCAAGATCGTGAAGCTCTTCGTTCGTAGAGTGTCATGCTGACGTGTTGGAAGAGCTCCAAGAAGCGCAAGGAG
ACAGGCCCAAGATCGTGAAGCTCTTCGTTCGCAACACTTCCCGTATGAATGTTGGAAGAGCTCCAAGAAGCGCAAGGAG
ACAGGCCCAAGATCGTGAAGCTCTTCGTTCGAGGACGAATGGGATGCAATGTTGGAAGAGCTCCAAGAAGCGCAAGGAG
ACAGGCCCAAGATCGTGAAGCTCTTCGTTCGCGTCAGCATGACACTCTACGTTGGAAGAGCTCCAAGAAGCGCAAGGAG
ACAGGCCCAAGATCGTGAAGCTCTTCGTTCGTTCATACGGGAAGTGTTGCGTTGGAAGAGCTCCAAGAAGCGCAAGGAG
ACAGGCCCAAGATCGTGAAGCTCTTCGTTCGTACTAAATACCGTAGTTTCGTTGGAAGAGCTCCAAGAAGCGCAAGGAG
ACAGGCCCAAGATCGTGAAGCTCTTCGTTCGACTATGGCGGCGAAATGATGTTGGAAGAGCTCCAAGAAGCGCAAGGAG
ACAGGCCCAAGATCGTGAAGCTCTTCGTTCGATCTACGATCCTGCTCAACGTTGGAAGAGCTCCAAGAAGCGCAAGGAG
ACAGGCCCAAGATCGTGAAGCTCTTCGTTCGGCCGAGGTAGAAAAAGAGAGTTGGAAGAGCTCCAAGAAGCGCAAGGAG
ACAGGCCCAAGATCGTGAAGCTCTTCGTTCGCAGCATCGCAATAGCTTGGGTTGGAAGAGCTCCAAGAAGCGCAAGGAG
ACAGGCCCAAGATCGTGAAGCTCTTCGTTCGTTTGAAGTTCAAAAAGAACGTTGGAAGAGCTCCAAGAAGCGCAAGGAG
ACAGGCCCAAGATCGTGAAGCTCTTCGTTCGGCCGAAATAAAATTTGAATGTTGGAAGAGCTCCAAGAAGCGCAAGGAG
ACAGGCCCAAGATCGTGAAGCTCTTCGTTCGACTGGCACTCCAGAATCAGGTTGGAAGAGCTCCAAGAAGCGCAAGGAG
ACAGGCCCAAGATCGTGAAGCTCTTCGTTCGGATGAATTGATGATGCTAAGTTGGAAGAGCTCCAAGAAGCGCAAGGAG
ACAGGCCCAAGATCGTGAAGCTCTTCGTTCGGGAGATGGGTGTGATTCATGTTGGAAGAGCTCCAAGAAGCGCAAGGAG
ACAGGCCCAAGATCGTGAAGCTCTTCGTTCGGGGACTCCTCCTAATGACTGTTGGAAGAGCTCCAAGAAGCGCAAGGAG
ACAGGCCCAAGATCGTGAAGCTCTTCGTTCGATGTCTTCAGAACATATAGGTTGGAAGAGCTCCAAGAAGCGCAAGGAG
ACAGGCCCAAGATCGTGAAGCTCTTCGTTCGGGTTGGCAAACATGGCAGAGTTGGAAGAGCTCCAAGAAGCGCAAGGAG
ACAGGCCCAAGATCGTGAAGCTCTTCGTTCGAGGAGTCCCCCGACTTCCAGTTGGAAGAGCTCCAAGAAGCGCAAGGAG
ACAGGCCCAAGATCGTGAAGCTCTTCGTTCGAATGTTAATGCTACGAATAGTTGGAAGAGCTCCAAGAAGCGCAAGGAG
ACAGGCCCAAGATCGTGAAGCTCTTCGTTCGGGCCAACTGATTGAATCAAGTTGGAAGAGCTCCAAGAAGCGCAAGGAG
ACAGGCCCAAGATCGTGAAGCTCTTCGTTCGATCAATAGTGTGAATATCTGTTGGAAGAGCTCCAAGAAGCGCAAGGAG
ACAGGCCCAAGATCGTGAAGCTCTTCGTTCGAAAAGCCTAACAGAAAATAGTTGGAAGAGCTCCAAGAAGCGCAAGGAG
ACAGGCCCAAGATCGTGAAGCTCTTCGTTCGAGAATCAGCCGAGCTCCCCGTTGGAAGAGCTCCAAGAAGCGCAAGGAG
ACAGGCCCAAGATCGTGAAGCTCTTCGTTCGGTCATAAAACCAAAACTAGGTTGGAAGAGCTCCAAGAAGCGCAAGGAG
ACAGGCCCAAGATCGTGAAGCTCTTCGTTCGGTTGCTTTGCGAATTCGTGGTTGGAAGAGCTCCAAGAAGCGCAAGGAG
ACAGGCCCAAGATCGTGAAGCTCTTCGTTCGCTACGTGTGCGGCATGCCAGTTGGAAGAGCTCCAAGAAGCGCAAGGAG
ACAGGCCCAAGATCGTGAAGCTCTTCGTTCGCGGAATATATGCTCCATGGGTTGGAAGAGCTCCAAGAAGCGCAAGGAG
ACAGGCCCAAGATCGTGAAGCTCTTCGTTCGTTGATCCCTTTGACTCAGCGTTGGAAGAGCTCCAAGAAGCGCAAGGAG
ACAGGCCCAAGATCGTGAAGCTCTTCGTTCGGAGCATATATTCCGGGCCTGTTGGAAGAGCTCCAAGAAGCGCAAGGAG
ACAGGCCCAAGATCGTGAAGCTCTTCGTTCGAAGGGAACGGAAAAGCGAGGTTGGAAGAGCTCCAAGAAGCGCAAGGAG
ACAGGCCCAAGATCGTGAAGCTCTTCGTTCGCATACGTTTGTCGTGGACAGTTGGAAGAGCTCCAAGAAGCGCAAGGAG
ACAGGCCCAAGATCGTGAAGCTCTTCGTTCGCAGCGGGGTTAATAATGAGGTTGGAAGAGCTCCAAGAAGCGCAAGGAG
ACAGGCCCAAGATCGTGAAGCTCTTCGTTCGCGTTCCCTTTTCCTTTTCTGTTGGAAGAGCTCCAAGAAGCGCAAGGAG
ACAGGCCCAAGATCGTGAAGCTCTTCGTTCGCAAATTAATGCACGACAGTGTTGGAAGAGCTCCAAGAAGCGCAAGGAG
ACAGGCCCAAGATCGTGAAGCTCTTCGTTCGGTCTTGTATCTGAACACTCGTTGGAAGAGCTCCAAGAAGCGCAAGGAG
ACAGGCCCAAGATCGTGAAGCTCTTCGTTCGGGCCAGGCTGCAGCAGAAGGTTGGAAGAGCTCCAAGAAGCGCAAGGAG
ACAGGCCCAAGATCGTGAAGCTCTTCGTTCGCTGGCAAATGCGGATGTCTGTTGGAAGAGCTCCAAGAAGCGCAAGGAG
ACAGGCCCAAGATCGTGAAGCTCTTCGTTCGGAGCTTCTCGAACGACTTCGTTGGAAGAGCTCCAAGAAGCGCAAGGAG
ACAGGCCCAAGATCGTGAAGCTCTTCGTTCGGGGATCCGCTGTCCGTCAGGTTGGAAGAGCTCCAAGAAGCGCAAGGAG
ACAGGCCCAAGATCGTGAAGCTCTTCGTTCGGATGCAAATTTTGTGGTCCGTTGGAAGAGCTCCAAGAAGCGCAAGGAG
ACAGGCCCAAGATCGTGAAGCTCTTCGTTCGATAACTCAGACCGCAGCGTGTTGGAAGAGCTCCAAGAAGCGCAAGGAG
ACAGGCCCAAGATCGTGAAGCTCTTCGTTCGATTAGTTCAGCCCGGGGACGTTGGAAGAGCTCCAAGAAGCGCAAGGAG
ACAGGCCCAAGATCGTGAAGCTCTTCGTTCGGCTCCCGCTTATCGAACGTGTTGGAAGAGCTCCAAGAAGCGCAAGGAG
ACAGGCCCAAGATCGTGAAGCTCTTCGTTCGCAAAATTTGCATCTCTCCCGTTGGAAGAGCTCCAAGAAGCGCAAGGAG
ACAGGCCCAAGATCGTGAAGCTCTTCGTTCGTTGCGTCTTCTGAATGTCTGTTGGAAGAGCTCCAAGAAGCGCAAGGAG
ACAGGCCCAAGATCGTGAAGCTCTTCGTTCGATTTGCGGTCTGAAGCCTAGTTGGAAGAGCTCCAAGAAGCGCAAGGAG
ACAGGCCCAAGATCGTGAAGCTCTTCGTTCGAAGAATCTCTAGTATTGTAGTTGGAAGAGCTCCAAGAAGCGCAAGGAG
ACAGGCCCAAGATCGTGAAGCTCTTCGTTCGATCTGCCAGAAGTTGTGCCGTTGGAAGAGCTCCAAGAAGCGCAAGGAG
ACAGGCCCAAGATCGTGAAGCTCTTCGTTCGATATGCATCTATTAACCCTGTTGGAAGAGCTCCAAGAAGCGCAAGGAG
ACAGGCCCAAGATCGTGAAGCTCTTCGTTCGTGGTGGTCAAAAGCGATTCGTTGGAAGAGCTCCAAGAAGCGCAAGGAG
ACAGGCCCAAGATCGTGAAGCTCTTCGTTCGAATTCGGCTTCCGTATTCAGTTGGAAGAGCTCCAAGAAGCGCAAGGAG
ACAGGCCCAAGATCGTGAAGCTCTTCGTTCGGTAGTGGCCGCCATCGAACGTTGGAAGAGCTCCAAGAAGCGCAAGGAG
ACAGGCCCAAGATCGTGAAGCTCTTCGTTCGCCGGCGGAGAGCTCTGGCTGTTGGAAGAGCTCCAAGAAGCGCAAGGAG
ACAGGCCCAAGATCGTGAAGCTCTTCGTTCGACATTATCATCTCCGTGAAGTTGGAAGAGCTCCAAGAAGCGCAAGGAG
ACAGGCCCAAGATCGTGAAGCTCTTCGTTCGGCCACATCTCTAAAGATCGGTTGGAAGAGCTCCAAGAAGCGCAAGGAG
ACAGGCCCAAGATCGTGAAGCTCTTCGTTCGGGCTACAAGATATCCACTCGTTGGAAGAGCTCCAAGAAGCGCAAGGAG
ACAGGCCCAAGATCGTGAAGCTCTTCGTTCGTCATCAAAATGGAACGACGGTTGGAAGAGCTCCAAGAAGCGCAAGGAG
ACAGGCCCAAGATCGTGAAGCTCTTCGTTCGTCCAACCAAGTTCCTAGAAGTTGGAAGAGCTCCAAGAAGCGCAAGGAG
ACAGGCCCAAGATCGTGAAGCTCTTCGTTCGATGAAAATGGAAAAGACCAGTTGGAAGAGCTCCAAGAAGCGCAAGGAG
ACAGGCCCAAGATCGTGAAGCTCTTCGTTCGACTCAAACCGATTTTACTGGTTGGAAGAGCTCCAAGAAGCGCAAGGAG
ACAGGCCCAAGATCGTGAAGCTCTTCGTTCGTTCGATTGCCCAGCCGATGGTTGGAAGAGCTCCAAGAAGCGCAAGGAG
ACAGGCCCAAGATCGTGAAGCTCTTCGTTCGAAACTTTACGATCTCGAACGTTGGAAGAGCTCCAAGAAGCGCAAGGAG
ACAGGCCCAAGATCGTGAAGCTCTTCGTTCGTAGGCAGTCAAATTGATATGTTGGAAGAGCTCCAAGAAGCGCAAGGAG
ACAGGCCCAAGATCGTGAAGCTCTTCGTTCGCTGGCCAAATCGCGGCGAAGTTGGAAGAGCTCCAAGAAGCGCAAGGAG
ACAGGCCCAAGATCGTGAAGCTCTTCGTTCGGATCGGTCGCTGGGCGGCGGTTGGAAGAGCTCCAAGAAGCGCAAGGAG
ACAGGCCCAAGATCGTGAAGCTCTTCGTTCGATTCAACGTCTGCAGCAACGTTGGAAGAGCTCCAAGAAGCGCAAGGAG
ACAGGCCCAAGATCGTGAAGCTCTTCGTTCGGCGGTACGAGCTGCAGCAAGTTGGAAGAGCTCCAAGAAGCGCAAGGAG
ACAGGCCCAAGATCGTGAAGCTCTTCGTTCGGCTGCTCCTGTTCGTCCTTGTTGGAAGAGCTCCAAGAAGCGCAAGGAG
ACAGGCCCAAGATCGTGAAGCTCTTCGTTCGAATGCCAAGTTCTGGCAGCGTTGGAAGAGCTCCAAGAAGCGCAAGGAG
ACAGGCCCAAGATCGTGAAGCTCTTCGTTCGCTGTACTATGCAAATCCCCGTTGGAAGAGCTCCAAGAAGCGCAAGGAG
ACAGGCCCAAGATCGTGAAGCTCTTCGTTCGTCCTTGTCGCCAGTGCCGCGTTGGAAGAGCTCCAAGAAGCGCAAGGAG
ACAGGCCCAAGATCGTGAAGCTCTTCGTTCGGTTGTGGTTGTTCCCACTCGTTGGAAGAGCTCCAAGAAGCGCAAGGAG
ACAGGCCCAAGATCGTGAAGCTCTTCGTTCGTTGAGGTTGATATTGATGTGTTGGAAGAGCTCCAAGAAGCGCAAGGAG
ACAGGCCCAAGATCGTGAAGCTCTTCGTTCGCCTCGAGGATGGTTGCACTGTTGGAAGAGCTCCAAGAAGCGCAAGGAG
ACAGGCCCAAGATCGTGAAGCTCTTCGTTCGCTCTACTACGCGAATCCATGTTGGAAGAGCTCCAAGAAGCGCAAGGAG
ACAGGCCCAAGATCGTGAAGCTCTTCGTTCGATGTCCAGAAACAACATTGGTTGGAAGAGCTCCAAGAAGCGCAAGGAG
ACAGGCCCAAGATCGTGAAGCTCTTCGTTCGTCCGTGCCAGCAAACCAGAGTTGGAAGAGCTCCAAGAAGCGCAAGGAG
ACAGGCCCAAGATCGTGAAGCTCTTCGTTCGTGCCCAGTGTGCAACCCACGTTGGAAGAGCTCCAAGAAGCGCAAGGAG
ACAGGCCCAAGATCGTGAAGCTCTTCGTTCGCTGCCACCGAAGTACGATCGTTGGAAGAGCTCCAAGAAGCGCAAGGAG
ACAGGCCCAAGATCGTGAAGCTCTTCGTTCGGTTCATCGACGAGGCATTTGTTGGAAGAGCTCCAAGAAGCGCAAGGAG
ACAGGCCCAAGATCGTGAAGCTCTTCGTTCGTTTGCTCCCCGGATCGGATGTTGGAAGAGCTCCAAGAAGCGCAAGGAG
ACAGGCCCAAGATCGTGAAGCTCTTCGTTCGAATGTTGACTACGACGATCGTTGGAAGAGCTCCAAGAAGCGCAAGGAG
ACAGGCCCAAGATCGTGAAGCTCTTCGTTCGAGGATTGACAACTTCTATTGTTGGAAGAGCTCCAAGAAGCGCAAGGAG
ACAGGCCCAAGATCGTGAAGCTCTTCGTTCGCACAACATTCTGCACAAGCGTTGGAAGAGCTCCAAGAAGCGCAAGGAG
ACAGGCCCAAGATCGTGAAGCTCTTCGTTCGGATTCAGAGTGCGTCCTGAGTTGGAAGAGCTCCAAGAAGCGCAAGGAG
ACAGGCCCAAGATCGTGAAGCTCTTCGTTCGATTCTGTATGTCCGCTCAAGTTGGAAGAGCTCCAAGAAGCGCAAGGAG
ACAGGCCCAAGATCGTGAAGCTCTTCGTTCGAATTTACAAATCGAACAAAGTTGGAAGAGCTCCAAGAAGCGCAAGGAG
ACAGGCCCAAGATCGTGAAGCTCTTCGTTCGATGACGATACAAAAGTTGAGTTGGAAGAGCTCCAAGAAGCGCAAGGAG
ACAGGCCCAAGATCGTGAAGCTCTTCGTTCGAAATACGTCATTGTTGATAGTTGGAAGAGCTCCAAGAAGCGCAAGGAG
ACAGGCCCAAGATCGTGAAGCTCTTCGTTCGAAAGTCGATAAGCTATTATGTTGGAAGAGCTCCAAGAAGCGCAAGGAG
ACAGGCCCAAGATCGTGAAGCTCTTCGTTCGTAGGGCTCTCCGCATAAATGTTGGAAGAGCTCCAAGAAGCGCAAGGAG
ACAGGCCCAAGATCGTGAAGCTCTTCGTTCGCTTTATCAAAAGGCACTGAGTTGGAAGAGCTCCAAGAAGCGCAAGGAG
ACAGGCCCAAGATCGTGAAGCTCTTCGTTCGACATGACTGCCGATTTATGGTTGGAAGAGCTCCAAGAAGCGCAAGGAG
ACAGGCCCAAGATCGTGAAGCTCTTCGTTCGAAGTCAATGGTCTGGCCAAGTTGGAAGAGCTCCAAGAAGCGCAAGGAG
ACAGGCCCAAGATCGTGAAGCTCTTCGTTCGCAAAATGGATCCCCTAATTGTTGGAAGAGCTCCAAGAAGCGCAAGGAG
ACAGGCCCAAGATCGTGAAGCTCTTCGTTCGGACATTCTGAATGAAAAATGTTGGAAGAGCTCCAAGAAGCGCAAGGAG
ACAGGCCCAAGATCGTGAAGCTCTTCGTTCGGAACAGCAAGTGAAGCAATGTTGGAAGAGCTCCAAGAAGCGCAAGGAG
ACAGGCCCAAGATCGTGAAGCTCTTCGTTCGAACCTATACAGAAATCAACGTTGGAAGAGCTCCAAGAAGCGCAAGGAG
ACAGGCCCAAGATCGTGAAGCTCTTCGTTCGAACGAAGGTGTGCAGTCTTGTTGGAAGAGCTCCAAGAAGCGCAAGGAG
ACAGGCCCAAGATCGTGAAGCTCTTCGTTCGCGTCGCTCCAACCGGCTGTGTTGGAAGAGCTCCAAGAAGCGCAAGGAG
ACAGGCCCAAGATCGTGAAGCTCTTCGTTCGTCTTCCCGCACGCGCCGCTGTTGGAAGAGCTCCAAGAAGCGCAAGGAG
ACAGGCCCAAGATCGTGAAGCTCTTCGTTCGAGAATGCTCCACTCTTGGCGTTGGAAGAGCTCCAAGAAGCGCAAGGAG
ACAGGCCCAAGATCGTGAAGCTCTTCGTTCGGCTGTTGGACCGTATTGATGTTGGAAGAGCTCCAAGAAGCGCAAGGAG
ACAGGCCCAAGATCGTGAAGCTCTTCGTTCGGCGGCGCGTGCGGGAAGAGGTTGGAAGAGCTCCAAGAAGCGCAAGGAG
ACAGGCCCAAGATCGTGAAGCTCTTCGTTCGGTTTCGCACCCACGCCCTGGTTGGAAGAGCTCCAAGAAGCGCAAGGAG
ACAGGCCCAAGATCGTGAAGCTCTTCGTTCGGTGATGACTGTTCCATTTAGTTGGAAGAGCTCCAAGAAGCGCAAGGAG
ACAGGCCCAAGATCGTGAAGCTCTTCGTTCGGCGATATTGTAGGAGGCACGTTGGAAGAGCTCCAAGAAGCGCAAGGAG
ACAGGCCCAAGATCGTGAAGCTCTTCGTTCGATCGCAGTGTCGACAGGCGGTTGGAAGAGCTCCAAGAAGCGCAAGGAG
ACAGGCCCAAGATCGTGAAGCTCTTCGTTCGGGGCGTGGGTGCGAAACAGGTTGGAAGAGCTCCAAGAAGCGCAAGGAG
ACAGGCCCAAGATCGTGAAGCTCTTCGTTCGATTGCGATGGAGGCCATGAGTTGGAAGAGCTCCAAGAAGCGCAAGGAG
ACAGGCCCAAGATCGTGAAGCTCTTCGTTCGCCAACTGCAGCTGCAGGCCGTTGGAAGAGCTCCAAGAAGCGCAAGGAG
ACAGGCCCAAGATCGTGAAGCTCTTCGTTCGCCGAATTTAATGTCTTTGCGTTGGAAGAGCTCCAAGAAGCGCAAGGAG
ACAGGCCCAAGATCGTGAAGCTCTTCGTTCGTATGTTCTCTCCACCTTCAGTTGGAAGAGCTCCAAGAAGCGCAAGGAG
ACAGGCCCAAGATCGTGAAGCTCTTCGTTCGGTTATCAGATTTGGATGTGGTTGGAAGAGCTCCAAGAAGCGCAAGGAG
ACAGGCCCAAGATCGTGAAGCTCTTCGTTCGTGAAGATATCAGCACTACAGTTGGAAGAGCTCCAAGAAGCGCAAGGAG
ACAGGCCCAAGATCGTGAAGCTCTTCGTTCGAAAGGCTATGCGAACTAAAGTTGGAAGAGCTCCAAGAAGCGCAAGGAG
ACAGGCCCAAGATCGTGAAGCTCTTCGTTCGAAAGGAAAATAGAGTGTCCGTTGGAAGAGCTCCAAGAAGCGCAAGGAG
ACAGGCCCAAGATCGTGAAGCTCTTCGTTCGAATATTTGCATTCAGCTGAGTTGGAAGAGCTCCAAGAAGCGCAAGGAG
ACAGGCCCAAGATCGTGAAGCTCTTCGTTCGATTCTAATTCCCCAAAATGGTTGGAAGAGCTCCAAGAAGCGCAAGGAG
ACAGGCCCAAGATCGTGAAGCTCTTCGTTCGAACTTACACTTTTGCACGTGTTGGAAGAGCTCCAAGAAGCGCAAGGAG
ACAGGCCCAAGATCGTGAAGCTCTTCGTTCGTTTTCTTTTCTGTTCGCGTGTTGGAAGAGCTCCAAGAAGCGCAAGGAG
ACAGGCCCAAGATCGTGAAGCTCTTCGTTCGAGTGTAAGTTTGCATCCAGGTTGGAAGAGCTCCAAGAAGCGCAAGGAG
ACAGGCCCAAGATCGTGAAGCTCTTCGTTCGCAGTCGCACAACAGCGTTTGTTGGAAGAGCTCCAAGAAGCGCAAGGAG
ACAGGCCCAAGATCGTGAAGCTCTTCGTTCGTTTTGCCCGCTAAATCACCGTTGGAAGAGCTCCAAGAAGCGCAAGGAG
ACAGGCCCAAGATCGTGAAGCTCTTCGTTCGGTTTCGACTGTCGTGTCCGGTTGGAAGAGCTCCAAGAAGCGCAAGGAG
ACAGGCCCAAGATCGTGAAGCTCTTCGTTCGGCCGCCACCGCCAACGTACGTTGGAAGAGCTCCAAGAAGCGCAAGGAG
ACAGGCCCAAGATCGTGAAGCTCTTCGTTCGCCGGTGCCCATTCTGCAGTGTTGGAAGAGCTCCAAGAAGCGCAAGGAG
ACAGGCCCAAGATCGTGAAGCTCTTCGTTCGTTTGCCTACGTGACCGTCAGTTGGAAGAGCTCCAAGAAGCGCAAGGAG
ACAGGCCCAAGATCGTGAAGCTCTTCGTTCGATTACACCTGCACCATTTTGTTGGAAGAGCTCCAAGAAGCGCAAGGAG
ACAGGCCCAAGATCGTGAAGCTCTTCGTTCGCAGCAGACGTTAAGCGACAGTTGGAAGAGCTCCAAGAAGCGCAAGGAG
ACAGGCCCAAGATCGTGAAGCTCTTCGTTCGTGCAGTTGTCCGCACTATGGTTGGAAGAGCTCCAAGAAGCGCAAGGAG
ACAGGCCCAAGATCGTGAAGCTCTTCGTTCGTGCCGGCTGCGTCTGCTTGGTTGGAAGAGCTCCAAGAAGCGCAAGGAG
ACAGGCCCAAGATCGTGAAGCTCTTCGTTCGGTAAGAGAGTTTATCAAGAGTTGGAAGAGCTCCAAGAAGCGCAAGGAG
ACAGGCCCAAGATCGTGAAGCTCTTCGTTCGCGCGATGACTGCGACTATAGTTGGAAGAGCTCCAAGAAGCGCAAGGAG
ACAGGCCCAAGATCGTGAAGCTCTTCGTTCGCATTGATCTCTCCCAGATCGTTGGAAGAGCTCCAAGAAGCGCAAGGAG
ACAGGCCCAAGATCGTGAAGCTCTTCGTTCGGAGCGGATGGCCAAGCGGTGTTGGAAGAGCTCCAAGAAGCGCAAGGAG
ACAGGCCCAAGATCGTGAAGCTCTTCGTTCGCCCAATCGGAAGGAGCAACGTTGGAAGAGCTCCAAGAAGCGCAAGGAG
ACAGGCCCAAGATCGTGAAGCTCTTCGTTCGCCGCCCAGCCACAGTCGCCGTTGGAAGAGCTCCAAGAAGCGCAAGGAG
ACAGGCCCAAGATCGTGAAGCTCTTCGTTCGGTGGTGCAGCCAGTTCGATGTTGGAAGAGCTCCAAGAAGCGCAAGGAG
ACAGGCCCAAGATCGTGAAGCTCTTCGTTCGGCACCCCATATGTGTGCGAGTTGGAAGAGCTCCAAGAAGCGCAAGGAG
ACAGGCCCAAGATCGTGAAGCTCTTCGTTCGCGAGTATCGCTGCATGTGCGTTGGAAGAGCTCCAAGAAGCGCAAGGAG
ACAGGCCCAAGATCGTGAAGCTCTTCGTTCGCATCGTGATGGGGATCCCTGTTGGAAGAGCTCCAAGAAGCGCAAGGAG
ACAGGCCCAAGATCGTGAAGCTCTTCGTTCGCACACATATGGGGTGCGTTGTTGGAAGAGCTCCAAGAAGCGCAAGGAG
ACAGGCCCAAGATCGTGAAGCTCTTCGTTCGGCGATACTCGTCACAGACCGTTGGAAGAGCTCCAAGAAGCGCAAGGAG
ACAGGCCCAAGATCGTGAAGCTCTTCGTTCGAAGACCGCTGCCGACAACGGTTGGAAGAGCTCCAAGAAGCGCAAGGAG
ACAGGCCCAAGATCGTGAAGCTCTTCGTTCGAAGCCTCTCCCTCACCAAGGTTGGAAGAGCTCCAAGAAGCGCAAGGAG
ACAGGCCCAAGATCGTGAAGCTCTTCGTTCGGGAAAAAAAGGGAAGCCCAGTTGGAAGAGCTCCAAGAAGCGCAAGGAG
ACAGGCCCAAGATCGTGAAGCTCTTCGTTCGCAAAAACCAAACGTCGCAAGTTGGAAGAGCTCCAAGAAGCGCAAGGAG
ACAGGCCCAAGATCGTGAAGCTCTTCGTTCGCAGAAGGAGATCTCCAGTTGTTGGAAGAGCTCCAAGAAGCGCAAGGAG
ACAGGCCCAAGATCGTGAAGCTCTTCGTTCGGTACCGGGAATATCCTCCGGTTGGAAGAGCTCCAAGAAGCGCAAGGAG
ACAGGCCCAAGATCGTGAAGCTCTTCGTTCGCATGCTCTCCATGTTCTCCGTTGGAAGAGCTCCAAGAAGCGCAAGGAG
ACAGGCCCAAGATCGTGAAGCTCTTCGTTCGCACTTACTTAGTGGGATTTGTTGGAAGAGCTCCAAGAAGCGCAAGGAG
ACAGGCCCAAGATCGTGAAGCTCTTCGTTCGACCCAAACCGAACTGAACTGTTGGAAGAGCTCCAAGAAGCGCAAGGAG
ACAGGCCCAAGATCGTGAAGCTCTTCGTTCGGAATATCCTCCGAGGTTCCGTTGGAAGAGCTCCAAGAAGCGCAAGGAG
ACAGGCCCAAGATCGTGAAGCTCTTCGTTCGGTCCCCAGTTCGGATTCGGGTTGGAAGAGCTCCAAGAAGCGCAAGGAG
ACAGGCCCAAGATCGTGAAGCTCTTCGTTCGAGCAACAGCAGGGCGGTTTGTTGGAAGAGCTCCAAGAAGCGCAAGGAG
ACAGGCCCAAGATCGTGAAGCTCTTCGTTCGTCGGTGGTTTCGGTTCCTTGTTGGAAGAGCTCCAAGAAGCGCAAGGAG
ACAGGCCCAAGATCGTGAAGCTCTTCGTTCGAGCAACAGCAGGAAAGTTTGTTGGAAGAGCTCCAAGAAGCGCAAGGAG
ACAGGCCCAAGATCGTGAAGCTCTTCGTTCGGTCAGCAGCAACAAGAGTTGTTGGAAGAGCTCCAAGAAGCGCAAGGAG
ACAGGCCCAAGATCGTGAAGCTCTTCGTTCGTCACGGAATGGAATGGAACGTTGGAAGAGCTCCAAGAAGCGCAAGGAG
ACAGGCCCAAGATCGTGAAGCTCTTCGTTCGACGTTGTGATGAAATGGGAGTTGGAAGAGCTCCAAGAAGCGCAAGGAG
ACAGGCCCAAGATCGTGAAGCTCTTCGTTCGTTCCGTGAATTACACCACGGTTGGAAGAGCTCCAAGAAGCGCAAGGAG
ACAGGCCCAAGATCGTGAAGCTCTTCGTTCGTAAAAACAGCACACACAACGTTGGAAGAGCTCCAAGAAGCGCAAGGAG
ACAGGCCCAAGATCGTGAAGCTCTTCGTTCGTTTCAGTGCGAGTGCAGCGGTTGGAAGAGCTCCAAGAAGCGCAAGGAG
ACAGGCCCAAGATCGTGAAGCTCTTCGTTCGCGAAGGGGTTACAAGGCCAGTTGGAAGAGCTCCAAGAAGCGCAAGGAG
ACAGGCCCAAGATCGTGAAGCTCTTCGTTCGTCCGCAAGCATGCACTTGCGTTGGAAGAGCTCCAAGAAGCGCAAGGAG
ACAGGCCCAAGATCGTGAAGCTCTTCGTTCGTTGTATGAAAAATGACGAAGTTGGAAGAGCTCCAAGAAGCGCAAGGAG
ACAGGCCCAAGATCGTGAAGCTCTTCGTTCGATTATTTTTCTGCAGAAAGGTTGGAAGAGCTCCAAGAAGCGCAAGGAG
ACAGGCCCAAGATCGTGAAGCTCTTCGTTCGCAATTGGGATTGCAATTTTGTTGGAAGAGCTCCAAGAAGCGCAAGGAG
ACAGGCCCAAGATCGTGAAGCTCTTCGTTCGTCTGAATTGCAGCAACCTGGTTGGAAGAGCTCCAAGAAGCGCAAGGAG
ACAGGCCCAAGATCGTGAAGCTCTTCGTTCGGGCTGCCTTAACCAGACCAGTTGGAAGAGCTCCAAGAAGCGCAAGGAG
ACAGGCCCAAGATCGTGAAGCTCTTCGTTCGAATAGCAATCATAATGCCAGTTGGAAGAGCTCCAAGAAGCGCAAGGAG
ACAGGCCCAAGATCGTGAAGCTCTTCGTTCGGTTTGCATCAGACTTAAATGTTGGAAGAGCTCCAAGAAGCGCAAGGAG
ACAGGCCCAAGATCGTGAAGCTCTTCGTTCGCATAAACGTTTTGGTCATCGTTGGAAGAGCTCCAAGAAGCGCAAGGAG
ACAGGCCCAAGATCGTGAAGCTCTTCGTTCGCTCAGTTTATTCCTCATTTGTTGGAAGAGCTCCAAGAAGCGCAAGGAG
ACAGGCCCAAGATCGTGAAGCTCTTCGTTCGGCGCAGCTTGACGGCGTCGGTTGGAAGAGCTCCAAGAAGCGCAAGGAG
ACAGGCCCAAGATCGTGAAGCTCTTCGTTCGACGATTCCAGAATTCTTCAGTTGGAAGAGCTCCAAGAAGCGCAAGGAG
ACAGGCCCAAGATCGTGAAGCTCTTCGTTCGTATTCGGATCTGCCCGCCTGTTGGAAGAGCTCCAAGAAGCGCAAGGAG
ACAGGCCCAAGATCGTGAAGCTCTTCGTTCGCCCCAGGATCTGGGAACGAGTTGGAAGAGCTCCAAGAAGCGCAAGGAG
ACAGGCCCAAGATCGTGAAGCTCTTCGTTCGCTTACGTTTGGCGAGTACCGTTGGAAGAGCTCCAAGAAGCGCAAGGAG
ACAGGCCCAAGATCGTGAAGCTCTTCGTTCGAGACAGGAAAGTAGATTCTGTTGGAAGAGCTCCAAGAAGCGCAAGGAG
ACAGGCCCAAGATCGTGAAGCTCTTCGTTCGCAAATTAAATTGATTTATGGTTGGAAGAGCTCCAAGAAGCGCAAGGAG
ACAGGCCCAAGATCGTGAAGCTCTTCGTTCGGCACAGTGCAATGAAAATTGTTGGAAGAGCTCCAAGAAGCGCAAGGAG
ACAGGCCCAAGATCGTGAAGCTCTTCGTTCGAGTTAGGACGACAAATGCCGTTGGAAGAGCTCCAAGAAGCGCAAGGAG
ACAGGCCCAAGATCGTGAAGCTCTTCGTTCGCAAAGGGGTCTTGTGACTTGTTGGAAGAGCTCCAAGAAGCGCAAGGAG
ACAGGCCCAAGATCGTGAAGCTCTTCGTTCGAAATCTCTGAGCCTGTCTGGTTGGAAGAGCTCCAAGAAGCGCAAGGAG
ACAGGCCCAAGATCGTGAAGCTCTTCGTTCGCTTTCTCATATGTAAAGCCGTTGGAAGAGCTCCAAGAAGCGCAAGGAG
ACAGGCCCAAGATCGTGAAGCTCTTCGTTCGATGTTAATTTTGTCAAGAAGTTGGAAGAGCTCCAAGAAGCGCAAGGAG
ACAGGCCCAAGATCGTGAAGCTCTTCGTTCGCAGGACCAAAACTGCAAGTGTTGGAAGAGCTCCAAGAAGCGCAAGGAG
ACAGGCCCAAGATCGTGAAGCTCTTCGTTCGCACGGGCAACGAGATTTTTGTTGGAAGAGCTCCAAGAAGCGCAAGGAG
ACAGGCCCAAGATCGTGAAGCTCTTCGTTCGTATCCCGTGCAACAGTCGAGTTGGAAGAGCTCCAAGAAGCGCAAGGAG
ACAGGCCCAAGATCGTGAAGCTCTTCGTTCGATCAAGAAGAACCTGATCAGTTGGAAGAGCTCCAAGAAGCGCAAGGAG
ACAGGCCCAAGATCGTGAAGCTCTTCGTTCGATATCGTTCATTGAAAAGTGTTGGAAGAGCTCCAAGAAGCGCAAGGAG
ACAGGCCCAAGATCGTGAAGCTCTTCGTTCGTTGGTGGTGCTGACCGCCCGTTGGAAGAGCTCCAAGAAGCGCAAGGAG
ACAGGCCCAAGATCGTGAAGCTCTTCGTTCGATTTTGCGGAGGCTGCTGTGTTGGAAGAGCTCCAAGAAGCGCAAGGAG
ACAGGCCCAAGATCGTGAAGCTCTTCGTTCGCTCTCGCACGCCATCTGTCGTTGGAAGAGCTCCAAGAAGCGCAAGGAG
ACAGGCCCAAGATCGTGAAGCTCTTCGTTCGGTTGAAATCTCTCGACGAAGTTGGAAGAGCTCCAAGAAGCGCAAGGAG
ACAGGCCCAAGATCGTGAAGCTCTTCGTTCGGAATTGGATGGCCTCGACGGTTGGAAGAGCTCCAAGAAGCGCAAGGAG
ACAGGCCCAAGATCGTGAAGCTCTTCGTTCGGATGGCGTGCGAGAGGTCCGTTGGAAGAGCTCCAAGAAGCGCAAGGAG
ACAGGCCCAAGATCGTGAAGCTCTTCGTTCGGAGATTAAATAGGCCCTGGGTTGGAAGAGCTCCAAGAAGCGCAAGGAG
ACAGGCCCAAGATCGTGAAGCTCTTCGTTCGCGAACGAGCACAGCTCCTGGTTGGAAGAGCTCCAAGAAGCGCAAGGAG
ACAGGCCCAAGATCGTGAAGCTCTTCGTTCGCGTAAAATCAACGAGAACAGTTGGAAGAGCTCCAAGAAGCGCAAGGAG
ACAGGCCCAAGATCGTGAAGCTCTTCGTTCGGCGAGCGATACAATCCCATGTTGGAAGAGCTCCAAGAAGCGCAAGGAG
ACAGGCCCAAGATCGTGAAGCTCTTCGTTCGGCTGAAACTTTGGAGAGCTGTTGGAAGAGCTCCAAGAAGCGCAAGGAG
ACAGGCCCAAGATCGTGAAGCTCTTCGTTCGGTGCTCGTTCGCCAGGGATGTTGGAAGAGCTCCAAGAAGCGCAAGGAG
ACAGGCCCAAGATCGTGAAGCTCTTCGTTCGGCACTGTCAACGACATCTAGTTGGAAGAGCTCCAAGAAGCGCAAGGAG
ACAGGCCCAAGATCGTGAAGCTCTTCGTTCGTGCCAGGGCAAGGCTCTGCGTTGGAAGAGCTCCAAGAAGCGCAAGGAG
ACAGGCCCAAGATCGTGAAGCTCTTCGTTCGGACGTGTGGCAAGTGTGCCGTTGGAAGAGCTCCAAGAAGCGCAAGGAG
ACAGGCCCAAGATCGTGAAGCTCTTCGTTCGTTCCAAAGCCAACTGCGCGGTTGGAAGAGCTCCAAGAAGCGCAAGGAG
ACAGGCCCAAGATCGTGAAGCTCTTCGTTCGCAGCGGCACGTCGATCGCAGTTGGAAGAGCTCCAAGAAGCGCAAGGAG
ACAGGCCCAAGATCGTGAAGCTCTTCGTTCGGTGCCTCAGCCTTCCAATCGTTGGAAGAGCTCCAAGAAGCGCAAGGAG
ACAGGCCCAAGATCGTGAAGCTCTTCGTTCGTCCGTGCTCGCCCAAGACAGTTGGAAGAGCTCCAAGAAGCGCAAGGAG
ACAGGCCCAAGATCGTGAAGCTCTTCGTTCGTGCCGGGCAACGAGATGCGGTTGGAAGAGCTCCAAGAAGCGCAAGGAG
ACAGGCCCAAGATCGTGAAGCTCTTCGTTCGCAGTGCCAGGACTACCAGCGTTGGAAGAGCTCCAAGAAGCGCAAGGAG
ACAGGCCCAAGATCGTGAAGCTCTTCGTTCGTGCCTCAGCCTTCCAATCCGTTGGAAGAGCTCCAAGAAGCGCAAGGAG
ACAGGCCCAAGATCGTGAAGCTCTTCGTTCGCCAATACAAGACTTCTAAAGTTGGAAGAGCTCCAAGAAGCGCAAGGAG
ACAGGCCCAAGATCGTGAAGCTCTTCGTTCGACTACTACAACCACGCCTGGTTGGAAGAGCTCCAAGAAGCGCAAGGAG
ACAGGCCCAAGATCGTGAAGCTCTTCGTTCGCATTTGTATAATGTCGAAGGTTGGAAGAGCTCCAAGAAGCGCAAGGAG
ACAGGCCCAAGATCGTGAAGCTCTTCGTTCGCACCAGGTTAACCAGAACTGTTGGAAGAGCTCCAAGAAGCGCAAGGAG
ACAGGCCCAAGATCGTGAAGCTCTTCGTTCGGAAATGAGTTCTCAATTGCGTTGGAAGAGCTCCAAGAAGCGCAAGGAG
ACAGGCCCAAGATCGTGAAGCTCTTCGTTCGGAATAAAACCCATACTTTGGTTGGAAGAGCTCCAAGAAGCGCAAGGAG
ACAGGCCCAAGATCGTGAAGCTCTTCGTTCGCCCTGCGATCCCTTGCCAAGTTGGAAGAGCTCCAAGAAGCGCAAGGAG
ACAGGCCCAAGATCGTGAAGCTCTTCGTTCGTCAAAGCTGACAACCATAGGTTGGAAGAGCTCCAAGAAGCGCAAGGAG
ACAGGCCCAAGATCGTGAAGCTCTTCGTTCGCTGTCAATGAACCTGCCACGTTGGAAGAGCTCCAAGAAGCGCAAGGAG
ACAGGCCCAAGATCGTGAAGCTCTTCGTTCGTTGAGAGCAACAAGAGCCGGTTGGAAGAGCTCCAAGAAGCGCAAGGAG
ACAGGCCCAAGATCGTGAAGCTCTTCGTTCGGCCACCAAGCTGACCACAGGTTGGAAGAGCTCCAAGAAGCGCAAGGAG
ACAGGCCCAAGATCGTGAAGCTCTTCGTTCGCGCTACTCTCACGATGAACGTTGGAAGAGCTCCAAGAAGCGCAAGGAG
ACAGGCCCAAGATCGTGAAGCTCTTCGTTCGCAAAATGTCCAGCTGCTTTGTTGGAAGAGCTCCAAGAAGCGCAAGGAG
ACAGGCCCAAGATCGTGAAGCTCTTCGTTCGAATTGAGAACAATAAAAGTGTTGGAAGAGCTCCAAGAAGCGCAAGGAG
ACAGGCCCAAGATCGTGAAGCTCTTCGTTCGAATCTACTTGGAGCCCCGTGTTGGAAGAGCTCCAAGAAGCGCAAGGAG
ACAGGCCCAAGATCGTGAAGCTCTTCGTTCGGCCACCAAGTTGACCACAGGTTGGAAGAGCTCCAAGAAGCGCAAGGAG
ACAGGCCCAAGATCGTGAAGCTCTTCGTTCGCGCCACCCTCACGATGAACGTTGGAAGAGCTCCAAGAAGCGCAAGGAG
ACAGGCCCAAGATCGTGAAGCTCTTCGTTCGCCCGTAAATGGTCTTAACTGTTGGAAGAGCTCCAAGAAGCGCAAGGAG
ACAGGCCCAAGATCGTGAAGCTCTTCGTTCGTCGAGAGCAATAAGAGTCGGTTGGAAGAGCTCCAAGAAGCGCAAGGAG
ACAGGCCCAAGATCGTGAAGCTCTTCGTTCGATACGGTTGGAGCCAGCACGTTGGAAGAGCTCCAAGAAGCGCAAGGAG
ACAGGCCCAAGATCGTGAAGCTCTTCGTTCGTACGCCCAGAGATGTATTGGTTGGAAGAGCTCCAAGAAGCGCAAGGAG
ACAGGCCCAAGATCGTGAAGCTCTTCGTTCGTTCGCCAAGCACATTGCACGTTGGAAGAGCTCCAAGAAGCGCAAGGAG
ACAGGCCCAAGATCGTGAAGCTCTTCGTTCGCACGTGTTGCCCAAGACGAGTTGGAAGAGCTCCAAGAAGCGCAAGGAG
ACAGGCCCAAGATCGTGAAGCTCTTCGTTCGTCTGACTTCTTTCCCATCAGTTGGAAGAGCTCCAAGAAGCGCAAGGAG
ACAGGCCCAAGATCGTGAAGCTCTTCGTTCGGACCGGTACTTTCAGCGGAGTTGGAAGAGCTCCAAGAAGCGCAAGGAG
ACAGGCCCAAGATCGTGAAGCTCTTCGTTCGGCAGCGTGTCCAAAGTTGTGTTGGAAGAGCTCCAAGAAGCGCAAGGAG
ACAGGCCCAAGATCGTGAAGCTCTTCGTTCGGCAGCCAGCTGTTGTGTTTGTTGGAAGAGCTCCAAGAAGCGCAAGGAG
ACAGGCCCAAGATCGTGAAGCTCTTCGTTCGGGCGATGGGGTCAGAGAAAGTTGGAAGAGCTCCAAGAAGCGCAAGGAG
ACAGGCCCAAGATCGTGAAGCTCTTCGTTCGATCCAGGTGCTGGCCAAGAGTTGGAAGAGCTCCAAGAAGCGCAAGGAG
ACAGGCCCAAGATCGTGAAGCTCTTCGTTCGCTACACCAATTGACACTGCGTTGGAAGAGCTCCAAGAAGCGCAAGGAG
ACAGGCCCAAGATCGTGAAGCTCTTCGTTCGGCCAGTGAGCCACCCCTGGGTTGGAAGAGCTCCAAGAAGCGCAAGGAG
ACAGGCCCAAGATCGTGAAGCTCTTCGTTCGCCAGTGATGCTTCCCACAAGTTGGAAGAGCTCCAAGAAGCGCAAGGAG
ACAGGCCCAAGATCGTGAAGCTCTTCGTTCGGGCAGCCACAACAATCTAAGTTGGAAGAGCTCCAAGAAGCGCAAGGAG
ACAGGCCCAAGATCGTGAAGCTCTTCGTTCGGGCGCAGGGCTCGATGACCGTTGGAAGAGCTCCAAGAAGCGCAAGGAG
ACAGGCCCAAGATCGTGAAGCTCTTCGTTCGGAGAAGTACCTCACCCAGCGTTGGAAGAGCTCCAAGAAGCGCAAGGAG
ACAGGCCCAAGATCGTGAAGCTCTTCGTTCGTCTCACTTGCTGCAAAAGCGTTGGAAGAGCTCCAAGAAGCGCAAGGAG
ACAGGCCCAAGATCGTGAAGCTCTTCGTTCGTTTCGCCACTTTAACTCCGGTTGGAAGAGCTCCAAGAAGCGCAAGGAG
ACAGGCCCAAGATCGTGAAGCTCTTCGTTCGTTTGTACTCCCAGGATGGCGTTGGAAGAGCTCCAAGAAGCGCAAGGAG
ACAGGCCCAAGATCGTGAAGCTCTTCGTTCGGCGCCCTTGCTGCCGCGCAGTTGGAAGAGCTCCAAGAAGCGCAAGGAG
ACAGGCCCAAGATCGTGAAGCTCTTCGTTCGGAGAAGAAAGACAGATCAAGTTGGAAGAGCTCCAAGAAGCGCAAGGAG
ACAGGCCCAAGATCGTGAAGCTCTTCGTTCGAACGTACTACACTGCCAAAGTTGGAAGAGCTCCAAGAAGCGCAAGGAG
ACAGGCCCAAGATCGTGAAGCTCTTCGTTCGGGATCCCAATAATAAGATCGTTGGAAGAGCTCCAAGAAGCGCAAGGAG
ACAGGCCCAAGATCGTGAAGCTCTTCGTTCGCTGCGCAAGCTGAACTCCTGTTGGAAGAGCTCCAAGAAGCGCAAGGAG
ACAGGCCCAAGATCGTGAAGCTCTTCGTTCGATGATGATTGCTTCGCATCGTTGGAAGAGCTCCAAGAAGCGCAAGGAG
ACAGGCCCAAGATCGTGAAGCTCTTCGTTCGTGAGGACATTGATATCAGTGTTGGAAGAGCTCCAAGAAGCGCAAGGAG
ACAGGCCCAAGATCGTGAAGCTCTTCGTTCGCGCGGAACAGCCGGTGGACGTTGGAAGAGCTCCAAGAAGCGCAAGGAG
ACAGGCCCAAGATCGTGAAGCTCTTCGTTCGCGAACAAACGTACATCGTCGTTGGAAGAGCTCCAAGAAGCGCAAGGAG
ACAGGCCCAAGATCGTGAAGCTCTTCGTTCGTATGAACACCGAGATTCCCGTTGGAAGAGCTCCAAGAAGCGCAAGGAG
ACAGGCCCAAGATCGTGAAGCTCTTCGTTCGGCCATGTCGGTTGATTACTGTTGGAAGAGCTCCAAGAAGCGCAAGGAG
ACAGGCCCAAGATCGTGAAGCTCTTCGTTCGGGGTGCTCCTCGCGGGCCGGTTGGAAGAGCTCCAAGAAGCGCAAGGAG
ACAGGCCCAAGATCGTGAAGCTCTTCGTTCGGCGGATGATGCGCAACGCCGTTGGAAGAGCTCCAAGAAGCGCAAGGAG
ACAGGCCCAAGATCGTGAAGCTCTTCGTTCGGCCCTAAAGAACAATCTGCGTTGGAAGAGCTCCAAGAAGCGCAAGGAG
ACAGGCCCAAGATCGTGAAGCTCTTCGTTCGATTCCCGGGTGAGGGCCAAGTTGGAAGAGCTCCAAGAAGCGCAAGGAG
ACAGGCCCAAGATCGTGAAGCTCTTCGTTCGATCGATGAACTACCTCAGCGTTGGAAGAGCTCCAAGAAGCGCAAGGAG
ACAGGCCCAAGATCGTGAAGCTCTTCGTTCGTCTGGATGATGAGCTGCAGGTTGGAAGAGCTCCAAGAAGCGCAAGGAG
ACAGGCCCAAGATCGTGAAGCTCTTCGTTCGTTAAACATGGCTGAGAACCGTTGGAAGAGCTCCAAGAAGCGCAAGGAG
ACAGGCCCAAGATCGTGAAGCTCTTCGTTCGGTCACCAGCATCACCAACGGTTGGAAGAGCTCCAAGAAGCGCAAGGAG
ACAGGCCCAAGATCGTGAAGCTCTTCGTTCGTTCAAGCACACCAAGCGCTGTTGGAAGAGCTCCAAGAAGCGCAAGGAG
ACAGGCCCAAGATCGTGAAGCTCTTCGTTCGGGGTGACTTCAATCCCCAGGTTGGAAGAGCTCCAAGAAGCGCAAGGAG
ACAGGCCCAAGATCGTGAAGCTCTTCGTTCGATGCAACGCGACTTGCGCTGTTGGAAGAGCTCCAAGAAGCGCAAGGAG
ACAGGCCCAAGATCGTGAAGCTCTTCGTTCGGAGTGGCGCCAAGAAGCGAGTTGGAAGAGCTCCAAGAAGCGCAAGGAG
ACAGGCCCAAGATCGTGAAGCTCTTCGTTCGAACAACTGTGACCGAGCGCGTTGGAAGAGCTCCAAGAAGCGCAAGGAG
ACAGGCCCAAGATCGTGAAGCTCTTCGTTCGACTTCTACGGAAGTGTCTAGTTGGAAGAGCTCCAAGAAGCGCAAGGAG
ACAGGCCCAAGATCGTGAAGCTCTTCGTTCGCGGTGGAAGAACATGCGGGGTTGGAAGAGCTCCAAGAAGCGCAAGGAG
ACAGGCCCAAGATCGTGAAGCTCTTCGTTCGAGGCACAAGTATGTCGCCCGTTGGAAGAGCTCCAAGAAGCGCAAGGAG
ACAGGCCCAAGATCGTGAAGCTCTTCGTTCGAGGTGCTGAGCAGTTCCGAGTTGGAAGAGCTCCAAGAAGCGCAAGGAG
ACAGGCCCAAGATCGTGAAGCTCTTCGTTCGAGGGAGACTGTGATGGTGAGTTGGAAGAGCTCCAAGAAGCGCAAGGAG
ACAGGCCCAAGATCGTGAAGCTCTTCGTTCGAAATAACAAACGATTGTGTGTTGGAAGAGCTCCAAGAAGCGCAAGGAG
ACAGGCCCAAGATCGTGAAGCTCTTCGTTCGAAGGGGTGCAAGCGGAGGAGTTGGAAGAGCTCCAAGAAGCGCAAGGAG
ACAGGCCCAAGATCGTGAAGCTCTTCGTTCGAGCGTGCACCAGCGACGACGTTGGAAGAGCTCCAAGAAGCGCAAGGAG
ACAGGCCCAAGATCGTGAAGCTCTTCGTTCGGCTAAATTTAAGAAGCTGCGTTGGAAGAGCTCCAAGAAGCGCAAGGAG
ACAGGCCCAAGATCGTGAAGCTCTTCGTTCGGGCCGCATACATCACATCCGTTGGAAGAGCTCCAAGAAGCGCAAGGAG
ACAGGCCCAAGATCGTGAAGCTCTTCGTTCGACCGGAAACATCTGCACCAGTTGGAAGAGCTCCAAGAAGCGCAAGGAG
ACAGGCCCAAGATCGTGAAGCTCTTCGTTCGTACGACTACCTGAAGTCCCGTTGGAAGAGCTCCAAGAAGCGCAAGGAG
ACAGGCCCAAGATCGTGAAGCTCTTCGTTCGATGATGTGCACATAGTGCGGTTGGAAGAGCTCCAAGAAGCGCAAGGAG
ACAGGCCCAAGATCGTGAAGCTCTTCGTTCGTGCGCACCTGCAACACCACGTTGGAAGAGCTCCAAGAAGCGCAAGGAG
ACAGGCCCAAGATCGTGAAGCTCTTCGTTCGTGTGGTGGAGAAGACGAAGGTTGGAAGAGCTCCAAGAAGCGCAAGGAG
ACAGGCCCAAGATCGTGAAGCTCTTCGTTCGTACATAATGCCCAAGCCACGTTGGAAGAGCTCCAAGAAGCGCAAGGAG
ACAGGCCCAAGATCGTGAAGCTCTTCGTTCGCACACATCGATCTTTCAAGGTTGGAAGAGCTCCAAGAAGCGCAAGGAG
ACAGGCCCAAGATCGTGAAGCTCTTCGTTCGGCCCATATGGGCGACATTCGTTGGAAGAGCTCCAAGAAGCGCAAGGAG
ACAGGCCCAAGATCGTGAAGCTCTTCGTTCGCTTGGATTCTCCCGGATCCGTTGGAAGAGCTCCAAGAAGCGCAAGGAG
ACAGGCCCAAGATCGTGAAGCTCTTCGTTCGCTTTTCTGTGGTGGGTCAAGTTGGAAGAGCTCCAAGAAGCGCAAGGAG
ACAGGCCCAAGATCGTGAAGCTCTTCGTTCGAGCGAAACCGTTGCCGTATGTTGGAAGAGCTCCAAGAAGCGCAAGGAG
ACAGGCCCAAGATCGTGAAGCTCTTCGTTCGGACCAATCATAGATTTTAGGTTGGAAGAGCTCCAAGAAGCGCAAGGAG
ACAGGCCCAAGATCGTGAAGCTCTTCGTTCGGTAATCAGGGATGTGAATCGTTGGAAGAGCTCCAAGAAGCGCAAGGAG
ACAGGCCCAAGATCGTGAAGCTCTTCGTTCGCGGTGTTCTCATCTTCGGCGTTGGAAGAGCTCCAAGAAGCGCAAGGAG
ACAGGCCCAAGATCGTGAAGCTCTTCGTTCGGGCAAGTACATCCGTCGCGGTTGGAAGAGCTCCAAGAAGCGCAAGGAG
ACAGGCCCAAGATCGTGAAGCTCTTCGTTCGTGACGATGGGCGAGTACAGGTTGGAAGAGCTCCAAGAAGCGCAAGGAG
ACAGGCCCAAGATCGTGAAGCTCTTCGTTCGGACAGCAACAGCAGCCGCCGTTGGAAGAGCTCCAAGAAGCGCAAGGAG
ACAGGCCCAAGATCGTGAAGCTCTTCGTTCGACCGCCCGCACCCGCCAGGGTTGGAAGAGCTCCAAGAAGCGCAAGGAG
ACAGGCCCAAGATCGTGAAGCTCTTCGTTCGAAGTGAAAACGAGGGTGGAGTTGGAAGAGCTCCAAGAAGCGCAAGGAG
ACAGGCCCAAGATCGTGAAGCTCTTCGTTCGCAGCGACTACTATAGATCCGTTGGAAGAGCTCCAAGAAGCGCAAGGAG
ACAGGCCCAAGATCGTGAAGCTCTTCGTTCGGTCTCGATACAGTCGATCCGTTGGAAGAGCTCCAAGAAGCGCAAGGAG
ACAGGCCCAAGATCGTGAAGCTCTTCGTTCGAGCGCAACCGCAGCCATGGGTTGGAAGAGCTCCAAGAAGCGCAAGGAG
ACAGGCCCAAGATCGTGAAGCTCTTCGTTCGGAACTCTCGCTCTCGAAGTGTTGGAAGAGCTCCAAGAAGCGCAAGGAG
ACAGGCCCAAGATCGTGAAGCTCTTCGTTCGTCAAGCTATTTGGTTTCCCGTTGGAAGAGCTCCAAGAAGCGCAAGGAG
ACAGGCCCAAGATCGTGAAGCTCTTCGTTCGGGCGGGATGAATGTGGGGCGTTGGAAGAGCTCCAAGAAGCGCAAGGAG
ACAGGCCCAAGATCGTGAAGCTCTTCGTTCGATAAGAACAACACAGACCCGTTGGAAGAGCTCCAAGAAGCGCAAGGAG
ACAGGCCCAAGATCGTGAAGCTCTTCGTTCGTATTTCGTAGCCTGGTGGGGTTGGAAGAGCTCCAAGAAGCGCAAGGAG
ACAGGCCCAAGATCGTGAAGCTCTTCGTTCGCATCAGTGGCAGGATTGTCGTTGGAAGAGCTCCAAGAAGCGCAAGGAG
ACAGGCCCAAGATCGTGAAGCTCTTCGTTCGCCAACTGAATCTACAGGATGTTGGAAGAGCTCCAAGAAGCGCAAGGAG
ACAGGCCCAAGATCGTGAAGCTCTTCGTTCGCCAAATGAATCTGTTAAAGGTTGGAAGAGCTCCAAGAAGCGCAAGGAG
ACAGGCCCAAGATCGTGAAGCTCTTCGTTCGGAATGGTCTGAATTTACAGGTTGGAAGAGCTCCAAGAAGCGCAAGGAG
ACAGGCCCAAGATCGTGAAGCTCTTCGTTCGCGTATGGAGCTCATGAGCTGTTGGAAGAGCTCCAAGAAGCGCAAGGAG
ACAGGCCCAAGATCGTGAAGCTCTTCGTTCGTCAACAATACTGACTCAATGTTGGAAGAGCTCCAAGAAGCGCAAGGAG
ACAGGCCCAAGATCGTGAAGCTCTTCGTTCGAACGGAAACGGCAGCGAATGTTGGAAGAGCTCCAAGAAGCGCAAGGAG
ACAGGCCCAAGATCGTGAAGCTCTTCGTTCGCAACTCCCGTTCGCGCAGTGTTGGAAGAGCTCCAAGAAGCGCAAGGAG
ACAGGCCCAAGATCGTGAAGCTCTTCGTTCGTATAGAAACGACCGCAGTCGTTGGAAGAGCTCCAAGAAGCGCAAGGAG
ACAGGCCCAAGATCGTGAAGCTCTTCGTTCGTACCGCGACCTGATCAACGGTTGGAAGAGCTCCAAGAAGCGCAAGGAG
ACAGGCCCAAGATCGTGAAGCTCTTCGTTCGAGAACCTTGACCAGCGCCAGTTGGAAGAGCTCCAAGAAGCGCAAGGAG
ACAGGCCCAAGATCGTGAAGCTCTTCGTTCGTGTGAAGTTCTCCTTCAAGGTTGGAAGAGCTCCAAGAAGCGCAAGGAG
ACAGGCCCAAGATCGTGAAGCTCTTCGTTCGATGGCGAACAGTCCCATACGTTGGAAGAGCTCCAAGAAGCGCAAGGAG
ACAGGCCCAAGATCGTGAAGCTCTTCGTTCGTGCCGCCATCGAATCCTCAGTTGGAAGAGCTCCAAGAAGCGCAAGGAG
ACAGGCCCAAGATCGTGAAGCTCTTCGTTCGGTGCTAATCATGAGCGAGAGTTGGAAGAGCTCCAAGAAGCGCAAGGAG
ACAGGCCCAAGATCGTGAAGCTCTTCGTTCGATACCACAGTTCCTGCTGCGTTGGAAGAGCTCCAAGAAGCGCAAGGAG
ACAGGCCCAAGATCGTGAAGCTCTTCGTTCGTTTCGTCAAATCCCTACTTGTTGGAAGAGCTCCAAGAAGCGCAAGGAG
ACAGGCCCAAGATCGTGAAGCTCTTCGTTCGGGTTTTGGACTATTTGGTGGTTGGAAGAGCTCCAAGAAGCGCAAGGAG
ACAGGCCCAAGATCGTGAAGCTCTTCGTTCGGCTGCTGCCATATTGCGCAGTTGGAAGAGCTCCAAGAAGCGCAAGGAG
ACAGGCCCAAGATCGTGAAGCTCTTCGTTCGGGGCGGAGTGATACTGTTCGTTGGAAGAGCTCCAAGAAGCGCAAGGAG
ACAGGCCCAAGATCGTGAAGCTCTTCGTTCGCACTGCATGATTACCCTGGGTTGGAAGAGCTCCAAGAAGCGCAAGGAG
ACAGGCCCAAGATCGTGAAGCTCTTCGTTCGCGTTAAAGTTCTCAAATTCGTTGGAAGAGCTCCAAGAAGCGCAAGGAG
ACAGGCCCAAGATCGTGAAGCTCTTCGTTCGCCTTGTTTGCAGTCAATTGGTTGGAAGAGCTCCAAGAAGCGCAAGGAG
ACAGGCCCAAGATCGTGAAGCTCTTCGTTCGGCACTTATTGCTTGAGTTGGTTGGAAGAGCTCCAAGAAGCGCAAGGAG
ACAGGCCCAAGATCGTGAAGCTCTTCGTTCGTGACAAGAAGATAAAGCTGGTTGGAAGAGCTCCAAGAAGCGCAAGGAG
ACAGGCCCAAGATCGTGAAGCTCTTCGTTCGGATTACTGCTTAAGACTTAGTTGGAAGAGCTCCAAGAAGCGCAAGGAG
ACAGGCCCAAGATCGTGAAGCTCTTCGTTCGCGTTTGATGCGGCCCACTTGTTGGAAGAGCTCCAAGAAGCGCAAGGAG
ACAGGCCCAAGATCGTGAAGCTCTTCGTTCGGTGGTAACCTGCGAGCCCAGTTGGAAGAGCTCCAAGAAGCGCAAGGAG
ACAGGCCCAAGATCGTGAAGCTCTTCGTTCGCAGAGATTTAGCAGCTCCCGTTGGAAGAGCTCCAAGAAGCGCAAGGAG
ACAGGCCCAAGATCGTGAAGCTCTTCGTTCGGGAATGTCCGGTGCCTGTGGTTGGAAGAGCTCCAAGAAGCGCAAGGAG
ACAGGCCCAAGATCGTGAAGCTCTTCGTTCGTACTGCTGCCGCAGTCCTTGTTGGAAGAGCTCCAAGAAGCGCAAGGAG
ACAGGCCCAAGATCGTGAAGCTCTTCGTTCGGCTATTTGCAAAAATTTCGGTTGGAAGAGCTCCAAGAAGCGCAAGGAG
ACAGGCCCAAGATCGTGAAGCTCTTCGTTCGATTCGAATGGCCATTCAGGGTTGGAAGAGCTCCAAGAAGCGCAAGGAG
ACAGGCCCAAGATCGTGAAGCTCTTCGTTCGATTAACTCCCTTTTGCGAAGTTGGAAGAGCTCCAAGAAGCGCAAGGAG
ACAGGCCCAAGATCGTGAAGCTCTTCGTTCGTCAAGCAAAACATGCCCAGGTTGGAAGAGCTCCAAGAAGCGCAAGGAG
ACAGGCCCAAGATCGTGAAGCTCTTCGTTCGAATACGTTAAACAAATTCAGTTGGAAGAGCTCCAAGAAGCGCAAGGAG
ACAGGCCCAAGATCGTGAAGCTCTTCGTTCGACTAATAATTCAGCAGAAAGTTGGAAGAGCTCCAAGAAGCGCAAGGAG
ACAGGCCCAAGATCGTGAAGCTCTTCGTTCGTGCCATCATTATGGGTAAAGTTGGAAGAGCTCCAAGAAGCGCAAGGAG
ACAGGCCCAAGATCGTGAAGCTCTTCGTTCGCCACTCACCTGCTTGTATGGTTGGAAGAGCTCCAAGAAGCGCAAGGAG
ACAGGCCCAAGATCGTGAAGCTCTTCGTTCGATCTTCACCGCCAAGATCCGTTGGAAGAGCTCCAAGAAGCGCAAGGAG
ACAGGCCCAAGATCGTGAAGCTCTTCGTTCGTTCGCCGCACCCGCCCCGAGTTGGAAGAGCTCCAAGAAGCGCAAGGAG
ACAGGCCCAAGATCGTGAAGCTCTTCGTTCGGGCAAAAGAGATCGAAAAAGTTGGAAGAGCTCCAAGAAGCGCAAGGAG
ACAGGCCCAAGATCGTGAAGCTCTTCGTTCGAACGATGCGAGCGCCAAGAGTTGGAAGAGCTCCAAGAAGCGCAAGGAG
ACAGGCCCAAGATCGTGAAGCTCTTCGTTCGAGCATCCCGAGTCATAGTAGTTGGAAGAGCTCCAAGAAGCGCAAGGAG
ACAGGCCCAAGATCGTGAAGCTCTTCGTTCGATCCACCGCGCCAAGTGTCGTTGGAAGAGCTCCAAGAAGCGCAAGGAG
ACAGGCCCAAGATCGTGAAGCTCTTCGTTCGCCATTCCTTCCTCCCAACGGTTGGAAGAGCTCCAAGAAGCGCAAGGAG
ACAGGCCCAAGATCGTGAAGCTCTTCGTTCGCTGTTGTTAACATGCTCACGTTGGAAGAGCTCCAAGAAGCGCAAGGAG
ACAGGCCCAAGATCGTGAAGCTCTTCGTTCGAAGCCGCCCCTGAATATTTGTTGGAAGAGCTCCAAGAAGCGCAAGGAG
ACAGGCCCAAGATCGTGAAGCTCTTCGTTCGCAGGGAAAACACAATCAGAGTTGGAAGAGCTCCAAGAAGCGCAAGGAG
ACAGGCCCAAGATCGTGAAGCTCTTCGTTCGCGAATTCGCTTGGCATTACGTTGGAAGAGCTCCAAGAAGCGCAAGGAG
ACAGGCCCAAGATCGTGAAGCTCTTCGTTCGTTTAGATCGTATTTGGACAGTTGGAAGAGCTCCAAGAAGCGCAAGGAG
ACAGGCCCAAGATCGTGAAGCTCTTCGTTCGTGCGTTACGTATCCGCCACGTTGGAAGAGCTCCAAGAAGCGCAAGGAG
ACAGGCCCAAGATCGTGAAGCTCTTCGTTCGGAATATGTACAACCATCAGGTTGGAAGAGCTCCAAGAAGCGCAAGGAG
ACAGGCCCAAGATCGTGAAGCTCTTCGTTCGGGAAGAGCAACCAAAGTATGTTGGAAGAGCTCCAAGAAGCGCAAGGAG
ACAGGCCCAAGATCGTGAAGCTCTTCGTTCGGGCGAGGTGGACATTTCCAGTTGGAAGAGCTCCAAGAAGCGCAAGGAG
ACAGGCCCAAGATCGTGAAGCTCTTCGTTCGATCAATGAAGAGATGGCCGGTTGGAAGAGCTCCAAGAAGCGCAAGGAG
ACAGGCCCAAGATCGTGAAGCTCTTCGTTCGGAACCCACTTACCGAAGCCGTTGGAAGAGCTCCAAGAAGCGCAAGGAG
ACAGGCCCAAGATCGTGAAGCTCTTCGTTCGGGTGTTCTTTAGGGTGTAGGTTGGAAGAGCTCCAAGAAGCGCAAGGAG
ACAGGCCCAAGATCGTGAAGCTCTTCGTTCGCCGTGACGGTTATTCAGCTGTTGGAAGAGCTCCAAGAAGCGCAAGGAG
ACAGGCCCAAGATCGTGAAGCTCTTCGTTCGATCCAGAGCATCAACTTTCGTTGGAAGAGCTCCAAGAAGCGCAAGGAG
ACAGGCCCAAGATCGTGAAGCTCTTCGTTCGAAGTAGAGGATGTGTGCCTGTTGGAAGAGCTCCAAGAAGCGCAAGGAG
ACAGGCCCAAGATCGTGAAGCTCTTCGTTCGCATCCCTTCGATACCGTGAGTTGGAAGAGCTCCAAGAAGCGCAAGGAG
ACAGGCCCAAGATCGTGAAGCTCTTCGTTCGCTCGCAATCCCAAGTACAAGTTGGAAGAGCTCCAAGAAGCGCAAGGAG
ACAGGCCCAAGATCGTGAAGCTCTTCGTTCGTGCAAAGAGACAAATTCATGTTGGAAGAGCTCCAAGAAGCGCAAGGAG
ACAGGCCCAAGATCGTGAAGCTCTTCGTTCGCGTGGTATCAGCAGTCCCAGTTGGAAGAGCTCCAAGAAGCGCAAGGAG
ACAGGCCCAAGATCGTGAAGCTCTTCGTTCGTGGTGAACGCCATCGTTTTGTTGGAAGAGCTCCAAGAAGCGCAAGGAG
ACAGGCCCAAGATCGTGAAGCTCTTCGTTCGACCGACGATGAGATCAAAAGTTGGAAGAGCTCCAAGAAGCGCAAGGAG
ACAGGCCCAAGATCGTGAAGCTCTTCGTTCGCTGGCCCTGCGTTATCATCGTTGGAAGAGCTCCAAGAAGCGCAAGGAG
ACAGGCCCAAGATCGTGAAGCTCTTCGTTCGAACAAAGCCGCCAACGCCGGTTGGAAGAGCTCCAAGAAGCGCAAGGAG
ACAGGCCCAAGATCGTGAAGCTCTTCGTTCGAAGTTCAAGGAGGTCGCCGGTTGGAAGAGCTCCAAGAAGCGCAAGGAG
ACAGGCCCAAGATCGTGAAGCTCTTCGTTCGTCTTTCGGACAAGAGCAAGGTTGGAAGAGCTCCAAGAAGCGCAAGGAG
ACAGGCCCAAGATCGTGAAGCTCTTCGTTCGGGTGCGGTGGTCCGTGGGGGTTGGAAGAGCTCCAAGAAGCGCAAGGAG
ACAGGCCCAAGATCGTGAAGCTCTTCGTTCGTTTACCACGAACCTCCTCAGTTGGAAGAGCTCCAAGAAGCGCAAGGAG
ACAGGCCCAAGATCGTGAAGCTCTTCGTTCGACAATCCTCCGCCGCCGCAGTTGGAAGAGCTCCAAGAAGCGCAAGGAG
ACAGGCCCAAGATCGTGAAGCTCTTCGTTCGCCATATGGTCCAGGATACGGTTGGAAGAGCTCCAAGAAGCGCAAGGAG
ACAGGCCCAAGATCGTGAAGCTCTTCGTTCGTGTGGTGGTGGTGCGGTGGGTTGGAAGAGCTCCAAGAAGCGCAAGGAG
ACAGGCCCAAGATCGTGAAGCTCTTCGTTCGTAGGACATCGGAGTCATCGGTTGGAAGAGCTCCAAGAAGCGCAAGGAG
ACAGGCCCAAGATCGTGAAGCTCTTCGTTCGTAGGTATATTCCCTTATGGGTTGGAAGAGCTCCAAGAAGCGCAAGGAG
ACAGGCCCAAGATCGTGAAGCTCTTCGTTCGGAGTACTTGTGCGGTGAGTGTTGGAAGAGCTCCAAGAAGCGCAAGGAG
ACAGGCCCAAGATCGTGAAGCTCTTCGTTCGTCAAGGAGAAGGATTACTTGTTGGAAGAGCTCCAAGAAGCGCAAGGAG
ACAGGCCCAAGATCGTGAAGCTCTTCGTTCGTGTTGACTCCTCCAAACAGGTTGGAAGAGCTCCAAGAAGCGCAAGGAG
ACAGGCCCAAGATCGTGAAGCTCTTCGTTCGCAATCCCAGCTAAGAACGCGTTGGAAGAGCTCCAAGAAGCGCAAGGAG
ACAGGCCCAAGATCGTGAAGCTCTTCGTTCGTAGCTTCCCAAGATGACAAGTTGGAAGAGCTCCAAGAAGCGCAAGGAG
ACAGGCCCAAGATCGTGAAGCTCTTCGTTCGACAGCGTCGCCAGTATCCCGTTGGAAGAGCTCCAAGAAGCGCAAGGAG
ACAGGCCCAAGATCGTGAAGCTCTTCGTTCGACCCGATAGTCAAATTACCGTTGGAAGAGCTCCAAGAAGCGCAAGGAG
ACAGGCCCAAGATCGTGAAGCTCTTCGTTCGCTAGTCCGTACACCATGCCGTTGGAAGAGCTCCAAGAAGCGCAAGGAG
ACAGGCCCAAGATCGTGAAGCTCTTCGTTCGTTGACCAGAATCCCTCAGAGTTGGAAGAGCTCCAAGAAGCGCAAGGAG
ACAGGCCCAAGATCGTGAAGCTCTTCGTTCGAAATCACTTCTTTCTGCACGTTGGAAGAGCTCCAAGAAGCGCAAGGAG
ACAGGCCCAAGATCGTGAAGCTCTTCGTTCGGCGCCGCATTTTGGGACAGGTTGGAAGAGCTCCAAGAAGCGCAAGGAG
ACAGGCCCAAGATCGTGAAGCTCTTCGTTCGGGCGAATTCGTGGACTTTTGTTGGAAGAGCTCCAAGAAGCGCAAGGAG
ACAGGCCCAAGATCGTGAAGCTCTTCGTTCGGATTCTGGTCAAACCAGCCGTTGGAAGAGCTCCAAGAAGCGCAAGGAG
ACAGGCCCAAGATCGTGAAGCTCTTCGTTCGAACATCAACCTGATTCCCAGTTGGAAGAGCTCCAAGAAGCGCAAGGAG
ACAGGCCCAAGATCGTGAAGCTCTTCGTTCGGCAAACTGGCCGCGGTGAGGTTGGAAGAGCTCCAAGAAGCGCAAGGAG
ACAGGCCCAAGATCGTGAAGCTCTTCGTTCGATATTCTCACGTCTGCTGAGTTGGAAGAGCTCCAAGAAGCGCAAGGAG
ACAGGCCCAAGATCGTGAAGCTCTTCGTTCGGACGACATCAGTTCGACTGGTTGGAAGAGCTCCAAGAAGCGCAAGGAG
ACAGGCCCAAGATCGTGAAGCTCTTCGTTCGCAACTGCTGTTCCTGCAATGTTGGAAGAGCTCCAAGAAGCGCAAGGAG
ACAGGCCCAAGATCGTGAAGCTCTTCGTTCGAGACGCAATAGATGAGCAAGTTGGAAGAGCTCCAAGAAGCGCAAGGAG
ACAGGCCCAAGATCGTGAAGCTCTTCGTTCGGCCACAACTGTCCATCCAGGTTGGAAGAGCTCCAAGAAGCGCAAGGAG
ACAGGCCCAAGATCGTGAAGCTCTTCGTTCGAGCATGAAGTTATTCACCAGTTGGAAGAGCTCCAAGAAGCGCAAGGAG
ACAGGCCCAAGATCGTGAAGCTCTTCGTTCGTCGTGGCGCCAACGCCGAAGTTGGAAGAGCTCCAAGAAGCGCAAGGAG
ACAGGCCCAAGATCGTGAAGCTCTTCGTTCGGTTCGTGAACTCAAAGAGAGTTGGAAGAGCTCCAAGAAGCGCAAGGAG
ACAGGCCCAAGATCGTGAAGCTCTTCGTTCGTCGTATCGTCAAGAGTGTGGTTGGAAGAGCTCCAAGAAGCGCAAGGAG
ACAGGCCCAAGATCGTGAAGCTCTTCGTTCGCATTTTACGATGCAGATAAGTTGGAAGAGCTCCAAGAAGCGCAAGGAG
ACAGGCCCAAGATCGTGAAGCTCTTCGTTCGATCCATCTGATGGCTGCGAGTTGGAAGAGCTCCAAGAAGCGCAAGGAG
ACAGGCCCAAGATCGTGAAGCTCTTCGTTCGCGATGTTGTGGTCGGTGCTGTTGGAAGAGCTCCAAGAAGCGCAAGGAG
ACAGGCCCAAGATCGTGAAGCTCTTCGTTCGAGATCCGAGAGTTGTCTGCGTTGGAAGAGCTCCAAGAAGCGCAAGGAG
ACAGGCCCAAGATCGTGAAGCTCTTCGTTCGTTTGGCGTCTCGGTTGTGGGTTGGAAGAGCTCCAAGAAGCGCAAGGAG
ACAGGCCCAAGATCGTGAAGCTCTTCGTTCGTATATCGACACCAATTTGCGTTGGAAGAGCTCCAAGAAGCGCAAGGAG
ACAGGCCCAAGATCGTGAAGCTCTTCGTTCGCTCCGAAAAACTGCAGGATGTTGGAAGAGCTCCAAGAAGCGCAAGGAG
ACAGGCCCAAGATCGTGAAGCTCTTCGTTCGACTGGGAGGATCTGACCAAGTTGGAAGAGCTCCAAGAAGCGCAAGGAG
ACAGGCCCAAGATCGTGAAGCTCTTCGTTCGGTGTTCAAAACAATCAATCGTTGGAAGAGCTCCAAGAAGCGCAAGGAG
ACAGGCCCAAGATCGTGAAGCTCTTCGTTCGCTGTACGTTATTCAGATTAGTTGGAAGAGCTCCAAGAAGCGCAAGGAG
ACAGGCCCAAGATCGTGAAGCTCTTCGTTCGCGACGGAGTGCCCCTCCTGGTTGGAAGAGCTCCAAGAAGCGCAAGGAG
ACAGGCCCAAGATCGTGAAGCTCTTCGTTCGTTCACCACCGCCTGCGATCGTTGGAAGAGCTCCAAGAAGCGCAAGGAG
ACAGGCCCAAGATCGTGAAGCTCTTCGTTCGTCCATGTACTCCAATTACCGTTGGAAGAGCTCCAAGAAGCGCAAGGAG
ACAGGCCCAAGATCGTGAAGCTCTTCGTTCGCCGCTCATCCTGACCTTTGGTTGGAAGAGCTCCAAGAAGCGCAAGGAG
ACAGGCCCAAGATCGTGAAGCTCTTCGTTCGTGCGATTTTTATCAAGCAAGTTGGAAGAGCTCCAAGAAGCGCAAGGAG
ACAGGCCCAAGATCGTGAAGCTCTTCGTTCGCCACCGGAAACTCCGACTTGTTGGAAGAGCTCCAAGAAGCGCAAGGAG
ACAGGCCCAAGATCGTGAAGCTCTTCGTTCGTAGCGTCAGCAAAAAACTCGTTGGAAGAGCTCCAAGAAGCGCAAGGAG
ACAGGCCCAAGATCGTGAAGCTCTTCGTTCGCCATTAAAATTTGAATCCGGTTGGAAGAGCTCCAAGAAGCGCAAGGAG
ACAGGCCCAAGATCGTGAAGCTCTTCGTTCGCAAATCCGCTTCATATAAAGTTGGAAGAGCTCCAAGAAGCGCAAGGAG
ACAGGCCCAAGATCGTGAAGCTCTTCGTTCGAAAGAGGCAACAGCGCCCGGTTGGAAGAGCTCCAAGAAGCGCAAGGAG
ACAGGCCCAAGATCGTGAAGCTCTTCGTTCGGAAAAAGCATCTGCCAGTAGTTGGAAGAGCTCCAAGAAGCGCAAGGAG
ACAGGCCCAAGATCGTGAAGCTCTTCGTTCGGAAACCACCACTGCTCAAAGTTGGAAGAGCTCCAAGAAGCGCAAGGAG
ACAGGCCCAAGATCGTGAAGCTCTTCGTTCGTGGGGCTACGACCTTTATCGTTGGAAGAGCTCCAAGAAGCGCAAGGAG
ACAGGCCCAAGATCGTGAAGCTCTTCGTTCGCGAAACCTTCAAGCCCAAAGTTGGAAGAGCTCCAAGAAGCGCAAGGAG
ACAGGCCCAAGATCGTGAAGCTCTTCGTTCGTCGAGTGCATAACCAGTTTGTTGGAAGAGCTCCAAGAAGCGCAAGGAG
ACAGGCCCAAGATCGTGAAGCTCTTCGTTCGAGGCGGCCAACACGAGGGCGTTGGAAGAGCTCCAAGAAGCGCAAGGAG
ACAGGCCCAAGATCGTGAAGCTCTTCGTTCGTACCACGCCCAGAAATACGGTTGGAAGAGCTCCAAGAAGCGCAAGGAG
ACAGGCCCAAGATCGTGAAGCTCTTCGTTCGTTGGCACAATTGCTCGTAGGTTGGAAGAGCTCCAAGAAGCGCAAGGAG
ACAGGCCCAAGATCGTGAAGCTCTTCGTTCGTTGGCCGCCTCACCAAAACGTTGGAAGAGCTCCAAGAAGCGCAAGGAG
ACAGGCCCAAGATCGTGAAGCTCTTCGTTCGTTTAACACCTCCAAAAAGCGTTGGAAGAGCTCCAAGAAGCGCAAGGAG
ACAGGCCCAAGATCGTGAAGCTCTTCGTTCGAACGCAGCGATCCTAATTCGTTGGAAGAGCTCCAAGAAGCGCAAGGAG
ACAGGCCCAAGATCGTGAAGCTCTTCGTTCGCGCTGAGCTGGTTTTATCTGTTGGAAGAGCTCCAAGAAGCGCAAGGAG
ACAGGCCCAAGATCGTGAAGCTCTTCGTTCGGTGTTAAAGCGATCATTGTGTTGGAAGAGCTCCAAGAAGCGCAAGGAG
ACAGGCCCAAGATCGTGAAGCTCTTCGTTCGAAAGCCGGAATTGCTGAGTGTTGGAAGAGCTCCAAGAAGCGCAAGGAG
ACAGGCCCAAGATCGTGAAGCTCTTCGTTCGAGTCCAGTTGCCGTACTCCGTTGGAAGAGCTCCAAGAAGCGCAAGGAG
ACAGGCCCAAGATCGTGAAGCTCTTCGTTCGGGCACCCTAGCTCCCATTGGTTGGAAGAGCTCCAAGAAGCGCAAGGAG
ACAGGCCCAAGATCGTGAAGCTCTTCGTTCGGCGAAGACCAAAATGCCCGGTTGGAAGAGCTCCAAGAAGCGCAAGGAG
ACAGGCCCAAGATCGTGAAGCTCTTCGTTCGGTTTTTCTCGCTGTGATCTGTTGGAAGAGCTCCAAGAAGCGCAAGGAG
ACAGGCCCAAGATCGTGAAGCTCTTCGTTCGAAAAACAAGTAAATATCGAGTTGGAAGAGCTCCAAGAAGCGCAAGGAG
ACAGGCCCAAGATCGTGAAGCTCTTCGTTCGGACTACGTGAAGGCCCTCGGTTGGAAGAGCTCCAAGAAGCGCAAGGAG
ACAGGCCCAAGATCGTGAAGCTCTTCGTTCGATTAACCCCGAAACCGATCGTTGGAAGAGCTCCAAGAAGCGCAAGGAG
ACAGGCCCAAGATCGTGAAGCTCTTCGTTCGCCCTGTTGCTGGATTACGAGTTGGAAGAGCTCCAAGAAGCGCAAGGAG
ACAGGCCCAAGATCGTGAAGCTCTTCGTTCGGAGCTGTCCGTCATGCCCAGTTGGAAGAGCTCCAAGAAGCGCAAGGAG
ACAGGCCCAAGATCGTGAAGCTCTTCGTTCGGAGATCAACATCAAGAAACGTTGGAAGAGCTCCAAGAAGCGCAAGGAG
ACAGGCCCAAGATCGTGAAGCTCTTCGTTCGATGAACAGATCGTGTCCACGTTGGAAGAGCTCCAAGAAGCGCAAGGAG
ACAGGCCCAAGATCGTGAAGCTCTTCGTTCGCCGGAACGTTTTGTGCCCGGTTGGAAGAGCTCCAAGAAGCGCAAGGAG
ACAGGCCCAAGATCGTGAAGCTCTTCGTTCGTACTTCAAGAATATGCCACGTTGGAAGAGCTCCAAGAAGCGCAAGGAG
ACAGGCCCAAGATCGTGAAGCTCTTCGTTCGTCGCCCGAAATCAAAAGCCGTTGGAAGAGCTCCAAGAAGCGCAAGGAG
ACAGGCCCAAGATCGTGAAGCTCTTCGTTCGTTGATGCCATGCGTCTAAGGTTGGAAGAGCTCCAAGAAGCGCAAGGAG
ACAGGCCCAAGATCGTGAAGCTCTTCGTTCGCGCTTGGTGGTGCGCAGCTGTTGGAAGAGCTCCAAGAAGCGCAAGGAG
ACAGGCCCAAGATCGTGAAGCTCTTCGTTCGCTTTATCAGTCATCTATTGGTTGGAAGAGCTCCAAGAAGCGCAAGGAG
ACAGGCCCAAGATCGTGAAGCTCTTCGTTCGAAAGCGTGCAGCCGCTAATGTTGGAAGAGCTCCAAGAAGCGCAAGGAG
ACAGGCCCAAGATCGTGAAGCTCTTCGTTCGGACTTTTTGGAGCAACAACGTTGGAAGAGCTCCAAGAAGCGCAAGGAG
ACAGGCCCAAGATCGTGAAGCTCTTCGTTCGTTTATGTTTCCACTATCGAGTTGGAAGAGCTCCAAGAAGCGCAAGGAG
ACAGGCCCAAGATCGTGAAGCTCTTCGTTCGTTGCTGTGCGAGATTGAGAGTTGGAAGAGCTCCAAGAAGCGCAAGGAG
ACAGGCCCAAGATCGTGAAGCTCTTCGTTCGATGGGCTTTGAGACGCCCGGTTGGAAGAGCTCCAAGAAGCGCAAGGAG
ACAGGCCCAAGATCGTGAAGCTCTTCGTTCGCTGGCTAAGATTCTCATCCGTTGGAAGAGCTCCAAGAAGCGCAAGGAG
ACAGGCCCAAGATCGTGAAGCTCTTCGTTCGGCACCAAGGACGTTCCCGTGTTGGAAGAGCTCCAAGAAGCGCAAGGAG
ACAGGCCCAAGATCGTGAAGCTCTTCGTTCGCTGCTGTGCATTATCGTGCGTTGGAAGAGCTCCAAGAAGCGCAAGGAG
ACAGGCCCAAGATCGTGAAGCTCTTCGTTCGCGCCTACTGCATGACAGTCGTTGGAAGAGCTCCAAGAAGCGCAAGGAG
ACAGGCCCAAGATCGTGAAGCTCTTCGTTCGGATGAACATCTCGCGGAAGGTTGGAAGAGCTCCAAGAAGCGCAAGGAG
ACAGGCCCAAGATCGTGAAGCTCTTCGTTCGGGCAACGATCTGTGCAAGAGTTGGAAGAGCTCCAAGAAGCGCAAGGAG
ACAGGCCCAAGATCGTGAAGCTCTTCGTTCGATGGCCGCATTGATGGCTAGTTGGAAGAGCTCCAAGAAGCGCAAGGAG
ACAGGCCCAAGATCGTGAAGCTCTTCGTTCGCGGACTGTCATGCAGTAGGGTTGGAAGAGCTCCAAGAAGCGCAAGGAG
ACAGGCCCAAGATCGTGAAGCTCTTCGTTCGTCTTGGCCAGCTGCAAGTCGTTGGAAGAGCTCCAAGAAGCGCAAGGAG
ACAGGCCCAAGATCGTGAAGCTCTTCGTTCGTGCGCACGTTCGCGTGAAGGTTGGAAGAGCTCCAAGAAGCGCAAGGAG
ACAGGCCCAAGATCGTGAAGCTCTTCGTTCGGTGGGTGGCAAGCAGTCGAGTTGGAAGAGCTCCAAGAAGCGCAAGGAG
ACAGGCCCAAGATCGTGAAGCTCTTCGTTCGTTTGATCGCGATGCGCGAGGTTGGAAGAGCTCCAAGAAGCGCAAGGAG
ACAGGCCCAAGATCGTGAAGCTCTTCGTTCGGGATTCCGGAATCCCAGCAGTTGGAAGAGCTCCAAGAAGCGCAAGGAG
ACAGGCCCAAGATCGTGAAGCTCTTCGTTCGTTGGCTGCGCATGCTCCGGGTTGGAAGAGCTCCAAGAAGCGCAAGGAG
ACAGGCCCAAGATCGTGAAGCTCTTCGTTCGGGGCAGCACCTTTGGCCAAGTTGGAAGAGCTCCAAGAAGCGCAAGGAG
ACAGGCCCAAGATCGTGAAGCTCTTCGTTCGGACATCTTTCGACGTCTACGTTGGAAGAGCTCCAAGAAGCGCAAGGAG
ACAGGCCCAAGATCGTGAAGCTCTTCGTTCGAAATCTCACAGAAGTTCAGGTTGGAAGAGCTCCAAGAAGCGCAAGGAG
ACAGGCCCAAGATCGTGAAGCTCTTCGTTCGGAGCGGGATGAATCTGTTCGTTGGAAGAGCTCCAAGAAGCGCAAGGAG
ACAGGCCCAAGATCGTGAAGCTCTTCGTTCGTGGACATGCAGCAACAGCGGTTGGAAGAGCTCCAAGAAGCGCAAGGAG
ACAGGCCCAAGATCGTGAAGCTCTTCGTTCGAAGAGAATCCAGAAGGAGCGTTGGAAGAGCTCCAAGAAGCGCAAGGAG
ACAGGCCCAAGATCGTGAAGCTCTTCGTTCGCGCCGCAATACTGCAGTGCGTTGGAAGAGCTCCAAGAAGCGCAAGGAG
ACAGGCCCAAGATCGTGAAGCTCTTCGTTCGGGAGGACAACCTGTACGAGGTTGGAAGAGCTCCAAGAAGCGCAAGGAG
ACAGGCCCAAGATCGTGAAGCTCTTCGTTCGTCGACGATCATCGGACCCGGTTGGAAGAGCTCCAAGAAGCGCAAGGAG
ACAGGCCCAAGATCGTGAAGCTCTTCGTTCGCTGTCGGCGCCCGAGGAAGGTTGGAAGAGCTCCAAGAAGCGCAAGGAG
ACAGGCCCAAGATCGTGAAGCTCTTCGTTCGTCCTCGGACATTTCGGTCAGTTGGAAGAGCTCCAAGAAGCGCAAGGAG
ACAGGCCCAAGATCGTGAAGCTCTTCGTTCGCCAAATCCTCCTCTTCCTCGTTGGAAGAGCTCCAAGAAGCGCAAGGAG
ACAGGCCCAAGATCGTGAAGCTCTTCGTTCGTAGGCGGTCGAAATGCTGCGTTGGAAGAGCTCCAAGAAGCGCAAGGAG
ACAGGCCCAAGATCGTGAAGCTCTTCGTTCGGTTGGGCCATCCTGCCCAAGTTGGAAGAGCTCCAAGAAGCGCAAGGAG
ACAGGCCCAAGATCGTGAAGCTCTTCGTTCGACACATTTTATGGCCAAAAGTTGGAAGAGCTCCAAGAAGCGCAAGGAG
ACAGGCCCAAGATCGTGAAGCTCTTCGTTCGGCGTCAAAAGTTCATCATGGTTGGAAGAGCTCCAAGAAGCGCAAGGAG
ACAGGCCCAAGATCGTGAAGCTCTTCGTTCGGCGGGACCGCGAGCGGAAAGTTGGAAGAGCTCCAAGAAGCGCAAGGAG
ACAGGCCCAAGATCGTGAAGCTCTTCGTTCGGCGCATGAATCCCGAGTACGTTGGAAGAGCTCCAAGAAGCGCAAGGAG
ACAGGCCCAAGATCGTGAAGCTCTTCGTTCGGATGGAACGAGAGCGGGATGTTGGAAGAGCTCCAAGAAGCGCAAGGAG
ACAGGCCCAAGATCGTGAAGCTCTTCGTTCGCGAGATAGCAAATATGAAAGTTGGAAGAGCTCCAAGAAGCGCAAGGAG
ACAGGCCCAAGATCGTGAAGCTCTTCGTTCGAATTTTCGCCCAGTCATCAGTTGGAAGAGCTCCAAGAAGCGCAAGGAG
ACAGGCCCAAGATCGTGAAGCTCTTCGTTCGACAAAACGAGATTAAGCTTGTTGGAAGAGCTCCAAGAAGCGCAAGGAG
ACAGGCCCAAGATCGTGAAGCTCTTCGTTCGATTGAAAAAGTTAAAGAAAGTTGGAAGAGCTCCAAGAAGCGCAAGGAG
ACAGGCCCAAGATCGTGAAGCTCTTCGTTCGCGAGACAACTTTTGATGTCGTTGGAAGAGCTCCAAGAAGCGCAAGGAG
ACAGGCCCAAGATCGTGAAGCTCTTCGTTCGTGCTGTGACCCCGATTGCTGTTGGAAGAGCTCCAAGAAGCGCAAGGAG
ACAGGCCCAAGATCGTGAAGCTCTTCGTTCGGAGGGCCACTGCACGGTTCGTTGGAAGAGCTCCAAGAAGCGCAAGGAG
ACAGGCCCAAGATCGTGAAGCTCTTCGTTCGCCCGCCCCACAATCCAACAGTTGGAAGAGCTCCAAGAAGCGCAAGGAG
ACAGGCCCAAGATCGTGAAGCTCTTCGTTCGCCAAAAAGAACCGAAGCTCGTTGGAAGAGCTCCAAGAAGCGCAAGGAG
ACAGGCCCAAGATCGTGAAGCTCTTCGTTCGAGCCCGGATTAAATATGCAGTTGGAAGAGCTCCAAGAAGCGCAAGGAG
ACAGGCCCAAGATCGTGAAGCTCTTCGTTCGGCACGCCGTTGGGCCAGCAGTTGGAAGAGCTCCAAGAAGCGCAAGGAG
ACAGGCCCAAGATCGTGAAGCTCTTCGTTCGATTCAGAACGAGAAGCTGCGTTGGAAGAGCTCCAAGAAGCGCAAGGAG
ACAGGCCCAAGATCGTGAAGCTCTTCGTTCGTATTTGGAGTCTCTACGCCGTTGGAAGAGCTCCAAGAAGCGCAAGGAG
ACAGGCCCAAGATCGTGAAGCTCTTCGTTCGCCGTGCGAGTCAACGCCGCGTTGGAAGAGCTCCAAGAAGCGCAAGGAG
ACAGGCCCAAGATCGTGAAGCTCTTCGTTCGTACGCCCGTCTCGCCCAGCGTTGGAAGAGCTCCAAGAAGCGCAAGGAG
ACAGGCCCAAGATCGTGAAGCTCTTCGTTCGGATAAGAATCTTGAAAAAGGTTGGAAGAGCTCCAAGAAGCGCAAGGAG
ACAGGCCCAAGATCGTGAAGCTCTTCGTTCGATGCAACTTAGTCCCAGCCGTTGGAAGAGCTCCAAGAAGCGCAAGGAG
ACAGGCCCAAGATCGTGAAGCTCTTCGTTCGTGCCGCGAGAAGTCAATTGGTTGGAAGAGCTCCAAGAAGCGCAAGGAG
ACAGGCCCAAGATCGTGAAGCTCTTCGTTCGAAAATCCAATATCTTAGTTGTTGGAAGAGCTCCAAGAAGCGCAAGGAG
ACAGGCCCAAGATCGTGAAGCTCTTCGTTCGGATAAATATTTAGATAATCGTTGGAAGAGCTCCAAGAAGCGCAAGGAG
ACAGGCCCAAGATCGTGAAGCTCTTCGTTCGCAGCATCCACAACGTCAACGTTGGAAGAGCTCCAAGAAGCGCAAGGAG
ACAGGCCCAAGATCGTGAAGCTCTTCGTTCGAAGAATGCCAAGCTGATTGGTTGGAAGAGCTCCAAGAAGCGCAAGGAG
ACAGGCCCAAGATCGTGAAGCTCTTCGTTCGATCCTGCAACGCGTTAACCGTTGGAAGAGCTCCAAGAAGCGCAAGGAG
ACAGGCCCAAGATCGTGAAGCTCTTCGTTCGAAAGTGGCAGCAGGTCTACGTTGGAAGAGCTCCAAGAAGCGCAAGGAG
ACAGGCCCAAGATCGTGAAGCTCTTCGTTCGTTCCCGTCCTCGAGTTGTAGTTGGAAGAGCTCCAAGAAGCGCAAGGAG
ACAGGCCCAAGATCGTGAAGCTCTTCGTTCGACAGCTCTACAAGCAAAACGTTGGAAGAGCTCCAAGAAGCGCAAGGAG
ACAGGCCCAAGATCGTGAAGCTCTTCGTTCGTACTGCCTTGATAACTTTGGTTGGAAGAGCTCCAAGAAGCGCAAGGAG
ACAGGCCCAAGATCGTGAAGCTCTTCGTTCGGAAAAAACAGCCCCATATGGTTGGAAGAGCTCCAAGAAGCGCAAGGAG
ACAGGCCCAAGATCGTGAAGCTCTTCGTTCGCAAAACAAGCCAGAGATGAGTTGGAAGAGCTCCAAGAAGCGCAAGGAG
ACAGGCCCAAGATCGTGAAGCTCTTCGTTCGGTAGAGCTGTTGGAACTCCGTTGGAAGAGCTCCAAGAAGCGCAAGGAG
ACAGGCCCAAGATCGTGAAGCTCTTCGTTCGCAAAATCTCTATACGCCATGTTGGAAGAGCTCCAAGAAGCGCAAGGAG
ACAGGCCCAAGATCGTGAAGCTCTTCGTTCGGGAAAGTCGGCGACCAACAGTTGGAAGAGCTCCAAGAAGCGCAAGGAG
ACAGGCCCAAGATCGTGAAGCTCTTCGTTCGGCTAATACGAATTTAGAATGTTGGAAGAGCTCCAAGAAGCGCAAGGAG
ACAGGCCCAAGATCGTGAAGCTCTTCGTTCGTTTCTGTTATAATTCGTTGGTTGGAAGAGCTCCAAGAAGCGCAAGGAG
ACAGGCCCAAGATCGTGAAGCTCTTCGTTCGCGGAACGAACCTTTCGTTGGTTGGAAGAGCTCCAAGAAGCGCAAGGAG
ACAGGCCCAAGATCGTGAAGCTCTTCGTTCGGTCTATCAGCCGGACACCCGTTGGAAGAGCTCCAAGAAGCGCAAGGAG
ACAGGCCCAAGATCGTGAAGCTCTTCGTTCGCTGAACACGGATGGAAAGGGTTGGAAGAGCTCCAAGAAGCGCAAGGAG
ACAGGCCCAAGATCGTGAAGCTCTTCGTTCGGTCGCGGAAGCAGTTGAACGTTGGAAGAGCTCCAAGAAGCGCAAGGAG
ACAGGCCCAAGATCGTGAAGCTCTTCGTTCGGTGGCCAAGTTCGCGAAGGGTTGGAAGAGCTCCAAGAAGCGCAAGGAG
ACAGGCCCAAGATCGTGAAGCTCTTCGTTCGTCACAGGAGGAGGATCACAGTTGGAAGAGCTCCAAGAAGCGCAAGGAG
ACAGGCCCAAGATCGTGAAGCTCTTCGTTCGCCACCAGTTGAGTTCAAGCGTTGGAAGAGCTCCAAGAAGCGCAAGGAG
ACAGGCCCAAGATCGTGAAGCTCTTCGTTCGTCCGCTGCCAAACATAAGCGTTGGAAGAGCTCCAAGAAGCGCAAGGAG
ACAGGCCCAAGATCGTGAAGCTCTTCGTTCGCCGGCTTGAACTCAACTGGGTTGGAAGAGCTCCAAGAAGCGCAAGGAG
ACAGGCCCAAGATCGTGAAGCTCTTCGTTCGGGGGATATTCCGACCTGCCGTTGGAAGAGCTCCAAGAAGCGCAAGGAG
ACAGGCCCAAGATCGTGAAGCTCTTCGTTCGATCAGCGAGTGCATCAAGCGTTGGAAGAGCTCCAAGAAGCGCAAGGAG
ACAGGCCCAAGATCGTGAAGCTCTTCGTTCGGGGAGCTGCACTGCATCCCGTTGGAAGAGCTCCAAGAAGCGCAAGGAG
ACAGGCCCAAGATCGTGAAGCTCTTCGTTCGCCAAAATGCTCGACTGAAGGTTGGAAGAGCTCCAAGAAGCGCAAGGAG
ACAGGCCCAAGATCGTGAAGCTCTTCGTTCGACATTGACTCCGCGCCTCAGTTGGAAGAGCTCCAAGAAGCGCAAGGAG
ACAGGCCCAAGATCGTGAAGCTCTTCGTTCGCCAGCTTCCAATACTCTAGGTTGGAAGAGCTCCAAGAAGCGCAAGGAG
ACAGGCCCAAGATCGTGAAGCTCTTCGTTCGTTCGCAATGCCAAGATTTAGTTGGAAGAGCTCCAAGAAGCGCAAGGAG
ACAGGCCCAAGATCGTGAAGCTCTTCGTTCGCTCCATGCGGATCTGTGCCGTTGGAAGAGCTCCAAGAAGCGCAAGGAG
ACAGGCCCAAGATCGTGAAGCTCTTCGTTCGCCGGAATGGGCACTGAAGAGTTGGAAGAGCTCCAAGAAGCGCAAGGAG
ACAGGCCCAAGATCGTGAAGCTCTTCGTTCGATGAGTTGCGGGAAGTGCCGTTGGAAGAGCTCCAAGAAGCGCAAGGAG
ACAGGCCCAAGATCGTGAAGCTCTTCGTTCGGCAGGCCATCAAGGAACTCGTTGGAAGAGCTCCAAGAAGCGCAAGGAG
ACAGGCCCAAGATCGTGAAGCTCTTCGTTCGCCGAGCCCAGATCGATGTAGTTGGAAGAGCTCCAAGAAGCGCAAGGAG
ACAGGCCCAAGATCGTGAAGCTCTTCGTTCGTTTGGTGCCACCGTGGCGCGTTGGAAGAGCTCCAAGAAGCGCAAGGAG
ACAGGCCCAAGATCGTGAAGCTCTTCGTTCGCCTGGCTCTGCCCGATCCGGTTGGAAGAGCTCCAAGAAGCGCAAGGAG
ACAGGCCCAAGATCGTGAAGCTCTTCGTTCGGGTGCGCCATGCCAGCTATGTTGGAAGAGCTCCAAGAAGCGCAAGGAG
ACAGGCCCAAGATCGTGAAGCTCTTCGTTCGCCACTCGTACTTCTTCAGCGTTGGAAGAGCTCCAAGAAGCGCAAGGAG
ACAGGCCCAAGATCGTGAAGCTCTTCGTTCGCATGCTCCTACCCGCAGCCGTTGGAAGAGCTCCAAGAAGCGCAAGGAG
ACAGGCCCAAGATCGTGAAGCTCTTCGTTCGGGATAAATCGCTCTTGTAGGTTGGAAGAGCTCCAAGAAGCGCAAGGAG
ACAGGCCCAAGATCGTGAAGCTCTTCGTTCGTGGCGCAGAACTCTTATGAGTTGGAAGAGCTCCAAGAAGCGCAAGGAG
ACAGGCCCAAGATCGTGAAGCTCTTCGTTCGAGGTTGCCTGTGCCGCCTGGTTGGAAGAGCTCCAAGAAGCGCAAGGAG
ACAGGCCCAAGATCGTGAAGCTCTTCGTTCGAGGGATAAATCGCTCTTGTGTTGGAAGAGCTCCAAGAAGCGCAAGGAG
ACAGGCCCAAGATCGTGAAGCTCTTCGTTCGAGATTTGCAGTCGGGCGCCGTTGGAAGAGCTCCAAGAAGCGCAAGGAG
ACAGGCCCAAGATCGTGAAGCTCTTCGTTCGCTCACCGAACCCTACGATGGTTGGAAGAGCTCCAAGAAGCGCAAGGAG
ACAGGCCCAAGATCGTGAAGCTCTTCGTTCGGACGCTGCAGAAGCTCCTGGTTGGAAGAGCTCCAAGAAGCGCAAGGAG
ACAGGCCCAAGATCGTGAAGCTCTTCGTTCGCCATGCCGAGATCGAAAGCGTTGGAAGAGCTCCAAGAAGCGCAAGGAG
ACAGGCCCAAGATCGTGAAGCTCTTCGTTCGCCATCCTTGCTGCCTATTGGTTGGAAGAGCTCCAAGAAGCGCAAGGAG
ACAGGCCCAAGATCGTGAAGCTCTTCGTTCGTACGAGAGGACCAGCGATAGTTGGAAGAGCTCCAAGAAGCGCAAGGAG
ACAGGCCCAAGATCGTGAAGCTCTTCGTTCGGCGCACTCCGAAGCCTCGAGTTGGAAGAGCTCCAAGAAGCGCAAGGAG
ACAGGCCCAAGATCGTGAAGCTCTTCGTTCGCAGCTGCTGAACCGCCGGCGTTGGAAGAGCTCCAAGAAGCGCAAGGAG
ACAGGCCCAAGATCGTGAAGCTCTTCGTTCGGCGGTGTGCCGCATCCCAAGTTGGAAGAGCTCCAAGAAGCGCAAGGAG
ACAGGCCCAAGATCGTGAAGCTCTTCGTTCGTGCCGAGGAGATTCCGGAGGTTGGAAGAGCTCCAAGAAGCGCAAGGAG
ACAGGCCCAAGATCGTGAAGCTCTTCGTTCGATTGTTGACCTTGTCCACAGTTGGAAGAGCTCCAAGAAGCGCAAGGAG
ACAGGCCCAAGATCGTGAAGCTCTTCGTTCGGGCTGCAGCCACGAGGCCTGTTGGAAGAGCTCCAAGAAGCGCAAGGAG
ACAGGCCCAAGATCGTGAAGCTCTTCGTTCGGTGGACCACGCCCTAGAAAGTTGGAAGAGCTCCAAGAAGCGCAAGGAG
ACAGGCCCAAGATCGTGAAGCTCTTCGTTCGTTGTACACCAAAATCGATCGTTGGAAGAGCTCCAAGAAGCGCAAGGAG
ACAGGCCCAAGATCGTGAAGCTCTTCGTTCGAATGTGGAGTGCCTGAACGGTTGGAAGAGCTCCAAGAAGCGCAAGGAG
ACAGGCCCAAGATCGTGAAGCTCTTCGTTCGGCGCTTCTCGTACGGCTTAGTTGGAAGAGCTCCAAGAAGCGCAAGGAG
ACAGGCCCAAGATCGTGAAGCTCTTCGTTCGAAGATTACATCCGATCAACGTTGGAAGAGCTCCAAGAAGCGCAAGGAG
ACAGGCCCAAGATCGTGAAGCTCTTCGTTCGTATTCAGCTGTCAACTTTCGTTGGAAGAGCTCCAAGAAGCGCAAGGAG
ACAGGCCCAAGATCGTGAAGCTCTTCGTTCGAGCAATTCTATCCTAACCAGTTGGAAGAGCTCCAAGAAGCGCAAGGAG
ACAGGCCCAAGATCGTGAAGCTCTTCGTTCGTGCATTTATCGCATCTCAGGTTGGAAGAGCTCCAAGAAGCGCAAGGAG
ACAGGCCCAAGATCGTGAAGCTCTTCGTTCGGAAAAAGTAGGCAAAACAAGTTGGAAGAGCTCCAAGAAGCGCAAGGAG
ACAGGCCCAAGATCGTGAAGCTCTTCGTTCGGTGTTCTACAATCCTGTCCGTTGGAAGAGCTCCAAGAAGCGCAAGGAG
ACAGGCCCAAGATCGTGAAGCTCTTCGTTCGTATCGACAGAGATTGACCAGTTGGAAGAGCTCCAAGAAGCGCAAGGAG
ACAGGCCCAAGATCGTGAAGCTCTTCGTTCGAAAGGCGCTCAAAAAGCAGGTTGGAAGAGCTCCAAGAAGCGCAAGGAG
ACAGGCCCAAGATCGTGAAGCTCTTCGTTCGAAGACCACTCCCGTTCCCGGTTGGAAGAGCTCCAAGAAGCGCAAGGAG
ACAGGCCCAAGATCGTGAAGCTCTTCGTTCGGAGGCCGGTACTCGATATGGTTGGAAGAGCTCCAAGAAGCGCAAGGAG
ACAGGCCCAAGATCGTGAAGCTCTTCGTTCGATGTGCTCTTCGTTTGCTTGTTGGAAGAGCTCCAAGAAGCGCAAGGAG
ACAGGCCCAAGATCGTGAAGCTCTTCGTTCGTCATCTTTGGTGTTTAGAAGTTGGAAGAGCTCCAAGAAGCGCAAGGAG
ACAGGCCCAAGATCGTGAAGCTCTTCGTTCGCGGGACTCCTTTGATGAGTGTTGGAAGAGCTCCAAGAAGCGCAAGGAG
ACAGGCCCAAGATCGTGAAGCTCTTCGTTCGAAGAGCTACGCCGACGACGGTTGGAAGAGCTCCAAGAAGCGCAAGGAG
ACAGGCCCAAGATCGTGAAGCTCTTCGTTCGATCAACGAGAGTCTCTGTCGTTGGAAGAGCTCCAAGAAGCGCAAGGAG
ACAGGCCCAAGATCGTGAAGCTCTTCGTTCGGCCACGCCTCCTCCGCCGCGTTGGAAGAGCTCCAAGAAGCGCAAGGAG
ACAGGCCCAAGATCGTGAAGCTCTTCGTTCGTCTGCACGTGGAAATCGTAGTTGGAAGAGCTCCAAGAAGCGCAAGGAG
ACAGGCCCAAGATCGTGAAGCTCTTCGTTCGGCGGAAAGATCGTGAACTTGTTGGAAGAGCTCCAAGAAGCGCAAGGAG
ACAGGCCCAAGATCGTGAAGCTCTTCGTTCGATACTGAACCGGCAGAGCAGTTGGAAGAGCTCCAAGAAGCGCAAGGAG
ACAGGCCCAAGATCGTGAAGCTCTTCGTTCGTCCCACCTGCACACCCGTCGTTGGAAGAGCTCCAAGAAGCGCAAGGAG
ACAGGCCCAAGATCGTGAAGCTCTTCGTTCGAGACTGTCTTCATAATACAGTTGGAAGAGCTCCAAGAAGCGCAAGGAG
ACAGGCCCAAGATCGTGAAGCTCTTCGTTCGTTAAAGGAGTTCCACGACGGTTGGAAGAGCTCCAAGAAGCGCAAGGAG
ACAGGCCCAAGATCGTGAAGCTCTTCGTTCGACCTTTATAAAGCGTTATTGTTGGAAGAGCTCCAAGAAGCGCAAGGAG
ACAGGCCCAAGATCGTGAAGCTCTTCGTTCGTATTATGAAGACAGTCTCGGTTGGAAGAGCTCCAAGAAGCGCAAGGAG
ACAGGCCCAAGATCGTGAAGCTCTTCGTTCGAATTGCAGGTGAATATCTAGTTGGAAGAGCTCCAAGAAGCGCAAGGAG
ACAGGCCCAAGATCGTGAAGCTCTTCGTTCGCGTGCGATGGGTCTGGGATGTTGGAAGAGCTCCAAGAAGCGCAAGGAG
ACAGGCCCAAGATCGTGAAGCTCTTCGTTCGGCAGATACCAATCCCATGTGTTGGAAGAGCTCCAAGAAGCGCAAGGAG
ACAGGCCCAAGATCGTGAAGCTCTTCGTTCGTCGCTAAATCCGAACGCAGGTTGGAAGAGCTCCAAGAAGCGCAAGGAG
ACAGGCCCAAGATCGTGAAGCTCTTCGTTCGCCAAGTCCATCGACCAAAAGTTGGAAGAGCTCCAAGAAGCGCAAGGAG
ACAGGCCCAAGATCGTGAAGCTCTTCGTTCGACAACATTGCTGCGTCCCGGTTGGAAGAGCTCCAAGAAGCGCAAGGAG
ACAGGCCCAAGATCGTGAAGCTCTTCGTTCGTGCGGAGAGGGAGTTCCGTGTTGGAAGAGCTCCAAGAAGCGCAAGGAG
ACAGGCCCAAGATCGTGAAGCTCTTCGTTCGTTGACCCAGCAAAGCCTCCGTTGGAAGAGCTCCAAGAAGCGCAAGGAG
ACAGGCCCAAGATCGTGAAGCTCTTCGTTCGCCGATCGCCATGTGCGGCAGTTGGAAGAGCTCCAAGAAGCGCAAGGAG
ACAGGCCCAAGATCGTGAAGCTCTTCGTTCGAGCGTCATTGAGCGACTGCGTTGGAAGAGCTCCAAGAAGCGCAAGGAG
ACAGGCCCAAGATCGTGAAGCTCTTCGTTCGGCGCACGTGAAGAGCATGAGTTGGAAGAGCTCCAAGAAGCGCAAGGAG
ACAGGCCCAAGATCGTGAAGCTCTTCGTTCGGCAGCAGCCACCGCGGAGCGTTGGAAGAGCTCCAAGAAGCGCAAGGAG
ACAGGCCCAAGATCGTGAAGCTCTTCGTTCGGAGTACCTGCAATCTTCGCGTTGGAAGAGCTCCAAGAAGCGCAAGGAG
ACAGGCCCAAGATCGTGAAGCTCTTCGTTCGCACCGGCTTAGCAAACGCAGTTGGAAGAGCTCCAAGAAGCGCAAGGAG
ACAGGCCCAAGATCGTGAAGCTCTTCGTTCGAGGAAAGGCAACGCCAAGTGTTGGAAGAGCTCCAAGAAGCGCAAGGAG
ACAGGCCCAAGATCGTGAAGCTCTTCGTTCGTACTTCACCTGCTCCGCGGGTTGGAAGAGCTCCAAGAAGCGCAAGGAG
ACAGGCCCAAGATCGTGAAGCTCTTCGTTCGAAGACCCATGCCAATGTGAGTTGGAAGAGCTCCAAGAAGCGCAAGGAG
ACAGGCCCAAGATCGTGAAGCTCTTCGTTCGAAAGTACTTGGCCGCCAGCGTTGGAAGAGCTCCAAGAAGCGCAAGGAG
ACAGGCCCAAGATCGTGAAGCTCTTCGTTCGCAATCATCACAAACGACACGTTGGAAGAGCTCCAAGAAGCGCAAGGAG
ACAGGCCCAAGATCGTGAAGCTCTTCGTTCGCTAGCCAACGGATTCAATCGTTGGAAGAGCTCCAAGAAGCGCAAGGAG
ACAGGCCCAAGATCGTGAAGCTCTTCGTTCGACACCATTCGCCTCTGCATGTTGGAAGAGCTCCAAGAAGCGCAAGGAG
ACAGGCCCAAGATCGTGAAGCTCTTCGTTCGTACCAGAAGTACATTAATGGTTGGAAGAGCTCCAAGAAGCGCAAGGAG
ACAGGCCCAAGATCGTGAAGCTCTTCGTTCGAGCTCTATTCGCCGCCGAAGTTGGAAGAGCTCCAAGAAGCGCAAGGAG
ACAGGCCCAAGATCGTGAAGCTCTTCGTTCGGGTCAGGTGAAAGACGCGCGTTGGAAGAGCTCCAAGAAGCGCAAGGAG
ACAGGCCCAAGATCGTGAAGCTCTTCGTTCGCAGCCGACACGTTCACCACGTTGGAAGAGCTCCAAGAAGCGCAAGGAG
ACAGGCCCAAGATCGTGAAGCTCTTCGTTCGATCCGCATTAATGTACTTCGTTGGAAGAGCTCCAAGAAGCGCAAGGAG
ACAGGCCCAAGATCGTGAAGCTCTTCGTTCGCCGAGAAACGCTGCGTGCCGTTGGAAGAGCTCCAAGAAGCGCAAGGAG
ACAGGCCCAAGATCGTGAAGCTCTTCGTTCGTTGTTCAGTTTCTACCAGTGTTGGAAGAGCTCCAAGAAGCGCAAGGAG
ACAGGCCCAAGATCGTGAAGCTCTTCGTTCGTCAGGGTCTGAAGCAGCTAGTTGGAAGAGCTCCAAGAAGCGCAAGGAG
ACAGGCCCAAGATCGTGAAGCTCTTCGTTCGGGAGCTGCAGCCTCCGCTGGTTGGAAGAGCTCCAAGAAGCGCAAGGAG
ACAGGCCCAAGATCGTGAAGCTCTTCGTTCGTGAGTGCAGTGGGTCTCGTGTTGGAAGAGCTCCAAGAAGCGCAAGGAG
ACAGGCCCAAGATCGTGAAGCTCTTCGTTCGGACGATTACGATGCTGAGAGTTGGAAGAGCTCCAAGAAGCGCAAGGAG
ACAGGCCCAAGATCGTGAAGCTCTTCGTTCGACCTCGATGATACCCCCTAGTTGGAAGAGCTCCAAGAAGCGCAAGGAG
ACAGGCCCAAGATCGTGAAGCTCTTCGTTCGCAGCGATCAGATATCTCAAGTTGGAAGAGCTCCAAGAAGCGCAAGGAG
ACAGGCCCAAGATCGTGAAGCTCTTCGTTCGCCGGAAGAGGATGATATTTGTTGGAAGAGCTCCAAGAAGCGCAAGGAG
ACAGGCCCAAGATCGTGAAGCTCTTCGTTCGAGCCTGGATGATGAGTATGGTTGGAAGAGCTCCAAGAAGCGCAAGGAG
ACAGGCCCAAGATCGTGAAGCTCTTCGTTCGAGCCCACCAAATATCCCCAGTTGGAAGAGCTCCAAGAAGCGCAAGGAG
ACAGGCCCAAGATCGTGAAGCTCTTCGTTCGACCATCGACGATGATAATGGTTGGAAGAGCTCCAAGAAGCGCAAGGAG
ACAGGCCCAAGATCGTGAAGCTCTTCGTTCGGTGACTACACCCGCGCCTCGTTGGAAGAGCTCCAAGAAGCGCAAGGAG
ACAGGCCCAAGATCGTGAAGCTCTTCGTTCGAGACACAGAAATACCATATGTTGGAAGAGCTCCAAGAAGCGCAAGGAG
ACAGGCCCAAGATCGTGAAGCTCTTCGTTCGCTGGGGAGTCCCGAAACCCGTTGGAAGAGCTCCAAGAAGCGCAAGGAG
ACAGGCCCAAGATCGTGAAGCTCTTCGTTCGCGCCGTGTGCGGTGAGGTGGTTGGAAGAGCTCCAAGAAGCGCAAGGAG
ACAGGCCCAAGATCGTGAAGCTCTTCGTTCGTCCAGCGGAAATCCGTACTGTTGGAAGAGCTCCAAGAAGCGCAAGGAG
ACAGGCCCAAGATCGTGAAGCTCTTCGTTCGATTGGCGGCGGTCTGCCCAGTTGGAAGAGCTCCAAGAAGCGCAAGGAG
ACAGGCCCAAGATCGTGAAGCTCTTCGTTCGTCGATCTGCCTGATCGAGGGTTGGAAGAGCTCCAAGAAGCGCAAGGAG
ACAGGCCCAAGATCGTGAAGCTCTTCGTTCGCGCTTCATGACGCACGCCAGTTGGAAGAGCTCCAAGAAGCGCAAGGAG
ACAGGCCCAAGATCGTGAAGCTCTTCGTTCGATCTACGATGAGGTAGCTCGTTGGAAGAGCTCCAAGAAGCGCAAGGAG
ACAGGCCCAAGATCGTGAAGCTCTTCGTTCGATCCAGGATCCTCCGGAACGTTGGAAGAGCTCCAAGAAGCGCAAGGAG
ACAGGCCCAAGATCGTGAAGCTCTTCGTTCGCTACGATGAGGTAGCTCTGGTTGGAAGAGCTCCAAGAAGCGCAAGGAG
ACAGGCCCAAGATCGTGAAGCTCTTCGTTCGGATCTTCTGGCCAGGCGACGTTGGAAGAGCTCCAAGAAGCGCAAGGAG
ACAGGCCCAAGATCGTGAAGCTCTTCGTTCGATGCGGTCAGGCAGCGGAGGTTGGAAGAGCTCCAAGAAGCGCAAGGAG
ACAGGCCCAAGATCGTGAAGCTCTTCGTTCGACTGGAGAAGGATCGCCAGGTTGGAAGAGCTCCAAGAAGCGCAAGGAG
ACAGGCCCAAGATCGTGAAGCTCTTCGTTCGCTTTAAAGTGCAATGTCGCGTTGGAAGAGCTCCAAGAAGCGCAAGGAG
ACAGGCCCAAGATCGTGAAGCTCTTCGTTCGAAGGAGTTTAAGGAGTCCAGTTGGAAGAGCTCCAAGAAGCGCAAGGAG
ACAGGCCCAAGATCGTGAAGCTCTTCGTTCGGCCACACAATCGTCTTCCTGTTGGAAGAGCTCCAAGAAGCGCAAGGAG
ACAGGCCCAAGATCGTGAAGCTCTTCGTTCGCAAAACGAAGAACTTCACTGTTGGAAGAGCTCCAAGAAGCGCAAGGAG
ACAGGCCCAAGATCGTGAAGCTCTTCGTTCGCTGGCGACCGAGGGTTGCCGTTGGAAGAGCTCCAAGAAGCGCAAGGAG
ACAGGCCCAAGATCGTGAAGCTCTTCGTTCGGTCAAGATGATGGAGCTGTGTTGGAAGAGCTCCAAGAAGCGCAAGGAG
ACAGGCCCAAGATCGTGAAGCTCTTCGTTCGTGCTGGTGATCACCAGAGCGTTGGAAGAGCTCCAAGAAGCGCAAGGAG
ACAGGCCCAAGATCGTGAAGCTCTTCGTTCGGAGATGAAGCAGCAGAGCTGTTGGAAGAGCTCCAAGAAGCGCAAGGAG
ACAGGCCCAAGATCGTGAAGCTCTTCGTTCGCTGGGACGCAGGCCAAGAAGTTGGAAGAGCTCCAAGAAGCGCAAGGAG
ACAGGCCCAAGATCGTGAAGCTCTTCGTTCGTACAGTCAGCACCAGGACCGTTGGAAGAGCTCCAAGAAGCGCAAGGAG
ACAGGCCCAAGATCGTGAAGCTCTTCGTTCGGGTCTAAAGCTTATCCTTAGTTGGAAGAGCTCCAAGAAGCGCAAGGAG
ACAGGCCCAAGATCGTGAAGCTCTTCGTTCGTACAGTGCCAATTCGCCAAGTTGGAAGAGCTCCAAGAAGCGCAAGGAG
ACAGGCCCAAGATCGTGAAGCTCTTCGTTCGGGACCGCCCACAGCAGCCGGTTGGAAGAGCTCCAAGAAGCGCAAGGAG
ACAGGCCCAAGATCGTGAAGCTCTTCGTTCGATGATGTCGCCAGTCCCCGGTTGGAAGAGCTCCAAGAAGCGCAAGGAG
ACAGGCCCAAGATCGTGAAGCTCTTCGTTCGGGAGGAGAGCGCCAAGACCGTTGGAAGAGCTCCAAGAAGCGCAAGGAG
ACAGGCCCAAGATCGTGAAGCTCTTCGTTCGGCAGCTGTCCAGGAGGGACGTTGGAAGAGCTCCAAGAAGCGCAAGGAG
ACAGGCCCAAGATCGTGAAGCTCTTCGTTCGTAAGATCGAGTCAGTTGCCGTTGGAAGAGCTCCAAGAAGCGCAAGGAG
ACAGGCCCAAGATCGTGAAGCTCTTCGTTCGAGAAAGACCTACGACAATAGTTGGAAGAGCTCCAAGAAGCGCAAGGAG
ACAGGCCCAAGATCGTGAAGCTCTTCGTTCGTGGTGCAAGGCCAGTCGATGTTGGAAGAGCTCCAAGAAGCGCAAGGAG
ACAGGCCCAAGATCGTGAAGCTCTTCGTTCGGCAGGACGCGTCACGTCGCGTTGGAAGAGCTCCAAGAAGCGCAAGGAG
ACAGGCCCAAGATCGTGAAGCTCTTCGTTCGTGGCGGTGGACTGTGCAGTGTTGGAAGAGCTCCAAGAAGCGCAAGGAG
ACAGGCCCAAGATCGTGAAGCTCTTCGTTCGGAGGAGCAGGCGGAGCAAAGTTGGAAGAGCTCCAAGAAGCGCAAGGAG
ACAGGCCCAAGATCGTGAAGCTCTTCGTTCGCCAAAGTGGGTGACCATCAGTTGGAAGAGCTCCAAGAAGCGCAAGGAG
ACAGGCCCAAGATCGTGAAGCTCTTCGTTCGCTTCATTTGCCCGTTCTAGGTTGGAAGAGCTCCAAGAAGCGCAAGGAG
ACAGGCCCAAGATCGTGAAGCTCTTCGTTCGACTATATTCTGTATATCCTGTTGGAAGAGCTCCAAGAAGCGCAAGGAG
ACAGGCCCAAGATCGTGAAGCTCTTCGTTCGCTGCGTATTCGCAATCAGCGTTGGAAGAGCTCCAAGAAGCGCAAGGAG
ACAGGCCCAAGATCGTGAAGCTCTTCGTTCGCTAAAGGATGTCAAACTTGGTTGGAAGAGCTCCAAGAAGCGCAAGGAG
ACAGGCCCAAGATCGTGAAGCTCTTCGTTCGCAACTAACCGAACTTATCGGTTGGAAGAGCTCCAAGAAGCGCAAGGAG
ACAGGCCCAAGATCGTGAAGCTCTTCGTTCGATGCCACAAGAACCTTCGAGTTGGAAGAGCTCCAAGAAGCGCAAGGAG
ACAGGCCCAAGATCGTGAAGCTCTTCGTTCGTCCGCAGCTCGATGAATTCGTTGGAAGAGCTCCAAGAAGCGCAAGGAG
ACAGGCCCAAGATCGTGAAGCTCTTCGTTCGACCGCTGAGTCCGCCAAGTGTTGGAAGAGCTCCAAGAAGCGCAAGGAG
ACAGGCCCAAGATCGTGAAGCTCTTCGTTCGAGGGGCAGCTAAAGAAGTCGTTGGAAGAGCTCCAAGAAGCGCAAGGAG
ACAGGCCCAAGATCGTGAAGCTCTTCGTTCGTCCCAAGTGACAGTCGCTGGTTGGAAGAGCTCCAAGAAGCGCAAGGAG
ACAGGCCCAAGATCGTGAAGCTCTTCGTTCGCTAAATGTTCTGGTCACCGGTTGGAAGAGCTCCAAGAAGCGCAAGGAG
ACAGGCCCAAGATCGTGAAGCTCTTCGTTCGGTCAACAGCCAGCAATTGCGTTGGAAGAGCTCCAAGAAGCGCAAGGAG
ACAGGCCCAAGATCGTGAAGCTCTTCGTTCGGGCATTGACTTCATCGAAGGTTGGAAGAGCTCCAAGAAGCGCAAGGAG
ACAGGCCCAAGATCGTGAAGCTCTTCGTTCGTTGTGCTGGGCAAACTGAAGTTGGAAGAGCTCCAAGAAGCGCAAGGAG
ACAGGCCCAAGATCGTGAAGCTCTTCGTTCGGGCGAGGACATGCCCATAAGTTGGAAGAGCTCCAAGAAGCGCAAGGAG
ACAGGCCCAAGATCGTGAAGCTCTTCGTTCGGTCTCTGATCTTACGCTGTGTTGGAAGAGCTCCAAGAAGCGCAAGGAG
ACAGGCCCAAGATCGTGAAGCTCTTCGTTCGGGCGAGGGCTCCTACGGTGGTTGGAAGAGCTCCAAGAAGCGCAAGGAG
ACAGGCCCAAGATCGTGAAGCTCTTCGTTCGTTCCCGATCCCGGCACTTGGTTGGAAGAGCTCCAAGAAGCGCAAGGAG
ACAGGCCCAAGATCGTGAAGCTCTTCGTTCGTGCTCTGGTGGCGGTCAAGGTTGGAAGAGCTCCAAGAAGCGCAAGGAG
ACAGGCCCAAGATCGTGAAGCTCTTCGTTCGCCATTTTGCTGCTACCTTGGTTGGAAGAGCTCCAAGAAGCGCAAGGAG
ACAGGCCCAAGATCGTGAAGCTCTTCGTTCGCGGTGTGGTCTACAAGTGCGTTGGAAGAGCTCCAAGAAGCGCAAGGAG
ACAGGCCCAAGATCGTGAAGCTCTTCGTTCGAGCGGCAGCGGTGCCGAGCGTTGGAAGAGCTCCAAGAAGCGCAAGGAG
ACAGGCCCAAGATCGTGAAGCTCTTCGTTCGTTAGGCATGTGCGGTGGTCGTTGGAAGAGCTCCAAGAAGCGCAAGGAG
ACAGGCCCAAGATCGTGAAGCTCTTCGTTCGCTGCTCGATGGCAGGGGCAGTTGGAAGAGCTCCAAGAAGCGCAAGGAG
ACAGGCCCAAGATCGTGAAGCTCTTCGTTCGCGCTACTGGACGCCCAGCGGTTGGAAGAGCTCCAAGAAGCGCAAGGAG
ACAGGCCCAAGATCGTGAAGCTCTTCGTTCGGAGCGCCTGTACGAGATCTGTTGGAAGAGCTCCAAGAAGCGCAAGGAG
ACAGGCCCAAGATCGTGAAGCTCTTCGTTCGGACCTGCCGGCAAACACGCGTTGGAAGAGCTCCAAGAAGCGCAAGGAG
ACAGGCCCAAGATCGTGAAGCTCTTCGTTCGCACTTCACCGAACTGCAGCGTTGGAAGAGCTCCAAGAAGCGCAAGGAG
ACAGGCCCAAGATCGTGAAGCTCTTCGTTCGTCGAAGGTGTTAGCGGCAAGTTGGAAGAGCTCCAAGAAGCGCAAGGAG
ACAGGCCCAAGATCGTGAAGCTCTTCGTTCGGAGTTCGAGCAGTACGCCCGTTGGAAGAGCTCCAAGAAGCGCAAGGAG
ACAGGCCCAAGATCGTGAAGCTCTTCGTTCGCAGGAGCAGCCACACCTCTGTTGGAAGAGCTCCAAGAAGCGCAAGGAG
ACAGGCCCAAGATCGTGAAGCTCTTCGTTCGATGCGTCGAATGAAACGCCGTTGGAAGAGCTCCAAGAAGCGCAAGGAG
ACAGGCCCAAGATCGTGAAGCTCTTCGTTCGACAGACGCAGAGGAGCAGGGTTGGAAGAGCTCCAAGAAGCGCAAGGAG
ACAGGCCCAAGATCGTGAAGCTCTTCGTTCGCTGTTCTGGAGCACTAAGGGTTGGAAGAGCTCCAAGAAGCGCAAGGAG
ACAGGCCCAAGATCGTGAAGCTCTTCGTTCGGAACTTGCTTTTCGCTGAGGTTGGAAGAGCTCCAAGAAGCGCAAGGAG
ACAGGCCCAAGATCGTGAAGCTCTTCGTTCGATTCGACGCATCACGTCGCGTTGGAAGAGCTCCAAGAAGCGCAAGGAG
ACAGGCCCAAGATCGTGAAGCTCTTCGTTCGATCGCGCTGACCTGTGTCCGTTGGAAGAGCTCCAAGAAGCGCAAGGAG
ACAGGCCCAAGATCGTGAAGCTCTTCGTTCGTGTGGCCTATATGAATACCGTTGGAAGAGCTCCAAGAAGCGCAAGGAG
ACAGGCCCAAGATCGTGAAGCTCTTCGTTCGCGTGGAACCTACGACGATGGTTGGAAGAGCTCCAAGAAGCGCAAGGAG
ACAGGCCCAAGATCGTGAAGCTCTTCGTTCGAGCTGCCGAATCCACTAACGTTGGAAGAGCTCCAAGAAGCGCAAGGAG
ACAGGCCCAAGATCGTGAAGCTCTTCGTTCGCGTCTCAACCGGAAGCAGCGTTGGAAGAGCTCCAAGAAGCGCAAGGAG
ACAGGCCCAAGATCGTGAAGCTCTTCGTTCGGTAAATGCACTGAAGGCCGGTTGGAAGAGCTCCAAGAAGCGCAAGGAG
ACAGGCCCAAGATCGTGAAGCTCTTCGTTCGTCGACGTTCTGATCATCGGGTTGGAAGAGCTCCAAGAAGCGCAAGGAG
ACAGGCCCAAGATCGTGAAGCTCTTCGTTCGCTGTAGACGCAGCGTGTCGGTTGGAAGAGCTCCAAGAAGCGCAAGGAG
ACAGGCCCAAGATCGTGAAGCTCTTCGTTCGACCGCCTTAATTGAGGCAGGTTGGAAGAGCTCCAAGAAGCGCAAGGAG
ACAGGCCCAAGATCGTGAAGCTCTTCGTTCGGAACCAGTAAGCTGATCGAGTTGGAAGAGCTCCAAGAAGCGCAAGGAG
ACAGGCCCAAGATCGTGAAGCTCTTCGTTCGTGGATGTGTCCCCAGTCAGGTTGGAAGAGCTCCAAGAAGCGCAAGGAG
ACAGGCCCAAGATCGTGAAGCTCTTCGTTCGGCTGCACACGGTGAGGCCCGTTGGAAGAGCTCCAAGAAGCGCAAGGAG
ACAGGCCCAAGATCGTGAAGCTCTTCGTTCGGGCCAGCAGGCCGCTGACTGTTGGAAGAGCTCCAAGAAGCGCAAGGAG
ACAGGCCCAAGATCGTGAAGCTCTTCGTTCGTGTCTGGCGTTTTGCGTTGGTTGGAAGAGCTCCAAGAAGCGCAAGGAG
ACAGGCCCAAGATCGTGAAGCTCTTCGTTCGCGCAAAGCATTCACATCCGGTTGGAAGAGCTCCAAGAAGCGCAAGGAG
ACAGGCCCAAGATCGTGAAGCTCTTCGTTCGCTGAACCAGAAACGCATCCGTTGGAAGAGCTCCAAGAAGCGCAAGGAG
ACAGGCCCAAGATCGTGAAGCTCTTCGTTCGTTTCTAAATGAATTTGCCCGTTGGAAGAGCTCCAAGAAGCGCAAGGAG
ACAGGCCCAAGATCGTGAAGCTCTTCGTTCGGAGACGAAGTTCGTGGAGAGTTGGAAGAGCTCCAAGAAGCGCAAGGAG
ACAGGCCCAAGATCGTGAAGCTCTTCGTTCGCGGCAGCTGCAGAAGACGGGTTGGAAGAGCTCCAAGAAGCGCAAGGAG
ACAGGCCCAAGATCGTGAAGCTCTTCGTTCGATCATCCTGGAGGCCAAGCGTTGGAAGAGCTCCAAGAAGCGCAAGGAG
ACAGGCCCAAGATCGTGAAGCTCTTCGTTCGCTGGTGCTGCAAACAGAGCGTTGGAAGAGCTCCAAGAAGCGCAAGGAG
ACAGGCCCAAGATCGTGAAGCTCTTCGTTCGCACCCGTCCACATCGCCGTGTTGGAAGAGCTCCAAGAAGCGCAAGGAG
ACAGGCCCAAGATCGTGAAGCTCTTCGTTCGCCATGCGATCGCAGCCGGAGTTGGAAGAGCTCCAAGAAGCGCAAGGAG
ACAGGCCCAAGATCGTGAAGCTCTTCGTTCGCCTACGGCGAAATCTCCGAGTTGGAAGAGCTCCAAGAAGCGCAAGGAG
ACAGGCCCAAGATCGTGAAGCTCTTCGTTCGTCCGGCTTTAACTACACGCGTTGGAAGAGCTCCAAGAAGCGCAAGGAG
ACAGGCCCAAGATCGTGAAGCTCTTCGTTCGCAGATCCAGAGCTGACTGCGTTGGAAGAGCTCCAAGAAGCGCAAGGAG
ACAGGCCCAAGATCGTGAAGCTCTTCGTTCGTTCCAGGGTGATATGGATGGTTGGAAGAGCTCCAAGAAGCGCAAGGAG
ACAGGCCCAAGATCGTGAAGCTCTTCGTTCGGCTATCCGAGACACGACGCGTTGGAAGAGCTCCAAGAAGCGCAAGGAG
ACAGGCCCAAGATCGTGAAGCTCTTCGTTCGAAACGCCACAGTTCCGTATGTTGGAAGAGCTCCAAGAAGCGCAAGGAG
ACAGGCCCAAGATCGTGAAGCTCTTCGTTCGAGAGCACAGAGTGCCCAGCGTTGGAAGAGCTCCAAGAAGCGCAAGGAG
ACAGGCCCAAGATCGTGAAGCTCTTCGTTCGAATTGTGCCCAGCTACCGAGTTGGAAGAGCTCCAAGAAGCGCAAGGAG
ACAGGCCCAAGATCGTGAAGCTCTTCGTTCGCCCCTGCTGGCGTGCAATGGTTGGAAGAGCTCCAAGAAGCGCAAGGAG
ACAGGCCCAAGATCGTGAAGCTCTTCGTTCGGGCAGCACAGAAGCCTCCAGTTGGAAGAGCTCCAAGAAGCGCAAGGAG
ACAGGCCCAAGATCGTGAAGCTCTTCGTTCGGCGAGCACCACTACGACGCGTTGGAAGAGCTCCAAGAAGCGCAAGGAG
ACAGGCCCAAGATCGTGAAGCTCTTCGTTCGATTGTGACAAGTGTCCAAAGTTGGAAGAGCTCCAAGAAGCGCAAGGAG
ACAGGCCCAAGATCGTGAAGCTCTTCGTTCGTTGTGCTTTCAGCATCAAAGTTGGAAGAGCTCCAAGAAGCGCAAGGAG
ACAGGCCCAAGATCGTGAAGCTCTTCGTTCGTTTGATTTGTTTTTCCCATGTTGGAAGAGCTCCAAGAAGCGCAAGGAG
ACAGGCCCAAGATCGTGAAGCTCTTCGTTCGCATCAAACAGTTGCAAAACGTTGGAAGAGCTCCAAGAAGCGCAAGGAG
ACAGGCCCAAGATCGTGAAGCTCTTCGTTCGCCACTGATGACGCAGAAGCGTTGGAAGAGCTCCAAGAAGCGCAAGGAG
ACAGGCCCAAGATCGTGAAGCTCTTCGTTCGCGAGCCACTGAAAGACTTCGTTGGAAGAGCTCCAAGAAGCGCAAGGAG
ACAGGCCCAAGATCGTGAAGCTCTTCGTTCGTGGACGCAGTTCTGTCCGAGTTGGAAGAGCTCCAAGAAGCGCAAGGAG
ACAGGCCCAAGATCGTGAAGCTCTTCGTTCGGATCTGCTGCCTTGCTTTCGTTGGAAGAGCTCCAAGAAGCGCAAGGAG
ACAGGCCCAAGATCGTGAAGCTCTTCGTTCGCCATATCCGCCTACAATTTGTTGGAAGAGCTCCAAGAAGCGCAAGGAG
ACAGGCCCAAGATCGTGAAGCTCTTCGTTCGCACGACATGTCGTACGTAAGTTGGAAGAGCTCCAAGAAGCGCAAGGAG
ACAGGCCCAAGATCGTGAAGCTCTTCGTTCGCTTTCGATTCGTACCTTCCGTTGGAAGAGCTCCAAGAAGCGCAAGGAG
ACAGGCCCAAGATCGTGAAGCTCTTCGTTCGAAAAGCAAACGACGCTTGCGTTGGAAGAGCTCCAAGAAGCGCAAGGAG
ACAGGCCCAAGATCGTGAAGCTCTTCGTTCGAGCGTCGACGATCTGAAAAGTTGGAAGAGCTCCAAGAAGCGCAAGGAG
ACAGGCCCAAGATCGTGAAGCTCTTCGTTCGGTAGTCGCCAGCTGAATTCGTTGGAAGAGCTCCAAGAAGCGCAAGGAG
ACAGGCCCAAGATCGTGAAGCTCTTCGTTCGGGCAACGCGAGGAGGAGGAGTTGGAAGAGCTCCAAGAAGCGCAAGGAG
ACAGGCCCAAGATCGTGAAGCTCTTCGTTCGCCCCAATGAAATCATCTATGTTGGAAGAGCTCCAAGAAGCGCAAGGAG
ACAGGCCCAAGATCGTGAAGCTCTTCGTTCGACCTGCTGCAAATGATGTTGTTGGAAGAGCTCCAAGAAGCGCAAGGAG
ACAGGCCCAAGATCGTGAAGCTCTTCGTTCGTCGCCACGATCGTGTTCTTGTTGGAAGAGCTCCAAGAAGCGCAAGGAG
ACAGGCCCAAGATCGTGAAGCTCTTCGTTCGAAGGACTGGCGTATGCTATGTTGGAAGAGCTCCAAGAAGCGCAAGGAG
ACAGGCCCAAGATCGTGAAGCTCTTCGTTCGTATGGCAAGCACAGTTTCAGTTGGAAGAGCTCCAAGAAGCGCAAGGAG
ACAGGCCCAAGATCGTGAAGCTCTTCGTTCGAACGGATCCTTTGGTGGCCGTTGGAAGAGCTCCAAGAAGCGCAAGGAG
ACAGGCCCAAGATCGTGAAGCTCTTCGTTCGTGCGTAGCGGCCTACGATGGTTGGAAGAGCTCCAAGAAGCGCAAGGAG
ACAGGCCCAAGATCGTGAAGCTCTTCGTTCGCTGCTCACCGAGGAGCAATGTTGGAAGAGCTCCAAGAAGCGCAAGGAG
ACAGGCCCAAGATCGTGAAGCTCTTCGTTCGGCCGCTACGCAGGCCAAAAGTTGGAAGAGCTCCAAGAAGCGCAAGGAG
ACAGGCCCAAGATCGTGAAGCTCTTCGTTCGCGATGTGGAGCTGCTCACCGTTGGAAGAGCTCCAAGAAGCGCAAGGAG
ACAGGCCCAAGATCGTGAAGCTCTTCGTTCGCTCAGGGTCTGATCTTGAAGTTGGAAGAGCTCCAAGAAGCGCAAGGAG
ACAGGCCCAAGATCGTGAAGCTCTTCGTTCGGCCGGCACTCTGCCCAACGGTTGGAAGAGCTCCAAGAAGCGCAAGGAG
ACAGGCCCAAGATCGTGAAGCTCTTCGTTCGGAGCAGCGTCTGTTGGAGCGTTGGAAGAGCTCCAAGAAGCGCAAGGAG
ACAGGCCCAAGATCGTGAAGCTCTTCGTTCGCAGAATGGTGACATCGATCGTTGGAAGAGCTCCAAGAAGCGCAAGGAG
ACAGGCCCAAGATCGTGAAGCTCTTCGTTCGGTAGTCTTAGCCTGCCTGGGTTGGAAGAGCTCCAAGAAGCGCAAGGAG
ACAGGCCCAAGATCGTGAAGCTCTTCGTTCGTCGTTGGGCAGAGTGCCGGGTTGGAAGAGCTCCAAGAAGCGCAAGGAG
ACAGGCCCAAGATCGTGAAGCTCTTCGTTCGGATGAGCTGCGCGAACTGAGTTGGAAGAGCTCCAAGAAGCGCAAGGAG
ACAGGCCCAAGATCGTGAAGCTCTTCGTTCGTGCGTTTGCAGATGCGATGGTTGGAAGAGCTCCAAGAAGCGCAAGGAG
ACAGGCCCAAGATCGTGAAGCTCTTCGTTCGGCCAGAGGGGTTCCCATTTGTTGGAAGAGCTCCAAGAAGCGCAAGGAG
ACAGGCCCAAGATCGTGAAGCTCTTCGTTCGCCGGCTCAGATGGCCTACAGTTGGAAGAGCTCCAAGAAGCGCAAGGAG
ACAGGCCCAAGATCGTGAAGCTCTTCGTTCGGCATCAGAACTGAGAACTTGTTGGAAGAGCTCCAAGAAGCGCAAGGAG
ACAGGCCCAAGATCGTGAAGCTCTTCGTTCGGAGCTGAAGCGAAAAGAGCGTTGGAAGAGCTCCAAGAAGCGCAAGGAG
ACAGGCCCAAGATCGTGAAGCTCTTCGTTCGAAGGAACTGGAAATGTTGCGTTGGAAGAGCTCCAAGAAGCGCAAGGAG
ACAGGCCCAAGATCGTGAAGCTCTTCGTTCGCTCGTCGCCAGGAGCAATCGTTGGAAGAGCTCCAAGAAGCGCAAGGAG
ACAGGCCCAAGATCGTGAAGCTCTTCGTTCGCGCCAGAAGAATCTTCGAAGTTGGAAGAGCTCCAAGAAGCGCAAGGAG
ACAGGCCCAAGATCGTGAAGCTCTTCGTTCGGGAAAGTATATGATGACCTGTTGGAAGAGCTCCAAGAAGCGCAAGGAG
ACAGGCCCAAGATCGTGAAGCTCTTCGTTCGGTTGTGACCTTCGGCAGTCGTTGGAAGAGCTCCAAGAAGCGCAAGGAG
ACAGGCCCAAGATCGTGAAGCTCTTCGTTCGTGCTTTTCAAGTGCGCCAGGTTGGAAGAGCTCCAAGAAGCGCAAGGAG
ACAGGCCCAAGATCGTGAAGCTCTTCGTTCGCATATAGTGGCTTCAAAGTGTTGGAAGAGCTCCAAGAAGCGCAAGGAG
ACAGGCCCAAGATCGTGAAGCTCTTCGTTCGCTTTTCGGGCCAAGGTCGAGTTGGAAGAGCTCCAAGAAGCGCAAGGAG
ACAGGCCCAAGATCGTGAAGCTCTTCGTTCGATCTTCACTGGCTGCAATGGTTGGAAGAGCTCCAAGAAGCGCAAGGAG
ACAGGCCCAAGATCGTGAAGCTCTTCGTTCGTCGATTCAAGAGATCATCCGTTGGAAGAGCTCCAAGAAGCGCAAGGAG
ACAGGCCCAAGATCGTGAAGCTCTTCGTTCGGCCACGGAAGCCAGAAAACGTTGGAAGAGCTCCAAGAAGCGCAAGGAG
ACAGGCCCAAGATCGTGAAGCTCTTCGTTCGCGTACAGTAACTTTGCCGTGTTGGAAGAGCTCCAAGAAGCGCAAGGAG
ACAGGCCCAAGATCGTGAAGCTCTTCGTTCGCCGCCCTGAGGACCAGCGAGTTGGAAGAGCTCCAAGAAGCGCAAGGAG
ACAGGCCCAAGATCGTGAAGCTCTTCGTTCGCCGGTTGCAACATCGAAAAGTTGGAAGAGCTCCAAGAAGCGCAAGGAG
ACAGGCCCAAGATCGTGAAGCTCTTCGTTCGCGGATTACGAACGCATCCGGTTGGAAGAGCTCCAAGAAGCGCAAGGAG
ACAGGCCCAAGATCGTGAAGCTCTTCGTTCGTGCCACCCAGTGCATCCTTGTTGGAAGAGCTCCAAGAAGCGCAAGGAG
ACAGGCCCAAGATCGTGAAGCTCTTCGTTCGCCCTCAGTGCCAAAGCTACGTTGGAAGAGCTCCAAGAAGCGCAAGGAG
ACAGGCCCAAGATCGTGAAGCTCTTCGTTCGGAGCTCCATCCGAAGATCTGTTGGAAGAGCTCCAAGAAGCGCAAGGAG
ACAGGCCCAAGATCGTGAAGCTCTTCGTTCGGGTTTGTCGAATAGTGCCCGTTGGAAGAGCTCCAAGAAGCGCAAGGAG
ACAGGCCCAAGATCGTGAAGCTCTTCGTTCGGGTCTTGCTCTTCGATTTGGTTGGAAGAGCTCCAAGAAGCGCAAGGAG
ACAGGCCCAAGATCGTGAAGCTCTTCGTTCGGACCAAGATGTTTTCGATCGTTGGAAGAGCTCCAAGAAGCGCAAGGAG
ACAGGCCCAAGATCGTGAAGCTCTTCGTTCGTTGGTTAGTCCCGAGCCCCGTTGGAAGAGCTCCAAGAAGCGCAAGGAG
ACAGGCCCAAGATCGTGAAGCTCTTCGTTCGATATCGTGAGCAATCATCGGTTGGAAGAGCTCCAAGAAGCGCAAGGAG
ACAGGCCCAAGATCGTGAAGCTCTTCGTTCGCGGGATTGCGACGCTTCAAGTTGGAAGAGCTCCAAGAAGCGCAAGGAG
ACAGGCCCAAGATCGTGAAGCTCTTCGTTCGAATTTTGCTGCTGATGTTCGTTGGAAGAGCTCCAAGAAGCGCAAGGAG
ACAGGCCCAAGATCGTGAAGCTCTTCGTTCGGCTCAAATATCCAAATTGTGTTGGAAGAGCTCCAAGAAGCGCAAGGAG
ACAGGCCCAAGATCGTGAAGCTCTTCGTTCGTCTTCACTATTCCAGATAAGTTGGAAGAGCTCCAAGAAGCGCAAGGAG
ACAGGCCCAAGATCGTGAAGCTCTTCGTTCGTGTTTTTAAGTTCGCATGCGTTGGAAGAGCTCCAAGAAGCGCAAGGAG
ACAGGCCCAAGATCGTGAAGCTCTTCGTTCGAAGGGCGTGGCACTACCTGGTTGGAAGAGCTCCAAGAAGCGCAAGGAG
ACAGGCCCAAGATCGTGAAGCTCTTCGTTCGGCGAACCATGTGCACCCTGGTTGGAAGAGCTCCAAGAAGCGCAAGGAG
ACAGGCCCAAGATCGTGAAGCTCTTCGTTCGCACCGCCACAGCAGCTGATGTTGGAAGAGCTCCAAGAAGCGCAAGGAG
ACAGGCCCAAGATCGTGAAGCTCTTCGTTCGCATCCTGGGCGACAGCCCAGTTGGAAGAGCTCCAAGAAGCGCAAGGAG
ACAGGCCCAAGATCGTGAAGCTCTTCGTTCGGTGCCGCCAGTCAATAGCAGTTGGAAGAGCTCCAAGAAGCGCAAGGAG
ACAGGCCCAAGATCGTGAAGCTCTTCGTTCGAGGAGTACAATTCGCCACCGTTGGAAGAGCTCCAAGAAGCGCAAGGAG
ACAGGCCCAAGATCGTGAAGCTCTTCGTTCGAACGTTGAAGTGCAGCTGCGTTGGAAGAGCTCCAAGAAGCGCAAGGAG
ACAGGCCCAAGATCGTGAAGCTCTTCGTTCGGAGGTGGCCCTGGTCAATGGTTGGAAGAGCTCCAAGAAGCGCAAGGAG
ACAGGCCCAAGATCGTGAAGCTCTTCGTTCGCAAAGATACGGTTGCTCGAGTTGGAAGAGCTCCAAGAAGCGCAAGGAG
ACAGGCCCAAGATCGTGAAGCTCTTCGTTCGAGGCCATGCCTGGGGCGCTGTTGGAAGAGCTCCAAGAAGCGCAAGGAG
ACAGGCCCAAGATCGTGAAGCTCTTCGTTCGAACAGCACCTCATTGACCAGTTGGAAGAGCTCCAAGAAGCGCAAGGAG
ACAGGCCCAAGATCGTGAAGCTCTTCGTTCGAATCCTGCAATACAGTTAGGTTGGAAGAGCTCCAAGAAGCGCAAGGAG
ACAGGCCCAAGATCGTGAAGCTCTTCGTTCGGATACGGCTAAGATCCTTTGTTGGAAGAGCTCCAAGAAGCGCAAGGAG
ACAGGCCCAAGATCGTGAAGCTCTTCGTTCGCTATTAAAGATTTCGACGAGTTGGAAGAGCTCCAAGAAGCGCAAGGAG
ACAGGCCCAAGATCGTGAAGCTCTTCGTTCGTTTCAGGAAACAGCAGTGAGTTGGAAGAGCTCCAAGAAGCGCAAGGAG
ACAGGCCCAAGATCGTGAAGCTCTTCGTTCGATATCTATACAACTATTGAGTTGGAAGAGCTCCAAGAAGCGCAAGGAG
ACAGGCCCAAGATCGTGAAGCTCTTCGTTCGAATCCGATCCCGCTTCCGAGTTGGAAGAGCTCCAAGAAGCGCAAGGAG
ACAGGCCCAAGATCGTGAAGCTCTTCGTTCGTCCATATCGGAGGAGTGCAGTTGGAAGAGCTCCAAGAAGCGCAAGGAG
ACAGGCCCAAGATCGTGAAGCTCTTCGTTCGCACACATGCGCCAATGATCGTTGGAAGAGCTCCAAGAAGCGCAAGGAG
ACAGGCCCAAGATCGTGAAGCTCTTCGTTCGGCGCCTTCCTGCAAAAATTGTTGGAAGAGCTCCAAGAAGCGCAAGGAG
ACAGGCCCAAGATCGTGAAGCTCTTCGTTCGCCCAACTTCAAGCATCTGCGTTGGAAGAGCTCCAAGAAGCGCAAGGAG
ACAGGCCCAAGATCGTGAAGCTCTTCGTTCGCGAGTTTCTAACGCGGCCCGTTGGAAGAGCTCCAAGAAGCGCAAGGAG
ACAGGCCCAAGATCGTGAAGCTCTTCGTTCGGAGGCTCACAGTGGTCCGCGTTGGAAGAGCTCCAAGAAGCGCAAGGAG
ACAGGCCCAAGATCGTGAAGCTCTTCGTTCGATGCCGCCGAACGCGTCTAGTTGGAAGAGCTCCAAGAAGCGCAAGGAG
ACAGGCCCAAGATCGTGAAGCTCTTCGTTCGTGTGGCGGCGTCGAGTGGAGTTGGAAGAGCTCCAAGAAGCGCAAGGAG
ACAGGCCCAAGATCGTGAAGCTCTTCGTTCGATAGCGCCAATGGGAAAGCGTTGGAAGAGCTCCAAGAAGCGCAAGGAG
ACAGGCCCAAGATCGTGAAGCTCTTCGTTCGTAAAGGGTCTGCCCAAAAAGTTGGAAGAGCTCCAAGAAGCGCAAGGAG
ACAGGCCCAAGATCGTGAAGCTCTTCGTTCGGCATGATGCTCAAGTTCTAGTTGGAAGAGCTCCAAGAAGCGCAAGGAG
ACAGGCCCAAGATCGTGAAGCTCTTCGTTCGTGTTCAAACAGGCCACCGAGTTGGAAGAGCTCCAAGAAGCGCAAGGAG
ACAGGCCCAAGATCGTGAAGCTCTTCGTTCGCAGATGTGGACAAGAAGCCGTTGGAAGAGCTCCAAGAAGCGCAAGGAG
ACAGGCCCAAGATCGTGAAGCTCTTCGTTCGCATCGTAGGCAAGGCCAAGGTTGGAAGAGCTCCAAGAAGCGCAAGGAG
ACAGGCCCAAGATCGTGAAGCTCTTCGTTCGGCCATCCAGAGTGTTGCCAGTTGGAAGAGCTCCAAGAAGCGCAAGGAG
ACAGGCCCAAGATCGTGAAGCTCTTCGTTCGACCACCCACTCTTTTGGGCGTTGGAAGAGCTCCAAGAAGCGCAAGGAG
ACAGGCCCAAGATCGTGAAGCTCTTCGTTCGGCCGTGGCAACACTCTGGAGTTGGAAGAGCTCCAAGAAGCGCAAGGAG
ACAGGCCCAAGATCGTGAAGCTCTTCGTTCGACATTCTCTGCTTTAACTTGTTGGAAGAGCTCCAAGAAGCGCAAGGAG
ACAGGCCCAAGATCGTGAAGCTCTTCGTTCGCACATGACGCTTTACGAGTGTTGGAAGAGCTCCAAGAAGCGCAAGGAG
ACAGGCCCAAGATCGTGAAGCTCTTCGTTCGACGTCACATCAGGCTGCGCGTTGGAAGAGCTCCAAGAAGCGCAAGGAG
ACAGGCCCAAGATCGTGAAGCTCTTCGTTCGAAATCTTCCGCCAGTTCGTGTTGGAAGAGCTCCAAGAAGCGCAAGGAG
ACAGGCCCAAGATCGTGAAGCTCTTCGTTCGCAGCACGTGGAGCTGCCGAGTTGGAAGAGCTCCAAGAAGCGCAAGGAG
ACAGGCCCAAGATCGTGAAGCTCTTCGTTCGAAATACAAACCAAGTCCGAGTTGGAAGAGCTCCAAGAAGCGCAAGGAG
ACAGGCCCAAGATCGTGAAGCTCTTCGTTCGTTTCCCTTGCCAGAAACACGTTGGAAGAGCTCCAAGAAGCGCAAGGAG
ACAGGCCCAAGATCGTGAAGCTCTTCGTTCGGACATTATATCCAAGTCGCGTTGGAAGAGCTCCAAGAAGCGCAAGGAG
ACAGGCCCAAGATCGTGAAGCTCTTCGTTCGCGCGTCTCCTTTCGATCCCGTTGGAAGAGCTCCAAGAAGCGCAAGGAG
ACAGGCCCAAGATCGTGAAGCTCTTCGTTCGAAGTTATAATGACTCTGATGTTGGAAGAGCTCCAAGAAGCGCAAGGAG
ACAGGCCCAAGATCGTGAAGCTCTTCGTTCGAAGGCATCATCATTTCATGGTTGGAAGAGCTCCAAGAAGCGCAAGGAG
ACAGGCCCAAGATCGTGAAGCTCTTCGTTCGATAGACTACTGGCGTAATCGTTGGAAGAGCTCCAAGAAGCGCAAGGAG
ACAGGCCCAAGATCGTGAAGCTCTTCGTTCGTCATCTAGTAACACCTCAAGTTGGAAGAGCTCCAAGAAGCGCAAGGAG
ACAGGCCCAAGATCGTGAAGCTCTTCGTTCGGATGAGAAGAACGAAGATCGTTGGAAGAGCTCCAAGAAGCGCAAGGAG
ACAGGCCCAAGATCGTGAAGCTCTTCGTTCGTAGCTATGTCAGCCTCTCCGTTGGAAGAGCTCCAAGAAGCGCAAGGAG
ACAGGCCCAAGATCGTGAAGCTCTTCGTTCGACGAGAAGTGCCAGTAGCTGTTGGAAGAGCTCCAAGAAGCGCAAGGAG
ACAGGCCCAAGATCGTGAAGCTCTTCGTTCGAAAATTACCCAAGAACAGCGTTGGAAGAGCTCCAAGAAGCGCAAGGAG
ACAGGCCCAAGATCGTGAAGCTCTTCGTTCGGCAGATTTTGTCACACGTGGTTGGAAGAGCTCCAAGAAGCGCAAGGAG
ACAGGCCCAAGATCGTGAAGCTCTTCGTTCGGAATCAATATCGTTGCCACGTTGGAAGAGCTCCAAGAAGCGCAAGGAG
ACAGGCCCAAGATCGTGAAGCTCTTCGTTCGCTCTATAAGACATCTTCGTGTTGGAAGAGCTCCAAGAAGCGCAAGGAG
ACAGGCCCAAGATCGTGAAGCTCTTCGTTCGAACGATTTTGGGCTGCCTCGTTGGAAGAGCTCCAAGAAGCGCAAGGAG
ACAGGCCCAAGATCGTGAAGCTCTTCGTTCGTGCAGTGAGAACAGTAGCAGTTGGAAGAGCTCCAAGAAGCGCAAGGAG
ACAGGCCCAAGATCGTGAAGCTCTTCGTTCGCCCATTCCCGATCCGAGTCGTTGGAAGAGCTCCAAGAAGCGCAAGGAG
ACAGGCCCAAGATCGTGAAGCTCTTCGTTCGCCGAGCCATCTGCCAATCCGTTGGAAGAGCTCCAAGAAGCGCAAGGAG
ACAGGCCCAAGATCGTGAAGCTCTTCGTTCGCCGGAACCAACGCAGAACCGTTGGAAGAGCTCCAAGAAGCGCAAGGAG
ACAGGCCCAAGATCGTGAAGCTCTTCGTTCGAAACCGAATCCCAGTCCCTGTTGGAAGAGCTCCAAGAAGCGCAAGGAG
ACAGGCCCAAGATCGTGAAGCTCTTCGTTCGAATAAGCAAGACAACTTTGGTTGGAAGAGCTCCAAGAAGCGCAAGGAG
ACAGGCCCAAGATCGTGAAGCTCTTCGTTCGGTCGCCGTTCTGCCGTAGCGTTGGAAGAGCTCCAAGAAGCGCAAGGAG
ACAGGCCCAAGATCGTGAAGCTCTTCGTTCGGATAACGTCAAGGTAAATTGTTGGAAGAGCTCCAAGAAGCGCAAGGAG
ACAGGCCCAAGATCGTGAAGCTCTTCGTTCGGACTCCTTCACCCTGATCGGTTGGAAGAGCTCCAAGAAGCGCAAGGAG
ACAGGCCCAAGATCGTGAAGCTCTTCGTTCGACTGAAATCGGAACTGGCGGTTGGAAGAGCTCCAAGAAGCGCAAGGAG
ACAGGCCCAAGATCGTGAAGCTCTTCGTTCGCTCCAGCCGCAGTCTTTTCGTTGGAAGAGCTCCAAGAAGCGCAAGGAG
ACAGGCCCAAGATCGTGAAGCTCTTCGTTCGTGGAGCCGGACCCAACAAGGTTGGAAGAGCTCCAAGAAGCGCAAGGAG
ACAGGCCCAAGATCGTGAAGCTCTTCGTTCGAAGAAGGAGTCGGACTACGGTTGGAAGAGCTCCAAGAAGCGCAAGGAG
ACAGGCCCAAGATCGTGAAGCTCTTCGTTCGGCGACGAGTCCGACGACGAGTTGGAAGAGCTCCAAGAAGCGCAAGGAG
ACAGGCCCAAGATCGTGAAGCTCTTCGTTCGGCAGCGGCCGCCAACCAGAGTTGGAAGAGCTCCAAGAAGCGCAAGGAG
ACAGGCCCAAGATCGTGAAGCTCTTCGTTCGCCGCCTAGCAAGCTTCCCGGTTGGAAGAGCTCCAAGAAGCGCAAGGAG
ACAGGCCCAAGATCGTGAAGCTCTTCGTTCGCAGCAGCTACTTCGCCCACGTTGGAAGAGCTCCAAGAAGCGCAAGGAG
ACAGGCCCAAGATCGTGAAGCTCTTCGTTCGCATCTGGGCTCGTACAGCAGTTGGAAGAGCTCCAAGAAGCGCAAGGAG
ACAGGCCCAAGATCGTGAAGCTCTTCGTTCGGGTTATTGCGGCTGCCGTTGTTGGAAGAGCTCCAAGAAGCGCAAGGAG
ACAGGCCCAAGATCGTGAAGCTCTTCGTTCGCCGAGTGCTCCCTTTCGGGGTTGGAAGAGCTCCAAGAAGCGCAAGGAG
ACAGGCCCAAGATCGTGAAGCTCTTCGTTCGGAGCAGCGACTGGCGGGCCGTTGGAAGAGCTCCAAGAAGCGCAAGGAG
ACAGGCCCAAGATCGTGAAGCTCTTCGTTCGATTGGCGCTAGCTCATCGCGTTGGAAGAGCTCCAAGAAGCGCAAGGAG
ACAGGCCCAAGATCGTGAAGCTCTTCGTTCGCTCGTCACTGACCAGAACTGTTGGAAGAGCTCCAAGAAGCGCAAGGAG
ACAGGCCCAAGATCGTGAAGCTCTTCGTTCGGGTCTACACCTTCAGTGACGTTGGAAGAGCTCCAAGAAGCGCAAGGAG
ACAGGCCCAAGATCGTGAAGCTCTTCGTTCGCAAAGCCACCGGCACCATCGTTGGAAGAGCTCCAAGAAGCGCAAGGAG
ACAGGCCCAAGATCGTGAAGCTCTTCGTTCGCCGCAGAAAACCATTCTTGGTTGGAAGAGCTCCAAGAAGCGCAAGGAG
ACAGGCCCAAGATCGTGAAGCTCTTCGTTCGAGCAAAAAGAAGCCCGCCAGTTGGAAGAGCTCCAAGAAGCGCAAGGAG
ACAGGCCCAAGATCGTGAAGCTCTTCGTTCGTCGCCGAACCAGTGAAGAAGTTGGAAGAGCTCCAAGAAGCGCAAGGAG
ACAGGCCCAAGATCGTGAAGCTCTTCGTTCGTTTAAGAAATCCCACAAAGGTTGGAAGAGCTCCAAGAAGCGCAAGGAG
ACAGGCCCAAGATCGTGAAGCTCTTCGTTCGAATAATGATAAGAAGCTACGTTGGAAGAGCTCCAAGAAGCGCAAGGAG
ACAGGCCCAAGATCGTGAAGCTCTTCGTTCGGAGGGGGATGAGGAAGACAGTTGGAAGAGCTCCAAGAAGCGCAAGGAG
ACAGGCCCAAGATCGTGAAGCTCTTCGTTCGCAGAACACTGCTACCGTTCGTTGGAAGAGCTCCAAGAAGCGCAAGGAG
ACAGGCCCAAGATCGTGAAGCTCTTCGTTCGGCCGGGGAGGGACAGAGGCGTTGGAAGAGCTCCAAGAAGCGCAAGGAG
ACAGGCCCAAGATCGTGAAGCTCTTCGTTCGGGCCAGCAGGCGGGACAAAGTTGGAAGAGCTCCAAGAAGCGCAAGGAG
ACAGGCCCAAGATCGTGAAGCTCTTCGTTCGTGTTCATGCTTCTTTTCCTGTTGGAAGAGCTCCAAGAAGCGCAAGGAG
ACAGGCCCAAGATCGTGAAGCTCTTCGTTCGCCTCTAGCTTCTTGTATTCGTTGGAAGAGCTCCAAGAAGCGCAAGGAG
ACAGGCCCAAGATCGTGAAGCTCTTCGTTCGCTAGGTAGCGAGGAGGAGCGTTGGAAGAGCTCCAAGAAGCGCAAGGAG
ACAGGCCCAAGATCGTGAAGCTCTTCGTTCGGATGAAGATAACAATCATAGTTGGAAGAGCTCCAAGAAGCGCAAGGAG
ACAGGCCCAAGATCGTGAAGCTCTTCGTTCGACAGCGAGGCGGCACTAAGGTTGGAAGAGCTCCAAGAAGCGCAAGGAG
ACAGGCCCAAGATCGTGAAGCTCTTCGTTCGTCCGAGGACGACGCAGCCGGTTGGAAGAGCTCCAAGAAGCGCAAGGAG
ACAGGCCCAAGATCGTGAAGCTCTTCGTTCGAGCATGTGACGAATTGAAGGTTGGAAGAGCTCCAAGAAGCGCAAGGAG
ACAGGCCCAAGATCGTGAAGCTCTTCGTTCGATTTTCCGGAACTACTTGCGTTGGAAGAGCTCCAAGAAGCGCAAGGAG
ACAGGCCCAAGATCGTGAAGCTCTTCGTTCGGGCCAAAGGACCTGGATGTGTTGGAAGAGCTCCAAGAAGCGCAAGGAG
ACAGGCCCAAGATCGTGAAGCTCTTCGTTCGCTCCTGGTGCTCGTCCTTAGTTGGAAGAGCTCCAAGAAGCGCAAGGAG
ACAGGCCCAAGATCGTGAAGCTCTTCGTTCGCCCCTGAAAGTTATATACGGTTGGAAGAGCTCCAAGAAGCGCAAGGAG
ACAGGCCCAAGATCGTGAAGCTCTTCGTTCGATGAGCACACCGATCTTAAGTTGGAAGAGCTCCAAGAAGCGCAAGGAG
ACAGGCCCAAGATCGTGAAGCTCTTCGTTCGCATCAAGATGTTTCCAATTGTTGGAAGAGCTCCAAGAAGCGCAAGGAG
ACAGGCCCAAGATCGTGAAGCTCTTCGTTCGTATACTCTTAAGCCCACCTGTTGGAAGAGCTCCAAGAAGCGCAAGGAG
ACAGGCCCAAGATCGTGAAGCTCTTCGTTCGCTGAAGCTTCACAATTCCGGTTGGAAGAGCTCCAAGAAGCGCAAGGAG
ACAGGCCCAAGATCGTGAAGCTCTTCGTTCGCTCACATTCTTCTCGAAGTGTTGGAAGAGCTCCAAGAAGCGCAAGGAG
ACAGGCCCAAGATCGTGAAGCTCTTCGTTCGGTGGGTAATGAGTCGCGAAGTTGGAAGAGCTCCAAGAAGCGCAAGGAG
ACAGGCCCAAGATCGTGAAGCTCTTCGTTCGGGGAGATCACGACATCCAGGTTGGAAGAGCTCCAAGAAGCGCAAGGAG
ACAGGCCCAAGATCGTGAAGCTCTTCGTTCGGTCAAGGATGCCATACAGAGTTGGAAGAGCTCCAAGAAGCGCAAGGAG
ACAGGCCCAAGATCGTGAAGCTCTTCGTTCGAGGGGTCCTGCCCTGCTGCGTTGGAAGAGCTCCAAGAAGCGCAAGGAG
ACAGGCCCAAGATCGTGAAGCTCTTCGTTCGGAGGTGATGCACTTCGACTGTTGGAAGAGCTCCAAGAAGCGCAAGGAG
ACAGGCCCAAGATCGTGAAGCTCTTCGTTCGGAACGGGTGGCCTACGCCAGTTGGAAGAGCTCCAAGAAGCGCAAGGAG
ACAGGCCCAAGATCGTGAAGCTCTTCGTTCGACACCCACTGGCGTCCAGAGTTGGAAGAGCTCCAAGAAGCGCAAGGAG
ACAGGCCCAAGATCGTGAAGCTCTTCGTTCGAAGCTCATCAATCCCTGCAGTTGGAAGAGCTCCAAGAAGCGCAAGGAG
ACAGGCCCAAGATCGTGAAGCTCTTCGTTCGCGATCGCAAGGAGTTGCACGTTGGAAGAGCTCCAAGAAGCGCAAGGAG
ACAGGCCCAAGATCGTGAAGCTCTTCGTTCGGCCGGCGGGGAGCTGGTCAGTTGGAAGAGCTCCAAGAAGCGCAAGGAG
ACAGGCCCAAGATCGTGAAGCTCTTCGTTCGAGTCCGTCTGGACGCCAGTGTTGGAAGAGCTCCAAGAAGCGCAAGGAG
ACAGGCCCAAGATCGTGAAGCTCTTCGTTCGACACATCCCGAGGTTCCCCGTTGGAAGAGCTCCAAGAAGCGCAAGGAG
ACAGGCCCAAGATCGTGAAGCTCTTCGTTCGGAGAACTGCGAGATCGTCCGTTGGAAGAGCTCCAAGAAGCGCAAGGAG
ACAGGCCCAAGATCGTGAAGCTCTTCGTTCGCAGAGTGTTCCCATCAACCGTTGGAAGAGCTCCAAGAAGCGCAAGGAG
ACAGGCCCAAGATCGTGAAGCTCTTCGTTCGAGCTGCTGGAGAAAATCCGGTTGGAAGAGCTCCAAGAAGCGCAAGGAG
ACAGGCCCAAGATCGTGAAGCTCTTCGTTCGTGGATGGCGTTCTCTGGGGGTTGGAAGAGCTCCAAGAAGCGCAAGGAG
ACAGGCCCAAGATCGTGAAGCTCTTCGTTCGGTTGCTGCTGGACTGCTCCGTTGGAAGAGCTCCAAGAAGCGCAAGGAG
ACAGGCCCAAGATCGTGAAGCTCTTCGTTCGGCAGAACTTCTTCCCCCTGGTTGGAAGAGCTCCAAGAAGCGCAAGGAG
ACAGGCCCAAGATCGTGAAGCTCTTCGTTCGCGAACTTCAGGCCACACTTGTTGGAAGAGCTCCAAGAAGCGCAAGGAG
ACAGGCCCAAGATCGTGAAGCTCTTCGTTCGTAGCGTGGGGGTCCGATCCGTTGGAAGAGCTCCAAGAAGCGCAAGGAG
ACAGGCCCAAGATCGTGAAGCTCTTCGTTCGACCAGTGGCGTTCCGCAGGGTTGGAAGAGCTCCAAGAAGCGCAAGGAG
ACAGGCCCAAGATCGTGAAGCTCTTCGTTCGCAGGCTACGGTGGCCAAGAGTTGGAAGAGCTCCAAGAAGCGCAAGGAG
ACAGGCCCAAGATCGTGAAGCTCTTCGTTCGCCTTGACTAATTCCGAGTGGTTGGAAGAGCTCCAAGAAGCGCAAGGAG
ACAGGCCCAAGATCGTGAAGCTCTTCGTTCGTCAGACAGTAGCCTCGTTTGTTGGAAGAGCTCCAAGAAGCGCAAGGAG
ACAGGCCCAAGATCGTGAAGCTCTTCGTTCGTTCCTCCAGAACTTCTTCCGTTGGAAGAGCTCCAAGAAGCGCAAGGAG
ACAGGCCCAAGATCGTGAAGCTCTTCGTTCGTCGCACTGATAGCACTTGAGTTGGAAGAGCTCCAAGAAGCGCAAGGAG
ACAGGCCCAAGATCGTGAAGCTCTTCGTTCGGAGGTCTATGGCGAGCCACGTTGGAAGAGCTCCAAGAAGCGCAAGGAG
ACAGGCCCAAGATCGTGAAGCTCTTCGTTCGGTCATGCGGCCAAGATATAGTTGGAAGAGCTCCAAGAAGCGCAAGGAG
ACAGGCCCAAGATCGTGAAGCTCTTCGTTCGCGCCATCGCATTGACACAGGTTGGAAGAGCTCCAAGAAGCGCAAGGAG
ACAGGCCCAAGATCGTGAAGCTCTTCGTTCGTCTGCTGTGGCTCAGCATAGTTGGAAGAGCTCCAAGAAGCGCAAGGAG
ACAGGCCCAAGATCGTGAAGCTCTTCGTTCGCGCAGTCGCCACTTTATCGGTTGGAAGAGCTCCAAGAAGCGCAAGGAG
ACAGGCCCAAGATCGTGAAGCTCTTCGTTCGGCAGTGCACTTCTTCAAGCGTTGGAAGAGCTCCAAGAAGCGCAAGGAG
ACAGGCCCAAGATCGTGAAGCTCTTCGTTCGCCGCTAATGCTGATCCCCCGTTGGAAGAGCTCCAAGAAGCGCAAGGAG
ACAGGCCCAAGATCGTGAAGCTCTTCGTTCGCAGAGCGAGGTGTCTTCCGGTTGGAAGAGCTCCAAGAAGCGCAAGGAG
ACAGGCCCAAGATCGTGAAGCTCTTCGTTCGCACCGCTCGCTCATACCCCGTTGGAAGAGCTCCAAGAAGCGCAAGGAG
ACAGGCCCAAGATCGTGAAGCTCTTCGTTCGTCTCCCTGGTGGCCGTCGAGTTGGAAGAGCTCCAAGAAGCGCAAGGAG
ACAGGCCCAAGATCGTGAAGCTCTTCGTTCGACCTGCGGTTCGAGTGTGCGTTGGAAGAGCTCCAAGAAGCGCAAGGAG
ACAGGCCCAAGATCGTGAAGCTCTTCGTTCGAACAGAGTTGTCCGTACCTGTTGGAAGAGCTCCAAGAAGCGCAAGGAG
ACAGGCCCAAGATCGTGAAGCTCTTCGTTCGGATACGCTGATGTCCTACGGTTGGAAGAGCTCCAAGAAGCGCAAGGAG
ACAGGCCCAAGATCGTGAAGCTCTTCGTTCGAGCGAAAAAAATCCCTGCGGTTGGAAGAGCTCCAAGAAGCGCAAGGAG
ACAGGCCCAAGATCGTGAAGCTCTTCGTTCGTGCCTACGCCTGCGGAAAAGTTGGAAGAGCTCCAAGAAGCGCAAGGAG
ACAGGCCCAAGATCGTGAAGCTCTTCGTTCGAACGCACCCCAGAGCGTTCGTTGGAAGAGCTCCAAGAAGCGCAAGGAG
ACAGGCCCAAGATCGTGAAGCTCTTCGTTCGGAGCAGCTGCAAAGCTACAGTTGGAAGAGCTCCAAGAAGCGCAAGGAG
ACAGGCCCAAGATCGTGAAGCTCTTCGTTCGACTTCTACCAGTACGCCTGGTTGGAAGAGCTCCAAGAAGCGCAAGGAG
ACAGGCCCAAGATCGTGAAGCTCTTCGTTCGCTCCCTGCGCGACAGAGATGTTGGAAGAGCTCCAAGAAGCGCAAGGAG
ACAGGCCCAAGATCGTGAAGCTCTTCGTTCGAGGGATCGGCAGCGGTACCGTTGGAAGAGCTCCAAGAAGCGCAAGGAG
ACAGGCCCAAGATCGTGAAGCTCTTCGTTCGCTTTTGCCCATGCTGATGCGTTGGAAGAGCTCCAAGAAGCGCAAGGAG
ACAGGCCCAAGATCGTGAAGCTCTTCGTTCGGTGACACTGCAACGTTCACGTTGGAAGAGCTCCAAGAAGCGCAAGGAG
ACAGGCCCAAGATCGTGAAGCTCTTCGTTCGTCCTACAGCACCAGCCACTGTTGGAAGAGCTCCAAGAAGCGCAAGGAG
ACAGGCCCAAGATCGTGAAGCTCTTCGTTCGGACATCAGAAACCTCACTCGTTGGAAGAGCTCCAAGAAGCGCAAGGAG
ACAGGCCCAAGATCGTGAAGCTCTTCGTTCGCAGCCAATCCGCTCAATGCGTTGGAAGAGCTCCAAGAAGCGCAAGGAG
ACAGGCCCAAGATCGTGAAGCTCTTCGTTCGCGCTGCATCACGATGATCCGTTGGAAGAGCTCCAAGAAGCGCAAGGAG
ACAGGCCCAAGATCGTGAAGCTCTTCGTTCGTGTCGTTCGCAATGGCAGAGTTGGAAGAGCTCCAAGAAGCGCAAGGAG
ACAGGCCCAAGATCGTGAAGCTCTTCGTTCGCATCTGGCTGCTATATCGAGTTGGAAGAGCTCCAAGAAGCGCAAGGAG
ACAGGCCCAAGATCGTGAAGCTCTTCGTTCGCTGGCTGCTTTTTTCGCAGGTTGGAAGAGCTCCAAGAAGCGCAAGGAG
ACAGGCCCAAGATCGTGAAGCTCTTCGTTCGGCATGGTTGAAACCTTTAAGTTGGAAGAGCTCCAAGAAGCGCAAGGAG
ACAGGCCCAAGATCGTGAAGCTCTTCGTTCGCCAAGTGCACATCGCCGTCGTTGGAAGAGCTCCAAGAAGCGCAAGGAG
ACAGGCCCAAGATCGTGAAGCTCTTCGTTCGCGAATTGGAGCAGGTTTCGGTTGGAAGAGCTCCAAGAAGCGCAAGGAG
ACAGGCCCAAGATCGTGAAGCTCTTCGTTCGAATGCCAATAAGGAATTTCGTTGGAAGAGCTCCAAGAAGCGCAAGGAG
ACAGGCCCAAGATCGTGAAGCTCTTCGTTCGGTAATGTGCCCACCGTTAAGTTGGAAGAGCTCCAAGAAGCGCAAGGAG
ACAGGCCCAAGATCGTGAAGCTCTTCGTTCGGGCGATGTGCACTTGGAGCGTTGGAAGAGCTCCAAGAAGCGCAAGGAG
ACAGGCCCAAGATCGTGAAGCTCTTCGTTCGGTGGAGCTTATCCGGAAAAGTTGGAAGAGCTCCAAGAAGCGCAAGGAG
ACAGGCCCAAGATCGTGAAGCTCTTCGTTCGATTCCCGACACCTTGTGCTGTTGGAAGAGCTCCAAGAAGCGCAAGGAG
ACAGGCCCAAGATCGTGAAGCTCTTCGTTCGCGTCGGCCGGCTCCAATTCGTTGGAAGAGCTCCAAGAAGCGCAAGGAG
ACAGGCCCAAGATCGTGAAGCTCTTCGTTCGCTATCCCTGTTTAGCCTGCGTTGGAAGAGCTCCAAGAAGCGCAAGGAG
ACAGGCCCAAGATCGTGAAGCTCTTCGTTCGCTGCCACTTTTGGCCCTGCGTTGGAAGAGCTCCAAGAAGCGCAAGGAG
ACAGGCCCAAGATCGTGAAGCTCTTCGTTCGAAATCCTGGAGATCTATCAGTTGGAAGAGCTCCAAGAAGCGCAAGGAG
ACAGGCCCAAGATCGTGAAGCTCTTCGTTCGACCATTCTGCCCACGATATGTTGGAAGAGCTCCAAGAAGCGCAAGGAG
ACAGGCCCAAGATCGTGAAGCTCTTCGTTCGTTCTTTCCCGCCTGCTCTGGTTGGAAGAGCTCCAAGAAGCGCAAGGAG
ACAGGCCCAAGATCGTGAAGCTCTTCGTTCGCCTGCCGATGCTATCCACGGTTGGAAGAGCTCCAAGAAGCGCAAGGAG
ACAGGCCCAAGATCGTGAAGCTCTTCGTTCGTCCTGGAGTTGTTTCTGATGTTGGAAGAGCTCCAAGAAGCGCAAGGAG
ACAGGCCCAAGATCGTGAAGCTCTTCGTTCGAACCACGGGGATGACTATGGTTGGAAGAGCTCCAAGAAGCGCAAGGAG
ACAGGCCCAAGATCGTGAAGCTCTTCGTTCGGCCTTAAACCTTTTGATCAGTTGGAAGAGCTCCAAGAAGCGCAAGGAG
ACAGGCCCAAGATCGTGAAGCTCTTCGTTCGTTTGATGGGGTCAAGTTGAGTTGGAAGAGCTCCAAGAAGCGCAAGGAG
ACAGGCCCAAGATCGTGAAGCTCTTCGTTCGTCAGCTAAACTATCCAGTCGTTGGAAGAGCTCCAAGAAGCGCAAGGAG
ACAGGCCCAAGATCGTGAAGCTCTTCGTTCGAGTTCAGCAAAAGAAGATTGTTGGAAGAGCTCCAAGAAGCGCAAGGAG
ACAGGCCCAAGATCGTGAAGCTCTTCGTTCGAACGCAGTGCATCCCGAAAGTTGGAAGAGCTCCAAGAAGCGCAAGGAG
ACAGGCCCAAGATCGTGAAGCTCTTCGTTCGAAATCGAACTTTTGAAAGTGTTGGAAGAGCTCCAAGAAGCGCAAGGAG
ACAGGCCCAAGATCGTGAAGCTCTTCGTTCGCAAATCGGGGAAAACGCAAGTTGGAAGAGCTCCAAGAAGCGCAAGGAG
ACAGGCCCAAGATCGTGAAGCTCTTCGTTCGGAGAGCGCCAAGACATCAGGTTGGAAGAGCTCCAAGAAGCGCAAGGAG
ACAGGCCCAAGATCGTGAAGCTCTTCGTTCGCCTGCCACATAGTGGGGTTGTTGGAAGAGCTCCAAGAAGCGCAAGGAG
ACAGGCCCAAGATCGTGAAGCTCTTCGTTCGGAAAGTGAGCGACCACTGCGTTGGAAGAGCTCCAAGAAGCGCAAGGAG
ACAGGCCCAAGATCGTGAAGCTCTTCGTTCGTTCCAGCCAAATATGAATGGTTGGAAGAGCTCCAAGAAGCGCAAGGAG
ACAGGCCCAAGATCGTGAAGCTCTTCGTTCGGTGTTTCTATGTGAACAGCGTTGGAAGAGCTCCAAGAAGCGCAAGGAG
ACAGGCCCAAGATCGTGAAGCTCTTCGTTCGCTGAAGAACTCCTGTCGCCGTTGGAAGAGCTCCAAGAAGCGCAAGGAG
ACAGGCCCAAGATCGTGAAGCTCTTCGTTCGCAGTGGGTGGCTTCCTGCCGTTGGAAGAGCTCCAAGAAGCGCAAGGAG
ACAGGCCCAAGATCGTGAAGCTCTTCGTTCGTACGAAAAACATTTGCTCAGTTGGAAGAGCTCCAAGAAGCGCAAGGAG
ACAGGCCCAAGATCGTGAAGCTCTTCGTTCGTCGCGTTTCTATTTCGTAAGTTGGAAGAGCTCCAAGAAGCGCAAGGAG
ACAGGCCCAAGATCGTGAAGCTCTTCGTTCGTATGTTTACTTTAATATGCGTTGGAAGAGCTCCAAGAAGCGCAAGGAG
ACAGGCCCAAGATCGTGAAGCTCTTCGTTCGCTATGCAAGAAACTCGGAAGTTGGAAGAGCTCCAAGAAGCGCAAGGAG
ACAGGCCCAAGATCGTGAAGCTCTTCGTTCGTACGATGATCCAAACACTGGTTGGAAGAGCTCCAAGAAGCGCAAGGAG
ACAGGCCCAAGATCGTGAAGCTCTTCGTTCGGTCGATTTGAGTCGATAAAGTTGGAAGAGCTCCAAGAAGCGCAAGGAG
ACAGGCCCAAGATCGTGAAGCTCTTCGTTCGTCTATTCACTTGTTCAGTGGTTGGAAGAGCTCCAAGAAGCGCAAGGAG
ACAGGCCCAAGATCGTGAAGCTCTTCGTTCGGAAGAGAACGTATGTTAAAGTTGGAAGAGCTCCAAGAAGCGCAAGGAG
ACAGGCCCAAGATCGTGAAGCTCTTCGTTCGATTATGCACCAAGTCGACTGTTGGAAGAGCTCCAAGAAGCGCAAGGAG
ACAGGCCCAAGATCGTGAAGCTCTTCGTTCGGACTCCTTCGATGTGTGGAGTTGGAAGAGCTCCAAGAAGCGCAAGGAG
ACAGGCCCAAGATCGTGAAGCTCTTCGTTCGTTCTCCAATCTGTTCAAATGTTGGAAGAGCTCCAAGAAGCGCAAGGAG
ACAGGCCCAAGATCGTGAAGCTCTTCGTTCGTGAGGCAGAACTGCTGCTGGTTGGAAGAGCTCCAAGAAGCGCAAGGAG
ACAGGCCCAAGATCGTGAAGCTCTTCGTTCGAGATCCGATTTGAACAGATGTTGGAAGAGCTCCAAGAAGCGCAAGGAG
ACAGGCCCAAGATCGTGAAGCTCTTCGTTCGTCGCAGGATAATATGACATGTTGGAAGAGCTCCAAGAAGCGCAAGGAG
ACAGGCCCAAGATCGTGAAGCTCTTCGTTCGAAAGCCCACAAACTTATATGTTGGAAGAGCTCCAAGAAGCGCAAGGAG
ACAGGCCCAAGATCGTGAAGCTCTTCGTTCGGCAATAAATTGCTACTCAAGTTGGAAGAGCTCCAAGAAGCGCAAGGAG
ACAGGCCCAAGATCGTGAAGCTCTTCGTTCGGTCGTGGAATAGATGTGCTGTTGGAAGAGCTCCAAGAAGCGCAAGGAG
ACAGGCCCAAGATCGTGAAGCTCTTCGTTCGTTTATCAGATCTGCAATTAGTTGGAAGAGCTCCAAGAAGCGCAAGGAG
ACAGGCCCAAGATCGTGAAGCTCTTCGTTCGATTGCGTCGTCATATTTTCGTTGGAAGAGCTCCAAGAAGCGCAAGGAG
ACAGGCCCAAGATCGTGAAGCTCTTCGTTCGCAACCTGAAACTGAAGAGAGTTGGAAGAGCTCCAAGAAGCGCAAGGAG
ACAGGCCCAAGATCGTGAAGCTCTTCGTTCGCTTACCCAGTTTGTGCATCGTTGGAAGAGCTCCAAGAAGCGCAAGGAG
ACAGGCCCAAGATCGTGAAGCTCTTCGTTCGATGATTATGTCGTCGTCGCGTTGGAAGAGCTCCAAGAAGCGCAAGGAG
ACAGGCCCAAGATCGTGAAGCTCTTCGTTCGATTATAGGCATTTTCCCCCGTTGGAAGAGCTCCAAGAAGCGCAAGGAG
ACAGGCCCAAGATCGTGAAGCTCTTCGTTCGCTTGACTGTGAAACCCGTTGTTGGAAGAGCTCCAAGAAGCGCAAGGAG
ACAGGCCCAAGATCGTGAAGCTCTTCGTTCGGGCTTCGAGCGTCGCTGGGGTTGGAAGAGCTCCAAGAAGCGCAAGGAG
ACAGGCCCAAGATCGTGAAGCTCTTCGTTCGCGGGCAGCTCATCCACAAGGTTGGAAGAGCTCCAAGAAGCGCAAGGAG
ACAGGCCCAAGATCGTGAAGCTCTTCGTTCGTCGGAAACGGGCAGCAGCTGTTGGAAGAGCTCCAAGAAGCGCAAGGAG
ACAGGCCCAAGATCGTGAAGCTCTTCGTTCGGATTCCAGCAGTGCGACGCGTTGGAAGAGCTCCAAGAAGCGCAAGGAG
ACAGGCCCAAGATCGTGAAGCTCTTCGTTCGCACAACAACAAACTAATTCGTTGGAAGAGCTCCAAGAAGCGCAAGGAG
ACAGGCCCAAGATCGTGAAGCTCTTCGTTCGAGAAGAAAGCCTGTTCCTGGTTGGAAGAGCTCCAAGAAGCGCAAGGAG
ACAGGCCCAAGATCGTGAAGCTCTTCGTTCGCTCATCAAGGAAGCACTGCGTTGGAAGAGCTCCAAGAAGCGCAAGGAG
ACAGGCCCAAGATCGTGAAGCTCTTCGTTCGCGAGCAGCGATCGCCCGAGGTTGGAAGAGCTCCAAGAAGCGCAAGGAG
ACAGGCCCAAGATCGTGAAGCTCTTCGTTCGTTCGTGACATCCTCGTCGAGTTGGAAGAGCTCCAAGAAGCGCAAGGAG
ACAGGCCCAAGATCGTGAAGCTCTTCGTTCGCAGAACCACAAGACCATCAGTTGGAAGAGCTCCAAGAAGCGCAAGGAG
ACAGGCCCAAGATCGTGAAGCTCTTCGTTCGTTCGTGCCCTCTCTGACGCGTTGGAAGAGCTCCAAGAAGCGCAAGGAG
ACAGGCCCAAGATCGTGAAGCTCTTCGTTCGTAAACAACAAGCCGGTTGGGTTGGAAGAGCTCCAAGAAGCGCAAGGAG
ACAGGCCCAAGATCGTGAAGCTCTTCGTTCGCAGGAGCCGGCGTCCTTGTGTTGGAAGAGCTCCAAGAAGCGCAAGGAG
ACAGGCCCAAGATCGTGAAGCTCTTCGTTCGGCGGTGCCAATTCCTCGATGTTGGAAGAGCTCCAAGAAGCGCAAGGAG
ACAGGCCCAAGATCGTGAAGCTCTTCGTTCGGTGTCCTGTCGAACAGCCTGTTGGAAGAGCTCCAAGAAGCGCAAGGAG
ACAGGCCCAAGATCGTGAAGCTCTTCGTTCGGCGGCGGTCTGAGCATCAGGTTGGAAGAGCTCCAAGAAGCGCAAGGAG
ACAGGCCCAAGATCGTGAAGCTCTTCGTTCGGTGGTTTTGCCAAAAGAGCGTTGGAAGAGCTCCAAGAAGCGCAAGGAG
ACAGGCCCAAGATCGTGAAGCTCTTCGTTCGCCCAAGACTCATCTGATGAGTTGGAAGAGCTCCAAGAAGCGCAAGGAG
ACAGGCCCAAGATCGTGAAGCTCTTCGTTCGTTGGCGTACAGCAGTCGCGGTTGGAAGAGCTCCAAGAAGCGCAAGGAG
ACAGGCCCAAGATCGTGAAGCTCTTCGTTCGCACTACATGATCCATAAGCGTTGGAAGAGCTCCAAGAAGCGCAAGGAG
ACAGGCCCAAGATCGTGAAGCTCTTCGTTCGTTTGGGTCGCCGAAACAGGGTTGGAAGAGCTCCAAGAAGCGCAAGGAG
ACAGGCCCAAGATCGTGAAGCTCTTCGTTCGGATGAGTTCACCAAAAAGAGTTGGAAGAGCTCCAAGAAGCGCAAGGAG
ACAGGCCCAAGATCGTGAAGCTCTTCGTTCGCTGGAGAACGGCGACGAGCGTTGGAAGAGCTCCAAGAAGCGCAAGGAG
ACAGGCCCAAGATCGTGAAGCTCTTCGTTCGGTCCTCTTCAGTGGCGGCAGTTGGAAGAGCTCCAAGAAGCGCAAGGAG
ACAGGCCCAAGATCGTGAAGCTCTTCGTTCGTGGTGCCCCTACTGCGTCAGTTGGAAGAGCTCCAAGAAGCGCAAGGAG
ACAGGCCCAAGATCGTGAAGCTCTTCGTTCGTCCAGTTCCTCCATCTTTTGTTGGAAGAGCTCCAAGAAGCGCAAGGAG
ACAGGCCCAAGATCGTGAAGCTCTTCGTTCGGGCTGGGTGGCACTCGTCCGTTGGAAGAGCTCCAAGAAGCGCAAGGAG
ACAGGCCCAAGATCGTGAAGCTCTTCGTTCGGAGACACACACTTTGCTGCGTTGGAAGAGCTCCAAGAAGCGCAAGGAG
ACAGGCCCAAGATCGTGAAGCTCTTCGTTCGTCTGTGTTTGCTGTCAGCAGTTGGAAGAGCTCCAAGAAGCGCAAGGAG
ACAGGCCCAAGATCGTGAAGCTCTTCGTTCGCAATGAAGGCAATCTGTCCGTTGGAAGAGCTCCAAGAAGCGCAAGGAG
ACAGGCCCAAGATCGTGAAGCTCTTCGTTCGAAAAACGATGGCTGTGTGTGTTGGAAGAGCTCCAAGAAGCGCAAGGAG
ACAGGCCCAAGATCGTGAAGCTCTTCGTTCGGAGCGGGACCTCATCGAGCGTTGGAAGAGCTCCAAGAAGCGCAAGGAG
ACAGGCCCAAGATCGTGAAGCTCTTCGTTCGCCATCCCGCTGCCGTTCTAGTTGGAAGAGCTCCAAGAAGCGCAAGGAG
ACAGGCCCAAGATCGTGAAGCTCTTCGTTCGGGTCTGCAACTTCATCACCGTTGGAAGAGCTCCAAGAAGCGCAAGGAG
ACAGGCCCAAGATCGTGAAGCTCTTCGTTCGCGGACAGGAGTGCGACAAAGTTGGAAGAGCTCCAAGAAGCGCAAGGAG
ACAGGCCCAAGATCGTGAAGCTCTTCGTTCGGTCCCTTCCGACACATTCGGTTGGAAGAGCTCCAAGAAGCGCAAGGAG
ACAGGCCCAAGATCGTGAAGCTCTTCGTTCGTCCGCACATAGTATATGACGTTGGAAGAGCTCCAAGAAGCGCAAGGAG
ACAGGCCCAAGATCGTGAAGCTCTTCGTTCGCAATGAATCTATCCCAGATGTTGGAAGAGCTCCAAGAAGCGCAAGGAG
ACAGGCCCAAGATCGTGAAGCTCTTCGTTCGGATAACCTCTTGTTGTCCCGTTGGAAGAGCTCCAAGAAGCGCAAGGAG
ACAGGCCCAAGATCGTGAAGCTCTTCGTTCGGATTGTGCAGAGCTTTGCCGTTGGAAGAGCTCCAAGAAGCGCAAGGAG
ACAGGCCCAAGATCGTGAAGCTCTTCGTTCGGTTGTCTATGAGACTGACAGTTGGAAGAGCTCCAAGAAGCGCAAGGAG
ACAGGCCCAAGATCGTGAAGCTCTTCGTTCGCCTTCTTTCCGTGTACCTGGTTGGAAGAGCTCCAAGAAGCGCAAGGAG
ACAGGCCCAAGATCGTGAAGCTCTTCGTTCGTGCATCATCATTGCTGCTCGTTGGAAGAGCTCCAAGAAGCGCAAGGAG
ACAGGCCCAAGATCGTGAAGCTCTTCGTTCGAAGCGGCTCCATACACAAAGTTGGAAGAGCTCCAAGAAGCGCAAGGAG
ACAGGCCCAAGATCGTGAAGCTCTTCGTTCGCCGCAGGTACACGGAAAGAGTTGGAAGAGCTCCAAGAAGCGCAAGGAG
ACAGGCCCAAGATCGTGAAGCTCTTCGTTCGTTGCCGATTCTGTTGGCATGTTGGAAGAGCTCCAAGAAGCGCAAGGAG
ACAGGCCCAAGATCGTGAAGCTCTTCGTTCGGGCACTCTTGGGCAGCTGAGTTGGAAGAGCTCCAAGAAGCGCAAGGAG
ACAGGCCCAAGATCGTGAAGCTCTTCGTTCGGTGGCCGCCGTCCACACACGTTGGAAGAGCTCCAAGAAGCGCAAGGAG
ACAGGCCCAAGATCGTGAAGCTCTTCGTTCGTCGGCAAGCGGGAGATCGTGTTGGAAGAGCTCCAAGAAGCGCAAGGAG
ACAGGCCCAAGATCGTGAAGCTCTTCGTTCGAACGGCACCGCCTGCTACGGTTGGAAGAGCTCCAAGAAGCGCAAGGAG
ACAGGCCCAAGATCGTGAAGCTCTTCGTTCGATCAACGCTCTGCGCGCCAGTTGGAAGAGCTCCAAGAAGCGCAAGGAG
ACAGGCCCAAGATCGTGAAGCTCTTCGTTCGTGCGAACACAAGTAAACAGGTTGGAAGAGCTCCAAGAAGCGCAAGGAG
ACAGGCCCAAGATCGTGAAGCTCTTCGTTCGTATGTCTGCTCCAACCAGAGTTGGAAGAGCTCCAAGAAGCGCAAGGAG
ACAGGCCCAAGATCGTGAAGCTCTTCGTTCGAGCCCTTTGAAAACGTCTGGTTGGAAGAGCTCCAAGAAGCGCAAGGAG
ACAGGCCCAAGATCGTGAAGCTCTTCGTTCGGAAGTACGGCTGGGATCCCGTTGGAAGAGCTCCAAGAAGCGCAAGGAG
ACAGGCCCAAGATCGTGAAGCTCTTCGTTCGGCAATACTACGTGTCCAAGGTTGGAAGAGCTCCAAGAAGCGCAAGGAG
ACAGGCCCAAGATCGTGAAGCTCTTCGTTCGTCGCTGGGCACCTTTCAACGTTGGAAGAGCTCCAAGAAGCGCAAGGAG
ACAGGCCCAAGATCGTGAAGCTCTTCGTTCGCCAGGGGGCCGCACGCCAGGTTGGAAGAGCTCCAAGAAGCGCAAGGAG
ACAGGCCCAAGATCGTGAAGCTCTTCGTTCGTTCTCCTCGGCACGGGATTGTTGGAAGAGCTCCAAGAAGCGCAAGGAG
ACAGGCCCAAGATCGTGAAGCTCTTCGTTCGGTCACGTACGCACATTCCGGTTGGAAGAGCTCCAAGAAGCGCAAGGAG
ACAGGCCCAAGATCGTGAAGCTCTTCGTTCGCTGTCGACCCAAAGGTCAAGTTGGAAGAGCTCCAAGAAGCGCAAGGAG
ACAGGCCCAAGATCGTGAAGCTCTTCGTTCGATTCTGGCGTGCGGCGGCAGTTGGAAGAGCTCCAAGAAGCGCAAGGAG
ACAGGCCCAAGATCGTGAAGCTCTTCGTTCGCAGAAGCGCACGGGCGTGTGTTGGAAGAGCTCCAAGAAGCGCAAGGAG
ACAGGCCCAAGATCGTGAAGCTCTTCGTTCGATCCTTTGGAGCACGCCACGTTGGAAGAGCTCCAAGAAGCGCAAGGAG
ACAGGCCCAAGATCGTGAAGCTCTTCGTTCGAAGCGCGAGCTGCTGCTTAGTTGGAAGAGCTCCAAGAAGCGCAAGGAG
ACAGGCCCAAGATCGTGAAGCTCTTCGTTCGGATAACCCCTTCGACATGAGTTGGAAGAGCTCCAAGAAGCGCAAGGAG
ACAGGCCCAAGATCGTGAAGCTCTTCGTTCGCTTATTGATCTGATAGACTGTTGGAAGAGCTCCAAGAAGCGCAAGGAG
ACAGGCCCAAGATCGTGAAGCTCTTCGTTCGGAGGACTTGCTCTCCTCCGGTTGGAAGAGCTCCAAGAAGCGCAAGGAG
ACAGGCCCAAGATCGTGAAGCTCTTCGTTCGCAGCCGCTGAAGATCGCCAGTTGGAAGAGCTCCAAGAAGCGCAAGGAG
ACAGGCCCAAGATCGTGAAGCTCTTCGTTCGTCTGCTGTGCGACTATAACGTTGGAAGAGCTCCAAGAAGCGCAAGGAG
ACAGGCCCAAGATCGTGAAGCTCTTCGTTCGGGACTCCTACAGATCGCCCGTTGGAAGAGCTCCAAGAAGCGCAAGGAG
ACAGGCCCAAGATCGTGAAGCTCTTCGTTCGGAGTACAACTACAACGAGAGTTGGAAGAGCTCCAAGAAGCGCAAGGAG
ACAGGCCCAAGATCGTGAAGCTCTTCGTTCGCCAACAGTGCGTCCAGTTCGTTGGAAGAGCTCCAAGAAGCGCAAGGAG
ACAGGCCCAAGATCGTGAAGCTCTTCGTTCGAGCAACAATGCTCTGAACTGTTGGAAGAGCTCCAAGAAGCGCAAGGAG
ACAGGCCCAAGATCGTGAAGCTCTTCGTTCGCCCGATGGCTATGACTACGGTTGGAAGAGCTCCAAGAAGCGCAAGGAG
ACAGGCCCAAGATCGTGAAGCTCTTCGTTCGCCAGGAATCAGTTCACCGCGTTGGAAGAGCTCCAAGAAGCGCAAGGAG
ACAGGCCCAAGATCGTGAAGCTCTTCGTTCGGTTTGGGCCATTGAATTGCGTTGGAAGAGCTCCAAGAAGCGCAAGGAG
ACAGGCCCAAGATCGTGAAGCTCTTCGTTCGGAGCCGGACTACGGACCAGGTTGGAAGAGCTCCAAGAAGCGCAAGGAG
ACAGGCCCAAGATCGTGAAGCTCTTCGTTCGCGGTGAACGATCCCCACACGTTGGAAGAGCTCCAAGAAGCGCAAGGAG
ACAGGCCCAAGATCGTGAAGCTCTTCGTTCGAGCCAAAAGGAGTCCCGCAGTTGGAAGAGCTCCAAGAAGCGCAAGGAG
ACAGGCCCAAGATCGTGAAGCTCTTCGTTCGACGAGCTGATCGATTCCGAGTTGGAAGAGCTCCAAGAAGCGCAAGGAG
ACAGGCCCAAGATCGTGAAGCTCTTCGTTCGTCGCCGCATCCTGTCGCGCGTTGGAAGAGCTCCAAGAAGCGCAAGGAG
ACAGGCCCAAGATCGTGAAGCTCTTCGTTCGCCCGCCTATGCCACCTACCGTTGGAAGAGCTCCAAGAAGCGCAAGGAG
ACAGGCCCAAGATCGTGAAGCTCTTCGTTCGCCGGCTGCCGTCTACCATGGTTGGAAGAGCTCCAAGAAGCGCAAGGAG
ACAGGCCCAAGATCGTGAAGCTCTTCGTTCGCAGGCTGCTGTCTACCAGCGTTGGAAGAGCTCCAAGAAGCGCAAGGAG
ACAGGCCCAAGATCGTGAAGCTCTTCGTTCGCTGCCCACTCCAGTTGTCAGTTGGAAGAGCTCCAAGAAGCGCAAGGAG
ACAGGCCCAAGATCGTGAAGCTCTTCGTTCGATCTATGTGGACAAGCGACGTTGGAAGAGCTCCAAGAAGCGCAAGGAG
ACAGGCCCAAGATCGTGAAGCTCTTCGTTCGGCCAACCGGGTCTTTGAACGTTGGAAGAGCTCCAAGAAGCGCAAGGAG
ACAGGCCCAAGATCGTGAAGCTCTTCGTTCGACCTTGTTGTAGTGCTCATGTTGGAAGAGCTCCAAGAAGCGCAAGGAG
ACAGGCCCAAGATCGTGAAGCTCTTCGTTCGAGTCGCTTGTCCACATAGAGTTGGAAGAGCTCCAAGAAGCGCAAGGAG
ACAGGCCCAAGATCGTGAAGCTCTTCGTTCGCCCAGTTCAAAGACCCGGTGTTGGAAGAGCTCCAAGAAGCGCAAGGAG
ACAGGCCCAAGATCGTGAAGCTCTTCGTTCGCCGCAAACAAAGTACAATTGTTGGAAGAGCTCCAAGAAGCGCAAGGAG
ACAGGCCCAAGATCGTGAAGCTCTTCGTTCGCTGATTACCAGCTCAATGAGTTGGAAGAGCTCCAAGAAGCGCAAGGAG
ACAGGCCCAAGATCGTGAAGCTCTTCGTTCGCAATTCGATGCTTACAAACGTTGGAAGAGCTCCAAGAAGCGCAAGGAG
ACAGGCCCAAGATCGTGAAGCTCTTCGTTCGCCAAAACCCGTGCTCGTAAGTTGGAAGAGCTCCAAGAAGCGCAAGGAG
ACAGGCCCAAGATCGTGAAGCTCTTCGTTCGGCAGTTCAACGTTGCCTTTGTTGGAAGAGCTCCAAGAAGCGCAAGGAG
ACAGGCCCAAGATCGTGAAGCTCTTCGTTCGGCGATAACGATCCCAAATGGTTGGAAGAGCTCCAAGAAGCGCAAGGAG
ACAGGCCCAAGATCGTGAAGCTCTTCGTTCGCCTTTTGACAACAGCACGCGTTGGAAGAGCTCCAAGAAGCGCAAGGAG
ACAGGCCCAAGATCGTGAAGCTCTTCGTTCGACCGATTGCCAACAGGCGCGTTGGAAGAGCTCCAAGAAGCGCAAGGAG
ACAGGCCCAAGATCGTGAAGCTCTTCGTTCGGACAATGTGTCGCAAGATCGTTGGAAGAGCTCCAAGAAGCGCAAGGAG
ACAGGCCCAAGATCGTGAAGCTCTTCGTTCGGTAGGCGCAGCTGCGAAAGGTTGGAAGAGCTCCAAGAAGCGCAAGGAG
ACAGGCCCAAGATCGTGAAGCTCTTCGTTCGGACGATGATGCCACCACCTGTTGGAAGAGCTCCAAGAAGCGCAAGGAG
ACAGGCCCAAGATCGTGAAGCTCTTCGTTCGCAGTTTTGCCTACGATGTGGTTGGAAGAGCTCCAAGAAGCGCAAGGAG
ACAGGCCCAAGATCGTGAAGCTCTTCGTTCGGCTGACTGGCGATGACAAGGTTGGAAGAGCTCCAAGAAGCGCAAGGAG
ACAGGCCCAAGATCGTGAAGCTCTTCGTTCGGAGAAGCGCGATGGCGACCGTTGGAAGAGCTCCAAGAAGCGCAAGGAG
ACAGGCCCAAGATCGTGAAGCTCTTCGTTCGACTCCCTGATCGAACCCGAGTTGGAAGAGCTCCAAGAAGCGCAAGGAG
ACAGGCCCAAGATCGTGAAGCTCTTCGTTCGCGATTGAAGTTCATTGCCCGTTGGAAGAGCTCCAAGAAGCGCAAGGAG
ACAGGCCCAAGATCGTGAAGCTCTTCGTTCGAGTGTTCTTGCCCTCGAGTGTTGGAAGAGCTCCAAGAAGCGCAAGGAG
ACAGGCCCAAGATCGTGAAGCTCTTCGTTCGTACAAAACACTGTGCGTTGGTTGGAAGAGCTCCAAGAAGCGCAAGGAG
ACAGGCCCAAGATCGTGAAGCTCTTCGTTCGAAGTACCCCAACCAGTCCAGTTGGAAGAGCTCCAAGAAGCGCAAGGAG
ACAGGCCCAAGATCGTGAAGCTCTTCGTTCGACGAAGAACTTCATACCACGTTGGAAGAGCTCCAAGAAGCGCAAGGAG
ACAGGCCCAAGATCGTGAAGCTCTTCGTTCGGTAAATAGCAAGTAATTGCGTTGGAAGAGCTCCAAGAAGCGCAAGGAG
ACAGGCCCAAGATCGTGAAGCTCTTCGTTCGGAGAGTTCCAGCTAACCTAGTTGGAAGAGCTCCAAGAAGCGCAAGGAG
ACAGGCCCAAGATCGTGAAGCTCTTCGTTCGCAAACACATCAAGTATGAGGTTGGAAGAGCTCCAAGAAGCGCAAGGAG
ACAGGCCCAAGATCGTGAAGCTCTTCGTTCGGAAAGAGTAAAGTCACCTGGTTGGAAGAGCTCCAAGAAGCGCAAGGAG
ACAGGCCCAAGATCGTGAAGCTCTTCGTTCGACTCTCATCCACAACAACTGTTGGAAGAGCTCCAAGAAGCGCAAGGAG
ACAGGCCCAAGATCGTGAAGCTCTTCGTTCGTAGATAGTGACACGCTTAGGTTGGAAGAGCTCCAAGAAGCGCAAGGAG
ACAGGCCCAAGATCGTGAAGCTCTTCGTTCGTATGGAAGAGCATCGCACGGTTGGAAGAGCTCCAAGAAGCGCAAGGAG
ACAGGCCCAAGATCGTGAAGCTCTTCGTTCGCAGCGACCACGTCTACAGAGTTGGAAGAGCTCCAAGAAGCGCAAGGAG
ACAGGCCCAAGATCGTGAAGCTCTTCGTTCGGCAGAGCGACTGCGACTTCGTTGGAAGAGCTCCAAGAAGCGCAAGGAG
ACAGGCCCAAGATCGTGAAGCTCTTCGTTCGTTGCTTGCTTTCGATGTTGGTTGGAAGAGCTCCAAGAAGCGCAAGGAG
ACAGGCCCAAGATCGTGAAGCTCTTCGTTCGCTGCGCTGCATCGCCGAGTGTTGGAAGAGCTCCAAGAAGCGCAAGGAG
ACAGGCCCAAGATCGTGAAGCTCTTCGTTCGCTCACCAAAGTGGAGCGCTGTTGGAAGAGCTCCAAGAAGCGCAAGGAG
ACAGGCCCAAGATCGTGAAGCTCTTCGTTCGCGACAAACTCCACTATTTTGTTGGAAGAGCTCCAAGAAGCGCAAGGAG
ACAGGCCCAAGATCGTGAAGCTCTTCGTTCGCGGCGATGCAGCGCAGGCGGTTGGAAGAGCTCCAAGAAGCGCAAGGAG
ACAGGCCCAAGATCGTGAAGCTCTTCGTTCGCACACCGAGCGCTCCACTTGTTGGAAGAGCTCCAAGAAGCGCAAGGAG
ACAGGCCCAAGATCGTGAAGCTCTTCGTTCGCTGAAAATTGCCACCAATGGTTGGAAGAGCTCCAAGAAGCGCAAGGAG
ACAGGCCCAAGATCGTGAAGCTCTTCGTTCGCTGCCAGTCGAAGATCAGCGTTGGAAGAGCTCCAAGAAGCGCAAGGAG
ACAGGCCCAAGATCGTGAAGCTCTTCGTTCGGTGCTGACCCCCGCTGAGAGTTGGAAGAGCTCCAAGAAGCGCAAGGAG
ACAGGCCCAAGATCGTGAAGCTCTTCGTTCGCCGCCACCAACTCCAGTCCGTTGGAAGAGCTCCAAGAAGCGCAAGGAG
ACAGGCCCAAGATCGTGAAGCTCTTCGTTCGCAAGAGCATGACGACGACGGTTGGAAGAGCTCCAAGAAGCGCAAGGAG
ACAGGCCCAAGATCGTGAAGCTCTTCGTTCGGCGGAGGAGCAAGCGAAGAGTTGGAAGAGCTCCAAGAAGCGCAAGGAG
ACAGGCCCAAGATCGTGAAGCTCTTCGTTCGAAGCTGCAGGATCTGCGCAGTTGGAAGAGCTCCAAGAAGCGCAAGGAG
ACAGGCCCAAGATCGTGAAGCTCTTCGTTCGAACGAGGAGCGGGACAGAGGTTGGAAGAGCTCCAAGAAGCGCAAGGAG
ACAGGCCCAAGATCGTGAAGCTCTTCGTTCGGGCGATTGGGCGAAAGTTCGTTGGAAGAGCTCCAAGAAGCGCAAGGAG
ACAGGCCCAAGATCGTGAAGCTCTTCGTTCGGCAATAATGGCGGAGCCGCGTTGGAAGAGCTCCAAGAAGCGCAAGGAG
ACAGGCCCAAGATCGTGAAGCTCTTCGTTCGGGCCTGCTGTATGCCGTGCGTTGGAAGAGCTCCAAGAAGCGCAAGGAG
ACAGGCCCAAGATCGTGAAGCTCTTCGTTCGCTATGACTATTGGAGGAAAGTTGGAAGAGCTCCAAGAAGCGCAAGGAG
ACAGGCCCAAGATCGTGAAGCTCTTCGTTCGCCAAGCCAAAGCTATTGTGGTTGGAAGAGCTCCAAGAAGCGCAAGGAG
ACAGGCCCAAGATCGTGAAGCTCTTCGTTCGAAACATGTTTACTATGAAGGTTGGAAGAGCTCCAAGAAGCGCAAGGAG
ACAGGCCCAAGATCGTGAAGCTCTTCGTTCGCCCACCACCAACGAAACCAGTTGGAAGAGCTCCAAGAAGCGCAAGGAG
ACAGGCCCAAGATCGTGAAGCTCTTCGTTCGGATCTATGTCTTTCTAACAGTTGGAAGAGCTCCAAGAAGCGCAAGGAG
ACAGGCCCAAGATCGTGAAGCTCTTCGTTCGCTTTAGCTACTGGAAGAAGGTTGGAAGAGCTCCAAGAAGCGCAAGGAG
ACAGGCCCAAGATCGTGAAGCTCTTCGTTCGCATTCCAACGGCCAAGTCAGTTGGAAGAGCTCCAAGAAGCGCAAGGAG
ACAGGCCCAAGATCGTGAAGCTCTTCGTTCGCAGCGTTTTCACCCAGAAAGTTGGAAGAGCTCCAAGAAGCGCAAGGAG
ACAGGCCCAAGATCGTGAAGCTCTTCGTTCGCAAAAAGAGCCGTGGAAATGTTGGAAGAGCTCCAAGAAGCGCAAGGAG
ACAGGCCCAAGATCGTGAAGCTCTTCGTTCGGGTCTACGTGTTTCTGACAGTTGGAAGAGCTCCAAGAAGCGCAAGGAG
ACAGGCCCAAGATCGTGAAGCTCTTCGTTCGTCAACTATTGGAGAAAACGGTTGGAAGAGCTCCAAGAAGCGCAAGGAG
ACAGGCCCAAGATCGTGAAGCTCTTCGTTCGCTCCCACATGGCCATTTGTGTTGGAAGAGCTCCAAGAAGCGCAAGGAG
ACAGGCCCAAGATCGTGAAGCTCTTCGTTCGGACAAGAAATGTAGTTACTGTTGGAAGAGCTCCAAGAAGCGCAAGGAG
ACAGGCCCAAGATCGTGAAGCTCTTCGTTCGGTGCTGACCCTGTTGGTTCGTTGGAAGAGCTCCAAGAAGCGCAAGGAG
ACAGGCCCAAGATCGTGAAGCTCTTCGTTCGAGCCCAAGCGATTTCCGCCGTTGGAAGAGCTCCAAGAAGCGCAAGGAG
ACAGGCCCAAGATCGTGAAGCTCTTCGTTCGCTGCCTGGTATCCCATTGTGTTGGAAGAGCTCCAAGAAGCGCAAGGAG
ACAGGCCCAAGATCGTGAAGCTCTTCGTTCGCCTGCAGGTTTCCCAACTTGTTGGAAGAGCTCCAAGAAGCGCAAGGAG
ACAGGCCCAAGATCGTGAAGCTCTTCGTTCGCGCCTGGGCATGTTTTGCAGTTGGAAGAGCTCCAAGAAGCGCAAGGAG
ACAGGCCCAAGATCGTGAAGCTCTTCGTTCGGGCAGTATGTGAATCCCTAGTTGGAAGAGCTCCAAGAAGCGCAAGGAG
ACAGGCCCAAGATCGTGAAGCTCTTCGTTCGACGAAGCGTGTGCGAACCGGTTGGAAGAGCTCCAAGAAGCGCAAGGAG
ACAGGCCCAAGATCGTGAAGCTCTTCGTTCGAGTCCATTGGAAAGCAAAGGTTGGAAGAGCTCCAAGAAGCGCAAGGAG
ACAGGCCCAAGATCGTGAAGCTCTTCGTTCGTGCCGGGAAAAACGCGATTGTTGGAAGAGCTCCAAGAAGCGCAAGGAG
ACAGGCCCAAGATCGTGAAGCTCTTCGTTCGCGTAAAGTTCAAGATATCCGTTGGAAGAGCTCCAAGAAGCGCAAGGAG
ACAGGCCCAAGATCGTGAAGCTCTTCGTTCGTAGGACCGCCAACAAAATCGTTGGAAGAGCTCCAAGAAGCGCAAGGAG
ACAGGCCCAAGATCGTGAAGCTCTTCGTTCGAACGAATTCGAACAGAAGAGTTGGAAGAGCTCCAAGAAGCGCAAGGAG
ACAGGCCCAAGATCGTGAAGCTCTTCGTTCGCGCCGAGCAAAACCCGATTGTTGGAAGAGCTCCAAGAAGCGCAAGGAG
ACAGGCCCAAGATCGTGAAGCTCTTCGTTCGCACAAGTGGAGCAGCGAACGTTGGAAGAGCTCCAAGAAGCGCAAGGAG
ACAGGCCCAAGATCGTGAAGCTCTTCGTTCGCAAAGACTCAGGATGAAATGTTGGAAGAGCTCCAAGAAGCGCAAGGAG
ACAGGCCCAAGATCGTGAAGCTCTTCGTTCGTTCCAAATCGGGTTTTGCTGTTGGAAGAGCTCCAAGAAGCGCAAGGAG
ACAGGCCCAAGATCGTGAAGCTCTTCGTTCGTGCAAACGAGTGCGAACAGGTTGGAAGAGCTCCAAGAAGCGCAAGGAG
ACAGGCCCAAGATCGTGAAGCTCTTCGTTCGGCAAAGTGTTCGTTGTTCCGTTGGAAGAGCTCCAAGAAGCGCAAGGAG
ACAGGCCCAAGATCGTGAAGCTCTTCGTTCGACGCGATTTGGCAACAATTGTTGGAAGAGCTCCAAGAAGCGCAAGGAG
ACAGGCCCAAGATCGTGAAGCTCTTCGTTCGTTTATTAAGTTGTCTCAGCGTTGGAAGAGCTCCAAGAAGCGCAAGGAG
ACAGGCCCAAGATCGTGAAGCTCTTCGTTCGCGAACACTTTGCTTTCCAAGTTGGAAGAGCTCCAAGAAGCGCAAGGAG
ACAGGCCCAAGATCGTGAAGCTCTTCGTTCGTAACACTTTTGAAAAGTCCGTTGGAAGAGCTCCAAGAAGCGCAAGGAG
ACAGGCCCAAGATCGTGAAGCTCTTCGTTCGCCTTTTACGATCCCTATAGGTTGGAAGAGCTCCAAGAAGCGCAAGGAG
ACAGGCCCAAGATCGTGAAGCTCTTCGTTCGACTGCAGGCCTTAACTTTGGTTGGAAGAGCTCCAAGAAGCGCAAGGAG
ACAGGCCCAAGATCGTGAAGCTCTTCGTTCGGTAAAAGGTCCCAAAATCCGTTGGAAGAGCTCCAAGAAGCGCAAGGAG
ACAGGCCCAAGATCGTGAAGCTCTTCGTTCGATAGTGGGCAATGGACTGCGTTGGAAGAGCTCCAAGAAGCGCAAGGAG
ACAGGCCCAAGATCGTGAAGCTCTTCGTTCGGCCACCATCAAGCGCAACCGTTGGAAGAGCTCCAAGAAGCGCAAGGAG
ACAGGCCCAAGATCGTGAAGCTCTTCGTTCGTCCCTGGGCCTGACCGCCGGTTGGAAGAGCTCCAAGAAGCGCAAGGAG
ACAGGCCCAAGATCGTGAAGCTCTTCGTTCGACCATCGCCTACAAAATTCGTTGGAAGAGCTCCAAGAAGCGCAAGGAG
ACAGGCCCAAGATCGTGAAGCTCTTCGTTCGGAGGAGGTGGCTGGAGTGTGTTGGAAGAGCTCCAAGAAGCGCAAGGAG
ACAGGCCCAAGATCGTGAAGCTCTTCGTTCGAGGCCACGGAGCACGGGTCGTTGGAAGAGCTCCAAGAAGCGCAAGGAG
ACAGGCCCAAGATCGTGAAGCTCTTCGTTCGCAGTGCCACACCTACGAAGGTTGGAAGAGCTCCAAGAAGCGCAAGGAG
ACAGGCCCAAGATCGTGAAGCTCTTCGTTCGACAAGGTGGGCCCAAATCTGTTGGAAGAGCTCCAAGAAGCGCAAGGAG
ACAGGCCCAAGATCGTGAAGCTCTTCGTTCGGGGTCGTGGGTCGCAAGTGGTTGGAAGAGCTCCAAGAAGCGCAAGGAG
ACAGGCCCAAGATCGTGAAGCTCTTCGTTCGACCGATGCCAATATAAAGAGTTGGAAGAGCTCCAAGAAGCGCAAGGAG
ACAGGCCCAAGATCGTGAAGCTCTTCGTTCGACCTGGACAGAGGGGAATTGTTGGAAGAGCTCCAAGAAGCGCAAGGAG
ACAGGCCCAAGATCGTGAAGCTCTTCGTTCGGCCCAGTGCCACACCGTTGGTTGGAAGAGCTCCAAGAAGCGCAAGGAG
ACAGGCCCAAGATCGTGAAGCTCTTCGTTCGAGGTTGGACCCAATCTGCAGTTGGAAGAGCTCCAAGAAGCGCAAGGAG
ACAGGCCCAAGATCGTGAAGCTCTTCGTTCGATCGGTCGCAAGACCGGACGTTGGAAGAGCTCCAAGAAGCGCAAGGAG
ACAGGCCCAAGATCGTGAAGCTCTTCGTTCGGCGTACACGGACGCCAACAGTTGGAAGAGCTCCAAGAAGCGCAAGGAG
ACAGGCCCAAGATCGTGAAGCTCTTCGTTCGAAGGGCATCACCTGGAACGGTTGGAAGAGCTCCAAGAAGCGCAAGGAG
ACAGGCCCAAGATCGTGAAGCTCTTCGTTCGATAGCCAACAAGCAACCGAGTTGGAAGAGCTCCAAGAAGCGCAAGGAG
ACAGGCCCAAGATCGTGAAGCTCTTCGTTCGCGGTTGGAGCGGATCGCGGGTTGGAAGAGCTCCAAGAAGCGCAAGGAG
ACAGGCCCAAGATCGTGAAGCTCTTCGTTCGGTGGCTACCACTCGCCGTAGTTGGAAGAGCTCCAAGAAGCGCAAGGAG
ACAGGCCCAAGATCGTGAAGCTCTTCGTTCGCGATGCACGATACCGTCAAGTTGGAAGAGCTCCAAGAAGCGCAAGGAG
ACAGGCCCAAGATCGTGAAGCTCTTCGTTCGATTTCGATTCAGCTGCCGCGTTGGAAGAGCTCCAAGAAGCGCAAGGAG
ACAGGCCCAAGATCGTGAAGCTCTTCGTTCGCCCGTCTCCACCGCCTCGTGTTGGAAGAGCTCCAAGAAGCGCAAGGAG
ACAGGCCCAAGATCGTGAAGCTCTTCGTTCGGGTTCCGGTGCCACCTCCGGTTGGAAGAGCTCCAAGAAGCGCAAGGAG
ACAGGCCCAAGATCGTGAAGCTCTTCGTTCGTGACCCTAAGCGAGCTGATGTTGGAAGAGCTCCAAGAAGCGCAAGGAG
ACAGGCCCAAGATCGTGAAGCTCTTCGTTCGGCCGATGAGCTGCTGCACAGTTGGAAGAGCTCCAAGAAGCGCAAGGAG
ACAGGCCCAAGATCGTGAAGCTCTTCGTTCGCAGAAACTGAGCCGCAATCGTTGGAAGAGCTCCAAGAAGCGCAAGGAG
ACAGGCCCAAGATCGTGAAGCTCTTCGTTCGTTGCTGGTGTGTCTGGCCCGTTGGAAGAGCTCCAAGAAGCGCAAGGAG
ACAGGCCCAAGATCGTGAAGCTCTTCGTTCGGCTCCCATCCGAGTTCCCGGTTGGAAGAGCTCCAAGAAGCGCAAGGAG
ACAGGCCCAAGATCGTGAAGCTCTTCGTTCGGCAGCAGCAACACCATATCGTTGGAAGAGCTCCAAGAAGCGCAAGGAG
ACAGGCCCAAGATCGTGAAGCTCTTCGTTCGTCCCGTCAGCTGAAACACCGTTGGAAGAGCTCCAAGAAGCGCAAGGAG
ACAGGCCCAAGATCGTGAAGCTCTTCGTTCGCCGGATCCGACCAGCGAGGGTTGGAAGAGCTCCAAGAAGCGCAAGGAG
ACAGGCCCAAGATCGTGAAGCTCTTCGTTCGGTGGCTTCATATGCCACAGGTTGGAAGAGCTCCAAGAAGCGCAAGGAG
ACAGGCCCAAGATCGTGAAGCTCTTCGTTCGGTTAAGACGAAGCCACCAAGTTGGAAGAGCTCCAAGAAGCGCAAGGAG
ACAGGCCCAAGATCGTGAAGCTCTTCGTTCGTCCAAGGGCAAAAAGCAGAGTTGGAAGAGCTCCAAGAAGCGCAAGGAG
ACAGGCCCAAGATCGTGAAGCTCTTCGTTCGTTAACCCAATACGAGCAGAGTTGGAAGAGCTCCAAGAAGCGCAAGGAG
ACAGGCCCAAGATCGTGAAGCTCTTCGTTCGAAGTTTGGGAGTCTTTCGCGTTGGAAGAGCTCCAAGAAGCGCAAGGAG
ACAGGCCCAAGATCGTGAAGCTCTTCGTTCGGTGTTTATTTTTAAAACACGTTGGAAGAGCTCCAAGAAGCGCAAGGAG
ACAGGCCCAAGATCGTGAAGCTCTTCGTTCGCGTGTTGGCAGCGCAAATGGTTGGAAGAGCTCCAAGAAGCGCAAGGAG
ACAGGCCCAAGATCGTGAAGCTCTTCGTTCGATAAACACACTTTCAACCAGTTGGAAGAGCTCCAAGAAGCGCAAGGAG
ACAGGCCCAAGATCGTGAAGCTCTTCGTTCGTCTTGTTACCGCCAAGTAGGTTGGAAGAGCTCCAAGAAGCGCAAGGAG
ACAGGCCCAAGATCGTGAAGCTCTTCGTTCGACATACTCAGCTCGTGTTTGTTGGAAGAGCTCCAAGAAGCGCAAGGAG
ACAGGCCCAAGATCGTGAAGCTCTTCGTTCGAAAAGCCTGAGCACCGAATGTTGGAAGAGCTCCAAGAAGCGCAAGGAG
ACAGGCCCAAGATCGTGAAGCTCTTCGTTCGCTGCGAAACCGCCTGCATGGTTGGAAGAGCTCCAAGAAGCGCAAGGAG
ACAGGCCCAAGATCGTGAAGCTCTTCGTTCGCCGGGTCAGGGTCAGAGCCGTTGGAAGAGCTCCAAGAAGCGCAAGGAG
ACAGGCCCAAGATCGTGAAGCTCTTCGTTCGGTCGCCCCAGCTCCCAATGGTTGGAAGAGCTCCAAGAAGCGCAAGGAG
ACAGGCCCAAGATCGTGAAGCTCTTCGTTCGATCTCAATCTGAGTTCCAGGTTGGAAGAGCTCCAAGAAGCGCAAGGAG
ACAGGCCCAAGATCGTGAAGCTCTTCGTTCGATTGGAGTTCCAGCACTCGGTTGGAAGAGCTCCAAGAAGCGCAAGGAG
ACAGGCCCAAGATCGTGAAGCTCTTCGTTCGGGGCGAGGGGCACGAGTCGGTTGGAAGAGCTCCAAGAAGCGCAAGGAG
ACAGGCCCAAGATCGTGAAGCTCTTCGTTCGATTGCCGCATTAAGCGTCAGTTGGAAGAGCTCCAAGAAGCGCAAGGAG
ACAGGCCCAAGATCGTGAAGCTCTTCGTTCGTAACAGTAAAACTTTATGTGTTGGAAGAGCTCCAAGAAGCGCAAGGAG
ACAGGCCCAAGATCGTGAAGCTCTTCGTTCGACACTGACTTTGATTTTATGTTGGAAGAGCTCCAAGAAGCGCAAGGAG
ACAGGCCCAAGATCGTGAAGCTCTTCGTTCGCGATGTGATACCCCTTCATGTTGGAAGAGCTCCAAGAAGCGCAAGGAG
ACAGGCCCAAGATCGTGAAGCTCTTCGTTCGTTTCAGCAAGCTGCAGCTCGTTGGAAGAGCTCCAAGAAGCGCAAGGAG
ACAGGCCCAAGATCGTGAAGCTCTTCGTTCGTTTCCCATCTCGTCGAACAGTTGGAAGAGCTCCAAGAAGCGCAAGGAG
ACAGGCCCAAGATCGTGAAGCTCTTCGTTCGGGTGAAGCGGGGCAGCGAGGTTGGAAGAGCTCCAAGAAGCGCAAGGAG
ACAGGCCCAAGATCGTGAAGCTCTTCGTTCGTACTGGCTGACGGCCACCGGTTGGAAGAGCTCCAAGAAGCGCAAGGAG
ACAGGCCCAAGATCGTGAAGCTCTTCGTTCGTTGCGGCTGGCTCGCGATGGTTGGAAGAGCTCCAAGAAGCGCAAGGAG
ACAGGCCCAAGATCGTGAAGCTCTTCGTTCGCTCAAGCTGAAGCTAGTGCGTTGGAAGAGCTCCAAGAAGCGCAAGGAG
ACAGGCCCAAGATCGTGAAGCTCTTCGTTCGGAGCTAAGACGCCTGGATGGTTGGAAGAGCTCCAAGAAGCGCAAGGAG
ACAGGCCCAAGATCGTGAAGCTCTTCGTTCGATCAAAAGAGCCCTCAAATGTTGGAAGAGCTCCAAGAAGCGCAAGGAG
ACAGGCCCAAGATCGTGAAGCTCTTCGTTCGTTGGAAGTTATGCGCGACTGTTGGAAGAGCTCCAAGAAGCGCAAGGAG
ACAGGCCCAAGATCGTGAAGCTCTTCGTTCGCCAGCTTCACGTCCATATGGTTGGAAGAGCTCCAAGAAGCGCAAGGAG
ACAGGCCCAAGATCGTGAAGCTCTTCGTTCGCTGTACACGCGACCCAAGCGTTGGAAGAGCTCCAAGAAGCGCAAGGAG
ACAGGCCCAAGATCGTGAAGCTCTTCGTTCGCAGAGCATCCTGCAGTCAAGTTGGAAGAGCTCCAAGAAGCGCAAGGAG
ACAGGCCCAAGATCGTGAAGCTCTTCGTTCGGTACAAGTCGCGTCGCCTGGTTGGAAGAGCTCCAAGAAGCGCAAGGAG
ACAGGCCCAAGATCGTGAAGCTCTTCGTTCGGAATGCGCCAGCTCCCTGCGTTGGAAGAGCTCCAAGAAGCGCAAGGAG
ACAGGCCCAAGATCGTGAAGCTCTTCGTTCGGGCTCCTGGACAGTCTGTTGTTGGAAGAGCTCCAAGAAGCGCAAGGAG
ACAGGCCCAAGATCGTGAAGCTCTTCGTTCGGACCCTCGAAGTCCAAGGGGTTGGAAGAGCTCCAAGAAGCGCAAGGAG
ACAGGCCCAAGATCGTGAAGCTCTTCGTTCGGCAGTGGCACCCTGGCCCAGTTGGAAGAGCTCCAAGAAGCGCAAGGAG
ACAGGCCCAAGATCGTGAAGCTCTTCGTTCGGTGTCCGCGGACAACTATGGTTGGAAGAGCTCCAAGAAGCGCAAGGAG
ACAGGCCCAAGATCGTGAAGCTCTTCGTTCGATCCAGCAGCTAAGCGTTGGTTGGAAGAGCTCCAAGAAGCGCAAGGAG
ACAGGCCCAAGATCGTGAAGCTCTTCGTTCGGACCAGGCCATTCTCTCCGGTTGGAAGAGCTCCAAGAAGCGCAAGGAG
ACAGGCCCAAGATCGTGAAGCTCTTCGTTCGCCAGCCATTGTGCAAATGAGTTGGAAGAGCTCCAAGAAGCGCAAGGAG
ACAGGCCCAAGATCGTGAAGCTCTTCGTTCGCTCCTCGGAGAGAATGGCCGTTGGAAGAGCTCCAAGAAGCGCAAGGAG
ACAGGCCCAAGATCGTGAAGCTCTTCGTTCGAATACGTTTCGGTCACGATGTTGGAAGAGCTCCAAGAAGCGCAAGGAG
ACAGGCCCAAGATCGTGAAGCTCTTCGTTCGATCCATTTTCATGCAGGCGGTTGGAAGAGCTCCAAGAAGCGCAAGGAG
ACAGGCCCAAGATCGTGAAGCTCTTCGTTCGACAACAATTACAACACAGAGTTGGAAGAGCTCCAAGAAGCGCAAGGAG
ACAGGCCCAAGATCGTGAAGCTCTTCGTTCGGGACTGTCTTCAGAATCAGGTTGGAAGAGCTCCAAGAAGCGCAAGGAG
ACAGGCCCAAGATCGTGAAGCTCTTCGTTCGATTAGTTCCGTTAGCTGTGGTTGGAAGAGCTCCAAGAAGCGCAAGGAG
ACAGGCCCAAGATCGTGAAGCTCTTCGTTCGTTGTAATTGCATAAAATCAGTTGGAAGAGCTCCAAGAAGCGCAAGGAG
ACAGGCCCAAGATCGTGAAGCTCTTCGTTCGGTCTGGTGGCACGACGGACGTTGGAAGAGCTCCAAGAAGCGCAAGGAG
ACAGGCCCAAGATCGTGAAGCTCTTCGTTCGGCCAAACGACGACGACTCGGTTGGAAGAGCTCCAAGAAGCGCAAGGAG
ACAGGCCCAAGATCGTGAAGCTCTTCGTTCGTGCGACTACTAACGCCATCGTTGGAAGAGCTCCAAGAAGCGCAAGGAG
ACAGGCCCAAGATCGTGAAGCTCTTCGTTCGAAACTTCTGAACATACCAAGTTGGAAGAGCTCCAAGAAGCGCAAGGAG
ACAGGCCCAAGATCGTGAAGCTCTTCGTTCGGCGATGGTAGTGCCTGTTGGTTGGAAGAGCTCCAAGAAGCGCAAGGAG
ACAGGCCCAAGATCGTGAAGCTCTTCGTTCGGGACCTGCAAGGGAGACTCGTTGGAAGAGCTCCAAGAAGCGCAAGGAG
ACAGGCCCAAGATCGTGAAGCTCTTCGTTCGATACCCCAGCGAGTGATCCGTTGGAAGAGCTCCAAGAAGCGCAAGGAG
ACAGGCCCAAGATCGTGAAGCTCTTCGTTCGATGCGCGTCTGTCTATCACGTTGGAAGAGCTCCAAGAAGCGCAAGGAG
ACAGGCCCAAGATCGTGAAGCTCTTCGTTCGGTGGTCAAGAAGAACTCAAGTTGGAAGAGCTCCAAGAAGCGCAAGGAG
ACAGGCCCAAGATCGTGAAGCTCTTCGTTCGGAACCCGATGACATCGACGGTTGGAAGAGCTCCAAGAAGCGCAAGGAG
ACAGGCCCAAGATCGTGAAGCTCTTCGTTCGTGGCCAGGATCACTCGCTGGTTGGAAGAGCTCCAAGAAGCGCAAGGAG
ACAGGCCCAAGATCGTGAAGCTCTTCGTTCGAAGCACTTCCGCGTGCACGGTTGGAAGAGCTCCAAGAAGCGCAAGGAG
ACAGGCCCAAGATCGTGAAGCTCTTCGTTCGCATGTACTGCATTGGGCAGGTTGGAAGAGCTCCAAGAAGCGCAAGGAG
ACAGGCCCAAGATCGTGAAGCTCTTCGTTCGTTCCACTCGCTGGACCAACGTTGGAAGAGCTCCAAGAAGCGCAAGGAG
ACAGGCCCAAGATCGTGAAGCTCTTCGTTCGCCCATCTACACGAATAAGCGTTGGAAGAGCTCCAAGAAGCGCAAGGAG
ACAGGCCCAAGATCGTGAAGCTCTTCGTTCGCTGGTGCGATCGCTGCCGAGTTGGAAGAGCTCCAAGAAGCGCAAGGAG
ACAGGCCCAAGATCGTGAAGCTCTTCGTTCGTTCCCGAACCGATATCTGCGTTGGAAGAGCTCCAAGAAGCGCAAGGAG
ACAGGCCCAAGATCGTGAAGCTCTTCGTTCGTGGCCGTGTATCCGCATTTGTTGGAAGAGCTCCAAGAAGCGCAAGGAG
ACAGGCCCAAGATCGTGAAGCTCTTCGTTCGATGCCCATCCTGAACGAGCGTTGGAAGAGCTCCAAGAAGCGCAAGGAG
ACAGGCCCAAGATCGTGAAGCTCTTCGTTCGCATCGTGGTCATGACATCAGTTGGAAGAGCTCCAAGAAGCGCAAGGAG
ACAGGCCCAAGATCGTGAAGCTCTTCGTTCGACGTTAAGAACCCCCAAGCGTTGGAAGAGCTCCAAGAAGCGCAAGGAG
ACAGGCCCAAGATCGTGAAGCTCTTCGTTCGGTTCGAGTTGCTAGCACCGGTTGGAAGAGCTCCAAGAAGCGCAAGGAG
ACAGGCCCAAGATCGTGAAGCTCTTCGTTCGGTTGCCGCTCATATTCCGCGTTGGAAGAGCTCCAAGAAGCGCAAGGAG
ACAGGCCCAAGATCGTGAAGCTCTTCGTTCGGATCAGGATCAGGACGATCGTTGGAAGAGCTCCAAGAAGCGCAAGGAG
ACAGGCCCAAGATCGTGAAGCTCTTCGTTCGTGATAGTGATAAAAGCCATGTTGGAAGAGCTCCAAGAAGCGCAAGGAG
ACAGGCCCAAGATCGTGAAGCTCTTCGTTCGAAACCCAACCACAACAAAAGTTGGAAGAGCTCCAAGAAGCGCAAGGAG
ACAGGCCCAAGATCGTGAAGCTCTTCGTTCGCTTCGTCTCAAAATCATTTGTTGGAAGAGCTCCAAGAAGCGCAAGGAG
ACAGGCCCAAGATCGTGAAGCTCTTCGTTCGACTCGAGTTATTGCACAAAGTTGGAAGAGCTCCAAGAAGCGCAAGGAG
ACAGGCCCAAGATCGTGAAGCTCTTCGTTCGCTTGCCATTCTGCCCTGTGGTTGGAAGAGCTCCAAGAAGCGCAAGGAG
ACAGGCCCAAGATCGTGAAGCTCTTCGTTCGGTATTAAATTGACTTTGTAGTTGGAAGAGCTCCAAGAAGCGCAAGGAG
ACAGGCCCAAGATCGTGAAGCTCTTCGTTCGTTGACCACACAGGGCAGAAGTTGGAAGAGCTCCAAGAAGCGCAAGGAG
ACAGGCCCAAGATCGTGAAGCTCTTCGTTCGGCAAACCCGACCGCTGCGCGTTGGAAGAGCTCCAAGAAGCGCAAGGAG
ACAGGCCCAAGATCGTGAAGCTCTTCGTTCGCGGCAATGGCTCCGGATGGGTTGGAAGAGCTCCAAGAAGCGCAAGGAG
ACAGGCCCAAGATCGTGAAGCTCTTCGTTCGCGACAGTACCTCGACCAGAGTTGGAAGAGCTCCAAGAAGCGCAAGGAG
ACAGGCCCAAGATCGTGAAGCTCTTCGTTCGGTTCTGCTCCACGGAATGCGTTGGAAGAGCTCCAAGAAGCGCAAGGAG
ACAGGCCCAAGATCGTGAAGCTCTTCGTTCGCTGGCTCGCGAACGGCCCAGTTGGAAGAGCTCCAAGAAGCGCAAGGAG
ACAGGCCCAAGATCGTGAAGCTCTTCGTTCGCAGCTGCAGATCTGCCTATGTTGGAAGAGCTCCAAGAAGCGCAAGGAG
ACAGGCCCAAGATCGTGAAGCTCTTCGTTCGGCCCAACAATAGGCCATAAGTTGGAAGAGCTCCAAGAAGCGCAAGGAG
ACAGGCCCAAGATCGTGAAGCTCTTCGTTCGGAAGGTCGCTCAGCTGGCAGTTGGAAGAGCTCCAAGAAGCGCAAGGAG
ACAGGCCCAAGATCGTGAAGCTCTTCGTTCGCGATAGGCAGATCTGCAGCGTTGGAAGAGCTCCAAGAAGCGCAAGGAG
ACAGGCCCAAGATCGTGAAGCTCTTCGTTCGATATCTGGTAATCTGGGTAGTTGGAAGAGCTCCAAGAAGCGCAAGGAG
ACAGGCCCAAGATCGTGAAGCTCTTCGTTCGCATTTGCAAGTACTGCCAGGTTGGAAGAGCTCCAAGAAGCGCAAGGAG
ACAGGCCCAAGATCGTGAAGCTCTTCGTTCGGAGATCACCTATTCGTGCGGTTGGAAGAGCTCCAAGAAGCGCAAGGAG
ACAGGCCCAAGATCGTGAAGCTCTTCGTTCGCGGCAAGTACTTTAAGCAGGTTGGAAGAGCTCCAAGAAGCGCAAGGAG
ACAGGCCCAAGATCGTGAAGCTCTTCGTTCGCTTGCGGCGGAAATCGGACGTTGGAAGAGCTCCAAGAAGCGCAAGGAG
ACAGGCCCAAGATCGTGAAGCTCTTCGTTCGTGCAAATGAACTCGCACTTGTTGGAAGAGCTCCAAGAAGCGCAAGGAG
ACAGGCCCAAGATCGTGAAGCTCTTCGTTCGCTGGATCTAACGCCCATACGTTGGAAGAGCTCCAAGAAGCGCAAGGAG
ACAGGCCCAAGATCGTGAAGCTCTTCGTTCGTCACCGCTCATCCGCGAACGTTGGAAGAGCTCCAAGAAGCGCAAGGAG
ACAGGCCCAAGATCGTGAAGCTCTTCGTTCGCAGGACGAGGCCACACAAAGTTGGAAGAGCTCCAAGAAGCGCAAGGAG
ACAGGCCCAAGATCGTGAAGCTCTTCGTTCGTCCGCCAGATCACACCCGAGTTGGAAGAGCTCCAAGAAGCGCAAGGAG
ACAGGCCCAAGATCGTGAAGCTCTTCGTTCGTGTTCGCACCCGAAACCGCGTTGGAAGAGCTCCAAGAAGCGCAAGGAG
ACAGGCCCAAGATCGTGAAGCTCTTCGTTCGTTAATCGCATGACACCCAAGTTGGAAGAGCTCCAAGAAGCGCAAGGAG
ACAGGCCCAAGATCGTGAAGCTCTTCGTTCGGTACTATATCTGCACTATCGTTGGAAGAGCTCCAAGAAGCGCAAGGAG
ACAGGCCCAAGATCGTGAAGCTCTTCGTTCGCCAGTTATTTCTTTACGATGTTGGAAGAGCTCCAAGAAGCGCAAGGAG
ACAGGCCCAAGATCGTGAAGCTCTTCGTTCGATAGTTCTTTTAGGCCCTTGTTGGAAGAGCTCCAAGAAGCGCAAGGAG
ACAGGCCCAAGATCGTGAAGCTCTTCGTTCGATAGTACATCATTTAATCGGTTGGAAGAGCTCCAAGAAGCGCAAGGAG
ACAGGCCCAAGATCGTGAAGCTCTTCGTTCGGTGAGGGGATCCGCCAAAGGTTGGAAGAGCTCCAAGAAGCGCAAGGAG
ACAGGCCCAAGATCGTGAAGCTCTTCGTTCGCGCAGCGCCTACGACGTTGGTTGGAAGAGCTCCAAGAAGCGCAAGGAG
ACAGGCCCAAGATCGTGAAGCTCTTCGTTCGAAGACCGATCTGCAAGTGCGTTGGAAGAGCTCCAAGAAGCGCAAGGAG
ACAGGCCCAAGATCGTGAAGCTCTTCGTTCGGACGCGTAGCCCCACGATCGTTGGAAGAGCTCCAAGAAGCGCAAGGAG
ACAGGCCCAAGATCGTGAAGCTCTTCGTTCGGTGAAGAACTTCATTGATGGTTGGAAGAGCTCCAAGAAGCGCAAGGAG
ACAGGCCCAAGATCGTGAAGCTCTTCGTTCGAACAAAGTTAGTCGCCACAGTTGGAAGAGCTCCAAGAAGCGCAAGGAG
ACAGGCCCAAGATCGTGAAGCTCTTCGTTCGCCCAAAACATTATTTTGAAGTTGGAAGAGCTCCAAGAAGCGCAAGGAG
ACAGGCCCAAGATCGTGAAGCTCTTCGTTCGAGAGCGGCGCCATCATTCGGTTGGAAGAGCTCCAAGAAGCGCAAGGAG
ACAGGCCCAAGATCGTGAAGCTCTTCGTTCGATCTGGCCAATGTCCGGACGTTGGAAGAGCTCCAAGAAGCGCAAGGAG
ACAGGCCCAAGATCGTGAAGCTCTTCGTTCGCCGTACAAACAATTCAGCAGTTGGAAGAGCTCCAAGAAGCGCAAGGAG
ACAGGCCCAAGATCGTGAAGCTCTTCGTTCGCAGGAGAATGTCCTTACCAGTTGGAAGAGCTCCAAGAAGCGCAAGGAG
ACAGGCCCAAGATCGTGAAGCTCTTCGTTCGACCGTTATCGGTGTGTTTGGTTGGAAGAGCTCCAAGAAGCGCAAGGAG
ACAGGCCCAAGATCGTGAAGCTCTTCGTTCGTCATCATCAAAAATAGCACGTTGGAAGAGCTCCAAGAAGCGCAAGGAG
ACAGGCCCAAGATCGTGAAGCTCTTCGTTCGTCATGTACATATCCTTCCCGTTGGAAGAGCTCCAAGAAGCGCAAGGAG
ACAGGCCCAAGATCGTGAAGCTCTTCGTTCGACTTGCCGCCATCCTGTTTGTTGGAAGAGCTCCAAGAAGCGCAAGGAG
ACAGGCCCAAGATCGTGAAGCTCTTCGTTCGTACCGATACCTGCAGGAGTGTTGGAAGAGCTCCAAGAAGCGCAAGGAG
ACAGGCCCAAGATCGTGAAGCTCTTCGTTCGAGAAAGTTCACCTCGTCGCGTTGGAAGAGCTCCAAGAAGCGCAAGGAG
ACAGGCCCAAGATCGTGAAGCTCTTCGTTCGTGCACTCGGCCTACGTGTTGTTGGAAGAGCTCCAAGAAGCGCAAGGAG
ACAGGCCCAAGATCGTGAAGCTCTTCGTTCGTCTCGCAAAGTAATATCAAGTTGGAAGAGCTCCAAGAAGCGCAAGGAG
ACAGGCCCAAGATCGTGAAGCTCTTCGTTCGTTGCTCACCATCCTGCAGAGTTGGAAGAGCTCCAAGAAGCGCAAGGAG
ACAGGCCCAAGATCGTGAAGCTCTTCGTTCGAGTCAATAGCAGGAGTGCGGTTGGAAGAGCTCCAAGAAGCGCAAGGAG
ACAGGCCCAAGATCGTGAAGCTCTTCGTTCGGCTCTGAGTTCCACGACTCGTTGGAAGAGCTCCAAGAAGCGCAAGGAG
ACAGGCCCAAGATCGTGAAGCTCTTCGTTCGTGACTTAACCCTCAAGTGCGTTGGAAGAGCTCCAAGAAGCGCAAGGAG
ACAGGCCCAAGATCGTGAAGCTCTTCGTTCGGAACGATTTCTCTTTCTTCGTTGGAAGAGCTCCAAGAAGCGCAAGGAG
ACAGGCCCAAGATCGTGAAGCTCTTCGTTCGAATTCGATAACGTAGCCATGTTGGAAGAGCTCCAAGAAGCGCAAGGAG
ACAGGCCCAAGATCGTGAAGCTCTTCGTTCGCGGCTTATGCTCATCTTCCGTTGGAAGAGCTCCAAGAAGCGCAAGGAG
ACAGGCCCAAGATCGTGAAGCTCTTCGTTCGACGCAGAACATGTCCAATAGTTGGAAGAGCTCCAAGAAGCGCAAGGAG
ACAGGCCCAAGATCGTGAAGCTCTTCGTTCGACAAAGGATTCGGAGGATGGTTGGAAGAGCTCCAAGAAGCGCAAGGAG
ACAGGCCCAAGATCGTGAAGCTCTTCGTTCGCGGCTTATGCTCATCTTCCGTTGGAAGAGCTCCAAGAAGCGCAAGGAG
ACAGGCCCAAGATCGTGAAGCTCTTCGTTCGCAGGCAACTACGATGCACAGTTGGAAGAGCTCCAAGAAGCGCAAGGAG
ACAGGCCCAAGATCGTGAAGCTCTTCGTTCGGCCGAGAAGCGATTCTACGGTTGGAAGAGCTCCAAGAAGCGCAAGGAG
ACAGGCCCAAGATCGTGAAGCTCTTCGTTCGATGGCGTTACTCTGGACGAGTTGGAAGAGCTCCAAGAAGCGCAAGGAG
ACAGGCCCAAGATCGTGAAGCTCTTCGTTCGTCCGAGCTGGCCAAGCGTCGTTGGAAGAGCTCCAAGAAGCGCAAGGAG
ACAGGCCCAAGATCGTGAAGCTCTTCGTTCGCAATTGGAGGGTGAACACAGTTGGAAGAGCTCCAAGAAGCGCAAGGAG
ACAGGCCCAAGATCGTGAAGCTCTTCGTTCGACTGCCACAGTGAAGCGCTGTTGGAAGAGCTCCAAGAAGCGCAAGGAG
ACAGGCCCAAGATCGTGAAGCTCTTCGTTCGGATGATCGACGAATCCTTAGTTGGAAGAGCTCCAAGAAGCGCAAGGAG
ACAGGCCCAAGATCGTGAAGCTCTTCGTTCGTTCTACCACACAACAATTGGTTGGAAGAGCTCCAAGAAGCGCAAGGAG
ACAGGCCCAAGATCGTGAAGCTCTTCGTTCGTCAAATCGGCAATATTAGCGTTGGAAGAGCTCCAAGAAGCGCAAGGAG
ACAGGCCCAAGATCGTGAAGCTCTTCGTTCGGACCGAAATGAGATACCTCGTTGGAAGAGCTCCAAGAAGCGCAAGGAG
ACAGGCCCAAGATCGTGAAGCTCTTCGTTCGCCCGCCAGCATGGAACCCGGTTGGAAGAGCTCCAAGAAGCGCAAGGAG
ACAGGCCCAAGATCGTGAAGCTCTTCGTTCGCCTAACCTTACAAATAGCGGTTGGAAGAGCTCCAAGAAGCGCAAGGAG
ACAGGCCCAAGATCGTGAAGCTCTTCGTTCGATGTCAGTCGTTTGCAAAAGTTGGAAGAGCTCCAAGAAGCGCAAGGAG
ACAGGCCCAAGATCGTGAAGCTCTTCGTTCGGAGAGCAGGCGGTAGTAGTGTTGGAAGAGCTCCAAGAAGCGCAAGGAG
ACAGGCCCAAGATCGTGAAGCTCTTCGTTCGATAATGAAGCAGGAGGAGAGTTGGAAGAGCTCCAAGAAGCGCAAGGAG
ACAGGCCCAAGATCGTGAAGCTCTTCGTTCGGAGAACTACATCAACTACGGTTGGAAGAGCTCCAAGAAGCGCAAGGAG
ACAGGCCCAAGATCGTGAAGCTCTTCGTTCGGAGCCGTTGTCAGCGCCAAGTTGGAAGAGCTCCAAGAAGCGCAAGGAG
ACAGGCCCAAGATCGTGAAGCTCTTCGTTCGGGCAGCGACTCGGTTATCCGTTGGAAGAGCTCCAAGAAGCGCAAGGAG
ACAGGCCCAAGATCGTGAAGCTCTTCGTTCGGTCGATGACGGCTTGATGAGTTGGAAGAGCTCCAAGAAGCGCAAGGAG
ACAGGCCCAAGATCGTGAAGCTCTTCGTTCGCGAATGGAGAACGCAGAGAGTTGGAAGAGCTCCAAGAAGCGCAAGGAG
ACAGGCCCAAGATCGTGAAGCTCTTCGTTCGGACCCGATTCGTAGAATTCGTTGGAAGAGCTCCAAGAAGCGCAAGGAG
ACAGGCCCAAGATCGTGAAGCTCTTCGTTCGGATGCAGTGATCACGCCCGGTTGGAAGAGCTCCAAGAAGCGCAAGGAG
ACAGGCCCAAGATCGTGAAGCTCTTCGTTCGGTGGAAGATGCTGAGTTCAGTTGGAAGAGCTCCAAGAAGCGCAAGGAG
ACAGGCCCAAGATCGTGAAGCTCTTCGTTCGCCGAAGGTGTCCAAGAAGAGTTGGAAGAGCTCCAAGAAGCGCAAGGAG
ACAGGCCCAAGATCGTGAAGCTCTTCGTTCGACGTGAATGTTGTGTTCATGTTGGAAGAGCTCCAAGAAGCGCAAGGAG
ACAGGCCCAAGATCGTGAAGCTCTTCGTTCGTCCCAGCTGTCAGCAGGATGTTGGAAGAGCTCCAAGAAGCGCAAGGAG
ACAGGCCCAAGATCGTGAAGCTCTTCGTTCGGTCATCGGGGAGATCATTCGTTGGAAGAGCTCCAAGAAGCGCAAGGAG
ACAGGCCCAAGATCGTGAAGCTCTTCGTTCGAAGGCGCACGAAGCCAAAAGTTGGAAGAGCTCCAAGAAGCGCAAGGAG
ACAGGCCCAAGATCGTGAAGCTCTTCGTTCGCTTAATCGGATGAAATCATGTTGGAAGAGCTCCAAGAAGCGCAAGGAG
ACAGGCCCAAGATCGTGAAGCTCTTCGTTCGCTGGACAGTTCGCCGCGCCGTTGGAAGAGCTCCAAGAAGCGCAAGGAG
ACAGGCCCAAGATCGTGAAGCTCTTCGTTCGATAATTGCTGCCGTGCCGCGTTGGAAGAGCTCCAAGAAGCGCAAGGAG
ACAGGCCCAAGATCGTGAAGCTCTTCGTTCGCTCGACTTCTCCCAGAAGCGTTGGAAGAGCTCCAAGAAGCGCAAGGAG
ACAGGCCCAAGATCGTGAAGCTCTTCGTTCGCTGCTGGACAAGATCGTCGGTTGGAAGAGCTCCAAGAAGCGCAAGGAG
ACAGGCCCAAGATCGTGAAGCTCTTCGTTCGAGCATACTGACCACGCTGAGTTGGAAGAGCTCCAAGAAGCGCAAGGAG
ACAGGCCCAAGATCGTGAAGCTCTTCGTTCGCATCCAGAGGCATGGACGCGTTGGAAGAGCTCCAAGAAGCGCAAGGAG
ACAGGCCCAAGATCGTGAAGCTCTTCGTTCGGGAGTACTCACAGAACCAGGTTGGAAGAGCTCCAAGAAGCGCAAGGAG
ACAGGCCCAAGATCGTGAAGCTCTTCGTTCGGATTACACCATTGGCCTGGGTTGGAAGAGCTCCAAGAAGCGCAAGGAG
ACAGGCCCAAGATCGTGAAGCTCTTCGTTCGCTTATCGAAACACGCGTGCGTTGGAAGAGCTCCAAGAAGCGCAAGGAG
ACAGGCCCAAGATCGTGAAGCTCTTCGTTCGGTGGATGATGATGTCACCAGTTGGAAGAGCTCCAAGAAGCGCAAGGAG
ACAGGCCCAAGATCGTGAAGCTCTTCGTTCGTTCGATCGAACGGCTGCAGGTTGGAAGAGCTCCAAGAAGCGCAAGGAG
ACAGGCCCAAGATCGTGAAGCTCTTCGTTCGTGGCGGCTGTTATTCGACGGTTGGAAGAGCTCCAAGAAGCGCAAGGAG
ACAGGCCCAAGATCGTGAAGCTCTTCGTTCGGGTGACGTTAAATCCCTCGGTTGGAAGAGCTCCAAGAAGCGCAAGGAG
ACAGGCCCAAGATCGTGAAGCTCTTCGTTCGTGCCGCCCCATGATTCCAAGTTGGAAGAGCTCCAAGAAGCGCAAGGAG
ACAGGCCCAAGATCGTGAAGCTCTTCGTTCGACGTCGGTGTTGGCGAAACGTTGGAAGAGCTCCAAGAAGCGCAAGGAG
ACAGGCCCAAGATCGTGAAGCTCTTCGTTCGTCTTTATATTCCTGCTGCAGTTGGAAGAGCTCCAAGAAGCGCAAGGAG
ACAGGCCCAAGATCGTGAAGCTCTTCGTTCGCCATGGAACATGTTCATCAGTTGGAAGAGCTCCAAGAAGCGCAAGGAG
ACAGGCCCAAGATCGTGAAGCTCTTCGTTCGCTACACTTGTCCCTGGCGGGTTGGAAGAGCTCCAAGAAGCGCAAGGAG
ACAGGCCCAAGATCGTGAAGCTCTTCGTTCGTCCCTGCCCAGCCTGCCGTGTTGGAAGAGCTCCAAGAAGCGCAAGGAG
ACAGGCCCAAGATCGTGAAGCTCTTCGTTCGAGCTGCCCACGAATCTCACGTTGGAAGAGCTCCAAGAAGCGCAAGGAG
ACAGGCCCAAGATCGTGAAGCTCTTCGTTCGCACCATTTCATCCGCCTGCGTTGGAAGAGCTCCAAGAAGCGCAAGGAG
ACAGGCCCAAGATCGTGAAGCTCTTCGTTCGAGCGGGACTGCACGCCAGCGTTGGAAGAGCTCCAAGAAGCGCAAGGAG
ACAGGCCCAAGATCGTGAAGCTCTTCGTTCGCCCGCAACGAGTACTACATGTTGGAAGAGCTCCAAGAAGCGCAAGGAG
ACAGGCCCAAGATCGTGAAGCTCTTCGTTCGTCGATCAACTTCGTGCTGCGTTGGAAGAGCTCCAAGAAGCGCAAGGAG
ACAGGCCCAAGATCGTGAAGCTCTTCGTTCGTACATGTACCTATCTTACTGTTGGAAGAGCTCCAAGAAGCGCAAGGAG
ACAGGCCCAAGATCGTGAAGCTCTTCGTTCGATCGATTCCGGGCGCATCGGTTGGAAGAGCTCCAAGAAGCGCAAGGAG
ACAGGCCCAAGATCGTGAAGCTCTTCGTTCGGGAAACTCCACGCCACTGCGTTGGAAGAGCTCCAAGAAGCGCAAGGAG
ACAGGCCCAAGATCGTGAAGCTCTTCGTTCGTCCACTGACCACTCTCCAGGTTGGAAGAGCTCCAAGAAGCGCAAGGAG
ACAGGCCCAAGATCGTGAAGCTCTTCGTTCGTCGAGTGTCTGCAATGTTGGTTGGAAGAGCTCCAAGAAGCGCAAGGAG
ACAGGCCCAAGATCGTGAAGCTCTTCGTTCGGAGCACGAAGTTAATTCCGGTTGGAAGAGCTCCAAGAAGCGCAAGGAG
ACAGGCCCAAGATCGTGAAGCTCTTCGTTCGAAAATTGAACCGCCTGTGTGTTGGAAGAGCTCCAAGAAGCGCAAGGAG
ACAGGCCCAAGATCGTGAAGCTCTTCGTTCGATTTCACTGGGATTCGTTTGTTGGAAGAGCTCCAAGAAGCGCAAGGAG
ACAGGCCCAAGATCGTGAAGCTCTTCGTTCGCCAGTTAATTACCAGTTCGGTTGGAAGAGCTCCAAGAAGCGCAAGGAG
ACAGGCCCAAGATCGTGAAGCTCTTCGTTCGAACACCCCAAATGAGCCGCGTTGGAAGAGCTCCAAGAAGCGCAAGGAG
ACAGGCCCAAGATCGTGAAGCTCTTCGTTCGGTAAAGAAAATGGAAATTCGTTGGAAGAGCTCCAAGAAGCGCAAGGAG
ACAGGCCCAAGATCGTGAAGCTCTTCGTTCGAACGTCAGCGATTGTTGCGGTTGGAAGAGCTCCAAGAAGCGCAAGGAG
ACAGGCCCAAGATCGTGAAGCTCTTCGTTCGACAGATGATGAACACATCGGTTGGAAGAGCTCCAAGAAGCGCAAGGAG
ACAGGCCCAAGATCGTGAAGCTCTTCGTTCGCAGCCGAGCAACTATCACCGTTGGAAGAGCTCCAAGAAGCGCAAGGAG
ACAGGCCCAAGATCGTGAAGCTCTTCGTTCGACTTCCAAAGGCGCGCTGAGTTGGAAGAGCTCCAAGAAGCGCAAGGAG
ACAGGCCCAAGATCGTGAAGCTCTTCGTTCGGGTGATAGTTGCTCGGCTGGTTGGAAGAGCTCCAAGAAGCGCAAGGAG
ACAGGCCCAAGATCGTGAAGCTCTTCGTTCGGCCAAGAGTCGAGTTCGAGGTTGGAAGAGCTCCAAGAAGCGCAAGGAG
ACAGGCCCAAGATCGTGAAGCTCTTCGTTCGGTCTGCACTTTGCCACGCAGTTGGAAGAGCTCCAAGAAGCGCAAGGAG
ACAGGCCCAAGATCGTGAAGCTCTTCGTTCGCCTCAAATTAGACGCGACAGTTGGAAGAGCTCCAAGAAGCGCAAGGAG
ACAGGCCCAAGATCGTGAAGCTCTTCGTTCGCGAAGGCCACGTGGCACATGTTGGAAGAGCTCCAAGAAGCGCAAGGAG
ACAGGCCCAAGATCGTGAAGCTCTTCGTTCGCGGGGCCGGCACAGCTTTGGTTGGAAGAGCTCCAAGAAGCGCAAGGAG
ACAGGCCCAAGATCGTGAAGCTCTTCGTTCGCCACACCTCTGACAGCCAAGTTGGAAGAGCTCCAAGAAGCGCAAGGAG
ACAGGCCCAAGATCGTGAAGCTCTTCGTTCGAGTGTTACCCTTGCCCCGAGTTGGAAGAGCTCCAAGAAGCGCAAGGAG
ACAGGCCCAAGATCGTGAAGCTCTTCGTTCGACACAGCGCTCCTCAACGAGTTGGAAGAGCTCCAAGAAGCGCAAGGAG
ACAGGCCCAAGATCGTGAAGCTCTTCGTTCGTCGCACCGAGCTGCTCTGTGTTGGAAGAGCTCCAAGAAGCGCAAGGAG
ACAGGCCCAAGATCGTGAAGCTCTTCGTTCGACTGCCGCATTGAGATTCCGTTGGAAGAGCTCCAAGAAGCGCAAGGAG
ACAGGCCCAAGATCGTGAAGCTCTTCGTTCGAAGGTACTCAACCTGTCGCGTTGGAAGAGCTCCAAGAAGCGCAAGGAG
ACAGGCCCAAGATCGTGAAGCTCTTCGTTCGCACCCGGATTCACGTACTTGTTGGAAGAGCTCCAAGAAGCGCAAGGAG
ACAGGCCCAAGATCGTGAAGCTCTTCGTTCGATGATGCAGCTGATGCAGAGTTGGAAGAGCTCCAAGAAGCGCAAGGAG
ACAGGCCCAAGATCGTGAAGCTCTTCGTTCGATGGGCATTATGCATCGCAGTTGGAAGAGCTCCAAGAAGCGCAAGGAG
ACAGGCCCAAGATCGTGAAGCTCTTCGTTCGAAGATGATGAAGAAGCTGCGTTGGAAGAGCTCCAAGAAGCGCAAGGAG
ACAGGCCCAAGATCGTGAAGCTCTTCGTTCGATTAATCCATCCGTGAAAGGTTGGAAGAGCTCCAAGAAGCGCAAGGAG
ACAGGCCCAAGATCGTGAAGCTCTTCGTTCGTTCATGCAAATGAACCTCAGTTGGAAGAGCTCCAAGAAGCGCAAGGAG
ACAGGCCCAAGATCGTGAAGCTCTTCGTTCGTTGTACTGATCTTCGTCGCGTTGGAAGAGCTCCAAGAAGCGCAAGGAG
ACAGGCCCAAGATCGTGAAGCTCTTCGTTCGGCCCTAAGCTCAACGAATCGTTGGAAGAGCTCCAAGAAGCGCAAGGAG
ACAGGCCCAAGATCGTGAAGCTCTTCGTTCGGAGTTCGCACTGTACTCCGGTTGGAAGAGCTCCAAGAAGCGCAAGGAG
ACAGGCCCAAGATCGTGAAGCTCTTCGTTCGAGAGCGTCAGCGACAGTGTGTTGGAAGAGCTCCAAGAAGCGCAAGGAG
ACAGGCCCAAGATCGTGAAGCTCTTCGTTCGGCGGAGCAGACGAACATCAGTTGGAAGAGCTCCAAGAAGCGCAAGGAG
ACAGGCCCAAGATCGTGAAGCTCTTCGTTCGCTAAAGGAGATCCTGAAAGGTTGGAAGAGCTCCAAGAAGCGCAAGGAG
ACAGGCCCAAGATCGTGAAGCTCTTCGTTCGGCACAGAGACGCCGCACAGGTTGGAAGAGCTCCAAGAAGCGCAAGGAG
ACAGGCCCAAGATCGTGAAGCTCTTCGTTCGACTGTGTCCCTGCACTATAGTTGGAAGAGCTCCAAGAAGCGCAAGGAG
ACAGGCCCAAGATCGTGAAGCTCTTCGTTCGAGCCCTTCGAATTTTCGCTGTTGGAAGAGCTCCAAGAAGCGCAAGGAG
ACAGGCCCAAGATCGTGAAGCTCTTCGTTCGAGTCGATTTTATTCCCTTCGTTGGAAGAGCTCCAAGAAGCGCAAGGAG
ACAGGCCCAAGATCGTGAAGCTCTTCGTTCGAGCTATGTGAAGAAGATCGGTTGGAAGAGCTCCAAGAAGCGCAAGGAG
ACAGGCCCAAGATCGTGAAGCTCTTCGTTCGAGCGCAAGCTGGTGTCCACGTTGGAAGAGCTCCAAGAAGCGCAAGGAG
ACAGGCCCAAGATCGTGAAGCTCTTCGTTCGCTTGTGGTTGTCATTGTCTGTTGGAAGAGCTCCAAGAAGCGCAAGGAG
ACAGGCCCAAGATCGTGAAGCTCTTCGTTCGCTGCACTGCTTTGTTTCCCGTTGGAAGAGCTCCAAGAAGCGCAAGGAG
ACAGGCCCAAGATCGTGAAGCTCTTCGTTCGGGCTCCGATGCAGCCCAGCGTTGGAAGAGCTCCAAGAAGCGCAAGGAG
ACAGGCCCAAGATCGTGAAGCTCTTCGTTCGCTATCGGCGAAGAACTTTCGTTGGAAGAGCTCCAAGAAGCGCAAGGAG
ACAGGCCCAAGATCGTGAAGCTCTTCGTTCGAACCTGCCCGAGTTTCTCAGTTGGAAGAGCTCCAAGAAGCGCAAGGAG
ACAGGCCCAAGATCGTGAAGCTCTTCGTTCGTCAGAGATACTGGTGAACAGTTGGAAGAGCTCCAAGAAGCGCAAGGAG
ACAGGCCCAAGATCGTGAAGCTCTTCGTTCGAACAGTGCGGTGGCGCGAAGTTGGAAGAGCTCCAAGAAGCGCAAGGAG
ACAGGCCCAAGATCGTGAAGCTCTTCGTTCGAAGAACCACCTGACCAGCAGTTGGAAGAGCTCCAAGAAGCGCAAGGAG
ACAGGCCCAAGATCGTGAAGCTCTTCGTTCGCGCCTGTGCCACCATAATAGTTGGAAGAGCTCCAAGAAGCGCAAGGAG
ACAGGCCCAAGATCGTGAAGCTCTTCGTTCGGACACCGTGCAGTTTTGCAGTTGGAAGAGCTCCAAGAAGCGCAAGGAG
ACAGGCCCAAGATCGTGAAGCTCTTCGTTCGAGAGGTTTCCAAGAGTCTCGTTGGAAGAGCTCCAAGAAGCGCAAGGAG
ACAGGCCCAAGATCGTGAAGCTCTTCGTTCGGTGCTCACATCCTGATCCTGTTGGAAGAGCTCCAAGAAGCGCAAGGAG
ACAGGCCCAAGATCGTGAAGCTCTTCGTTCGATCCGTATTATGGTGGCACGTTGGAAGAGCTCCAAGAAGCGCAAGGAG
ACAGGCCCAAGATCGTGAAGCTCTTCGTTCGGACGCGCGGACCTGCGCCCGTTGGAAGAGCTCCAAGAAGCGCAAGGAG
ACAGGCCCAAGATCGTGAAGCTCTTCGTTCGAGCTGGAGGCGTCTCTAAAGTTGGAAGAGCTCCAAGAAGCGCAAGGAG
ACAGGCCCAAGATCGTGAAGCTCTTCGTTCGTCGTACAACACCAGTTTCTGTTGGAAGAGCTCCAAGAAGCGCAAGGAG
ACAGGCCCAAGATCGTGAAGCTCTTCGTTCGCAGGCGCCCACGAAAACTCGTTGGAAGAGCTCCAAGAAGCGCAAGGAG
ACAGGCCCAAGATCGTGAAGCTCTTCGTTCGCCACGCCCTCTAAGACGCCGTTGGAAGAGCTCCAAGAAGCGCAAGGAG
ACAGGCCCAAGATCGTGAAGCTCTTCGTTCGTCGCCTCGCCGCACCTGCAGTTGGAAGAGCTCCAAGAAGCGCAAGGAG
ACAGGCCCAAGATCGTGAAGCTCTTCGTTCGGGCCCGATGAACTGCACATGTTGGAAGAGCTCCAAGAAGCGCAAGGAG
ACAGGCCCAAGATCGTGAAGCTCTTCGTTCGTCTTTCCGATAGCCGGCAAGTTGGAAGAGCTCCAAGAAGCGCAAGGAG
ACAGGCCCAAGATCGTGAAGCTCTTCGTTCGTGTATGCCTGCCGCAAGACGTTGGAAGAGCTCCAAGAAGCGCAAGGAG
ACAGGCCCAAGATCGTGAAGCTCTTCGTTCGAAGCAGCCAAATCTGCTGCGTTGGAAGAGCTCCAAGAAGCGCAAGGAG
ACAGGCCCAAGATCGTGAAGCTCTTCGTTCGTACGGTCCATGGCCGGCCGGTTGGAAGAGCTCCAAGAAGCGCAAGGAG
ACAGGCCCAAGATCGTGAAGCTCTTCGTTCGGCTAGTCCTGGCCCTTGCCGTTGGAAGAGCTCCAAGAAGCGCAAGGAG
ACAGGCCCAAGATCGTGAAGCTCTTCGTTCGACGTCGGCAGCGGCTGCCAGTTGGAAGAGCTCCAAGAAGCGCAAGGAG
ACAGGCCCAAGATCGTGAAGCTCTTCGTTCGTCAGCCGAGCTGCAGGCCCGTTGGAAGAGCTCCAAGAAGCGCAAGGAG
ACAGGCCCAAGATCGTGAAGCTCTTCGTTCGGCCCATCCAGCTCGCCACCGTTGGAAGAGCTCCAAGAAGCGCAAGGAG
ACAGGCCCAAGATCGTGAAGCTCTTCGTTCGTTCATTGTCCCCCTCATGCGTTGGAAGAGCTCCAAGAAGCGCAAGGAG
ACAGGCCCAAGATCGTGAAGCTCTTCGTTCGATAGTGCTGATGCTCACGCGTTGGAAGAGCTCCAAGAAGCGCAAGGAG
ACAGGCCCAAGATCGTGAAGCTCTTCGTTCGGGCTTCACCATCTGGGGCAGTTGGAAGAGCTCCAAGAAGCGCAAGGAG
ACAGGCCCAAGATCGTGAAGCTCTTCGTTCGGGCTAAGCGGACCGCCACGGTTGGAAGAGCTCCAAGAAGCGCAAGGAG
ACAGGCCCAAGATCGTGAAGCTCTTCGTTCGAACTTCTTTTTGAGCTGGCGTTGGAAGAGCTCCAAGAAGCGCAAGGAG
ACAGGCCCAAGATCGTGAAGCTCTTCGTTCGGTTCGCATTCTGGAAGTGAGTTGGAAGAGCTCCAAGAAGCGCAAGGAG
ACAGGCCCAAGATCGTGAAGCTCTTCGTTCGGTGGAAATGAAGCGAACTTGTTGGAAGAGCTCCAAGAAGCGCAAGGAG
ACAGGCCCAAGATCGTGAAGCTCTTCGTTCGGAGCGATTACCCCAGTCAGGTTGGAAGAGCTCCAAGAAGCGCAAGGAG
ACAGGCCCAAGATCGTGAAGCTCTTCGTTCGTTGAGCTTCACATAGATGAGTTGGAAGAGCTCCAAGAAGCGCAAGGAG
ACAGGCCCAAGATCGTGAAGCTCTTCGTTCGGAAATTGATGCCAGCGTTGGTTGGAAGAGCTCCAAGAAGCGCAAGGAG
ACAGGCCCAAGATCGTGAAGCTCTTCGTTCGTTCTGGAAAAGATTGTGCCGTTGGAAGAGCTCCAAGAAGCGCAAGGAG
ACAGGCCCAAGATCGTGAAGCTCTTCGTTCGATCTCCCCTAGCGGCGTGCGTTGGAAGAGCTCCAAGAAGCGCAAGGAG
ACAGGCCCAAGATCGTGAAGCTCTTCGTTCGGACTTTGCCAATGATGGCTGTTGGAAGAGCTCCAAGAAGCGCAAGGAG
ACAGGCCCAAGATCGTGAAGCTCTTCGTTCGAAGGATGTGTTCTTCTACCGTTGGAAGAGCTCCAAGAAGCGCAAGGAG
ACAGGCCCAAGATCGTGAAGCTCTTCGTTCGGACCACTACATACCCCGCGGTTGGAAGAGCTCCAAGAAGCGCAAGGAG
ACAGGCCCAAGATCGTGAAGCTCTTCGTTCGAAGAAGTCAAATTCTTTGCGTTGGAAGAGCTCCAAGAAGCGCAAGGAG
ACAGGCCCAAGATCGTGAAGCTCTTCGTTCGAATGATACCTGTGAAAGTGGTTGGAAGAGCTCCAAGAAGCGCAAGGAG
ACAGGCCCAAGATCGTGAAGCTCTTCGTTCGGCTGCTGCGGCTGGGGTCTGTTGGAAGAGCTCCAAGAAGCGCAAGGAG
ACAGGCCCAAGATCGTGAAGCTCTTCGTTCGCGTTTAATGATACCTGTGAGTTGGAAGAGCTCCAAGAAGCGCAAGGAG
ACAGGCCCAAGATCGTGAAGCTCTTCGTTCGGAAACAAGGTTAAGCGGTGGTTGGAAGAGCTCCAAGAAGCGCAAGGAG
ACAGGCCCAAGATCGTGAAGCTCTTCGTTCGCCAAGTCCTGGTCAACAGCGTTGGAAGAGCTCCAAGAAGCGCAAGGAG
ACAGGCCCAAGATCGTGAAGCTCTTCGTTCGACCATGCCGTCGTCGTCGAGTTGGAAGAGCTCCAAGAAGCGCAAGGAG
ACAGGCCCAAGATCGTGAAGCTCTTCGTTCGGCCATTGTGCCACATGTGCGTTGGAAGAGCTCCAAGAAGCGCAAGGAG
ACAGGCCCAAGATCGTGAAGCTCTTCGTTCGGTTCGACGAGTTCAACGAGGTTGGAAGAGCTCCAAGAAGCGCAAGGAG
ACAGGCCCAAGATCGTGAAGCTCTTCGTTCGATCTATTCGCTGCACAACGGTTGGAAGAGCTCCAAGAAGCGCAAGGAG
ACAGGCCCAAGATCGTGAAGCTCTTCGTTCGGATAACGGCCAGCGCTCCAGTTGGAAGAGCTCCAAGAAGCGCAAGGAG
ACAGGCCCAAGATCGTGAAGCTCTTCGTTCGGATCCGTTGATCAATGCGCGTTGGAAGAGCTCCAAGAAGCGCAAGGAG
ACAGGCCCAAGATCGTGAAGCTCTTCGTTCGAACAATCCATGGGCCGAAAGTTGGAAGAGCTCCAAGAAGCGCAAGGAG
ACAGGCCCAAGATCGTGAAGCTCTTCGTTCGTATCCGGCGCATTGATCAAGTTGGAAGAGCTCCAAGAAGCGCAAGGAG
ACAGGCCCAAGATCGTGAAGCTCTTCGTTCGATTTGCCCTTTTCGGCCCAGTTGGAAGAGCTCCAAGAAGCGCAAGGAG
ACAGGCCCAAGATCGTGAAGCTCTTCGTTCGAGAACTCGCCAAAATGAATGTTGGAAGAGCTCCAAGAAGCGCAAGGAG
ACAGGCCCAAGATCGTGAAGCTCTTCGTTCGTATGCGAAGGGAAATGAATGTTGGAAGAGCTCCAAGAAGCGCAAGGAG
ACAGGCCCAAGATCGTGAAGCTCTTCGTTCGCACACCCAGTTGAAGCTGCGTTGGAAGAGCTCCAAGAAGCGCAAGGAG
ACAGGCCCAAGATCGTGAAGCTCTTCGTTCGCCCAAGCAGGCAACCAACAGTTGGAAGAGCTCCAAGAAGCGCAAGGAG
ACAGGCCCAAGATCGTGAAGCTCTTCGTTCGAGCAGTTACGGCTGGTTTTGTTGGAAGAGCTCCAAGAAGCGCAAGGAG
ACAGGCCCAAGATCGTGAAGCTCTTCGTTCGTGTTACTCCAACGTATCCGGTTGGAAGAGCTCCAAGAAGCGCAAGGAG
ACAGGCCCAAGATCGTGAAGCTCTTCGTTCGATCCCAGAACTAACCCGTCGTTGGAAGAGCTCCAAGAAGCGCAAGGAG
ACAGGCCCAAGATCGTGAAGCTCTTCGTTCGCCATATTCCACGATTGCACGTTGGAAGAGCTCCAAGAAGCGCAAGGAG
ACAGGCCCAAGATCGTGAAGCTCTTCGTTCGGAGAAATGCAATGACTATAGTTGGAAGAGCTCCAAGAAGCGCAAGGAG
ACAGGCCCAAGATCGTGAAGCTCTTCGTTCGAACGGTTTCGTTCAATGGCGTTGGAAGAGCTCCAAGAAGCGCAAGGAG
ACAGGCCCAAGATCGTGAAGCTCTTCGTTCGCAAGTCCATGCACACTCTGGTTGGAAGAGCTCCAAGAAGCGCAAGGAG
ACAGGCCCAAGATCGTGAAGCTCTTCGTTCGTATAACGACTATAGCGACGGTTGGAAGAGCTCCAAGAAGCGCAAGGAG
ACAGGCCCAAGATCGTGAAGCTCTTCGTTCGGCCGCTGAAGCCAGTTCCTGTTGGAAGAGCTCCAAGAAGCGCAAGGAG
ACAGGCCCAAGATCGTGAAGCTCTTCGTTCGGCACAGCCCCAAGAAGCTGGTTGGAAGAGCTCCAAGAAGCGCAAGGAG
ACAGGCCCAAGATCGTGAAGCTCTTCGTTCGCCTGAAGTCGGACAGATCTGTTGGAAGAGCTCCAAGAAGCGCAAGGAG
ACAGGCCCAAGATCGTGAAGCTCTTCGTTCGTGGAGGGGATTATAGCCCTGTTGGAAGAGCTCCAAGAAGCGCAAGGAG
ACAGGCCCAAGATCGTGAAGCTCTTCGTTCGGATCGCAATGAAATCACAGGTTGGAAGAGCTCCAAGAAGCGCAAGGAG
ACAGGCCCAAGATCGTGAAGCTCTTCGTTCGATAGATGACAACTGGACAAGTTGGAAGAGCTCCAAGAAGCGCAAGGAG
ACAGGCCCAAGATCGTGAAGCTCTTCGTTCGTTGCGATCGTCGCCACCAAGTTGGAAGAGCTCCAAGAAGCGCAAGGAG
ACAGGCCCAAGATCGTGAAGCTCTTCGTTCGATTTTCTACGAGAACGAGAGTTGGAAGAGCTCCAAGAAGCGCAAGGAG
ACAGGCCCAAGATCGTGAAGCTCTTCGTTCGGTGTCTTCATTGGCGCCGCGTTGGAAGAGCTCCAAGAAGCGCAAGGAG
ACAGGCCCAAGATCGTGAAGCTCTTCGTTCGTTCGACACGGAAATGAAGTGTTGGAAGAGCTCCAAGAAGCGCAAGGAG
ACAGGCCCAAGATCGTGAAGCTCTTCGTTCGGCCTTTAGTGCGGCACTCGGTTGGAAGAGCTCCAAGAAGCGCAAGGAG
ACAGGCCCAAGATCGTGAAGCTCTTCGTTCGATAAATCCCGCTCTCAAACGTTGGAAGAGCTCCAAGAAGCGCAAGGAG
ACAGGCCCAAGATCGTGAAGCTCTTCGTTCGGACGACAGCATTGTTCTGCGTTGGAAGAGCTCCAAGAAGCGCAAGGAG
ACAGGCCCAAGATCGTGAAGCTCTTCGTTCGATTTTTCATGTGCCGCAGCGTTGGAAGAGCTCCAAGAAGCGCAAGGAG
ACAGGCCCAAGATCGTGAAGCTCTTCGTTCGTTCTTCTACGACGATGAGCGTTGGAAGAGCTCCAAGAAGCGCAAGGAG
ACAGGCCCAAGATCGTGAAGCTCTTCGTTCGCTGGAGAAAGAGTTCATGAGTTGGAAGAGCTCCAAGAAGCGCAAGGAG
ACAGGCCCAAGATCGTGAAGCTCTTCGTTCGGCCATCAATGGACCTGAATGTTGGAAGAGCTCCAAGAAGCGCAAGGAG
ACAGGCCCAAGATCGTGAAGCTCTTCGTTCGATAAAGCGCCTGAAGCCCGGTTGGAAGAGCTCCAAGAAGCGCAAGGAG
ACAGGCCCAAGATCGTGAAGCTCTTCGTTCGCGAGTACGCCCGCGAGATTGTTGGAAGAGCTCCAAGAAGCGCAAGGAG
ACAGGCCCAAGATCGTGAAGCTCTTCGTTCGTGGGAGAAGCTGCCAGCGCGTTGGAAGAGCTCCAAGAAGCGCAAGGAG
ACAGGCCCAAGATCGTGAAGCTCTTCGTTCGCATCTCCAGCCACTTGGCTGTTGGAAGAGCTCCAAGAAGCGCAAGGAG
ACAGGCCCAAGATCGTGAAGCTCTTCGTTCGTCCGACGAGAATTTGCCGCGTTGGAAGAGCTCCAAGAAGCGCAAGGAG
ACAGGCCCAAGATCGTGAAGCTCTTCGTTCGTCGCGGGCGTACTCGGCGAGTTGGAAGAGCTCCAAGAAGCGCAAGGAG
ACAGGCCCAAGATCGTGAAGCTCTTCGTTCGTCTCGCTGTACTCCTACTCGTTGGAAGAGCTCCAAGAAGCGCAAGGAG
ACAGGCCCAAGATCGTGAAGCTCTTCGTTCGTCGATTCCCCGCCGATGCAGTTGGAAGAGCTCCAAGAAGCGCAAGGAG
ACAGGCCCAAGATCGTGAAGCTCTTCGTTCGCTACGAGGCCCAGCGCCACGTTGGAAGAGCTCCAAGAAGCGCAAGGAG
ACAGGCCCAAGATCGTGAAGCTCTTCGTTCGATCACGGTCAATCTGGCAGGTTGGAAGAGCTCCAAGAAGCGCAAGGAG
ACAGGCCCAAGATCGTGAAGCTCTTCGTTCGCAACAACGATCTTCAGTACGTTGGAAGAGCTCCAAGAAGCGCAAGGAG
ACAGGCCCAAGATCGTGAAGCTCTTCGTTCGGTGAATAGCCGTGAACAGGGTTGGAAGAGCTCCAAGAAGCGCAAGGAG
ACAGGCCCAAGATCGTGAAGCTCTTCGTTCGTGCAATCAATTAAATCATTGTTGGAAGAGCTCCAAGAAGCGCAAGGAG
ACAGGCCCAAGATCGTGAAGCTCTTCGTTCGTCGGCCATAGCGAAAATCGGTTGGAAGAGCTCCAAGAAGCGCAAGGAG
ACAGGCCCAAGATCGTGAAGCTCTTCGTTCGGCCAATGCCGCCGCTCTGCGTTGGAAGAGCTCCAAGAAGCGCAAGGAG
ACAGGCCCAAGATCGTGAAGCTCTTCGTTCGGTGACGATGTTCGTCTACGGTTGGAAGAGCTCCAAGAAGCGCAAGGAG
ACAGGCCCAAGATCGTGAAGCTCTTCGTTCGCCCAACCAACGCCAGTTTCGTTGGAAGAGCTCCAAGAAGCGCAAGGAG
ACAGGCCCAAGATCGTGAAGCTCTTCGTTCGCAGCTTCAGTTTCTCCCGAGTTGGAAGAGCTCCAAGAAGCGCAAGGAG
ACAGGCCCAAGATCGTGAAGCTCTTCGTTCGGCTCGGGGTGATGCCATGGGTTGGAAGAGCTCCAAGAAGCGCAAGGAG
ACAGGCCCAAGATCGTGAAGCTCTTCGTTCGGAAACTGTTGACGATCCGCGTTGGAAGAGCTCCAAGAAGCGCAAGGAG
ACAGGCCCAAGATCGTGAAGCTCTTCGTTCGCTCGTGCTTTTCCAGATAAGTTGGAAGAGCTCCAAGAAGCGCAAGGAG
ACAGGCCCAAGATCGTGAAGCTCTTCGTTCGCGTTGAAGGGTGCTCTATAGTTGGAAGAGCTCCAAGAAGCGCAAGGAG
ACAGGCCCAAGATCGTGAAGCTCTTCGTTCGTCCCTTCGCCTACGATAGCGTTGGAAGAGCTCCAAGAAGCGCAAGGAG
ACAGGCCCAAGATCGTGAAGCTCTTCGTTCGGACATTGCGTCGTTCCAAGGTTGGAAGAGCTCCAAGAAGCGCAAGGAG
ACAGGCCCAAGATCGTGAAGCTCTTCGTTCGAATGCCGCATTCATTCTGCGTTGGAAGAGCTCCAAGAAGCGCAAGGAG
ACAGGCCCAAGATCGTGAAGCTCTTCGTTCGAGCGAAACTCCGCTGAGAAGTTGGAAGAGCTCCAAGAAGCGCAAGGAG
ACAGGCCCAAGATCGTGAAGCTCTTCGTTCGAGCAAACTATACAATGATTGTTGGAAGAGCTCCAAGAAGCGCAAGGAG
ACAGGCCCAAGATCGTGAAGCTCTTCGTTCGACACTGCACCAGCGATTTGGTTGGAAGAGCTCCAAGAAGCGCAAGGAG
ACAGGCCCAAGATCGTGAAGCTCTTCGTTCGAATTAGACAACCGATTTGCGTTGGAAGAGCTCCAAGAAGCGCAAGGAG
ACAGGCCCAAGATCGTGAAGCTCTTCGTTCGTGTATAGTTTGCTGCCCTGGTTGGAAGAGCTCCAAGAAGCGCAAGGAG
ACAGGCCCAAGATCGTGAAGCTCTTCGTTCGGGCGGTCACCACAAATCGCGTTGGAAGAGCTCCAAGAAGCGCAAGGAG
ACAGGCCCAAGATCGTGAAGCTCTTCGTTCGGAACCGCGATGCCTTCAGTGTTGGAAGAGCTCCAAGAAGCGCAAGGAG
ACAGGCCCAAGATCGTGAAGCTCTTCGTTCGTGCACCACCTATGCCAGCGGTTGGAAGAGCTCCAAGAAGCGCAAGGAG
ACAGGCCCAAGATCGTGAAGCTCTTCGTTCGCATGATCATCCCGTTTTCGGTTGGAAGAGCTCCAAGAAGCGCAAGGAG
ACAGGCCCAAGATCGTGAAGCTCTTCGTTCGACCATTTTGTCCGTGCTCAGTTGGAAGAGCTCCAAGAAGCGCAAGGAG
ACAGGCCCAAGATCGTGAAGCTCTTCGTTCGTTGATGCCAATATACGAACGTTGGAAGAGCTCCAAGAAGCGCAAGGAG
ACAGGCCCAAGATCGTGAAGCTCTTCGTTCGATTGTGCCCATCTTCTATGGTTGGAAGAGCTCCAAGAAGCGCAAGGAG
ACAGGCCCAAGATCGTGAAGCTCTTCGTTCGTAATGTGGCTAAGATTTATGTTGGAAGAGCTCCAAGAAGCGCAAGGAG
ACAGGCCCAAGATCGTGAAGCTCTTCGTTCGAGCCATCTCTTTATGCATTGTTGGAAGAGCTCCAAGAAGCGCAAGGAG
ACAGGCCCAAGATCGTGAAGCTCTTCGTTCGTCGGCGATAAAGTGACAGCGTTGGAAGAGCTCCAAGAAGCGCAAGGAG
ACAGGCCCAAGATCGTGAAGCTCTTCGTTCGAGTTATCCAGAAATGCCAGGTTGGAAGAGCTCCAAGAAGCGCAAGGAG
ACAGGCCCAAGATCGTGAAGCTCTTCGTTCGTGATCTGCCCATAGTAGTAGTTGGAAGAGCTCCAAGAAGCGCAAGGAG
ACAGGCCCAAGATCGTGAAGCTCTTCGTTCGTATCAACTTCGAAATTGACGTTGGAAGAGCTCCAAGAAGCGCAAGGAG
ACAGGCCCAAGATCGTGAAGCTCTTCGTTCGGTGTCGTTGCAGCCCAAAGGTTGGAAGAGCTCCAAGAAGCGCAAGGAG
ACAGGCCCAAGATCGTGAAGCTCTTCGTTCGATTAACGTCTTAATTTGCAGTTGGAAGAGCTCCAAGAAGCGCAAGGAG
ACAGGCCCAAGATCGTGAAGCTCTTCGTTCGTCAATCTCGATGTGTACTTGTTGGAAGAGCTCCAAGAAGCGCAAGGAG
ACAGGCCCAAGATCGTGAAGCTCTTCGTTCGACATATACTGCTACTTGATGTTGGAAGAGCTCCAAGAAGCGCAAGGAG
ACAGGCCCAAGATCGTGAAGCTCTTCGTTCGTTGAGTTCGATTGCCGAACGTTGGAAGAGCTCCAAGAAGCGCAAGGAG
ACAGGCCCAAGATCGTGAAGCTCTTCGTTCGTGTACTATCTACGCCTTCAGTTGGAAGAGCTCCAAGAAGCGCAAGGAG
ACAGGCCCAAGATCGTGAAGCTCTTCGTTCGTTTATAATTTTACCGCTCAGTTGGAAGAGCTCCAAGAAGCGCAAGGAG
ACAGGCCCAAGATCGTGAAGCTCTTCGTTCGATGTTATCATCATAATGTCGTTGGAAGAGCTCCAAGAAGCGCAAGGAG
ACAGGCCCAAGATCGTGAAGCTCTTCGTTCGACTACTATGGACTCTTCATGTTGGAAGAGCTCCAAGAAGCGCAAGGAG
ACAGGCCCAAGATCGTGAAGCTCTTCGTTCGCAGTAACTTTGAGTTCGACGTTGGAAGAGCTCCAAGAAGCGCAAGGAG
ACAGGCCCAAGATCGTGAAGCTCTTCGTTCGACGTGTATTTACAAAAAAAGTTGGAAGAGCTCCAAGAAGCGCAAGGAG
ACAGGCCCAAGATCGTGAAGCTCTTCGTTCGACTTTGTACGCAATTGCGTGTTGGAAGAGCTCCAAGAAGCGCAAGGAG
ACAGGCCCAAGATCGTGAAGCTCTTCGTTCGTGCACTATATATTTATCACGTTGGAAGAGCTCCAAGAAGCGCAAGGAG
ACAGGCCCAAGATCGTGAAGCTCTTCGTTCGAGCCCATTTTAACCGCTTAGTTGGAAGAGCTCCAAGAAGCGCAAGGAG
ACAGGCCCAAGATCGTGAAGCTCTTCGTTCGACTGCAATCTTCACGTATAGTTGGAAGAGCTCCAAGAAGCGCAAGGAG
ACAGGCCCAAGATCGTGAAGCTCTTCGTTCGCTGGTCCAATTCAAGGAGAGTTGGAAGAGCTCCAAGAAGCGCAAGGAG
ACAGGCCCAAGATCGTGAAGCTCTTCGTTCGAATTTATTAATAGACTTTGGTTGGAAGAGCTCCAAGAAGCGCAAGGAG
ACAGGCCCAAGATCGTGAAGCTCTTCGTTCGCTGCACTATCAGCGCTACTGTTGGAAGAGCTCCAAGAAGCGCAAGGAG
ACAGGCCCAAGATCGTGAAGCTCTTCGTTCGCACCAGAACGCAGAGCCCAGTTGGAAGAGCTCCAAGAAGCGCAAGGAG
ACAGGCCCAAGATCGTGAAGCTCTTCGTTCGTCAGTTCAACGGCCAACGCGTTGGAAGAGCTCCAAGAAGCGCAAGGAG
ACAGGCCCAAGATCGTGAAGCTCTTCGTTCGTTCGTGGAGGTGGATAAAAGTTGGAAGAGCTCCAAGAAGCGCAAGGAG
ACAGGCCCAAGATCGTGAAGCTCTTCGTTCGTTGGCCGTGATGCGAATAAGTTGGAAGAGCTCCAAGAAGCGCAAGGAG
ACAGGCCCAAGATCGTGAAGCTCTTCGTTCGAGCACGGTTTTTTTAGACGGTTGGAAGAGCTCCAAGAAGCGCAAGGAG
ACAGGCCCAAGATCGTGAAGCTCTTCGTTCGCCGGAGCAGCTGGGTATAAGTTGGAAGAGCTCCAAGAAGCGCAAGGAG
ACAGGCCCAAGATCGTGAAGCTCTTCGTTCGGTTCATACATCCTTGCGAGGTTGGAAGAGCTCCAAGAAGCGCAAGGAG
ACAGGCCCAAGATCGTGAAGCTCTTCGTTCGGACATTATAAAAATCATTAGTTGGAAGAGCTCCAAGAAGCGCAAGGAG
ACAGGCCCAAGATCGTGAAGCTCTTCGTTCGGAGCAGTTTACCCATTCATGTTGGAAGAGCTCCAAGAAGCGCAAGGAG
ACAGGCCCAAGATCGTGAAGCTCTTCGTTCGATGAACTGGTCAATGACTGGTTGGAAGAGCTCCAAGAAGCGCAAGGAG
ACAGGCCCAAGATCGTGAAGCTCTTCGTTCGTGCGGCACCTTGCCGTATGGTTGGAAGAGCTCCAAGAAGCGCAAGGAG
ACAGGCCCAAGATCGTGAAGCTCTTCGTTCGAAGGCATATCACGCCCAGCGTTGGAAGAGCTCCAAGAAGCGCAAGGAG
ACAGGCCCAAGATCGTGAAGCTCTTCGTTCGTGGTCGTGTGGCGTTATATGTTGGAAGAGCTCCAAGAAGCGCAAGGAG
ACAGGCCCAAGATCGTGAAGCTCTTCGTTCGTCGGGCGCCACATACGGCAGTTGGAAGAGCTCCAAGAAGCGCAAGGAG
ACAGGCCCAAGATCGTGAAGCTCTTCGTTCGGACCAGAGATCCGCCGGCTGTTGGAAGAGCTCCAAGAAGCGCAAGGAG
ACAGGCCCAAGATCGTGAAGCTCTTCGTTCGAGCTGCGTCTGCTGCGTACGTTGGAAGAGCTCCAAGAAGCGCAAGGAG
ACAGGCCCAAGATCGTGAAGCTCTTCGTTCGACCACCCGCTCCCAGTTCTGTTGGAAGAGCTCCAAGAAGCGCAAGGAG
ACAGGCCCAAGATCGTGAAGCTCTTCGTTCGTGCAGAATGCTCTTGTCTAGTTGGAAGAGCTCCAAGAAGCGCAAGGAG
ACAGGCCCAAGATCGTGAAGCTCTTCGTTCGTACCGCAACCTGGAAACGCGTTGGAAGAGCTCCAAGAAGCGCAAGGAG
ACAGGCCCAAGATCGTGAAGCTCTTCGTTCGAGTGCAGGCTACTTACTTAGTTGGAAGAGCTCCAAGAAGCGCAAGGAG
ACAGGCCCAAGATCGTGAAGCTCTTCGTTCGGAAAGAAGAAAGAACAGTGGTTGGAAGAGCTCCAAGAAGCGCAAGGAG
ACAGGCCCAAGATCGTGAAGCTCTTCGTTCGTGTCCCAACAGATTCTCAAGTTGGAAGAGCTCCAAGAAGCGCAAGGAG
ACAGGCCCAAGATCGTGAAGCTCTTCGTTCGAAGCGCCAGGTGGCCGCCGGTTGGAAGAGCTCCAAGAAGCGCAAGGAG
ACAGGCCCAAGATCGTGAAGCTCTTCGTTCGACGGAGGTGGAATCGTCTAGTTGGAAGAGCTCCAAGAAGCGCAAGGAG
ACAGGCCCAAGATCGTGAAGCTCTTCGTTCGGAGGAACGCTGGAAGGAAGGTTGGAAGAGCTCCAAGAAGCGCAAGGAG
ACAGGCCCAAGATCGTGAAGCTCTTCGTTCGCAGCGGCGAACATAGCCAAGTTGGAAGAGCTCCAAGAAGCGCAAGGAG
ACAGGCCCAAGATCGTGAAGCTCTTCGTTCGCACAACATTTCCTTCGCCAGTTGGAAGAGCTCCAAGAAGCGCAAGGAG
ACAGGCCCAAGATCGTGAAGCTCTTCGTTCGTTCTCAATTGCGGCGATTAGTTGGAAGAGCTCCAAGAAGCGCAAGGAG
ACAGGCCCAAGATCGTGAAGCTCTTCGTTCGCCAAGCAGCCGCGAACCTTGTTGGAAGAGCTCCAAGAAGCGCAAGGAG
ACAGGCCCAAGATCGTGAAGCTCTTCGTTCGGCTGCGGTTTCGTATTCGCGTTGGAAGAGCTCCAAGAAGCGCAAGGAG
ACAGGCCCAAGATCGTGAAGCTCTTCGTTCGGGCCCACGCCCAGTGTCCTGTTGGAAGAGCTCCAAGAAGCGCAAGGAG
ACAGGCCCAAGATCGTGAAGCTCTTCGTTCGTGCATCTGTGCCTACAACCGTTGGAAGAGCTCCAAGAAGCGCAAGGAG
ACAGGCCCAAGATCGTGAAGCTCTTCGTTCGAAGCTGTTGTCGTTCGGCCGTTGGAAGAGCTCCAAGAAGCGCAAGGAG
ACAGGCCCAAGATCGTGAAGCTCTTCGTTCGGCAGGGGCGTGGTCGCTGCGTTGGAAGAGCTCCAAGAAGCGCAAGGAG
ACAGGCCCAAGATCGTGAAGCTCTTCGTTCGGAGCCTGCCCAGGATAAGTGTTGGAAGAGCTCCAAGAAGCGCAAGGAG
ACAGGCCCAAGATCGTGAAGCTCTTCGTTCGTCAAGAAGGACCTTAAAGCGTTGGAAGAGCTCCAAGAAGCGCAAGGAG
ACAGGCCCAAGATCGTGAAGCTCTTCGTTCGAGATACAGATTTTCCAGATGTTGGAAGAGCTCCAAGAAGCGCAAGGAG
ACAGGCCCAAGATCGTGAAGCTCTTCGTTCGCACTCAAAGAAGCCGTCGCGTTGGAAGAGCTCCAAGAAGCGCAAGGAG
ACAGGCCCAAGATCGTGAAGCTCTTCGTTCGATTTACTACAAACCCTTCAGTTGGAAGAGCTCCAAGAAGCGCAAGGAG
ACAGGCCCAAGATCGTGAAGCTCTTCGTTCGTTCGAGGCATTTCAAATTAGTTGGAAGAGCTCCAAGAAGCGCAAGGAG
ACAGGCCCAAGATCGTGAAGCTCTTCGTTCGTATCCCAACTCCTTGCCAGGTTGGAAGAGCTCCAAGAAGCGCAAGGAG
ACAGGCCCAAGATCGTGAAGCTCTTCGTTCGTGCCCATACAAACTCTATGGTTGGAAGAGCTCCAAGAAGCGCAAGGAG
ACAGGCCCAAGATCGTGAAGCTCTTCGTTCGAAGTGCCTTCACTGCGCCCGTTGGAAGAGCTCCAAGAAGCGCAAGGAG
ACAGGCCCAAGATCGTGAAGCTCTTCGTTCGTATGCGCACGTGGCTCTACGTTGGAAGAGCTCCAAGAAGCGCAAGGAG
ACAGGCCCAAGATCGTGAAGCTCTTCGTTCGCTTCCATTCCAGCCCTTCAGTTGGAAGAGCTCCAAGAAGCGCAAGGAG
ACAGGCCCAAGATCGTGAAGCTCTTCGTTCGAAAGCTTATCCAAACTAAGGTTGGAAGAGCTCCAAGAAGCGCAAGGAG
ACAGGCCCAAGATCGTGAAGCTCTTCGTTCGAAAGCTTATCCAAACTAAGGTTGGAAGAGCTCCAAGAAGCGCAAGGAG
ACAGGCCCAAGATCGTGAAGCTCTTCGTTCGAAAGCTTATCCAAACTAAGGTTGGAAGAGCTCCAAGAAGCGCAAGGAG
ACAGGCCCAAGATCGTGAAGCTCTTCGTTCGAAAGCTTATCCAAACTAAGGTTGGAAGAGCTCCAAGAAGCGCAAGGAG
ACAGGCCCAAGATCGTGAAGCTCTTCGTTCGAAAGCTTATCCAAACTAAGGTTGGAAGAGCTCCAAGAAGCGCAAGGAG
ACAGGCCCAAGATCGTGAAGCTCTTCGTTCGAAAGCTTATCCAAACTAAGGTTGGAAGAGCTCCAAGAAGCGCAAGGAG
ACAGGCCCAAGATCGTGAAGCTCTTCGTTCGAAAGCTTATCCAAACTAAGGTTGGAAGAGCTCCAAGAAGCGCAAGGAG
ACAGGCCCAAGATCGTGAAGCTCTTCGTTCGAAAGCTTATCCAAACTAAGGTTGGAAGAGCTCCAAGAAGCGCAAGGAG
ACAGGCCCAAGATCGTGAAGCTCTTCGTTCGAAAGCTTATCCAAACTAAGGTTGGAAGAGCTCCAAGAAGCGCAAGGAG
ACAGGCCCAAGATCGTGAAGCTCTTCGTTCGAAACAGCCCGTAAATCGACGTTGGAAGAGCTCCAAGAAGCGCAAGGAG
ACAGGCCCAAGATCGTGAAGCTCTTCGTTCGAAGGCGCCCCGCAAGCAGCGTTGGAAGAGCTCCAAGAAGCGCAAGGAG
ACAGGCCCAAGATCGTGAAGCTCTTCGTTCGACCAAGGCGGCCCGTAAATGTTGGAAGAGCTCCAAGAAGCGCAAGGAG
ACAGGCCCAAGATCGTGAAGCTCTTCGTTCGAACTACAATCAACTGCGCAGTTGGAAGAGCTCCAAGAAGCGCAAGGAG
ACAGGCCCAAGATCGTGAAGCTCTTCGTTCGCCACCAAGACCCTCAATCGGTTGGAAGAGCTCCAAGAAGCGCAAGGAG
ACAGGCCCAAGATCGTGAAGCTCTTCGTTCGCCAGCACCACAATATCGGCGTTGGAAGAGCTCCAAGAAGCGCAAGGAG
ACAGGCCCAAGATCGTGAAGCTCTTCGTTCGCATTTGCCGCTCCTGTGCGGTTGGAAGAGCTCCAAGAAGCGCAAGGAG
ACAGGCCCAAGATCGTGAAGCTCTTCGTTCGCTTGGAACGAACGAAGACGGTTGGAAGAGCTCCAAGAAGCGCAAGGAG
ACAGGCCCAAGATCGTGAAGCTCTTCGTTCGACGCTTGACTCCGATGAAGGTTGGAAGAGCTCCAAGAAGCGCAAGGAG
ACAGGCCCAAGATCGTGAAGCTCTTCGTTCGGCATCCCAGAAAGTGAAAGGTTGGAAGAGCTCCAAGAAGCGCAAGGAG
ACAGGCCCAAGATCGTGAAGCTCTTCGTTCGTCAAGCGTGTGTTTCTTGAGTTGGAAGAGCTCCAAGAAGCGCAAGGAG
ACAGGCCCAAGATCGTGAAGCTCTTCGTTCGTCGTCAGAATCCTCTTCATGTTGGAAGAGCTCCAAGAAGCGCAAGGAG
ACAGGCCCAAGATCGTGAAGCTCTTCGTTCGCTCAATGATAGCGACATTGGTTGGAAGAGCTCCAAGAAGCGCAAGGAG
ACAGGCCCAAGATCGTGAAGCTCTTCGTTCGAGTGCCGAGAAGTTCGACGGTTGGAAGAGCTCCAAGAAGCGCAAGGAG
ACAGGCCCAAGATCGTGAAGCTCTTCGTTCGTACACAGAGGCCATCGCTCGTTGGAAGAGCTCCAAGAAGCGCAAGGAG
ACAGGCCCAAGATCGTGAAGCTCTTCGTTCGGTGCTCTACAGCAACCGTTGTTGGAAGAGCTCCAAGAAGCGCAAGGAG
ACAGGCCCAAGATCGTGAAGCTCTTCGTTCGGCCAAGGCTGGAAAGTTCCGTTGGAAGAGCTCCAAGAAGCGCAAGGAG
ACAGGCCCAAGATCGTGAAGCTCTTCGTTCGCATTCAGCTTAATCCCACCGTTGGAAGAGCTCCAAGAAGCGCAAGGAG
ACAGGCCCAAGATCGTGAAGCTCTTCGTTCGAGCAAAGCGGTCCTCTTGGGTTGGAAGAGCTCCAAGAAGCGCAAGGAG
ACAGGCCCAAGATCGTGAAGCTCTTCGTTCGGCGAATACGACGACCACTTGTTGGAAGAGCTCCAAGAAGCGCAAGGAG
ACAGGCCCAAGATCGTGAAGCTCTTCGTTCGGCTCCGCCGGGGGAGCCACGTTGGAAGAGCTCCAAGAAGCGCAAGGAG
ACAGGCCCAAGATCGTGAAGCTCTTCGTTCGTCGGTGACGGTAGTTCGTCGTTGGAAGAGCTCCAAGAAGCGCAAGGAG
ACAGGCCCAAGATCGTGAAGCTCTTCGTTCGGAACGTAGTTTGCGATAACGTTGGAAGAGCTCCAAGAAGCGCAAGGAG
ACAGGCCCAAGATCGTGAAGCTCTTCGTTCGCTATCCTGGGAGACGACGCGTTGGAAGAGCTCCAAGAAGCGCAAGGAG
ACAGGCCCAAGATCGTGAAGCTCTTCGTTCGAGCGGCAGAAGTAGCGCGAGTTGGAAGAGCTCCAAGAAGCGCAAGGAG
ACAGGCCCAAGATCGTGAAGCTCTTCGTTCGTGATGAAGAACAACGAGAGGTTGGAAGAGCTCCAAGAAGCGCAAGGAG
ACAGGCCCAAGATCGTGAAGCTCTTCGTTCGTCAACCACGTGCTGCAGAAGTTGGAAGAGCTCCAAGAAGCGCAAGGAG
ACAGGCCCAAGATCGTGAAGCTCTTCGTTCGACTCTGCAGAAACCGAAGAGTTGGAAGAGCTCCAAGAAGCGCAAGGAG
ACAGGCCCAAGATCGTGAAGCTCTTCGTTCGCACACTTTCCCCGAACTTCGTTGGAAGAGCTCCAAGAAGCGCAAGGAG
ACAGGCCCAAGATCGTGAAGCTCTTCGTTCGGCAGATGCCATGTTCACGGGTTGGAAGAGCTCCAAGAAGCGCAAGGAG
ACAGGCCCAAGATCGTGAAGCTCTTCGTTCGCGGCGCCCAACTGGGCAGAGTTGGAAGAGCTCCAAGAAGCGCAAGGAG
ACAGGCCCAAGATCGTGAAGCTCTTCGTTCGGTATGCCATCGCTGTCGCGGTTGGAAGAGCTCCAAGAAGCGCAAGGAG
ACAGGCCCAAGATCGTGAAGCTCTTCGTTCGCAACCGGAAGCACCACTGCGTTGGAAGAGCTCCAAGAAGCGCAAGGAG
ACAGGCCCAAGATCGTGAAGCTCTTCGTTCGCTCTAGTCGCTGTTTCGCGGTTGGAAGAGCTCCAAGAAGCGCAAGGAG
ACAGGCCCAAGATCGTGAAGCTCTTCGTTCGACTCGAAGGACGTGCGCTTGTTGGAAGAGCTCCAAGAAGCGCAAGGAG
ACAGGCCCAAGATCGTGAAGCTCTTCGTTCGATCATCATTGCCCGTACTCGTTGGAAGAGCTCCAAGAAGCGCAAGGAG
ACAGGCCCAAGATCGTGAAGCTCTTCGTTCGGATGCCGTTGCTGTGACCAGTTGGAAGAGCTCCAAGAAGCGCAAGGAG
ACAGGCCCAAGATCGTGAAGCTCTTCGTTCGAAGGGTCGCAGTGTGATCGGTTGGAAGAGCTCCAAGAAGCGCAAGGAG
ACAGGCCCAAGATCGTGAAGCTCTTCGTTCGTAACTATGCAAAGGATGTTGTTGGAAGAGCTCCAAGAAGCGCAAGGAG
ACAGGCCCAAGATCGTGAAGCTCTTCGTTCGGTGAGGGCCATGATGCTGCGTTGGAAGAGCTCCAAGAAGCGCAAGGAG
ACAGGCCCAAGATCGTGAAGCTCTTCGTTCGGACGTGCTGGCGGATGCCGGTTGGAAGAGCTCCAAGAAGCGCAAGGAG
ACAGGCCCAAGATCGTGAAGCTCTTCGTTCGCGTGATCATCGAGCAGAGCGTTGGAAGAGCTCCAAGAAGCGCAAGGAG
ACAGGCCCAAGATCGTGAAGCTCTTCGTTCGCGCCAAAGATTACCAAGGAGTTGGAAGAGCTCCAAGAAGCGCAAGGAG
ACAGGCCCAAGATCGTGAAGCTCTTCGTTCGATCACGGTGGCCATTTGCCGTTGGAAGAGCTCCAAGAAGCGCAAGGAG
ACAGGCCCAAGATCGTGAAGCTCTTCGTTCGATCGCCAACAGCTCGGAATGTTGGAAGAGCTCCAAGAAGCGCAAGGAG
ACAGGCCCAAGATCGTGAAGCTCTTCGTTCGATTCGCACCTTCGTGCACTGTTGGAAGAGCTCCAAGAAGCGCAAGGAG
ACAGGCCCAAGATCGTGAAGCTCTTCGTTCGTGCAATGGATACCGCTGTGGTTGGAAGAGCTCCAAGAAGCGCAAGGAG
ACAGGCCCAAGATCGTGAAGCTCTTCGTTCGGGCGCACTGCGCAGTGTCCGTTGGAAGAGCTCCAAGAAGCGCAAGGAG
ACAGGCCCAAGATCGTGAAGCTCTTCGTTCGCCAACTCGTATTTGCGCCAGTTGGAAGAGCTCCAAGAAGCGCAAGGAG
ACAGGCCCAAGATCGTGAAGCTCTTCGTTCGAAAATGCATACCAACGAATGTTGGAAGAGCTCCAAGAAGCGCAAGGAG
ACAGGCCCAAGATCGTGAAGCTCTTCGTTCGCTGCAGTTCTGCACCCATTGTTGGAAGAGCTCCAAGAAGCGCAAGGAG
ACAGGCCCAAGATCGTGAAGCTCTTCGTTCGGATATGCGGGCCTGAAGTCGTTGGAAGAGCTCCAAGAAGCGCAAGGAG
ACAGGCCCAAGATCGTGAAGCTCTTCGTTCGATTCAGACTGAATAGCTCGGTTGGAAGAGCTCCAAGAAGCGCAAGGAG
ACAGGCCCAAGATCGTGAAGCTCTTCGTTCGGGGATTACGGGCTGGTGTCGTTGGAAGAGCTCCAAGAAGCGCAAGGAG
ACAGGCCCAAGATCGTGAAGCTCTTCGTTCGCTCCCATCTACCATCCCGAGTTGGAAGAGCTCCAAGAAGCGCAAGGAG
ACAGGCCCAAGATCGTGAAGCTCTTCGTTCGCACCTTAACGCTGATTTCCGTTGGAAGAGCTCCAAGAAGCGCAAGGAG
ACAGGCCCAAGATCGTGAAGCTCTTCGTTCGCCATCCAATAAGATCAATTGTTGGAAGAGCTCCAAGAAGCGCAAGGAG
ACAGGCCCAAGATCGTGAAGCTCTTCGTTCGTGCCACCTATGGTAATGCAGTTGGAAGAGCTCCAAGAAGCGCAAGGAG
ACAGGCCCAAGATCGTGAAGCTCTTCGTTCGGTGAGCGCCGCTCCTAATCGTTGGAAGAGCTCCAAGAAGCGCAAGGAG
ACAGGCCCAAGATCGTGAAGCTCTTCGTTCGTCGCAGGGCTCTCAGCGTCGTTGGAAGAGCTCCAAGAAGCGCAAGGAG
ACAGGCCCAAGATCGTGAAGCTCTTCGTTCGAAACAAACCAGATTAGGAGGTTGGAAGAGCTCCAAGAAGCGCAAGGAG
ACAGGCCCAAGATCGTGAAGCTCTTCGTTCGCTACAATTCTGCACCCATTGTTGGAAGAGCTCCAAGAAGCGCAAGGAG
ACAGGCCCAAGATCGTGAAGCTCTTCGTTCGCAGAGCATTAACAAGCGATGTTGGAAGAGCTCCAAGAAGCGCAAGGAG
ACAGGCCCAAGATCGTGAAGCTCTTCGTTCGTTGAGACGTACTCCTACTAGTTGGAAGAGCTCCAAGAAGCGCAAGGAG
ACAGGCCCAAGATCGTGAAGCTCTTCGTTCGAACTGGATCACCTTCAATGGTTGGAAGAGCTCCAAGAAGCGCAAGGAG
ACAGGCCCAAGATCGTGAAGCTCTTCGTTCGAACGAGCATCACGACTTTCGTTGGAAGAGCTCCAAGAAGCGCAAGGAG
ACAGGCCCAAGATCGTGAAGCTCTTCGTTCGCCCGGCTCCAGGCTGCCAGGTTGGAAGAGCTCCAAGAAGCGCAAGGAG
ACAGGCCCAAGATCGTGAAGCTCTTCGTTCGAATGCCACAGCACACCAGCGTTGGAAGAGCTCCAAGAAGCGCAAGGAG
ACAGGCCCAAGATCGTGAAGCTCTTCGTTCGACCACCAGCGTCCTGGGAAGTTGGAAGAGCTCCAAGAAGCGCAAGGAG
ACAGGCCCAAGATCGTGAAGCTCTTCGTTCGCTCACGGAACCGCGCAGGAGTTGGAAGAGCTCCAAGAAGCGCAAGGAG
ACAGGCCCAAGATCGTGAAGCTCTTCGTTCGCCCTTTCCCAGGACGCTGGGTTGGAAGAGCTCCAAGAAGCGCAAGGAG
ACAGGCCCAAGATCGTGAAGCTCTTCGTTCGAACAAGATCACCGGCGAATGTTGGAAGAGCTCCAAGAAGCGCAAGGAG
ACAGGCCCAAGATCGTGAAGCTCTTCGTTCGCCCTACAGTCACATGCGACGTTGGAAGAGCTCCAAGAAGCGCAAGGAG
ACAGGCCCAAGATCGTGAAGCTCTTCGTTCGGAGCACACCTACCAGTCGCGTTGGAAGAGCTCCAAGAAGCGCAAGGAG
ACAGGCCCAAGATCGTGAAGCTCTTCGTTCGAAGGGCATCCAGCATCTGCGTTGGAAGAGCTCCAAGAAGCGCAAGGAG
ACAGGCCCAAGATCGTGAAGCTCTTCGTTCGCTCACGGCGGCCGGCAAATGTTGGAAGAGCTCCAAGAAGCGCAAGGAG
ACAGGCCCAAGATCGTGAAGCTCTTCGTTCGCTGCTCTCCTATTCGACGAGTTGGAAGAGCTCCAAGAAGCGCAAGGAG
ACAGGCCCAAGATCGTGAAGCTCTTCGTTCGACTGAAGGTGGACTTCACGGTTGGAAGAGCTCCAAGAAGCGCAAGGAG
ACAGGCCCAAGATCGTGAAGCTCTTCGTTCGGCGATTGGATTACGAGGAAGTTGGAAGAGCTCCAAGAAGCGCAAGGAG
ACAGGCCCAAGATCGTGAAGCTCTTCGTTCGAAGGAAGCGCGTCTTCCCAGTTGGAAGAGCTCCAAGAAGCGCAAGGAG
ACAGGCCCAAGATCGTGAAGCTCTTCGTTCGGAAAGGCTCGCAAGTTGCGGTTGGAAGAGCTCCAAGAAGCGCAAGGAG
ACAGGCCCAAGATCGTGAAGCTCTTCGTTCGAAGGCCAAACTCTTTAATAGTTGGAAGAGCTCCAAGAAGCGCAAGGAG
ACAGGCCCAAGATCGTGAAGCTCTTCGTTCGCAGATTAAGAAGAAGATCCGTTGGAAGAGCTCCAAGAAGCGCAAGGAG
ACAGGCCCAAGATCGTGAAGCTCTTCGTTCGCATCTCCTCCAGCATCAGCGTTGGAAGAGCTCCAAGAAGCGCAAGGAG
ACAGGCCCAAGATCGTGAAGCTCTTCGTTCGCACAAGCAGGCGAAGCCACGTTGGAAGAGCTCCAAGAAGCGCAAGGAG
ACAGGCCCAAGATCGTGAAGCTCTTCGTTCGGCTGGGGCACTCAGCTCTAGTTGGAAGAGCTCCAAGAAGCGCAAGGAG
ACAGGCCCAAGATCGTGAAGCTCTTCGTTCGGCTGATGCTGGAGGAGATGGTTGGAAGAGCTCCAAGAAGCGCAAGGAG
ACAGGCCCAAGATCGTGAAGCTCTTCGTTCGTGTGGCTTCGCCTGCTTGTGTTGGAAGAGCTCCAAGAAGCGCAAGGAG
ACAGGCCCAAGATCGTGAAGCTCTTCGTTCGGGTGAAATAATTCCGAGTAGTTGGAAGAGCTCCAAGAAGCGCAAGGAG
ACAGGCCCAAGATCGTGAAGCTCTTCGTTCGTTAACGAAATTAGTTACAAGTTGGAAGAGCTCCAAGAAGCGCAAGGAG
ACAGGCCCAAGATCGTGAAGCTCTTCGTTCGGAAAACACTATTGCTTGCTGTTGGAAGAGCTCCAAGAAGCGCAAGGAG
ACAGGCCCAAGATCGTGAAGCTCTTCGTTCGACTAACATCGATATTGACTGTTGGAAGAGCTCCAAGAAGCGCAAGGAG
ACAGGCCCAAGATCGTGAAGCTCTTCGTTCGTACGCTCGAACTTCTGTGAGTTGGAAGAGCTCCAAGAAGCGCAAGGAG
ACAGGCCCAAGATCGTGAAGCTCTTCGTTCGATAGCTGAGATCTCTCATTGTTGGAAGAGCTCCAAGAAGCGCAAGGAG
ACAGGCCCAAGATCGTGAAGCTCTTCGTTCGAGATGTTTATCCGCTCATCGTTGGAAGAGCTCCAAGAAGCGCAAGGAG
ACAGGCCCAAGATCGTGAAGCTCTTCGTTCGATATCGTTGTCTCTCTCGCGTTGGAAGAGCTCCAAGAAGCGCAAGGAG
ACAGGCCCAAGATCGTGAAGCTCTTCGTTCGAACTACAACTGCAGTGAAAGTTGGAAGAGCTCCAAGAAGCGCAAGGAG
ACAGGCCCAAGATCGTGAAGCTCTTCGTTCGCCGGTCCTAGATGTCCTTCGTTGGAAGAGCTCCAAGAAGCGCAAGGAG
ACAGGCCCAAGATCGTGAAGCTCTTCGTTCGCACGATGCCAAATTGATTCGTTGGAAGAGCTCCAAGAAGCGCAAGGAG
ACAGGCCCAAGATCGTGAAGCTCTTCGTTCGATTCGCATCGACCATGCAGGTTGGAAGAGCTCCAAGAAGCGCAAGGAG
ACAGGCCCAAGATCGTGAAGCTCTTCGTTCGGATGGAGAGGATGCACTCCGTTGGAAGAGCTCCAAGAAGCGCAAGGAG
ACAGGCCCAAGATCGTGAAGCTCTTCGTTCGGGATCCGGTAACGTGCTCAGTTGGAAGAGCTCCAAGAAGCGCAAGGAG
ACAGGCCCAAGATCGTGAAGCTCTTCGTTCGAGCCACTGCTCCCGATTCGGTTGGAAGAGCTCCAAGAAGCGCAAGGAG
ACAGGCCCAAGATCGTGAAGCTCTTCGTTCGAATACTGCTGCTGAAGATAGTTGGAAGAGCTCCAAGAAGCGCAAGGAG
ACAGGCCCAAGATCGTGAAGCTCTTCGTTCGCGCTCGTGCGCCGGAATATGTTGGAAGAGCTCCAAGAAGCGCAAGGAG
ACAGGCCCAAGATCGTGAAGCTCTTCGTTCGTCGCAGATCCTGTTCGCCGGTTGGAAGAGCTCCAAGAAGCGCAAGGAG
ACAGGCCCAAGATCGTGAAGCTCTTCGTTCGTACGTGAGCCTGTACAACTGTTGGAAGAGCTCCAAGAAGCGCAAGGAG
ACAGGCCCAAGATCGTGAAGCTCTTCGTTCGTGTTGTTCCTGGCCACGTCGTTGGAAGAGCTCCAAGAAGCGCAAGGAG
ACAGGCCCAAGATCGTGAAGCTCTTCGTTCGGGAGAGACAAAGGTCCAGTGTTGGAAGAGCTCCAAGAAGCGCAAGGAG
ACAGGCCCAAGATCGTGAAGCTCTTCGTTCGCCCCAAACACCCAGAGATGGTTGGAAGAGCTCCAAGAAGCGCAAGGAG
ACAGGCCCAAGATCGTGAAGCTCTTCGTTCGTCGTTACCGATGCCGACTAGTTGGAAGAGCTCCAAGAAGCGCAAGGAG
ACAGGCCCAAGATCGTGAAGCTCTTCGTTCGGCGCTGTAGCAATTGTTTCGTTGGAAGAGCTCCAAGAAGCGCAAGGAG
ACAGGCCCAAGATCGTGAAGCTCTTCGTTCGATTGTTAGCTTCCCAGAACGTTGGAAGAGCTCCAAGAAGCGCAAGGAG
ACAGGCCCAAGATCGTGAAGCTCTTCGTTCGATAACTGCCGCCTGTCCGCGTTGGAAGAGCTCCAAGAAGCGCAAGGAG
ACAGGCCCAAGATCGTGAAGCTCTTCGTTCGGTGTGTGTATGCAAATGGAGTTGGAAGAGCTCCAAGAAGCGCAAGGAG
ACAGGCCCAAGATCGTGAAGCTCTTCGTTCGGCAAGCAGACGGTGGAGTGGTTGGAAGAGCTCCAAGAAGCGCAAGGAG
ACAGGCCCAAGATCGTGAAGCTCTTCGTTCGCAGCAGCTCTCCAATCTACGTTGGAAGAGCTCCAAGAAGCGCAAGGAG
ACAGGCCCAAGATCGTGAAGCTCTTCGTTCGGGCATGGATCCGGGCACCCGTTGGAAGAGCTCCAAGAAGCGCAAGGAG
ACAGGCCCAAGATCGTGAAGCTCTTCGTTCGCCGGGACCGCCCAGCGGTCGTTGGAAGAGCTCCAAGAAGCGCAAGGAG
ACAGGCCCAAGATCGTGAAGCTCTTCGTTCGAGCGCCCAGCGCCGCACGCGTTGGAAGAGCTCCAAGAAGCGCAAGGAG
ACAGGCCCAAGATCGTGAAGCTCTTCGTTCGAAAAGGGCCACGCCCCCAAGTTGGAAGAGCTCCAAGAAGCGCAAGGAG
ACAGGCCCAAGATCGTGAAGCTCTTCGTTCGCCATTTGCACCTGCTACTCGTTGGAAGAGCTCCAAGAAGCGCAAGGAG
ACAGGCCCAAGATCGTGAAGCTCTTCGTTCGCTGTGCTGCTGTTCTCAGCGTTGGAAGAGCTCCAAGAAGCGCAAGGAG
ACAGGCCCAAGATCGTGAAGCTCTTCGTTCGTCTGCACGACCGTCACTCTGTTGGAAGAGCTCCAAGAAGCGCAAGGAG
ACAGGCCCAAGATCGTGAAGCTCTTCGTTCGCTCCCTCGAGTTTTGAGGTGTTGGAAGAGCTCCAAGAAGCGCAAGGAG
ACAGGCCCAAGATCGTGAAGCTCTTCGTTCGTGAGGCTCTCCAAGAGTGAGTTGGAAGAGCTCCAAGAAGCGCAAGGAG
ACAGGCCCAAGATCGTGAAGCTCTTCGTTCGAAAACATAGTCGAACGTAAGTTGGAAGAGCTCCAAGAAGCGCAAGGAG
ACAGGCCCAAGATCGTGAAGCTCTTCGTTCGGATATATACTCGGACTGCGGTTGGAAGAGCTCCAAGAAGCGCAAGGAG
ACAGGCCCAAGATCGTGAAGCTCTTCGTTCGGAGGAGCCCCTGCAGCTGCGTTGGAAGAGCTCCAAGAAGCGCAAGGAG
ACAGGCCCAAGATCGTGAAGCTCTTCGTTCGTGGGAGGAGTTCTCTATCGGTTGGAAGAGCTCCAAGAAGCGCAAGGAG
ACAGGCCCAAGATCGTGAAGCTCTTCGTTCGCTGCAGGGGCTCCTCCGTCGTTGGAAGAGCTCCAAGAAGCGCAAGGAG
ACAGGCCCAAGATCGTGAAGCTCTTCGTTCGGTGGTGGGGCTCGAAGGAGGTTGGAAGAGCTCCAAGAAGCGCAAGGAG
ACAGGCCCAAGATCGTGAAGCTCTTCGTTCGCATCATCGCCCTGCACGGCGTTGGAAGAGCTCCAAGAAGCGCAAGGAG
ACAGGCCCAAGATCGTGAAGCTCTTCGTTCGCACGCTGAACAGCTTGTGGGTTGGAAGAGCTCCAAGAAGCGCAAGGAG
ACAGGCCCAAGATCGTGAAGCTCTTCGTTCGCACCGGCGCATCCACACGAGTTGGAAGAGCTCCAAGAAGCGCAAGGAG
ACAGGCCCAAGATCGTGAAGCTCTTCGTTCGCGTACAAGTGTGACGTCTGGTTGGAAGAGCTCCAAGAAGCGCAAGGAG
ACAGGCCCAAGATCGTGAAGCTCTTCGTTCGGCCACATGCGCATTCACACGTTGGAAGAGCTCCAAGAAGCGCAAGGAG
ACAGGCCCAAGATCGTGAAGCTCTTCGTTCGAGAAGACATTCATCCAGTCGTTGGAAGAGCTCCAAGAAGCGCAAGGAG
ACAGGCCCAAGATCGTGAAGCTCTTCGTTCGGAGAGATCCTCACAGCAGCGTTGGAAGAGCTCCAAGAAGCGCAAGGAG
ACAGGCCCAAGATCGTGAAGCTCTTCGTTCGTCTCAATCACAGAACGTACGTTGGAAGAGCTCCAAGAAGCGCAAGGAG
ACAGGCCCAAGATCGTGAAGCTCTTCGTTCGTCGCATAGATTCCGCGCTAGTTGGAAGAGCTCCAAGAAGCGCAAGGAG
ACAGGCCCAAGATCGTGAAGCTCTTCGTTCGAGCGCGGTGGTTGGTCGGTGTTGGAAGAGCTCCAAGAAGCGCAAGGAG
ACAGGCCCAAGATCGTGAAGCTCTTCGTTCGCAGCTCCGAGAGATCCTCAGTTGGAAGAGCTCCAAGAAGCGCAAGGAG
ACAGGCCCAAGATCGTGAAGCTCTTCGTTCGTGTACGAGGACGATCCCAAGTTGGAAGAGCTCCAAGAAGCGCAAGGAG
ACAGGCCCAAGATCGTGAAGCTCTTCGTTCGCTAGCGCCCGCCACCACCAGTTGGAAGAGCTCCAAGAAGCGCAAGGAG
ACAGGCCCAAGATCGTGAAGCTCTTCGTTCGAAGGAATCAGTCAAGCCGGGTTGGAAGAGCTCCAAGAAGCGCAAGGAG
ACAGGCCCAAGATCGTGAAGCTCTTCGTTCGGCAACATCCCCCCCCAACTGTTGGAAGAGCTCCAAGAAGCGCAAGGAG
ACAGGCCCAAGATCGTGAAGCTCTTCGTTCGAGTTTCGACTTCTCCGCGAGTTGGAAGAGCTCCAAGAAGCGCAAGGAG
ACAGGCCCAAGATCGTGAAGCTCTTCGTTCGTCTATGAGGGCGAAGTGATGTTGGAAGAGCTCCAAGAAGCGCAAGGAG
ACAGGCCCAAGATCGTGAAGCTCTTCGTTCGATCGTAATAGTTATGTATTGTTGGAAGAGCTCCAAGAAGCGCAAGGAG
ACAGGCCCAAGATCGTGAAGCTCTTCGTTCGATACACAATGGGGTATTCGGTTGGAAGAGCTCCAAGAAGCGCAAGGAG
ACAGGCCCAAGATCGTGAAGCTCTTCGTTCGTATTTTCCCACAAATCGCAGTTGGAAGAGCTCCAAGAAGCGCAAGGAG
ACAGGCCCAAGATCGTGAAGCTCTTCGTTCGAAAAAGCACACAACCAACAGTTGGAAGAGCTCCAAGAAGCGCAAGGAG
ACAGGCCCAAGATCGTGAAGCTCTTCGTTCGCACAAAGCAGTCAGCCTGTGTTGGAAGAGCTCCAAGAAGCGCAAGGAG
ACAGGCCCAAGATCGTGAAGCTCTTCGTTCGGAGGAGAGCGAGGGCCAAGGTTGGAAGAGCTCCAAGAAGCGCAAGGAG
ACAGGCCCAAGATCGTGAAGCTCTTCGTTCGACCACGTCTGCACCAAATCGTTGGAAGAGCTCCAAGAAGCGCAAGGAG
ACAGGCCCAAGATCGTGAAGCTCTTCGTTCGGCATGTTAGTAAATCACCGGTTGGAAGAGCTCCAAGAAGCGCAAGGAG
ACAGGCCCAAGATCGTGAAGCTCTTCGTTCGGTACTACGATGAGCCTGGCGTTGGAAGAGCTCCAAGAAGCGCAAGGAG
ACAGGCCCAAGATCGTGAAGCTCTTCGTTCGGCGCGAATCACCCAAATTGGTTGGAAGAGCTCCAAGAAGCGCAAGGAG
ACAGGCCCAAGATCGTGAAGCTCTTCGTTCGATCAACGAGGTGCTGAAAGGTTGGAAGAGCTCCAAGAAGCGCAAGGAG
ACAGGCCCAAGATCGTGAAGCTCTTCGTTCGTGCACTTTTCCAGCTCTCTGTTGGAAGAGCTCCAAGAAGCGCAAGGAG
ACAGGCCCAAGATCGTGAAGCTCTTCGTTCGCAGTACAACGAGGAGATCAGTTGGAAGAGCTCCAAGAAGCGCAAGGAG
ACAGGCCCAAGATCGTGAAGCTCTTCGTTCGTCGACACCCACCTACCAGAGTTGGAAGAGCTCCAAGAAGCGCAAGGAG
ACAGGCCCAAGATCGTGAAGCTCTTCGTTCGCCGCCACCAGCACTTAACCGTTGGAAGAGCTCCAAGAAGCGCAAGGAG
ACAGGCCCAAGATCGTGAAGCTCTTCGTTCGGAAGCAGTGCCTCCAAGAAGTTGGAAGAGCTCCAAGAAGCGCAAGGAG
ACAGGCCCAAGATCGTGAAGCTCTTCGTTCGAAGAAGCTACATCCTCCAAGTTGGAAGAGCTCCAAGAAGCGCAAGGAG
ACAGGCCCAAGATCGTGAAGCTCTTCGTTCGGACAAAGGAGACGTCACTGGTTGGAAGAGCTCCAAGAAGCGCAAGGAG
ACAGGCCCAAGATCGTGAAGCTCTTCGTTCGCCCACCAAGCGTCTGAAGCGTTGGAAGAGCTCCAAGAAGCGCAAGGAG
ACAGGCCCAAGATCGTGAAGCTCTTCGTTCGGATCGGATGATAGCCACTCGTTGGAAGAGCTCCAAGAAGCGCAAGGAG
ACAGGCCCAAGATCGTGAAGCTCTTCGTTCGTTGAGTTTCAATCCGCAGAGTTGGAAGAGCTCCAAGAAGCGCAAGGAG
ACAGGCCCAAGATCGTGAAGCTCTTCGTTCGGGGATTTACCACTCGGCCGGTTGGAAGAGCTCCAAGAAGCGCAAGGAG
ACAGGCCCAAGATCGTGAAGCTCTTCGTTCGTTGATGATGCCGCCCAGAGGTTGGAAGAGCTCCAAGAAGCGCAAGGAG
ACAGGCCCAAGATCGTGAAGCTCTTCGTTCGGGCGACGAAGTGAAACGATGTTGGAAGAGCTCCAAGAAGCGCAAGGAG
ACAGGCCCAAGATCGTGAAGCTCTTCGTTCGGCGAGGAGAGCAGCCTGCGGTTGGAAGAGCTCCAAGAAGCGCAAGGAG
ACAGGCCCAAGATCGTGAAGCTCTTCGTTCGACCTTCTCGTCGGGCTGTGGTTGGAAGAGCTCCAAGAAGCGCAAGGAG
ACAGGCCCAAGATCGTGAAGCTCTTCGTTCGCCACCGTTATCGCCGACGCGTTGGAAGAGCTCCAAGAAGCGCAAGGAG
ACAGGCCCAAGATCGTGAAGCTCTTCGTTCGGGGGAGAATTGCATCATAGGTTGGAAGAGCTCCAAGAAGCGCAAGGAG
ACAGGCCCAAGATCGTGAAGCTCTTCGTTCGGCCACCGTAGCTCACCGCTGTTGGAAGAGCTCCAAGAAGCGCAAGGAG
ACAGGCCCAAGATCGTGAAGCTCTTCGTTCGCGCTGGGATCAAAATCATCGTTGGAAGAGCTCCAAGAAGCGCAAGGAG
ACAGGCCCAAGATCGTGAAGCTCTTCGTTCGGATATGGTGAGGACGATGGGTTGGAAGAGCTCCAAGAAGCGCAAGGAG
ACAGGCCCAAGATCGTGAAGCTCTTCGTTCGGATTTGGAGGCAGAGCTTGGTTGGAAGAGCTCCAAGAAGCGCAAGGAG
ACAGGCCCAAGATCGTGAAGCTCTTCGTTCGCTGTTACCCGCCAGTGATTGTTGGAAGAGCTCCAAGAAGCGCAAGGAG
ACAGGCCCAAGATCGTGAAGCTCTTCGTTCGGATGATGATGATGACAATTGTTGGAAGAGCTCCAAGAAGCGCAAGGAG
ACAGGCCCAAGATCGTGAAGCTCTTCGTTCGGTCCGGAGCCCACTCTGCGGTTGGAAGAGCTCCAAGAAGCGCAAGGAG
ACAGGCCCAAGATCGTGAAGCTCTTCGTTCGAACCACAAAGGTGGCGCTGGTTGGAAGAGCTCCAAGAAGCGCAAGGAG
ACAGGCCCAAGATCGTGAAGCTCTTCGTTCGACATGAGGAGATTGAAAAAGTTGGAAGAGCTCCAAGAAGCGCAAGGAG
ACAGGCCCAAGATCGTGAAGCTCTTCGTTCGTGGAGCACGAGCGGCAATAGTTGGAAGAGCTCCAAGAAGCGCAAGGAG
ACAGGCCCAAGATCGTGAAGCTCTTCGTTCGCCGGACTAGCCCGCTTCTCGTTGGAAGAGCTCCAAGAAGCGCAAGGAG
ACAGGCCCAAGATCGTGAAGCTCTTCGTTCGCCGCAGTCGTCGGTAACTTGTTGGAAGAGCTCCAAGAAGCGCAAGGAG
ACAGGCCCAAGATCGTGAAGCTCTTCGTTCGTCCATACTCTTCGATCCCAGTTGGAAGAGCTCCAAGAAGCGCAAGGAG
ACAGGCCCAAGATCGTGAAGCTCTTCGTTCGGGCGGTCCATTTATGAGATGTTGGAAGAGCTCCAAGAAGCGCAAGGAG
ACAGGCCCAAGATCGTGAAGCTCTTCGTTCGGAGCTGACCGACTTTAATCGTTGGAAGAGCTCCAAGAAGCGCAAGGAG
ACAGGCCCAAGATCGTGAAGCTCTTCGTTCGCAGCTAACGTTGTTCGATGGTTGGAAGAGCTCCAAGAAGCGCAAGGAG
ACAGGCCCAAGATCGTGAAGCTCTTCGTTCGCCAATTTCAGCCAGTGCAAGTTGGAAGAGCTCCAAGAAGCGCAAGGAG
ACAGGCCCAAGATCGTGAAGCTCTTCGTTCGCGCACAGTGAAACTGCTAGGTTGGAAGAGCTCCAAGAAGCGCAAGGAG
ACAGGCCCAAGATCGTGAAGCTCTTCGTTCGAGAAGACTTCCGTACTGAGGTTGGAAGAGCTCCAAGAAGCGCAAGGAG
ACAGGCCCAAGATCGTGAAGCTCTTCGTTCGAGCGGCTATGAAGTGGTGTGTTGGAAGAGCTCCAAGAAGCGCAAGGAG
ACAGGCCCAAGATCGTGAAGCTCTTCGTTCGCGGAAACTGAAAACGCCCAGTTGGAAGAGCTCCAAGAAGCGCAAGGAG
ACAGGCCCAAGATCGTGAAGCTCTTCGTTCGTTCCCGGCCACACCCATCAGTTGGAAGAGCTCCAAGAAGCGCAAGGAG
ACAGGCCCAAGATCGTGAAGCTCTTCGTTCGGGTGTGGGCGGCTGAAAGGGTTGGAAGAGCTCCAAGAAGCGCAAGGAG
ACAGGCCCAAGATCGTGAAGCTCTTCGTTCGGAGCAGCTGGACTTTGCCCGTTGGAAGAGCTCCAAGAAGCGCAAGGAG
ACAGGCCCAAGATCGTGAAGCTCTTCGTTCGGACGAGATTGCCGATGATCGTTGGAAGAGCTCCAAGAAGCGCAAGGAG
ACAGGCCCAAGATCGTGAAGCTCTTCGTTCGGCAATGTGGCGAGTCGTCAGTTGGAAGAGCTCCAAGAAGCGCAAGGAG
ACAGGCCCAAGATCGTGAAGCTCTTCGTTCGCGGCAACACCTCCACCCCCGTTGGAAGAGCTCCAAGAAGCGCAAGGAG
ACAGGCCCAAGATCGTGAAGCTCTTCGTTCGCCGTCCACTCACTCGCAGAGTTGGAAGAGCTCCAAGAAGCGCAAGGAG
ACAGGCCCAAGATCGTGAAGCTCTTCGTTCGCAGCCCCCTCAGCCCCACCGTTGGAAGAGCTCCAAGAAGCGCAAGGAG
ACAGGCCCAAGATCGTGAAGCTCTTCGTTCGTCGCGCGTGGCCGAGAAGGGTTGGAAGAGCTCCAAGAAGCGCAAGGAG
ACAGGCCCAAGATCGTGAAGCTCTTCGTTCGCAGAACCTGAACGATCGCCGTTGGAAGAGCTCCAAGAAGCGCAAGGAG
ACAGGCCCAAGATCGTGAAGCTCTTCGTTCGTTATTGGCTTGCCGAGAGTGTTGGAAGAGCTCCAAGAAGCGCAAGGAG
ACAGGCCCAAGATCGTGAAGCTCTTCGTTCGAATGTTAGTGATTTGTTTCGTTGGAAGAGCTCCAAGAAGCGCAAGGAG
ACAGGCCCAAGATCGTGAAGCTCTTCGTTCGAGATCTACCACACCTTCAAGTTGGAAGAGCTCCAAGAAGCGCAAGGAG
ACAGGCCCAAGATCGTGAAGCTCTTCGTTCGCATATCCGCAACCATCCATGTTGGAAGAGCTCCAAGAAGCGCAAGGAG
ACAGGCCCAAGATCGTGAAGCTCTTCGTTCGTCTTGTATTATGCTTCAAAGTTGGAAGAGCTCCAAGAAGCGCAAGGAG
ACAGGCCCAAGATCGTGAAGCTCTTCGTTCGTGTGCTCGCCCTGCTCAGCGTTGGAAGAGCTCCAAGAAGCGCAAGGAG
[truncated: 5,067,200 more chars]
