# Supplementary material for: A Genome-Wide CRISPR Library for High-Throughput Genetic Screening in Drosophila Cells
Source: J Genet Genomics. 2015 Jun 20;42(6):301–9. doi: 10.1016/j.jgg.2015.03.011 (PMC4508376; doi:10.1016/j.jgg.2015.03.011)
Supplement: Supplementary file 4 [file mmc4.zip › 6_sgRNA_counts.out]

"Gene, exon, PAM"	sgRNA sequence	A0	A1	B1	A2	B2	A3	B3	A4	B4	A5	B5	A6	B6	A7	B7	A8	B8	A9	B9	Unmatched
"Arf102F-cds,chr4:1144891..1144957,2,TGG"	AAACAAATGCGTATTCTTA	0	0	0	0	0	0	0	0	0	0	0	0	0	0	0	0	0	0	0	0
"Arf102F-cds,chr4:1145062..1145324,1,TGG"	ATTCTGTACAAATTAAAGC	0	0	0	0	0	0	0	0	0	0	0	0	0	0	0	0	0	0	0	0
"Arf102F-cds,chr4:1145062..1145324,3,AGG"	TAACCACCATACCAACCAT	11	10	8	5	7	10	5	4	6	2	10	5	6	7	7	8	3	14	12	44
"Arf102F-cds,chr4:1145062..1145324,5,TGG"	GAATATATGTTTTACCGTT	0	0	0	0	0	0	0	0	0	0	0	0	0	0	0	0	0	0	0	0
"Arf102F-cds,chr4:1145062..1145324,9,TGG"	AGACAAAATTCGCCCGTTG	7	6	13	6	1	7	2	3	3	5	5	1	6	1	0	2	5	2	4	33
"ATPsyn-beta-cds,chr4:1053533..1053844,1,AGG"	CATGCTGCCAAGGCTGCAA	0	0	0	0	0	0	0	0	0	0	0	0	0	0	0	0	0	0	0	0
"ATPsyn-beta-cds,chr4:1053533..1053844,3,TGG"	GCCGCAAATGGAAAGATTG	14	14	10	4	6	10	6	8	3	15	4	8	3	10	0	6	12	5	10	34
"ATPsyn-beta-cds,chr4:1053533..1053844,5,TGG"	CCGCCCATTCTGAATGCCT	0	0	0	0	0	0	0	0	0	0	0	0	0	0	0	0	0	0	0	0
"ATPsyn-beta-cds,chr4:1053533..1053844,6,CGG"	AGTAGACAACCGTTCTCCT	18	10	13	9	2	6	17	7	9	12	1	5	9	6	3	11	8	2	6	41
"ATPsyn-beta-cds,chr4:1053533..1053844,9,TGG"	CTAGAGGTGGCCCAGCACT	0	1	0	0	1	0	0	0	0	0	1	0	0	0	0	1	0	1	0	2
"bt-cds,chr4:746343..746655,2,CGG"	CTATTGTCATCCCCGAAAC	1	1	2	0	1	3	2	1	1	1	3	1	1	2	0	2	2	2	2	6
"bt-cds,chr4:746343..746655,4,CGG"	AATTTAAAATTCAACCCGT	0	0	0	0	0	0	0	0	0	0	0	0	0	0	0	0	0	0	0	0
"bt-cds,chr4:746343..746655,6,TGG"	AATAAGTATACGGTTGTAT	0	0	1	0	1	0	0	0	0	0	0	0	0	0	0	0	0	0	0	2
"bt-cds,chr4:746343..746655,7,CGG"	CTTGACGATGTAGTTGAAA	0	0	0	0	0	0	0	0	0	0	0	0	0	0	0	0	0	0	0	0
"bt-cds,chr4:746343..746655,9,CGG"	GTCAAAGCAAAGAACAAGT	0	0	2	0	0	0	0	0	1	1	1	4	2	0	1	0	1	0	0	2
"CaMKI-cds,chr4:470997..471135,5,CGG"	ATAAGACAGATACTAGAAG	0	0	0	0	0	0	0	0	0	0	0	0	0	0	0	0	0	0	0	0
"CaMKI-cds,chr4:470997..471135,7,CCT"	GAAGCGTCCTTTTCTGTGT	71	48	55	39	46	49	64	38	33	41	47	45	48	30	29	40	46	48	37	273
"CaMKI-cds,chr4:471816..472080,1,TGG"	AAATTATGATTAGCGATTT	0	0	0	0	0	0	0	0	0	0	0	0	0	0	0	0	0	0	0	0
"CaMKI-cds,chr4:471816..472080,4,TGG"	TATCTAAAATGGAGGATTC	1	3	1	1	0	3	1	1	0	2	1	0	6	2	1	3	6	3	2	12
"CaMKI-cds,chr4:471816..472080,8,AGG"	CTACAGCCTGTGGGACTCC	2	3	2	4	4	3	6	1	3	1	0	1	1	1	0	2	3	2	3	12
"Caps-cds,chr4:1236896..1237236,3,AGG"	TTCCTAACGTTTCATCAAA	1	0	0	0	1	0	0	0	0	0	0	0	0	0	0	0	0	0	1	0
"Caps-cds,chr4:1236896..1237236,4,AGG"	GTCTTACAAATACGACCAA	0	0	0	0	0	0	0	0	0	0	0	0	0	0	0	0	0	0	0	0
"Caps-cds,chr4:1236896..1237236,5,TGG"	CAAGTGCCGTTTCTATAAT	0	0	0	0	0	0	0	0	0	0	0	0	0	0	0	1	0	0	0	0
"Caps-cds,chr4:1236896..1237236,8,AGG"	GATCTGCAGGATCCGTCGT	0	0	0	0	0	0	0	0	0	0	0	0	0	0	0	0	0	0	0	0
"Caps-cds,chr4:1236896..1237236,10,CGG"	GCTCTAATACAGATTTGAT	0	0	0	0	0	0	0	0	0	0	0	0	0	0	0	0	0	0	0	0
"CG11155-cds,chr4:1147435..1147567,3,CCT"	CGAACAACATATTTTTTTA	0	0	1	1	1	0	2	0	0	2	2	3	0	0	1	0	2	1	1	5
"CG11155-cds,chr4:1147435..1147567,4,CCA"	GCATTAGAAATTACGAGGA	0	0	0	0	0	0	0	0	0	0	0	0	0	0	0	0	0	0	0	0
"CG11155-cds,chr4:1147628..1148041,1,AGG"	GCAATATACCGTATAAATA	0	0	0	0	0	0	0	0	0	0	0	0	0	0	0	0	0	0	0	0
"CG11155-cds,chr4:1147628..1148041,2,TGG"	CTTCTTCCCAATACACAAT	12	18	11	5	14	14	12	13	8	8	8	15	13	5	9	10	13	11	16	75
"CG11155-cds,chr4:1147628..1148041,3,AGG"	TCGTTTCGCACTACTAAAA	0	0	0	0	0	0	0	0	0	0	0	0	0	0	0	0	0	0	0	0
"CG11231-cds,chr4:820197..820553,6,AGG"	AAGGACGCTGGAGTCACTA	0	1	0	0	0	1	0	0	1	0	0	0	0	0	0	0	0	0	0	2
"CG11231-cds,chr4:820197..820553,9,TGG"	CTTGTCATCGAATCGTCAT	2	2	2	2	1	0	4	2	3	1	0	3	3	1	1	5	1	1	5	7
"CG11231-cds,chr4:820197..820553,14,TGG"	GGTCACGGGACCGATGTTC	3	6	0	1	0	0	2	0	0	1	0	0	2	1	1	0	0	2	0	5
"CG11231-cds,chr4:820197..820553,15,CGG"	GTTCTAAGCCTTGCTCTTC	2	1	0	1	1	0	2	3	1	2	1	4	3	2	1	2	2	1	3	15
"CG11231-cds,chr4:820197..820553,18,AGG"	CTCGCAAACACAGCTATCA	0	0	0	0	0	0	0	0	0	0	0	0	0	0	0	0	0	0	0	0
"CG11360-cds,chr4:701335..701761,3,AGG"	ACCACTATCCGACGATCCG	11	17	6	9	7	9	12	13	7	14	7	6	9	3	6	4	14	12	11	62
"CG11360-cds,chr4:701335..701761,6,TGG"	TTGGCATTGGAACTATCAT	0	0	0	0	0	0	0	0	0	0	0	0	0	0	0	0	0	0	0	0
"CG11360-cds,chr4:701335..701761,8,AGG"	CACGAAGTGACTTTGAAAT	0	0	0	0	0	0	0	0	0	0	0	0	0	0	0	0	0	0	0	0
"CG11360-cds,chr4:701335..701761,10,CGG"	AGCACGCTACCAATTCCAT	3	2	4	3	2	5	3	2	2	3	2	3	1	4	0	5	4	2	6	11
"CG11360-cds,chr4:701335..701761,11,CGG"	GTCTTCTATTACCGAATGC	0	0	0	0	0	0	0	0	0	0	0	0	0	0	0	0	0	0	0	0
"CG1674-cds,chr4:257021..257101,1,CGG"	TCCAGTGCATCTGATTTGA	3	0	5	4	1	5	5	0	4	3	1	1	4	3	3	3	2	4	1	22
"CG1674-cds,chr4:257895..258185,1,CGG"	CAAATTCTGAACATTATAT	0	0	0	0	0	0	0	0	2	0	0	0	0	1	0	1	0	1	0	3
"CG1674-cds,chr4:257895..258185,2,AGG"	GATATAAATATAAAAGCAC	0	0	0	0	0	0	0	0	0	0	0	0	0	0	0	0	0	0	0	0
"CG1674-cds,chr4:257895..258185,3,TGG"	ATTCAGAAACAGAATGATC	0	0	0	0	0	0	0	0	0	0	0	0	0	0	0	0	0	0	0	0
"CG1674-cds,chr4:257895..258185,4,TGG"	AACAAAATGAATGTCAAAG	0	0	0	0	0	0	0	0	0	0	0	0	0	0	0	0	0	0	0	0
"CG1732-cds,chr4:650462..650605,5,TGG"	ATTGAAATGAGTAAAGAAT	0	0	0	0	0	0	0	0	0	0	0	0	0	0	0	0	0	0	0	0
"CG1732-cds,chr4:650462..650605,7,CGG"	TCCAGCTCACCTACAACTA	3	4	0	1	1	0	2	0	2	2	3	3	3	0	1	1	0	1	3	10
"CG1732-cds,chr4:650462..650605,8,CCG"	CCTCCGTCACCATCGCTTG	76	51	32	27	42	41	38	26	32	68	47	33	34	25	27	48	46	45	70	282
"CG1732-cds,chr4:650462..650605,9,CCA"	GGACTGCAAGCTGGTTGTG	15	14	9	13	12	13	16	5	11	18	5	11	11	9	11	15	14	12	28	70
"CG1732-cds,chr4:650462..650605,12,CCT"	TGGACGTGTCCGTAGTTGT	2	0	0	0	0	0	0	0	1	0	0	0	0	0	0	1	1	0	0	5
"CG1909-cds,chr4:604562..604644,1,TGG"	GTTTACTTACATCACCTGA	0	0	0	0	0	0	0	0	0	0	0	0	0	0	0	0	0	0	0	0
"CG1909-cds,chr4:604562..604644,3,CCC"	AGACAGATTCTGGCTTGGT	0	0	0	0	0	0	0	0	0	0	0	0	0	0	0	0	0	0	0	0
"CG1909-cds,chr4:604562..604644,7,CCT"	ATAGGTAACGAGATCCATC	3	1	2	1	0	0	2	0	0	0	0	1	0	1	0	1	2	1	1	10
"CG1909-cds,chr4:605388..605557,1,CGG"	CTTAGATGAGAGTTTTTCG	0	0	0	0	0	0	0	0	0	0	0	0	0	0	0	0	0	0	0	0
"CG1909-cds,chr4:605388..605557,6,AGG"	ATGGATCTAGTCCAGATGT	0	0	0	0	0	0	0	0	0	0	0	0	0	0	0	0	0	0	0	0
"CG32000-cds,chr4:157552..157793,4,TGG"	GGGCATGCATCTTCTTAAC	1	3	4	4	5	5	7	0	3	4	1	0	2	1	3	1	3	6	5	26
"CG32000-cds,chr4:157552..157793,6,TGG"	GTTGCGCCTCGTGTTACAT	3	4	3	3	2	2	6	2	4	4	8	3	1	2	2	6	0	6	7	28
"CG32000-cds,chr4:157552..157793,8,TGG"	ACTTGCTCTCAATGTTCAT	0	0	1	1	0	0	0	0	0	0	1	1	1	0	1	0	0	0	0	0
"CG32000-cds,chr4:157552..157793,13,AGG"	GAACAGGTTTTGGTAACAG	0	2	0	0	0	0	0	0	1	0	0	0	0	0	0	0	1	0	1	6
"CG32000-cds,chr4:157552..157793,15,CCT"	ACGCCACCAATGTAACACG	132	104	105	82	71	82	74	61	68	78	82	64	58	51	62	74	80	83	121	523
"CG32006-cds,chr4:172377..172756,2,AGG"	GTTACATTACAATCATGTA	0	0	0	0	0	0	0	0	0	0	0	0	0	0	0	0	0	0	0	0
"CG32006-cds,chr4:172377..172756,3,AGG"	AATTTATTATCACTAGAAG	0	0	0	0	0	0	0	0	0	0	1	0	0	0	0	0	0	0	0	1
"CG32006-cds,chr4:172377..172756,6,TGG"	CGAGCTAACCAACCTTAAT	0	1	1	0	0	0	2	0	0	0	0	0	1	0	0	0	0	0	0	1
"CG32006-cds,chr4:172377..172756,7,TGG"	GAGAAATCAAAATTTAACT	0	0	0	0	0	0	0	0	0	0	0	0	0	0	0	0	0	0	1	1
"CG32006-cds,chr4:172377..172756,8,AGG"	CGAAATTTTAAATTCGAAA	0	0	0	0	0	0	0	0	0	0	0	0	0	0	0	0	0	0	0	0
"CG32850-cds,chr4:340078..340425,1,TGG"	TGAAAATTGCAAAGCGAAT	0	0	0	0	0	0	0	1	2	0	0	0	1	0	0	0	0	0	1	3
"CG32850-cds,chr4:340078..340425,2,AGG"	TAATGCAGTACTTGCCAAT	5	1	1	2	0	2	0	1	0	1	1	0	0	1	0	3	3	1	1	8
"CG32850-cds,chr4:340078..340425,5,TGG"	CGAGAATGTGTTATCTGCA	2	0	0	1	1	0	1	0	0	1	2	1	2	0	2	0	0	2	1	8
"CG32850-cds,chr4:340078..340425,6,TGG"	TGTTAATTGTATAGATGAT	0	0	0	0	0	0	0	0	0	0	0	0	0	0	0	0	0	0	0	0
"CG32850-cds,chr4:340078..340425,7,CCC"	TGTCGAAGACGACGTGGAA	0	0	0	0	0	0	0	0	0	0	0	0	0	0	0	0	0	0	0	0
"CG33521-cds,chr4:1208361..1208506,1,TGG"	AAGAAACCCGTGTACAAAA	0	1	0	0	0	0	0	0	0	0	0	0	0	0	0	0	0	1	0	1
"CG33521-cds,chr4:1208361..1208506,3,AGG"	AAAACGTGCTTACGTTGCA	0	0	0	0	0	0	0	0	0	0	0	0	0	0	0	0	0	0	0	0
"CG33521-cds,chr4:1208361..1208506,5,CCT"	GGCAGTTTTCAACCTTCTC	0	0	0	0	0	0	0	0	0	0	0	0	0	0	0	0	0	0	0	0
"CG33521-cds,chr4:1208361..1208506,8,CCC"	CTTCCTCCATTTTGTACAC	10	9	11	3	10	10	6	7	5	5	7	7	15	3	12	8	7	13	9	36
"CG33521-cds,chr4:1208361..1208506,10,CCA"	GCAACGTAAGCACGTTTTA	0	0	0	0	0	0	0	0	0	0	0	0	0	0	0	0	0	0	0	0
"Crk-cds,chr4:231208..231301,1,CGG"	TTTGATGAACGAACGCGAG	0	0	0	0	0	0	0	0	0	0	0	0	0	0	0	0	0	0	0	0
"Crk-cds,chr4:231208..231301,4,AGG"	GTGATAGTAACTCGATAGC	0	0	0	0	0	0	0	0	0	0	0	0	0	1	0	0	0	0	0	0
"Crk-cds,chr4:232480..232519,1,AGG"	ATGATTTACCTTTTCAAAG	3	0	1	2	0	0	0	0	0	1	0	0	1	1	0	0	0	1	0	5
"Crk-cds,chr4:232480..232519,1,AGG"	ATGATTTACCTTTTCAAAG	3	0	1	2	0	0	0	0	0	1	0	0	1	1	0	0	0	1	0	5
"Crk-cds,chr4:232480..232519,2,CCT"	AAACTTCACCTCTTTGAAA	0	0	0	0	0	0	0	0	0	0	0	0	0	0	0	0	0	0	0	0
"Eph-cds,chr4:632139..632281,2,TGG"	ATTTCAATTCACTTTAAAT	0	0	0	0	0	0	0	0	0	0	0	0	0	0	0	0	0	0	0	0
"Eph-cds,chr4:632139..632281,4,CCC"	TTGTAAAACGCAGACTTGA	0	0	0	1	1	3	1	1	2	0	0	1	3	0	1	3	2	0	2	8
"Eph-cds,chr4:632139..632281,6,CCA"	ATCTGTTTTGCTCGCTAAT	1	2	1	0	1	0	1	2	0	0	0	1	0	0	0	1	0	1	2	2
"Eph-cds,chr4:632353..632432,1,TGG"	TCGAGAAGCTACATTAGAG	0	0	0	0	0	0	0	0	0	0	0	0	0	0	0	0	0	0	0	0
"Eph-cds,chr4:632353..632432,4,AGG"	GACCTCAAGCCCAAACACC	4	5	2	1	2	5	5	3	0	3	5	1	7	1	3	3	4	0	7	26
"Ephrin-cds,chr4:594375..595054,2,CGG"	TCATGACAGTTGTCAACGT	3	1	0	0	2	3	2	4	2	4	0	4	2	0	3	1	3	3	6	16
"Ephrin-cds,chr4:594375..595054,5,CGG"	CCCCAATTGCAAATCTCAC	0	0	0	0	0	0	0	0	0	0	0	0	0	0	0	0	0	0	0	0
"Ephrin-cds,chr4:594375..595054,7,TGG"	ATAAAGTTCAGCTATACTC	0	0	0	0	0	0	0	0	0	0	1	1	2	0	0	0	2	0	0	2
"Ephrin-cds,chr4:594375..595054,8,AGG"	GCATTAAGCTGTACGTGCC	2	1	0	0	1	1	2	0	1	1	1	2	0	1	1	1	2	2	1	7
"Ephrin-cds,chr4:594375..595054,9,AGG"	ATCCCAAAAATTCGACATA	0	1	1	1	1	0	2	0	1	2	0	2	2	0	2	1	1	1	1	5
"ey-cds,chr4:734670..735138,4,CGG"	GCGGTGGCGCAAGCAACTC	0	1	1	0	2	2	0	0	0	2	1	0	0	1	0	1	0	0	0	6
"ey-cds,chr4:734670..735138,11,CGG"	GGCGATTTACGAGAAGCTT	0	1	0	0	0	0	0	2	0	0	0	0	0	0	0	0	0	1	0	2
"ey-cds,chr4:734670..735138,12,AGG"	TAAATACTCAGCACGCTGC	0	0	0	0	0	0	0	0	0	0	0	0	0	0	0	0	0	0	0	0
"ey-cds,chr4:734670..735138,15,TGG"	CCTGCCAGAGCAGCGCCCT	0	0	0	0	0	0	0	0	0	0	0	0	0	0	0	0	0	0	0	0
"ey-cds,chr4:734670..735138,17,AGG"	GTCAATCACCCAACCACCT	52	49	37	33	31	38	45	28	17	42	30	30	32	23	21	31	29	33	51	250
"Hcf-cds,chr4:381317..381632,3,CGG"	TCGGCATCTGATCTCAATT	1	0	1	1	0	1	0	0	1	1	6	1	1	1	2	0	4	1	1	8
"Hcf-cds,chr4:381317..381632,5,TGG"	TTTGCTAATCGAATTTCTA	1	2	0	1	0	0	0	1	0	0	0	1	0	0	0	1	1	0	1	3
"Hcf-cds,chr4:381317..381632,9,TGG"	GTCCCTGATGGGCACCAGC	0	0	0	0	0	0	0	0	0	0	0	0	0	0	0	0	0	0	0	0
"Hcf-cds,chr4:381317..381632,11,TGG"	CAACTTAACCGGATTTCGA	5	2	6	4	3	3	7	1	0	4	6	1	2	2	2	3	4	5	4	19
"Hcf-cds,chr4:381317..381632,13,TGG"	CGCAGCCCCGCCCGAGACA	20	19	10	11	4	14	10	6	4	12	10	10	6	4	5	17	18	7	11	61
"JYalpha-cds,chr4:24053..24477,1,TGG"	GTGAAATTGTTGCTGTTAC	0	0	0	0	0	0	0	0	0	0	0	0	0	0	0	0	0	0	0	0
"JYalpha-cds,chr4:24053..24477,2,TGG"	TTGTTGCTGTTACTGGCGA	111	87	72	57	57	76	80	58	51	80	68	68	66	44	35	73	81	81	126	479
"JYalpha-cds,chr4:24053..24477,2,TGG"	TTGTTGCTGTTACTGGCGA	111	87	72	57	57	76	80	58	51	80	68	68	66	44	35	73	81	81	126	479
"JYalpha-cds,chr4:24053..24477,3,CGG"	GATGGTGTGAATGACTCTC	0	1	0	0	0	0	0	0	0	0	0	0	0	0	0	0	0	1	0	1
"JYalpha-cds,chr4:24053..24477,4,TGG"	CATTAAAAAGAGCCGATAT	0	0	0	0	0	0	0	0	0	0	0	0	0	0	0	0	0	0	0	0
"Kif3C-cds,chr4:1169615..1169839,1,CGG"	TATAATATGAAAACTGACA	0	0	0	0	0	0	0	0	0	0	0	0	0	0	0	0	0	1	0	0
"Kif3C-cds,chr4:1169615..1169839,2,AGG"	TAGTTGAGAGTACAATCGA	0	2	0	0	0	0	0	0	0	2	0	0	0	0	1	1	0	0	1	2
"Kif3C-cds,chr4:1169615..1169839,4,CGG"	ATGGAACCATTTTTGCTTA	0	0	0	0	0	0	0	0	0	0	0	0	0	0	0	0	0	0	0	0
"Kif3C-cds,chr4:1169615..1169839,8,CCG"	CGAGCTGATGGATTAGTCA	2	0	2	0	0	0	0	0	0	1	1	0	0	0	2	2	0	0	0	1
"Kif3C-cds,chr4:1169615..1169839,10,CCA"	GTTTGACCGTAAGCAAAAA	0	0	0	0	0	0	0	0	0	0	0	0	0	0	0	0	0	0	0	0
"mGluR-cds,chr4:959056..959743,3,AGG"	CCTAGTAACACACATACTC	0	3	2	1	4	2	3	1	2	2	1	6	2	2	1	7	3	5	4	25
"mGluR-cds,chr4:959056..959743,4,TGG"	CAGTGTCTGTTTCTCTGCC	18	11	14	4	9	13	6	4	7	5	12	7	7	1	5	5	9	8	12	39
"mGluR-cds,chr4:959056..959743,8,CGG"	ATACTTGGTGGGCTATTTC	1	0	0	3	3	0	1	3	1	2	0	2	0	0	0	0	0	1	2	8
"mGluR-cds,chr4:959056..959743,11,CGG"	AAGGTGAAGGTGCCCCTTG	6	7	7	5	7	4	5	5	2	2	3	6	5	1	1	3	6	6	5	23
"mGluR-cds,chr4:959056..959743,15,TGG"	AATAGGGGAGTTCAACGCC	7	4	6	1	4	2	4	0	1	3	1	3	3	2	0	0	0	1	5	12
"Mitf-cds,chr4:1223420..1223750,2,TGG"	CAAAAATGCATCTATTGTT	0	0	0	0	0	0	0	0	0	0	0	0	0	0	0	0	0	0	0	0
"Mitf-cds,chr4:1223420..1223750,9,CGG"	GGGCAGGGGCTTATGGAAT	3	1	4	3	2	0	2	1	4	7	0	5	2	1	1	7	2	2	4	18
"Mitf-cds,chr4:1223420..1223750,11,TGG"	GCGGTAGTACCAGTGCTTG	18	17	14	8	13	15	12	11	9	9	8	8	12	8	11	6	12	15	9	92
"Mitf-cds,chr4:1223420..1223750,14,TGG"	ATGTCACAGTTAGTGCAAA	0	0	0	0	0	0	0	0	0	0	0	0	0	0	0	0	0	0	0	0
"Mitf-cds,chr4:1223420..1223750,15,TGG"	ATTTAATTGATTCGTCAAG	0	0	0	0	0	0	0	0	0	0	0	0	0	0	0	0	0	0	0	0
"pan-cds,chr4:115049..115241,2,AGG"	GCGTTCATGCTCTATATGA	1	3	6	2	1	0	2	3	0	2	2	3	1	0	1	0	4	1	3	8
"pan-cds,chr4:115049..115241,4,AGG"	GTTGCTGAATGCACTCTGA	5	6	1	2	2	0	1	0	4	2	4	5	1	1	2	4	2	1	7	15
"pan-cds,chr4:115049..115241,6,AGG"	CTGCGATTAATCAGATTTT	0	0	0	0	0	0	0	0	0	0	0	1	0	0	0	0	0	1	0	0
"pan-cds,chr4:115049..115241,8,CCT"	TGATGTGTGCTTTGCTTCC	26	7	10	7	9	9	6	1	3	9	11	15	7	4	7	14	17	13	13	58
"pan-cds,chr4:115049..115241,9,CCA"	TTATCATTTGTTGTCTCCT	5	4	1	2	3	3	2	2	0	1	1	1	0	0	0	5	1	3	4	10
"Pur-alpha-cds,chr4:581097..581209,1,TGG"	AGCGGCGTCGAACAGGAAT	1	4	1	6	5	0	2	2	1	4	3	2	1	2	2	5	4	5	3	18
"Pur-alpha-cds,chr4:581097..581209,2,TGG"	CAATCTAAACGATTTTATT	0	0	0	0	0	0	0	0	0	0	0	0	0	0	0	0	0	0	0	0
"Pur-alpha-cds,chr4:581097..581209,4,AGG"	AGAAGAGGCCGTTTTATAA	0	0	0	0	0	0	0	0	0	0	0	0	0	0	0	0	0	0	0	0
"Pur-alpha-cds,chr4:581344..581446,1,TGG"	AGACGAAGTCAAATTTACT	0	0	0	0	0	0	0	0	0	0	0	0	0	0	0	0	0	0	0	0
"Pur-alpha-cds,chr4:581344..581446,2,CCG"	GATAAATGGTCACGAAATT	3	3	2	1	0	2	3	0	1	2	4	0	3	0	1	5	4	1	1	12
"Rad23-cds,chr4:329204..329705,4,TGG"	GCTGAATCTAATTTGCTTA	1	1	0	1	1	0	0	0	1	0	0	1	1	2	0	1	1	1	0	3
"Rad23-cds,chr4:329204..329705,6,TGG"	AACCAAACAGTCCTATCAA	0	0	0	0	0	0	0	0	0	0	0	0	0	0	0	0	0	0	0	0
"Rad23-cds,chr4:329204..329705,10,AGG"	ATGGGTTACCCAAGAGAGC	0	0	0	0	0	0	0	0	0	0	0	0	0	0	0	0	0	0	0	0
"Rad23-cds,chr4:329204..329705,12,CGG"	GCTGCTAGTTATAACAACC	2	1	1	0	1	1	1	1	2	1	0	2	1	0	1	0	1	1	2	8
"Rad23-cds,chr4:329204..329705,13,TGG"	CCGTTGAATATCTCATTAA	0	0	0	0	0	0	0	0	0	0	0	0	0	0	0	0	0	0	0	0
"Rfabg-cds,chr4:1085734..1085809,3,CCT"	TGTTAAAAGCACAGAAGCT	2	1	1	0	0	0	0	1	0	0	0	1	0	2	1	2	0	0	1	5
"Rfabg-cds,chr4:1086566..1093731,1,CGG"	GACTTTTGAAGTACATACC	0	0	0	0	0	0	0	0	0	0	0	0	0	0	0	0	0	0	0	1
"Rfabg-cds,chr4:1086566..1093731,2,TGG"	TCGACAGTATTTTAACTAT	0	1	1	0	0	1	0	0	0	0	0	0	0	1	0	1	0	0	0	1
"Rfabg-cds,chr4:1086566..1093731,3,CGG"	ATACAAGTCTTAAAGTGTC	1	2	2	0	0	0	0	0	1	2	0	1	0	0	1	0	2	1	2	4
"Rfabg-cds,chr4:1086566..1093731,4,AGG"	CTGCAAAAATTTTTGCGAA	0	0	0	0	0	0	0	0	0	0	0	0	0	0	0	0	0	0	0	0
"RhoGAP102A-cds,chr4:276143..278030,4,AGG"	CATGGCGGCCGTTAAAAAA	0	0	1	0	0	0	1	0	0	0	0	0	0	1	0	1	0	0	0	5
"RhoGAP102A-cds,chr4:276143..278030,8,AGG"	TTAGATATAGCACTTGACG	1	0	0	0	1	1	0	0	0	1	0	1	0	0	0	0	1	0	0	1
"RhoGAP102A-cds,chr4:276143..278030,10,AGG"	AAATATGGTCGTTGCCATT	0	0	0	0	0	0	0	0	0	0	0	0	0	0	0	0	0	0	0	0
"RhoGAP102A-cds,chr4:276143..278030,11,AGG"	TTGCGAGTGAGCACTCCGA	1	1	1	0	1	0	1	0	2	2	0	0	1	1	0	1	0	0	0	3
"RhoGAP102A-cds,chr4:276143..278030,13,AGG"	CGTCGCAGCACAAAAGACA	20	12	13	10	9	4	9	4	5	7	12	8	6	6	6	10	13	10	8	49
"Slip1-cds,chr4:684481..684966,1,AGG"	CGATATTAGTCATTTGTCG	0	0	0	1	0	0	0	0	0	0	0	1	0	0	0	0	0	0	0	3
"Slip1-cds,chr4:684481..684966,3,TGG"	TAGATTTAGAATTAAAACA	0	0	0	0	0	0	0	0	0	0	0	0	0	0	0	0	0	0	0	0
"Slip1-cds,chr4:684481..684966,4,TGG"	AATGCCAAAATATCAAAAG	0	0	0	0	0	0	0	0	0	0	0	0	0	0	0	0	0	0	0	0
"Slip1-cds,chr4:684481..684966,6,AGG"	TAACTGACAAGTCAGCAGA	0	0	0	0	0	0	0	0	0	0	0	0	0	0	0	0	0	0	0	0
"Slip1-cds,chr4:684481..684966,8,TGG"	ATCGAGACGAAAACTCCTG	11	9	10	1	5	11	10	4	10	10	4	3	7	4	6	12	11	8	3	42
"sv-cds,chr4:1122560..1122725,4,TGG"	GTCGTTCGTCAGCGTATTG	6	7	3	2	2	5	3	3	3	6	2	4	2	3	0	3	6	2	4	23
"sv-cds,chr4:1122560..1122725,9,CGG"	GTCAATTACGTGTTAGTCA	6	8	8	4	7	4	5	5	3	1	5	3	2	2	1	5	4	8	10	29
"sv-cds,chr4:1122560..1122725,10,CCC"	ACGAACGACATCGGGAAGT	0	0	0	0	2	1	1	1	0	0	2	0	1	0	1	1	0	0	1	5
"sv-cds,chr4:1122560..1122725,14,CCC"	CATGGGCGGACCCCATTAT	0	0	0	0	0	0	0	0	0	0	0	0	0	0	0	0	0	0	0	0
"sv-cds,chr4:1124161..1124358,1,TGG"	AGACTGGTAGTTTTAAAGC	0	1	1	0	0	0	1	0	0	0	0	0	0	0	0	1	0	0	0	1
"toy-cds,chr4:1010878..1011128,5,TGG"	TCGGGCAGAGTACTCTATT	5	2	6	2	3	4	6	3	3	3	7	3	5	4	2	3	5	5	8	14
"toy-cds,chr4:1010878..1011128,10,CGG"	GCTCCACGGCGGGCCATAG	0	0	0	0	0	0	0	0	0	0	0	0	0	0	0	0	0	0	0	0
"toy-cds,chr4:1010878..1011128,14,TGG"	TGGGCGGCGTATATGTTAA	1	0	1	0	1	0	1	0	0	0	0	2	0	0	1	0	0	0	1	2
"toy-cds,chr4:1010878..1011128,16,TGG"	CGTCAAAAAATTGTCGAAT	0	0	0	0	0	0	0	0	0	0	0	0	0	0	0	0	0	0	0	0
"toy-cds,chr4:1010878..1011128,18,CGG"	GAATACTACAAGTGTCCAA	0	0	0	0	0	0	0	0	0	0	0	0	0	0	0	0	0	0	0	0
"yellow-h-cds,chr4:248631..248866,2,TGG"	CAGTTTTCCAAACACTTGA	0	0	0	0	1	1	0	0	0	0	0	1	0	0	1	0	0	0	0	0
"yellow-h-cds,chr4:248631..248866,3,TGG"	TTACAGAGTGAAAGTCAAC	0	0	0	0	0	0	3	0	0	0	0	0	0	0	0	1	1	1	0	0
"yellow-h-cds,chr4:248631..248866,5,TGG"	GTTTATGAATGGAAATATT	0	0	0	0	0	1	0	0	0	0	0	0	0	0	0	0	0	0	0	1
"yellow-h-cds,chr4:248631..248866,6,TGG"	GCCAACAATCTATTTTAAA	1	2	0	2	2	1	2	1	1	2	0	0	1	1	0	0	3	1	1	6
"yellow-h-cds,chr4:248631..248866,7,CCA"	CATCAAGTGTTTGGAAAAC	0	0	0	0	0	0	0	0	0	0	0	0	0	0	0	0	0	0	0	0
"zfh2-cds,chr4:542130..543730,3,TGG"	AAATAGTTTACAATCTTGA	0	1	0	1	0	0	0	0	0	0	0	0	0	1	0	0	0	0	1	1
"zfh2-cds,chr4:542130..543730,4,TGG"	TCGCCACAGATAATACCAA	1	1	1	0	0	2	0	1	0	1	1	1	1	0	0	1	0	1	0	3
"zfh2-cds,chr4:542130..543730,10,TGG"	GGTCTGGCCAAAATTGTTA	0	1	0	0	0	0	1	1	0	0	0	0	0	0	0	0	0	1	0	0
"zfh2-cds,chr4:542130..543730,11,AGG"	TCACTAAAGAACCTGTCAA	0	0	0	1	0	0	0	0	0	0	0	0	0	0	0	0	0	0	0	1
"zfh2-cds,chr4:542130..543730,16,AGG"	AGAGCAAAGCGATAACAAG	0	0	0	0	0	0	0	0	0	0	0	0	0	0	0	0	0	0	0	0
"a5-cds,chr2L:1329178..1329324,4,AGG"	ATTTGCCTGGCTCGCAGCC	0	1	1	0	0	0	0	0	1	2	0	1	0	0	1	1	0	2	0	8
"a5-cds,chr2L:1329178..1329324,6,AGG"	AATGTCAGAAGGATAATGA	0	0	0	0	0	0	0	0	0	0	0	0	0	0	0	0	0	0	0	0
"a5-cds,chr2L:1329178..1329324,9,TGG"	GAGGTGATCCCAGAAATTT	0	0	0	0	0	0	0	0	0	0	0	0	0	0	0	0	0	0	0	0
"a5-cds,chr2L:1329178..1329324,12,AGG"	GCCTCCGAGGGAGTTACTT	0	0	0	0	0	0	0	0	0	0	0	0	0	0	0	0	0	0	0	0
"a5-cds,chr2L:1329178..1329324,13,CCT"	GGAATAACAAATGCAATGC	0	0	0	0	0	0	0	0	0	0	0	0	0	0	0	0	0	0	0	0
"Aatf-cds,chr2L:6717711..6719074,4,AGG"	AACGAGAGCGACAGCGCAG	0	0	0	0	0	0	0	0	0	0	0	0	0	0	0	0	0	0	0	0
"Aatf-cds,chr2L:6717711..6719074,7,AGG"	CGGACTTCGATGTGGCCAC	22	18	10	16	14	24	18	10	21	21	11	8	15	10	9	17	9	16	23	112
"Aatf-cds,chr2L:6717711..6719074,12,AGG"	CGTCTGGTGGACTTCGAGG	16	10	10	11	7	9	18	9	9	9	12	11	9	5	5	11	14	14	17	82
"Aatf-cds,chr2L:6717711..6719074,15,CGG"	GTACGACCTGCCGGATGCC	0	0	0	0	0	0	0	0	0	0	0	0	0	0	0	0	0	0	0	0
"Aatf-cds,chr2L:6717711..6719074,18,CGG"	AGGAACGTCAAGCTGCTCT	0	0	0	0	0	0	0	0	0	0	0	0	0	0	0	0	0	0	0	0
"Aats-thr-cds,chr2L:12104501..12104552,1,CGG"	AGAAAAAGGAGAAGCCATC	0	2	0	1	1	1	0	0	0	1	0	0	1	1	1	0	0	0	0	1
"Aats-thr-cds,chr2L:12104501..12104552,2,CGG"	AAAAGGAGAAGCCATCCGG	0	0	0	0	0	0	4	0	0	0	0	1	0	0	0	1	0	1	0	3
"Aats-thr-cds,chr2L:12104501..12104552,2,CGG"	AAAAGGAGAAGCCATCCGG	0	0	0	0	0	0	4	0	0	0	0	1	0	0	0	1	0	1	0	3
"Aats-thr-cds,chr2L:12104501..12104552,3,TGG"	AGGAGAAGCCATCCGGCGG	5	2	4	6	1	3	4	0	4	4	1	3	1	0	3	4	2	3	0	19
"Aats-thr-cds,chr2L:12104501..12104552,4,AGG"	GGCGGTGGAGATACTCGCA	12	8	6	9	7	9	6	3	4	8	8	6	5	7	4	10	5	12	6	46
"ab-cds,chr2L:11235597..11236066,5,TGG"	GAGAACAACAACGCGGGCG	0	1	1	1	1	0	0	0	0	0	0	0	1	0	0	0	2	0	1	0
"ab-cds,chr2L:11235597..11236066,7,cgg"	AAAATGGAGCCCCCGCCGC	13	6	10	6	7	6	10	5	6	10	3	4	4	7	4	6	5	6	1	49
"ab-cds,chr2L:11235597..11236066,8,tgg"	TCCCTCTCTTCGCTTACAA	25	26	12	12	16	9	11	12	18	16	17	17	8	9	10	14	10	14	16	67
"ab-cds,chr2L:11235597..11236066,10,cgg"	ACCGGATCCGCCCTCTCGC	12	14	17	4	8	8	14	8	5	12	5	7	5	2	11	14	13	5	2	48
"ab-cds,chr2L:11235597..11236066,11,TGG"	GCAGCACTACGCCCTCAAG	31	17	13	23	19	23	19	20	27	21	22	21	10	13	15	24	19	26	42	150
"Ac3-cds,chr2L:21633627..21633915,4,CGG"	AAAACGACAGCGATGTGGC	0	0	0	0	0	0	0	0	0	0	0	0	0	0	0	0	0	0	0	0
"Ac3-cds,chr2L:21633627..21633915,12,GGG"	GCGTGGGAATCACCGGTGG	0	0	0	0	0	0	0	0	0	0	0	0	0	0	0	0	0	0	0	0
"Ac3-cds,chr2L:21633627..21633915,13,TGG"	CCATCAAACAACGCCGCAG	19	15	4	7	17	10	7	11	9	12	5	7	8	1	5	10	7	9	15	60
"Ac3-cds,chr2L:21633627..21633915,16,TGG"	GGCCGCGTTGTTTAACATA	2	1	1	2	0	1	1	1	0	0	2	1	1	2	0	0	1	0	1	7
"Ac3-cds,chr2L:21633627..21633915,20,CGG"	GGAATTCCCTGGGATCAGT	0	1	2	2	0	3	1	0	1	2	1	4	1	1	0	1	1	0	0	9
"Acer-cds,chr2L:8522278..8522325,1,TGG"	AATATAACAGTCTTATTGC	0	0	0	0	0	0	0	0	0	0	0	2	1	1	0	0	0	1	0	2
"Acer-cds,chr2L:8522402..8522966,1,CGG"	TCCATGGGCAATAGCTGCT	44	32	30	29	20	29	32	15	18	30	36	19	32	18	14	32	28	40	76	200
"Acer-cds,chr2L:8522402..8522966,6,TGG"	GCGCGTAGGTTCTTCGAGC	2	5	2	5	2	2	7	1	5	4	2	4	2	3	4	5	6	2	1	22
"Acer-cds,chr2L:8522402..8522966,8,AGG"	TTGCGAAGGCGTTTCCATG	43	28	27	20	25	22	29	20	21	21	18	20	20	19	16	21	23	11	5	111
"Acer-cds,chr2L:8522402..8522966,10,CGG"	AACTATAACACCAATGTAA	0	0	0	0	0	0	0	0	0	0	0	0	0	0	0	0	0	0	0	0
"Acn-cds,chr2L:19045567..19047047,5,AGG"	AGAAGTCGCCGCTCCCGCA	26	20	16	20	25	23	18	18	13	20	23	19	10	15	11	28	15	27	15	142
"Acn-cds,chr2L:19045567..19047047,7,AGG"	TCGGAGAACGAGAAGACCG	0	0	0	0	0	0	1	0	0	0	0	0	0	0	0	0	0	0	0	0
"Acn-cds,chr2L:19045567..19047047,10,AGG"	GTCGTGGCCCAAAATAATG	2	3	2	1	2	0	4	2	2	5	3	1	6	1	0	2	4	1	2	19
"Acn-cds,chr2L:19045567..19047047,11,AGG"	GCCTCTCAAGAAATCAATG	0	0	0	1	0	0	0	0	0	0	0	0	0	0	0	0	0	0	0	0
"Acn-cds,chr2L:19045567..19047047,14,CGG"	CATCCAGTGAAGAACGTGC	1	4	3	3	0	2	5	1	1	5	3	2	3	2	2	2	4	0	2	16
"Acon-cds,chr2L:21170191..21171828,1,TGG"	GTTGCGTCCGAAGCCACAG	1	0	0	1	0	0	1	0	0	0	1	0	0	0	0	0	1	0	1	4
"Acon-cds,chr2L:21170191..21171828,2,TGG"	TGCTACACCGCCTCCAAAG	7	1	6	7	5	1	2	1	1	4	0	1	2	0	2	2	3	3	4	13
"Acon-cds,chr2L:21170191..21171828,4,TGG"	GAGAAGCTGAACAAGCGCC	0	0	0	0	0	0	0	0	0	0	0	0	0	0	0	0	0	0	0	0
"Acon-cds,chr2L:21170191..21171828,7,AGG"	CCACTGACTCTCTCCGAGA	11	15	13	8	7	9	12	6	7	6	14	9	8	10	5	13	11	5	2	34
"Acon-cds,chr2L:21170191..21171828,9,AGG"	CTGGACGATCCCGCAAACC	19	13	14	11	16	20	13	10	8	13	9	9	7	13	5	16	12	12	17	74
"Acp32CD-cds,chr2L:11015645..11016403,4,CGG"	ACCTGGTCCTGCTGGCCCT	0	0	0	0	0	0	0	0	0	0	0	0	0	0	0	0	0	0	0	0
"Acp32CD-cds,chr2L:11015645..11016403,7,TGG"	CTGCCGGAGCATGGCGCTC	0	0	0	0	0	0	0	0	0	0	0	0	0	0	0	0	0	0	0	0
"Acp32CD-cds,chr2L:11015645..11016403,10,TGG"	TCAACAACAATAATCCGGA	0	1	0	0	0	0	0	0	1	0	1	1	0	0	1	0	1	0	1	2
"Acp32CD-cds,chr2L:11015645..11016403,14,tgg"	AAGGAGGCACCGGCGTCGA	0	0	0	0	0	0	0	0	0	0	0	0	0	0	0	0	0	0	0	0
"Acp32CD-cds,chr2L:11015645..11016403,23,CGG"	GTGGTGGTGCCGCTGGTCC	11	3	6	6	5	4	7	4	5	8	1	7	6	2	0	7	3	6	4	17
"ACXA-cds,chr2L:12921114..12921215,5,TGG"	AGGTTTAGGCGATGTAATC	0	0	0	0	0	0	0	0	0	0	0	0	0	0	0	0	0	0	0	0
"ACXA-cds,chr2L:12921114..12921215,7,GGG"	TATACTAATGAACGCCTTT	1	1	1	2	2	0	0	0	0	0	0	0	1	0	0	3	0	0	0	2
"ACXA-cds,chr2L:12921114..12921215,8,CCG"	GCCTAAACCTTTCCCTGTA	17	9	8	11	11	14	10	10	7	15	7	9	12	6	3	10	11	15	14	88
"ACXA-cds,chr2L:12921114..12921215,9,CCT"	CAAATAACTTTGTTCCCAA	0	0	0	0	0	0	0	0	0	0	0	0	0	0	0	0	0	0	0	0
"ACXA-cds,chr2L:12921267..12921407,1,AGG"	TGTAAGGAGTTGCACTTAG	3	3	4	3	3	2	4	3	0	0	0	1	2	2	0	2	0	2	1	11
"ACXB-cds,chr2L:12916916..12916999,3,TGG"	CTACACTGATGAGCGACTG	0	0	0	0	0	0	0	0	0	0	0	0	0	0	0	0	0	0	0	0
"ACXB-cds,chr2L:12917047..12917187,1,TGG"	TTCCCTTTGTTTATATTTG	0	0	0	0	0	0	0	0	0	0	0	0	0	0	0	0	0	0	0	0
"ACXB-cds,chr2L:12917047..12917187,3,TGG"	AGGATGCGAGCTCTGTCCA	12	17	14	15	6	15	13	11	3	13	6	14	11	9	3	11	8	12	14	60
"ACXB-cds,chr2L:12917047..12917187,3,TGG"	AGGATGCGAGCTCTGTCCA	12	17	14	15	6	15	13	11	3	13	6	14	11	9	3	11	8	12	14	60
"ACXB-cds,chr2L:12917047..12917187,4,CCA"	AGACACAATTCCTTACATT	0	0	5	3	2	2	2	1	4	1	1	3	1	1	2	2	2	1	2	13
"ACXC-cds,chr2L:12912589..12912699,2,TGG"	CTATGCTAACGAACGCCTA	1	2	0	3	2	3	0	0	2	1	1	1	1	1	1	4	0	1	2	7
"ACXC-cds,chr2L:12912589..12912699,5,CCC"	ATTTCCTGCTGTTAGTTCT	0	0	0	0	0	0	0	0	0	0	0	0	0	0	0	0	0	0	0	0
"ACXC-cds,chr2L:12912589..12912699,7,CCG"	TAAGTCGCTTTCTTTTTAA	0	0	0	0	0	0	0	0	0	0	0	0	0	0	0	0	0	0	0	0
"ACXC-cds,chr2L:12912589..12912699,8,CCA"	TAGCATAGTCAAGATGACA	0	0	0	0	0	0	0	0	0	0	0	0	0	0	0	0	0	0	0	0
"ACXC-cds,chr2L:12912589..12912699,9,CCT"	CAAGTAACTGTGTTCCCAT	0	0	0	0	0	0	0	0	0	0	0	0	0	0	0	0	0	0	0	0
"ACXE-cds,chr2L:12925752..12925892,1,TGG"	AAATGTGCAGAGTTGCGTT	10	5	2	1	4	1	4	3	3	1	2	1	5	2	1	5	3	7	3	21
"ACXE-cds,chr2L:12925752..12925892,3,CGG"	GTTTCGACTGTATCGGATA	0	0	0	1	1	0	1	1	1	0	1	0	1	0	0	0	2	0	1	8
"ACXE-cds,chr2L:12925752..12925892,5,CCT"	CAGCATAAAAAAAGTGAGT	0	0	0	0	0	0	0	0	0	0	0	0	0	0	0	0	0	0	0	0
"ACXE-cds,chr2L:12925752..12925892,6,CCT"	AGTAGGGCACAGTGCACGG	2	3	7	1	2	3	3	2	2	3	0	1	3	0	2	1	2	7	3	12
"ACXE-cds,chr2L:12926033..12926192,1,AGG"	TCGATGTAGCCCTTTCCAT	9	5	7	3	2	4	9	3	3	7	2	6	7	4	2	10	7	5	11	29
"Acyp-cds,chr2L:13912201..13912563,5,CGG"	CGTGCAGGGCGTCAACTTC	0	0	0	0	0	0	0	0	0	0	0	0	0	0	0	0	0	0	0	0
"Acyp-cds,chr2L:13912201..13912563,7,TGG"	CTGCGAAAGGCCAAGACAC	42	24	18	19	21	20	19	8	18	26	20	11	28	9	13	19	28	21	24	134
"Acyp-cds,chr2L:13912201..13912563,11,AGG"	CTGGTGCATGAACTCCAGC	0	0	0	0	0	0	0	0	0	0	0	0	0	0	0	0	0	0	0	0
"Acyp-cds,chr2L:13912201..13912563,16,AGG"	CCGTGAAGGGTTACATCGA	34	16	26	18	18	21	22	12	16	19	12	15	12	18	6	27	27	21	17	106
"Acyp-cds,chr2L:13912201..13912563,19,AGG"	GCCGAGATGGATGTGATGA	2	2	1	1	0	0	1	2	1	2	1	1	1	0	0	0	0	0	1	2
"Ada1-1-cds,chr2L:11996904..11997703,1,AGG"	GACAGAGTTCTGGCCACCA	0	0	0	0	0	0	0	0	0	0	0	0	0	0	0	0	0	0	0	0
"Ada1-1-cds,chr2L:11996904..11997703,2,AGG"	AGAGTTCTGGCCACCAAGG	15	16	15	11	10	9	18	6	9	10	12	17	13	7	9	14	19	13	21	63
"Ada1-1-cds,chr2L:11996904..11997703,2,AGG"	AGAGTTCTGGCCACCAAGG	15	16	15	11	10	9	18	6	9	10	12	17	13	7	9	14	19	13	21	63
"Ada1-1-cds,chr2L:11996904..11997703,3,TGG"	GCCACCAAGGAGGCGCTAG	0	0	0	0	0	1	1	0	1	0	0	1	1	0	0	0	0	0	0	2
"Ada1-1-cds,chr2L:11996904..11997703,4,TGG"	ACCAAGGAGGCGCTAGTGG	15	18	14	14	16	15	14	4	8	12	4	7	9	12	8	11	19	17	16	91
"Ada1-2-cds,chr2L:11992993..11993792,1,AGG"	GACAGAGTTCTGGCCACCA	0	0	0	0	0	0	0	0	0	0	0	0	0	0	0	0	0	0	0	0
"Ada1-2-cds,chr2L:11992993..11993792,2,AGG"	AGAGTTCTGGCCACCAAGG	15	16	15	11	10	9	18	6	9	10	12	17	13	7	9	14	19	13	21	63
"Ada1-2-cds,chr2L:11992993..11993792,3,TGG"	GCCACCAAGGAGGCGCTAG	0	0	0	0	0	1	1	0	1	0	0	1	1	0	0	0	0	0	0	2
"Ada1-2-cds,chr2L:11992993..11993792,3,TGG"	GCCACCAAGGAGGCGCTAG	0	0	0	0	0	1	1	0	1	0	0	1	1	0	0	0	0	0	0	2
"Ada1-2-cds,chr2L:11992993..11993792,4,TGG"	ACCAAGGAGGCGCTAGTGG	15	18	14	14	16	15	14	4	8	12	4	7	9	12	8	11	19	17	16	91
"Adh-cds,chr2L:14616978..14617244,3,TGG"	GGCATCACCCGCACCACCC	0	0	0	0	0	0	0	0	0	0	0	0	0	0	0	0	0	0	0	0
"Adh-cds,chr2L:14616978..14617244,5,TGG"	CACACGTTCAACTCCTGGT	7	1	1	1	1	3	2	2	4	3	1	4	2	1	4	5	6	3	5	20
"Adh-cds,chr2L:14616978..14617244,7,TGG"	CAGGTTGCCGAGAAGCTCC	5	3	3	1	0	3	5	1	2	3	3	2	1	2	0	2	0	2	1	12
"Adh-cds,chr2L:14616978..14617244,8,TGG"	CATCCCACCCAGCCCTCGT	14	11	21	8	9	16	16	11	9	14	8	13	12	5	6	10	18	14	22	64
"Adh-cds,chr2L:14616978..14617244,9,AGG"	TGCGCCGAGAACTTCGTCA	8	2	1	0	1	1	1	3	4	1	1	1	2	1	0	3	6	2	3	13
"Adhr-cds,chr2L:14617548..14617643,5,TGG"	GATTGCGGAGGAATTGCAC	6	8	5	5	4	2	7	3	4	5	7	6	4	7	8	3	4	9	8	33
"Adhr-cds,chr2L:14617548..14617643,7,CCA"	TTGGTCATGAGAACCTTGC	37	24	26	14	17	20	21	11	25	30	23	19	13	16	11	17	38	33	32	154
"Adhr-cds,chr2L:14618070..14618474,1,CGG"	CTGGCCATTTTACAGAGTA	0	0	0	0	0	0	0	0	0	0	0	0	0	0	0	0	0	0	0	0
"Adhr-cds,chr2L:14618070..14618474,3,TGG"	GAGTACCCAAATATTTTTC	1	0	0	1	0	0	0	0	0	0	0	2	0	1	0	0	2	0	0	0
"Adhr-cds,chr2L:14618070..14618474,5,AGG"	CTACGACGTGACCATGGCA	8	4	5	2	5	5	6	5	2	6	5	1	3	0	3	9	4	12	10	36
"AIF-cds,chr2L:2152035..2152146,4,TGG"	ATCCGGCAGGCGTACATCC	26	26	13	8	13	18	14	12	13	12	14	11	12	12	6	11	12	10	16	87
"AIF-cds,chr2L:2152035..2152146,8,CGG"	GTGCCGCAGCGCTCGCCGC	0	2	0	1	1	1	0	0	0	0	0	0	1	3	1	1	0	1	0	4
"AIF-cds,chr2L:2152035..2152146,9,CCG"	GAACCTCTGCGTCAGACAT	28	24	25	13	12	16	24	19	12	20	23	17	28	12	11	18	18	21	28	130
"AIF-cds,chr2L:2152035..2152146,10,CCG"	GGCCAGGATGTACGCCTGC	1	1	1	0	2	1	0	2	1	0	3	0	0	0	1	0	2	0	1	5
"AIF-cds,chr2L:2152035..2152146,13,CCA"	GCGGCGAGCGCTGCGGCAC	2	2	3	1	2	0	3	0	0	1	0	3	1	1	2	0	1	0	0	5
"Akap200-cds,chr2L:8427615..8428067,3,TGG"	ATGAGAAGCCCGCCGAAAA	4	0	0	1	0	0	1	0	0	0	0	0	1	0	0	0	0	0	0	4
"Akap200-cds,chr2L:8427615..8428067,5,AGG"	GCGACCGAGCAGGAGAAAC	0	0	0	0	0	0	0	0	0	0	0	0	0	0	0	0	0	0	0	0
"Akap200-cds,chr2L:8427615..8428067,8,CGG"	AACGGAGAAACCGAAAAGG	0	0	0	0	0	0	0	0	0	0	0	0	0	0	0	0	0	0	0	0
"Akap200-cds,chr2L:8427615..8428067,9,AGG"	CCAGCACCTTCCACAGTTG	18	11	6	7	7	17	5	6	7	8	11	10	6	8	1	10	12	11	17	65
"Akap200-cds,chr2L:8427615..8428067,11,TGG"	AGCCAGCCAGAGCCCGAAG	5	3	0	2	2	2	4	0	2	4	3	1	1	0	2	0	2	1	0	15
"al-cds,chr2L:384551..384894,3,CGG"	GAAGCCAAGCTAGCGCACC	0	0	0	0	0	0	0	0	0	0	0	0	0	0	0	0	0	0	0	0
"al-cds,chr2L:384551..384894,6,AGG"	TGCTGGTGGATCGTGCCCC	22	28	26	17	18	20	19	6	11	26	19	21	17	7	11	15	23	18	33	113
"al-cds,chr2L:384551..384894,9,CGG"	TCCGCCGGCGCAGCGCTGA	0	0	0	0	0	0	0	0	0	0	0	0	0	0	0	0	0	0	0	0
"al-cds,chr2L:384551..384894,14,TGG"	TCTCGGGCGGAGCGCCCAG	0	0	0	0	0	0	0	0	0	0	0	0	0	0	0	0	0	0	0	0
"al-cds,chr2L:384551..384894,20,CGG"	GGCACCAATAGCCCCGTTT	0	0	0	0	0	0	0	0	0	0	0	0	0	0	0	0	0	0	0	0
"Aldh-cds,chr2L:9387768..9387890,2,CGG"	CGCCCGATATCCTCTACAC	9	8	12	6	3	6	4	4	2	4	7	6	2	5	4	3	5	12	10	43
"Aldh-cds,chr2L:9387768..9387890,4,CCG"	TGGGAACGCAGCAGGGCAC	4	1	1	0	3	1	2	2	2	1	0	0	0	0	1	4	1	1	3	9
"Aldh-cds,chr2L:9387768..9387890,9,CCA"	ACAGCTGCTGCGAAGTTCT	0	0	0	0	0	0	0	0	0	0	0	0	0	0	0	0	0	0	0	0
"Aldh-cds,chr2L:9387768..9387890,10,CCT"	GTCTGTGGCTGCGGGAGGG	0	1	6	0	1	0	3	1	1	1	3	1	0	2	3	1	1	3	4	9
"Aldh-cds,chr2L:9389829..9389977,1,CGG"	GAGTGGCACAAGAGCAAGT	7	9	10	9	7	7	7	3	2	6	5	0	4	3	7	6	9	11	10	33
"amd-cds,chr2L:19112794..19114011,7,TGG"	GTGGTGGTCATGGACTGGC	4	4	9	4	2	4	4	2	4	8	4	3	3	4	1	3	3	3	6	34
"amd-cds,chr2L:19112794..19114011,8,TGG"	ACTTCCAGCACGCCAGCGA	0	0	0	1	0	2	0	0	1	0	0	0	0	0	0	1	3	0	0	1
"amd-cds,chr2L:19112794..19114011,15,GGG"	CAGGAGGCGGGGTGATCCA	7	4	2	3	1	4	2	2	0	5	3	3	4	4	2	3	3	2	4	24
"amd-cds,chr2L:19112794..19114011,18,TGG"	GCTAGCGAGGCTGTGTTGG	8	4	3	2	2	3	4	6	5	7	5	3	5	6	2	5	6	4	8	31
"amd-cds,chr2L:19112794..19114011,21,TGG"	GCTGCCAGGGAACAAGCTG	0	0	0	0	0	0	0	0	0	0	0	0	0	0	0	0	0	0	0	0
"Ance-2-cds,chr2L:13909717..13910663,2,TGG"	TCTCAGCCTGATGCCACAT	1	2	1	2	1	0	2	0	0	2	1	1	2	0	0	4	3	3	5	4
"Ance-2-cds,chr2L:13909717..13910663,3,TGG"	AATGAAACCAATCAGCAAC	2	2	5	3	0	0	1	0	1	2	3	0	2	0	2	6	4	3	5	20
"Ance-2-cds,chr2L:13909717..13910663,5,TGG"	ATTTACGATCAGGCTGTAT	3	0	1	0	0	0	0	0	1	1	0	1	1	3	1	0	1	2	4	7
"Ance-2-cds,chr2L:13909717..13910663,6,CGG"	AGTTGTTGAATGAACTGCG	0	0	0	0	0	0	0	0	0	0	0	0	0	0	0	0	0	0	0	0
"Ance-2-cds,chr2L:13909717..13910663,9,TGG"	AATGATTTGGTGGCTCTCC	0	1	1	2	0	0	0	0	1	2	0	0	1	1	0	0	1	0	2	5
"Ance-3-cds,chr2L:13915008..13915250,3,AGG"	CTGCCCACCCCGCAGCCCG	0	0	0	0	0	0	0	1	0	0	0	0	0	0	0	0	1	0	0	1
"Ance-3-cds,chr2L:13915008..13915250,5,TGG"	AATGGATACACCCCGAATG	0	0	0	0	0	0	0	0	0	0	0	0	0	0	0	0	0	0	0	0
"Ance-3-cds,chr2L:13915008..13915250,7,CGG"	ACTCCGGCCCAGCTTCGAG	24	17	24	21	13	26	15	14	11	29	17	10	14	15	16	11	27	23	19	127
"Ance-3-cds,chr2L:13915008..13915250,10,CGG"	GGGATCGCGATCAGCGCTA	3	2	4	3	3	1	1	0	2	3	6	3	2	2	3	5	2	1	3	17
"Ance-3-cds,chr2L:13915008..13915250,12,TGG"	CACCTTACTCCGATGCAGG	5	5	1	1	0	6	4	2	2	2	4	2	0	1	3	2	7	1	4	15
"Ance-cds,chr2L:13906587..13907172,4,TGG"	TTGGCGGTAACCCAAGCGC	3	6	1	4	2	2	2	1	1	2	2	1	1	0	0	2	4	0	1	14
"Ance-cds,chr2L:13906587..13907172,8,AGG"	AAGGAGGAGATACAGGCCA	0	0	0	0	0	0	0	0	0	0	0	0	0	0	0	0	0	0	0	0
"Ance-cds,chr2L:13906587..13907172,10,AGG"	TATCTGGAGAATCTGAACA	0	0	0	0	0	0	0	0	0	0	0	0	0	0	0	0	0	0	0	0
"Ance-cds,chr2L:13906587..13907172,12,TGG"	CTGGCCAAGCGAACCAACG	0	0	1	0	0	1	0	0	0	0	0	0	0	0	0	0	1	0	0	3
"Ance-cds,chr2L:13906587..13907172,15,TGG"	CCGAAGCTGCCTGGGCCTA	7	3	3	3	1	5	4	2	0	9	1	2	1	2	0	1	3	8	2	14
"aph-1-cds,chr2L:2766315..2766707,2,CGG"	CATCGCCAATGATCCAGTG	8	13	10	8	7	7	8	6	3	7	10	10	8	10	6	12	9	18	13	55
"aph-1-cds,chr2L:2766315..2766707,5,TGG"	GATTGCGGCGGCATTCTTC	1	0	0	0	1	0	0	0	0	1	0	0	0	0	0	0	1	1	0	2
"aph-1-cds,chr2L:2766315..2766707,6,TGG"	CCTGCTGATCTCTTCCCTG	189	169	135	125	110	117	151	78	110	162	133	113	92	68	90	142	147	113	207	805
"aph-1-cds,chr2L:2766315..2766707,8,TGG"	ATTCCGCTGAAGGAGTTCC	5	2	5	5	4	2	4	3	2	2	1	1	0	4	4	4	7	4	5	16
"aph-1-cds,chr2L:2766315..2766707,12,AGG"	GTCTTCTCGGTGTGCTTCC	6	3	6	3	1	2	2	2	1	3	5	2	5	4	1	2	3	5	3	22
"Apoltp-cds,chr2L:9641746..9641818,3,AGG"	CTGCTTATCGCACACACTC	27	22	31	14	22	15	23	22	13	17	20	15	13	13	23	22	33	27	48	152
"Apoltp-cds,chr2L:9641913..9642646,1,CGG"	TCAAAGATCCGCGGATTTG	0	0	0	0	0	0	0	0	0	0	0	0	0	0	0	0	0	0	0	0
"Apoltp-cds,chr2L:9641913..9642646,3,TGG"	AAAGTGCTAAGTTCAATTA	0	0	0	0	0	0	0	0	0	0	0	0	0	0	0	0	0	0	0	0
"Apoltp-cds,chr2L:9641913..9642646,4,CGG"	CTCTACAAATATCAATACA	0	0	0	0	0	0	0	0	0	0	0	0	0	0	0	0	0	0	0	0
"Apoltp-cds,chr2L:9641913..9642646,6,CGG"	CTGTGCGCACCGAGTTCGC	1	0	0	0	0	0	0	0	0	1	0	0	0	0	0	0	0	1	0	2
"aret-cds,chr2L:12298588..12298749,3,CGG"	CGAGGAGTGCACCGTCCTT	0	0	0	0	0	0	0	0	0	0	0	0	0	0	0	0	0	0	0	0
"aret-cds,chr2L:12298588..12298749,6,AGG"	GACCAAAACGGACAGAGCA	8	3	9	6	6	4	8	1	6	2	3	2	2	0	1	2	7	4	4	27
"aret-cds,chr2L:12298588..12298749,8,CGG"	ACCAAGCACGCTGCCATTT	9	6	6	7	3	3	4	6	4	2	0	4	9	2	9	7	5	9	5	38
"aret-cds,chr2L:12298588..12298749,9,CCA"	GCACTCCTCGATGGCTCCG	31	34	25	36	22	19	24	12	23	33	18	12	13	15	12	26	32	17	30	132
"aret-cds,chr2L:12298588..12298749,11,CCG"	CCGTTTTGGTCCCGAAGGA	0	0	0	0	0	0	0	0	0	0	0	0	0	0	0	0	0	0	0	0
"Arpc2-cds,chr2L:20417594..20417667,4,AGG"	GTCAAATACCGTAATGCCC	8	4	1	3	6	1	4	3	1	3	1	9	2	1	4	6	8	3	2	24
"Arpc2-cds,chr2L:20417594..20417667,6,CCT"	CCGATTATTGATTTCCAGC	10	9	14	5	4	9	13	4	4	7	10	8	6	2	3	8	15	11	6	53
"Arpc2-cds,chr2L:20420319..20420412,1,CGG"	TACGAATAGCAGACTTCGA	5	2	0	0	1	4	2	2	2	5	1	3	2	1	2	1	2	3	3	8
"Arpc2-cds,chr2L:20420319..20420412,2,TGG"	ATCACATTTCCAATGTGAA	0	0	0	0	0	0	0	0	0	0	0	0	0	0	0	0	0	0	0	0
"Arpc2-cds,chr2L:20420319..20420412,4,CCT"	TTCGTATGTCTATCGATTC	4	6	3	1	4	3	3	5	3	6	5	8	3	2	6	4	4	1	5	26
"Arpc4-cds,chr2L:6125249..6125755,4,AGG"	CTGCAGGACTTCCCCTCGC	15	15	8	4	4	9	12	6	7	4	7	7	3	2	4	11	13	7	12	57
"Arpc4-cds,chr2L:6125249..6125755,8,CGG"	GTGGAGCGGCACAACAAGC	1	2	1	2	1	1	2	5	1	3	1	1	0	1	0	0	5	6	3	6
"Arpc4-cds,chr2L:6125249..6125755,11,AGG"	GTGGAGATCTGTTCCAGCA	0	0	0	0	0	0	0	0	0	0	0	0	0	0	0	0	0	0	0	0
"Arpc4-cds,chr2L:6125249..6125755,13,CGG"	CGTCGTGTCGCGCAACGAG	0	0	0	0	0	0	0	0	0	0	0	0	0	0	0	0	0	0	0	0
"Arpc4-cds,chr2L:6125249..6125755,16,CGG"	ATCGAGCCGTCCATTAACT	2	1	2	2	1	1	3	0	3	2	1	2	0	1	1	1	0	3	2	10
"Arpc5-cds,chr2L:2580369..2580581,3,CGG"	GTACAATGAGGACAACTTC	2	4	0	2	0	0	1	0	0	1	1	1	3	5	2	0	4	0	3	7
"Arpc5-cds,chr2L:2580369..2580581,10,CGG"	GATGATGGGGTGGAGAGCG	52	22	26	15	12	19	18	17	19	27	22	22	18	7	19	19	30	33	38	136
"Arpc5-cds,chr2L:2580369..2580581,13,AGG"	ATTACGACGCTGCTGACGC	6	6	5	4	3	4	3	6	2	5	4	4	4	3	0	6	4	6	5	27
"Arpc5-cds,chr2L:2580369..2580581,17,CCA"	GCGTTGCTGGACGTGTTTT	4	5	1	1	1	4	1	4	2	4	2	3	3	1	3	2	3	1	7	14
"Arpc5-cds,chr2L:2580369..2580581,19,CCG"	CTGGTCCACATCGATCTTG	67	64	52	44	44	41	37	29	26	49	30	40	29	27	27	35	46	46	93	263
"Arr1-cds,chr2L:18078916..18079723,4,AGG"	AATTTCCGATATGGGCGCG	65	50	44	18	17	36	46	26	32	31	27	23	32	22	19	36	37	18	25	183
"Arr1-cds,chr2L:18078916..18079723,7,AGG"	ATCGGTCTGCGGTTCCAGA	10	9	11	7	6	6	6	6	5	10	7	11	6	5	1	4	7	8	16	41
"Arr1-cds,chr2L:18078916..18079723,9,AGG"	CTGACCCTGGTCTCGCAGC	1	3	2	1	2	0	1	2	0	0	0	0	0	0	2	1	3	0	2	9
"Arr1-cds,chr2L:18078916..18079723,11,AGG"	ATCCAGTTGACCAAGATGC	5	5	2	0	2	0	1	2	0	2	0	3	0	0	0	2	3	2	1	5
"Arr1-cds,chr2L:18078916..18079723,13,CGG"	CAGATGCCACCAAGCTCGC	0	0	0	0	1	2	2	0	0	0	0	0	0	0	0	1	0	1	0	1
"ast-cds,chr2L:1078035..1078568,2,CGG"	CCGCACGAGCTGCACTCCA	0	1	1	0	0	1	0	0	0	3	0	0	0	0	0	1	2	3	1	7
"ast-cds,chr2L:1078035..1078568,5,AGG"	TTGAGCTGCAATCTGTACA	5	3	3	2	2	4	4	3	0	2	1	1	1	1	0	4	1	5	5	11
"ast-cds,chr2L:1078035..1078568,8,CGG"	CCGGGAGCTACTCCGCCTT	0	0	0	0	0	0	0	1	0	0	0	0	0	0	0	0	1	1	0	2
"ast-cds,chr2L:1078035..1078568,10,TGG"	GACGACTTCTACCGCGCCG	0	0	0	0	0	0	0	0	0	0	0	0	0	0	0	0	0	0	0	0
"ast-cds,chr2L:1078035..1078568,12,TGG"	GTGCAGTTCTTCCAGGTTC	1	0	1	1	0	0	1	0	0	3	1	1	0	0	0	0	0	4	0	2
"Atet-cds,chr2L:4341884..4342198,5,TGG"	GGCAGTAACAACCATGCCT	0	0	0	0	0	0	0	0	0	0	0	0	0	0	0	0	0	0	0	0
"Atet-cds,chr2L:4341884..4342198,8,CGG"	CCAAGGTGGCCAACAACAG	7	13	4	6	4	4	2	1	3	6	6	4	3	4	5	10	4	11	15	48
"Atet-cds,chr2L:4341884..4342198,11,AGG"	AGTCCGAATGGCCAGAAGA	4	3	2	2	3	5	3	5	4	4	2	0	2	3	3	2	4	4	4	22
"Atet-cds,chr2L:4341884..4342198,13,CGG"	CTTGTCCCATCTGCCCCAA	0	5	0	0	2	4	2	1	1	0	1	2	2	1	2	0	2	1	3	11
"Atet-cds,chr2L:4341884..4342198,16,CGG"	CTCAGTTACCGATAGTCAT	0	0	0	0	0	0	0	0	0	0	0	0	0	0	0	0	0	0	0	0
"Atg4-cds,chr2L:1081244..1081427,4,TGG"	AGCGTCTTCGAGGCGTACT	0	0	0	0	0	0	0	0	0	0	0	0	0	0	0	0	0	0	0	0
"Atg4-cds,chr2L:1081244..1081427,6,TGG"	GCGTCCTCGCTAGTGCAGT	6	6	6	4	5	3	1	2	4	5	5	2	5	8	3	4	2	1	8	26
"Atg4-cds,chr2L:1081244..1081427,12,CGG"	GCGGTGGGCAGCGGAGAGC	12	12	4	3	9	7	9	6	7	4	3	2	7	5	3	7	6	8	6	47
"Atg4-cds,chr2L:1081244..1081427,14,TGG"	CCGAAGAAACACCGACGTC	1	3	2	2	1	2	1	2	2	4	1	0	1	0	0	2	0	0	2	5
"Atg4-cds,chr2L:1081244..1081427,18,AGG"	AAGAAGTACAACGCCATAC	1	1	0	0	0	0	1	1	0	0	1	0	0	0	0	0	1	1	1	2
"Axud1-cds,chr2L:2366321..2368213,2,AGG"	CCAATATGTTTAGCCCATC	7	1	1	3	1	1	0	0	1	2	3	0	1	1	0	2	3	4	2	11
"Axud1-cds,chr2L:2366321..2368213,7,AGG"	AAGGCCGCCGGCCAAAGGG	0	0	0	0	0	0	0	0	0	0	0	0	0	0	0	0	0	0	0	0
"Axud1-cds,chr2L:2366321..2368213,10,AGG"	GCCTAACTGCCCACGACGA	22	17	18	13	6	9	18	10	12	15	11	12	14	8	15	13	11	17	21	85
"Axud1-cds,chr2L:2366321..2368213,14,TGG"	AGGAAGGATCAGCGGCATC	9	6	5	2	3	2	2	0	1	6	4	2	9	2	1	2	3	4	6	18
"Axud1-cds,chr2L:2366321..2368213,16,CGG"	AAGGATAATCAGAGCGAAC	0	0	0	0	0	0	0	0	0	0	0	0	0	0	0	0	0	0	0	0
"Bacc-cds,chr2L:2753415..2753660,6,CGG"	GTGGCCGTGGAGAAGGTGG	6	5	7	4	5	6	4	2	3	6	1	2	5	2	2	3	3	6	2	22
"Bacc-cds,chr2L:2753415..2753660,7,AGG"	GATGATGTGTCTGCTGTCA	5	5	4	5	0	5	4	3	1	4	6	4	5	3	3	6	4	4	9	36
"Bacc-cds,chr2L:2753415..2753660,11,AGG"	AAGGCGAAGGCGGCCGCCG	1	1	1	2	1	1	3	2	0	0	0	1	2	0	0	6	1	0	0	6
"Bacc-cds,chr2L:2753415..2753660,14,cgg"	GCCGATGCCGCCGGCGACG	0	0	0	0	0	0	0	0	0	0	0	0	0	0	0	0	0	0	0	0
"Bacc-cds,chr2L:2753415..2753660,17,cgg"	ACAACGGTACGTCAAAGGA	11	10	5	6	5	12	8	8	5	10	12	3	6	4	2	9	3	11	16	60
"baf-cds,chr2L:8029608..8029733,5,CGG"	GAGCCAATGGGCAACAAGT	0	2	0	1	0	0	2	0	0	2	0	1	1	0	1	1	0	1	1	4
"baf-cds,chr2L:8029608..8029733,11,GGG"	ACGGAACTGGCCGGAATTG	2	0	4	1	1	0	4	2	1	0	1	0	0	1	1	1	1	0	1	6
"baf-cds,chr2L:8029608..8029733,14,AGG"	ACCCTCGGTGGACGCTTGA	21	20	15	6	9	13	8	4	2	13	5	5	8	7	3	8	6	2	8	56
"baf-cds,chr2L:8029608..8029733,16,CCA"	TCACCGACTTGTTGCCCAT	2	0	0	1	0	3	2	2	1	1	1	0	2	0	0	2	0	1	4	8
"baf-cds,chr2L:8029608..8029733,17,CCG"	CCGAGGGTTTCCCCAATTC	1	4	4	2	2	3	1	0	2	2	1	0	1	3	0	1	3	2	1	18
"BBS8-cds,chr2L:423452..423845,6,CGG"	CCGTCGACGCTCCTACGAG	13	9	15	11	15	10	11	12	12	11	15	7	8	4	13	8	7	8	17	68
"BBS8-cds,chr2L:423452..423845,8,AGG"	CTGTGCAACGCACTCCTGC	0	0	0	0	0	0	0	0	0	0	0	0	0	0	0	0	0	0	0	0
"BBS8-cds,chr2L:423452..423845,11,agg"	GTCCAACTGTTCACCACCA	0	0	0	0	0	0	0	0	0	0	0	0	0	0	0	0	0	0	0	0
"BBS8-cds,chr2L:423452..423845,19,CGG"	AGGCGGAGCACAGCAGATT	0	0	3	0	4	0	1	0	0	0	1	0	2	0	1	1	0	4	0	6
"BBS8-cds,chr2L:423452..423845,21,AGG"	TTTGCAACGCATTGGCCCT	1	3	2	1	1	0	0	0	1	2	0	1	1	1	0	1	3	3	2	3
"b-cds,chr2L:13821570..13822148,3,CGG"	AGCTTTGTGGCCAGCCATC	2	4	1	2	0	0	1	2	3	2	1	2	1	2	3	3	4	2	1	13
"b-cds,chr2L:13821570..13822148,7,TGG"	GTCGACGAGATCATCAAGC	38	22	27	18	19	28	22	12	8	29	16	20	19	12	5	27	24	30	34	152
"b-cds,chr2L:13821570..13822148,10,AGG"	GGCACCAATCGCTCCTCGA	0	0	0	0	0	0	0	0	0	0	0	0	0	0	0	0	0	0	0	0
"b-cds,chr2L:13821570..13822148,12,CGG"	GCTCTTTGACTTCCAGCTG	12	6	9	4	8	7	5	8	9	9	4	10	9	4	3	12	6	9	7	39
"b-cds,chr2L:13821570..13822148,17,CGG"	CAAGCTGCGCGAGCTGCTG	0	0	0	0	0	0	0	0	0	0	0	0	0	0	0	0	0	0	0	0
"bchs-cds,chr2L:5908345..5908635,4,CGG"	CCAGCGCAGGCAGCGTCAG	0	0	0	0	0	0	0	0	0	0	0	0	0	0	0	0	0	0	0	0
"bchs-cds,chr2L:5908345..5908635,7,AGG"	CGGCGAACAACAGTTCACC	0	0	0	0	0	0	0	0	0	0	0	0	0	0	0	0	0	0	0	0
"bchs-cds,chr2L:5908345..5908635,11,TGG"	GTGCACCGACCGCTGCAAA	0	2	2	0	0	1	1	1	1	2	1	0	0	1	0	1	0	1	0	2
"bchs-cds,chr2L:5908345..5908635,16,TGG"	AATGCGGAGGAGGCGCTGA	0	0	0	0	0	0	0	0	0	0	0	0	0	0	0	0	0	0	0	0
"bchs-cds,chr2L:5908345..5908635,17,CGG"	CAACGAATACACTCATCCG	3	1	1	1	0	0	0	0	0	0	0	0	0	0	0	2	1	0	0	6
"beat-Ia-cds,chr2L:16056275..16056338,5,CCA"	GTGAGTGCCAGAAGAATCG	2	7	5	1	4	6	3	6	5	6	5	4	5	1	2	2	7	4	1	19
"beat-Ia-cds,chr2L:16075098..16075306,1,CGG"	CGCAGCTTTACGGGATGTC	17	16	9	6	4	6	4	4	4	12	12	4	9	6	2	9	11	5	4	53
"beat-Ia-cds,chr2L:16075098..16075306,4,AGG"	TCGAGTTCCCCACGCGGTG	0	1	0	0	0	0	0	1	0	0	0	0	0	0	0	1	2	1	0	1
"beat-Ia-cds,chr2L:16075098..16075306,6,AGG"	AAATGCTTCTACGATATCG	0	0	0	0	0	0	0	0	0	0	0	0	0	0	0	0	0	0	0	0
"beat-Ia-cds,chr2L:16075098..16075306,8,TGG"	CAGTCTGTACTCGGTGAAA	14	19	10	10	17	11	22	1	15	11	9	5	14	8	10	10	18	14	15	89
"beat-Ic-cds,chr2L:16014135..16014288,3,TGG"	AGCACCCGTCACATGCAAA	2	4	1	3	2	1	2	5	1	2	4	6	3	0	1	3	7	1	3	16
"beat-Ic-cds,chr2L:16014135..16014288,8,AGG"	AATCGGTGGAGGACGGAAA	2	0	3	1	0	0	0	0	3	2	1	0	1	0	0	0	2	1	1	7
"beat-Ic-cds,chr2L:16014135..16014288,11,TGG"	GATCCCATGGTTCCCAAAG	0	0	0	0	0	0	0	0	0	0	0	0	0	0	0	0	0	0	0	0
"beat-Ic-cds,chr2L:16014135..16014288,14,TGG"	TGCATCTGCTGGATATCCG	25	21	19	9	6	14	24	13	8	18	18	15	18	11	15	19	17	19	29	124
"beat-Ic-cds,chr2L:16014135..16014288,16,CCG"	TGTGACGGGTGCTTGCCCC	0	0	0	0	1	1	0	0	0	0	2	0	0	0	0	0	0	0	0	2
"beat-IIIa-cds,chr2L:17133618..17133816,5,CGG"	ACTCCAGGAGCGAGAAAAT	0	0	0	0	0	0	0	0	0	0	0	0	0	0	0	0	0	0	0	0
"beat-IIIa-cds,chr2L:17133618..17133816,9,TGG"	GGCTACGAGTTTGCAGATC	28	27	22	15	20	20	14	10	12	10	24	20	13	15	16	23	26	32	35	112
"beat-IIIa-cds,chr2L:17133618..17133816,10,CCA"	GCAGCTGGTGCTGGGTGAA	0	0	0	0	0	0	0	0	0	0	0	0	0	0	0	0	0	0	0	0
"beat-IIIa-cds,chr2L:17133618..17133816,15,CCA"	GTGGTGCTCGGTTTTATGG	15	7	11	9	6	11	5	7	11	11	4	3	7	5	4	13	9	7	10	46
"beat-IIIa-cds,chr2L:17133618..17133816,20,CCA"	ATTCATTCGCAGCTGTTGG	1	1	0	1	2	0	3	1	2	0	2	2	1	2	0	1	0	3	1	7
"beat-IIIb-cds,chr2L:16976975..16977050,4,CCC"	TGGAGCAGCAAAATAAAGA	2	0	1	1	0	0	0	0	0	0	1	0	0	0	0	0	0	0	1	1
"beat-IIIb-cds,chr2L:16984610..16984818,1,AGG"	AAGCACATTATGCGCCACG	1	2	1	1	0	1	0	0	0	0	2	1	0	1	1	0	3	1	0	6
"beat-IIIb-cds,chr2L:16984610..16984818,4,TGG"	CTCGGGTGCAAGTTCGATC	11	13	11	10	5	10	8	9	3	8	9	6	8	5	5	9	12	7	8	55
"beat-IIIb-cds,chr2L:16984610..16984818,9,TGG"	GTCACTGTACTCGGTCAAG	4	9	1	4	1	5	5	0	3	5	4	8	3	0	5	9	9	6	15	21
"beat-IIIb-cds,chr2L:16984610..16984818,12,AGG"	GTTCTACCGCTATGTGCCC	7	6	8	2	7	2	3	3	5	6	1	3	8	2	3	5	3	8	7	24
"Bem46-cds,chr2L:2988245..2988383,6,CGG"	TCATTTTCTACTATTTCTA	1	0	0	0	0	0	0	2	1	1	0	0	0	0	0	2	1	0	0	3
"Bem46-cds,chr2L:2988245..2988383,9,TGG"	TGACGTTGGCACTCTTCGC	1	1	1	1	0	0	1	0	1	1	0	0	1	0	0	0	0	1	0	1
"Bem46-cds,chr2L:2988245..2988383,11,CCC"	CGCCCACGCCGCGGGACTT	2	1	1	1	1	0	2	3	0	1	2	0	0	0	0	0	0	1	1	2
"Bem46-cds,chr2L:2988245..2988383,15,CCT"	AAAATGAAGCACAACAGGA	0	0	0	0	0	0	0	0	0	0	0	0	0	0	0	0	0	0	0	0
"Bem46-cds,chr2L:2988437..2988678,1,CGG"	GACCTGCTTCTCTACCATC	0	0	0	0	0	0	0	0	0	0	0	0	0	0	0	0	0	0	0	0
"beta'COP-cds,chr2L:13379022..13379376,4,CGG"	AAGTGCGTCGATCTCCATC	26	22	16	18	22	27	34	16	19	28	16	19	11	13	12	27	22	22	19	121
"beta'COP-cds,chr2L:13379022..13379376,7,TGG"	TGTTGTGCGCCCTATACAA	31	20	30	14	22	21	25	21	15	21	24	21	27	14	11	31	26	22	63	128
"beta'COP-cds,chr2L:13379022..13379376,8,TGG"	AACTATGAGAACCAGCAAA	0	0	0	0	0	0	0	0	0	0	0	0	0	0	0	0	0	0	0	0
"beta'COP-cds,chr2L:13379022..13379376,11,TGG"	GTGCGCTCCGCCCGTTTCG	1	7	7	3	4	3	4	4	9	6	2	5	2	3	3	5	5	0	2	27
"beta'COP-cds,chr2L:13379022..13379376,13,CGG"	GCAAGAACTGGATCCTCAC	4	1	2	0	2	1	5	2	1	3	2	0	1	1	2	1	2	5	4	14
"betaggt-I-cds,chr2L:4945904..4946013,2,CCG"	CACGGGCTCCGTATCAGTG	13	11	8	4	6	9	11	10	3	4	2	5	10	6	2	7	5	6	9	35
"betaggt-I-cds,chr2L:4945904..4946013,5,CCA"	AGCAGATTCTTGGCGTGCT	3	0	1	1	1	4	1	2	5	1	3	4	0	2	1	3	2	3	1	14
"betaggt-I-cds,chr2L:4945904..4946013,8,CCT"	GCGAGCTGGCAGGAGATTA	0	0	0	0	0	0	0	0	0	0	0	0	0	0	0	0	0	0	0	0
"betaggt-I-cds,chr2L:4946071..4946221,1,CGG"	TTGTGTTCTTCGCCGTCTG	13	7	5	2	2	2	6	4	2	4	2	3	6	6	3	6	5	7	8	39
"betaggt-I-cds,chr2L:4946071..4946221,3,TGG"	GTGCTAAACTCATTGCATC	0	0	0	0	0	0	0	0	0	0	0	0	0	0	0	0	0	0	0	0
"betaggt-II-cds,chr2L:2879264..2879879,9,tgg"	GCGGTGGTGGTGATGCGGA	14	8	6	9	11	9	6	5	5	9	6	9	9	7	6	9	13	13	11	63
"betaggt-II-cds,chr2L:2879264..2879879,12,TGG"	CGGCCAGAAGCTGCAGTTC	0	0	0	0	0	0	0	0	0	0	0	0	0	0	0	0	0	0	0	0
"betaggt-II-cds,chr2L:2879264..2879879,14,TGG"	TGGAGTACATCGAGAACCA	0	0	0	0	0	0	0	0	0	0	0	0	0	0	0	0	0	0	0	0
"betaggt-II-cds,chr2L:2879264..2879879,18,CGG"	ACCGAGTTTCTGCGCATGT	62	64	64	47	43	48	43	46	28	50	46	26	50	24	29	48	60	60	33	269
"betaggt-II-cds,chr2L:2879264..2879879,23,TGG"	TATTGGGGCACCACTGCCC	0	0	0	0	0	0	0	0	0	0	0	0	0	0	0	0	0	0	0	0
"BG642163-cds,chr2L:4641313..4641390,2,TGG"	AAGCCAGCAAAAAAGTCGA	0	1	2	0	0	0	0	0	0	2	0	0	0	0	0	1	1	0	0	2
"BG642163-cds,chr2L:4641449..4642618,1,AGG"	CCCAAAAGTATCCAAACTC	0	0	0	0	0	0	0	0	1	0	0	1	0	0	0	0	0	0	0	0
"BG642163-cds,chr2L:4641449..4642618,2,TGG"	TGAAATTAATAAATACCTA	0	0	0	0	0	0	0	0	0	0	0	0	0	0	0	0	0	0	0	0
"BG642163-cds,chr2L:4641449..4642618,6,AGG"	CACCGTGGAGCCAATGGGT	3	4	4	7	2	2	6	0	2	3	0	5	3	0	2	2	9	3	5	17
"BG642163-cds,chr2L:4641449..4642618,9,TGG"	AAGGATATCAAACAGGAAA	0	0	0	0	0	0	0	0	0	0	0	0	0	0	0	0	0	0	0	0
"bgm-cds,chr2L:14015796..14016034,6,AGG"	TATCGCACCACCAATCGTC	80	70	57	36	34	39	57	35	45	60	48	40	46	30	42	51	54	60	109	307
"bgm-cds,chr2L:14015796..14016034,8,AGG"	GTCAAGATTCGTATGGCCA	1	1	0	1	2	1	0	0	1	1	0	1	0	0	0	2	1	1	0	7
"bgm-cds,chr2L:14015796..14016034,12,CGG"	AGGAGCCCATCTCCGTGCC	5	3	2	4	2	2	1	2	3	4	6	2	0	3	3	2	2	4	3	23
"bgm-cds,chr2L:14015796..14016034,14,TGG"	AGCGTACGGTCAACAATTA	6	3	6	5	9	4	8	5	4	13	5	6	4	5	4	4	8	4	14	42
"bgm-cds,chr2L:14015796..14016034,15,CGG"	CTGCGCTGCGCACCAAGAA	2	1	6	1	0	0	0	0	0	1	3	1	0	0	1	1	2	0	2	8
"bib-cds,chr2L:9993267..9994658,3,TGG"	TTCGTTTGTGCTTAACAAA	0	0	0	0	0	0	0	0	0	0	0	0	0	0	0	0	0	0	0	0
"bib-cds,chr2L:9993267..9994658,8,CGG"	GCCATTGGGTGTACTGGTT	17	8	8	2	2	4	5	1	3	7	6	5	3	2	3	5	5	2	8	36
"bib-cds,chr2L:9993267..9994658,14,TGG"	TGGTGGGCGGCATGGCCTC	0	0	0	0	0	0	0	0	0	0	0	0	0	0	0	0	0	0	0	0
"bib-cds,chr2L:9993267..9994658,16,AGG"	CGCAACCTGCGCCACAACA	0	0	0	0	0	0	0	0	0	1	0	0	0	1	0	0	3	0	0	1
"bib-cds,chr2L:9993267..9994658,18,CGG"	GATTCCAGTTCGATTCACT	0	0	0	1	1	0	1	0	0	0	0	1	2	0	0	2	1	0	0	0
"BicC-cds,chr2L:16044921..16045000,6,AGG"	GATCAGGTTCAGCGGGCAA	39	28	21	21	19	24	27	25	22	32	24	25	27	12	19	27	23	24	39	161
"BicC-cds,chr2L:16044921..16045000,7,AGG"	CCTTAGCAGTCTTGACTCC	0	0	0	0	0	0	0	0	0	0	0	0	0	0	0	0	0	0	0	0
"BicC-cds,chr2L:16044921..16045000,8,CCC"	TTCCCACAATTCGCACATG	9	4	5	2	3	2	1	2	2	6	5	2	7	1	4	4	3	5	8	22
"BicC-cds,chr2L:16045066..16045392,1,TGG"	ACTCGAGTGATCATGAAAA	0	0	0	1	1	0	1	0	0	0	0	0	0	0	0	0	0	1	3	2
"BicC-cds,chr2L:16045066..16045392,3,CGG"	CGGATCACTCGTACATCAT	0	0	0	0	0	0	0	0	0	0	0	0	0	0	0	0	0	0	0	0
"Bka-cds,chr2L:9895441..9896040,2,CGG"	CATAAAACCCACAGACGCG	0	2	1	3	0	2	1	0	1	2	0	1	0	0	1	1	1	0	0	0
"Bka-cds,chr2L:9895441..9896040,4,AGG"	ATTCGAGTGAAAAGAAAGA	0	0	0	0	0	0	0	0	0	0	0	0	0	0	0	0	0	0	0	0
"Bka-cds,chr2L:9895441..9896040,6,AGG"	GAGGATCCGCACCAGATCA	0	0	0	0	0	0	0	0	0	0	0	0	0	0	0	0	0	0	0	0
"Bka-cds,chr2L:9895441..9896040,8,TGG"	TTCCAGTACAACACCCAGC	61	42	42	27	42	43	30	19	25	49	36	36	34	26	20	55	45	45	51	232
"Bka-cds,chr2L:9895441..9896040,10,TGG"	CCGCCGTACCACATCGTTC	33	29	14	23	28	16	23	16	13	24	24	16	16	14	14	21	31	22	19	116
"bowl-cds,chr2L:3779726..3780579,6,CGG"	ACCCATGCTGCGACCTTCC	60	32	47	27	31	20	29	32	18	28	32	28	33	26	20	24	58	33	45	202
"bowl-cds,chr2L:3779726..3780579,8,tgg"	GATCAGTTCATGAACTCGA	0	0	0	0	0	0	0	0	0	0	0	0	0	0	0	0	0	0	0	0
"bowl-cds,chr2L:3779726..3780579,17,tgg"	CAGCGGCGGCGGTGGGTGG	20	8	10	10	8	7	10	9	3	9	5	5	7	4	3	5	8	8	8	45
"bowl-cds,chr2L:3779726..3780579,22,AGG"	TCTTCCTGGTGCGGCGGAT	0	2	2	3	3	2	3	4	3	4	3	4	5	2	7	0	2	4	4	15
"bowl-cds,chr2L:3779726..3780579,28,TGG"	GCGGATCCGGAGGATCGGA	0	0	0	0	0	0	0	0	0	0	0	0	0	0	0	0	0	0	0	0
"brat-cds,chr2L:19168146..19171251,8,CGG"	TTGAATCGTACGAACACGC	24	19	19	17	17	23	24	11	14	26	23	17	18	11	14	14	20	21	25	132
"brat-cds,chr2L:19168146..19171251,9,CGG"	ACTCTCCGCTCACGTTGAG	0	0	0	0	0	0	0	0	0	0	0	0	0	0	0	0	0	0	0	0
"brat-cds,chr2L:19168146..19171251,11,CGG"	TCGCCACCGGCAAGCGATT	0	0	0	0	0	0	0	0	0	0	0	0	0	0	0	0	0	0	0	0
"brat-cds,chr2L:19168146..19171251,12,CGG"	ATCTGCAGTGATGAGTACA	28	19	17	15	9	9	22	8	17	9	17	13	13	15	5	13	12	28	39	103
"brat-cds,chr2L:19168146..19171251,15,AGG"	AGCGTTAAATCACGCTCTG	0	0	0	0	0	0	0	0	0	0	0	0	0	0	0	0	0	0	0	0
"bru-2-cds,chr2L:12385582..12385740,3,CGG"	GATGTGAGGCAGCTCTTCA	14	8	7	5	6	2	6	4	4	5	5	6	4	1	6	6	6	8	14	35
"bru-2-cds,chr2L:12385582..12385740,7,CGG"	CGAGGAGTGCACAGTGCTC	9	9	6	7	9	10	8	4	6	9	12	10	10	6	5	11	14	4	12	44
"bru-2-cds,chr2L:12385582..12385740,13,TGG"	CCACTAAGCAGAACGCCAT	17	9	11	7	3	6	10	10	12	11	9	4	10	8	10	10	14	10	21	64
"bru-2-cds,chr2L:12385582..12385740,14,CCG"	AGCTGCCTCACATCGGCCT	3	5	3	3	2	2	1	2	4	4	1	2	0	1	1	4	2	2	3	11
"bru-2-cds,chr2L:12385582..12385740,16,CCA"	GCACTCCTCGATGGTTCCG	7	10	6	5	6	6	10	6	5	10	6	5	7	6	5	9	8	10	6	41
"Bsg-cds,chr2L:8105692..8105809,1,CGG"	TCAGCTGCAACGTGAAAGA	3	5	2	2	2	5	2	4	1	1	5	4	3	1	6	2	7	1	3	17
"Bsg-cds,chr2L:8105692..8105809,5,CCA"	GCTCGGCATTATCATAGTT	1	1	0	0	1	1	1	0	1	1	3	2	4	1	0	0	2	1	3	6
"Bsg-cds,chr2L:8105692..8105809,7,CCG"	CGTTGCAGCTGAGAACGAG	0	2	0	0	0	0	1	0	1	0	0	0	1	0	1	0	0	1	0	0
"Bsg-cds,chr2L:8106840..8107000,1,CGG"	AAGAACGGCACCGCTGTGA	0	0	0	0	0	0	0	0	0	0	0	0	0	0	0	0	0	0	0	0
"Bsg-cds,chr2L:8106840..8107000,3,CGG"	AAGTTCATCATCGATAAGA	0	0	0	0	0	0	0	0	0	0	0	0	0	0	0	0	0	0	0	0
"Bub1-cds,chr2L:5282074..5282799,4,CGG"	GGCGTTATGGACATTTCCA	5	2	5	0	0	6	1	1	2	4	1	1	2	1	3	2	2	5	2	20
"Bub1-cds,chr2L:5282074..5282799,5,CGG"	CCACCGAGTTCTCACCGTT	2	0	1	2	0	0	0	0	0	1	1	1	1	0	0	0	2	0	3	6
"Bub1-cds,chr2L:5282074..5282799,7,AGG"	ATCAACAACAAGATCCGCC	13	6	9	9	7	5	9	6	1	10	5	10	2	3	2	10	11	7	12	53
"Bub1-cds,chr2L:5282074..5282799,8,TGG"	AAAGTAATGCACGAATCGC	6	3	4	2	0	0	5	3	3	6	1	4	2	1	2	5	3	3	5	14
"Bub1-cds,chr2L:5282074..5282799,9,TGG"	GCACAGATCTGCAATATCG	8	11	7	4	5	5	5	3	3	4	3	3	4	3	5	6	6	4	7	36
"bwa-cds,chr2L:20066761..20066898,4,TGG"	GGACATCTACGCCATGGCC	0	0	0	0	0	0	0	0	0	0	0	0	0	0	0	0	0	0	0	0
"bwa-cds,chr2L:20066761..20066898,7,TGG"	CGGAAGCTCGCCCGTCGAC	0	0	0	0	0	0	0	0	0	0	0	0	0	0	0	0	0	0	0	0
"bwa-cds,chr2L:20066761..20066898,9,CCA"	CTTAGGTGCTCCCAGGCCA	14	16	7	11	5	5	9	7	3	6	9	4	10	4	6	10	7	12	15	46
"bwa-cds,chr2L:20066761..20066898,13,CCG"	CAGTCGACGGGCGAGCTTC	0	0	0	0	0	0	0	0	0	0	0	0	0	0	0	0	0	0	0	0
"bwa-cds,chr2L:20066761..20066898,16,CCA"	TTCACGAACTCGGCGATGT	16	10	8	7	9	6	13	5	5	12	11	8	5	5	3	8	9	12	5	48
"c(2)M-cds,chr2L:16303352..16303482,6,AGG"	AGCGGGAGGGCGCAAACCG	9	6	11	11	3	6	6	1	8	5	5	3	7	1	4	5	8	1	4	27
"c(2)M-cds,chr2L:16303352..16303482,9,TGG"	CGAAATGAGATCGCTGATG	0	0	0	0	0	0	0	0	0	0	0	0	0	0	0	0	0	0	0	0
"c(2)M-cds,chr2L:16303352..16303482,10,CCT"	CGCTTTCCAGCAGGAATTA	0	0	0	0	0	0	0	0	0	0	0	0	0	0	0	0	0	0	0	0
"c(2)M-cds,chr2L:16303352..16303482,12,CCG"	GGCCAAATGCCGATTTCCT	5	6	5	4	2	4	2	1	1	5	6	1	4	3	1	2	5	1	5	20
"c(2)M-cds,chr2L:16303562..16303725,1,AGG"	CAAATCACCGAATTAATTG	0	0	0	0	0	0	0	0	0	0	0	0	0	0	0	1	1	0	0	0
"Ca-alpha1D-cds,chr2L:16173110..16173248,5,CGG"	AGGGAGGCTTTTCGCCAAA	2	4	0	1	1	0	2	2	0	1	2	1	0	2	0	1	4	0	0	11
"Ca-alpha1D-cds,chr2L:16173110..16173248,10,CGG"	AGCGGTGATGTTTCCCGTA	0	0	0	0	0	0	0	0	0	0	0	0	0	0	0	0	0	0	0	0
"Ca-alpha1D-cds,chr2L:16173110..16173248,17,GGG"	AGATACGACTCCGGGGAGG	0	0	0	0	0	0	0	0	0	0	0	0	0	0	0	0	0	0	0	0
"Ca-alpha1D-cds,chr2L:16173110..16173248,22,TGG"	GGCGGCGGCAACAATATCA	5	4	7	1	5	1	3	3	2	3	0	5	1	1	0	0	2	3	4	7
"Ca-alpha1D-cds,chr2L:16173110..16173248,23,CCT"	GAAAAGCCTCCCTCGCCGG	6	3	4	4	11	4	8	7	6	8	3	8	5	3	3	10	8	3	3	29
"cad-cds,chr2L:20771108..20771909,5,TGG"	CTCAGCGGCGGGCCAGCCA	0	0	0	0	0	0	0	0	0	0	0	0	0	0	0	0	0	0	0	0
"cad-cds,chr2L:20771108..20771909,7,TGG"	CCGCCGAACCACCAGTTCC	1	0	1	0	1	0	2	1	2	2	1	2	1	0	0	3	0	0	0	5
"cad-cds,chr2L:20771108..20771909,10,CGG"	TCGCATGCCGCCCACCACG	55	48	49	27	39	43	26	12	19	36	30	37	42	22	25	40	46	39	49	255
"cad-cds,chr2L:20771108..20771909,11,CGG"	TCCCATCACATGTTCCACT	1	0	0	0	0	0	0	1	0	1	0	0	0	0	1	1	0	0	1	6
"cad-cds,chr2L:20771108..20771909,18,TGG"	GGCGGCCTCTGCCGGGGAG	0	0	0	0	0	0	0	0	0	0	0	0	0	0	0	0	0	0	0	0
"CAH1-cds,chr2L:13808809..13808967,1,AGG"	TGGGCCAAGGAGTACCCAC	0	0	0	0	0	0	0	0	0	0	0	0	0	0	0	0	0	0	0	0
"CAH1-cds,chr2L:13808809..13808967,4,TGG"	GGACATCGTCAGTCGCCCG	0	0	0	0	0	0	0	0	0	0	0	0	0	0	0	0	0	0	0	0
"CAH1-cds,chr2L:13808809..13808967,5,AGG"	ACACCCTCCAGCGCCAAGA	31	30	20	23	14	29	24	16	20	20	28	29	19	17	12	30	34	35	39	169
"CAH1-cds,chr2L:13808809..13808967,7,TGG"	GAATGTAGCTCCGCTCAAG	11	10	3	4	4	6	4	3	1	8	2	5	8	5	3	3	5	4	6	30
"CAH1-cds,chr2L:13808809..13808967,9,TGG"	CCGGAGCACACCAAAAGCC	12	7	6	5	6	2	7	3	5	2	4	5	1	4	9	3	9	4	10	38
"cana-cds,chr2L:11272806..11276075,5,TGG"	AAGGCCAAGTCGAAGCAAA	0	0	0	0	0	2	1	0	0	0	0	1	0	0	0	0	0	1	1	0
"cana-cds,chr2L:11272806..11276075,7,AGG"	AGTCTGCAACAGTCCCTTG	18	15	16	13	10	10	10	5	7	11	10	5	7	5	10	8	16	9	14	52
"cana-cds,chr2L:11272806..11276075,10,AGG"	GATGTGTTGCGAAACAGCA	4	1	2	1	0	0	1	1	0	1	0	0	1	0	0	1	4	0	2	12
"cana-cds,chr2L:11272806..11276075,12,CGG"	GCTTGAGTCCAGCTGCGAG	8	5	4	0	4	8	4	4	6	7	4	3	4	4	2	3	8	4	5	24
"cana-cds,chr2L:11272806..11276075,14,TGG"	TGCAACAAGTGCCTGGAGT	0	0	0	0	0	0	0	0	0	0	0	0	0	0	0	0	0	0	0	0
"Cap-D3-cds,chr2L:5525949..5526654,6,TGG"	CTACGAGCCGAATGTGCAG	26	16	12	9	11	14	10	15	4	18	12	13	11	7	10	12	17	19	20	92
"Cap-D3-cds,chr2L:5525949..5526654,12,CGG"	ATGTGGAGGAGTGGCTGTA	0	1	0	0	0	1	1	1	0	1	0	0	0	0	0	0	0	0	1	1
"Cap-D3-cds,chr2L:5525949..5526654,17,CGG"	GGGCAGTGTGCTGCAGCAG	0	0	0	0	0	0	0	0	0	0	0	0	0	0	0	0	0	0	0	0
"Cap-D3-cds,chr2L:5525949..5526654,22,AGG"	ACTATGGCCATGTGCCTGC	0	0	0	0	0	0	0	0	0	0	0	0	0	0	0	0	0	0	0	0
"Cap-D3-cds,chr2L:5525949..5526654,26,CGG"	GACGCAGCTGCAGTTGCTC	0	0	0	0	0	0	0	0	0	0	0	0	0	0	0	0	0	0	0	0
"Catsup-cds,chr2L:19041946..19042324,5,CGG"	GCAGTGCTTTTCTCGCTCC	3	3	0	1	1	1	1	0	2	2	1	0	1	1	0	1	0	2	0	1
"Catsup-cds,chr2L:19041946..19042324,9,CGG"	TCCCAGTTTCAAATACTCG	0	0	0	0	0	0	0	0	0	0	0	0	0	0	0	0	0	0	0	0
"Catsup-cds,chr2L:19041946..19042324,11,AGG"	GAAAACTTCGATCCGCAGA	1	0	0	0	0	0	0	0	0	0	0	0	0	0	0	1	0	0	1	2
"Catsup-cds,chr2L:19041946..19042324,15,tgg"	ATGATCATGACCACGATCA	0	0	0	0	0	0	0	0	0	0	0	0	0	0	0	0	0	0	0	0
"Catsup-cds,chr2L:19041946..19042324,18,cgg"	ATGATCATGACCACGACCA	6	8	7	3	4	6	9	1	5	7	3	2	4	3	2	3	4	12	16	38
"Cdc23-cds,chr2L:20459418..20460390,1,CGG"	TTCTTCAGCGTGCTGCTGC	59	72	55	32	45	47	47	47	38	58	47	38	38	29	24	39	62	57	59	295
"Cdc23-cds,chr2L:20459418..20460390,2,CGG"	GCTGCTGCCGGATGTGAAG	62	32	41	23	22	35	35	23	19	33	32	41	33	26	21	32	36	53	47	619
"Cdc23-cds,chr2L:20459418..20460390,3,GGG"	CTGCTGCCGGATGTGAAGC	80	75	67	41	48	31	49	38	32	69	61	42	38	39	28	45	55	48	77	303
"Cdc23-cds,chr2L:20459418..20460390,4,CGG"	TGAAGCGGGAGCTGCGCCG	1	2	1	0	1	0	1	0	0	0	2	0	0	0	1	0	1	2	0	0
"Cdc23-cds,chr2L:20459418..20460390,5,GGG"	GAAGCGGGAGCTGCGCCGC	0	0	0	0	0	0	0	0	0	0	0	0	0	0	0	0	0	0	0	0
"Cdlc2-cds,chr2L:1344616..1344885,2,AGG"	ATGAGCGAGGAGATGCAGC	66	74	56	40	42	46	75	36	32	55	42	49	60	40	45	55	71	68	103	337
"Cdlc2-cds,chr2L:1344616..1344885,2,AGG"	ATGAGCGAGGAGATGCAGC	66	74	56	40	42	46	75	36	32	55	42	49	60	40	45	55	71	68	103	337
"Cdlc2-cds,chr2L:1344616..1344885,3,AGG"	GCTGTTGACTGCGCCACCC	0	0	0	0	0	1	1	0	0	0	0	0	1	0	0	0	0	0	0	2
"Cdlc2-cds,chr2L:1344616..1344885,5,AGG"	GAGAAGTACAACATCGAGA	0	0	0	0	0	0	0	0	0	0	0	0	0	0	0	0	0	0	0	0
"Cdlc2-cds,chr2L:1344616..1344885,6,AGG"	ATCGCCGCCTTCATCAAGA	9	15	10	9	10	9	7	2	7	16	8	12	7	6	2	5	12	5	14	66
"Ced-12-cds,chr2L:12097951..12098062,2,TGG"	CACATTGTGAAAATAGCCG	6	1	3	3	1	2	2	3	2	4	3	2	4	1	0	1	1	1	0	12
"Ced-12-cds,chr2L:12097951..12098062,4,TGG"	ATAGCGCAGTTGATAAATC	0	0	0	0	0	0	0	0	0	0	0	0	0	0	0	0	0	0	0	0
"Ced-12-cds,chr2L:12097951..12098062,7,CCA"	CCTTAACCGTCGTCTTTTT	8	8	12	2	5	5	7	3	6	4	10	4	6	2	3	6	6	4	2	34
"Ced-12-cds,chr2L:12097951..12098062,8,CCG"	ATATGGTCCTCTCGCTCCA	32	25	26	16	13	10	22	13	10	24	23	20	24	8	12	13	19	27	32	141
"Ced-12-cds,chr2L:12098356..12099366,1,TGG"	AAATCCAGGAAATTTGCAA	0	0	0	0	0	0	0	0	0	0	0	0	0	0	0	0	0	0	0	2
"CenG1A-cds,chr2L:13895116..13895170,5,CCC"	GCGTTCCGACCAATATCAT	0	0	0	0	0	0	0	0	0	0	0	0	0	0	0	0	0	0	0	0
"CenG1A-cds,chr2L:13895255..13895389,1,AGG"	GATTGACGACACCCGTGCC	0	0	0	0	0	0	0	0	0	0	0	0	0	0	0	0	0	0	0	0
"CenG1A-cds,chr2L:13895255..13895389,3,CGG"	ACGAGACCTGCGCCACCTA	2	1	1	1	0	0	0	2	0	1	0	1	3	0	0	1	0	0	1	6
"CenG1A-cds,chr2L:13895255..13895389,5,AGG"	AATGTGGAGCGTGTCTTTC	1	9	6	1	5	2	3	3	4	4	1	5	3	3	2	3	6	1	5	29
"CenG1A-cds,chr2L:13895255..13895389,6,CCA"	CGAGGATTGCGCTCGCTGA	0	0	0	0	0	0	0	0	0	0	0	0	0	0	0	0	0	0	0	0
"Cep97-cds,chr2L:3870202..3870554,3,CGG"	CCGGAGAAACTCCAGCAAT	0	0	0	0	0	0	0	0	0	0	0	0	0	0	0	0	0	0	0	0
"Cep97-cds,chr2L:3870202..3870554,7,CGG"	GCTTCAGCACCGACGACGA	3	5	3	3	6	5	5	3	2	5	1	3	5	3	1	2	6	7	7	29
"Cep97-cds,chr2L:3870202..3870554,8,CGG"	AGAGAAACTGAGAGCAATC	0	0	0	1	0	0	1	2	0	0	1	0	0	0	0	1	0	1	0	3
"Cep97-cds,chr2L:3870202..3870554,10,AGG"	AAGCAACAGCAGATGCATC	10	12	14	8	12	12	8	12	6	9	9	9	9	4	8	6	9	8	10	53
"Cep97-cds,chr2L:3870202..3870554,13,AGG"	GACAACAACCTGAACTGCC	17	28	23	17	17	29	20	10	15	11	10	15	17	13	8	10	18	24	19	112
"CG10019-cds,chr2L:3745692..3746046,2,CGG"	GTTATATCCTGCCTGCTGC	30	18	21	23	17	26	24	18	11	33	19	19	14	12	11	8	29	24	29	118
"CG10019-cds,chr2L:3745692..3746046,4,TGG"	CGCAGTCAGCCGTACAAGT	4	6	5	3	1	6	2	3	6	5	8	1	1	2	3	3	4	3	7	26
"CG10019-cds,chr2L:3745692..3746046,8,TGG"	TCGTTCGGTGGCGATGATA	2	1	3	1	2	1	0	1	3	2	1	2	2	2	2	1	0	1	4	8
"CG10019-cds,chr2L:3745692..3746046,10,CGG"	CGCCTATCGAATACCTCAT	0	0	0	0	0	0	0	0	0	0	0	0	0	0	0	0	0	0	0	0
"CG10019-cds,chr2L:3745692..3746046,12,TGG"	CACCAACAACCGTCATTCC	153	121	120	96	72	97	96	80	67	104	91	76	90	58	67	103	106	104	107	600
"CG10026-cds,chr2L:19456433..19456568,5,AGG"	CACATCCGCCGACTTGCCC	100	88	82	49	53	60	68	44	47	66	60	42	42	42	37	46	71	60	57	344
"CG10026-cds,chr2L:19456433..19456568,8,AGG"	GGAGAGTGTCCCAGTTCCA	2	5	2	3	3	3	4	2	0	0	0	1	2	2	1	1	0	3	5	11
"CG10026-cds,chr2L:19456433..19456568,10,CCC"	TTAGCTTGTGCTCGATGGT	5	3	3	2	2	3	4	2	4	3	4	2	4	0	4	5	7	8	12	21
"CG10026-cds,chr2L:19456433..19456568,13,CCG"	TGCTCCGGAACCTCCTCCT	37	36	25	31	40	23	28	22	21	29	27	29	27	20	19	38	40	32	49	181
"CG10026-cds,chr2L:19456433..19456568,15,CCG"	CTGCTCCTGGGCAAGTCGG	0	0	0	0	0	0	0	1	0	0	0	0	0	0	0	0	0	0	0	1
"CG10132-cds,chr2L:19520713..19520915,1,AGG"	TACCAGGAGGCGGATCAGA	1	4	2	4	5	3	1	4	2	3	3	5	3	5	2	4	3	9	4	19
"CG10132-cds,chr2L:19520713..19520915,2,TGG"	TCTCCGCCGACTCGAGTGC	0	0	0	0	0	0	0	0	0	0	0	0	0	0	0	0	0	0	0	0
"CG10132-cds,chr2L:19520713..19520915,6,TGG"	GATGGAAAGCGGGCACCTT	1	0	1	0	0	1	3	0	1	4	0	1	1	0	0	1	2	1	0	6
"CG10132-cds,chr2L:19520713..19520915,10,AGG"	GCCGTGGAGGCACTTCCGG	0	0	0	0	0	0	0	0	0	0	0	0	0	0	0	0	0	0	0	0
"CG10132-cds,chr2L:19520713..19520915,12,TGG"	CACCGCTGCCGGAGTCCAA	1	2	3	1	1	1	2	1	0	2	1	4	3	0	4	5	2	2	3	18
"CG10137-cds,chr2L:19528778..19528945,1,CGG"	CTAGCGAGTTAAACAATCA	0	0	0	0	0	0	0	0	0	0	0	0	0	0	0	0	0	0	0	0
"CG10137-cds,chr2L:19528778..19528945,4,CGG"	GATGGCGAAGTGCTCCGAA	0	0	0	0	0	0	0	0	0	0	0	0	0	0	0	0	0	0	0	0
"CG10137-cds,chr2L:19528778..19528945,5,CGG"	ATCCTCCGATTCCAGCAGC	13	12	9	5	10	12	13	10	7	5	11	9	8	4	7	12	7	10	11	63
"CG10137-cds,chr2L:19528778..19528945,6,TGG"	ATCTATCGCATCCAGCTCC	3	0	0	1	0	0	1	1	1	1	0	3	0	0	1	2	1	3	2	9
"CG10137-cds,chr2L:19528778..19528945,7,CCG"	GATTGTTTAACTCGCTAGC	15	18	10	6	13	11	11	8	5	10	11	10	9	3	6	13	7	21	10	61
"CG10176-cds,chr2L:18485968..18486202,3,TGG"	TTGATTCCAAGTGTTTCCT	5	0	5	4	2	0	8	6	1	6	1	3	5	3	4	6	15	5	7	25
"CG10176-cds,chr2L:18485968..18486202,6,AGG"	TGCGGCCAATGGAGAGAGT	0	0	3	1	0	0	0	0	0	0	0	0	0	0	0	0	0	1	0	2
"CG10176-cds,chr2L:18485968..18486202,9,CGG"	CATGGCACGATCTGTCATC	0	0	0	0	0	0	0	2	0	0	2	0	1	0	1	1	0	1	2	2
"CG10176-cds,chr2L:18485968..18486202,10,CGG"	GAATTTTGCTATGTTGCAA	1	0	1	0	1	1	2	1	0	1	1	1	2	0	2	1	0	0	0	3
"CG10176-cds,chr2L:18485968..18486202,11,AGG"	AGATGTCATCCGTGCATCG	0	0	0	0	0	0	0	0	0	0	0	0	0	0	0	0	0	0	0	0
"CG10178-cds,chr2L:18511623..18511878,3,TGG"	ATCTTCCTGATCGGTCTGC	0	0	0	2	0	1	0	0	0	0	1	0	0	1	0	0	0	3	0	3
"CG10178-cds,chr2L:18511623..18511878,6,TGG"	GGCTCCCGAATACTCTTCA	0	0	0	0	0	0	0	0	0	0	0	0	0	0	0	0	0	0	0	0
"CG10178-cds,chr2L:18511623..18511878,8,TGG"	ATTTCCAGCTCCAAGTCAT	0	0	1	0	1	0	0	0	0	2	0	1	0	0	0	0	1	0	1	1
"CG10178-cds,chr2L:18511623..18511878,11,AGG"	AGAACGATCTTCTGCGTCA	2	3	0	2	3	2	0	0	1	2	0	2	3	1	1	2	4	2	1	10
"CG10178-cds,chr2L:18511623..18511878,12,CGG"	CATCCCCACGAAAATCTGA	5	6	3	2	2	1	3	2	2	4	1	3	2	1	1	0	5	6	1	16
"CG10211-cds,chr2L:18526866..18527446,1,AGG"	CTGACACTCCGTATCCCCG	8	4	5	4	6	4	3	4	3	10	9	4	3	6	4	4	6	2	7	36
"CG10211-cds,chr2L:18526866..18527446,2,TGG"	CCCGTTCCCTGACCCCTTG	21	13	12	3	13	10	10	3	3	8	5	9	7	5	6	7	9	9	19	58
"CG10211-cds,chr2L:18526866..18527446,7,TGG"	GCGGAGGCAGAGGGCAGTG	0	0	0	0	0	0	0	0	0	0	0	0	0	0	0	0	0	0	0	0
"CG10211-cds,chr2L:18526866..18527446,9,TGG"	CAACGTCTCCCACCGAAAG	24	18	18	9	9	10	15	4	14	20	15	11	8	9	8	18	21	8	21	92
"CG10211-cds,chr2L:18526866..18527446,15,TGG"	GATATCTTCCAGCGTCTGC	2	2	3	4	2	1	2	4	2	7	2	0	1	3	3	3	2	1	1	14
"CG10333-cds,chr2L:18606924..18607090,6,CGG"	CGTCACAGGGAGGATCGTC	53	46	39	34	26	37	25	30	29	52	40	29	35	30	26	45	50	33	48	208
"CG10333-cds,chr2L:18606924..18607090,11,AGG"	GCGGGATCGAGAGCGAGAG	7	11	9	6	12	6	2	6	5	18	3	5	4	3	3	16	10	16	6	42
"CG10333-cds,chr2L:18606924..18607090,15,AGG"	TCGTGTGAGGGAACGAGAT	6	5	5	3	3	3	6	2	2	0	5	2	2	2	0	9	3	10	5	11
"CG10333-cds,chr2L:18606924..18607090,19,CCG"	CCCGCGGATTGCCCACGGC	0	0	0	0	0	0	0	0	0	0	0	0	0	0	0	0	0	0	0	0
"CG10333-cds,chr2L:18607154..18609455,1,AGG"	AAGGTCACCCGAACGTCAA	12	10	9	10	4	14	18	5	5	7	11	8	11	7	7	4	9	15	20	54
"CG10336-cds,chr2L:18689794..18690717,3,CGG"	GACAACATTCCGACTGACC	13	6	6	3	8	10	8	9	7	12	10	11	7	7	3	10	10	7	13	55
"CG10336-cds,chr2L:18689794..18690717,5,AGG"	AGCTGCCCAGCGATGGCGA	1	2	3	3	2	3	5	3	4	2	3	3	3	0	3	2	4	1	3	13
"CG10336-cds,chr2L:18689794..18690717,7,AGG"	AAGCTGTTTGCGGACGACG	25	19	15	17	11	12	20	11	5	11	14	17	10	10	9	19	9	18	24	111
"CG10336-cds,chr2L:18689794..18690717,10,AGG"	GGCGTAGAACCTGGTAGCC	0	0	2	0	0	1	1	1	1	0	1	1	0	0	0	4	2	0	1	3
"CG10336-cds,chr2L:18689794..18690717,12,TGG"	CCCCGACCGCGACTCACTG	80	57	65	56	40	40	54	32	40	53	47	35	46	33	34	43	61	52	53	310
"CG10338-cds,chr2L:18696568..18697358,1,TGG"	TTGTGCGTGTGCCGCTGCG	34	35	21	18	21	26	28	24	19	24	21	25	18	15	19	28	21	27	42	146
"CG10338-cds,chr2L:18696568..18697358,6,AGG"	CTGTTTCGCGTGCTGCAGA	0	0	0	0	0	0	0	0	0	0	0	0	0	0	0	0	0	0	0	0
"CG10338-cds,chr2L:18696568..18697358,9,CGG"	TTCCTGCCCAAGGGCTATC	0	0	0	0	0	0	0	0	0	0	0	0	0	0	0	0	0	0	0	0
"CG10338-cds,chr2L:18696568..18697358,11,TGG"	CTATGCAGCATACCAGATC	11	9	10	8	3	8	10	5	5	11	7	8	3	4	3	5	9	7	13	54
"CG10338-cds,chr2L:18696568..18697358,15,CGG"	CCTTCTGCAGCACCATCTG	54	20	36	25	24	28	28	15	19	35	24	27	32	19	17	33	31	39	52	192
"CG10341-cds,chr2L:18698835..18698976,2,TGG"	ACCGAAACAGCTGTTGAAT	5	3	2	1	2	3	4	2	1	4	6	0	1	1	2	2	3	2	3	17
"CG10341-cds,chr2L:18698835..18698976,6,TGG"	GACTTATCAATAGATAAGT	0	0	0	0	0	0	0	0	0	0	0	0	0	0	0	0	0	0	0	0
"CG10341-cds,chr2L:18698835..18698976,7,CCA"	CTGAAGCCTTTACAGCCGC	1	13	11	5	9	6	5	6	2	3	6	4	5	7	3	5	8	7	3	38
"CG10341-cds,chr2L:18698835..18698976,8,CCA"	TGGATTGTGGCTCTTCAAT	0	0	1	1	1	1	2	1	0	0	2	1	0	0	1	0	3	2	0	9
"CG10341-cds,chr2L:18698835..18698976,12,CCT"	ATTGATAAGTCTGCCTTCA	2	0	0	1	1	0	1	1	2	1	1	1	0	1	1	0	1	0	2	4
"CG10343-cds,chr2L:18703553..18703660,5,AGG"	GCGTTGCAGTCAATATACG	32	28	30	16	18	21	28	12	22	20	19	26	24	9	12	23	17	23	40	123
"CG10343-cds,chr2L:18703553..18703660,8,CCA"	CTTCCGTCTGCTGTTCCAG	112	99	78	75	63	60	68	47	52	58	68	43	67	51	39	79	73	76	54	423
"CG10343-cds,chr2L:18703728..18703837,1,TGG"	GATAACTACAAGTCGTTCT	0	0	0	0	0	0	0	0	0	0	0	0	0	0	0	0	0	0	0	0
"CG10343-cds,chr2L:18703728..18703837,5,AGG"	GGCGAAAATTACCCCGATG	0	0	0	0	0	0	0	0	0	0	0	0	0	0	0	0	0	0	0	0
"CG10343-cds,chr2L:18703728..18703837,6,AGG"	CATGAACGCGTTTTACAAT	0	0	1	0	0	0	0	0	1	0	0	0	0	0	0	0	0	1	0	1
"CG10366-cds,chr2L:19584346..19584552,3,TGG"	TCGAAATCCCAGCAGCGAC	8	1	5	4	4	6	4	3	5	3	5	4	3	2	2	2	3	5	5	37
"CG10366-cds,chr2L:19584346..19584552,5,AGG"	TGGTGTCGCCTGTGCGCCA	3	2	3	2	2	4	2	2	2	4	3	1	2	1	2	3	3	2	1	8
"CG10366-cds,chr2L:19584346..19584552,7,AGG"	AATGTGTTCCTCAAGAACG	2	0	0	0	0	0	0	0	0	0	0	0	0	0	0	0	0	1	0	0
"CG10366-cds,chr2L:19584346..19584552,10,TGG"	TCCGGCGAGGCAGCCTCCA	5	5	2	2	3	1	0	2	4	1	1	4	2	2	5	7	2	0	2	19
"CG10366-cds,chr2L:19584346..19584552,13,TGG"	CGCCATTGGCAAGTACTTC	0	0	0	0	0	0	0	0	0	0	0	0	0	0	0	0	0	0	0	0
"CG10399-cds,chr2L:6960547..6961473,1,AGG"	GTTACAAGCGCGGCCAATC	5	2	5	0	4	1	4	3	1	2	1	1	0	2	1	3	2	5	1	13
"CG10399-cds,chr2L:6960547..6961473,5,CGG"	AATTGTGGAGGTTGGACCG	10	19	16	9	13	9	9	7	11	14	11	12	4	10	10	15	6	13	18	84
"CG10399-cds,chr2L:6960547..6961473,8,CGG"	AACGAGCCCAAACTCCTGC	3	5	1	3	6	5	3	0	2	7	5	5	3	1	3	1	5	1	2	20
"CG10399-cds,chr2L:6960547..6961473,9,AGG"	TCAACCAATTGTCCGAAAC	0	0	0	0	0	0	0	0	0	0	0	0	0	0	0	0	0	0	0	0
"CG10399-cds,chr2L:6960547..6961473,10,TGG"	CAGCTTTGTGAGCGCCAAA	1	0	0	0	0	2	1	3	1	0	0	0	0	0	1	0	0	0	0	4
"CG10428-cds,chr2L:18948998..18949141,3,CCT"	AGTGCTGATCTCGATCTCC	3	2	0	1	4	1	0	0	0	6	0	2	0	1	3	2	2	1	1	4
"CG10428-cds,chr2L:18948998..18949141,4,CCA"	GACACACCAGTATAAATGG	0	0	0	0	0	0	0	0	0	0	0	0	0	0	0	0	0	0	0	0
"CG10428-cds,chr2L:18948998..18949141,7,CCC"	AGTTTACTCGCACATTTTT	0	1	1	0	0	0	0	1	0	0	0	1	0	0	1	0	1	0	0	3
"CG10428-cds,chr2L:18949203..18949372,1,CGG"	AGGCGGTAAAATAGCTTTA	0	0	0	0	0	0	0	0	0	0	0	0	0	0	0	0	0	0	0	0
"CG10428-cds,chr2L:18949203..18949372,3,CGG"	CAAAAAGGAACTGACCGAC	1	1	1	1	0	1	1	1	1	0	1	1	0	2	0	1	1	1	0	4
"CG10431-cds,chr2L:18974777..18974847,3,CCC"	TTATCACGGCGCAGTGGGC	0	0	1	0	0	3	3	0	0	1	1	0	1	1	0	0	0	1	5	8
"CG10431-cds,chr2L:18974777..18974847,8,CCA"	GCCCGCGTGCACATACTTA	4	4	3	7	2	3	1	6	3	3	3	4	2	5	3	2	1	4	9	29
"CG10431-cds,chr2L:18974905..18977122,1,TGG"	GAAGGATCTTCTACAGAAA	0	0	0	0	0	0	0	0	0	0	0	0	0	0	0	0	0	0	0	0
"CG10431-cds,chr2L:18974905..18977122,4,TGG"	TACCCAGAGGAGTGCTCAG	11	7	11	9	9	5	6	13	8	10	9	7	7	7	3	8	9	9	6	48
"CG10431-cds,chr2L:18974905..18977122,6,CGG"	ATGGAGTGCGCTGTGCAGT	25	22	17	17	14	20	22	18	17	22	17	22	21	14	9	16	22	35	49	137
"CG10463-cds,chr2L:19759002..19759152,1,TGG"	ACCTGGTAACTGAAGCCGA	41	28	29	22	15	22	27	15	26	24	25	17	20	14	10	19	26	23	34	138
"CG10463-cds,chr2L:19759002..19759152,3,AGG"	ACAAACAAAAGAAAACGCG	0	0	1	1	0	0	2	0	0	0	0	0	0	0	0	0	0	0	0	1
"CG10463-cds,chr2L:19759002..19759152,8,TGG"	AGCCGGTGAAAAAAAGAAA	0	0	0	0	0	0	0	0	0	0	0	0	0	0	0	0	0	0	0	0
"CG10463-cds,chr2L:19759002..19759152,12,CCT"	GCCATCGGCTTCAGTTACC	1	2	1	2	1	2	4	1	2	0	1	2	2	1	1	2	1	2	2	8
"CG10463-cds,chr2L:19759002..19759152,15,CCG"	TCCCATTTCTTTTTTTCAC	2	2	0	0	0	1	0	0	0	0	2	0	0	1	0	0	0	0	0	6
"CG10466-cds,chr2L:19792227..19792451,4,AGG"	AGCTGGCACGACATGTACA	4	6	2	4	1	1	2	1	6	1	4	0	0	0	1	3	2	5	4	20
"CG10466-cds,chr2L:19792227..19792451,6,AGG"	CAGCCTGGATTTTCGTCGC	19	9	14	12	6	6	7	8	10	8	6	3	3	11	3	8	16	4	6	44
"CG10466-cds,chr2L:19792227..19792451,8,GGG"	TTCCGTATACCCTAACTGA	3	1	3	2	2	1	2	1	2	2	2	1	4	1	2	3	3	2	5	14
"CG10466-cds,chr2L:19792227..19792451,10,CGG"	TTTGCGTATTCTCGCAGTA	0	0	0	0	0	0	0	0	0	0	0	0	0	0	0	0	0	0	0	0
"CG10466-cds,chr2L:19792227..19792451,12,CGG"	CTAATTCGAGATTCAAAAA	0	0	0	0	0	0	0	0	0	0	0	0	0	0	0	0	0	0	0	0
"CG10470-cds,chr2L:19049287..19049364,1,CGG"	TACATGGGTGATGGTTTAC	14	13	8	5	4	6	10	3	10	5	10	11	13	3	1	7	9	13	18	49
"CG10470-cds,chr2L:19049287..19049364,3,AGG"	TACCAAAAGCTAAAGACCG	0	1	0	0	0	0	0	0	0	0	0	0	0	0	0	0	0	0	0	1
"CG10470-cds,chr2L:19049422..19049834,1,TGG"	AGCGCCGCAAGGAAATCCA	2	1	1	0	1	0	4	0	0	3	1	1	0	2	1	1	2	2	0	11
"CG10470-cds,chr2L:19049422..19049834,6,AGG"	AAGAAGATCGAGCGCGACG	2	0	0	0	0	2	1	2	0	1	1	1	1	1	0	0	0	0	0	4
"CG10470-cds,chr2L:19049422..19049834,7,CGG"	ATGAAGACCATGTTCGCCA	12	19	6	4	5	3	9	4	5	4	10	8	9	8	6	7	6	11	10	53
"CG10492-cds,chr2L:19054851..19055570,2,CGG"	GAAACTCGAGAGCTACAAT	3	0	2	1	1	0	0	1	0	1	0	2	1	1	2	1	1	1	1	4
"CG10492-cds,chr2L:19054851..19055570,3,TGG"	CCATTCGAGCTGCGATTTT	17	18	13	10	11	14	11	8	12	9	12	9	10	4	9	16	9	7	3	68
"CG10492-cds,chr2L:19054851..19055570,8,CGG"	GAGCAGGGCCGTTGCGACT	0	0	0	0	0	0	0	0	0	0	0	0	0	0	0	0	0	0	0	0
"CG10492-cds,chr2L:19054851..19055570,11,CGG"	GCTGCGAGGCATGGAGCTG	0	0	1	1	1	0	1	0	0	0	1	0	0	0	0	0	0	0	0	2
"CG10492-cds,chr2L:19054851..19055570,14,TGG"	CACGAGCTGGCCGCCGACA	0	1	0	0	1	0	0	1	0	0	0	0	0	0	0	1	2	1	0	7
"CG10495-cds,chr2L:19063382..19063469,4,GGG"	GCACAATCGGATTTCGTGC	0	0	0	0	0	0	0	0	0	0	0	0	0	0	0	0	0	0	0	0
"CG10495-cds,chr2L:19063382..19063469,5,CCT"	GTGCGGTCTCTGTTGCGGC	50	41	39	22	28	39	35	29	29	39	35	24	25	22	26	28	48	14	25	210
"CG10495-cds,chr2L:19063382..19063469,8,CCA"	GAACATCGCAGCGATGTCG	0	0	0	0	0	0	0	0	0	0	0	0	0	0	0	0	0	0	0	0
"CG10495-cds,chr2L:19063531..19064633,1,CGG"	CTATAGTAAGCTGGAATTT	0	1	1	0	0	0	0	0	0	0	1	1	0	0	0	0	0	0	0	0
"CG10495-cds,chr2L:19063531..19064633,3,AGG"	TCCATTAACAACAGCGAAA	4	4	3	2	4	5	3	5	3	3	3	1	0	2	0	2	4	3	2	22
"CG10561-cds,chr2L:19114906..19116412,6,TGG"	AAGCAACGCAGTCCAGATC	12	15	9	8	10	13	11	7	9	8	13	9	9	8	8	13	14	11	12	62
"CG10561-cds,chr2L:19114906..19116412,9,TGG"	CGCCAAAATACCCAGATAG	0	0	0	1	2	1	1	1	0	0	0	1	0	0	0	0	1	0	1	5
"CG10561-cds,chr2L:19114906..19116412,14,CGG"	GCAGGACTCGCCGGTCTCT	0	0	0	0	0	0	0	0	0	0	0	0	0	0	0	0	0	0	0	0
"CG10561-cds,chr2L:19114906..19116412,16,CGG"	CCCAGCACCTCTTGTCGCA	49	37	30	26	20	49	28	18	29	31	34	36	30	23	23	40	33	27	30	175
"CG10561-cds,chr2L:19114906..19116412,19,AGG"	CGGCGCACTGTGATCCTGG	27	24	14	16	14	10	19	13	11	23	20	7	15	9	11	20	23	16	13	81
"CG10680-cds,chr2L:19964426..19964581,1,TGG"	CTAATAGATCATCCTTAAA	0	0	0	0	0	0	0	0	0	0	0	0	0	0	0	0	0	0	0	0
"CG10680-cds,chr2L:19964426..19964581,4,CCT"	GAATGTTGATAGTTTCACG	1	1	0	1	0	0	1	5	1	2	1	3	1	1	0	2	2	2	4	6
"CG10680-cds,chr2L:19964426..19964581,5,CCC"	CTGGCTTGAAGAGATGCGT	0	0	0	0	0	0	0	0	0	0	0	0	0	0	0	0	0	0	0	0
"CG10680-cds,chr2L:19964426..19964581,8,CCG"	TAGGTTTGTTGCTCGATTT	0	0	1	0	0	0	0	1	1	0	0	0	1	0	0	0	1	2	0	2
"CG10680-cds,chr2L:19964426..19964581,10,CCT"	GAGCTGTTTCCGCCATTTA	1	1	0	0	1	0	1	0	0	0	1	0	1	1	1	1	1	1	0	9
"CG10721-cds,chr2L:20091693..20093111,7,TGG"	GTCAGCTGCGCCGAGTCCC	28	14	12	11	10	6	14	10	8	13	9	5	8	7	8	12	9	13	5	68
"CG10721-cds,chr2L:20091693..20093111,8,CGG"	GCCTCCATTCTACTGCTCA	31	27	23	20	29	22	21	10	17	25	19	29	28	8	14	18	25	14	43	139
"CG10721-cds,chr2L:20091693..20093111,9,TGG"	GTGAAGAGTGTGACCAATT	0	0	0	0	0	0	0	0	0	0	0	0	0	0	0	0	0	0	0	0
"CG10721-cds,chr2L:20091693..20093111,12,CGG"	TCTGCATAAGTTCGACGTT	4	3	2	3	1	0	2	2	5	1	4	7	2	2	2	6	2	4	4	18
"CG10721-cds,chr2L:20091693..20093111,17,TGG"	GCTAGTTTTCAGACACTAG	0	0	0	0	0	0	0	0	0	0	0	0	0	0	0	0	0	0	0	0
"CG10750-cds,chr2L:19300373..19300485,5,AGG"	GATCTGGACCTCAGTCCAG	0	0	0	0	0	0	0	0	0	0	0	0	0	0	0	0	0	0	0	0
"CG10750-cds,chr2L:19300373..19300485,6,AGG"	TATCGCGTCTCTCGCCAGC	0	0	0	0	0	0	0	0	0	0	0	0	0	0	0	0	0	0	0	0
"CG10750-cds,chr2L:19300373..19300485,7,CCG"	TAATGGTGGGCTTACGTCG	0	0	0	0	0	0	1	2	2	0	0	1	1	0	0	2	0	0	0	3
"CG10750-cds,chr2L:19300373..19300485,11,CCG"	TCCAGATCCCCGATCACAT	0	1	0	0	0	0	0	0	0	0	1	2	0	0	1	0	1	0	0	0
"CG10750-cds,chr2L:19300373..19300485,13,CCA"	AGTCATCGATGGCGACCTC	16	9	12	8	7	14	11	9	7	16	5	7	8	4	4	12	14	9	11	43
"CG10839-cds,chr2L:15979572..15980120,6,CGG"	CAGCCAGCCGCCACTGCCA	0	0	0	0	0	0	0	0	0	0	0	0	0	0	0	0	0	0	0	0
"CG10839-cds,chr2L:15979572..15980120,8,TGG"	TATCCGCCGATCGAGAAAA	0	1	0	0	0	0	0	0	1	0	0	0	0	0	0	0	0	2	0	2
"CG10839-cds,chr2L:15979572..15980120,9,TGG"	ATATGATTGAGAAGATTAC	0	0	0	0	0	0	0	0	0	0	0	0	0	0	0	0	0	0	0	0
"CG10839-cds,chr2L:15979572..15980120,12,TGG"	AACCTGAAAGTCCTGAGCC	1	5	2	1	1	1	2	4	3	0	1	2	0	0	0	2	2	1	2	10
"CG10839-cds,chr2L:15979572..15980120,13,CGG"	ACAATCTTAAAACGCTCAA	0	0	0	0	0	0	0	0	0	0	0	0	0	0	0	0	0	0	0	0
"CG11023-cds,chr2L:7680..8116,2,AGG"	CCAGTATACACGCAGCACC	1	1	1	0	1	0	1	1	0	1	1	1	0	0	0	2	2	3	5	8
"CG11023-cds,chr2L:7680..8116,3,AGG"	GACCTCCTCTCAGACGATG	5	10	3	5	5	4	6	4	1	7	6	3	9	6	1	6	5	5	10	31
"CG11023-cds,chr2L:7680..8116,4,CGG"	CACAGAGAGTTGCCAACGC	12	4	8	5	9	8	8	10	7	13	9	8	5	5	6	13	7	8	12	55
"CG11023-cds,chr2L:7680..8116,7,CGG"	TTCAGGCCCTTGACTTACT	4	3	3	0	1	1	2	2	2	0	0	5	0	3	0	2	1	1	2	6
"CG11023-cds,chr2L:7680..8116,8,TGG"	CTGTGCGTCTAAGCCAGAA	0	0	0	0	0	0	0	0	0	0	0	0	0	0	0	0	0	0	0	0
"CG11029-cds,chr2L:5746277..5747620,3,TGG"	AATCGATCCGATCGCCTGC	4	2	5	3	1	3	4	2	3	4	2	2	5	1	1	5	4	2	1	15
"CG11029-cds,chr2L:5746277..5747620,5,CGG"	TCCTACGATCCCCGTGTGC	8	3	5	3	1	4	5	5	7	5	6	4	7	5	2	5	8	4	4	37
"CG11029-cds,chr2L:5746277..5747620,7,AGG"	CAGTACACCGACATCGACC	23	18	14	12	5	12	12	8	16	16	9	13	12	2	4	14	16	14	25	87
"CG11029-cds,chr2L:5746277..5747620,8,AGG"	CCATCTGTTCCTGAACACC	115	94	91	53	60	68	83	61	62	74	83	59	65	46	57	85	90	124	175	526
"CG11029-cds,chr2L:5746277..5747620,11,AGG"	TGGGCCCTTAACAACATCG	39	45	27	16	18	25	27	22	27	18	35	29	19	13	12	33	38	38	32	174
"CG11030-cds,chr2L:5758695..5759362,5,CGG"	CGCAGGCGATTCAGTTGCT	10	11	11	7	8	8	8	9	10	10	11	5	6	4	10	15	6	12	9	71
"CG11030-cds,chr2L:5758695..5759362,8,AGG"	ATGAACAGCAATGTGAAAC	0	0	0	0	0	0	0	0	0	0	0	0	0	0	0	0	0	0	0	0
"CG11030-cds,chr2L:5758695..5759362,13,AGG"	TGCTGCAGCGAGTCAAGCG	1	3	5	3	6	1	3	1	1	3	1	2	2	1	3	2	0	4	6	18
"CG11030-cds,chr2L:5758695..5759362,15,TGG"	GAGTACGGCCTGAGCTTTC	34	27	24	19	21	20	29	17	13	39	18	18	19	12	8	17	21	28	25	145
"CG11030-cds,chr2L:5758695..5759362,16,TGG"	GTGAAGTACCACATGCTAC	10	4	4	4	4	5	4	4	0	9	5	9	7	2	2	8	5	10	8	35
"CG11034-cds,chr2L:5805479..5805665,2,CGG"	GTTTGTCCTCGTCCGTCGA	12	8	13	3	4	4	7	6	7	12	7	7	7	2	11	11	6	6	4	42
"CG11034-cds,chr2L:5805479..5805665,10,TGG"	GCGGCGGTCATTGGGCGGG	5	7	6	3	3	5	1	4	3	3	2	2	6	1	2	1	5	5	6	20
"CG11034-cds,chr2L:5805479..5805665,15,CGG"	GGTGCGGAGGGCAACAAGA	0	1	0	0	0	0	0	0	0	0	1	0	0	0	0	0	0	0	0	1
"CG11034-cds,chr2L:5805479..5805665,19,CGG"	AACTAACGGAAGCTCTGTA	0	0	0	0	0	0	0	0	0	0	0	0	0	0	0	0	0	0	0	0
"CG11034-cds,chr2L:5805479..5805665,24,TGG"	CGGGGCTACGGAGTTTCAA	1	1	0	2	1	0	1	1	0	0	0	2	0	0	0	0	2	1	1	9
"CG11043-cds,chr2L:6559531..6559711,2,CGG"	CCAATTTAACCCAGCGCGA	2	1	1	0	3	1	2	2	5	2	3	3	2	1	1	2	3	1	0	16
"CG11043-cds,chr2L:6559531..6559711,3,AGG"	GCTCTTTGCTTCGACGACT	21	21	17	10	11	10	23	7	11	19	20	11	16	8	10	14	17	16	25	73
"CG11043-cds,chr2L:6559531..6559711,6,AGG"	CGTCCCATATCCACAACTC	53	40	27	21	22	31	30	19	18	26	36	19	31	13	18	30	36	46	54	197
"CG11043-cds,chr2L:6559531..6559711,7,CCT"	TTAAGTAGACGCGAAATGT	0	2	1	0	1	2	0	0	0	2	0	3	0	1	1	1	2	0	0	7
"CG11043-cds,chr2L:6559531..6559711,8,CCG"	GAGATCAGACGTTTGGAGG	3	1	1	1	1	2	2	4	1	0	1	1	2	2	1	3	1	1	2	14
"CG11050-cds,chr2L:6612781..6613278,1,CGG"	ACTCTAGTCAAGCGAAGTT	1	0	2	0	2	0	0	0	0	0	0	0	0	0	1	1	0	1	0	5
"CG11050-cds,chr2L:6612781..6613278,3,CGG"	CACGGTTCGCCATCGCACA	49	59	37	30	34	40	50	24	26	54	30	32	35	24	20	55	55	54	84	262
"CG11050-cds,chr2L:6612781..6613278,6,CGG"	AGTCACGGTGAATCAGAGT	0	5	1	2	3	3	1	2	0	0	2	0	2	0	0	2	2	6	0	9
"CG11050-cds,chr2L:6612781..6613278,10,CGG"	ATCACACCACTTAGCCAGA	4	4	4	0	3	4	3	1	0	6	2	8	4	2	2	7	6	4	2	30
"CG11050-cds,chr2L:6612781..6613278,12,AGG"	ATCCACACGCAGTCAGCCA	110	87	83	48	50	55	52	47	46	74	63	57	57	28	32	81	70	75	90	373
"CG11070-cds,chr2L:6658592..6659318,5,TGG"	AGGAGGGCGCCAACTCCGA	0	0	0	0	0	0	0	0	0	0	0	0	0	0	0	0	0	0	0	0
"CG11070-cds,chr2L:6658592..6659318,7,AGG"	GTGCCGCACAAACTGGTCG	5	5	2	1	6	5	5	3	1	5	0	7	3	1	3	7	6	4	3	17
"CG11070-cds,chr2L:6658592..6659318,9,AGG"	CTCCTCTTCACGCTGAACA	21	14	10	8	9	10	9	1	6	9	8	9	11	4	8	11	13	16	16	66
"CG11070-cds,chr2L:6658592..6659318,11,TGG"	TCTTCCGCGGTCCTGTGCC	19	20	13	6	7	15	17	6	7	11	14	14	10	2	5	13	13	10	15	67
"CG11070-cds,chr2L:6658592..6659318,15,AGG"	GTGGTGGTGGAGACCAGCG	0	0	0	0	0	0	0	0	0	0	0	0	0	0	0	0	0	0	0	0
"CG11221-cds,chr2L:6753940..6755297,4,CGG"	ACGCCGACGAGCACCAGCA	3	1	0	0	0	0	0	0	1	0	0	0	0	0	0	0	1	0	1	4
"CG11221-cds,chr2L:6753940..6755297,9,CGG"	CGACTGGAGGTGCCTGGAG	17	12	4	5	8	9	8	8	6	13	8	5	9	5	4	9	16	10	14	41
"CG11221-cds,chr2L:6753940..6755297,11,CGG"	AGCAGCATCTACAAGAAGC	0	0	0	0	0	0	0	0	0	1	0	0	0	0	0	0	0	0	1	1
"CG11221-cds,chr2L:6753940..6755297,14,CGG"	GGACAGATCCATCTCATTC	0	2	1	0	0	0	1	0	1	0	2	1	1	1	0	1	0	1	1	3
"CG11221-cds,chr2L:6753940..6755297,16,TGG"	TACAACATAGAGAAGACGC	0	0	0	0	0	0	1	0	1	0	0	1	0	0	0	0	0	0	0	0
"CG11236-cds,chr2L:6803052..6803254,5,TGG"	GCCAGTGCCATTAAGATAC	2	0	0	0	2	0	0	0	0	0	1	0	0	1	0	2	1	1	0	3
"CG11236-cds,chr2L:6803052..6803254,7,AGG"	GATGGAAAGACACCCATAA	0	0	0	0	0	0	0	0	0	0	0	0	0	0	0	0	0	0	0	0
"CG11236-cds,chr2L:6803052..6803254,10,TGG"	ACTTCACGCCTAACACAAC	44	34	39	21	23	40	25	15	20	21	23	30	18	16	18	24	30	49	43	172
"CG11236-cds,chr2L:6803052..6803254,16,GGG"	ATGGTTCGGCTGGTCTCTG	20	17	12	7	12	14	23	7	15	7	16	10	17	13	7	17	19	16	14	103
"CG11236-cds,chr2L:6803052..6803254,20,AGG"	CTTCTGGGCGGCACTTCGC	3	1	7	2	1	2	3	5	3	6	5	3	2	1	0	4	2	5	4	19
"CG11266-cds,chr2L:7035407..7035561,1,tgg"	GTGCGGGCAGCGGTGGAAG	7	11	9	3	7	5	10	3	3	7	4	10	5	9	3	8	7	10	13	36
"CG11266-cds,chr2L:7035407..7035561,4,agg"	AGCGCAGCGGCAGCAGTCC	20	14	12	11	13	11	15	7	8	9	13	15	6	4	11	12	11	7	8	67
"CG11266-cds,chr2L:7035407..7035561,9,tgg"	ATGACGACTACGCCGAGAA	0	0	0	0	0	0	0	0	0	0	0	0	0	0	0	0	0	0	0	0
"CG11266-cds,chr2L:7035407..7035561,14,cgg"	CGCGGAACGGCAGCGGCGG	2	2	0	2	1	1	0	0	2	0	1	0	0	0	0	0	1	0	1	10
"CG11266-cds,chr2L:7035407..7035561,15,cca"	GCGGCGGCGGTGGACACGA	0	0	0	0	0	0	0	0	0	0	0	0	0	0	0	0	0	0	0	0
"CG11289-cds,chr2L:7067983..7068638,5,TGG"	TACACATGCATTTTCCTGC	43	36	25	27	24	28	31	29	22	39	31	33	28	12	18	23	39	18	31	174
"CG11289-cds,chr2L:7067983..7068638,7,TGG"	GTGGAATCCCATCACATTT	0	1	2	1	1	1	1	0	1	0	0	2	0	1	1	1	1	1	1	7
"CG11289-cds,chr2L:7067983..7068638,10,TGG"	GTGCACCGGTCGCAGTTAA	7	6	9	7	9	9	8	6	5	13	5	6	6	3	1	5	10	6	8	31
"CG11289-cds,chr2L:7067983..7068638,13,AGG"	ATGTCGCGCTCTTTTGCAG	143	129	103	84	86	84	108	78	86	125	108	74	88	49	63	114	131	93	89	542
"CG11289-cds,chr2L:7067983..7068638,16,TGG"	CTAGTCACCACATTGCCGC	56	36	25	28	25	28	33	20	27	41	26	27	25	14	22	26	41	24	51	201
"CG11374-cds,chr2L:76446..77583,3,AGG"	TAAAGTGATCCAATGTCCA	0	0	0	0	0	0	0	0	0	0	0	0	0	0	0	0	0	0	0	0
"CG11374-cds,chr2L:76446..77583,5,CGG"	GACTTTGTTTCGTCTTCCA	4	7	0	1	2	2	2	4	4	6	3	1	1	0	2	4	2	0	1	11
"CG11374-cds,chr2L:76446..77583,7,AGG"	ATTGATTTTCTCACCAAGC	0	0	1	0	1	0	0	0	0	0	0	1	1	0	0	0	0	0	0	1
"CG11374-cds,chr2L:76446..77583,10,AGG"	GCGATGTCCTACTGCAAAT	0	0	0	0	0	0	0	0	0	0	0	0	0	0	0	0	0	0	0	0
"CG11374-cds,chr2L:76446..77583,11,AGG"	ACGCGTAATTCTCGTCTTA	0	0	1	0	0	0	0	0	0	0	1	0	0	0	0	1	0	0	0	1
"CG11377-cds,chr2L:102459..102906,2,AGG"	GCCTGTTCCGCCGCCCTGC	19	15	19	13	10	12	13	9	10	13	7	10	7	5	7	13	15	9	17	66
"CG11377-cds,chr2L:102459..102906,4,AGG"	CCAGCTTGTTAGCTCTTTC	0	0	0	0	0	0	0	0	0	0	0	0	0	0	0	0	0	0	0	0
"CG11377-cds,chr2L:102459..102906,8,CGG"	GACTCGAAAGGACAAAACG	1	0	0	1	0	0	0	1	0	2	0	0	1	1	0	1	0	0	1	5
"CG11377-cds,chr2L:102459..102906,15,TGG"	CGCGGGCGGGGACACGGCA	6	5	0	0	1	2	2	4	3	1	0	2	0	1	0	0	1	2	4	9
"CG11377-cds,chr2L:102459..102906,19,AGG"	CGTTCGTACAAGAACAGCG	0	0	0	0	0	0	0	0	0	0	0	0	0	0	0	0	0	0	0	0
"CG11454-cds,chr2L:143378..144094,4,TGG"	TTTCGGAAACGAACATAGA	0	0	0	0	0	0	0	0	0	0	0	0	0	0	0	0	0	0	0	0
"CG11454-cds,chr2L:143378..144094,6,TGG"	ACAGATACGGTATTCCATC	3	1	1	2	0	0	4	0	2	2	0	0	1	1	0	2	1	3	3	5
"CG11454-cds,chr2L:143378..144094,7,CGG"	CTTTCCTGCCCAATGAAAA	1	2	1	1	0	1	2	1	0	3	1	0	0	1	0	0	3	2	3	5
"CG11454-cds,chr2L:143378..144094,12,AGG"	CAGTTGGTTGGGCAACTGG	0	0	0	0	0	0	0	0	0	0	0	0	0	0	0	0	0	0	0	0
"CG11454-cds,chr2L:143378..144094,18,CGG"	AGCAACGGACTCTGTTCTG	9	8	8	7	5	6	11	5	10	14	4	5	8	4	6	15	7	13	8	46
"CG11455-cds,chr2L:155665..155784,5,CGG"	TGGCCTGGAGCGTGGAAAA	1	3	7	5	6	1	8	0	3	1	4	5	4	4	2	4	8	4	10	24
"CG11455-cds,chr2L:155665..155784,7,AGG"	GACCTGATCTCCGACTTTC	8	5	10	6	9	5	13	7	5	4	6	7	6	7	1	7	5	7	5	47
"CG11455-cds,chr2L:155665..155784,9,CCT"	TTTCCACGCTCCAGGCCAT	0	0	0	0	0	0	0	0	0	0	0	0	0	0	0	0	0	0	0	0
"CG11455-cds,chr2L:155665..155784,11,CCG"	TGAAAGTCGGAGATCAGGT	0	0	0	0	0	0	0	0	0	0	0	0	0	0	0	0	0	0	0	0
"CG11455-cds,chr2L:155858..155950,1,TGG"	AAACGAACGCTACAAGCAG	4	2	4	0	3	1	0	3	2	3	4	0	0	1	0	1	2	1	2	14
"CG11555-cds,chr2L:273986..274651,5,TGG"	ACAAGCTACTGCGACGCCC	0	0	0	0	0	0	0	0	0	0	0	0	0	0	0	0	0	0	0	0
"CG11555-cds,chr2L:273986..274651,6,CGG"	GTGAAGAACGACATAATTA	0	0	0	0	0	0	0	0	0	0	0	0	0	0	0	0	0	0	0	0
"CG11555-cds,chr2L:273986..274651,11,AGG"	TCTTCGGACCGGGGACACC	3	5	5	1	4	2	3	4	2	2	6	3	2	1	0	1	5	4	5	29
"CG11555-cds,chr2L:273986..274651,15,CGG"	AAATGTCATAGAAGCCAAC	0	0	0	0	0	0	0	0	0	0	0	0	0	0	0	0	0	0	0	0
"CG11555-cds,chr2L:273986..274651,19,CGG"	AACGATGAGAAGCCCTCCA	0	0	0	0	0	0	0	0	0	0	0	0	0	0	0	0	0	0	0	0
"CG11562-cds,chr2L:292569..292660,5,AGG"	CCATTTCCACAGCGATCAT	2	2	0	0	2	2	2	0	1	3	2	0	1	2	0	0	2	4	2	10
"CG11562-cds,chr2L:292569..292660,7,CCG"	CCCAAAGTCACTCGCGAAG	2	1	0	2	0	0	0	0	1	0	1	1	0	1	1	1	0	0	0	3
"CG11562-cds,chr2L:292569..292660,8,CCA"	CCTATGATCGCTGTGGAAA	0	0	0	0	0	0	0	0	0	0	0	0	0	0	0	0	0	0	0	0
"CG11562-cds,chr2L:292717..293002,1,AGG"	ACTGCACGATGGTGTCCTG	5	11	12	6	11	11	9	4	5	16	4	10	4	5	5	8	8	10	8	49
"CG11562-cds,chr2L:292717..293002,4,AGG"	GACCAAGCAACTGAAAGCC	23	18	16	14	24	13	17	7	14	12	14	12	18	6	16	20	16	10	11	85
"CG11634-cds,chr2L:21916405..21917301,2,TGG"	CACAATGAGTCCTTGTCAC	3	4	7	7	3	9	5	5	3	8	6	5	5	1	2	5	9	6	11	36
"CG11634-cds,chr2L:21916405..21917301,3,TGG"	CATGTCGTCACCTACGATA	2	2	1	3	0	4	1	0	4	0	1	1	2	4	2	1	1	3	5	15
"CG11634-cds,chr2L:21916405..21917301,7,CGG"	AGTGTCATCGAAATGACAT	0	0	0	0	0	0	0	0	0	0	0	0	0	0	0	0	0	0	0	0
"CG11634-cds,chr2L:21916405..21917301,10,AGG"	TGATGATTATATTTGAAGA	0	0	0	0	0	0	0	0	0	0	0	0	0	0	0	0	0	0	0	0
"CG11634-cds,chr2L:21916405..21917301,11,CGG"	CTGCACTTTATTATTGAGT	0	0	0	0	0	0	0	0	0	0	0	0	0	0	0	0	0	0	0	0
"CG11865-cds,chr2L:15617002..15617209,6,AGG"	AACAACTCCAATATTTTGA	0	0	0	0	0	0	0	0	0	0	0	0	0	0	0	0	0	0	0	0
"CG11865-cds,chr2L:15617002..15617209,8,TGG"	AGGTCGTGTTGTAAAATCA	0	0	0	0	0	0	0	0	0	0	0	0	0	0	0	0	0	0	0	1
"CG11865-cds,chr2L:15617002..15617209,12,TGG"	TACTGGAAGGGAAGAACGT	0	0	0	0	0	0	0	0	0	0	0	0	0	0	0	0	0	0	0	0
"CG11865-cds,chr2L:15617002..15617209,15,CCT"	AAAAATCACAGCGAGTGCA	11	6	4	4	7	9	3	5	10	3	3	6	4	6	3	9	6	5	1	34
"CG11865-cds,chr2L:15617002..15617209,16,CCT"	CTTCTTGAAGTTTGATGGA	0	0	1	0	0	0	0	0	1	1	1	0	0	0	0	0	0	0	0	2
"CG11927-cds,chr2L:4847855..4849324,5,CGG"	GATTCCAAGGAAGTCGTTC	0	0	0	0	0	0	0	0	0	0	0	0	0	0	0	0	0	0	0	0
"CG11927-cds,chr2L:4847855..4849324,7,TGG"	GAAAATGTCGTTTGCAGAT	0	0	0	0	0	0	0	0	0	0	0	0	2	0	0	0	0	0	0	1
"CG11927-cds,chr2L:4847855..4849324,9,CGG"	TGCAAGGATGCACTGAAAC	0	0	0	0	0	0	0	0	0	0	0	0	0	0	0	0	0	0	0	0
"CG11927-cds,chr2L:4847855..4849324,14,TGG"	CGGCAACGGACGTAAACAT	9	7	2	9	2	8	1	7	5	8	2	4	6	2	3	8	3	7	2	27
"CG11927-cds,chr2L:4847855..4849324,15,TGG"	ATAGCAACAATGCCTTTCA	0	1	1	0	2	2	2	0	1	2	0	1	0	0	0	0	0	0	0	1
"CG11929-cds,chr2L:4682824..4682921,6,CCA"	CATTATCAGGCGTACATAT	0	1	6	2	0	0	3	2	1	4	1	2	2	2	2	2	3	3	8	8
"CG11929-cds,chr2L:4682980..4683044,1,CCC"	ATCACTTTTCGTCTTCCTT	0	0	0	0	0	0	0	0	0	0	0	0	0	0	1	0	0	0	0	1
"CG11929-cds,chr2L:4682980..4683044,3,CCC"	TTGAAATTGATGCGGGTCA	6	0	4	2	0	1	1	0	1	2	0	1	2	0	2	2	0	2	2	12
"CG11929-cds,chr2L:4684512..4687105,1,CGG"	TGGCCGATTCGCTGCCCAC	0	0	0	0	0	0	0	0	0	0	0	0	0	0	0	0	0	0	0	0
"CG11929-cds,chr2L:4684512..4687105,4,CGG"	CTGCAACTCGCCTACCTGC	7	6	4	5	6	7	2	3	4	7	3	4	2	3	3	9	7	7	2	32
"CG12194-cds,chr2L:4839303..4839510,5,CGG"	CTCGGGACACAGAGCTAGC	2	0	3	0	0	1	0	0	0	2	1	0	1	0	0	0	1	1	0	2
"CG12194-cds,chr2L:4839303..4839510,8,TGG"	CTGCTCTTTATGTGCCTCT	5	2	4	3	2	1	1	2	0	6	6	2	2	1	2	2	3	2	3	18
"CG12194-cds,chr2L:4839303..4839510,10,CCC"	TGCTCGACGAGCTAACGAT	0	0	0	0	0	0	0	0	0	0	0	0	0	0	0	0	0	0	0	0
"CG12194-cds,chr2L:4839303..4839510,12,CCT"	TCGTCATCGCTGCTGCTGC	0	0	0	0	0	0	0	1	0	0	0	0	0	0	0	0	0	0	1	0
"CG12194-cds,chr2L:4839303..4839510,13,CCT"	TGCTGCGTCGCCGCACCAC	0	0	0	0	0	0	0	0	0	0	0	0	0	0	0	0	0	0	0	0
"CG12253-cds,chr2L:10987835..10988155,2,CGG"	CAAACACAATTCTCGAGCG	3	3	4	4	2	1	2	5	4	5	1	2	1	2	1	1	3	4	4	16
"CG12253-cds,chr2L:10987835..10988155,5,AGG"	CTAAAGTACCGATACACTA	1	2	1	2	2	1	1	1	1	1	2	2	1	0	0	2	0	3	2	9
"CG12253-cds,chr2L:10987835..10988155,6,CGG"	CAGAATTATTGAAATTGTA	0	0	0	0	0	0	0	0	0	0	0	0	0	0	0	0	0	0	0	0
"CG12253-cds,chr2L:10987835..10988155,9,AGG"	ATATTTTGAGCCGTTAAAG	0	0	0	0	0	0	0	0	0	0	0	0	0	0	0	0	0	0	0	0
"CG12253-cds,chr2L:10987835..10988155,11,TGG"	TCTATCCGCTATTCGCTTG	8	4	3	2	4	4	3	1	3	5	5	3	7	1	3	5	6	5	9	21
"CG12264-cds,chr2L:11999725..11999854,1,AGG"	AAAGTGCTGGGACGCATCC	2	6	7	2	5	2	7	1	1	3	6	7	3	2	1	2	6	4	3	34
"CG12264-cds,chr2L:11999725..11999854,2,AGG"	CTGGGACGCATCCAGGCGC	1	0	1	0	1	1	3	0	0	1	1	0	1	1	0	0	0	1	0	4
"CG12264-cds,chr2L:11999725..11999854,3,CGG"	GGCGCAGGTCCTCCGCTCC	6	15	7	9	2	5	6	4	7	5	7	5	3	6	5	5	5	6	4	126
"CG12264-cds,chr2L:11999725..11999854,4,GGG"	GCGCAGGTCCTCCGCTCCC	20	17	19	7	14	13	16	10	7	10	12	11	14	9	10	10	19	14	13	93
"CG12264-cds,chr2L:11999725..11999854,4,GGG"	GCGCAGGTCCTCCGCTCCC	20	17	19	7	14	13	16	10	7	10	12	11	14	9	10	10	19	14	13	93
"CG12299-cds,chr2L:10737888..10740098,3,CGG"	TTCCACTGCATGTGCTGTG	0	0	0	0	0	0	0	0	0	0	0	0	0	0	0	0	0	0	0	0
"CG12299-cds,chr2L:10737888..10740098,5,CGG"	ACCCTGCACCCCCATGAGC	122	104	84	65	54	79	66	44	58	86	92	55	51	44	40	87	79	96	109	453
"CG12299-cds,chr2L:10737888..10740098,9,CGG"	CAGCAAGAGCAGGAGAGCC	7	1	1	4	2	1	3	2	2	4	3	4	2	2	6	5	3	7	4	22
"CG12299-cds,chr2L:10737888..10740098,12,TGG"	CGAGAGCGAGGACTACAGC	5	5	6	4	3	2	8	1	3	1	7	2	0	0	0	1	4	1	2	12
"CG12299-cds,chr2L:10737888..10740098,14,TGG"	TTCGAGCCGGTGTGCGAGC	2	1	0	2	2	1	1	0	2	2	1	1	2	0	2	1	0	0	1	1
"CG12393-cds,chr2L:6049011..6049346,1,AGG"	TTCCTCAACAAACGGGGCG	31	29	19	12	15	23	19	11	15	21	19	11	14	12	11	20	30	18	23	141
"CG12393-cds,chr2L:6049011..6049346,3,AGG"	GACGCTACTTCGTGCTGAA	0	0	0	0	0	0	0	0	0	0	0	0	0	0	0	0	0	0	0	0
"CG12393-cds,chr2L:6049011..6049346,4,TGG"	TTCTACTTCGAGTCGCGCT	1	8	3	3	6	3	6	4	0	5	1	6	5	3	1	9	4	14	4	32
"CG12393-cds,chr2L:6049011..6049346,8,AGG"	TTGGGCCTCATCATTGTCG	55	46	49	43	32	39	49	21	43	52	30	40	38	26	26	42	40	44	54	247
"CG12393-cds,chr2L:6049011..6049346,10,AGG"	ACCATTGAGCTGTCTAACG	60	49	48	29	31	38	41	24	30	54	41	35	32	14	26	58	39	55	71	232
"CG12438-cds,chr2L:8752400..8753125,3,TGG"	GCTGGTCAAGTTTGTAACA	2	0	0	0	0	0	3	1	0	0	1	3	2	0	0	2	0	1	2	5
"CG12438-cds,chr2L:8752400..8753125,6,TGG"	ATTTTGGGCATCTGTTTGC	51	30	50	36	19	32	33	33	34	40	35	20	24	16	18	38	35	21	21	201
"CG12438-cds,chr2L:8752400..8753125,8,TGG"	GGATGATCCTGTGTCTGTT	1	2	0	0	0	1	0	0	0	1	0	0	0	0	1	3	2	1	2	4
"CG12438-cds,chr2L:8752400..8753125,9,TGG"	ACCATCGCCTGCTTTTTCG	115	112	120	75	82	91	92	53	67	106	88	63	58	56	51	97	105	42	41	525
"CG12438-cds,chr2L:8752400..8753125,11,TGG"	GATTGAGCCGCTGAAGTAC	27	22	30	15	14	23	17	13	15	16	22	20	18	8	14	26	31	18	21	121
"CG12439-cds,chr2L:9077242..9077937,4,TGG"	CTGGGCATTTCCTTTTTCG	13	21	11	6	7	8	13	4	5	10	5	8	5	6	8	7	11	8	3	50
"CG12439-cds,chr2L:9077242..9077937,6,CGG"	CAGCCAAAGGATCGATGCT	0	0	0	0	0	0	0	0	0	0	0	0	0	0	0	0	0	0	0	0
"CG12439-cds,chr2L:9077242..9077937,8,TGG"	AGCTATTCTTCTGCTCTTT	0	0	0	0	0	0	0	0	0	0	0	0	0	0	0	0	0	0	0	0
"CG12439-cds,chr2L:9077242..9077937,11,CGG"	ATTGAAACCGTTTTCCCCA	0	0	0	0	0	0	0	0	0	0	0	0	0	0	0	0	0	0	0	0
"CG12439-cds,chr2L:9077242..9077937,13,TGG"	TTCACCGAAATAATCCTGC	0	4	0	1	0	0	1	2	1	2	0	1	1	0	0	0	0	2	1	7
"CG12448-cds,chr2L:15941506..15942062,2,TGG"	ACATGAGCGATTTCAGTTC	3	0	0	1	2	2	1	2	1	2	0	2	1	0	2	1	1	2	0	4
"CG12448-cds,chr2L:15941506..15942062,4,TGG"	GGACAATTTCAGCGATTGT	4	10	3	1	2	0	6	3	3	3	1	5	2	4	4	4	2	3	3	23
"CG12448-cds,chr2L:15941506..15942062,7,CGG"	GTAGTCAGGATTCGTATTT	0	0	0	0	0	0	0	0	0	0	0	0	0	0	0	0	0	0	0	0
"CG12448-cds,chr2L:15941506..15942062,8,TGG"	CGACTGAAACTTGCCCTCC	74	65	51	46	59	45	49	47	34	61	44	43	37	38	38	45	66	34	39	308
"CG12448-cds,chr2L:15941506..15942062,9,AGG"	CAAACAGTTCAACGCTGCA	12	5	10	6	6	9	11	6	7	5	9	7	15	8	5	10	12	8	9	41
"CG12506-cds,chr2L:773595..773918,1,TGG"	CTCTTCGCCCTGATTGCCC	63	53	44	37	30	42	36	30	25	43	33	29	32	18	22	48	43	44	52	237
"CG12506-cds,chr2L:773595..773918,3,CGG"	CCCTGGCTGCTGCTCAAGG	5	3	1	1	3	1	1	1	1	3	3	5	3	1	3	3	8	1	4	17
"CG12506-cds,chr2L:773595..773918,3,CGG"	CCCTGGCTGCTGCTCAAGG	5	3	1	1	3	1	1	1	1	3	3	5	3	1	3	3	8	1	4	17
"CG12506-cds,chr2L:773595..773918,4,AGG"	CTGCTCAAGGCGGACCACA	0	2	1	1	0	1	0	0	0	0	0	0	1	0	0	2	0	1	2	5
"CG12506-cds,chr2L:773595..773918,5,TGG"	CTCAAGGCGGACCACAAGG	5	3	1	1	1	1	5	2	3	3	0	2	4	2	0	1	3	2	5	13
"CG12511-cds,chr2L:5678785..5679150,7,CGG"	CTGCCGGTGGTTTTCTCAC	4	4	10	7	3	6	5	4	5	5	6	6	4	0	0	2	3	1	0	20
"CG12511-cds,chr2L:5678785..5679150,9,TGG"	CTCAAGGCGAGTAAGATTA	0	0	0	0	0	1	1	0	0	0	0	0	1	0	0	1	0	0	0	2
"CG12511-cds,chr2L:5678785..5679150,13,TGG"	GCCGCTGGCGGTACCATTC	0	0	0	0	0	0	0	0	0	0	0	0	0	0	0	0	0	0	0	0
"CG12511-cds,chr2L:5678785..5679150,17,CGG"	CTCGAGCTGGCATGGCAGG	20	12	9	8	9	5	9	8	9	11	6	5	9	1	5	7	4	10	10	46
"CG12511-cds,chr2L:5678785..5679150,21,TGG"	CTCAAGACATTCTCACAGC	21	22	11	8	7	13	16	11	20	13	15	12	17	8	4	19	20	17	19	112
"CG12517-cds,chr2L:10870240..10870656,5,CGG"	ATAATGGGATTTACGTTCC	2	1	0	1	4	0	0	2	0	0	2	2	1	1	1	0	1	5	6	12
"CG12517-cds,chr2L:10870240..10870656,10,CGG"	GAGGACGACCTGGACTGGA	11	5	7	9	5	11	6	2	4	10	8	4	7	4	6	5	4	7	7	38
"CG12517-cds,chr2L:10870240..10870656,15,TGG"	CTGCGTTTCTGCATCGCAC	0	0	0	0	0	0	0	0	0	0	0	0	0	0	0	0	0	0	0	0
"CG12517-cds,chr2L:10870240..10870656,17,CGG"	TCGATGAGCAATTGGTGCC	5	3	9	5	2	5	3	1	2	3	5	0	2	2	5	7	6	7	14	32
"CG12517-cds,chr2L:10870240..10870656,20,CGG"	GCCAGGCTCTTTTGGCCAA	0	0	0	0	0	0	0	0	0	0	0	0	0	0	0	0	0	0	0	0
"CG12617-cds,chr2L:20294886..20295176,4,TGG"	CTTAAGCTCCGATCGTCCA	3	5	1	4	2	5	0	3	0	3	1	2	3	1	0	1	1	5	3	19
"CG12617-cds,chr2L:20294886..20295176,8,CGG"	GGAACTATATTCCCATGGC	0	0	0	0	0	0	0	0	0	0	0	0	0	0	0	0	0	0	0	0
"CG12617-cds,chr2L:20294886..20295176,9,TGG"	CAGCGCAGCGTTTGATCTT	0	0	1	0	0	0	0	1	0	0	0	0	1	0	0	0	1	0	1	1
"CG12617-cds,chr2L:20294886..20295176,12,TGG"	CCTCTTCAGCCTGCCCCGA	22	13	11	13	10	9	9	2	5	20	15	12	6	8	10	15	10	15	9	70
"CG12617-cds,chr2L:20294886..20295176,16,CGG"	ATGCATTTGGGACTTCCGC	4	3	4	3	6	3	6	1	5	3	6	5	5	3	3	9	4	2	3	32
"CG12620-cds,chr2L:17087725..17088588,4,TGG"	CACTCGGACCCCTATGAAG	5	2	1	1	3	4	4	1	2	1	1	3	4	1	0	4	0	2	6	23
"CG12620-cds,chr2L:17087725..17088588,6,CGG"	CGTCAATAAAAAGAGAAAC	0	0	0	0	0	0	0	0	0	0	0	0	0	0	0	0	0	0	0	0
"CG12620-cds,chr2L:17087725..17088588,9,TGG"	ATGTCTCATAAGGAGCTAA	0	0	0	0	0	0	0	0	0	0	0	0	0	0	0	0	0	0	0	0
"CG12620-cds,chr2L:17087725..17088588,12,CGG"	GAGGTGAAGCTCACGACGC	0	0	0	0	0	0	0	0	0	0	0	0	0	0	0	0	0	0	0	0
"CG12620-cds,chr2L:17087725..17088588,13,CGG"	CATGATCCATCCTGCAGCT	0	0	0	0	2	0	0	1	0	0	0	0	0	0	0	0	1	0	0	0
"CG12674-cds,chr2L:2080208..2081066,1,AGG"	GAGTTGCCCACTTATCCAA	0	0	0	0	2	2	1	1	0	3	2	0	1	2	0	1	1	1	2	9
"CG12674-cds,chr2L:2080208..2081066,3,AGG"	CCCTGTGGCCAGAATATCC	6	8	8	3	6	5	5	2	2	5	5	3	3	2	5	12	6	4	7	41
"CG12674-cds,chr2L:2080208..2081066,6,TGG"	CCGGTTTCGATTCCCAAAC	18	8	7	13	4	8	8	2	7	5	18	8	12	4	7	9	12	7	11	58
"CG12674-cds,chr2L:2080208..2081066,7,AGG"	GTTTTTCGCTAAATTTCAA	0	0	0	0	0	0	0	0	0	0	0	0	0	0	0	0	0	0	0	1
"CG12674-cds,chr2L:2080208..2081066,8,TGG"	CTATTCTCCGTTAATTTGA	3	2	2	1	1	1	2	0	1	1	1	2	0	0	0	1	2	1	2	5
"CG12795-cds,chr2L:3452740..3453278,1,AGG"	AAGTGCGACTCGTGCGACA	9	8	2	2	1	2	3	3	3	4	3	3	5	7	3	3	3	3	5	26
"CG12795-cds,chr2L:3452740..3453278,2,AGG"	ACGACCGCCACAGCTGTCC	0	0	0	0	0	0	0	0	0	0	0	0	0	0	0	0	0	0	0	0
"CG12795-cds,chr2L:3452740..3453278,4,CGG"	GCCCGTCTGCCCACTGTGT	3	4	2	1	2	1	2	0	1	3	3	1	4	0	1	2	2	3	5	19
"CG12795-cds,chr2L:3452740..3453278,7,TGG"	GTGCCCACGCCACCCGGAG	0	0	0	0	0	0	0	0	0	1	0	0	0	1	0	0	0	0	1	0
"CG12795-cds,chr2L:3452740..3453278,9,CGG"	ATTGACCAGCAGTGCAAAT	27	24	26	18	13	22	24	9	16	10	18	18	21	9	20	18	29	21	39	127
"CG13077-cds,chr2L:19566265..19566441,2,TGG"	GAGAATCGCCTCCAGAGAC	5	4	3	1	1	2	2	0	1	1	1	2	0	2	1	1	1	0	0	5
"CG13077-cds,chr2L:19566265..19566441,3,TGG"	TTCTCAACCAGATGTGCAT	0	0	0	0	0	0	0	0	0	0	0	0	0	0	0	0	0	0	0	0
"CG13077-cds,chr2L:19566265..19566441,4,CGG"	TCCTATCTCACGCTGCGAA	2	2	4	3	1	2	4	3	1	6	2	1	5	0	1	1	4	1	3	23
"CG13077-cds,chr2L:19566265..19566441,11,TGG"	GGGCACGGGTCTGCATGCC	0	0	0	0	0	0	0	0	0	0	0	0	0	0	0	0	0	0	0	0
"CG13077-cds,chr2L:19566265..19566441,14,CCC"	TGGCCGGACAGGGAACCGT	0	0	0	0	0	0	0	0	0	0	0	0	0	0	0	0	0	0	0	0
"CG13078-cds,chr2L:19564338..19565006,2,AGG"	TGATCAACCAGCTGTGCAT	9	15	14	6	9	12	14	8	7	15	6	10	13	7	6	12	12	25	34	77
"CG13078-cds,chr2L:19564338..19565006,4,TGG"	CGTCACCATTTGGATCAGC	12	21	10	15	7	15	12	13	7	14	15	9	13	8	10	13	13	12	19	74
"CG13078-cds,chr2L:19564338..19565006,6,CGG"	TGCTTGCGCCAGGACCTCT	31	24	28	18	16	19	22	20	13	21	18	33	18	12	8	19	24	27	25	141
"CG13078-cds,chr2L:19564338..19565006,9,TGG"	ATTCGCCTGCATGCCTGGC	0	0	0	0	0	0	0	0	0	0	0	0	0	0	0	0	0	0	0	0
"CG13078-cds,chr2L:19564338..19565006,11,TGG"	TTCGGTTTTGTGTTCCTGA	28	25	9	8	10	6	14	7	7	14	13	17	9	10	10	12	18	11	5	65
"CG13081-cds,chr2L:19540693..19540993,1,TGG"	GTGTTCGCCCTGCTGCTTG	132	106	70	74	66	69	74	58	68	97	60	72	68	48	52	81	87	101	115	496
"CG13081-cds,chr2L:19540693..19540993,4,TGG"	GAATTCTGGCCCAGCCCGT	9	9	9	6	6	3	2	6	5	9	6	4	8	4	3	7	7	5	4	36
"CG13081-cds,chr2L:19540693..19540993,9,AGG"	GACTAGGCCAGGGAATTCG	2	1	3	1	1	1	2	2	3	6	2	5	4	0	3	1	4	2	1	18
"CG13081-cds,chr2L:19540693..19540993,11,TGG"	ACGACGACTATTCCGAGAA	16	12	12	7	16	13	16	14	6	12	10	5	9	11	8	4	10	8	12	61
"CG13081-cds,chr2L:19540693..19540993,13,CGG"	GGACATTCTATACGACCAA	0	0	0	0	1	0	0	0	0	0	1	0	0	0	0	1	0	4	3	2
"CG13082-cds,chr2L:19538496..19539629,3,CGG"	AATCCCTTGAGCTCCACAA	6	3	3	5	2	2	2	5	1	1	4	2	5	2	3	3	5	1	3	19
"CG13082-cds,chr2L:19538496..19539629,4,AGG"	GACGTGCCGCAGATCATAA	6	4	5	5	4	6	3	3	3	5	2	1	2	0	1	4	3	1	5	12
"CG13082-cds,chr2L:19538496..19539629,8,CGG"	CACTTCCCGGCCATGGCCC	2	3	2	1	2	1	4	2	2	2	1	0	4	1	4	2	3	0	1	15
"CG13082-cds,chr2L:19538496..19539629,12,TGG"	TGGAGTCCAGCGGATCCAG	0	0	0	0	0	0	0	0	0	0	0	0	0	0	0	0	0	0	0	0
"CG13082-cds,chr2L:19538496..19539629,14,AGG"	GAATCGCCCAGCGCAGATG	2	0	0	2	0	0	1	1	0	0	0	0	0	0	0	0	0	0	0	0
"CG13083-cds,chr2L:19487524..19488377,4,AGG"	ATCCATGAGATCCGCAGTG	0	0	0	0	0	0	0	0	0	0	0	0	0	0	0	0	0	0	0	0
"CG13083-cds,chr2L:19487524..19488377,8,CGG"	GAGGAGCTGATCAAAGGTA	0	0	0	0	0	0	0	0	0	0	0	0	0	0	0	0	0	0	0	0
"CG13083-cds,chr2L:19487524..19488377,12,AGG"	CATGGGCTGCAGAAAGTGA	4	2	1	2	3	2	5	1	4	1	2	0	5	2	2	4	1	1	0	5
"CG13083-cds,chr2L:19487524..19488377,15,TGG"	ACGAGATCGAACTCATTGC	3	1	4	5	5	3	9	0	1	5	5	1	6	5	3	3	4	9	4	26
"CG13083-cds,chr2L:19487524..19488377,18,TGG"	GAGGTTGCCATAGCCAAGC	1	0	0	1	1	0	0	0	0	1	0	1	0	1	0	0	0	0	0	1
"CG13084-cds,chr2L:19484973..19485897,4,CGG"	TGCCTCTGCGGCATCCAAG	2	6	3	2	0	2	3	1	2	0	3	2	1	1	2	1	2	0	5	8
"CG13084-cds,chr2L:19484973..19485897,5,AGG"	AGCATCGCTGACCTCTTGA	2	2	2	2	2	1	5	1	4	2	2	1	2	0	1	4	0	2	2	11
"CG13084-cds,chr2L:19484973..19485897,9,CGG"	AGCCAATGTGCTCCTGACC	32	23	14	14	19	19	18	7	10	16	12	11	11	7	8	13	12	22	19	100
"CG13084-cds,chr2L:19484973..19485897,10,AGG"	CAAGTAAGCGAGCAGACTC	1	0	0	0	1	1	0	1	0	0	0	0	1	1	0	3	1	0	0	3
"CG13084-cds,chr2L:19484973..19485897,14,AGG"	GGTTTGGCAGAGCAAAAGG	4	2	3	0	0	2	4	2	1	1	0	3	3	2	0	3	2	3	0	10
"CG13085-cds,chr2L:19429408..19430130,3,TGG"	ATATTTGGTTATTTGAGTT	0	0	0	0	0	0	0	0	0	0	0	0	0	0	0	0	0	0	0	0
"CG13085-cds,chr2L:19429408..19430130,5,TGG"	ACAATGAAATTCCCTGTTT	1	1	0	1	0	0	0	0	0	0	0	1	0	0	0	0	0	0	0	1
"CG13085-cds,chr2L:19429408..19430130,7,AGG"	GAGACAGCTGCATCGATTC	51	39	39	26	32	22	40	24	18	28	20	26	24	17	12	36	37	29	25	174
"CG13085-cds,chr2L:19429408..19430130,10,TGG"	GAAGATTTGCTCATTAAGT	0	0	0	1	1	2	1	0	0	0	0	0	1	0	0	0	0	0	1	1
"CG13085-cds,chr2L:19429408..19430130,13,TGG"	AACAGCCTGCACATCAACG	14	4	4	5	4	3	7	4	3	4	2	5	4	1	4	11	6	10	8	30
"CG13086-cds,chr2L:19364394..19364522,3,TGG"	TTTCCTGGCATTATCCCTA	0	0	0	0	0	0	0	0	0	0	0	0	0	0	0	0	0	0	0	0
"CG13086-cds,chr2L:19364394..19364522,5,AGG"	TCGAGGCTCATCCCGTCGA	2	3	3	0	0	0	0	2	0	2	2	1	1	2	0	0	1	1	1	7
"CG13086-cds,chr2L:19364394..19364522,8,AGG"	GTGCAGGAATCCCTATGAG	1	1	0	0	1	2	0	0	0	0	0	0	2	0	1	1	0	3	2	2
"CG13086-cds,chr2L:19364394..19364522,9,CCG"	TCTTCCGCGTCGCGCGATT	0	1	0	2	0	0	0	0	0	0	1	1	1	0	0	1	1	1	0	3
"CG13086-cds,chr2L:19364394..19364522,10,CCG"	GAAAATGTGGAGTCGAATC	0	0	0	0	0	0	0	0	0	0	0	0	0	0	0	0	0	0	0	0
"CG13088-cds,chr2L:8489031..8489208,2,AGG"	ACTAAAGTACCTACCAATG	0	0	0	0	0	0	0	0	0	0	0	0	0	0	0	0	0	0	0	0
"CG13088-cds,chr2L:8489031..8489208,5,CGG"	GAAGTCAACGAGAATATAT	0	0	0	0	0	0	0	0	0	0	0	0	0	0	0	0	0	0	0	0
"CG13088-cds,chr2L:8489031..8489208,7,AGG"	ACAGTGACTCTGACCCGCG	8	12	5	4	3	11	12	4	5	6	7	7	7	3	6	6	9	4	6	45
"CG13088-cds,chr2L:8489031..8489208,11,CCT"	CAACTGATCCCTCATTGGT	8	3	5	1	1	7	4	1	1	5	6	2	2	3	4	5	6	2	2	22
"CG13088-cds,chr2L:8489031..8489208,13,CCC"	AGAAAATCCAGATCCTCGC	1	1	1	1	2	1	0	0	0	1	1	0	0	0	0	1	2	0	0	3
"CG13090-cds,chr2L:8517667..8519028,3,AGG"	CTTGTTTTCCTTCGCCACA	57	46	40	33	21	37	35	19	32	44	39	28	46	24	19	38	44	46	45	235
"CG13090-cds,chr2L:8517667..8519028,7,TGG"	GAGGTCGTCGGAAATGATC	13	17	12	7	9	7	5	11	7	14	11	6	9	5	8	6	12	12	10	57
"CG13090-cds,chr2L:8517667..8519028,8,CGG"	AGCTTATACTGCCCGACTT	8	8	10	3	6	9	9	4	8	11	9	7	7	4	5	6	10	13	12	53
"CG13090-cds,chr2L:8517667..8519028,11,TGG"	AACAGCTCTGTCCTGATTG	29	25	27	21	17	27	21	15	21	17	12	20	23	13	18	23	21	30	37	140
"CG13090-cds,chr2L:8517667..8519028,17,CGG"	CTAGGCGGATTGGGATGTC	3	3	6	2	0	3	9	0	2	2	1	5	2	3	0	4	4	5	3	16
"CG13091-cds,chr2L:8521462..8521612,3,AGG"	AATTGCTAATAATTACATT	0	0	2	2	1	0	0	0	0	2	1	0	1	0	0	2	1	1	2	2
"CG13091-cds,chr2L:8521462..8521612,5,CGG"	GAGGTTACCCTGCCGTCTC	0	0	0	0	0	0	0	0	0	0	0	0	0	0	0	0	0	0	0	0
"CG13091-cds,chr2L:8521462..8521612,7,CCC"	AGGCAAAGTACAAGTTGAA	0	0	0	0	0	0	0	0	0	0	0	0	0	0	0	0	0	0	0	0
"CG13091-cds,chr2L:8521462..8521612,10,CCC"	TCGGCCACCGGAGACGGCA	0	0	0	0	0	0	0	0	1	1	0	0	0	0	0	0	0	0	1	2
"CG13091-cds,chr2L:8519717..8519792,1,CGG"	CAATTTTACAAAGACAAAT	0	0	0	0	0	0	0	0	0	0	0	0	0	0	0	0	0	0	0	0
"CG13102-cds,chr2L:9012385..9012561,1,AGG"	TACACCTGCGTAACGCCAA	18	15	12	12	9	8	17	5	6	17	9	14	11	9	8	14	12	13	17	70
"CG13102-cds,chr2L:9012385..9012561,2,CGG"	AAAGTCACCTGCACGAATG	0	0	0	0	0	0	0	0	0	0	0	0	0	0	0	0	0	0	0	0
"CG13102-cds,chr2L:9012385..9012561,3,TGG"	AATGAGACTAGTTACTACC	0	0	0	0	0	0	0	0	0	0	0	0	0	0	0	0	0	0	0	0
"CG13102-cds,chr2L:9012385..9012561,6,TGG"	AGCACGCGATTCGATTGCC	14	12	6	11	10	1	8	11	7	9	6	10	8	4	5	13	8	9	12	37
"CG13102-cds,chr2L:9012385..9012561,8,CCC"	ACGCAGGTGTAACACTTCA	26	22	12	14	9	10	17	8	12	13	14	15	14	14	6	18	21	18	15	87
"CG13108-cds,chr2L:9164348..9164848,3,CGG"	GACGAGGATGATTTCAGTC	3	2	1	2	3	4	4	1	1	2	0	3	4	0	2	4	2	2	3	7
"CG13108-cds,chr2L:9164348..9164848,6,TGG"	TTCCGACTCCGAGGAGGAC	0	0	0	0	0	0	0	0	0	0	0	0	0	0	0	0	0	0	0	0
"CG13108-cds,chr2L:9164348..9164848,7,TGG"	AACGTCCGTCCAAGCCATC	33	34	24	19	12	19	29	15	22	23	22	16	14	20	10	26	21	25	26	125
"CG13108-cds,chr2L:9164348..9164848,12,CGG"	GGCGGCAGGAAGCGGAAAT	0	0	0	0	0	0	1	0	0	0	2	0	0	0	0	0	0	1	0	2
"CG13108-cds,chr2L:9164348..9164848,15,CGG"	TGCCTCGAAGGCCAAGCGC	14	14	10	5	9	10	11	7	7	11	12	9	14	2	7	12	12	7	13	64
"CG13110-cds,chr2L:9350548..9350949,3,TGG"	TCTTCAATTGCGATAAGCC	1	2	0	0	0	0	1	2	1	1	0	0	0	2	0	0	0	2	2	8
"CG13110-cds,chr2L:9350548..9350949,5,CGG"	GTTGGACTACGCCGCAGTC	2	0	1	0	1	0	2	1	0	6	0	0	0	1	1	2	2	2	2	9
"CG13110-cds,chr2L:9350548..9350949,10,AGG"	AGGTTCTACTTGGAGTGCC	2	2	1	0	0	0	1	3	0	0	1	0	0	0	0	1	0	1	0	8
"CG13110-cds,chr2L:9350548..9350949,13,AGG"	TCGAGTCCACAAGCCGATA	1	0	0	0	0	2	1	1	0	0	2	1	1	1	0	1	2	1	2	7
"CG13110-cds,chr2L:9350548..9350949,16,TGG"	GGCAAGTGCGACGTAAAGT	3	4	7	5	4	1	4	4	1	5	4	2	2	3	2	5	4	5	5	26
"CG13113-cds,chr2L:9544175..9544792,4,TGG"	CCGGAGACACGACAACTAC	1	3	3	0	1	2	3	0	1	0	0	2	4	2	0	1	3	1	0	3
"CG13113-cds,chr2L:9544175..9544792,6,TGG"	TTGACCCTTGGCTTCTGCC	43	34	29	16	16	28	24	22	23	30	16	28	30	22	16	16	38	27	39	171
"CG13113-cds,chr2L:9544175..9544792,12,CGG"	AGCTCAAAGGATACAGTTG	0	1	2	0	1	0	3	1	2	0	1	1	0	3	2	1	0	2	0	6
"CG13113-cds,chr2L:9544175..9544792,16,TGG"	TGGCTCCACTTAAGCAGTA	6	4	3	2	4	1	3	4	3	5	4	3	4	1	0	3	3	3	4	13
"CG13113-cds,chr2L:9544175..9544792,18,TGG"	CAGCATCTGAAGAACAAAG	0	0	1	1	2	0	0	0	0	1	0	1	1	0	0	0	0	0	2	2
"CG13114-cds,chr2L:9546017..9547297,3,CGG"	TTGACCCAAGCCCATTTCC	110	88	76	56	63	75	88	53	54	73	64	50	49	47	38	69	85	61	55	377
"CG13114-cds,chr2L:9546017..9547297,5,AGG"	TATTGTGCGGAATGTGAAC	4	7	5	1	0	2	3	3	3	2	3	1	3	3	0	0	0	4	5	16
"CG13114-cds,chr2L:9546017..9547297,10,AGG"	GAACAGGTGCCGTGCAGCG	8	4	5	1	6	2	6	2	0	9	1	8	1	2	3	0	2	5	2	22
"CG13114-cds,chr2L:9546017..9547297,12,CGG"	CGGTAGCGCCAACAACAAC	9	7	4	7	0	2	5	2	0	5	2	3	3	5	2	3	5	9	1	21
"CG13114-cds,chr2L:9546017..9547297,14,CGG"	ACAACCAGCGCCACCAGCC	3	1	7	1	5	1	1	2	1	4	1	4	2	0	1	2	3	2	2	15
"CG13116-cds,chr2L:9730004..9730633,5,CGG"	ACAAGTACTGCACACAAAA	5	5	4	6	6	4	3	5	4	5	4	5	4	1	3	8	3	5	5	34
"CG13116-cds,chr2L:9730004..9730633,7,TGG"	AGGATGAGCTTTGACACCC	23	9	14	10	10	6	7	5	6	9	8	10	15	3	5	14	8	6	18	43
"CG13116-cds,chr2L:9730004..9730633,11,TGG"	GTGGGCGATCACTGCACCC	0	0	0	0	0	0	0	0	0	0	0	0	0	0	0	0	0	0	0	0
"CG13116-cds,chr2L:9730004..9730633,13,AGG"	TTCATTTACATGAAGTTGA	0	0	0	0	0	0	0	0	0	0	0	0	0	0	0	0	0	0	0	0
"CG13116-cds,chr2L:9730004..9730633,17,AGG"	GAACTGCAGCGAGCCAAAG	1	1	1	0	0	1	2	0	1	0	2	0	2	1	0	0	1	3	2	6
"CG13117-cds,chr2L:9736710..9737042,4,CGG"	GGAGGAGCTCTTCGTCAGC	5	11	7	3	7	8	10	9	5	10	3	5	5	6	5	9	9	3	3	50
"CG13117-cds,chr2L:9736710..9737042,6,AGG"	ATTCAGTTGCAGTTGCCCC	1	4	0	2	0	2	4	0	3	6	1	2	1	2	1	1	2	4	3	12
"CG13117-cds,chr2L:9736710..9737042,9,TGG"	CAGTTCGCCCATCTTCGAG	7	4	2	1	2	4	5	1	1	0	2	4	2	0	1	4	4	2	5	26
"CG13117-cds,chr2L:9736710..9737042,12,AGG"	GCCGCTGATCCCGCCCACG	0	0	0	0	0	0	0	0	0	0	0	0	0	0	0	0	0	0	0	0
"CG13117-cds,chr2L:9736710..9737042,15,CGG"	ATTAGTGGGCACCAGAGCA	4	5	1	1	2	3	3	4	0	5	2	3	2	1	4	1	2	3	8	15
"CG13127-cds,chr2L:10026762..10028966,3,TGG"	CACGCTTTACGCGATGACA	0	0	0	0	0	0	0	0	0	0	0	0	0	0	0	0	0	0	0	0
"CG13127-cds,chr2L:10026762..10028966,8,TGG"	CGTCACTGCATCACCCAGT	0	0	1	1	0	0	0	0	0	1	0	0	0	0	0	0	0	0	0	2
"CG13127-cds,chr2L:10026762..10028966,13,AGG"	GTGGGAGCTGCGCAGATCA	7	3	3	1	2	2	6	2	3	5	0	5	0	1	1	4	2	5	7	11
"CG13127-cds,chr2L:10026762..10028966,16,TGG"	ATGAGTCAGGGCAGCGATC	2	4	3	4	3	3	5	4	1	0	2	2	1	2	2	1	3	5	3	20
"CG13127-cds,chr2L:10026762..10028966,20,CGG"	ACAAGAGCCCCCCAAAGTG	1	1	0	0	0	0	0	1	0	3	0	0	2	0	0	1	1	1	2	5
"CG13137-cds,chr2L:10172734..10174056,3,AGG"	ATAGGCAATCGAACTGAAG	1	0	0	0	0	0	0	0	0	0	0	1	0	0	0	0	0	2	1	1
"CG13137-cds,chr2L:10172734..10174056,6,TGG"	CTCAATTTACTATGGGAAC	0	0	0	0	0	0	0	0	0	0	1	0	0	0	0	1	0	0	0	2
"CG13137-cds,chr2L:10172734..10174056,9,TGG"	AATGGTTTCTACAAAAACT	0	0	0	0	0	0	0	0	0	0	0	0	0	0	0	0	0	0	0	0
"CG13137-cds,chr2L:10172734..10174056,10,CGG"	CCCGAATGCCGCATCGATC	7	8	9	1	1	6	1	3	0	1	2	4	4	4	2	9	3	4	2	16
"CG13137-cds,chr2L:10172734..10174056,13,CGG"	GGAGAGGATTAGCCAAACA	2	2	1	2	2	0	2	2	4	1	1	0	3	3	2	0	3	1	3	6
"CG13142-cds,chr2L:10439529..10439619,3,CCA"	ACGCAGTATGCGAGCATCT	0	0	0	0	0	0	0	0	0	0	0	0	0	0	0	0	0	0	0	0
"CG13142-cds,chr2L:10439671..10439888,1,CGG"	AAATCGAAAACAACACCAT	2	0	1	0	1	1	0	1	1	1	0	0	1	0	1	0	1	0	0	2
"CG13142-cds,chr2L:10439671..10439888,4,AGG"	ACAGCCAACGATATCAGCA	5	4	2	1	4	2	2	1	2	5	2	2	1	3	6	3	5	3	6	18
"CG13142-cds,chr2L:10439671..10439888,6,CGG"	GACCGCCGTACAAACTCCA	5	0	1	2	0	0	1	0	0	2	3	0	0	0	1	2	2	1	0	7
"CG13142-cds,chr2L:10439671..10439888,9,TGG"	CGTCGCAATTTCGAAGTTG	2	0	0	0	0	0	1	2	0	0	1	0	0	1	0	0	1	0	0	7
"CG13243-cds,chr2L:15852753..15853966,3,TGG"	CTCTTTGTGACCTGTGACA	76	72	66	33	38	58	59	35	54	52	41	47	51	26	30	55	57	84	126	368
"CG13243-cds,chr2L:15852753..15853966,4,AGG"	GCCGCCAACGATGCCTGCG	0	1	1	3	1	1	0	0	0	0	1	0	0	1	0	1	0	0	2	4
"CG13243-cds,chr2L:15852753..15853966,7,AGG"	CTGGACAAGCTGGATGCCC	12	18	13	4	7	6	13	7	6	13	7	3	9	11	1	18	13	6	12	52
"CG13243-cds,chr2L:15852753..15853966,8,CGG"	AGTGTGTCGAGTATCATTT	0	0	0	0	0	0	0	0	0	0	0	0	0	0	0	0	0	0	0	0
"CG13243-cds,chr2L:15852753..15853966,9,CGG"	TTGAGACCGATTGAGCCCT	91	58	71	32	43	48	61	23	35	36	39	54	61	26	18	48	48	60	88	277
"CG13244-cds,chr2L:15917120..15917355,1,CGG"	GCAAGGCCTTCTTATACCT	0	0	0	0	0	0	0	0	0	0	0	0	0	0	0	0	0	0	0	0
"CG13244-cds,chr2L:15917120..15917355,2,AGG"	TACTGCACTGTCACTATTT	13	2	1	3	3	0	8	3	4	3	8	7	6	3	3	5	7	6	9	23
"CG13244-cds,chr2L:15917120..15917355,3,AGG"	GCGCTCTGAGCTCATTTTC	0	0	0	0	0	0	0	0	0	0	0	0	0	0	0	0	0	0	0	0
"CG13244-cds,chr2L:15917120..15917355,6,CGG"	GTCCGTGTTCTTCGTACTG	2	1	3	0	2	1	1	1	0	1	1	1	2	1	1	1	3	0	4	8
"CG13244-cds,chr2L:15917120..15917355,7,AGG"	CAAATTTTCTATGAAATCG	0	0	0	0	0	0	0	0	0	0	0	0	0	0	0	0	0	0	0	0
"CG13245-cds,chr2L:16005110..16005352,2,CGG"	TGTCAACACTGCGTTTCAC	2	0	1	5	1	2	0	0	1	5	3	2	5	0	2	2	3	0	2	10
"CG13245-cds,chr2L:16005110..16005352,5,CGG"	ACTTTATACCCACGCCCTG	46	42	35	26	29	36	46	19	26	36	35	29	31	25	18	40	38	36	48	171
"CG13245-cds,chr2L:16005110..16005352,6,TGG"	CCGCACATCCTGTCTCCAC	1	1	0	1	0	2	1	0	0	0	0	1	1	0	1	1	0	0	0	4
"CG13245-cds,chr2L:16005110..16005352,8,AGG"	GCGAGTACTCAGAAAAAAA	0	0	0	0	0	0	0	0	0	0	0	0	0	0	0	0	0	0	0	0
"CG13245-cds,chr2L:16005110..16005352,9,CCT"	TTGCAGGCCAGGTCAAAGG	21	17	16	22	16	12	14	14	14	15	9	15	9	12	11	15	15	16	17	93
"CG13272-cds,chr2L:16811665..16811863,4,CGG"	TGCTCCTCGGATTCGCCTA	1	0	0	0	0	0	0	0	0	0	0	0	2	0	1	0	0	1	0	1
"CG13272-cds,chr2L:16811665..16811863,8,TGG"	ACATCACAGCCGCAGACTT	4	3	1	5	5	2	3	1	1	1	3	1	1	1	1	0	2	5	3	18
"CG13272-cds,chr2L:16811665..16811863,13,GGG"	ACGATTGGCAGCCAGGATG	7	11	2	2	3	4	12	3	5	10	6	4	5	2	3	12	3	9	11	34
"CG13272-cds,chr2L:16811665..16811863,15,CCA"	AACCAAATCGCGGCTCTTG	2	0	1	1	0	1	2	0	0	1	1	2	0	0	0	1	1	0	1	8
"CG13272-cds,chr2L:16811665..16811863,17,CCT"	GAGGAGCAGGAGGTGGAAC	7	8	3	2	1	2	6	0	4	3	5	3	5	0	3	4	4	5	4	21
"CG13384-cds,chr2L:8386247..8386385,5,CGG"	CCCGTGCGCAGCTCTCCGC	1	0	1	1	0	0	0	1	1	0	2	1	1	1	0	0	2	0	1	10
"CG13384-cds,chr2L:8386247..8386385,6,AGG"	CTCGTCAACGTGCACAGCG	0	0	0	0	0	0	0	0	0	0	0	0	0	0	0	0	0	0	0	0
"CG13384-cds,chr2L:8386247..8386385,7,CCG"	CATCGCTCTGGAGGAGCAA	0	0	0	0	0	0	0	0	0	0	0	0	0	0	0	0	0	0	0	0
"CG13384-cds,chr2L:8386247..8386385,11,CCC"	CCGGCGGAGAGCTGCGCAC	0	0	0	0	0	0	1	2	1	0	0	1	0	0	0	0	0	0	1	3
"CG13384-cds,chr2L:8386487..8387378,1,TGG"	GATCGGGAGATGATGAAAT	0	0	0	0	0	0	0	0	0	0	0	0	0	0	0	0	0	0	0	0
"CG13385-cds,chr2L:8396740..8397801,2,TGG"	AACACCATTATGATCCAGC	4	5	2	5	3	4	0	6	5	5	1	5	0	0	4	8	3	7	4	20
"CG13385-cds,chr2L:8396740..8397801,3,TGG"	CCCAACAGCCCAGTTCCTG	4	6	4	1	3	4	4	2	0	4	5	4	5	2	1	3	5	1	6	19
"CG13385-cds,chr2L:8396740..8397801,5,CGG"	ATGCAGGCCATGCCCATTT	1	0	2	0	0	1	0	1	0	2	1	1	2	3	0	4	0	0	1	4
"CG13385-cds,chr2L:8396740..8397801,6,CGG"	ACAGAGCGACCTTGTCGAT	0	0	1	0	0	0	0	0	1	0	0	0	0	0	0	0	0	0	0	0
"CG13385-cds,chr2L:8396740..8397801,7,CGG"	CCGAATGTAAGACCTCCAA	7	3	3	2	2	2	5	2	2	3	2	2	2	2	3	6	5	5	5	18
"CG13386-cds,chr2L:8399044..8399371,3,TGG"	CGCAATTGGCCTTATCTTT	0	0	0	0	0	0	0	0	0	0	0	0	0	0	0	0	0	0	0	0
"CG13386-cds,chr2L:8399044..8399371,6,CGG"	GCAAGTGCCCAATATGAAG	0	1	0	0	0	0	0	0	0	0	1	0	0	0	0	1	0	0	0	0
"CG13386-cds,chr2L:8399044..8399371,10,TGG"	CAGCGGTCGGGAAACCAAT	20	9	8	6	6	10	15	8	8	13	6	11	8	6	10	7	8	9	11	66
"CG13386-cds,chr2L:8399044..8399371,14,AGG"	GCCACCGCCCGAATTCTAC	0	4	1	0	0	1	0	0	1	1	0	0	0	1	0	0	0	2	0	6
"CG13386-cds,chr2L:8399044..8399371,22,CGG"	ACACTCCCATCAGTTCCAG	4	2	1	0	2	0	1	1	0	4	3	4	1	0	2	2	2	3	1	9
"CG13689-cds,chr2L:602871..602949,5,AGG"	GAGCAAGCAGCGCAGACGA	0	0	0	0	0	0	0	0	0	0	0	0	0	0	0	0	0	0	0	0
"CG13689-cds,chr2L:603074..603339,1,AGG"	GTTATGAGTCTCTGCCCTG	64	57	55	45	33	35	68	24	33	42	41	35	32	17	22	34	47	55	49	247
"CG13689-cds,chr2L:603074..603339,4,AGG"	AATCTGGATCAGGACCTTG	5	9	5	3	2	1	2	2	1	2	3	2	4	0	1	3	1	2	1	15
"CG13689-cds,chr2L:603074..603339,7,TGG"	ACAGGAACGTTTCACTGCC	3	2	3	0	0	2	2	3	1	4	1	3	1	2	3	4	3	4	2	16
"CG13689-cds,chr2L:603074..603339,8,AGG"	GTGTACGAGAGTTCTTCCG	0	0	0	0	0	0	0	0	0	0	0	0	0	0	0	0	0	0	0	0
"CG13692-cds,chr2L:421800..422188,3,AGG"	CACCTTTTGAAAGCTTTAC	0	0	0	0	0	0	0	0	0	0	0	0	0	0	0	0	0	0	0	0
"CG13692-cds,chr2L:421800..422188,5,TGG"	CGTTTTCCATGCCCACCAT	161	131	140	93	93	112	107	72	91	121	110	92	98	55	79	121	133	130	153	691
"CG13692-cds,chr2L:421800..422188,8,TGG"	TCCCAACAAAATCGCCAAA	8	7	7	6	3	2	6	3	3	7	3	4	7	3	1	8	5	0	2	36
"CG13692-cds,chr2L:421800..422188,11,TGG"	CTCCAGCTAACATTCCTCA	15	8	6	4	9	5	12	6	8	8	10	7	5	1	3	9	9	4	9	45
"CG13692-cds,chr2L:421800..422188,13,TGG"	CCCAAGTCCATACAGATCC	30	14	20	14	15	20	22	10	15	28	16	13	21	7	12	21	18	19	22	110
"CG13693-cds,chr2L:232572..233154,2,AGG"	TTCGAATATGCTGCTCCGC	15	25	19	18	18	18	26	15	15	17	18	19	18	6	7	19	23	28	24	141
"CG13693-cds,chr2L:232572..233154,5,TGG"	ATTATCTACAAGTTCTATC	0	4	1	2	0	0	0	1	0	0	0	0	1	1	1	0	0	0	1	6
"CG13693-cds,chr2L:232572..233154,8,CGG"	CAACTTTACGGAAGAAGAG	1	1	0	0	0	0	0	0	2	0	0	1	0	0	0	1	0	0	1	4
"CG13693-cds,chr2L:232572..233154,10,TGG"	GAGCAAGTGCATAATGATG	1	0	0	0	0	0	0	0	1	0	0	0	0	0	0	1	0	1	0	0
"CG13693-cds,chr2L:232572..233154,13,TGG"	AGGCTGGAGAACCACATAA	6	4	4	3	3	7	3	4	2	4	4	2	4	4	4	2	3	5	6	12
"CG13946-cds,chr2L:776542..776841,1,TGG"	CTCTTCGCCCTGATTGCCC	63	53	44	37	30	42	36	30	25	43	33	29	32	18	22	48	43	44	52	237
"CG13946-cds,chr2L:776542..776841,3,CGG"	CCCTGGCTGCTGCTCAAGG	5	3	1	1	3	1	1	1	1	3	3	5	3	1	3	3	8	1	4	17
"CG13946-cds,chr2L:776542..776841,4,AGG"	CTGCTCAAGGCGGACCACA	0	2	1	1	0	1	0	0	0	0	0	0	1	0	0	2	0	1	2	5
"CG13946-cds,chr2L:776542..776841,5,TGG"	CTCAAGGCGGACCACAAGG	5	3	1	1	1	1	5	2	3	3	0	2	4	2	0	1	3	2	5	13
"CG13946-cds,chr2L:776542..776841,5,TGG"	CTCAAGGCGGACCACAAGG	5	3	1	1	1	1	5	2	3	3	0	2	4	2	0	1	3	2	5	13
"CG13947-cds,chr2L:779204..779563,4,agg"	GCCGCTCAAGGTGGACCCC	1	0	2	0	0	0	0	0	0	1	0	0	0	0	0	1	2	0	1	5
"CG13947-cds,chr2L:779204..779563,10,agg"	GGACCTCAGGGTGGACCTC	0	0	0	0	0	0	0	0	0	0	0	0	0	0	0	0	0	0	0	0
"CG13947-cds,chr2L:779204..779563,15,agg"	GGACCTCAAGGTGGACCAC	0	0	0	1	1	0	1	0	0	0	0	1	0	0	0	1	0	1	0	2
"CG13947-cds,chr2L:779204..779563,23,agg"	GGACCTCAAGGTGGACCCC	2	0	3	0	0	1	1	0	0	1	2	0	0	1	0	1	0	1	1	11
"CG13947-cds,chr2L:779204..779563,29,agg"	GGTCCTCAGGGAGGACCCC	0	0	0	0	0	0	0	0	0	0	0	0	0	0	0	0	0	0	0	0
"CG13949-cds,chr2L:855550..855623,4,TGG"	GCGGAGATCGACCAGAAAC	5	6	7	7	4	5	3	4	5	4	2	7	5	4	3	4	4	5	0	19
"CG13949-cds,chr2L:855550..855623,5,CCT"	GTCGTTGATCTCCTTGATG	2	0	0	0	1	0	1	2	0	2	0	0	0	1	2	0	2	1	1	5
"CG13949-cds,chr2L:855550..855623,6,CCC"	TGGTCGATCTCCGCCTCGA	2	6	1	1	3	0	2	2	2	0	1	2	0	3	1	2	6	1	1	8
"CG13949-cds,chr2L:855687..855810,1,CGG"	CGAGGAACTAAAACTGGAA	1	0	0	1	0	0	0	0	1	0	0	0	1	0	0	0	0	0	0	1
"CG13949-cds,chr2L:855687..855810,3,AGG"	ATCTGTGCACCTGCTCCCA	1	0	1	1	2	1	0	1	3	1	1	2	3	1	3	2	1	2	0	9
"CG13950-cds,chr2L:860321..860409,4,TGG"	GACACGTCCTCATCGTCAG	21	23	13	14	15	20	18	10	10	20	13	20	16	10	11	20	33	17	36	108
"CG13950-cds,chr2L:860764..861357,1,CGG"	GCGCAGAACGAGAGCGAAA	0	0	0	0	1	1	1	0	0	2	0	0	0	0	0	0	1	0	0	1
"CG13950-cds,chr2L:860764..861357,3,AGG"	ATCGAGGCCAATTTCCGCG	18	33	26	18	11	15	24	13	13	27	22	11	15	9	7	15	19	11	15	91
"CG13950-cds,chr2L:860764..861357,5,CGG"	ATCCGCAGCATGTTCCAGC	0	0	1	0	0	0	1	0	0	1	1	1	0	0	1	1	0	1	0	7
"CG13950-cds,chr2L:860764..861357,14,TGG"	GGAGGAGATCTCGAAGAAC	1	2	0	0	1	1	4	0	1	1	2	0	0	0	1	0	1	1	2	3
"CG13982-cds,chr2L:6412704..6412858,5,CCT"	AGCTGTGGCACAGCTGCCA	0	0	0	0	0	0	0	0	0	0	0	0	0	0	0	0	0	0	0	0
"CG13982-cds,chr2L:6412704..6412858,8,CCG"	CAGGCGGAGTGGGCTGGTG	1	4	1	1	1	2	0	1	1	0	0	0	3	1	0	2	4	0	2	11
"CG13982-cds,chr2L:6412704..6412858,14,CCT"	GTGGTGGAGTCGGACGTTG	0	0	0	0	0	1	0	0	0	0	1	1	0	1	1	2	0	1	0	2
"CG13982-cds,chr2L:6412704..6412858,20,CCT"	GTCAGTGAAGACGACGTCG	1	2	0	1	1	3	4	1	1	0	1	2	1	1	0	0	0	2	0	8
"CG13982-cds,chr2L:6412704..6412858,21,CCC"	TGGCCACCCAGGACGTGGG	0	0	0	0	0	0	0	0	0	0	0	0	0	0	0	0	0	0	0	0
"CG13984-cds,chr2L:6308867..6309169,4,CGG"	TGGCCACTTGCATTGCCTT	0	0	0	0	0	0	0	0	0	0	0	0	0	0	0	0	0	0	0	0
"CG13984-cds,chr2L:6308867..6309169,7,AGG"	ATCACATTCGTTGTCTACA	0	0	0	0	0	0	0	0	0	0	0	0	0	0	0	0	0	0	0	0
"CG13984-cds,chr2L:6308867..6309169,11,CGG"	GGCCTGGGCGCCAAAGCCA	0	0	0	0	0	0	0	0	0	0	0	0	0	0	0	0	0	0	0	0
"CG13984-cds,chr2L:6308867..6309169,12,TGG"	AAGTACGATGATCTCGACC	3	1	4	4	3	0	0	2	0	4	0	4	2	0	1	2	1	4	0	13
"CG13984-cds,chr2L:6308867..6309169,18,CGG"	TGGGGAGTATGGGTATGAC	2	1	2	0	0	0	1	0	1	2	0	0	0	0	0	0	2	4	5	4
"CG13989-cds,chr2L:6160532..6160939,3,AGG"	TCAGCGTGATCGGTTGCCC	11	12	3	4	4	3	5	6	6	6	8	4	7	7	5	9	5	6	5	48
"CG13989-cds,chr2L:6160532..6160939,5,TGG"	AGCTCGTCCACCATGGATG	4	6	7	5	5	4	6	0	3	2	5	4	1	2	1	3	6	5	8	25
"CG13989-cds,chr2L:6160532..6160939,6,CGG"	GCTTTCAGAGAATACGACG	0	0	0	0	0	0	0	0	0	0	0	0	0	0	0	0	0	0	0	0
"CG13989-cds,chr2L:6160532..6160939,10,AGG"	GAGCACTTGCGAGGCGGAG	0	0	0	0	0	0	0	0	0	0	0	0	0	0	0	0	0	0	0	0
"CG13989-cds,chr2L:6160532..6160939,15,CGG"	CAGGACGCCAATGTGCCGC	0	0	0	0	0	0	0	0	1	0	1	1	1	0	0	0	0	1	0	2
"CG13991-cds,chr2L:6139549..6144852,3,CGG"	AAGAACTACCGCATGGAGA	0	0	0	0	0	0	0	0	0	0	0	0	0	0	0	0	0	0	0	0
"CG13991-cds,chr2L:6139549..6144852,4,CGG"	CACATTAAACATGCGTGCT	0	0	0	0	0	0	0	0	0	0	0	0	0	0	0	0	0	0	0	0
"CG13991-cds,chr2L:6139549..6144852,7,TGG"	AAAATGAAAGGGAATTGAT	0	0	0	0	0	0	0	0	0	0	0	0	0	0	0	0	0	0	0	0
"CG13991-cds,chr2L:6139549..6144852,11,CGG"	AGCCGAAAGCTGAAGCTAC	0	0	0	0	0	0	0	0	1	0	0	0	0	0	0	0	0	0	0	1
"CG13991-cds,chr2L:6139549..6144852,13,CGG"	TGTCCACCGCGTAAGAATC	2	2	2	0	1	0	2	0	0	1	2	0	0	0	0	2	3	0	0	2
"CG13993-cds,chr2L:6069347..6069489,2,TGG"	ATCGACATGAAGTGCGACA	0	0	0	0	0	0	0	0	0	0	0	0	0	0	0	0	0	0	0	0
"CG13993-cds,chr2L:6069347..6069489,4,AGG"	AAGTACCAGCTGACAGAAA	4	7	6	3	5	4	5	3	3	4	7	4	5	4	4	4	3	4	6	31
"CG13993-cds,chr2L:6069347..6069489,7,CCT"	TTGATCTGCATCTCGGTGA	0	0	0	0	0	0	0	0	0	0	0	0	0	0	0	0	0	0	0	0
"CG13993-cds,chr2L:6069347..6069489,9,CCA"	TCGATCATGTGGATCTTCT	0	0	0	0	0	0	0	0	0	0	0	0	0	0	0	0	0	0	0	0
"CG13993-cds,chr2L:6069347..6069489,11,CCA"	GGTGCCCTTTTCTGTCAGC	58	34	30	23	17	35	36	25	21	34	30	26	22	21	18	36	43	24	23	183
"CG13994-cds,chr2L:6063023..6063230,2,TGG"	ACCGATGCCCGTGCTCAAT	6	5	9	2	2	8	4	3	2	3	4	4	5	4	0	3	6	9	8	24
"CG13994-cds,chr2L:6063023..6063230,6,CGG"	GTTGCGCCTCGAACATCCG	36	26	29	19	13	17	24	23	14	16	21	17	26	11	7	25	24	25	31	118
"CG13994-cds,chr2L:6063023..6063230,10,TGG"	GCCGGGTGGCCTTTCACGC	25	17	20	14	9	12	14	11	12	20	18	17	16	7	12	23	19	10	4	115
"CG13994-cds,chr2L:6063023..6063230,12,CCC"	TTGTTCGTGCTCTGCTTAT	0	0	0	0	0	0	0	0	0	0	0	0	0	0	0	0	0	0	0	0
"CG13994-cds,chr2L:6063023..6063230,14,CCA"	ATTTCAGTTGTCGAGCCAT	0	4	1	0	3	0	1	1	1	1	0	2	3	0	1	2	0	3	1	5
"CG13995-cds,chr2L:6057054..6057506,5,CGG"	CAGAGCCCACCGATGACCT	2	2	1	0	0	3	2	2	2	2	1	1	1	0	2	1	2	3	0	18
"CG13995-cds,chr2L:6057054..6057506,8,AGG"	GAGCTGCATCTCGCCCTCC	0	0	0	0	0	0	0	0	0	0	0	0	0	0	0	0	0	0	0	0
"CG13995-cds,chr2L:6057054..6057506,10,TGG"	TGCCCGCGGACTACGACTA	16	13	6	9	8	10	13	8	9	18	4	11	9	3	10	10	6	14	25	55
"CG13995-cds,chr2L:6057054..6057506,12,TGG"	CTAGGCAATCCGTATGACG	7	7	9	0	3	13	4	4	2	3	9	3	4	3	3	5	5	11	8	20
"CG13995-cds,chr2L:6057054..6057506,13,TGG"	TCCTGCTCGCTGTTAGCTA	5	7	1	1	4	4	7	0	2	4	6	0	7	4	4	0	5	7	10	24
"CG13996-cds,chr2L:6020850..6021164,2,TGG"	CACTGCCGCACAGTGCCAG	0	0	0	0	0	0	0	0	0	0	0	0	0	0	0	0	0	0	0	0
"CG13996-cds,chr2L:6020850..6021164,5,AGG"	GATATCTGTGAGCCGCCGC	13	17	9	5	9	9	8	3	7	8	9	5	5	10	4	7	9	8	11	47
"CG13996-cds,chr2L:6020850..6021164,7,CGG"	TATCCCAGCTACATGTTTC	0	0	0	0	0	0	0	0	0	0	0	0	0	0	0	0	0	0	0	0
"CG13996-cds,chr2L:6020850..6021164,11,AGG"	GATGTGCCGCTACCCTTCA	5	2	0	2	4	1	2	3	0	0	3	0	0	1	1	4	6	4	4	13
"CG13996-cds,chr2L:6020850..6021164,13,TGG"	AATCTCTGCGCCGCCGTCG	0	0	0	0	0	0	0	0	0	0	0	0	0	0	0	0	0	0	0	0
"CG14017-cds,chr2L:5553978..5554304,4,TGG"	TTGAATTCGTTTGTCAAGC	0	0	0	0	0	0	0	0	0	0	0	0	0	0	0	0	0	0	0	0
"CG14017-cds,chr2L:5553978..5554304,7,AGG"	ACATCAACTAGTCCCCCTG	10	12	9	8	4	4	12	6	7	7	7	8	9	5	3	9	7	10	16	43
"CG14017-cds,chr2L:5553978..5554304,11,AGG"	ACACCCACCCAGTTCAACG	69	62	65	31	43	33	44	38	46	33	28	44	29	29	31	35	45	43	57	248
"CG14017-cds,chr2L:5553978..5554304,14,TGG"	CCCAATGATCCACTGACTA	1	1	1	1	1	0	0	0	0	0	0	0	2	0	0	0	1	1	0	3
"CG14017-cds,chr2L:5553978..5554304,15,CCG"	GCTCGAAATCCTTTGGAAC	3	1	0	0	0	1	2	1	0	1	2	2	1	1	0	1	0	0	0	7
"CG14020-cds,chr2L:5517842..5518822,2,TGG"	TGCTCCTTTGCCTCGCTTT	1	3	3	2	2	3	4	3	2	5	2	3	2	2	2	3	7	4	0	14
"CG14020-cds,chr2L:5517842..5518822,4,TGG"	CCTTGCTGAGTCCCTATTC	59	47	45	28	30	27	43	30	24	53	36	31	31	22	19	51	52	45	38	229
"CG14020-cds,chr2L:5517842..5518822,7,TGG"	AACTACGAGTACATATTCG	2	2	0	1	1	1	2	0	1	0	0	0	0	2	1	1	0	2	2	5
"CG14020-cds,chr2L:5517842..5518822,14,AGG"	ACGGATCAGGGGGAGTACG	11	11	5	3	8	3	3	4	5	3	2	7	8	4	3	4	7	7	5	48
"CG14020-cds,chr2L:5517842..5518822,18,TGG"	AGCCAGTTCAATGAGCAAA	0	0	0	0	0	0	0	0	0	0	0	0	0	0	0	0	0	0	0	0
"CG14040-cds,chr2L:5053084..5053168,3,CCC"	CACAAATGTGAGCTTGGTG	2	1	1	1	0	1	0	0	2	1	0	0	1	2	0	3	0	0	1	5
"CG14040-cds,chr2L:5053084..5053168,7,CCT"	GAATAGGGACATGTACAAC	0	0	0	0	0	0	0	0	0	0	0	0	0	0	0	0	0	0	0	0
"CG14040-cds,chr2L:5053239..5053356,1,AGG"	ATCTTTGTCACAGCATCTC	0	2	0	2	0	2	0	1	0	1	0	1	3	2	1	1	0	0	1	3
"CG14040-cds,chr2L:5053239..5053356,3,CGG"	TATGGCTACAATACCGTCA	0	0	0	0	0	0	0	0	0	0	0	0	0	0	0	0	0	0	0	0
"CG14040-cds,chr2L:5053239..5053356,7,CCG"	ACTATCAATTTAAAGACCT	0	0	3	0	2	1	1	0	0	3	3	3	2	0	0	0	3	1	2	4
"CG14042-cds,chr2L:5038122..5038757,2,AGG"	CCACGACCGATGCTTCCCG	22	25	15	9	8	10	5	5	9	9	8	4	8	7	4	8	14	10	8	68
"CG14042-cds,chr2L:5038122..5038757,5,TGG"	GTGCGCCTGCTGCAGGAGG	2	2	5	5	2	6	1	3	3	3	1	1	5	6	3	10	6	8	7	32
"CG14042-cds,chr2L:5038122..5038757,9,AGG"	GAAACGGTGGGCGATCGTA	6	7	2	6	2	2	2	7	9	8	3	5	5	3	5	8	8	4	10	31
"CG14042-cds,chr2L:5038122..5038757,12,TGG"	CGCCTGGCGGAGCAGCAGC	0	0	0	0	0	0	0	0	0	0	0	0	0	0	0	0	0	0	0	0
"CG14042-cds,chr2L:5038122..5038757,13,TGG"	AACCAATCCTTCCGCTCGT	0	0	0	0	0	0	0	0	0	0	0	0	0	0	0	0	0	0	0	0
"CG14043-cds,chr2L:4971812..4973614,3,TGG"	TACGAGAAGGCCAACCGTC	9	7	5	8	8	4	7	2	4	5	7	6	8	4	5	3	3	9	6	26
"CG14043-cds,chr2L:4971812..4973614,7,CGG"	AGCCGCAATGATCCGCCCA	0	0	0	0	0	1	0	0	1	0	0	0	0	0	0	0	0	0	0	0
"CG14043-cds,chr2L:4971812..4973614,8,TGG"	ATTGTCTTGAAGAAGCAGC	0	0	0	0	0	0	0	0	0	0	0	0	0	0	0	0	0	0	0	0
"CG14043-cds,chr2L:4971812..4973614,10,AGG"	GACCAACTGGTATCTGTGC	18	14	12	11	4	6	8	6	3	12	7	5	14	8	7	5	8	11	6	48
"CG14043-cds,chr2L:4971812..4973614,15,AGG"	AGCGAGGAGGACGGTGGTC	36	23	20	16	12	14	25	13	15	21	18	14	14	6	7	17	15	22	25	104
"CG14044-cds,chr2L:4942852..4942944,4,TGG"	AAATGCAACCTCGCCAGAA	6	8	5	4	4	3	5	4	0	5	4	1	2	4	6	5	7	7	8	25
"CG14044-cds,chr2L:4942852..4942944,6,CCT"	TTCGTCTGCGTATCCATGG	73	62	48	36	34	47	58	41	45	61	33	46	37	28	31	67	48	46	61	261
"CG14044-cds,chr2L:4942852..4942944,9,CCT"	CAGAGGCGCCATTCTGGCG	0	0	0	0	0	0	0	0	0	0	0	0	0	0	0	0	0	0	0	1
"CG14044-cds,chr2L:4943011..4943280,1,TGG"	GTCGAGCAATATGTGCGCC	2	3	2	0	2	3	1	1	1	3	2	3	0	4	4	3	4	1	3	12
"CG14044-cds,chr2L:4943011..4943280,3,AGG"	GAGCAGATCAGCAAGCTGG	3	4	2	1	4	1	6	2	0	3	3	3	6	0	1	2	3	4	1	27
"CG14072-cds,chr2L:10937515..10937808,1,AGG"	CTCACCCTTAAGTCAGCCG	4	6	6	0	2	1	3	5	1	0	4	3	2	3	1	5	3	5	1	21
"CG14072-cds,chr2L:10937515..10937808,3,CGG"	CAAGCTCTTACAATTCAAA	0	0	1	0	0	0	0	0	0	0	0	0	1	0	1	0	1	0	0	1
"CG14072-cds,chr2L:10937515..10937808,6,AGG"	CCCGATTATTACACCCAAA	0	0	0	0	0	0	0	0	0	0	0	0	0	0	0	0	0	0	0	0
"CG14072-cds,chr2L:10937515..10937808,9,CGG"	CAAGGTCGTGTGTGAATTG	25	37	21	13	20	20	31	16	15	21	16	18	21	7	18	21	24	27	21	130
"CG14072-cds,chr2L:10937515..10937808,13,TGG"	GACCACGAGAAGTGGCTCC	0	0	0	0	0	0	0	0	0	0	0	0	0	0	0	0	0	0	0	0
"CG1416-cds,chr2L:21758212..21758359,5,TGG"	CGCCACCAACGTGAACAAC	2	1	3	0	1	0	1	0	1	1	1	2	2	1	1	0	3	5	2	16
"CG1416-cds,chr2L:21758212..21758359,8,TGG"	GGAAAAGAACGCCACGCCA	2	4	2	3	0	2	1	0	0	5	4	3	5	1	3	2	2	3	0	21
"CG1416-cds,chr2L:21758212..21758359,10,AGG"	CGCCTGCATCAGCTTTTTC	1	4	4	6	4	4	3	0	1	2	6	1	0	3	2	6	5	2	0	18
"CG1416-cds,chr2L:21758212..21758359,11,CCA"	GGATCTCCTTCTCCCCACT	29	22	17	21	18	13	24	12	14	28	20	16	18	11	9	19	20	32	40	154
"CG1416-cds,chr2L:21758212..21758359,13,CCC"	TGTTCACGTTGGTGGCGTC	13	12	10	8	4	3	5	3	4	5	8	6	3	2	3	1	5	6	5	41
"CG1421-cds,chr2L:21903150..21903716,2,AGG"	TCAGACCATACCATTTTGC	82	56	74	50	49	48	76	42	39	58	58	45	64	36	32	65	55	52	37	341
"CG1421-cds,chr2L:21903150..21903716,4,TGG"	AGATCCCAGACAGTCTTTT	0	0	0	0	0	0	0	0	0	0	0	0	0	0	0	0	0	0	0	0
"CG1421-cds,chr2L:21903150..21903716,6,TGG"	TCCGTAAGCGACTACGAGT	3	9	6	2	5	4	6	0	1	6	4	8	8	3	4	1	7	5	6	32
"CG1421-cds,chr2L:21903150..21903716,9,CGG"	ACTGCTTCTTTCTCGATAT	0	0	0	0	0	0	0	0	0	0	0	0	0	0	0	0	0	0	0	0
"CG1421-cds,chr2L:21903150..21903716,11,TGG"	TACCTGAAGTACTTCAGCG	0	0	0	0	0	0	0	0	0	0	0	0	0	0	0	0	0	0	0	0
"CG14273-cds,chr2L:8343383..8343841,1,TGG"	AATACGCAGCTAAGTGAAA	1	0	1	0	0	0	0	0	0	0	0	0	0	0	0	0	0	0	1	2
"CG14273-cds,chr2L:8343383..8343841,2,TGG"	GTGTGTGAGAGTCCACTGA	1	1	3	0	1	0	0	0	1	1	2	1	0	0	1	1	2	1	2	9
"CG14273-cds,chr2L:8343383..8343841,5,TGG"	ATAATACAAATAGTGCTCC	1	1	0	0	0	0	0	0	0	1	0	1	1	0	0	0	1	0	0	1
"CG14273-cds,chr2L:8343383..8343841,6,AGG"	TCCTCCGATGCCAGCGAAG	0	0	0	0	0	0	0	0	0	0	0	0	0	0	0	0	0	0	0	0
"CG14273-cds,chr2L:8343383..8343841,8,CGG"	GACTCTGAAAGCGAAGAAT	0	0	0	0	0	0	0	0	0	0	0	0	0	0	0	0	0	0	0	0
"CG14274-cds,chr2L:8338580..8338665,1,TGG"	AATCCCAGTTGCGCCGATC	19	10	11	8	7	8	7	8	6	9	8	7	13	3	6	11	10	7	7	62
"CG14274-cds,chr2L:8338580..8338665,4,CGG"	TCGAATTCCAGCATAGTGG	9	5	5	3	1	2	5	1	1	8	5	1	0	2	2	4	2	4	7	19
"CG14274-cds,chr2L:8338580..8338665,5,CCA"	TCGCAGACATAACACCTGA	3	2	0	1	1	1	0	0	0	1	0	1	0	1	0	1	1	0	0	6
"CG14274-cds,chr2L:8338580..8338665,6,CCA"	GCGCAACTGGGATTATCAC	3	5	3	3	2	4	4	3	3	3	5	1	4	1	1	7	4	6	2	23
"CG14274-cds,chr2L:8340184..8340310,1,TGG"	TTGGACAAAATGAAATCGC	0	0	0	1	1	1	0	1	1	0	0	0	0	2	1	0	0	1	0	4
"CG14275-cds,chr2L:8332308..8332693,1,AGG"	TGTAATTCGCATGACAACG	17	17	18	7	7	13	12	12	14	14	17	7	10	2	4	13	9	16	32	54
"CG14275-cds,chr2L:8332308..8332693,6,AGG"	GAACACTCCTCGTGCCCAG	2	3	2	1	0	2	0	0	3	2	1	3	0	2	1	0	0	1	4	11
"CG14275-cds,chr2L:8332308..8332693,9,CGG"	CGGACTGCGTCCCGCCCAG	0	0	0	0	0	0	0	0	0	0	0	0	0	0	0	0	0	0	0	0
"CG14275-cds,chr2L:8332308..8332693,12,CGG"	GTGGCCTTCTGCCGCAAGA	0	0	0	0	0	0	0	0	0	0	0	0	0	0	0	0	0	0	0	0
"CG14275-cds,chr2L:8332308..8332693,13,TGG"	GCAGAATCGAGAGAAGCTG	0	0	0	0	0	0	0	0	0	0	0	0	0	0	0	0	0	0	0	1
"CG14277-cds,chr2L:8242783..8243184,1,TGG"	AAAGCCAAGCTGGTCAAGT	0	0	0	0	0	0	0	0	0	0	0	0	0	0	0	0	0	0	0	0
"CG14277-cds,chr2L:8242783..8243184,4,CGG"	GGCGAGGATGCCATTATGA	8	3	8	2	2	3	0	3	3	3	5	0	4	2	2	0	10	6	6	9
"CG14277-cds,chr2L:8242783..8243184,7,TGG"	CTAAACAAGAAGTGTGAAC	0	1	1	0	1	0	1	0	0	1	0	0	1	0	0	0	0	0	0	1
"CG14277-cds,chr2L:8242783..8243184,10,CGG"	AACAAGCCGTTCAGTACCG	11	6	8	6	7	5	5	7	5	11	2	4	3	7	4	5	9	7	14	32
"CG14277-cds,chr2L:8242783..8243184,13,AGG"	GCTAAGTTCAAGGTCCAGA	4	0	2	0	3	2	3	1	1	0	2	3	2	0	1	2	1	2	5	16
"CG1428-cds,chr2L:21906353..21908206,2,TGG"	TATTTTTTACGCTTTACTT	0	0	0	0	0	0	0	0	0	0	0	0	0	0	0	0	0	0	0	0
"CG1428-cds,chr2L:21906353..21908206,5,AGG"	ACAGAGTGGTTTGAAAGAA	0	0	0	0	0	0	0	0	0	0	0	0	0	0	0	0	0	0	0	0
"CG1428-cds,chr2L:21906353..21908206,7,TGG"	CCTCCGTGTGTCATGTAAG	4	7	3	4	3	2	3	6	3	5	1	2	4	1	0	3	4	4	5	22
"CG1428-cds,chr2L:21906353..21908206,10,CGG"	TTTTACTCTGCGATTGAGC	2	3	0	1	1	2	3	2	1	3	1	1	1	0	1	0	1	3	2	13
"CG1428-cds,chr2L:21906353..21908206,13,CGG"	TTACTGCAATAACTCAAGA	0	0	0	0	0	0	0	0	0	0	0	0	0	0	0	0	0	0	0	0
"CG14339-cds,chr2L:1108701..1109895,9,TGG"	CCGAAGAAGGATGACGATC	2	1	0	0	0	3	1	1	1	1	0	2	1	1	0	1	2	1	0	5
"CG14339-cds,chr2L:1108701..1109895,10,TGG"	GTGTTCCTGTACATCCAGC	8	9	7	4	3	6	7	5	3	3	4	8	4	6	6	11	9	7	7	38
"CG14339-cds,chr2L:1108701..1109895,11,TGG"	CCCGAGTCGCAGCATCCGC	7	6	7	4	4	5	8	2	4	5	4	2	4	4	4	10	6	6	3	36
"CG14339-cds,chr2L:1108701..1109895,14,TGG"	AGCCAGGGCGACAGTTTGC	16	16	8	13	8	7	8	8	5	12	5	9	4	8	6	5	13	4	2	54
"CG14339-cds,chr2L:1108701..1109895,15,TGG"	ATGAGCACTACAACACCGA	6	3	2	1	2	1	4	1	0	2	1	4	1	2	4	1	1	0	3	19
"CG14340-cds,chr2L:1112988..1113152,6,CGG"	GGGCTGGAGGAGAAGCCAG	8	4	1	1	1	1	3	2	4	3	1	0	4	2	1	2	4	1	0	12
"CG14340-cds,chr2L:1112988..1113152,9,TGG"	GTGGCCAGCAGCACGGCCT	0	0	0	0	0	0	0	0	0	0	0	0	0	0	0	0	0	0	0	0
"CG14340-cds,chr2L:1112988..1113152,11,CGG"	CTCGACCATAATCGCCCAT	1	2	3	0	1	0	0	0	0	0	0	1	0	0	0	0	0	0	0	8
"CG14340-cds,chr2L:1112988..1113152,12,CGG"	GCAGCTGCTGCTGCCCTCT	0	0	0	0	0	0	0	0	0	0	0	0	0	0	0	0	0	0	0	0
"CG14340-cds,chr2L:1112988..1113152,14,CCC"	GAGCTGATGCCTCCTCCGT	7	6	1	2	1	4	3	1	1	2	3	7	3	1	2	4	8	2	2	18
"CG14341-cds,chr2L:1166560..1166922,4,CGG"	GAGGGACTTCCAACCCCAC	2	1	5	1	4	1	1	0	1	3	3	0	2	0	1	0	2	0	5	9
"CG14341-cds,chr2L:1166560..1166922,11,TGG"	GACCATCCACGGGGAGGGG	0	0	0	0	0	0	0	0	0	0	0	0	0	0	0	0	0	0	0	0
"CG14341-cds,chr2L:1166560..1166922,13,CGG"	AGCGAGGATGACGATGATT	8	6	7	5	7	6	7	2	5	11	6	2	3	1	4	7	8	11	12	44
"CG14341-cds,chr2L:1166560..1166922,15,TGG"	GGCTACCAACCACTCGCTT	6	1	8	4	2	4	3	2	1	4	5	5	7	1	4	3	5	5	8	19
"CG14341-cds,chr2L:1166560..1166922,18,AGG"	AACGATGCAGCGGATCCCG	0	4	1	2	2	4	2	1	2	3	6	4	3	1	0	1	5	1	3	12
"CG14342-cds,chr2L:1204316..1204464,3,TGG"	GAATGCCCTCCAGAAGCAG	3	1	1	2	2	1	2	0	1	6	2	2	2	2	3	1	2	5	2	11
"CG14342-cds,chr2L:1204316..1204464,5,TGG"	GTCCTGCTGGCCCGCCGTG	0	0	0	0	0	0	0	0	0	0	0	0	0	0	0	0	0	0	0	0
"CG14342-cds,chr2L:1204316..1204464,9,AGG"	CGTCCTCCGCCCGACGAAA	0	0	0	0	0	0	0	0	0	0	0	0	0	0	0	0	0	0	0	0
"CG14342-cds,chr2L:1204316..1204464,10,CCC"	CATTCATCGGCCGCTTGAA	28	40	29	17	19	24	23	15	24	27	25	27	33	10	19	24	37	35	54	160
"CG14342-cds,chr2L:1204316..1204464,15,CCA"	GACGCGGTACCACTGCTTC	2	3	0	0	3	1	0	1	1	1	2	1	2	3	1	2	0	0	1	1
"CG14346-cds,chr2L:1368242..1368313,5,CCC"	TGTAAGTGCTCAGGGTTTC	37	37	32	19	21	28	30	24	19	33	24	24	28	23	19	37	26	36	33	186
"CG14346-cds,chr2L:1368366..1368479,1,CGG"	GGCACCAAGCTGCTGACAT	3	2	1	2	1	1	1	2	4	3	4	2	2	1	1	0	0	2	2	17
"CG14346-cds,chr2L:1368366..1368479,3,TGG"	GATTTACCTGCCGCCGATG	2	0	2	6	3	3	4	3	3	3	4	1	1	4	2	1	4	5	4	15
"CG14346-cds,chr2L:1368366..1368479,5,TGG"	TACAGCACTGAAAAGCTGC	0	0	0	0	0	0	0	0	0	0	0	0	0	0	0	0	0	0	0	0
"CG14346-cds,chr2L:1368366..1368479,8,CCA"	TCCGCCGATGTCAGCAGCT	13	7	2	5	7	10	9	4	7	6	13	5	8	1	2	6	5	2	12	30
"CG14352-cds,chr2L:1611508..1611868,3,AGG"	GCGAAGAACTTCACCATTG	0	0	0	0	0	0	0	0	0	0	0	0	0	0	0	0	0	0	0	0
"CG14352-cds,chr2L:1611508..1611868,7,TGG"	ATCCTGGAGAACCTGATCC	0	0	0	0	0	0	0	0	0	0	0	0	0	0	0	0	0	0	0	0
"CG14352-cds,chr2L:1611508..1611868,8,AGG"	GTGATCCGCAACAAGCAGA	2	4	1	3	0	1	2	2	0	4	6	1	2	2	1	1	1	3	2	7
"CG14352-cds,chr2L:1611508..1611868,12,CGG"	GCCATTTGGAGGAAGAAAT	0	0	0	0	0	0	0	0	0	0	0	0	0	0	0	0	0	0	0	0
"CG14352-cds,chr2L:1611508..1611868,16,CGG"	GCGTGGAAGCAAATTGAGG	12	14	10	7	7	12	8	10	5	14	15	13	11	7	11	20	13	13	14	80
"CG14397-cds,chr2L:21094409..21094637,3,TGG"	GCTTTCATTGTGACGATGG	4	4	4	1	3	0	1	1	3	2	1	1	2	2	0	1	2	2	4	14
"CG14397-cds,chr2L:21094409..21094637,5,AGG"	GATCGAAGCTAGACCCCAG	4	1	1	1	1	2	2	6	1	3	2	2	4	0	1	2	2	3	1	9
"CG14397-cds,chr2L:21094409..21094637,7,TGG"	CTGCAGCACATCGCCGTGG	10	17	11	15	11	9	11	8	8	13	15	10	10	8	3	13	16	10	9	66
"CG14397-cds,chr2L:21094409..21094637,10,AGG"	CCCCTTCTACAATACCCCA	1	2	0	1	1	1	3	3	2	0	0	0	0	1	0	1	2	2	2	8
"CG14397-cds,chr2L:21094409..21094637,13,TGG"	TGCCCTGGCCAGATCCAGT	0	0	0	0	0	0	0	0	0	0	0	0	0	0	0	0	0	0	0	0
"CG14401-cds,chr2L:20870602..20870760,1,AGG"	GTGATTCCGTCAATAATCC	1	4	0	0	2	1	1	1	0	2	0	2	0	0	1	3	2	0	2	6
"CG14401-cds,chr2L:20870602..20870760,8,CGG"	GGCGATGACATATCCACGA	1	0	3	1	2	0	0	1	0	0	1	1	1	1	0	2	0	2	1	6
"CG14401-cds,chr2L:20870602..20870760,11,TGG"	GTGGCGAACATGCGATCCC	71	57	40	24	20	33	33	28	26	46	33	31	23	21	18	32	39	31	35	195
"CG14401-cds,chr2L:20870602..20870760,15,AGG"	TGCCTTACCAAGTACCATG	4	8	4	0	2	9	3	3	3	10	3	4	7	4	2	2	7	6	20	40
"CG14401-cds,chr2L:20870602..20870760,17,CCG"	TTCGTAGCAGGTAATGGCA	4	3	0	0	1	3	1	0	1	2	3	0	3	1	2	0	1	2	2	11
"CG14402-cds,chr2L:20849386..20850216,4,AGG"	GGAAGTAGTCCACCCTGAG	4	5	6	2	2	2	1	1	1	4	2	0	2	0	0	4	1	4	3	9
"CG14402-cds,chr2L:20849386..20850216,6,TGG"	CCGCCGTGGAGTCGTCTTC	0	0	0	0	0	0	0	0	0	0	0	0	0	0	0	0	0	0	0	0
"CG14402-cds,chr2L:20849386..20850216,8,CGG"	CAATGCCGAAGGTTGTCTG	27	25	31	22	29	23	25	13	17	23	20	22	26	14	18	34	30	31	25	142
"CG14402-cds,chr2L:20849386..20850216,14,AGG"	GAAAAGGAGGAGCACTACG	9	1	3	0	1	3	1	2	1	1	0	2	1	2	2	0	3	4	5	10
"CG14402-cds,chr2L:20849386..20850216,17,TGG"	GAACCACTTGTGGTCACTT	0	0	0	0	0	0	0	0	0	0	0	0	0	0	0	0	0	0	0	0
"CG14537-cds,chr2L:7840539..7841150,4,TGG"	GTTTACAATGGCCTGTTGT	2	2	3	2	0	0	0	0	1	2	0	0	0	1	0	0	3	3	0	9
"CG14537-cds,chr2L:7840539..7841150,7,CGG"	ACCGGCCGTAAAATGCTGC	15	13	11	10	14	7	13	9	7	9	10	7	10	6	5	17	13	4	8	59
"CG14537-cds,chr2L:7840539..7841150,10,TGG"	GCCATGGTCGCTTGTGTTG	0	0	0	0	0	0	0	0	0	0	0	0	0	0	0	0	0	0	0	0
"CG14537-cds,chr2L:7840539..7841150,14,TGG"	TCGGATTCTCGGCGGTATT	0	0	0	0	0	0	0	0	0	0	0	0	0	0	0	0	0	0	0	0
"CG14537-cds,chr2L:7840539..7841150,17,CGG"	TCCGGGTAATCTTCGCCAG	0	0	0	0	0	0	0	0	0	0	0	0	0	0	0	0	0	0	0	0
"CG14538-cds,chr2L:7756317..7756934,9,CGG"	TCGGAGTGGTGGGCGTGGG	3	2	1	0	0	1	1	1	0	0	0	1	0	0	1	0	1	1	0	6
"CG14538-cds,chr2L:7756317..7756934,10,CGG"	TGTTGCACTATCCGATTCC	30	23	17	16	19	19	24	4	13	22	16	14	13	4	15	14	10	11	19	105
"CG14538-cds,chr2L:7756317..7756934,16,TGG"	GCCACAGTGACTATGCTCC	152	129	129	71	85	114	108	64	83	133	126	76	76	59	69	108	136	127	193	665
"CG14538-cds,chr2L:7756317..7756934,18,TGG"	GATTGCACGCAATGCTTGC	2	1	1	0	2	1	0	1	1	2	2	2	0	0	0	0	3	0	0	5
"CG14538-cds,chr2L:7756317..7756934,20,TGG"	TGCGAACAAGATGAACGTC	1	0	1	0	0	1	1	0	1	1	0	0	0	0	0	0	1	2	1	4
"CG14913-cds,chr2L:11017172..11018355,3,TGG"	ACTCTGCCGTGGATTGTCC	4	5	2	2	1	0	0	0	0	2	1	1	1	2	3	1	2	7	3	11
"CG14913-cds,chr2L:11017172..11018355,5,TGG"	GCTTTATTTTCAACAACTA	0	0	0	0	0	0	0	0	0	0	0	0	0	0	0	0	0	0	0	0
"CG14913-cds,chr2L:11017172..11018355,6,TGG"	GAATAAGTGCGCCACAACT	3	5	1	4	1	3	7	2	1	2	2	1	3	4	0	1	7	3	2	18
"CG14913-cds,chr2L:11017172..11018355,8,AGG"	ACAGCAAGAGAGCCCGTTG	2	1	3	1	4	2	7	1	3	3	2	2	2	0	2	3	3	2	2	15
"CG14913-cds,chr2L:11017172..11018355,12,CGG"	GACAATGTGAAGATCAGCT	0	1	0	0	0	0	0	1	1	0	2	0	0	0	0	0	2	0	0	3
"CG14915-cds,chr2L:11071061..11071423,3,TGG"	CTGTTTGGTCCTTATCGCA	22	20	13	8	7	10	12	10	6	15	13	8	15	6	7	17	16	15	20	92
"CG14915-cds,chr2L:11071061..11071423,6,AGG"	AGATCTTCAATACTCAATG	0	0	0	0	0	0	0	0	0	0	0	0	0	0	0	0	0	0	0	0
"CG14915-cds,chr2L:11071061..11071423,9,TGG"	AGAATGAGCAACGAAATCA	0	0	0	0	0	0	0	0	0	0	0	0	0	0	0	0	0	0	0	0
"CG14915-cds,chr2L:11071061..11071423,12,AGG"	GCCCATGAGGAGGCCACAC	0	0	0	0	0	0	0	0	0	0	0	0	0	0	0	1	0	0	0	1
"CG14915-cds,chr2L:11071061..11071423,16,CGG"	TATTTCGTGAAGAGGCGCC	2	1	0	3	0	3	1	4	1	3	3	1	0	2	0	2	3	2	3	14
"CG14929-cds,chr2L:11519944..11520333,6,TGG"	TGGTGGCCGGTGCGGTGTA	1	1	5	3	1	1	0	0	1	0	1	2	4	1	0	1	0	4	1	10
"CG14929-cds,chr2L:11519944..11520333,12,AGG"	GAAAGTTCCGACCACACAA	0	0	0	0	0	0	0	0	0	0	0	0	0	0	0	0	0	0	0	0
"CG14929-cds,chr2L:11519944..11520333,15,GGG"	CTCTTCGAAGGCGCCAAAC	0	0	1	0	0	0	0	1	0	0	0	0	0	1	0	0	0	0	0	1
"CG14929-cds,chr2L:11519944..11520333,18,TGG"	GATGAACCGATTCTGCTGC	15	20	11	10	12	7	20	8	12	18	12	7	7	8	11	11	11	13	7	83
"CG14929-cds,chr2L:11519944..11520333,22,AGG"	AAGTGCAAGGAGGATGTAC	1	1	0	2	0	1	3	0	0	1	0	0	2	1	0	0	1	1	1	7
"CG14931-cds,chr2L:11788653..11788768,1,TGG"	GGCGTTTACGAGGAAGGCA	3	1	2	1	0	1	1	2	1	2	3	1	2	1	1	1	1	0	3	9
"CG14931-cds,chr2L:11788653..11788768,3,AGG"	TCAGCTAGTATCAGTCCCC	7	1	6	1	3	3	4	2	4	2	0	5	1	4	2	6	3	4	4	19
"CG14931-cds,chr2L:11788653..11788768,7,CCG"	TGCACGACACTTGCTAATT	4	3	7	2	2	2	1	0	1	1	3	3	0	0	2	1	2	6	3	14
"CG14931-cds,chr2L:11788653..11788768,8,CCC"	TTTCTAGATCCTCATCCTG	0	0	0	0	0	0	0	0	0	0	0	0	0	0	0	0	0	0	0	0
"CG14931-cds,chr2L:11788834..11789331,1,TGG"	AGAAGAAATCCCTCAGACA	0	0	0	0	0	0	0	0	0	0	0	0	0	0	0	0	0	0	0	0
"CG14932-cds,chr2L:11790176..11790214,1,CCC"	AGGTAATCTCGTCACTTTC	0	0	0	0	0	0	0	0	0	0	0	0	0	0	0	0	0	0	0	0
"CG14932-cds,chr2L:11790370..11790426,1,TGG"	GGATTTGGATGGGGCAGAC	1	2	0	0	2	0	1	0	0	1	1	1	2	0	2	1	0	1	0	4
"CG14932-cds,chr2L:11790370..11790426,3,CGG"	CCATATGTCACTTATGAGG	6	6	3	0	0	3	1	1	4	0	0	1	2	2	0	1	3	2	2	15
"CG14932-cds,chr2L:11790483..11790936,1,TGG"	AACCCCACCTCACCCGAAC	105	101	90	74	59	78	95	45	53	90	67	54	57	39	36	70	80	67	66	476
"CG14932-cds,chr2L:11790483..11790936,2,CGG"	ATACAGAAGCCAGAGACTC	2	3	2	0	1	3	2	2	1	3	0	0	0	1	1	3	2	1	1	10
"CG14933-cds,chr2L:11843226..11843459,3,CGG"	TTTTGATCGCCCTCTTTGC	96	79	71	46	52	67	71	43	46	61	55	51	66	30	33	67	80	67	43	360
"CG14933-cds,chr2L:11843226..11843459,7,AGG"	CCTTGCGATCTGAAGACCA	1	2	1	2	0	0	0	1	0	0	1	2	1	0	0	1	0	0	5	4
"CG14933-cds,chr2L:11843226..11843459,11,TGG"	CTCAGGTCTGCGGCTCAAA	6	9	2	6	1	5	5	3	1	5	4	1	6	1	2	1	1	1	3	32
"CG14933-cds,chr2L:11843226..11843459,12,AGG"	CGAGTTCGAGTGCAGCCAA	11	4	4	2	2	2	1	4	2	3	4	4	2	1	2	3	3	4	3	13
"CG14933-cds,chr2L:11843226..11843459,16,AGG"	TGGACGGACCCTGAACATC	1	0	0	0	0	1	1	0	1	0	0	0	1	0	1	0	1	0	0	4
"CG14945-cds,chr2L:12050096..12051032,3,AGG"	CTCGCCTCCTGGACGAATG	0	0	2	1	1	5	3	0	3	1	1	1	1	0	2	0	4	1	0	9
"CG14945-cds,chr2L:12050096..12051032,5,AGG"	GAGAATCCCAAAGCGCTCA	8	5	4	4	11	6	4	2	5	6	10	7	12	2	4	8	5	2	4	51
"CG14945-cds,chr2L:12050096..12051032,7,TGG"	AGTGCCCGCAAGCGCTTCC	3	2	3	2	1	4	2	2	2	0	3	1	0	0	1	1	1	0	4	13
"CG14945-cds,chr2L:12050096..12051032,10,CGG"	GTATCGTGGAGCAATGCAC	8	10	8	2	2	6	5	1	6	5	6	3	9	4	7	4	10	8	10	37
"CG14945-cds,chr2L:12050096..12051032,13,CGG"	TGACCAACTGCTCGTGACA	5	5	3	2	3	3	10	2	4	3	2	6	7	2	4	3	6	5	11	22
"CG14947-cds,chr2L:12076823..12077635,3,CGG"	GTAGTCCTGTCCAGACTAT	0	0	0	0	0	0	0	0	0	0	0	0	0	0	0	0	0	0	0	0
"CG14947-cds,chr2L:12076823..12077635,4,TGG"	ATGCCGCAAGTCAAGCCTT	1	1	1	0	1	1	0	0	0	0	0	1	1	2	2	3	1	0	1	3
"CG14947-cds,chr2L:12076823..12077635,7,TGG"	GCGAGCAATCGAATCGTCT	17	21	21	10	8	11	14	18	11	14	18	14	15	5	8	15	15	16	12	92
"CG14947-cds,chr2L:12076823..12077635,9,CGG"	TCGACCTAGATGCCTTCTT	9	6	6	2	5	5	9	3	1	4	6	2	6	3	2	4	7	2	3	30
"CG14947-cds,chr2L:12076823..12077635,12,CGG"	CAGAGGTACGAGAAGGTCT	6	5	3	9	2	4	9	2	2	5	6	2	7	1	3	8	2	8	8	23
"CG15140-cds,chr2L:17286413..17286565,1,TGG"	GGGATATTTTATGTGCTCC	0	0	0	0	0	0	0	0	0	0	0	0	0	0	0	0	0	0	0	0
"CG15140-cds,chr2L:17286413..17286565,2,AGG"	TATCCAGAGATCCCTGTTC	6	0	1	0	1	0	2	0	0	1	1	1	1	4	2	3	1	0	0	8
"CG15140-cds,chr2L:17286413..17286565,3,CGG"	AACTTGAAAATACTCAATG	0	0	0	0	0	0	0	0	0	0	0	0	0	0	0	0	0	0	0	0
"CG15140-cds,chr2L:17286413..17286565,5,CCG"	AGGAGCACATAAAATATCC	0	0	0	0	0	0	0	0	0	0	0	0	0	0	0	0	0	0	0	0
"CG15140-cds,chr2L:17286413..17286565,7,CCA"	GATCCTGAACAGGGATCTC	0	0	0	0	0	0	0	0	0	0	0	0	0	0	0	0	0	0	0	0
"CG15141-cds,chr2L:17410781..17411618,4,TGG"	GTTGAGGAGTCCAATCCGC	2	3	0	1	0	1	3	1	0	1	0	0	0	0	1	1	2	2	0	3
"CG15141-cds,chr2L:17410781..17411618,5,TGG"	ATTACGATGCTAGATGTCC	0	0	0	0	0	0	0	0	0	0	0	0	0	0	0	0	0	0	0	0
"CG15141-cds,chr2L:17410781..17411618,10,TGG"	GACGAGTACGCCGCAGTGC	3	4	3	2	6	2	3	4	1	1	3	3	0	1	4	3	2	2	5	24
"CG15141-cds,chr2L:17410781..17411618,12,AGG"	AAGTCGTGCACTTACGCCA	1	1	1	2	1	4	0	0	0	1	1	1	3	0	2	1	2	2	0	12
"CG15141-cds,chr2L:17410781..17411618,16,AGG"	TGCCTCACTTGTTGCCCCG	0	6	3	1	2	3	2	1	1	0	3	2	4	1	1	3	4	4	6	13
"CG15152-cds,chr2L:18114683..18115021,7,AGG"	CCGGGGACGTACCACGATG	7	3	2	4	2	2	1	2	4	3	3	6	3	3	5	2	2	3	9	24
"CG15152-cds,chr2L:18114683..18115021,9,AGG"	TACGAGACTCAGTATAAGA	0	0	0	0	0	0	0	0	0	0	0	0	0	0	0	0	0	0	0	0
"CG15152-cds,chr2L:18114683..18115021,10,CGG"	CCGATTTTTGTACCGCCGC	4	3	6	0	3	6	5	0	1	1	2	2	1	0	0	5	3	2	1	13
"CG15152-cds,chr2L:18114683..18115021,12,TGG"	GCACGCCTGGTTTCGCAAC	2	3	3	3	6	2	2	2	3	1	4	3	1	1	4	2	2	1	3	10
"CG15152-cds,chr2L:18114683..18115021,14,CGG"	TGATGGTCAGCTTCCTGTC	37	30	24	12	30	17	41	22	21	32	25	21	24	11	17	18	25	36	40	189
"CG15155-cds,chr2L:18154866..18155057,3,CGG"	TCTGAAGCGTGTTTTCACC	1	2	3	0	1	1	0	2	1	0	1	0	0	0	0	0	2	0	0	5
"CG15155-cds,chr2L:18154866..18155057,7,TGG"	TGCAAGGAGTACTACTGCC	7	5	8	4	5	8	6	2	10	6	8	8	3	1	3	9	10	8	8	43
"CG15155-cds,chr2L:18154866..18155057,9,AGG"	TTTCTGGAGCTATATAAAA	0	0	0	0	0	0	0	0	0	0	0	0	0	0	0	0	0	0	0	0
"CG15155-cds,chr2L:18154866..18155057,11,CGG"	CTCTTCCCAATCTAGAGCT	0	0	0	0	0	0	0	0	0	0	0	0	0	0	0	0	0	0	0	0
"CG15155-cds,chr2L:18154866..18155057,12,CCC"	CAGTATTTTGGCCATTCCC	0	0	0	0	0	0	0	0	0	0	0	0	0	0	0	0	0	0	0	0
"CG15160-cds,chr2L:18591214..18591367,5,AGG"	GCGCTAAAGGACACGCAGG	6	6	9	6	2	4	6	3	2	3	6	1	4	2	1	6	6	6	3	28
"CG15160-cds,chr2L:18591214..18591367,8,TGG"	CAAGAAGATCATCCAGTGC	0	1	1	0	0	0	1	1	0	1	1	0	2	0	0	1	1	0	0	4
"CG15160-cds,chr2L:18591214..18591367,11,CCT"	TCGAACAGCTCCTCGTCGA	15	11	13	10	9	12	12	5	7	8	7	6	10	5	5	15	15	14	16	60
"CG15160-cds,chr2L:18591214..18591367,12,CCA"	GCACCAGTTCGACATCTGC	92	59	67	56	49	64	55	47	50	54	61	40	48	26	25	53	79	56	47	331
"CG15160-cds,chr2L:18591214..18591367,14,CCG"	GATCTTCTTGTGGTTGGAG	0	0	0	0	1	0	0	0	0	0	0	0	0	0	0	0	0	0	0	1
"CG15167-cds,chr2L:18740410..18740760,3,AGG"	CACAAAGCCGCAGAACTTA	0	3	0	0	0	1	6	1	0	0	0	1	1	3	1	1	0	0	0	5
"CG15167-cds,chr2L:18740410..18740760,5,TGG"	ACATCGCGCATACGCACTG	0	0	0	0	0	0	0	0	0	0	0	0	0	0	0	0	0	0	0	0
"CG15167-cds,chr2L:18740410..18740760,10,AGG"	AAAGTGGGCGGCGAACTGG	0	0	0	0	0	0	0	0	0	0	0	0	0	0	0	0	0	0	0	0
"CG15167-cds,chr2L:18740410..18740760,13,TGG"	TCTGCTGGCCTGCAGATGA	0	0	0	0	0	0	0	0	0	0	0	0	0	0	0	0	0	0	0	0
"CG15167-cds,chr2L:18740410..18740760,17,AGG"	TGGATGCAGGCTAGGAGCC	3	1	0	0	1	0	3	0	0	0	0	1	0	0	0	0	0	1	0	2
"CG15168-cds,chr2L:18987789..18987870,4,CCA"	AAAGCAGCATGTGCCAGGC	4	6	4	4	4	4	3	2	3	6	1	2	0	2	3	6	4	6	2	24
"CG15168-cds,chr2L:18987936..18987988,1,CGG"	CGCACCTATTTGAGGCTGA	34	32	36	20	26	29	19	22	16	22	33	19	25	11	16	25	24	30	27	151
"CG15168-cds,chr2L:18987936..18987988,4,TGG"	GAATGGAATAGCCTTCCAT	0	0	0	0	0	0	0	0	0	0	0	0	0	0	0	0	0	0	0	0
"CG15168-cds,chr2L:18988057..18988251,1,TGG"	CTGCAGACCGTCATCAGTT	15	22	16	13	11	17	19	9	12	15	10	15	15	8	13	19	10	17	26	79
"CG15168-cds,chr2L:18988057..18988251,2,TGG"	ACAACATCATCGAGATCGT	52	49	29	33	22	41	38	32	27	52	34	37	27	17	18	39	42	51	70	233
"CG15169-cds,chr2L:18991075..18992112,2,TGG"	CCTAACTGCTCTCCTTGAA	19	18	12	12	18	16	20	9	5	19	13	10	10	4	9	17	14	14	22	96
"CG15169-cds,chr2L:18991075..18992112,7,CGG"	TTGAAGAGTTCAGCTTAAG	0	0	0	0	0	0	0	0	0	0	0	0	0	0	0	0	0	0	0	0
"CG15169-cds,chr2L:18991075..18992112,11,AGG"	GTGAAAAGTCAGAAAACTC	0	0	0	0	0	0	0	0	0	0	0	0	0	0	0	0	0	0	0	0
"CG15169-cds,chr2L:18991075..18992112,13,AGG"	AAAATGACACAGAATCCCT	0	1	0	0	0	0	1	0	0	0	0	0	0	0	1	0	0	0	0	1
"CG15169-cds,chr2L:18991075..18992112,14,AGG"	GATGACCCTGAGCCTACAC	20	11	8	7	7	7	6	9	7	10	11	5	10	4	9	12	7	9	13	66
"CG15172-cds,chr2L:19023179..19023526,3,AGG"	CTGCAGCAACTCCAGAACC	2	1	4	0	2	1	0	0	1	0	1	0	2	2	0	1	2	1	0	7
"CG15172-cds,chr2L:19023179..19023526,6,CGG"	GGAAGTGAGTGACGAGTTG	8	6	3	7	7	4	5	6	5	5	4	8	4	1	3	5	7	5	9	39
"CG15172-cds,chr2L:19023179..19023526,8,AGG"	CGCTACAACGTATTTCGCC	0	1	1	0	1	0	0	0	0	0	0	0	0	0	0	0	0	0	0	2
"CG15172-cds,chr2L:19023179..19023526,9,CGG"	TTGCCCAACTACCCGCCAC	12	5	5	5	9	6	4	4	7	10	2	5	5	2	6	5	7	3	10	31
"CG15172-cds,chr2L:19023179..19023526,10,AGG"	AACTTTGATGAGTTATTCC	0	0	0	0	0	0	0	0	0	0	0	0	0	0	0	0	0	0	0	0
"CG15256-cds,chr2L:15550472..15550629,4,AGG"	GAATTGAAGTCCACCACAC	2	2	1	1	4	0	1	3	1	1	2	1	3	1	2	1	1	4	5	8
"CG15256-cds,chr2L:15550472..15550629,9,GGG"	ATGCTCGAGGAGGGCGCCA	14	9	8	3	4	7	9	4	4	10	7	10	3	7	4	5	12	10	13	41
"CG15256-cds,chr2L:15550472..15550629,12,TGG"	TCTACGCAGCAGAAAAAGC	7	6	7	8	4	3	11	4	2	3	5	8	2	4	7	4	6	4	3	34
"CG15256-cds,chr2L:15550472..15550629,13,TGG"	AACTTTCAGTCGTTCAACA	3	1	3	3	1	2	2	1	2	0	3	3	6	1	0	2	8	2	3	8
"CG15256-cds,chr2L:15550472..15550629,14,CCT"	AGTTTGGTTTTCTTTTTGC	0	0	0	0	0	0	0	0	0	0	0	0	0	0	0	0	0	0	0	0
"CG15262-cds,chr2L:15297947..15299263,7,CGG"	CCCGAGTCTTTGCAGACCC	0	0	0	0	0	0	0	0	0	0	0	0	0	0	0	0	0	0	0	0
"CG15262-cds,chr2L:15297947..15299263,9,TGG"	GGATATCCCATTTTGTACG	1	1	4	1	2	3	2	2	2	1	2	3	1	1	1	3	1	2	4	6
"CG15262-cds,chr2L:15297947..15299263,11,AGG"	GTAAAGAATAAGCCCAAAC	0	0	0	0	0	0	0	0	0	0	0	0	0	0	0	0	0	0	0	0
"CG15262-cds,chr2L:15297947..15299263,12,CGG"	CCGTCCCAACCACTTGCGC	71	63	54	39	28	54	39	23	41	57	43	25	47	26	30	44	72	29	20	291
"CG15262-cds,chr2L:15297947..15299263,13,CGG"	ATCTTTCGCGAAGATTTTC	4	1	2	1	0	0	3	4	0	0	2	1	3	2	0	3	1	0	1	8
"CG15263-cds,chr2L:15285027..15285905,2,CGG"	TACTGCTTTACCGTAGTTC	1	1	0	2	0	0	1	1	1	1	0	1	0	0	0	1	0	0	2	4
"CG15263-cds,chr2L:15285027..15285905,4,CGG"	CATCCAAGTCGCCAGGAAG	6	8	7	5	3	5	3	3	6	5	5	4	1	1	3	9	7	4	8	25
"CG15263-cds,chr2L:15285027..15285905,6,CGG"	CAAGTTCATGAGTGTCCTT	1	2	0	0	0	0	0	0	1	1	0	0	1	0	1	0	0	1	1	3
"CG15263-cds,chr2L:15285027..15285905,8,TGG"	CCTCGATTCAATGATGTCC	0	0	0	0	0	0	0	0	0	0	0	0	0	0	0	0	0	0	0	0
"CG15263-cds,chr2L:15285027..15285905,12,AGG"	AGGGCCATTGTCGAATACC	48	35	31	20	29	31	37	24	15	27	43	25	36	16	14	35	30	37	67	183
"CG15269-cds,chr2L:15109585..15110526,3,TGG"	ACCAATGGAGTCCAGAACT	1	2	1	2	1	2	0	0	0	2	2	0	0	0	0	2	1	0	0	4
"CG15269-cds,chr2L:15109585..15110526,8,CGG"	GCTGGGGCACAGTTGCCAC	2	12	8	5	3	1	5	7	5	4	7	2	7	2	3	5	6	5	4	32
"CG15269-cds,chr2L:15109585..15110526,9,TGG"	TTTAGCATCAGTAAGATTC	0	0	0	0	0	0	0	0	0	0	0	0	0	0	0	0	0	0	0	0
"CG15269-cds,chr2L:15109585..15110526,12,AGG"	AAGGAGCGTAAATCCGCTC	0	0	0	0	0	0	0	0	0	0	0	0	0	0	0	0	0	0	0	0
"CG15269-cds,chr2L:15109585..15110526,14,AGG"	GAGCAGTAGCAACAGTATT	0	0	0	0	0	0	0	0	0	0	0	0	0	0	0	0	0	0	0	0
"CG15270-cds,chr2L:15075645..15075879,3,CGG"	TCGGAGCAGCAGCAGTCGT	29	26	24	15	20	18	18	16	19	25	16	17	11	6	12	13	19	22	22	102
"CG15270-cds,chr2L:15075645..15075879,6,CGG"	GACTCCACAGCGACAACAA	3	1	3	2	1	2	4	1	2	3	2	2	2	0	0	1	2	1	3	15
"CG15270-cds,chr2L:15075645..15075879,8,TGG"	CTTCAACAGCCGGCGAGCT	1	2	1	1	0	0	1	0	1	0	2	0	0	0	1	1	1	2	0	6
"CG15270-cds,chr2L:15075645..15075879,15,AGG"	GGCCCAAGGGATGGCGGCG	2	3	2	1	2	2	1	3	0	6	3	2	0	1	1	0	5	1	1	12
"CG15270-cds,chr2L:15075645..15075879,16,AGG"	CGAATTTGCGACGTCGCAA	0	0	0	0	0	0	0	0	0	1	1	0	0	0	0	2	0	0	0	2
"CG15282-cds,chr2L:14712825..14713052,6,CGG"	ATGGAGGATTCGGTGGATT	0	0	0	0	0	0	0	0	0	0	0	0	0	0	0	0	0	0	0	0
"CG15282-cds,chr2L:14712825..14713052,10,AGG"	GCCAACAGCAGCAGCAAGA	0	0	0	0	0	0	0	0	0	1	2	0	0	0	0	0	0	0	1	1
"CG15282-cds,chr2L:14712825..14713052,15,CGG"	TCGGCGGTTTCGGAGGCTT	0	3	2	0	1	0	0	0	0	1	2	1	5	0	1	0	2	2	1	6
"CG15282-cds,chr2L:14712825..14713052,17,CGG"	AACAGCAGCAGGAAAGCTT	1	2	1	1	0	1	2	1	1	3	1	2	2	0	0	0	1	2	1	12
"CG15282-cds,chr2L:14712825..14713052,25,CCC"	GCGGAAGCAACGGCGATAA	0	0	0	0	0	0	0	0	0	0	0	0	0	0	0	0	0	0	0	0
"CG15286-cds,chr2L:14338401..14339936,4,AGG"	AAAGCGGTCCCTCACCTTC	62	52	43	36	29	48	54	19	21	51	42	32	31	13	20	37	55	42	35	218
"CG15286-cds,chr2L:14338401..14339936,5,AGG"	TATCGCTGCCTGAGCTGCC	0	0	0	0	0	0	0	0	0	0	0	0	1	0	0	0	0	0	0	0
"CG15286-cds,chr2L:14338401..14339936,7,CGG"	ACGCATCCGTTTGACCATC	57	36	46	30	42	49	37	22	41	49	38	37	31	33	24	50	44	51	52	283
"CG15286-cds,chr2L:14338401..14339936,10,TGG"	GTCCTCATTCCGGCAGATG	68	61	49	33	38	49	49	33	28	70	44	41	51	44	30	45	45	73	91	304
"CG15286-cds,chr2L:14338401..14339936,13,TGG"	CTGTCCGTACTGCAAGAGA	2	2	1	1	0	2	5	3	0	2	3	3	1	1	0	2	1	4	5	21
"CG15362-cds,chr2L:1981310..1981583,4,TGG"	CGATCTACAAATGTGCCAG	11	8	5	1	3	5	6	2	5	4	6	4	1	2	7	2	2	4	10	27
"CG15362-cds,chr2L:1981310..1981583,8,AGG"	ACTTCGCCCACCGCCGCCA	19	10	7	5	9	3	5	6	5	6	9	6	10	6	2	5	9	7	7	32
"CG15362-cds,chr2L:1981310..1981583,12,CGG"	CCCATCCTGGAGGTGGAGA	0	0	0	0	0	0	0	0	0	0	0	0	0	0	0	0	0	0	0	0
"CG15362-cds,chr2L:1981310..1981583,14,CGG"	ATCTTCAAGGACAAGTATC	1	2	2	1	1	2	1	2	0	2	2	0	1	1	1	3	0	1	5	4
"CG15362-cds,chr2L:1981310..1981583,16,AGG"	CACTATCTGGCGATTCCCA	11	7	11	5	5	6	11	3	2	7	5	2	3	2	3	3	6	7	8	26
"CG15382-cds,chr2L:2155783..2156256,2,TGG"	GACGCAGCCGACGTAGCCA	1	1	1	1	0	0	1	0	0	1	0	0	0	0	0	0	0	0	0	6
"CG15382-cds,chr2L:2155783..2156256,4,TGG"	AACCACAGTGCTCTGGAAC	2	4	5	0	3	2	2	2	2	1	3	2	2	0	2	3	4	0	2	13
"CG15382-cds,chr2L:2155783..2156256,8,CGG"	AATAACATTATAACCTACA	0	0	0	0	0	0	1	0	0	0	1	1	0	0	0	1	0	0	0	0
"CG15382-cds,chr2L:2155783..2156256,9,CGG"	TGTTCCCCGACTCCACCGC	13	10	10	6	6	7	9	3	8	8	6	6	5	7	5	4	10	5	16	50
"CG15382-cds,chr2L:2155783..2156256,10,CGG"	CTCCGCAGATCCCTGACTC	6	3	2	4	3	4	4	0	5	3	5	3	3	2	3	2	4	8	4	18
"CG15390-cds,chr2L:2374866..2375639,4,CGG"	ATCAAACTTTTCAAAACCA	0	2	1	0	0	1	1	0	0	0	1	0	0	1	0	0	1	0	0	6
"CG15390-cds,chr2L:2374866..2375639,6,CGG"	ATTTCCTTAGAATAGTTAC	0	0	0	0	0	0	0	0	0	0	0	0	0	0	0	0	0	0	0	1
"CG15390-cds,chr2L:2374866..2375639,7,CGG"	GCGATTTTGAAAAGAACGC	0	0	0	0	0	0	0	0	0	0	0	0	0	0	0	0	0	0	0	0
"CG15390-cds,chr2L:2374866..2375639,8,TGG"	GACAAAATAATAAGCTGCC	1	4	3	2	5	5	6	2	2	3	6	2	5	2	3	4	5	1	5	29
"CG15390-cds,chr2L:2374866..2375639,12,CGG"	TCTGGAGGGCCTGTCAATT	9	8	7	2	5	3	7	3	3	6	2	2	3	2	2	5	3	6	3	27
"CG15394-cds,chr2L:2592289..2592698,1,TGG"	TGAGCAAGTCATTCGCCCC	15	5	3	4	2	4	9	9	2	9	8	2	6	6	4	8	12	9	7	33
"CG15394-cds,chr2L:2592289..2592698,2,TGG"	CAGTCCAGAGACTTGAAAC	0	0	0	0	0	0	0	0	0	0	0	0	0	0	0	0	0	0	0	0
"CG15394-cds,chr2L:2592289..2592698,3,TGG"	AAATGCACTGACTTCCAGC	3	2	3	6	4	0	1	1	4	4	4	3	3	1	1	1	2	2	3	15
"CG15394-cds,chr2L:2592289..2592698,5,TGG"	TTCATCAGCTACAAGAAAG	1	0	0	0	0	0	0	0	0	1	0	0	0	0	0	1	0	2	0	3
"CG15394-cds,chr2L:2592289..2592698,6,AGG"	CCTCTACAGAGCCTAAAAA	0	0	0	0	0	0	0	0	0	0	0	0	0	0	0	0	0	0	0	0
"CG15395-cds,chr2L:2610167..2610421,7,TGG"	GATTTGGGTGTGGAGTCGA	0	0	0	0	0	0	0	0	0	0	0	0	0	0	0	0	0	0	0	0
"CG15395-cds,chr2L:2610167..2610421,8,AGG"	TTTGCATCCGCAATAAGTG	0	0	0	0	0	0	0	0	0	0	0	0	0	0	0	0	0	0	0	0
"CG15395-cds,chr2L:2610167..2610421,9,AGG"	CTCCAACAGCATCGTGAGC	0	0	0	0	0	0	0	0	0	0	0	0	0	0	0	0	0	0	0	0
"CG15395-cds,chr2L:2610167..2610421,12,AGG"	GCAGCTGCAGCGACGCGGC	2	1	3	2	0	3	2	1	0	0	2	1	2	0	1	1	0	0	4	6
"CG15395-cds,chr2L:2610167..2610421,14,AGG"	CAGGCCCAGCAGCATTCTC	4	2	2	1	1	2	1	2	5	0	1	1	3	1	2	1	5	2	7	16
"CG15403-cds,chr2L:3128765..3129367,3,TGG"	TAATGCAAAACTACATAAG	0	0	0	0	0	0	0	0	0	0	0	0	0	0	0	0	0	0	0	0
"CG15403-cds,chr2L:3128765..3129367,4,CGG"	AATTTCAATCAGAGAAAAA	0	0	0	0	0	0	0	0	0	0	0	0	0	0	0	0	0	0	0	0
"CG15403-cds,chr2L:3128765..3129367,6,TGG"	TTCATCTCAAGACATGAAC	0	0	0	0	0	0	0	0	0	0	0	0	0	0	0	0	0	0	0	0
"CG15403-cds,chr2L:3128765..3129367,9,CGG"	AGTACCGAATCCGCCTCCA	3	7	4	2	5	2	3	5	4	2	2	3	6	0	4	3	2	3	5	21
"CG15403-cds,chr2L:3128765..3129367,12,AGG"	GACCTTAAAGATAACTAAA	0	0	0	0	0	0	0	0	0	0	0	0	0	0	0	0	0	0	0	0
"CG15404-cds,chr2L:3173992..3174238,2,TGG"	TCCCAAAACCTGTGCCCAG	41	34	39	20	18	23	29	13	12	23	29	23	21	21	14	40	38	24	5	134
"CG15404-cds,chr2L:3173992..3174238,4,AGG"	AACTCGAATCCCCGGTGCA	24	19	13	14	15	25	12	6	9	19	13	11	11	13	12	16	14	19	15	87
"CG15404-cds,chr2L:3173992..3174238,6,TGG"	CGACTACACCTGCTCCGAG	4	3	1	3	0	1	2	1	4	1	3	1	3	1	3	2	3	5	3	25
"CG15404-cds,chr2L:3173992..3174238,10,CCA"	AGCAGGCTCAGCAGAATCT	0	0	0	2	0	0	0	0	0	0	0	0	0	0	1	1	0	1	0	2
"CG15404-cds,chr2L:3173992..3174238,12,CCT"	CAGATCGGTGACAACAGCG	3	6	9	6	6	8	5	6	10	6	6	4	4	4	2	9	8	6	11	33
"CG15406-cds,chr2L:3309427..3309499,4,TGG"	CAGTACCGCCGCCAACTGC	4	10	2	2	4	1	8	1	2	1	3	5	4	2	1	3	5	5	2	28
"CG15406-cds,chr2L:3309771..3310003,1,TGG"	CTCTGATAACCTTCTGCCA	14	13	9	7	5	9	15	6	7	10	11	8	10	5	5	6	8	13	13	67
"CG15406-cds,chr2L:3309771..3310003,5,AGG"	CCAAAGCTGCTCTCCCCAC	7	9	12	7	5	7	10	10	13	10	15	6	14	5	6	12	13	13	19	66
"CG15406-cds,chr2L:3309771..3310003,6,AGG"	TTTTACATTGACGTGAACG	0	0	0	0	0	0	0	0	0	0	0	0	0	0	0	0	0	0	0	0
"CG15406-cds,chr2L:3309771..3310003,10,CGG"	TGGGAGCAGTCATTAGCAT	0	0	2	0	2	0	0	0	3	2	0	0	0	0	0	1	0	1	0	8
"CG15408-cds,chr2L:3332911..3332989,2,AGG"	GAACTGCCTGCTTAATCGC	17	13	12	9	10	15	11	10	9	18	15	11	10	9	10	12	20	9	9	80
"CG15408-cds,chr2L:3333055..3333284,1,CGG"	ATGTCATATCCATTTCACA	0	0	0	0	0	0	0	0	0	0	0	0	0	0	0	0	0	0	0	0
"CG15408-cds,chr2L:3333055..3333284,5,AGG"	ATGGCTATCCCCCACGCTG	4	6	4	1	3	3	5	3	5	5	7	1	4	3	3	6	5	9	9	33
"CG15408-cds,chr2L:3333055..3333284,6,CGG"	CTTCAGTCCGACTCACCCG	8	7	6	8	1	9	8	8	6	7	4	7	3	4	3	9	8	9	6	37
"CG15408-cds,chr2L:3333055..3333284,9,TGG"	GTCCGAGTTCGAGATCTCC	6	4	4	1	1	4	4	2	5	5	5	1	1	2	4	5	2	0	3	21
"CG15422-cds,chr2L:4005056..4005370,2,TGG"	ATCCTCCTCGCCATCACCA	22	12	13	10	8	12	14	12	11	14	9	7	6	6	9	15	7	15	24	65
"CG15422-cds,chr2L:4005056..4005370,3,TGG"	CCAAATATCGAAATTGATG	0	0	0	0	0	0	0	0	0	0	0	0	0	0	0	0	0	0	0	0
"CG15422-cds,chr2L:4005056..4005370,11,AGG"	CCTCCGCCTCGGCCCGCCG	4	8	5	5	7	6	7	9	6	2	5	2	7	8	4	3	9	3	3	37
"CG15422-cds,chr2L:4005056..4005370,14,CGG"	CGGCGGCTACCTATGTGCC	1	2	0	0	0	0	1	0	0	1	0	1	0	2	0	1	0	0	0	3
"CG15422-cds,chr2L:4005056..4005370,16,CGG"	TGATAATGCCGCAACCCTA	84	47	50	39	33	49	61	26	41	58	47	50	51	29	29	48	41	73	115	307
"CG15423-cds,chr2L:4006113..4006436,6,AGG"	GGTGGACATTGTGCCGCCA	0	0	0	0	0	0	0	0	0	0	0	0	0	0	0	0	0	0	0	0
"CG15423-cds,chr2L:4006113..4006436,7,CGG"	CTCGACCAGTGATTGAGAT	3	4	1	2	2	3	3	3	0	1	3	3	2	2	0	1	3	2	10	18
"CG15423-cds,chr2L:4006113..4006436,12,AGG"	GTATCCACCACCACCGCCC	26	16	22	8	10	19	15	15	18	15	17	12	12	10	13	20	23	26	40	133
"CG15423-cds,chr2L:4006113..4006436,16,AGG"	CCACCACGACCCATTATCG	118	89	89	67	66	73	66	54	73	94	70	61	73	49	39	91	80	74	92	457
"CG15423-cds,chr2L:4006113..4006436,19,CGG"	CCTTCATCGAGTTCAACAT	0	0	0	0	0	0	0	0	0	0	0	0	0	0	0	0	0	0	0	0
"CG15425-cds,chr2L:4257650..4258173,2,TGG"	GCCTCCTAGCCAGCGAATC	0	0	0	0	0	0	0	0	0	0	0	0	0	0	0	0	0	0	0	0
"CG15425-cds,chr2L:4257650..4258173,5,AGG"	AATAAAAACAAAGATCCCC	0	0	0	0	0	0	0	0	0	0	0	0	0	0	0	0	0	0	0	0
"CG15425-cds,chr2L:4257650..4258173,8,AGG"	TTCGCATGGATCGGAATAC	2	2	2	2	2	6	2	0	0	1	4	1	0	2	2	1	2	2	2	11
"CG15425-cds,chr2L:4257650..4258173,12,CGG"	CCGGTGGATTACGAGAGGA	0	0	0	0	0	0	0	0	0	0	0	0	0	0	0	0	0	0	0	0
"CG15425-cds,chr2L:4257650..4258173,14,CGG"	TTGCGCAATCCACCCAGCG	58	40	34	21	29	26	26	17	26	41	36	33	27	20	27	35	43	40	59	212
"CG15429-cds,chr2L:4353415..4353615,4,CGG"	CGAATTGTTAATACGCTAA	0	0	0	0	0	0	0	0	0	0	0	0	0	0	0	0	0	0	0	0
"CG15429-cds,chr2L:4353415..4353615,5,AGG"	TACATGACCGTTTGCAACG	0	0	0	0	0	0	0	0	0	0	0	0	0	0	0	0	0	0	0	0
"CG15429-cds,chr2L:4353415..4353615,6,AGG"	AGCGATACAATCACCATGC	0	0	0	0	0	0	0	0	0	0	0	0	0	0	0	0	0	0	0	0
"CG15429-cds,chr2L:4353415..4353615,8,TGG"	AGTGGCGAAAGTTCTCAAA	0	0	0	0	0	0	0	0	0	0	0	0	0	0	0	0	0	0	0	0
"CG15429-cds,chr2L:4353415..4353615,10,CCA"	GATGTGATAGAATGGATCC	2	1	6	2	0	5	1	3	3	1	1	4	1	1	0	3	2	2	2	20
"CG15432-cds,chr2L:4442498..4442854,4,CGG"	CTTAAACTAAAGAACGATT	0	0	0	0	0	0	0	0	0	0	0	0	0	0	0	0	0	0	0	0
"CG15432-cds,chr2L:4442498..4442854,7,agg"	AAGAAGAAGCACAAGGGCA	0	0	0	0	0	0	0	0	0	0	0	0	0	0	0	0	0	0	0	0
"CG15432-cds,chr2L:4442498..4442854,10,AGG"	AAGGAGAAGGAGCTGCAGA	0	0	0	0	0	0	0	0	0	0	0	0	0	0	0	0	0	0	0	0
"CG15432-cds,chr2L:4442498..4442854,12,CGG"	TTCGTGGAGCAGCAAATAG	4	1	2	1	2	3	4	6	0	5	2	2	4	0	0	4	3	3	6	17
"CG15432-cds,chr2L:4442498..4442854,17,TGG"	CATCCTCCTCCGCCACCAG	78	61	56	34	39	45	43	35	33	51	40	39	37	25	28	51	42	68	101	313
"CG15434-cds,chr2L:4454729..4454826,2,AGG"	AGTTTTACTCCAAAACTGA	0	0	0	0	0	0	0	0	0	0	0	0	0	0	0	0	0	0	0	0
"CG15434-cds,chr2L:4454729..4454826,4,AGG"	GAATCATTCTGGATCCCAA	0	0	0	0	0	0	0	0	0	0	0	0	0	0	0	0	0	0	0	0
"CG15434-cds,chr2L:4454729..4454826,7,CCG"	TGGAGTAAAACTGGCCAAT	2	2	2	3	2	1	1	1	2	2	3	1	3	3	2	1	1	8	3	23
"CG15434-cds,chr2L:4454729..4454826,10,CCC"	CCTTGGAAGTGTCTCCTTT	9	7	3	6	8	6	3	5	4	5	6	3	6	3	3	5	9	2	7	37
"CG15434-cds,chr2L:4454888..4454994,1,TGG"	TCCTCGTGCGCGAGTGCTC	0	1	1	0	0	0	0	0	0	0	0	0	1	0	0	0	0	0	0	0
"CG15435-cds,chr2L:4459978..4460133,2,TGG"	CACAAACGAGTTTCTCAAC	2	5	2	1	0	0	2	1	1	1	0	0	1	0	1	3	4	2	2	7
"CG15435-cds,chr2L:4459978..4460133,3,TGG"	AAGCCCATAAACGTTCTGC	32	23	18	17	21	18	33	10	20	23	24	22	18	16	15	29	30	15	14	127
"CG15435-cds,chr2L:4459978..4460133,7,CCG"	TGCGGGGCTGCTGCAGATG	3	0	5	3	2	2	0	2	3	1	2	3	3	0	2	1	2	2	4	21
"CG15435-cds,chr2L:4459978..4460133,11,CCA"	TGCAAATACGTGGGAATCT	7	8	1	8	1	2	8	4	3	3	5	4	11	2	2	13	6	6	5	23
"CG15435-cds,chr2L:4459978..4460133,14,CCA"	CAGTTGAGAAACTCGTTTG	0	0	0	0	0	0	0	0	0	0	0	0	0	0	0	0	0	0	0	0
"CG15436-cds,chr2L:4463846..4464886,3,CGG"	AGATGATCGCGCAGTGCAC	0	0	0	0	0	0	0	0	0	0	0	0	0	0	0	0	0	0	0	0
"CG15436-cds,chr2L:4463846..4464886,6,CGG"	AAACGTGGCGATTTGTTTT	3	1	2	0	1	0	0	2	0	2	1	0	4	3	0	1	2	0	0	6
"CG15436-cds,chr2L:4463846..4464886,7,AGG"	ATATGCCCACAGTGCTATG	4	1	2	1	1	2	1	0	1	1	0	1	1	1	0	2	3	0	2	4
"CG15436-cds,chr2L:4463846..4464886,10,AGG"	AAAGAGCGCGTATGGGATA	0	0	0	0	0	0	1	0	0	0	0	0	0	0	0	0	0	0	0	2
"CG15436-cds,chr2L:4463846..4464886,12,AGG"	ACTGCCGAGTTCGCGATGA	22	19	21	13	11	11	10	9	12	16	14	17	17	14	8	10	15	25	23	84
"CG15475-cds,chr2L:20614681..20615382,4,AGG"	GCCCCAACGTATCAACAGC	12	5	6	9	6	5	8	7	13	14	6	6	12	7	7	6	7	13	17	60
"CG15475-cds,chr2L:20614681..20615382,9,AGG"	AACGGCTGTGGACTGGCCA	3	4	4	1	4	2	1	1	0	0	3	2	2	2	0	5	1	1	3	16
"CG15475-cds,chr2L:20614681..20615382,10,CGG"	TCCGAAAATGAATGCCAAA	0	0	0	0	1	0	1	0	0	0	0	1	0	0	0	0	0	0	0	1
"CG15475-cds,chr2L:20614681..20615382,11,AGG"	ACCAGACCATCCAAGACCC	87	60	65	49	46	58	59	38	48	56	51	32	51	31	34	61	69	59	64	321
"CG15475-cds,chr2L:20614681..20615382,14,CGG"	CAACCACTTTGATCTATGC	11	11	6	7	7	6	9	8	7	5	11	6	4	7	4	5	5	3	6	30
"CG15625-cds,chr2L:4890077..4890367,2,AGG"	ACCAAGTTCCTCCACCAGA	8	3	7	3	0	3	7	2	3	5	4	2	6	0	4	8	7	6	4	24
"CG15625-cds,chr2L:4890077..4890367,3,CGG"	AAGAAGACAAAGATCCGTT	0	0	0	0	0	0	1	0	0	1	0	0	0	0	0	1	0	0	0	1
"CG15625-cds,chr2L:4890077..4890367,5,CGG"	GGCACCCACCAAGTTCCAA	1	0	2	0	0	0	0	0	0	0	0	0	2	0	0	0	1	1	0	1
"CG15625-cds,chr2L:4890077..4890367,8,TGG"	AGGGCTGTCCCAAGTACGA	0	0	0	0	0	0	0	0	0	0	0	0	0	0	0	0	0	0	0	0
"CG15625-cds,chr2L:4890077..4890367,11,AGG"	CGATATACCCATACAGTTC	0	0	0	0	0	0	0	0	0	0	0	0	0	0	0	0	0	0	0	0
"CG15628-cds,chr2L:4825610..4825711,2,TGG"	TCAGAGCTTCCAGAAATTT	0	1	0	0	0	1	0	0	0	0	0	0	0	0	0	0	0	0	0	2
"CG15628-cds,chr2L:4825610..4825711,3,CGG"	ACTTTAGAGCGCTATCTGC	4	3	3	0	3	2	4	0	1	3	2	0	2	0	1	3	2	3	0	11
"CG15628-cds,chr2L:4825610..4825711,4,CCT"	AACGAAAGTGTTTACCTTC	0	0	0	0	0	0	0	0	0	0	0	0	0	0	0	0	0	0	0	0
"CG15628-cds,chr2L:4825610..4825711,5,CCA"	CTAAAGTTACCAAAATTTC	1	0	0	2	0	0	0	0	0	0	0	0	1	0	1	0	0	0	1	0
"CG15628-cds,chr2L:4826447..4826563,1,TGG"	GTACCTGAATGATCGTATT	0	0	0	0	0	0	0	0	0	0	0	0	0	0	0	0	0	0	0	0
"CG15629-cds,chr2L:4813354..4813509,2,CGG"	CTAGTGTTTACGATTAAAT	0	0	0	0	0	0	0	0	0	0	0	0	0	0	0	0	0	0	0	0
"CG15629-cds,chr2L:4813354..4813509,3,CCG"	TGCAGAAGACCCGGTGAGG	5	2	2	1	3	4	5	0	1	5	3	6	3	3	3	3	3	3	2	18
"CG15629-cds,chr2L:4813354..4813509,6,CCG"	ATTGATAGATGGCTCTGAG	0	0	0	0	0	0	0	0	0	0	0	0	0	1	0	0	0	0	0	0
"CG15629-cds,chr2L:4813354..4813509,8,CCG"	TTAACTTTCGAAAGCGCTG	1	0	2	0	0	0	1	0	0	1	0	0	1	0	1	0	0	1	0	3
"CG15629-cds,chr2L:4814770..4814887,1,AGG"	GCCAGGTGGTGCTCATCAC	6	9	4	7	8	5	3	5	3	5	3	3	5	7	2	6	7	9	9	34
"CG15635-cds,chr2L:4643110..4646472,4,CGG"	GATAACTTCCCAACACCTT	0	0	1	1	1	0	1	2	0	0	1	0	0	0	0	1	2	0	1	0
"CG15635-cds,chr2L:4643110..4646472,5,TGG"	CTCCTGATCCAGCAACCCC	160	134	96	109	106	100	122	72	72	126	99	90	91	55	67	115	110	116	157	693
"CG15635-cds,chr2L:4643110..4646472,7,TGG"	GGTATCCACTCCCCATATA	2	2	0	1	0	1	0	1	0	0	0	0	3	0	0	2	1	1	3	9
"CG15635-cds,chr2L:4643110..4646472,10,TGG"	CACAATTTGGAGATCCACC	50	35	32	14	14	26	33	20	13	22	23	19	22	15	19	24	33	20	32	145
"CG15635-cds,chr2L:4643110..4646472,11,AGG"	CGCACTTGCTTTCCAATTC	2	2	2	2	1	2	3	1	0	0	0	1	1	0	0	1	4	2	3	6
"CG15818-cds,chr2L:7410955..7411806,4,GGG"	CCCTGATAGAAGCCCAGGA	3	2	4	3	0	3	4	3	4	3	2	1	1	0	0	4	2	2	1	15
"CG15818-cds,chr2L:7410955..7411806,6,CGG"	TGCGTATCCGCACTGCAGC	0	0	0	0	0	0	0	0	0	0	0	0	0	0	0	0	0	0	0	0
"CG15818-cds,chr2L:7410955..7411806,8,AGG"	CACCTTTCGAAGGAGCAAC	0	0	0	0	0	0	0	0	0	0	0	0	0	0	0	0	0	0	0	0
"CG15818-cds,chr2L:7410955..7411806,13,TGG"	CCTGCGAGGTGAAACTTAA	0	0	0	0	0	0	0	0	0	0	0	0	0	0	0	0	0	0	0	0
"CG15818-cds,chr2L:7410955..7411806,15,CGG"	AAGATCGAAGACCAGTTGA	4	3	2	2	1	3	4	1	0	2	2	4	1	3	0	2	7	3	3	28
"CG16743-cds,chr2L:10972652..10973230,2,TGG"	CTGCTACTTCAGTACGAAG	7	8	1	3	3	7	5	2	6	4	6	5	7	2	4	6	5	9	10	47
"CG16743-cds,chr2L:10972652..10973230,6,CGG"	AAGCACAAGCACTCCAAGA	6	3	4	2	3	2	4	4	2	6	6	3	1	3	1	3	6	2	2	24
"CG16743-cds,chr2L:10972652..10973230,7,CGG"	TATCCTGCATATCCTAATC	4	3	2	4	2	4	3	2	1	2	2	3	2	4	0	1	2	6	8	19
"CG16743-cds,chr2L:10972652..10973230,9,TGG"	TATCCTCCGTATCAAGAAA	1	0	0	1	1	0	0	0	0	0	1	1	0	0	1	0	0	1	1	1
"CG16743-cds,chr2L:10972652..10973230,12,TGG"	TATCCTCCGTATCCTCAAA	0	0	0	0	0	0	0	0	0	0	0	0	0	0	0	0	0	0	0	0
"CG16771-cds,chr2L:19427248..19429038,3,TGG"	GAAGTGCAGCTGAACAATT	1	1	0	0	0	0	2	0	0	1	0	1	0	0	0	1	0	1	0	2
"CG16771-cds,chr2L:19427248..19429038,5,CGG"	GACTCCAGTGCCAAGGAGA	1	1	0	0	0	1	0	1	0	1	0	0	1	0	1	1	0	0	0	2
"CG16771-cds,chr2L:19427248..19429038,10,TGG"	TCCCGTGCAGCACACGAAA	0	0	0	0	0	1	0	0	0	0	0	0	0	0	0	1	0	0	0	1
"CG16771-cds,chr2L:19427248..19429038,12,TGG"	AGGCTCTTCCTCATATCCG	0	2	0	1	1	0	1	0	0	0	0	1	1	0	0	0	1	1	1	2
"CG16771-cds,chr2L:19427248..19429038,14,TGG"	TGATAACCGCCATGTGCAT	0	0	0	0	0	0	0	0	0	0	0	0	0	0	0	0	0	0	0	0
"CG16772-cds,chr2L:19962826..19963731,2,AGG"	GCCTCGCTTTACAGCGAAG	0	0	0	0	0	0	0	0	0	0	0	0	0	0	0	0	0	0	0	0
"CG16772-cds,chr2L:19962826..19963731,3,CGG"	ACCGATGATACGCATCTGC	5	2	1	1	0	0	2	0	1	2	1	0	2	1	0	1	2	0	2	5
"CG16772-cds,chr2L:19962826..19963731,4,AGG"	CCTCATCATCCCCACAAGA	53	45	37	32	27	30	29	22	21	35	37	33	41	27	24	33	39	51	78	235
"CG16772-cds,chr2L:19962826..19963731,5,CGG"	ACCACCACCACTCCCGAGC	94	77	86	54	61	69	62	52	64	84	66	55	59	29	29	76	85	45	62	401
"CG16772-cds,chr2L:19962826..19963731,6,AGG"	ACGAAGCCCGCAATAGAGC	8	9	3	5	1	11	5	2	3	4	6	6	1	3	1	8	3	1	3	25
"CG16800-cds,chr2L:12966749..12966904,8,TGG"	CCCTCCACTCAACGCCAGA	4	4	5	4	3	3	4	4	4	2	3	9	1	3	1	3	4	5	9	28
"CG16800-cds,chr2L:12966749..12966904,13,TGG"	CCATAAGCGCGGCGCTGCT	10	5	5	3	5	3	8	2	0	1	2	3	7	3	4	3	2	4	5	28
"CG16800-cds,chr2L:12966749..12966904,16,AGG"	CCGTACTTCGCACATAAAC	0	0	0	0	0	0	0	0	0	0	0	0	0	0	0	0	0	0	0	0
"CG16800-cds,chr2L:12966749..12966904,17,CCG"	GCGTTATCACTTGCCAAGC	12	7	10	4	12	11	11	7	5	20	10	11	9	5	11	4	7	15	15	55
"CG16800-cds,chr2L:12966749..12966904,18,CCA"	GAGTGGAGGGCCAAAGCCC	1	0	1	0	1	0	1	0	0	1	1	1	1	0	0	1	1	0	1	1
"CG16812-cds,chr2L:13222872..13223288,4,CGG"	TCCCATCTCCTGCGGCTGC	129	110	101	77	68	91	86	67	56	91	72	66	59	57	53	119	95	73	71	483
"CG16812-cds,chr2L:13222872..13223288,6,AGG"	TTCGTGGAGAACCGCATCC	0	0	2	0	0	0	2	0	0	1	1	0	0	0	0	0	1	0	1	3
"CG16812-cds,chr2L:13222872..13223288,8,AGG"	ATGCTGTTGGATCTTAACA	4	0	0	1	0	1	1	1	1	2	1	3	0	3	0	1	3	3	4	14
"CG16812-cds,chr2L:13222872..13223288,13,TGG"	GAAATGGGCATAACCTTGA	0	0	0	0	0	0	0	0	0	0	0	0	0	0	0	0	0	0	0	0
"CG16812-cds,chr2L:13222872..13223288,15,CGG"	CGATATAATCGCCATCCTG	0	0	0	0	0	0	0	0	0	0	0	0	0	0	0	0	0	0	0	0
"CG16813-cds,chr2L:13227853..13228407,2,TGG"	CTGAAGCGAAAGCGCAGCA	0	0	0	0	0	0	0	0	0	0	0	0	0	0	0	0	0	0	0	0
"CG16813-cds,chr2L:13227853..13228407,4,TGG"	GCGGACTCTGATGACGATG	0	0	0	0	0	0	0	0	0	0	0	0	0	0	0	0	0	0	0	0
"CG16813-cds,chr2L:13227853..13228407,8,TGG"	GCGTCGCTTCTTCCGACCC	0	0	0	0	0	0	0	0	0	0	0	0	0	0	0	0	0	0	0	0
"CG16813-cds,chr2L:13227853..13228407,12,TGG"	CAGCCGCCACGTAAGATTG	10	7	6	7	2	3	5	5	1	3	4	1	6	4	5	4	7	3	5	45
"CG16813-cds,chr2L:13227853..13228407,13,TGG"	ACACCGCCGCCACAACAAG	2	4	3	9	6	3	0	3	4	2	2	4	5	1	0	5	5	3	5	26
"CG16815-cds,chr2L:13229906..13230484,5,AGG"	CGGGAAGTGGACCATGACA	5	3	2	1	1	3	5	2	2	1	4	0	2	2	1	3	1	1	1	21
"CG16815-cds,chr2L:13229906..13230484,7,AGG"	TTCAAGCGCCGTCAGACAC	18	17	13	8	7	16	9	9	8	22	15	14	7	6	11	14	12	9	18	71
"CG16815-cds,chr2L:13229906..13230484,11,AGG"	GATAATGAGCAGAACCAAC	1	0	0	0	0	0	0	0	0	0	0	0	0	1	0	0	0	0	0	1
"CG16815-cds,chr2L:13229906..13230484,15,CGG"	GAGAAGGAGACGTCAACGG	0	0	0	0	0	0	0	0	0	0	0	0	0	0	0	0	0	0	0	0
"CG16815-cds,chr2L:13229906..13230484,18,CGG"	CCCAGTGGCCCAGGATCCT	3	0	2	1	3	0	2	2	3	2	1	1	2	2	2	1	3	1	8	12
"CG16820-cds,chr2L:13246650..13246860,5,CGG"	GCACTCGGAAGTGGCTATG	2	1	1	0	0	1	0	1	2	1	0	1	1	0	0	0	1	1	0	10
"CG16820-cds,chr2L:13246650..13246860,6,CGG"	CCGAATCCAAATTCCAGCC	1	0	0	0	0	0	0	0	1	0	0	0	0	0	0	0	1	2	0	1
"CG16820-cds,chr2L:13246650..13246860,9,CCT"	AAATGGTGAGCGATATGCA	0	2	1	0	2	0	0	0	0	1	0	1	0	0	0	1	1	0	0	1
"CG16820-cds,chr2L:13246650..13246860,11,CCG"	CCACTTCCGAGTGCCAAGG	0	0	0	0	0	0	0	0	0	0	0	0	0	0	0	0	0	0	0	0
"CG16820-cds,chr2L:13246650..13246860,13,CCA"	AAACACTGGGTGCGGAGGT	0	0	0	0	0	0	0	0	0	0	0	0	0	0	0	0	0	0	0	0
"CG16824-cds,chr2L:13293079..13293273,3,AGG"	GACTCGAAGAATCTAGACG	0	0	0	0	0	0	0	0	2	0	0	0	0	0	0	0	0	0	0	0
"CG16824-cds,chr2L:13293079..13293273,6,AGG"	GCCTTCAAACAGAAGCAGA	0	0	0	0	0	0	0	0	0	0	0	0	0	0	0	0	0	0	0	0
"CG16824-cds,chr2L:13293079..13293273,10,CGG"	CAGCAGAAGGCTATGGAGG	40	41	23	16	17	28	25	21	15	17	14	24	15	20	20	29	24	19	18	143
"CG16824-cds,chr2L:13293079..13293273,13,AGG"	AAGGCAGGTGCCTCCAAGA	0	0	0	0	0	0	0	0	0	0	0	0	0	0	0	0	0	0	0	0
"CG16824-cds,chr2L:13293079..13293273,18,CGG"	GCGGCGGTATCAAAAAGTC	1	0	2	1	3	0	2	0	1	1	0	0	1	0	0	1	0	0	1	1
"CG16825-cds,chr2L:13306841..13307686,2,CGG"	GTGAGTGATAGTCCGTTCT	6	1	6	2	4	5	5	3	5	5	1	4	4	0	1	6	2	6	7	20
"CG16825-cds,chr2L:13306841..13307686,6,AGG"	CATCAACCGTTTTCCAAAG	0	0	0	0	0	0	0	0	0	0	0	0	0	0	0	0	0	0	0	0
"CG16825-cds,chr2L:13306841..13307686,8,TGG"	ACCTACGTCTGCCTGCTGT	2	2	4	2	1	9	2	2	5	7	1	1	1	1	1	4	0	4	4	26
"CG16825-cds,chr2L:13306841..13307686,11,TGG"	CATCCTGGCATCGCTGCAG	6	7	4	5	3	4	5	2	1	5	7	8	2	2	4	4	8	7	13	42
"CG16825-cds,chr2L:13306841..13307686,14,CGG"	TGGAAACCGCAGCTGAGTG	23	20	19	14	14	14	19	8	10	23	20	9	18	10	4	22	15	9	19	82
"CG16826-cds,chr2L:13347797..13348822,2,CGG"	GTTGTTGCCACACCGCATC	0	0	0	0	0	0	0	0	0	0	0	0	0	0	0	0	0	0	0	0
"CG16826-cds,chr2L:13347797..13348822,5,TGG"	TCGGCTCCATAAACCAAAC	7	5	4	1	1	0	1	0	4	2	2	2	2	4	1	3	3	1	3	11
"CG16826-cds,chr2L:13347797..13348822,7,AGG"	TGGATTCGTGAATGCCACC	0	0	0	0	0	0	0	0	0	0	0	0	0	0	0	0	0	0	0	0
"CG16826-cds,chr2L:13347797..13348822,11,TGG"	GCCATTGCTGGTGAGTTCC	37	38	29	24	33	33	28	24	19	31	28	21	34	18	26	37	44	40	51	177
"CG16826-cds,chr2L:13347797..13348822,13,TGG"	CAGTACACGCACGAAACCC	5	5	3	3	4	4	12	1	4	3	2	5	4	4	0	6	7	5	3	27
"CG16833-cds,chr2L:10991189..10991885,4,TGG"	TCGATGGCACAGTTATCAT	12	9	11	11	10	11	11	7	5	12	5	8	15	5	3	13	11	17	26	62
"CG16833-cds,chr2L:10991189..10991885,8,AGG"	AAGGGACAATTCCGAGGAC	3	2	3	2	2	3	2	3	1	1	1	4	1	0	0	3	4	2	5	21
"CG16833-cds,chr2L:10991189..10991885,12,AGG"	TATGAGAAGCACGTGCTAA	3	4	3	2	3	2	1	1	1	4	5	1	2	0	2	1	4	2	4	18
"CG16833-cds,chr2L:10991189..10991885,13,TGG"	AAGCCGATTACCTAGACAA	2	1	2	3	2	3	2	2	2	2	0	5	1	2	0	4	3	5	2	15
"CG16833-cds,chr2L:10991189..10991885,19,AGG"	TGGAAGCGAAGATGACTAC	0	0	0	0	0	0	0	0	0	0	0	0	0	0	0	0	0	0	0	0
"CG16848-cds,chr2L:13412593..13413357,2,TGG"	TCATTATCGCACAAGTCGT	121	100	90	69	69	77	90	57	60	79	72	82	88	44	48	99	79	138	190	529
"CG16848-cds,chr2L:13412593..13413357,3,AGG"	TGAATCAAATGACCAATTG	0	0	0	0	0	0	0	0	1	0	0	0	0	0	1	0	0	0	1	3
"CG16848-cds,chr2L:13412593..13413357,5,AGG"	AAACTCGAGTACACTGAAG	2	1	4	0	0	1	1	0	1	1	0	2	2	1	0	1	0	2	2	6
"CG16848-cds,chr2L:13412593..13413357,6,TGG"	AGATGATGCTGTCCTTTAA	10	7	7	2	2	6	4	2	2	4	5	2	13	1	3	7	3	4	14	19
"CG16848-cds,chr2L:13412593..13413357,9,TGG"	AAGGATTGCACAGTCTTGC	40	32	28	17	37	21	39	20	14	30	25	16	28	10	14	27	29	38	22	148
"CG16852-cds,chr2L:13540800..13541064,2,TGG"	GCACAAGCAGAAAAAAGAG	0	0	0	0	0	0	0	0	0	0	0	0	0	0	0	0	0	0	0	0
"CG16852-cds,chr2L:13540800..13541064,3,TGG"	GCATCAGAGCGCCATCTAT	0	0	2	1	2	0	0	0	2	1	3	1	2	0	0	0	0	2	5	10
"CG16852-cds,chr2L:13540800..13541064,5,AGG"	CAAAGATGTTCAGATTCCA	4	2	3	1	1	1	3	2	1	3	4	2	1	2	0	3	8	2	2	16
"CG16852-cds,chr2L:13540800..13541064,8,AGG"	AGCAAGTGCAATTTGTTTG	0	0	1	0	0	1	1	0	1	0	1	0	1	0	0	0	0	0	0	0
"CG16852-cds,chr2L:13540800..13541064,9,TGG"	AGCTCCCAAAGAGTGAATA	0	0	0	0	0	0	0	0	0	0	0	0	0	0	0	0	0	0	0	0
"CG16853-cds,chr2L:13542652..13543557,4,TGG"	TGCCACCCGCCGTTGAACA	5	1	3	2	2	0	1	1	3	3	4	2	2	3	2	3	3	1	7	20
"CG16853-cds,chr2L:13542652..13543557,5,AGG"	ATCTAAAAGATGCGAATTT	0	0	0	0	0	0	0	0	0	0	0	0	0	0	0	0	0	0	0	0
"CG16853-cds,chr2L:13542652..13543557,8,AGG"	TCTGCACAACTCGACCCAC	5	4	6	2	2	5	3	5	1	9	6	7	6	2	3	4	6	9	6	33
"CG16853-cds,chr2L:13542652..13543557,11,TGG"	CTTTCGAATGCGGATCGGT	10	12	13	10	7	12	11	10	6	9	11	12	9	8	7	5	14	11	7	60
"CG16853-cds,chr2L:13542652..13543557,14,TGG"	AATCGGGTGATTTCAGAGC	6	4	4	1	0	3	4	0	3	5	3	2	3	3	4	3	3	3	3	13
"CG16854-cds,chr2L:11088386..11090419,3,TGG"	GTGTTTTCCTACCTATGTG	0	0	0	0	0	0	0	0	0	0	0	0	0	0	0	0	0	0	0	0
"CG16854-cds,chr2L:11088386..11090419,5,TGG"	AACTACTTCGTTTCCGTGA	10	5	5	6	4	1	5	1	3	8	6	4	8	1	1	3	4	3	4	28
"CG16854-cds,chr2L:11088386..11090419,7,AGG"	GATTTTATGGCCCGCATCG	25	9	12	6	8	8	9	10	9	14	7	8	6	12	5	11	19	11	7	43
"CG16854-cds,chr2L:11088386..11090419,10,CGG"	TATGGTGGAAATGTGACAA	0	0	0	0	0	0	1	1	0	1	0	0	2	1	0	2	0	0	0	3
"CG16854-cds,chr2L:11088386..11090419,13,CGG"	CGTTGACACGACGGGCTGC	43	31	31	20	17	25	18	14	15	28	15	13	24	15	17	23	28	33	24	135
"CG16857-cds,chr2L:4324908..4325129,3,TGG"	TCCGCGCTACTTGCTCTTC	8	9	9	2	5	7	4	1	6	4	8	10	2	4	3	8	5	2	9	39
"CG16857-cds,chr2L:4324908..4325129,4,AGG"	GAGCGCTGCCCGCGATCAC	0	0	0	0	0	0	0	0	0	0	0	0	0	0	0	0	0	0	0	0
"CG16857-cds,chr2L:4324908..4325129,8,AGG"	CAGACCAACCTGGAGGCCA	22	20	20	10	10	16	18	14	5	17	11	15	19	10	16	10	17	9	18	96
"CG16857-cds,chr2L:4324908..4325129,12,TGG"	GATGCCCCCATTCCCTACT	5	5	6	3	3	5	9	7	6	3	8	5	7	9	5	5	5	8	10	40
"CG16857-cds,chr2L:4324908..4325129,15,CCA"	ATGTTCTGCTGCGTTTCGC	18	17	15	9	10	21	16	8	15	13	11	16	16	11	10	22	15	14	13	91
"CG16863-cds,chr2L:13791399..13791595,7,CGG"	GAGGCCACAGTGTCCCGAA	0	0	0	0	0	0	0	0	0	0	0	0	0	0	0	0	0	0	0	0
"CG16863-cds,chr2L:13791399..13791595,11,AGG"	ATCATCGAATTCGAACCCA	3	2	4	5	4	3	2	1	1	6	1	5	3	2	1	3	5	5	2	17
"CG16863-cds,chr2L:13791399..13791595,14,CGG"	TTCATGCTGTACCATTTGC	55	52	48	38	44	45	43	27	34	48	43	34	33	33	22	49	54	41	37	244
"CG16863-cds,chr2L:13791399..13791595,15,CCG"	TTCGGGACACTGTGGCCTC	25	15	9	15	13	12	10	4	12	13	10	9	13	7	6	17	17	8	14	98
"CG16863-cds,chr2L:13791399..13791595,19,CCC"	ACTCATCGAGCTCCTCCTT	2	2	2	0	0	3	0	0	2	3	0	2	2	1	1	0	3	2	2	7
"CG16865-cds,chr2L:13811645..13811765,5,TGG"	TACTGTCTGTGCAACAAGA	0	0	0	0	0	0	0	0	0	0	0	0	0	0	0	0	0	0	0	0
"CG16865-cds,chr2L:13811645..13811765,7,CCC"	TACTGCGCGACACTACTTT	7	13	5	6	3	9	4	6	6	6	9	6	5	6	7	8	15	12	9	42
"CG16865-cds,chr2L:13811645..13811765,9,CCG"	TCCTCCTGATCCTTGGTAT	12	6	0	1	2	2	4	4	5	5	4	2	3	1	4	2	4	4	9	25
"CG16865-cds,chr2L:13811645..13811765,11,CCG"	GACAGTAGTAAATGTTTAG	0	0	0	0	0	0	0	0	0	0	0	0	0	0	0	0	0	0	0	0
"CG16865-cds,chr2L:13811826..13811986,1,AGG"	GAACAGTTGCCGCTACGAG	0	0	0	0	0	0	0	0	0	0	0	0	0	0	0	0	0	0	0	0
"CG16879-cds,chr2L:14104654..14105047,5,TGG"	GACTGCCTCGTCGGAGGGT	43	32	23	23	37	29	31	21	15	24	20	28	25	17	20	31	37	32	38	143
"CG16879-cds,chr2L:14104654..14105047,7,AGG"	TATGCCATCGATGAGCGCG	44	28	29	16	25	25	25	19	21	23	26	25	24	12	22	43	32	53	67	181
"CG16879-cds,chr2L:14104654..14105047,10,AGG"	TCGCCAGTGACTGTGGGCA	0	2	1	0	1	1	2	1	0	2	0	2	1	0	2	4	1	2	0	6
"CG16879-cds,chr2L:14104654..14105047,13,CGG"	ACTGATTTGGCCTACGATG	2	4	3	3	4	2	6	2	0	3	2	3	1	2	3	3	5	3	6	15
"CG16879-cds,chr2L:14104654..14105047,16,CGG"	GACGAGCTGGAACAGCCGA	0	0	0	0	0	0	0	0	0	0	0	0	0	0	0	0	0	0	0	0
"CG16964-cds,chr2L:11948110..11948466,2,AGG"	AAATTTGAGCAAAAAGCTG	0	0	0	0	0	0	0	0	0	0	0	0	0	0	0	0	0	0	0	0
"CG16964-cds,chr2L:11948110..11948466,5,AGG"	ACCCTACTTTATAAGCCCA	0	0	0	0	0	0	0	0	0	0	0	0	0	0	0	1	0	0	0	1
"CG16964-cds,chr2L:11948110..11948466,7,TGG"	GTTCAAAATCAGGATCAAC	1	2	0	0	0	0	1	0	1	1	0	1	3	2	0	1	1	0	1	8
"CG16964-cds,chr2L:11948110..11948466,10,CCA"	TTTGCGCTGCCTCTCATCG	98	94	70	38	53	66	61	52	48	78	65	58	47	35	37	67	78	77	42	393
"CG16964-cds,chr2L:11948110..11948466,11,CCC"	AATGGGTCAGTGGCCAGAT	0	0	0	0	0	0	0	0	0	0	0	0	0	0	0	0	0	0	0	0
"CG16965-cds,chr2L:11981632..11981723,2,TGG"	GCGCTTTTCCAGAGTTGCT	16	18	22	12	13	10	11	8	7	10	17	11	17	12	7	15	12	9	11	64
"CG16965-cds,chr2L:11981632..11981723,5,CCG"	TTTTGAGGAGATACGTTTC	0	0	0	0	0	0	0	0	0	0	0	0	0	0	0	0	0	0	0	0
"CG16965-cds,chr2L:11981981..11982354,1,TGG"	CTGAATTTTATGCCCACCC	16	19	13	10	11	16	11	8	11	9	14	9	7	6	9	13	13	12	15	73
"CG16965-cds,chr2L:11981981..11982354,6,CGG"	ACGTGGGATACACGATCTT	2	1	0	2	0	1	0	1	0	1	0	2	0	0	0	0	1	0	0	7
"CG16965-cds,chr2L:11981981..11982354,8,CGG"	TTATGAATGGAGTCTACAA	0	0	0	0	0	0	0	0	0	0	0	0	0	0	0	0	0	0	0	0
"CG16995-cds,chr2L:2308142..2308249,4,TGG"	AGTCCCAAACTGAATCGAT	0	1	1	0	1	0	1	0	1	0	1	0	1	1	2	0	0	0	0	0
"CG16995-cds,chr2L:2308142..2308249,8,CCC"	TTGGCCCGATATAAATTGT	0	0	0	0	0	0	0	0	0	0	0	0	0	0	0	0	0	0	0	0
"CG16995-cds,chr2L:2308142..2308249,11,CCC"	GTTTGGGACTCAAAGTCAA	1	1	1	1	1	2	3	3	3	2	2	0	0	0	0	1	0	0	1	5
"CG16995-cds,chr2L:2308305..2308531,1,TGG"	TTGCTGTCCAGAAATCGCA	1	1	1	1	0	0	0	1	1	1	0	1	2	1	1	5	1	2	2	8
"CG16995-cds,chr2L:2308305..2308531,3,TGG"	ATCGACAGAACAGTGGATA	6	2	4	2	2	3	3	0	3	2	3	1	3	3	1	2	1	2	3	18
"CG17005-cds,chr2L:9327800..9327960,3,CGG"	TGTGGTACGTTTAAGCCTC	5	8	6	4	5	4	5	5	3	5	4	4	4	3	3	8	3	9	10	26
"CG17005-cds,chr2L:9327800..9327960,4,TGG"	CATCCTGAAGATCTTCTAC	0	0	0	0	0	0	0	0	0	0	0	0	0	0	0	0	0	0	0	0
"CG17005-cds,chr2L:9327800..9327960,8,CCC"	GAACCGAAGGGGAAACTAA	1	0	0	0	0	1	0	0	0	0	1	1	0	0	0	0	0	0	0	2
"CG17005-cds,chr2L:9327800..9327960,14,CCA"	GAGGCTTAAACGTACCACA	6	3	5	2	4	4	1	3	2	3	2	4	7	2	1	0	4	4	5	27
"CG17005-cds,chr2L:9327800..9327960,17,CCA"	ATCATCAGCTTCTGGTAGA	3	8	3	2	4	7	8	2	2	6	4	1	1	6	2	6	3	6	13	23
"CG17010-cds,chr2L:12356646..12357879,1,CGG"	TCCCGGAATTGCCGAAACC	0	0	0	0	0	0	0	0	0	0	0	0	0	0	1	0	0	0	0	0
"CG17010-cds,chr2L:12356646..12357879,3,TGG"	CTTGTCGCCGGAACGTACA	6	1	2	0	1	2	3	2	2	1	1	0	2	1	2	1	0	4	2	9
"CG17010-cds,chr2L:12356646..12357879,8,TGG"	AAGGGAGCCAATCAGTGTG	6	2	2	1	1	2	3	3	3	3	3	2	2	4	3	3	3	5	3	10
"CG17010-cds,chr2L:12356646..12357879,13,TGG"	TTGGGGGCCTCCACCGTCC	0	0	0	0	0	0	0	0	0	0	0	0	0	0	0	1	0	0	0	0
"CG17010-cds,chr2L:12356646..12357879,17,CGG"	AAGTTGGGCAAGGACGAAT	4	3	6	2	1	2	5	1	3	5	1	1	2	1	0	1	3	2	4	12
"CG17018-cds,chr2L:22363476..22364294,3,TGG"	GACTACGCCTTAATAAAAC	0	3	0	0	0	0	0	0	1	1	0	0	0	0	0	2	0	2	0	2
"CG17018-cds,chr2L:22363476..22364294,6,CGG"	AGGTCCACAGCCTATATGT	4	2	2	1	5	3	2	1	0	1	0	1	3	0	0	1	1	2	2	5
"CG17018-cds,chr2L:22363476..22364294,8,CGG"	TACCAATATGTTCGTACCC	0	0	0	0	0	0	0	0	0	0	0	0	0	0	0	0	0	0	0	0
"CG17018-cds,chr2L:22363476..22364294,9,TGG"	CCTACTCTGCTTCAACAAC	10	2	3	5	1	4	2	2	2	2	3	2	1	4	0	0	4	1	3	28
"CG17018-cds,chr2L:22363476..22364294,10,AGG"	CGCACATCCAAGACCAACA	3	4	6	3	0	4	2	2	3	2	1	2	2	4	3	4	4	8	3	21
"CG17097-cds,chr2L:10646435..10646554,3,TGG"	TTGTTTTTACTCGGTACTT	0	0	0	0	1	0	0	0	1	2	1	0	1	0	0	1	0	1	0	1
"CG17097-cds,chr2L:10646435..10646554,5,TGG"	ATCCCATATGCGAATCCTT	45	26	23	18	12	20	27	21	8	19	16	15	11	11	12	17	24	26	17	123
"CG17097-cds,chr2L:10646435..10646554,6,CCG"	GTAAAAACAAAACACAGAC	1	0	1	0	0	0	1	0	0	0	0	0	1	0	0	0	1	0	0	2
"CG17097-cds,chr2L:10646435..10646554,7,CCC"	TCCATTTCTGAGAGTTGCT	0	0	0	1	0	0	0	0	0	0	0	0	1	0	0	1	0	0	0	0
"CG17097-cds,chr2L:10646435..10646554,10,CCA"	CATCCAAAGGATTCGCATA	0	0	0	0	0	0	0	0	0	0	0	0	0	0	0	0	0	0	0	0
"CG17098-cds,chr2L:10652115..10653282,2,TGG"	GCCCTGAACATTGTGCGCG	39	32	34	17	19	28	19	23	28	34	27	16	20	13	22	28	25	23	32	168
"CG17098-cds,chr2L:10652115..10653282,3,CGG"	CGCAGCCCCGCTGCCCATC	0	0	0	0	0	0	0	0	0	0	0	0	0	0	0	0	0	0	0	0
"CG17098-cds,chr2L:10652115..10653282,6,CGG"	CGTGCTCGTGGAGCTGCGC	0	0	0	0	0	0	0	0	0	0	0	0	0	0	0	0	0	0	0	0
"CG17098-cds,chr2L:10652115..10653282,8,AGG"	CAGACCGTGCACCGCTACC	7	3	3	5	3	5	4	2	1	1	4	3	2	3	2	4	7	1	9	22
"CG17098-cds,chr2L:10652115..10653282,12,TGG"	GGCTGGACCAACGAAGATT	13	13	14	4	9	5	5	4	6	4	7	3	4	3	4	4	7	10	7	39
"CG17104-cds,chr2L:10677908..10678805,3,TGG"	TATGAAGCCACCGAGGACG	0	0	0	0	0	0	0	0	0	0	0	0	0	0	0	0	0	0	0	0
"CG17104-cds,chr2L:10677908..10678805,4,TGG"	TCCTCCACCTATATGTCCG	14	10	6	4	12	9	14	5	6	8	5	9	5	0	2	10	8	10	15	43
"CG17104-cds,chr2L:10677908..10678805,7,CGG"	ATTACGGTAGATGTCGACT	0	0	1	1	0	0	3	1	0	0	1	0	0	0	1	0	0	2	3	2
"CG17104-cds,chr2L:10677908..10678805,8,AGG"	ATATTGACCACCAATCCTG	0	1	1	2	0	0	1	0	0	0	1	1	1	0	0	0	0	2	2	3
"CG17104-cds,chr2L:10677908..10678805,13,CGG"	GCCAGCCCGATAGTTACGA	28	17	19	17	22	20	10	20	14	7	13	15	18	17	14	23	17	21	15	100
"CG17105-cds,chr2L:10681047..10681358,4,CGG"	AAGGATATCCTGGTATACA	0	0	0	0	0	0	0	0	0	0	0	0	0	0	0	0	0	0	0	0
"CG17105-cds,chr2L:10681047..10681358,9,CGG"	GCTTTGGACACGGAGGACA	42	26	25	18	22	20	24	13	16	31	28	13	22	9	12	23	21	40	52	144
"CG17105-cds,chr2L:10681047..10681358,15,TGG"	TCAGTGGCTTGGGAGGACT	3	1	3	1	0	1	1	0	1	3	3	1	3	0	1	1	3	6	6	14
"CG17105-cds,chr2L:10681047..10681358,20,CGG"	TAGGAGGACGCGTTGGTTT	17	14	10	1	13	10	14	4	8	14	18	7	13	7	8	14	16	14	7	71
"CG17105-cds,chr2L:10681047..10681358,26,CGG"	CCGGTGGCTATGGAGGACC	9	9	8	7	3	11	6	5	1	2	4	4	2	4	6	9	5	8	11	39
"CG17107-cds,chr2L:10681991..10682281,4,TGG"	TGGCCGTTCAGGCACATCC	0	0	0	0	0	0	0	0	0	0	0	0	0	0	0	0	0	0	0	0
"CG17107-cds,chr2L:10681991..10682281,10,agg"	GATTCGGCGGATTCGGTGG	12	8	13	3	7	9	12	5	5	4	6	7	7	5	4	7	8	2	5	43
"CG17107-cds,chr2L:10681991..10682281,28,AGG"	CTGCAACCGCCGACAGCAG	0	0	0	0	0	0	0	0	0	0	0	0	0	0	0	0	0	0	0	0
"CG17107-cds,chr2L:10681991..10682281,32,CGG"	CCAGCTTCCGCCTCGGCCT	0	0	1	1	1	0	1	1	0	1	0	4	0	0	0	0	0	0	0	2
"CG17107-cds,chr2L:10681991..10682281,33,CGG"	CAACCGCCAACGCCAGCTC	6	7	3	8	6	5	7	5	1	3	4	4	5	7	3	4	5	4	1	21
"CG17118-cds,chr2L:10730299..10730382,2,AGG"	TTACCGTGCTTTACAGCGT	1	0	0	1	3	0	0	1	0	3	0	0	1	0	1	2	0	0	0	7
"CG17118-cds,chr2L:10730299..10730382,7,CCC"	AGGAAGACCAGTTGTTCAG	2	3	2	0	0	0	0	3	1	0	4	3	2	0	0	1	0	2	0	9
"CG17118-cds,chr2L:10730440..10730631,1,CGG"	CAAAAACGGGTATATCAAA	0	0	0	0	0	0	1	1	1	1	1	0	2	0	0	2	1	0	0	0
"CG17118-cds,chr2L:10730440..10730631,3,TGG"	GATGAGGACATCAAGTCCC	0	0	0	0	0	0	0	0	0	0	0	0	0	0	0	0	0	0	0	0
"CG17118-cds,chr2L:10730440..10730631,6,AGG"	CACTGCCCCAGCGAATGCA	0	0	0	0	0	0	0	0	0	0	0	0	0	0	0	0	0	0	0	0
"CG17127-cds,chr2L:10770985..10771281,3,AGG"	TCCCTGCCCCAGAATCGCG	162	130	120	87	98	104	111	81	81	123	113	77	83	79	73	120	103	92	107	626
"CG17127-cds,chr2L:10770985..10771281,6,CGG"	CTACACGAACGAGGCGATC	0	0	0	0	0	0	0	0	0	0	0	0	0	0	0	0	0	0	0	0
"CG17127-cds,chr2L:10770985..10771281,8,AGG"	CAGACGCTTCTCATCCCCA	26	17	13	7	13	13	22	12	2	14	13	14	9	10	9	9	9	10	17	68
"CG17127-cds,chr2L:10770985..10771281,9,AGG"	GCCCAGATCCAGAACGTGC	5	2	8	5	4	2	4	2	8	7	6	6	5	10	6	3	7	5	9	36
"CG17127-cds,chr2L:10770985..10771281,14,CGG"	GCGCGTACGAGCAGATACC	0	0	0	0	0	0	0	0	0	0	0	0	0	0	0	0	0	0	0	0
"CG17134-cds,chr2L:10820733..10821908,5,TGG"	AGAATTTCACCAAGACCCA	0	0	0	0	0	0	0	0	0	0	1	0	0	0	0	0	0	0	0	0
"CG17134-cds,chr2L:10820733..10821908,7,TGG"	AAGGCCGAGAAGACCGTGC	2	0	2	2	2	2	1	2	2	4	2	2	3	1	1	3	7	2	1	10
"CG17134-cds,chr2L:10820733..10821908,9,CGG"	TCGAAGTACTCCTTTTTGG	0	1	0	0	0	0	0	0	0	0	0	1	0	0	1	0	0	0	0	0
"CG17134-cds,chr2L:10820733..10821908,10,CGG"	TCTTTCAGTGTCAGTTCGT	60	39	27	40	22	34	38	14	18	33	21	25	23	12	21	34	37	38	45	181
"CG17134-cds,chr2L:10820733..10821908,12,CGG"	CCATGAACAATGAGTACTA	0	0	0	0	0	0	0	0	0	0	0	0	0	0	0	0	0	0	0	0
"CG17211-cds,chr2L:12125098..12125185,4,TGG"	CTCCTATGGCCCGCACAGC	26	14	14	15	15	18	13	9	10	12	12	20	10	13	10	16	19	15	26	93
"CG17211-cds,chr2L:12125421..12125756,1,CGG"	CACAATGGCACTTGGTTTG	27	16	18	10	13	22	15	14	8	9	10	14	12	6	16	15	15	13	21	87
"CG17211-cds,chr2L:12125421..12125756,4,TGG"	AAATCGGTGGTGCCCAGCA	2	1	1	1	0	1	1	1	0	1	2	2	1	0	1	1	0	3	0	5
"CG17211-cds,chr2L:12125421..12125756,5,AGG"	TGCCAATGCCACCGCCCCG	7	4	2	3	1	0	4	0	3	4	6	3	3	5	2	2	5	1	4	18
"CG17211-cds,chr2L:12125421..12125756,7,TGG"	TATCTTTCCTGCGCAAGAT	0	0	0	0	0	0	0	0	0	0	0	0	0	0	0	0	0	0	0	0
"CG17217-cds,chr2L:12170657..12170899,2,TGG"	AATCTGCGTCGCGTAGCGC	1	1	1	2	1	1	0	0	0	2	2	0	0	0	2	0	0	0	0	3
"CG17217-cds,chr2L:12170657..12170899,5,CGG"	TCTCGGGAGACCAAAAGAT	2	0	1	1	1	2	1	1	0	1	0	0	0	0	0	0	2	2	0	2
"CG17217-cds,chr2L:12170657..12170899,7,TGG"	CGAAGCACTCTAGAAGATC	0	0	0	0	0	0	0	0	0	0	0	0	0	0	0	0	0	0	0	0
"CG17217-cds,chr2L:12170657..12170899,10,AGG"	CCGCCAGGGATCGTCGATT	0	1	0	0	0	0	0	1	1	0	0	0	0	0	0	0	0	0	0	1
"CG17217-cds,chr2L:12170657..12170899,12,TGG"	CTATCTAAAAGTTCTGAGA	0	0	0	0	0	0	0	1	0	0	1	0	0	0	0	0	0	0	0	1
"CG17219-cds,chr2L:3029420..3029932,4,AGG"	GAATCCTCGGAAGATCCAG	0	0	0	0	0	0	0	0	0	0	0	0	0	0	0	0	0	0	0	0
"CG17219-cds,chr2L:3029420..3029932,5,AGG"	AATGATATTTTTAGCAAGC	0	0	0	0	0	0	0	0	0	0	0	0	0	0	0	0	0	0	0	0
"CG17219-cds,chr2L:3029420..3029932,6,CGG"	AATTCAGAAGAACGTGAGT	1	1	0	0	0	1	1	2	0	0	0	0	0	0	0	0	0	0	0	0
"CG17219-cds,chr2L:3029420..3029932,10,CGG"	GATATAGATTGGTACAATT	0	0	1	0	0	0	1	0	0	0	0	0	0	0	0	0	0	0	0	1
"CG17219-cds,chr2L:3029420..3029932,12,CGG"	CCACTGGATAACCTAATTT	0	5	0	1	4	2	2	3	1	3	2	2	7	0	2	1	6	3	3	12
"CG17221-cds,chr2L:3040381..3040740,2,TGG"	CGTTGTTCCAACGAGTGCC	0	0	0	0	0	0	0	0	0	0	0	0	0	0	0	0	0	0	0	0
"CG17221-cds,chr2L:3040381..3040740,6,TGG"	GCAGTGAACCCCATCGACC	22	30	24	11	16	21	31	13	11	23	21	26	26	10	14	24	24	22	34	135
"CG17221-cds,chr2L:3040381..3040740,11,CGG"	AACAAGATGCGCTGTCAGC	10	7	4	1	4	6	6	2	6	6	7	11	4	3	3	6	6	6	9	35
"CG17221-cds,chr2L:3040381..3040740,14,TGG"	ATCGAGTTTCCGCTTATTT	1	1	1	2	2	0	0	2	1	0	1	0	0	0	1	1	1	1	0	7
"CG17221-cds,chr2L:3040381..3040740,17,TGG"	CGCGAGTTCTGCGGTGAGC	0	0	0	0	0	0	0	0	0	0	0	0	0	0	0	0	0	0	0	0
"CG17234-cds,chr2L:2253079..2253834,3,TGG"	CGCAGGACAAGTAAACCGA	20	19	5	12	11	13	12	8	6	14	14	8	14	9	3	16	15	11	10	57
"CG17234-cds,chr2L:2253079..2253834,7,TGG"	TCATCGGCGGAGAACCCAT	6	1	8	3	3	8	7	2	2	3	7	5	2	4	2	1	5	4	6	40
"CG17234-cds,chr2L:2253079..2253834,11,TGG"	AGGTGTCTTTGCAATATTT	0	0	1	0	1	0	1	1	0	0	1	1	1	0	0	1	0	1	1	3
"CG17234-cds,chr2L:2253079..2253834,14,CGG"	GAAAATATCATCGTTACTG	4	1	4	2	2	2	3	4	2	1	1	1	3	3	0	3	2	3	2	11
"CG17234-cds,chr2L:2253079..2253834,16,AGG"	ATTGTTTTTTTGATGAGGA	0	0	1	0	0	0	0	1	0	0	0	0	0	0	0	0	0	0	0	0
"CG17260-cds,chr2L:3037594..3038688,2,AGG"	CGAGCAAAATGTGAGAAGC	1	0	1	3	1	2	0	0	0	2	2	0	0	0	0	0	0	0	0	3
"CG17260-cds,chr2L:3037594..3038688,3,CGG"	TTGCTCCAACTCGCTGATC	10	5	10	7	5	7	5	5	7	11	6	0	2	3	2	4	9	1	9	29
"CG17260-cds,chr2L:3037594..3038688,7,TGG"	CCGCAGAGCACCCAAATTC	0	0	0	0	0	0	0	0	0	0	0	0	0	0	0	0	0	0	0	0
"CG17260-cds,chr2L:3037594..3038688,9,CGG"	TACTCCGAAATGCTTCTGA	0	0	0	0	0	0	0	0	0	0	0	0	0	0	0	0	0	0	0	0
"CG17260-cds,chr2L:3037594..3038688,11,AGG"	GCTGATCGACGACTATGCC	0	0	0	0	0	0	0	0	0	0	0	0	0	0	0	0	0	0	0	0
"CG17261-cds,chr2L:3043181..3043530,1,AGG"	GACGTGGTTAAACACATCA	0	0	0	0	0	0	0	0	0	0	0	0	0	0	0	0	0	0	0	0
"CG17261-cds,chr2L:3043181..3043530,3,CGG"	AGGAGCACGTCAGAGCCTT	0	0	0	0	0	0	0	0	0	0	0	0	0	0	0	0	0	0	0	0
"CG17261-cds,chr2L:3043181..3043530,7,TGG"	CGTGCGGTGGAGTTTGCCC	18	13	16	11	2	14	7	11	7	14	8	6	3	10	9	19	10	13	6	54
"CG17261-cds,chr2L:3043181..3043530,12,CGG"	ATCCTCTCGATGACCAAGA	0	0	0	0	0	0	0	0	0	0	0	0	0	0	0	0	0	0	0	0
"CG17261-cds,chr2L:3043181..3043530,14,AGG"	AGAAGTAAATCCAAGACTA	0	0	0	0	0	0	0	0	0	0	0	0	0	0	0	0	0	0	0	0
"CG17264-cds,chr2L:3018950..3019403,3,TGG"	CCAGTGAAAAGAAAGTCAC	0	0	0	0	0	0	0	0	0	0	0	0	0	0	0	0	0	0	0	0
"CG17264-cds,chr2L:3018950..3019403,6,AGG"	ATTTGCGTACTTATCTTCC	9	4	7	2	3	8	4	5	6	4	5	4	2	5	5	4	5	6	9	37
"CG17264-cds,chr2L:3018950..3019403,11,AGG"	GGCTCCTGCAGTCAGCGCC	0	0	0	0	0	1	0	0	0	0	0	0	0	0	1	0	1	0	1	1
"CG17264-cds,chr2L:3018950..3019403,14,TGG"	GCCGGCTAACGAGACGGCC	0	0	0	0	0	0	0	0	0	0	0	0	0	0	0	0	0	0	0	0
"CG17264-cds,chr2L:3018950..3019403,15,TGG"	AATGCGACATTACGATATT	3	1	2	1	0	2	0	1	0	0	0	0	0	0	0	1	0	1	0	8
"CG17265-cds,chr2L:3013502..3014572,2,TGG"	ACAAACGAAGCAACCACTT	1	4	2	1	3	0	3	0	0	0	0	0	1	1	1	1	2	2	1	13
"CG17265-cds,chr2L:3013502..3014572,4,AGG"	ATAGCGTTGACAAAATAGT	0	0	0	1	0	0	0	0	0	0	0	0	1	0	0	0	0	1	0	1
"CG17265-cds,chr2L:3013502..3014572,7,AGG"	GCTCATTGCTGCCAGCAAC	3	1	0	1	1	1	4	1	2	2	1	3	2	1	0	3	3	3	2	6
"CG17265-cds,chr2L:3013502..3014572,9,CGG"	ACTCATCGCAGCAACAAAG	0	0	0	0	0	0	0	0	0	0	0	0	0	0	0	0	0	0	0	0
"CG17265-cds,chr2L:3013502..3014572,10,CGG"	CCAACGCCAACAGCTCAGT	25	19	22	9	15	17	17	16	12	17	20	11	13	7	8	12	20	17	20	89
"CG17292-cds,chr2L:8372687..8372753,3,TGG"	CCAAGTTTATACTATATTA	1	2	3	0	1	1	2	1	1	1	0	0	0	0	1	1	1	0	1	1
"CG17292-cds,chr2L:8372687..8372753,4,CCT"	GGAGTTCTTGAGTCCGCAG	6	4	3	1	3	5	5	0	5	2	2	3	2	3	4	2	4	3	0	21
"CG17292-cds,chr2L:8372881..8373288,1,TGG"	ACCGATTTCCAGAGTCTTC	0	0	0	0	0	0	0	0	0	0	0	0	0	0	0	0	0	0	0	0
"CG17292-cds,chr2L:8372881..8373288,6,CGG"	ACACCGTGCTCTATTTGCA	68	73	55	34	43	52	53	39	32	42	29	57	36	27	26	67	48	49	60	300
"CG17292-cds,chr2L:8372881..8373288,10,AGG"	AGCATTCACGTCATAGCCG	25	26	20	12	16	13	20	14	12	18	11	10	16	10	11	22	20	18	30	108
"CG17294-cds,chr2L:8377084..8377172,4,AGG"	CCTACTCCGAATGCTGTCG	14	16	10	8	10	16	11	3	5	9	7	13	10	6	8	9	5	9	15	67
"CG17294-cds,chr2L:8377225..8377521,1,AGG"	TTCGTTACAAACACCACGA	2	1	1	0	0	0	1	0	0	0	1	0	1	1	0	0	3	1	2	2
"CG17294-cds,chr2L:8377225..8377521,3,CGG"	AAAGGCCACTCTTCACGAA	1	1	2	0	2	1	0	1	1	2	0	0	2	0	0	0	4	0	0	3
"CG17294-cds,chr2L:8377225..8377521,6,TGG"	AGTGCCGCAGTCTCGTATG	0	0	0	0	0	0	0	0	0	0	0	0	0	0	0	0	0	0	0	0
"CG17294-cds,chr2L:8377225..8377521,7,AGG"	CCGTACTATATTCTGTCTG	0	0	0	0	0	0	0	0	0	0	0	0	0	0	0	0	0	0	0	0
"CG17321-cds,chr2L:18853112..18853456,3,TGG"	GACGAGATAGAACTGCTGC	13	5	2	4	9	3	7	3	4	5	7	4	8	4	4	13	9	5	6	45
"CG17321-cds,chr2L:18853112..18853456,7,TGG"	GAGATTCGGGAGCTGGAGC	5	6	7	2	2	4	5	3	3	2	1	4	1	4	1	3	5	4	3	23
"CG17321-cds,chr2L:18853112..18853456,10,AGG"	TGTCAGCTGGACGATGAGC	2	2	1	3	0	0	3	1	1	2	0	1	1	0	1	3	2	5	3	8
"CG17321-cds,chr2L:18853112..18853456,13,GGG"	TTTGAAATAGCTGGCAGCA	0	0	0	0	0	0	0	0	0	0	0	0	0	0	0	0	0	0	0	0
"CG17321-cds,chr2L:18853112..18853456,15,TGG"	CACTCGCACTCGCTGTCCT	109	90	65	59	43	75	64	60	57	73	71	44	46	42	51	67	73	90	88	407
"CG17322-cds,chr2L:18827002..18827259,3,TGG"	AGCGATTCCCTGCGAATTC	10	7	7	10	5	12	7	5	8	8	12	9	3	9	2	8	8	7	6	43
"CG17322-cds,chr2L:18827002..18827259,6,CGG"	TCTTTCACCCAATCATGCG	4	1	2	2	2	3	2	0	2	2	1	2	1	2	1	2	1	3	4	19
"CG17322-cds,chr2L:18827002..18827259,10,TGG"	GCCGAGGCCGGTCACAGCG	0	0	0	0	0	0	0	0	0	0	0	0	0	0	0	0	0	0	0	0
"CG17322-cds,chr2L:18827002..18827259,12,AGG"	ATCAGTCCATTCGAGGACA	0	0	0	0	0	0	0	0	0	0	0	0	0	0	0	0	0	0	0	0
"CG17322-cds,chr2L:18827002..18827259,15,CCT"	CAGGGAAAGTAGCGCCAGC	2	2	2	1	1	0	1	2	3	0	4	3	1	1	0	4	1	0	0	14
"CG17323-cds,chr2L:18824306..18824581,3,TGG"	CTTAGCCAACCGGACGAGT	54	26	24	18	19	31	18	19	23	25	25	27	22	20	14	23	35	27	48	137
"CG17323-cds,chr2L:18824306..18824581,7,AGG"	GAGGCCGCTGGTCCGCTGA	2	1	0	0	2	0	1	0	0	0	0	0	0	2	0	0	0	0	0	1
"CG17323-cds,chr2L:18824306..18824581,10,CGG"	TGGGTCTTTTTCCCCATCC	1	4	3	1	2	4	2	0	1	2	1	0	0	2	0	0	0	1	0	6
"CG17323-cds,chr2L:18824306..18824581,11,AGG"	TTCTTCCACCCCATCATGA	6	2	5	2	3	3	4	3	1	2	4	2	2	2	2	3	5	5	10	29
"CG17323-cds,chr2L:18824306..18824581,17,TGG"	GCGGGTCATGACGTGAGCG	1	0	0	0	0	1	0	0	0	2	0	0	0	0	0	0	1	0	0	4
"CG17324-cds,chr2L:18820256..18820510,4,CGG"	TGGGCTTGTTTCAACATCC	15	12	13	7	4	9	11	6	4	13	9	9	4	8	7	5	16	11	11	57
"CG17324-cds,chr2L:18820256..18820510,5,TGG"	TTCTTCCGTCCCATGTTCT	4	7	6	3	3	5	3	4	3	7	1	7	0	3	4	7	2	7	7	34
"CG17324-cds,chr2L:18820256..18820510,11,TGG"	ATGTATAGCTATTTTCCAC	0	0	0	0	0	0	0	0	0	0	0	0	0	0	0	0	0	0	0	0
"CG17324-cds,chr2L:18820256..18820510,13,CGG"	AAACCAGTGGCCAACTACA	0	0	0	0	0	0	0	1	1	0	1	0	1	0	1	1	2	0	0	5
"CG17324-cds,chr2L:18820256..18820510,15,TGG"	CCCTTGCTCACCGATATTG	98	72	59	54	63	50	54	44	50	65	58	61	55	35	26	44	64	61	123	379
"CG17325-cds,chr2L:18813461..18813694,2,CGG"	CAAGCACCTGAGTCCCATG	4	3	0	4	2	2	5	3	4	0	2	2	2	1	2	1	4	3	6	17
"CG17325-cds,chr2L:18813461..18813694,9,CGG"	TACGCCGTTTCGAGCAGTC	0	0	0	0	0	0	0	0	0	0	0	0	0	0	0	0	0	0	0	0
"CG17325-cds,chr2L:18813461..18813694,12,AGG"	TAGTTTCCTGCGGAACACC	0	0	0	0	0	0	0	0	0	0	0	0	0	0	0	0	0	0	0	0
"CG17325-cds,chr2L:18813461..18813694,14,CGG"	CAGAGCAGCTCCCAGCAGT	0	1	3	1	1	0	0	0	0	1	1	0	0	0	0	0	0	1	0	0
"CG17325-cds,chr2L:18813461..18813694,15,TGG"	GCCTTCAAATACAATCAGA	0	0	0	0	0	0	0	0	0	0	0	0	0	0	0	0	0	0	0	1
"CG17328-cds,chr2L:16300493..16301608,2,CGG"	CTGCAACAACTGTATTTAC	2	1	1	1	0	0	0	0	1	0	0	0	0	0	0	0	0	1	5	1
"CG17328-cds,chr2L:16300493..16301608,8,AGG"	GTGGCCTTCCACTTCAAGC	42	29	23	28	19	12	32	17	22	34	23	26	28	17	10	23	34	31	31	136
"CG17328-cds,chr2L:16300493..16301608,9,TGG"	CTCCGACTGCGACAATATC	21	16	25	17	15	29	25	17	13	21	16	19	18	11	19	21	29	18	27	107
"CG17328-cds,chr2L:16300493..16301608,13,AGG"	ATTCTGGAATCCTGGCGCC	19	24	13	15	11	20	16	12	10	23	10	11	18	10	10	21	11	19	15	82
"CG17328-cds,chr2L:16300493..16301608,16,TGG"	GCCACCAATACGGACTTTG	1	2	1	1	1	4	1	0	1	1	1	1	1	1	1	2	1	1	1	12
"CG17329-cds,chr2L:16291342..16291830,4,TGG"	AGCCGACGGAGCCGTCCAA	0	0	0	0	0	0	0	0	0	0	0	0	0	0	0	0	0	0	0	0
"CG17329-cds,chr2L:16291342..16291830,7,AGG"	GGAGCAAGTCCGCAAGCTC	0	0	0	0	0	0	0	0	0	0	0	0	0	0	0	0	0	0	0	0
"CG17329-cds,chr2L:16291342..16291830,11,AGG"	CGCATCCTACGCCTGTTGC	11	8	14	9	7	13	19	12	10	14	9	13	4	8	9	8	15	12	11	74
"CG17329-cds,chr2L:16291342..16291830,13,TGG"	ATGCTGCAGTATGCCACCC	6	3	5	2	2	10	6	7	3	6	4	2	3	1	4	4	7	7	7	32
"CG17329-cds,chr2L:16291342..16291830,17,CGG"	CTCATCGCAGAGCTCCATT	0	0	0	0	0	0	0	0	0	0	0	0	0	0	0	0	0	0	0	0
"CG17341-cds,chr2L:14156862..14157404,1,TGG"	AGCACCGACACAGCCAGCG	2	1	1	1	1	0	0	0	1	1	3	0	0	1	1	0	1	0	1	7
"CG17341-cds,chr2L:14156862..14157404,8,AGG"	GTGTGGGCGTTGGAGGTGG	5	4	2	6	3	3	2	1	2	5	5	3	4	3	5	1	1	3	1	19
"CG17341-cds,chr2L:14156862..14157404,15,AGG"	GGGCGGCAGCTGGCGCAGG	0	0	0	0	0	0	0	0	0	0	0	0	0	0	0	0	0	0	0	0
"CG17341-cds,chr2L:14156862..14157404,21,TGG"	GGTGGCGCTGGCGGACTCC	1	3	2	2	0	1	0	1	1	2	0	1	1	0	1	1	2	0	2	10
"CG17341-cds,chr2L:14156862..14157404,27,CGG"	ATGTGGTCAGTGGACTGGG	32	30	24	21	13	33	32	8	15	32	15	19	22	11	16	19	28	33	69	170
"CG17343-cds,chr2L:19064993..19065247,4,AGG"	GGCTAAGATGGAGCGCCTG	13	2	4	4	8	6	8	7	5	7	5	5	3	4	4	6	8	8	5	39
"CG17343-cds,chr2L:19064993..19065247,5,CGG"	CCAACAATTGCTTACTCCC	7	9	9	7	7	5	8	2	4	3	9	7	6	5	4	5	10	3	9	34
"CG17343-cds,chr2L:19064993..19065247,6,CGG"	TCCGACAGCGAAGTCCTGC	18	16	21	12	10	13	11	7	12	17	14	9	7	8	12	19	10	15	10	79
"CG17343-cds,chr2L:19064993..19065247,7,TGG"	AGCGTTCCAGCTGTTCTCC	5	2	0	0	0	1	3	2	0	2	1	0	2	1	2	3	0	0	1	5
"CG17343-cds,chr2L:19064993..19065247,10,CCG"	CTGGATGGTCTGCAGTTCG	20	22	15	11	13	17	14	10	6	13	17	11	13	7	9	13	10	8	11	94
"CG17344-cds,chr2L:19102388..19102852,3,AGG"	TATGGAATCTAGCAGAATA	0	0	0	0	0	0	0	0	0	0	0	0	0	0	0	0	0	0	0	0
"CG17344-cds,chr2L:19102388..19102852,4,AGG"	CCGCTCAGATCGCGATCCC	0	0	0	0	0	0	0	0	0	0	0	0	0	0	0	0	0	0	0	0
"CG17344-cds,chr2L:19102388..19102852,6,TGG"	TTAGCCGCAAGAAGCGATT	0	3	1	1	2	3	0	0	0	2	0	1	0	0	0	0	0	0	0	2
"CG17344-cds,chr2L:19102388..19102852,8,CGG"	ACACCATGGTCTCTACCAT	0	0	0	0	0	0	0	0	0	0	0	0	0	0	0	0	0	0	0	0
"CG17344-cds,chr2L:19102388..19102852,10,AGG"	AATCCGAATCCCAAATCTC	2	1	0	0	1	0	1	0	0	0	0	0	0	0	0	0	0	0	0	0
"CG17349-cds,chr2L:19370644..19370730,6,AGG"	CAGGGAGTTGTTGTACCTC	12	3	5	4	2	4	5	3	4	3	3	4	6	1	2	12	9	6	4	31
"CG17349-cds,chr2L:19370644..19370730,8,CCA"	CCAGGTTCATGAAGTCGAG	2	1	0	0	1	0	2	2	0	3	0	0	0	0	0	0	2	0	2	5
"CG17349-cds,chr2L:19370796..19370866,1,AGG"	GTTCCCGCCTTCACTTTTC	54	48	54	34	25	27	43	20	24	38	31	22	43	20	15	42	37	37	30	219
"CG17349-cds,chr2L:19370796..19370866,6,CCT"	GAGGTTTCACCACAGTATT	0	0	0	0	0	0	0	0	0	0	0	0	1	1	0	1	0	0	0	3
"CG17349-cds,chr2L:19370926..19371305,1,AGG"	TTCAAGCGGAAGCCAGTGA	17	10	11	4	5	15	14	7	9	8	11	8	4	11	7	8	13	9	8	52
"CG17350-cds,chr2L:19381865..19382131,1,TGG"	AGTAAAGTGTCCTCCAAGT	4	7	3	2	3	6	2	4	5	4	5	4	10	0	0	5	2	9	8	36
"CG17350-cds,chr2L:19381865..19382131,3,CGG"	AGCAACAATCAGAATCAGA	0	0	0	0	0	0	0	0	0	0	0	0	0	0	0	0	0	0	0	0
"CG17350-cds,chr2L:19381865..19382131,8,AGG"	TCACCCGGACAACCGGGAC	0	0	0	0	0	0	0	0	0	0	0	0	0	0	0	0	0	0	0	0
"CG17350-cds,chr2L:19381865..19382131,15,CGG"	GGCAATGGGAGCTACGACC	7	4	2	5	4	2	6	0	3	3	0	3	4	2	2	4	3	6	4	24
"CG17350-cds,chr2L:19381865..19382131,20,TGG"	CGGGACGAAGCCTGAGTGG	1	1	0	1	0	1	4	0	1	1	1	1	0	1	1	0	3	2	2	12
"CG17378-cds,chr2L:6775965..6776078,1,AGG"	ATACCAAGATCGACTTCGA	1	0	1	1	1	0	1	1	3	0	0	2	1	0	1	2	0	0	1	3
"CG17378-cds,chr2L:6775965..6776078,3,AGG"	AAGGCGCGACGAGCTCACG	0	0	0	0	0	0	0	0	0	0	0	0	0	0	0	0	0	0	0	0
"CG17378-cds,chr2L:6775965..6776078,5,TGG"	CGATATCGTCAGCCCAATT	1	1	1	0	2	0	3	1	3	1	3	2	2	0	3	0	0	2	3	4
"CG17378-cds,chr2L:6775965..6776078,6,CCA"	CGTCCTTCGAAGTCGATCT	3	1	1	0	1	0	1	1	1	2	4	2	0	0	1	2	0	1	2	8
"CG17378-cds,chr2L:6776139..6777426,1,TGG"	CACGTCTGGAACCATCACG	90	74	75	45	43	61	51	34	54	68	48	41	50	50	37	73	43	66	69	342
"CG17472-cds,chr2L:20634565..20634607,1,TGG"	ATAATAGCACTCTTAGTAT	4	3	3	0	2	0	2	2	2	1	3	0	2	2	1	2	2	3	2	12
"CG17472-cds,chr2L:20634565..20634607,2,TGG"	CTCTTAGTATTGGCGAATC	0	0	0	0	0	0	0	0	0	0	0	0	0	1	0	0	0	0	0	2
"CG17472-cds,chr2L:20634565..20634607,2,TGG"	CTCTTAGTATTGGCGAATC	0	0	0	0	0	0	0	0	0	0	0	0	0	1	0	0	0	0	0	2
"CG17472-cds,chr2L:20634565..20634607,3,GGG"	TCTTAGTATTGGCGAATCT	19	18	15	7	9	6	22	6	9	15	13	12	13	5	9	12	14	13	16	85
"CG17472-cds,chr2L:20634565..20634607,3,GGG"	TCTTAGTATTGGCGAATCT	19	18	15	7	9	6	22	6	9	15	13	12	13	5	9	12	14	13	16	85
"CG17490-cds,chr2L:22432775..22433056,4,CGG"	TTCACTTTTCCCAATATAG	0	1	2	0	0	1	0	0	0	0	1	0	0	2	0	0	0	1	1	3
"CG17490-cds,chr2L:22432775..22433056,5,TGG"	AGTTGCAATTCCATTTAAA	0	0	0	0	0	0	0	0	0	0	0	0	0	0	0	0	0	0	0	0
"CG17490-cds,chr2L:22432775..22433056,7,CGG"	CAACATATTATTCTAAACT	0	0	0	0	0	0	0	0	0	0	0	0	0	0	0	0	0	0	0	1
"CG17490-cds,chr2L:22432775..22433056,9,CCA"	GCCTGATTTTTGGTATACT	0	0	1	1	2	0	0	0	1	0	3	0	0	0	0	2	0	1	0	4
"CG17490-cds,chr2L:22432775..22433056,11,CCC"	AAAATAGATCCGCTATATT	0	0	0	0	0	0	0	0	0	0	0	0	0	0	0	0	0	0	0	0
"CG17493-cds,chr2L:22443291..22443839,2,AGG"	TGCTACAGTTCCTGCCAAA	4	2	3	4	3	5	4	1	3	3	2	3	5	1	2	6	5	2	6	12
"CG17493-cds,chr2L:22443291..22443839,6,TGG"	AACAAGGTCGCAAGAAGTC	0	0	1	0	1	1	0	1	2	1	0	1	0	0	0	0	0	1	0	4
"CG17493-cds,chr2L:22443291..22443839,8,AGG"	GCCCAAAAATGCGACATTA	12	8	8	6	1	3	5	2	6	4	7	4	4	2	4	6	7	1	4	27
"CG17493-cds,chr2L:22443291..22443839,10,AGG"	TTGATCTATTTGACAACGA	0	0	0	0	0	0	0	0	0	0	0	0	0	0	0	0	0	0	0	0
"CG17493-cds,chr2L:22443291..22443839,15,AGG"	ATTGAGGTAAAGGAACTTA	0	1	1	0	0	0	0	0	0	0	1	0	1	0	0	0	0	0	0	1
"CG17494-cds,chr2L:22472573..22473865,2,AGG"	TATCGCCGACGCCAGCATC	0	0	0	0	0	0	0	0	0	0	0	0	0	0	0	0	0	0	0	0
"CG17494-cds,chr2L:22472573..22473865,5,TGG"	CAACGGCATTAAACAGAAC	0	1	0	1	1	1	0	0	0	0	0	0	0	1	0	1	0	0	3	1
"CG17494-cds,chr2L:22472573..22473865,8,CGG"	AGACGACCAGATATCCATC	0	0	0	0	0	0	0	0	0	0	0	0	0	0	0	0	0	0	0	0
"CG17494-cds,chr2L:22472573..22473865,11,AGG"	GAACCTGCTGTGAAGCCAG	0	0	0	0	0	0	0	0	0	0	0	0	0	0	0	0	0	0	0	0
"CG17494-cds,chr2L:22472573..22473865,13,TGG"	GCGCAATACGCTTTAAACA	0	0	0	0	0	0	0	0	0	0	0	0	0	0	0	0	0	0	0	0
"CG17593-cds,chr2L:3514984..3515277,2,CGG"	TGCTTCGCCAGCACTAAGT	0	0	0	0	0	0	0	0	0	0	0	0	0	0	0	0	0	0	0	0
"CG17593-cds,chr2L:3514984..3515277,4,CGG"	ATTTTGCCGAATTCGACGA	6	4	1	5	2	3	1	0	1	4	3	4	3	3	1	2	3	2	5	12
"CG17593-cds,chr2L:3514984..3515277,6,CGG"	AGAATGCAGATTCGTTCTC	0	0	0	1	0	0	1	0	0	0	0	1	0	0	0	0	0	0	0	1
"CG17593-cds,chr2L:3514984..3515277,10,AGG"	CGCGACGATCCGCCTGCCA	5	5	4	0	0	3	2	3	0	1	5	2	1	2	2	2	4	3	2	13
"CG17593-cds,chr2L:3514984..3515277,12,AGG"	CGGAAGCAAGCACAAAACC	1	3	2	1	0	2	5	2	0	1	1	1	0	0	2	2	2	1	1	10
"CG17633-cds,chr2L:9769084..9770376,3,CGG"	GCCAGCGCATCCGTGAGCG	11	8	12	11	8	10	7	7	9	11	9	8	9	9	4	11	12	8	6	69
"CG17633-cds,chr2L:9769084..9770376,4,AGG"	GACAACTACCGCATGTACA	0	0	0	0	0	0	0	0	0	0	0	0	0	0	0	0	0	0	0	0
"CG17633-cds,chr2L:9769084..9770376,6,TGG"	TCGGAGAATGCCAAGCAAC	24	20	13	6	13	13	17	8	15	21	14	13	15	12	12	15	14	21	15	92
"CG17633-cds,chr2L:9769084..9770376,11,TGG"	AGCGACTCAATCATGTTCT	10	10	16	4	12	5	7	5	6	4	3	7	15	4	2	13	9	3	7	50
"CG17633-cds,chr2L:9769084..9770376,15,TGG"	GCCGATATTCAGATAATCG	0	0	0	0	0	0	0	0	0	0	0	0	0	0	0	0	0	0	0	0
"CG17646-cds,chr2L:1741701..1742076,3,TGG"	TCGGATGCCGCCTGCTGCG	21	12	8	12	7	8	15	7	5	15	6	7	8	8	5	12	13	14	12	64
"CG17646-cds,chr2L:1741701..1742076,6,CGG"	GCGATGCCAGCAGCAGTTC	0	0	0	0	0	0	0	0	0	0	0	0	0	0	0	0	0	0	0	4
"CG17646-cds,chr2L:1741701..1742076,9,TGG"	GCAGCCTCAAGGGTCACCA	10	8	7	6	4	4	5	5	5	11	6	6	6	3	6	12	8	11	12	48
"CG17646-cds,chr2L:1741701..1742076,12,GGG"	ACCCCGACAGCGGTTGCCT	1	6	2	3	2	1	2	0	2	4	3	1	3	3	2	3	2	2	0	15
"CG17646-cds,chr2L:1741701..1742076,15,CGG"	TGCACCACGGCGGCCAGCT	0	0	0	0	0	0	0	0	0	0	0	0	0	0	0	0	0	0	0	0
"CG17648-cds,chr2L:1752383..1752769,4,AGG"	GGAGCCTTGGCCTCTGCAC	2	0	3	0	2	0	1	0	1	7	0	0	2	1	3	2	0	1	2	2
"CG17648-cds,chr2L:1752383..1752769,5,AGG"	TTTCTAAAAACTGCCAACG	0	0	0	0	0	0	0	0	0	0	0	0	0	0	0	0	0	0	0	0
"CG17648-cds,chr2L:1752383..1752769,8,TGG"	GCCAAAATTTCAAGCCAGC	1	2	1	1	0	0	0	0	0	1	0	2	0	1	0	2	0	2	0	5
"CG17648-cds,chr2L:1752383..1752769,11,TGG"	ACTGCGGTCATCGATGGAC	4	5	2	1	5	3	3	3	3	7	4	3	4	1	1	5	4	4	6	17
"CG17648-cds,chr2L:1752383..1752769,12,TGG"	ACCGAGCAACCGAAGATCC	16	11	16	16	11	13	15	15	5	21	19	7	9	12	9	20	27	12	15	88
"CG17681-cds,chr2L:18153417..18153629,4,AGG"	CTGCAGATACTGTATCTGA	0	0	0	0	0	0	0	0	0	0	0	0	0	0	0	0	0	0	0	0
"CG17681-cds,chr2L:18153417..18153629,7,TGG"	CAACTGTGTCGGCTACTTC	0	0	0	0	0	0	0	0	0	0	0	0	0	0	0	0	0	0	0	0
"CG17681-cds,chr2L:18153417..18153629,9,TGG"	GCTGGACAACTACTTGCGA	20	23	14	11	9	17	17	9	9	12	11	7	8	8	12	17	17	21	6	100
"CG17681-cds,chr2L:18153417..18153629,11,TGG"	CACCTTAACTTCTATACTT	1	0	0	0	0	1	0	0	0	0	0	0	1	0	0	0	0	0	2	2
"CG17681-cds,chr2L:18153417..18153629,15,TGG"	AGCGATGGATTGTTTATAC	0	0	1	0	0	1	1	0	0	1	0	0	0	0	1	0	0	2	1	2
"CG17715-cds,chr2L:22737303..22737579,4,TGG"	ACAATACATTATAAGATCG	0	0	0	0	0	0	0	0	0	0	0	0	0	0	0	0	0	0	0	0
"CG17715-cds,chr2L:22737303..22737579,6,AGG"	CCGAGGCAGAGAGCTATTG	2	7	4	1	6	3	5	1	2	2	3	5	1	1	2	3	1	2	4	15
"CG17715-cds,chr2L:22737303..22737579,7,TGG"	TTTAGCACACATTTGTCTA	3	0	4	0	3	0	2	0	3	2	1	1	2	0	2	2	0	1	1	10
"CG17715-cds,chr2L:22737303..22737579,11,AGG"	CTATGCAACCTTGATGACG	1	0	0	0	0	0	0	0	0	0	0	0	0	0	0	0	0	0	0	0
"CG17715-cds,chr2L:22737303..22737579,13,TGG"	GCAACCTGCGCTCCGCTCT	0	0	0	0	0	0	0	0	0	0	0	0	0	0	0	0	0	0	0	0
"CG17834-cds,chr2L:8536894..8537071,1,AGG"	TACAATCCCGAGGAGGACG	3	0	0	0	1	0	0	1	0	1	1	0	1	2	0	0	0	4	0	4
"CG17834-cds,chr2L:8536894..8537071,4,TGG"	ACTTGGCGTCCAGGAAAAA	0	1	2	1	2	3	1	1	2	1	2	1	2	1	2	1	0	0	1	17
"CG17834-cds,chr2L:8536894..8537071,6,CGG"	GGACGCATACAACCGACAT	6	10	7	12	10	6	3	4	6	12	9	7	9	13	7	14	9	9	11	72
"CG17834-cds,chr2L:8536894..8537071,8,CGG"	GATAATAATAATTCGCTGA	1	0	1	0	0	2	0	0	0	1	0	0	0	0	1	1	0	0	0	3
"CG17834-cds,chr2L:8536894..8537071,9,AGG"	TTGCGATCAGCCGCAAATG	0	0	0	0	0	0	0	0	0	0	0	0	0	0	0	0	0	0	0	0
"CG17840-cds,chr2L:4465238..4465318,5,CCA"	TAGAGCACTACTTTTTGGA	0	0	0	0	0	0	0	0	0	0	0	0	0	0	0	0	0	0	0	0
"CG17840-cds,chr2L:4465380..4467003,1,CGG"	TTTGGTGGGCAGCAACAAT	1	6	2	0	3	1	0	0	1	2	0	0	1	0	3	0	1	2	6	8
"CG17840-cds,chr2L:4465380..4467003,4,CGG"	AGACCGACTTGCCCACAAC	16	6	10	7	12	5	7	8	6	7	7	7	15	4	3	8	9	5	13	48
"CG17840-cds,chr2L:4465380..4467003,6,TGG"	GCCAACGAGTTTAACAGCC	11	8	8	5	7	9	4	7	7	14	8	6	8	8	4	8	7	10	15	60
"CG17840-cds,chr2L:4465380..4467003,7,CGG"	CGTTTTGTCGCTTCCCTTT	0	0	0	0	0	0	0	0	0	0	0	0	0	0	0	0	0	0	0	0
"CG17855-cds,chr2L:9540753..9541058,1,TGG"	AAGTCCAGAAGTGCGGAGC	4	1	5	3	1	3	1	1	4	5	2	2	5	2	2	3	2	2	2	17
"CG17855-cds,chr2L:9540753..9541058,4,CGG"	GCCAGCCACAGCACCAATG	5	1	4	9	2	2	1	1	1	3	1	1	5	0	1	0	5	5	5	21
"CG17855-cds,chr2L:9540753..9541058,7,TGG"	AATGTGGAGGCCAAGATCA	1	0	0	0	0	1	3	1	1	0	1	0	2	0	0	0	0	0	2	4
"CG17855-cds,chr2L:9540753..9541058,11,TGG"	GAGGAGGAACGAGATCGTC	0	0	0	0	0	0	0	0	0	0	0	0	0	0	0	0	0	0	0	0
"CG17855-cds,chr2L:9540753..9541058,13,TGG"	AAACTGCATGACGCTTATC	8	7	10	3	3	5	2	3	3	2	4	3	3	3	0	6	3	9	4	31
"CG17904-cds,chr2L:16732632..16733567,6,AGG"	GAGAGCGAGGAGGCGGGCA	8	5	5	6	2	3	4	2	2	7	5	5	2	2	7	3	6	1	1	26
"CG17904-cds,chr2L:16732632..16733567,10,AGG"	GTTCGGGCTGCCCCAACCA	0	0	0	0	0	0	0	0	0	0	0	0	0	0	0	0	0	0	0	0
"CG17904-cds,chr2L:16732632..16733567,11,CGG"	ACAAGAAACTCGAAGATCC	1	1	0	0	4	2	0	3	0	1	0	0	1	2	2	2	1	1	2	5
"CG17904-cds,chr2L:16732632..16733567,15,CGG"	ACAAGCTGCTGATCCTGTC	31	28	25	17	22	20	25	14	19	19	16	19	15	12	15	21	42	26	48	131
"CG17904-cds,chr2L:16732632..16733567,20,CGG"	GGCGGCGTTGGCAAGAGCA	0	0	2	0	0	2	0	2	0	0	2	1	0	1	1	1	0	0	2	8
"CG17906-cds,chr2L:8994463..8994784,4,TGG"	CGCTGCACCATGAAGATCC	43	35	33	27	30	34	34	11	15	28	28	31	21	20	13	35	34	42	40	172
"CG17906-cds,chr2L:8994463..8994784,6,CGG"	GCCGATCACAATGGCAGAA	0	0	0	0	0	0	0	0	0	0	0	0	0	0	0	0	0	0	0	0
"CG17906-cds,chr2L:8994463..8994784,10,TGG"	AATCTGGGTTCTATACCGA	1	0	0	1	0	0	0	0	0	0	0	0	0	0	0	0	0	0	0	1
"CG17906-cds,chr2L:8994463..8994784,12,TGG"	TGGCTGCTTTCTTTGCCGC	0	0	1	0	0	0	0	0	0	0	1	0	0	0	0	1	0	1	0	1
"CG17906-cds,chr2L:8994463..8994784,15,TGG"	GCATGATGCAGGATTTCAA	0	0	0	0	0	0	0	0	0	1	1	0	0	0	0	0	0	0	0	2
"CG17912-cds,chr2L:16743760..16744067,2,CGG"	GCCACAAGAAGTTGTACAC	0	0	0	0	0	0	0	1	0	0	1	0	0	0	0	0	0	0	1	2
"CG17912-cds,chr2L:16743760..16744067,4,AGG"	CTATCCATACACTGCATGC	88	61	49	38	50	47	65	39	50	64	36	46	55	32	30	50	72	63	115	355
"CG17912-cds,chr2L:16743760..16744067,8,AGG"	CACAAGGAAACGGTGGACA	2	4	3	1	4	8	3	3	2	6	2	2	2	0	1	7	3	1	4	27
"CG17912-cds,chr2L:16743760..16744067,9,TGG"	ATATTGAAGTCGAAATCTT	0	0	0	0	0	0	0	0	0	0	0	0	0	0	0	0	0	0	0	0
"CG17912-cds,chr2L:16743760..16744067,13,AGG"	CATTCCCGCCGAGGATCTC	5	3	8	4	1	5	5	2	1	3	2	2	3	0	3	3	3	5	5	20
"CG17928-cds,chr2L:16791772..16791869,6,CCG"	GGGTAATTTCTGGATATTC	0	1	0	0	0	2	1	0	1	1	0	0	0	0	1	0	0	0	0	7
"CG17928-cds,chr2L:16791772..16791869,10,CCA"	ACTGGTAATCGGTCGATGC	0	0	0	0	0	0	0	0	0	0	0	0	0	0	0	0	0	0	0	0
"CG17928-cds,chr2L:16791943..16792273,1,AGG"	GGGAAAAATGTAGATGACG	0	0	0	0	0	0	0	0	0	0	0	0	0	0	0	0	0	0	0	0
"CG17928-cds,chr2L:16791943..16792273,4,CGG"	GACTTTGCCGCTCGCCATC	2	0	3	3	6	5	3	2	3	5	3	1	5	2	1	5	4	2	5	21
"CG17928-cds,chr2L:16791943..16792273,8,AGG"	ATCTTGGATTGAGTGCACC	0	0	0	0	0	0	0	0	0	0	0	0	0	0	0	0	0	0	0	0
"CG18063-cds,chr2L:15957941..15957972,1,CCA"	AGTCCTGTTTAGAGGGCTT	0	0	0	0	0	0	0	0	0	0	0	0	0	0	0	0	0	0	0	0
"CG18063-cds,chr2L:15958031..15958132,1,TGG"	TCCAGTAACTCAGTTTTTT	0	1	0	0	0	0	0	1	0	0	0	0	0	1	0	1	0	0	0	2
"CG18063-cds,chr2L:15958031..15958132,2,AGG"	GACCAATTCGAAAATCTAG	0	0	0	0	0	0	0	0	0	0	0	0	0	0	0	0	0	0	0	0
"CG18063-cds,chr2L:15958031..15958132,3,CCA"	TCCAAAAAAACTGAGTTAC	0	0	0	0	0	0	0	0	0	0	0	0	0	0	0	0	0	0	0	1
"CG18063-cds,chr2L:15958031..15958132,4,CCA"	TTCCTCTAGATTTTCGAAT	2	2	2	1	0	0	1	1	0	2	2	3	1	1	0	1	1	1	1	10
"CG18088-cds,chr2L:8967570..8968009,3,TGG"	AAGTGCCATATACCCTATG	2	3	3	0	1	0	1	4	0	1	2	0	1	0	1	0	1	4	5	9
"CG18088-cds,chr2L:8967570..8968009,4,TGG"	CCTTTCAACGACGAAGCCA	0	0	0	0	0	0	0	0	0	0	0	0	0	0	0	0	0	0	0	0
"CG18088-cds,chr2L:8967570..8968009,5,CGG"	ATACAATGAAATTATCAAA	0	0	0	0	0	0	0	0	0	0	0	0	0	0	0	0	0	0	0	0
"CG18088-cds,chr2L:8967570..8968009,6,AGG"	TTGCTTAATTTCACAGACA	0	0	0	0	0	0	0	0	0	0	0	0	0	0	0	0	0	0	0	0
"CG18088-cds,chr2L:8967570..8968009,7,TGG"	TTTACCGCGAAATCAAATA	0	0	0	0	0	0	0	0	0	0	0	0	0	0	0	0	0	0	0	0
"CG18094-cds,chr2L:19490486..19490572,2,AGG"	CTTATTGTAGCCGCCAAAG	12	19	8	10	11	8	10	2	11	18	6	8	7	6	4	11	9	13	14	48
"CG18094-cds,chr2L:19490634..19491629,1,TGG"	TGAACCATTGCGTCTTTCC	74	83	66	28	45	58	67	37	35	64	51	50	49	33	44	45	54	48	42	345
"CG18094-cds,chr2L:19490634..19491629,3,TGG"	AGAAGATCAATCTGCGAAA	0	0	0	0	0	0	0	0	0	0	0	0	0	0	0	0	0	0	0	0
"CG18094-cds,chr2L:19490634..19491629,4,TGG"	TAACTTTTTTCAAATCCTT	0	0	0	0	0	0	1	0	0	0	0	0	0	0	0	0	0	0	0	0
"CG18094-cds,chr2L:19490634..19491629,7,AGG"	TGAACAATTAAAAATGTGT	0	0	0	0	0	0	0	0	0	0	0	0	0	0	0	0	0	0	0	0
"CG18109-cds,chr2L:15784255..15790050,2,TGG"	ATTATTTTAAGCAACCACC	0	1	1	0	0	0	2	0	2	0	0	0	0	0	1	0	1	0	0	2
"CG18109-cds,chr2L:15784255..15790050,6,TGG"	GAGGCTTATGATCTACATA	0	0	0	0	0	0	0	0	0	0	0	0	0	0	0	0	0	0	0	0
"CG18109-cds,chr2L:15784255..15790050,9,AGG"	TGGAATTGAGTGTTAGCCT	4	5	10	2	7	7	5	3	4	8	6	5	7	4	5	5	3	2	7	32
"CG18109-cds,chr2L:15784255..15790050,11,CGG"	ACTCACGATGTGGAAAAAT	0	0	0	0	0	3	1	0	1	0	0	0	1	0	0	0	0	0	0	4
"CG18109-cds,chr2L:15784255..15790050,12,TGG"	TCAAAATGTTCCTTTGATC	0	0	0	0	0	0	0	0	0	0	0	0	0	0	0	0	0	0	0	0
"CG18266-cds,chr2L:5596939..5598399,6,TGG"	TGGATCGTCAGCAGGTGTC	11	7	5	6	5	11	6	8	6	7	4	5	4	1	6	11	5	8	21	66
"CG18266-cds,chr2L:5596939..5598399,9,CGG"	GTACGTCCAGCTTCCCAGT	5	4	2	4	5	1	3	1	2	1	3	1	2	2	0	1	3	4	8	23
"CG18266-cds,chr2L:5596939..5598399,12,TGG"	GAGGATTCGGAGTCGCTGC	33	35	27	28	26	18	28	12	23	26	24	30	15	16	17	30	44	31	24	174
"CG18266-cds,chr2L:5596939..5598399,16,GGG"	TATACAAACCACACCTATG	2	0	0	0	0	1	1	3	0	2	2	0	2	1	0	0	3	2	2	8
"CG18266-cds,chr2L:5596939..5598399,19,AGG"	ACAGTGAGGTATGTTGGCC	0	1	0	0	0	2	0	0	1	1	0	0	0	0	0	1	0	2	1	8
"CG18269-cds,chr2L:5552046..5552648,3,AGG"	ACTCCGATTGCGAGTGAAA	1	0	0	0	0	1	0	2	1	0	0	0	1	0	0	0	0	1	0	3
"CG18269-cds,chr2L:5552046..5552648,7,TGG"	CCACTGAAGGAACAAGTGC	20	22	18	11	11	24	14	12	13	23	13	9	13	11	10	10	13	15	7	116
"CG18269-cds,chr2L:5552046..5552648,9,TGG"	TTCAGCTATCGACAGCAAA	14	7	10	9	10	12	10	5	6	11	6	7	9	2	5	7	10	12	19	64
"CG18269-cds,chr2L:5552046..5552648,11,TGG"	GAAGCACCAGTTGATGAAG	1	1	2	0	2	0	0	0	0	1	2	1	1	0	0	1	1	0	1	2
"CG18269-cds,chr2L:5552046..5552648,14,AGG"	AGAGCTGCTCAAATTGCAA	3	2	4	0	4	3	4	2	6	6	3	2	3	3	4	2	2	2	4	13
"CG18284-cds,chr2L:10643995..10644150,4,AGG"	TTGGTACCCAGCAAGACTC	17	15	14	5	9	9	9	4	9	12	12	13	9	9	4	8	8	16	32	56
"CG18284-cds,chr2L:10643995..10644150,7,AGG"	ATCCTGTAGATGAAAATCA	0	0	0	0	0	0	0	0	0	0	0	0	0	0	0	0	0	0	0	0
"CG18284-cds,chr2L:10643995..10644150,9,CCC"	CCCATTCCTGAGTCTTGCT	2	5	1	1	2	3	7	1	3	3	5	1	4	0	3	1	2	1	3	17
"CG18284-cds,chr2L:10643995..10644150,11,CCA"	CATCTACAGGATATGCATA	0	0	0	0	0	0	0	0	0	0	0	0	0	0	0	0	0	0	0	0
"CG18284-cds,chr2L:10644345..10644485,1,AGG"	TCAATCACAGCCTGAACCA	3	3	1	1	1	0	2	1	1	2	2	2	4	0	1	1	3	5	1	7
"CG18301-cds,chr2L:10531852..10531989,4,TGG"	TTTTTGGGCCTATTCCAGC	0	0	0	0	0	0	0	0	0	0	0	0	0	0	0	0	0	0	0	0
"CG18301-cds,chr2L:10531852..10531989,5,TGG"	TTTTTCAATCCTTTTCAAC	0	1	0	0	1	0	1	0	0	0	0	0	0	0	1	0	0	0	0	0
"CG18301-cds,chr2L:10531852..10531989,6,CCT"	TGGAATAGGCCCAAAAAGA	2	0	0	2	2	1	2	1	1	1	0	2	1	0	2	2	0	0	2	7
"CG18301-cds,chr2L:10531852..10531989,9,CCA"	AAAGGATTGAAAAATGCAT	0	0	0	0	0	0	0	0	0	0	0	0	0	0	0	0	0	0	0	0
"CG18301-cds,chr2L:10531852..10531989,11,CCT"	CATCTTCTAAAACTGATGA	0	0	0	0	0	0	0	0	0	0	0	0	0	0	0	0	0	0	0	0
"CG18302-cds,chr2L:10534973..10535101,2,CGG"	TTTTCTGTGATACCGCTTC	13	10	13	2	12	7	9	5	6	4	18	2	9	3	7	7	8	7	5	41
"CG18302-cds,chr2L:10534973..10535101,4,TGG"	AAGGTCGACAAAACTATAT	0	0	0	0	0	0	0	0	0	0	0	0	0	0	0	0	0	0	0	0
"CG18302-cds,chr2L:10534973..10535101,6,CCT"	GGTATCACAGAAAATGAAA	0	0	0	0	0	0	0	0	0	0	0	0	0	0	0	0	0	0	0	0
"CG18302-cds,chr2L:10534973..10535101,8,CCG"	TCGACCTTAATCAAATCGC	1	0	1	1	1	2	1	0	0	3	1	1	0	0	0	0	0	1	1	3
"CG18302-cds,chr2L:10535161..10535703,1,AGG"	GCTGAAACGCATAAGATCC	2	1	4	2	1	1	1	0	1	3	4	0	1	0	2	1	3	2	0	13
"CG18477-cds,chr2L:15661046..15661273,1,TGG"	GCAATAGTGTCGCTCATCC	136	131	109	83	73	77	108	78	65	100	101	94	88	59	52	89	116	107	160	600
"CG18477-cds,chr2L:15661046..15661273,2,TGG"	TGTCGCTCATCCTGGTCGC	7	3	7	2	5	2	3	3	5	2	5	0	2	2	1	3	5	4	1	30
"CG18477-cds,chr2L:15661046..15661273,2,TGG"	TGTCGCTCATCCTGGTCGC	7	3	7	2	5	2	3	3	5	2	5	0	2	2	1	3	5	4	1	30
"CG18477-cds,chr2L:15661046..15661273,3,AGG"	CTGGTCGCTGGTCAAGTCC	504	435	361	307	251	348	339	236	219	371	295	279	279	188	206	343	368	357	510	2050
"CG18477-cds,chr2L:15661046..15661273,3,AGG"	CTGGTCGCTGGTCAAGTCC	504	435	361	307	251	348	339	236	219	371	295	279	279	188	206	343	368	357	510	2050
"CG18478-cds,chr2L:15670239..15670322,2,TGG"	GCACTTTTTGTGCTTGGCG	681	616	511	359	404	412	496	325	328	508	443	384	418	263	262	479	508	457	354	2670
"CG18478-cds,chr2L:15670239..15670322,2,TGG"	GCCAAGCACAAAAAGTGCT	0	0	0	0	0	0	0	0	0	0	0	0	0	0	0	0	0	0	0	0
"CG18478-cds,chr2L:15670423..15671223,1,AGG"	CGGTAACATTAAATTGCAC	0	0	0	0	0	0	0	0	0	0	0	0	0	0	0	0	0	0	0	0
"CG18478-cds,chr2L:15670423..15671223,1,AGG"	TGCAATTTAATGTTACCGA	6	10	11	2	5	7	11	6	6	5	6	8	14	3	2	8	4	9	10	43
"CG18478-cds,chr2L:15670423..15671223,1,AGG"	TGCAATTTAATGTTACCGA	6	10	11	2	5	7	11	6	6	5	6	8	14	3	2	8	4	9	10	43
"CG18480-cds,chr2L:15630193..15630374,4,AGG"	AGCAGATACTTCTCTATGT	0	2	2	1	2	1	0	1	3	3	1	1	0	0	0	0	4	1	2	4
"CG18480-cds,chr2L:15630193..15630374,5,AGG"	TTGCTCTGCGTTCTTCTGC	304	283	232	171	180	207	247	168	176	232	193	172	165	132	129	190	244	194	135	1157
"CG18480-cds,chr2L:15630193..15630374,6,CCC"	TAAGGCCCAACCACATTTT	0	3	1	0	0	0	4	1	0	0	0	3	2	1	1	0	0	2	0	7
"CG18480-cds,chr2L:15630193..15630374,9,CCT"	CAGAAGAACGCAGAGCAAC	0	0	0	0	0	0	0	0	0	0	0	0	0	0	0	0	0	0	0	0
"CG18480-cds,chr2L:15630193..15630374,10,CCC"	GGGCAAAACATCTGCGACT	0	0	0	0	0	0	0	0	0	0	0	0	0	0	0	0	0	0	0	0
"CG18507-cds,chr2L:13665826..13666122,3,TGG"	CAGGCGCAAAGTCATCCTT	4	5	3	2	10	11	5	2	6	7	3	5	0	7	4	6	8	4	6	29
"CG18507-cds,chr2L:13665826..13666122,7,TGG"	CAAGCAGACGCCCAAAAAT	15	10	10	6	8	8	9	3	8	12	11	4	10	4	7	6	9	3	2	54
"CG18507-cds,chr2L:13665826..13666122,10,CGG"	TCGACGACGAAGCGGATAG	4	3	3	1	0	1	2	3	2	7	2	5	5	2	0	3	6	8	1	18
"CG18507-cds,chr2L:13665826..13666122,11,cgg"	AAAACAATAACAGTAACGA	0	0	0	0	0	0	0	0	0	0	0	0	0	0	0	0	0	0	0	0
"CG18507-cds,chr2L:13665826..13666122,12,CGG"	ACTCTGCCGCCACCGCCGT	0	0	0	3	0	1	0	0	0	1	0	0	1	2	0	1	1	0	1	6
"CG18619-cds,chr2L:10264552..10264633,1,AGG"	GCGCAAGGAATGTGGAAAA	0	0	0	0	0	0	0	1	0	0	0	0	0	0	0	0	0	0	0	0
"CG18619-cds,chr2L:10264552..10264633,5,TGG"	AAGACGTCTACTGAAAAAT	1	1	0	0	1	2	1	0	0	0	1	1	1	1	0	0	0	0	0	3
"CG18619-cds,chr2L:10264764..10264885,1,GGG"	CGCAGCAGACAAAGTGCCA	1	0	0	0	1	0	0	1	0	1	1	0	0	0	0	0	0	1	1	1
"CG18619-cds,chr2L:10264764..10264885,4,CGG"	CCGGGCGCGCAAGAAGCTG	14	15	11	13	10	9	9	9	10	17	12	8	11	6	6	7	11	9	6	63
"CG18619-cds,chr2L:10264764..10264885,8,TGG"	CAGTACCTGGAGGAACTGG	0	0	0	0	0	0	0	0	0	0	0	0	0	0	0	0	0	0	0	0
"CG18661-cds,chr2L:8997762..8998386,3,CGG"	CGCAATTCGCAACCGATTT	14	14	3	10	14	15	12	4	5	8	15	11	12	4	11	9	10	4	8	52
"CG18661-cds,chr2L:8997762..8998386,6,TGG"	ACCGAGAATTTGCAATTGC	0	0	1	0	0	3	2	0	0	0	1	0	0	0	1	2	1	0	0	7
"CG18661-cds,chr2L:8997762..8998386,10,TGG"	CAGGCTCGGGACAACATGC	0	0	0	0	0	0	1	0	0	1	1	0	0	0	0	1	1	0	0	3
"CG18661-cds,chr2L:8997762..8998386,12,CGG"	AACATCACCTTCCAGCCGA	2	0	0	0	1	0	1	0	0	1	1	1	2	0	0	0	0	1	0	6
"CG18661-cds,chr2L:8997762..8998386,15,AGG"	GTTCGATTGCTGCCTATGC	95	78	60	55	45	47	60	43	45	67	59	44	50	39	31	56	57	57	48	370
"CG18662-cds,chr2L:8980855..8981019,1,AGG"	GTCGCTTTTCCTGTTGCCA	3	0	2	0	0	1	0	0	1	3	2	1	0	1	0	2	0	2	0	9
"CG18662-cds,chr2L:8980855..8981019,4,TGG"	GGAAAATCAAAGTACATGA	0	0	0	0	0	0	0	0	0	0	0	0	0	0	0	0	0	0	0	0
"CG18662-cds,chr2L:8980855..8981019,8,TGG"	GTTTATATCCATGGGGAAA	0	0	0	0	2	0	1	0	1	0	0	1	0	0	0	0	0	0	0	0
"CG18662-cds,chr2L:8980855..8981019,11,AGG"	GTGATTCGTAGCCTTTCCA	6	0	0	3	2	2	0	2	1	2	1	2	2	2	0	1	4	2	6	15
"CG18662-cds,chr2L:8980855..8981019,12,CCA"	AAGCGACTAGACTTCGCAT	0	0	0	0	0	0	0	0	0	0	0	0	0	0	0	0	0	0	0	0
"CG18666-cds,chr2L:11034852..11035235,3,CGG"	GATATTTCAAGTGCCCCCT	1	0	1	0	0	0	0	0	0	0	0	0	0	0	0	0	0	0	0	1
"CG18666-cds,chr2L:11034852..11035235,4,AGG"	GAGACCCTCGTCGTGACCG	13	9	4	5	5	4	8	1	4	4	6	9	4	7	6	7	7	6	9	59
"CG18666-cds,chr2L:11034852..11035235,8,AGG"	GCGACTCCGGCGAAGAATG	0	0	0	0	0	0	0	0	0	0	0	0	0	0	0	0	0	0	0	0
"CG18666-cds,chr2L:11034852..11035235,10,TGG"	CATAGCGAGCAATGCAACA	0	0	0	0	0	0	0	0	0	0	0	0	0	0	0	0	0	0	0	0
"CG18666-cds,chr2L:11034852..11035235,14,CGG"	ACGGAGGATGAAGATCACA	1	0	0	0	0	2	1	0	0	0	0	1	0	0	0	0	1	2	0	2
"CG18788-cds,chr2L:12034346..12035133,1,GGG"	CTGGAGGTGCGACAGCGCT	0	0	0	0	0	0	0	0	0	0	0	0	0	0	0	0	0	0	0	0
"CG18788-cds,chr2L:12034346..12035133,2,TGG"	CTCTGCTGCTTCACATTTT	9	5	5	9	5	4	8	0	3	6	9	1	3	1	4	4	7	4	2	28
"CG18788-cds,chr2L:12034346..12035133,3,TGG"	TACACAATGCGTTTGTGCT	0	0	0	0	0	0	0	0	0	0	0	0	0	0	0	0	0	0	0	0
"CG18788-cds,chr2L:12034346..12035133,4,TGG"	ACGCTTAACCGAATCATAT	0	0	0	0	0	0	0	0	0	0	0	0	0	0	0	0	0	0	0	0
"CG18788-cds,chr2L:12034346..12035133,9,TGG"	GAATGTGGTGGTCATAGGG	35	19	21	16	24	18	29	18	17	24	16	21	30	10	17	15	23	30	48	114
"CG18810-cds,chr2L:20649037..20649939,3,TGG"	TATTTTTGTTCATTTTATG	0	0	0	0	0	0	0	0	0	0	0	0	0	0	0	0	0	0	0	0
"CG18810-cds,chr2L:20649037..20649939,4,TGG"	GCCATATACTATGTTCTAA	0	0	0	0	0	0	0	0	0	0	0	0	0	0	0	0	0	0	0	0
"CG18810-cds,chr2L:20649037..20649939,6,CGG"	ATAATTCTGCCGGAGTTGT	29	17	13	11	15	21	13	12	7	14	14	12	16	9	8	9	16	18	24	91
"CG18810-cds,chr2L:20649037..20649939,9,TGG"	TACGTATTTCAGCTGCTGC	5	7	3	3	2	5	2	6	2	4	3	6	1	4	6	6	3	2	4	24
"CG18810-cds,chr2L:20649037..20649939,11,TGG"	AACTATGTCATGTGCATCC	0	0	0	0	0	0	0	0	0	0	0	0	0	0	0	0	0	0	0	0
"Cg25C-cds,chr2L:5036477..5036737,4,TGG"	GACAGGCGCTGCAATCGCC	0	0	0	0	0	0	0	0	0	0	0	0	0	0	0	0	0	0	0	0
"Cg25C-cds,chr2L:5036477..5036737,7,CGG"	CGCCCTTCATCGAGTGCAA	2	0	0	0	0	0	0	0	0	1	0	2	0	0	0	1	0	0	1	2
"Cg25C-cds,chr2L:5036477..5036737,10,TGG"	TGAGACGATGACAAGCTTC	0	0	0	0	0	0	0	0	0	0	0	0	0	0	0	0	0	0	0	0
"Cg25C-cds,chr2L:5036477..5036737,12,AGG"	GTCCTCACAGCCGTTCGAG	0	0	0	0	0	0	0	0	0	0	0	0	0	0	0	0	0	0	0	0
"Cg25C-cds,chr2L:5036477..5036737,14,CGG"	AGCAGCAGACGATCAAGGC	4	7	1	3	1	4	6	3	3	2	4	0	3	1	3	4	1	4	6	23
"CG2608-cds,chr2L:20646095..20646862,2,CGG"	ACAGCGCGAAATGTTAGAG	7	2	3	4	1	3	2	2	2	2	1	1	2	0	2	1	1	4	1	17
"CG2608-cds,chr2L:20646095..20646862,4,CGG"	CCGAAAATATGTAGACGAA	0	0	0	0	0	0	0	0	0	0	0	0	0	0	0	0	0	0	0	0
"CG2608-cds,chr2L:20646095..20646862,9,AGG"	GCGATTCGCCAAGGACGAC	1	4	3	0	1	1	1	0	0	2	0	0	3	1	0	2	1	1	2	6
"CG2608-cds,chr2L:20646095..20646862,10,TGG"	TGCATCGAGTTTCAGCCGC	33	19	26	19	24	16	14	21	21	26	24	18	16	15	11	29	30	19	19	111
"CG2608-cds,chr2L:20646095..20646862,12,TGG"	TCCACGAAGTAGCCGAAAA	0	0	0	0	0	0	0	0	0	0	0	0	0	0	0	0	0	0	0	0
"CG2611-cds,chr2L:20650251..20650460,7,AGG"	CCGCCTAAATGGAGGGGGC	0	0	0	0	0	0	0	0	0	0	0	0	0	0	0	0	0	0	0	0
"CG2611-cds,chr2L:20650251..20650460,10,AGG"	GGCTCCGGAGAGTACATCA	0	0	0	0	0	1	0	0	0	1	0	0	0	0	0	0	0	0	0	0
"CG2611-cds,chr2L:20650251..20650460,13,TGG"	AGTCCCAATGCGAGACCGA	0	0	0	0	0	0	0	0	0	0	0	0	0	0	0	0	0	0	0	0
"CG2611-cds,chr2L:20650251..20650460,16,CGG"	AATGAACAGTGGACGGAAC	3	3	1	2	2	2	2	1	4	4	0	1	1	1	1	1	2	7	1	17
"CG2611-cds,chr2L:20650251..20650460,19,CGG"	TCATTCTTTTGCTGTTTAT	1	0	1	0	0	3	1	0	0	0	1	1	0	0	0	1	1	2	1	6
"CG2614-cds,chr2L:20656510..20656601,3,CGG"	ACGAATTCTTCAAGAAGCG	0	1	1	0	0	0	1	0	0	0	0	0	0	0	0	0	1	0	0	3
"CG2614-cds,chr2L:20656510..20656601,5,CCC"	CGAACTCCTCGCGGGTTTT	0	0	0	0	0	0	0	0	0	0	0	0	0	0	0	0	0	0	0	0
"CG2614-cds,chr2L:20656510..20656601,9,CCG"	AAGAATTCGTTCCAGTAAT	0	0	0	0	0	0	0	0	0	0	0	0	0	0	0	0	0	0	0	0
"CG2614-cds,chr2L:20656708..20656830,1,CGG"	ATCCACAAATACATCAAGC	2	0	1	0	0	0	1	0	0	0	1	1	2	2	0	1	0	1	1	2
"CG2614-cds,chr2L:20656708..20656830,6,CGG"	GGATTTTGATGCTGGGATG	4	3	5	2	2	2	3	1	6	5	8	4	4	4	1	2	4	7	8	23
"CG2617-cds,chr2L:20682449..20683273,4,TGG"	CTGGTCCTGCTGCGTCCGC	44	49	48	26	32	32	45	33	27	27	39	19	24	29	27	37	41	39	28	212
"CG2617-cds,chr2L:20682449..20683273,5,TGG"	TGATTGATGCAGTGATTAC	0	0	0	0	0	0	0	0	0	0	0	0	0	0	0	0	0	0	0	0
"CG2617-cds,chr2L:20682449..20683273,9,CGG"	TGTGGGGCAGCTACCTCGT	1	4	0	1	2	2	4	3	1	0	0	1	0	0	1	1	0	2	2	15
"CG2617-cds,chr2L:20682449..20683273,14,AGG"	CTGTTTGGTGGAGGGCAGC	35	32	21	23	18	29	16	18	28	27	36	23	22	17	14	19	25	24	60	152
"CG2617-cds,chr2L:20682449..20683273,17,CGG"	TGGAATCTGTTGAGATGCG	8	12	7	3	7	3	6	4	6	6	9	12	2	0	4	7	6	8	2	42
"CG2772-cds,chr2L:3446038..3446142,4,CGG"	CATAGATATACCCTTCAAA	4	1	3	1	1	0	1	0	2	0	1	0	3	0	0	2	2	0	0	1
"CG2772-cds,chr2L:3446038..3446142,5,CCA"	GCCAAGATAGTTAGCACTT	0	0	0	0	0	0	0	0	0	0	0	0	0	0	0	0	0	0	0	0
"CG2772-cds,chr2L:3446038..3446142,7,CCT"	TGAAGGGTATATCTATGAA	0	0	0	0	0	0	0	0	0	0	0	0	0	0	0	0	0	0	0	0
"CG2772-cds,chr2L:3446349..3447089,1,CGG"	ATTGCGGAGCACGGCTACC	2	2	1	0	1	0	2	1	2	2	2	2	1	0	1	3	0	1	0	2
"CG2772-cds,chr2L:3446349..3447089,2,CGG"	TCGCATTTTGTTGAGACCC	0	2	2	2	0	3	1	0	2	1	1	2	4	3	0	3	0	2	2	3
"CG2789-cds,chr2L:559699..560037,5,GGG"	CCGTGATTCTGCCCAATCT	6	2	5	8	4	0	1	3	3	2	5	3	5	1	0	7	3	2	4	18
"CG2789-cds,chr2L:559699..560037,10,AGG"	CTATAACGGGCGGCTGACC	0	2	0	0	0	1	0	0	0	0	1	0	1	0	0	1	0	0	0	1
"CG2789-cds,chr2L:559699..560037,12,CGG"	TCCTTCAAGCCGCCCAACT	3	6	9	4	7	8	4	6	4	7	6	4	8	5	4	4	8	10	5	34
"CG2789-cds,chr2L:559699..560037,14,CGG"	ATGTGGATCTCCTTGTACG	2	4	3	0	1	1	0	3	2	4	4	3	2	1	3	3	3	2	8	13
"CG2789-cds,chr2L:559699..560037,19,TGG"	ATGGGCTACGGCTCCTACC	3	4	4	5	4	3	1	2	2	4	3	3	0	2	2	4	9	4	2	14
"CG2794-cds,chr2L:564227..566329,4,CGG"	TGTGCTGCACCCCGAGATC	8	6	6	3	5	12	6	3	7	8	5	4	5	7	6	8	9	10	8	32
"CG2794-cds,chr2L:564227..566329,5,CGG"	GCGCTGCAGCTGCAAAAGC	0	0	0	0	0	0	0	0	0	0	0	0	0	0	0	0	0	0	0	1
"CG2794-cds,chr2L:564227..566329,8,CGG"	AATCCACGATCATTACGCA	0	0	0	0	0	0	0	0	0	0	0	0	0	0	0	0	0	0	0	0
"CG2794-cds,chr2L:564227..566329,11,CGG"	ATGCCGGAGAATGTCGTTA	26	21	24	14	7	13	18	17	11	16	12	15	15	10	15	16	11	25	28	100
"CG2794-cds,chr2L:564227..566329,16,TGG"	AGGAGCAAGTTCGTCAGAA	0	2	0	0	1	0	3	1	1	2	0	0	3	0	2	1	1	0	2	9
"CG2807-cds,chr2L:568599..569290,4,CGG"	AGACCACTGCCGCAGCAGC	0	0	0	0	0	0	0	0	0	0	0	0	0	0	0	0	0	0	0	0
"CG2807-cds,chr2L:568599..569290,9,AGG"	TGGGATTGCTGGACAGCGG	9	7	12	6	10	9	4	1	7	5	3	7	6	5	4	3	5	9	17	37
"CG2807-cds,chr2L:568599..569290,10,AGG"	TACGACGATGATGCCGCCA	0	0	0	0	0	0	0	0	0	0	0	0	0	0	0	0	0	0	0	0
"CG2807-cds,chr2L:568599..569290,19,CGG"	GGGTACAACACCTCCATTG	8	5	4	3	6	8	6	3	4	5	2	3	1	1	3	4	3	3	5	16
"CG2807-cds,chr2L:568599..569290,21,AGG"	GACGCCGAGGAAGTCGATG	1	1	0	0	0	0	0	0	0	2	0	0	0	0	0	0	0	0	1	2
"CG2816-cds,chr2L:3703731..3703812,4,AGG"	TGTTGATTCCGCACCATTC	0	0	0	0	0	0	0	0	0	0	0	0	0	0	0	0	0	0	0	0
"CG2816-cds,chr2L:3703731..3703812,8,CCG"	AAAGCCACTGCCAATAAGC	1	1	0	1	2	2	0	3	1	1	1	1	0	0	0	2	1	0	0	5
"CG2816-cds,chr2L:3703731..3703812,9,CCT"	GTGCGGAATCAACAGGAGG	27	35	27	18	18	18	22	13	14	22	14	12	22	13	10	25	18	35	33	145
"CG2816-cds,chr2L:3703731..3703812,13,CCA"	CTTGGAGGCCGCCCCTGAA	0	0	0	0	0	0	0	0	0	0	0	0	0	0	0	0	0	0	0	0
"CG2816-cds,chr2L:3703866..3704038,1,TGG"	GCCTGCAGCCCATGATCAG	0	0	0	0	0	0	0	0	0	0	0	0	0	0	0	0	0	0	0	0
"CG2818-cds,chr2L:3714806..3716104,2,TGG"	ATGCTGCCCTCGTCTCCCA	9	4	5	2	4	9	10	3	1	7	4	7	7	4	5	8	9	3	5	42
"CG2818-cds,chr2L:3714806..3716104,4,AGG"	AACGACACTCATGATACCA	6	4	2	1	1	1	0	0	2	0	2	2	3	0	0	0	0	5	2	6
"CG2818-cds,chr2L:3714806..3716104,7,AGG"	ACAGCCTTTGCCTTTAGCG	1	6	1	4	3	2	5	2	2	3	3	7	6	2	4	4	2	3	3	17
"CG2818-cds,chr2L:3714806..3716104,8,CGG"	TCAGAAGTCAAGAGCAGTT	0	0	0	0	0	0	0	0	0	0	0	0	0	0	0	0	0	0	0	0
"CG2818-cds,chr2L:3714806..3716104,11,TGG"	GGCTGTGGACCCACCGATT	1	1	2	2	0	1	2	1	0	1	2	1	0	0	0	0	1	0	1	5
"CG2839-cds,chr2L:625663..628143,2,AGG"	GCTGAAAACGATATTCTTC	0	0	0	0	0	0	0	0	0	0	0	0	0	0	0	0	0	0	0	0
"CG2839-cds,chr2L:625663..628143,3,TGG"	ACGACAGACTTAAAAAACT	1	0	0	0	0	0	0	0	0	0	0	0	0	0	0	0	0	0	1	0
"CG2839-cds,chr2L:625663..628143,4,AGG"	AACATTTCAGAGCAGCAAA	0	0	1	0	0	1	0	1	0	0	0	0	0	1	0	0	0	0	1	3
"CG2839-cds,chr2L:625663..628143,7,AGG"	CGAATTTTCAACGAAACGC	0	0	0	0	0	0	0	0	0	0	0	0	0	0	0	0	0	0	0	0
"CG2839-cds,chr2L:625663..628143,11,AGG"	AAGCAATTGAAAGCATTAA	0	0	0	0	0	0	0	0	0	0	0	0	0	0	0	0	0	0	0	0
"CG2862-cds,chr2L:2770290..2770400,2,CGG"	CCAGTGAAGACACCATTTT	0	0	0	0	0	0	0	0	0	0	0	0	0	0	0	0	0	0	0	0
"CG2862-cds,chr2L:2770290..2770400,4,AGG"	CCATGCAAATTTATCCACG	2	0	4	0	0	2	0	1	0	1	2	0	1	1	0	2	2	4	1	3
"CG2862-cds,chr2L:2770290..2770400,5,CCG"	AAAATGGTGTCTTCACTGG	6	13	6	2	4	2	7	3	3	3	0	1	7	6	0	6	7	5	2	26
"CG2862-cds,chr2L:2770290..2770400,8,CCC"	CTCGTGGATAAATTTGCAT	10	9	5	5	6	5	8	3	8	3	5	3	9	2	3	6	6	5	8	34
"CG2862-cds,chr2L:2770460..2770729,1,AGG"	TTCCACGATGTGGCGCCCC	1	0	0	2	1	0	2	0	1	2	2	1	0	0	0	0	2	1	0	5
"CG2955-cds,chr2L:4149349..4151046,3,TGG"	CGTCCCGTCGCAGAATCCT	8	4	8	5	8	2	9	3	4	13	3	4	4	3	3	8	9	5	5	38
"CG2955-cds,chr2L:4149349..4151046,6,AGG"	ACCACTTACGTACGTTTAG	1	1	0	2	2	3	2	1	2	1	1	3	1	1	1	0	4	5	1	10
"CG2955-cds,chr2L:4149349..4151046,9,CGG"	CTTCATAAGCTGCAACCTT	0	0	0	0	0	0	0	0	0	0	0	0	0	0	0	0	0	0	0	0
"CG2955-cds,chr2L:4149349..4151046,13,AGG"	AGGTTGAAAAGGGTCTTCA	1	0	0	0	0	0	0	0	0	0	0	0	0	0	1	0	0	0	0	0
"CG2955-cds,chr2L:4149349..4151046,14,AGG"	CAAAAGAGCCTCTTAAAAC	0	0	0	0	0	0	0	0	0	0	0	0	0	0	0	0	0	0	0	0
"CG2964-cds,chr2L:2812538..2814179,4,TGG"	CTGAGCCACATCTGCGAGC	0	0	0	0	0	0	0	0	0	0	0	0	0	0	0	0	0	0	0	0
"CG2964-cds,chr2L:2812538..2814179,6,CGG"	TCCCTGATCGCAACCATAT	6	8	3	1	3	3	3	3	6	2	4	2	5	1	2	4	6	5	2	18
"CG2964-cds,chr2L:2812538..2814179,9,CGG"	TATACACCATGATAATGCG	0	0	0	0	0	0	0	0	0	0	0	1	1	1	2	0	0	0	1	3
"CG2964-cds,chr2L:2812538..2814179,10,AGG"	ACGATCGAGCTGATCAACG	9	6	8	7	7	5	10	5	10	6	4	13	3	5	3	5	5	11	12	43
"CG2964-cds,chr2L:2812538..2814179,14,CGG"	GAGAGGATTCATAAGGAGA	0	1	0	0	0	0	2	1	0	0	1	0	0	0	0	0	1	0	0	1
"CG2975-cds,chr2L:2840997..2841502,3,TGG"	CTAATGTTGCTGATCGGTC	85	74	61	44	57	54	53	44	41	63	51	52	43	27	29	57	64	74	126	381
"CG2975-cds,chr2L:2840997..2841502,7,TGG"	GCTGATGAAACGAACTCGC	0	0	0	0	0	0	0	0	0	0	0	0	0	0	0	0	0	0	0	0
"CG2975-cds,chr2L:2840997..2841502,10,AGG"	AATCATGCGGATCGGCTGA	5	5	4	3	3	0	2	0	0	2	3	1	2	3	1	6	2	2	4	14
"CG2975-cds,chr2L:2840997..2841502,12,CGG"	TCCCTTTCCGAGCAGCCAG	104	84	74	46	55	64	77	23	36	57	60	51	59	40	27	71	71	75	94	381
"CG2975-cds,chr2L:2840997..2841502,14,CGG"	TCGACCACGAATCCACCGC	60	47	52	28	40	44	36	39	37	61	38	36	34	23	22	51	45	44	53	261
"CG2983-cds,chr2L:2847641..2848459,2,TGG"	CCAGTACTTTTCCTGCTCC	5	0	1	0	1	1	4	1	3	5	2	1	1	0	3	6	2	4	1	17
"CG2983-cds,chr2L:2847641..2848459,6,AGG"	ATTGGCTATCTGATCACCA	7	4	1	3	1	5	3	1	2	8	3	2	3	0	4	1	8	2	9	21
"CG2983-cds,chr2L:2847641..2848459,9,CGG"	AAATCGCACACGAATCGCA	6	3	2	1	5	4	4	0	4	4	2	3	1	1	2	6	4	4	3	16
"CG2983-cds,chr2L:2847641..2848459,12,AGG"	GACATCGATTTGACCGATG	0	0	0	0	0	0	0	0	0	0	0	0	0	0	0	0	0	0	0	0
"CG2983-cds,chr2L:2847641..2848459,13,AGG"	CCCATTAATCACAAGACTC	6	6	2	2	4	3	2	1	5	2	5	3	5	1	4	7	4	6	5	29
"CG2991-cds,chr2L:2864984..2865418,6,TGG"	CGGCCAGCCAGATGCGGAA	0	1	1	0	0	0	0	0	1	0	1	0	0	0	2	0	1	0	0	6
"CG2991-cds,chr2L:2864984..2865418,12,GGG"	ACAGCAAGTCGGCCGCCGG	0	0	0	0	0	0	0	0	0	0	0	0	0	0	0	0	0	0	0	0
"CG2991-cds,chr2L:2864984..2865418,15,CGG"	GACAACGATCTCAGCTGCT	14	19	10	12	10	15	17	8	11	21	17	15	20	4	12	9	13	24	32	85
"CG2991-cds,chr2L:2864984..2865418,20,CGG"	CACCTGCGTCTGCGACATT	7	10	3	2	2	6	2	6	2	3	4	1	7	4	2	5	1	4	2	25
"CG2991-cds,chr2L:2864984..2865418,23,CGG"	TCAATCTGCCCTACTACGC	16	13	10	11	10	14	15	4	7	13	8	11	8	7	6	13	12	16	18	61
"CG3008-cds,chr2L:4883647..4884339,4,CGG"	AATCTGGCGGATATAATGT	0	0	0	0	0	0	0	0	1	0	0	0	0	0	0	1	0	0	0	0
"CG3008-cds,chr2L:4883647..4884339,5,AGG"	GCCCACAAGTTGCACGACA	57	33	37	21	38	25	29	22	18	29	36	32	29	9	27	42	41	32	52	233
"CG3008-cds,chr2L:4883647..4884339,7,CGG"	ACGGAGAAGCTGAAAAGAC	1	0	0	0	0	0	0	0	1	0	0	0	0	0	0	0	0	0	0	1
"CG3008-cds,chr2L:4883647..4884339,9,GGG"	GAACAGATAGCACCCGTTT	3	4	3	2	0	4	5	7	0	5	0	3	2	5	3	1	5	1	3	21
"CG3008-cds,chr2L:4883647..4884339,12,CGG"	CAGAGTATCCAAAGTGATG	2	1	2	2	0	0	0	1	3	3	1	0	2	0	1	1	1	0	2	6
"CG3036-cds,chr2L:4901402..4901917,1,CGG"	TGAACCTGCTGACCATGCT	4	7	3	4	3	1	6	2	3	3	5	2	6	3	2	3	5	6	9	21
"CG3036-cds,chr2L:4901402..4901917,2,TGG"	AACCTCACCATTGCCATCG	4	0	3	6	7	6	2	6	2	2	2	5	2	2	3	3	7	4	4	28
"CG3036-cds,chr2L:4901402..4901917,4,CGG"	CGACCCAATGTCACATCAG	1	0	0	0	3	0	0	0	1	0	1	0	0	0	1	1	0	0	0	1
"CG3036-cds,chr2L:4901402..4901917,8,CGG"	ACTCTAGTGGGGAATAGTA	0	0	0	0	0	0	0	0	0	1	0	0	0	0	0	0	0	0	0	1
"CG3036-cds,chr2L:4901402..4901917,10,TGG"	ATAGCACCGCATCGCCTGA	0	0	0	0	0	0	0	0	0	0	0	0	0	0	0	0	0	0	0	0
"CG31606-cds,chr2L:8147725..8148279,1,AGG"	CAGGAGTGATCCTGTTGAA	0	0	0	0	0	0	0	0	0	0	0	0	0	0	0	0	0	0	0	0
"CG31606-cds,chr2L:8147725..8148279,3,TGG"	TCGAGCGTTTCAAGCAGAC	0	1	1	1	3	1	1	0	0	0	1	1	2	1	0	0	1	1	2	5
"CG31606-cds,chr2L:8147725..8148279,7,TGG"	ATCCTGATGAAGAGAATGT	0	0	0	0	0	0	0	0	0	0	0	0	0	0	0	0	0	0	0	0
"CG31606-cds,chr2L:8147725..8148279,10,AGG"	TATCGAATATGCAGAGTAC	0	0	0	0	1	0	0	0	0	0	0	0	0	0	0	0	0	1	0	0
"CG31606-cds,chr2L:8147725..8148279,12,TGG"	TGCAGGACTATCTCGAGCA	4	7	1	3	2	3	1	0	2	4	1	2	2	5	4	3	5	3	9	25
"CG31609-cds,chr2L:9097627..9097711,2,CCA"	AAAATAAGAGAAAGATTGT	0	0	0	0	0	0	0	0	0	0	0	0	0	0	0	0	0	0	0	0
"CG31609-cds,chr2L:9097627..9097711,3,CCA"	GAGGGACAACTGCTACTAC	0	0	0	0	0	0	0	0	0	0	0	0	0	0	0	0	0	0	0	0
"CG31609-cds,chr2L:9097770..9098056,1,TGG"	GCTGGTATGTGGCAAACCC	14	6	2	3	3	3	2	4	3	8	6	2	4	1	6	6	6	6	9	22
"CG31609-cds,chr2L:9097770..9098056,2,TGG"	TGATGATTTTGTAAAAGTC	4	1	0	1	0	4	2	2	5	4	4	2	2	0	0	2	3	6	1	6
"CG31609-cds,chr2L:9097770..9098056,5,TGG"	GTTGCATTTTCTTTTATTA	0	0	1	0	0	0	0	0	0	1	0	0	0	0	0	0	0	0	0	0
"CG31619-cds,chr2L:21700672..21700782,1,AGG"	CTATGCCTGTTGGATACAC	2	1	2	0	0	1	0	0	1	2	0	1	2	1	1	2	4	0	3	9
"CG31619-cds,chr2L:21700672..21700782,4,TGG"	TCAAGCTTTTGACGACACG	0	0	0	0	0	0	0	0	0	0	0	0	0	0	0	0	0	0	0	0
"CG31619-cds,chr2L:21700672..21700782,6,TGG"	TCCGATTTGGAAAATGAAC	0	0	0	0	0	0	0	0	0	0	0	0	0	0	0	0	0	0	0	0
"CG31619-cds,chr2L:21700672..21700782,7,CCA"	GTATCCAACAGGCATAGGG	28	18	23	13	13	14	18	9	11	21	21	25	17	6	12	20	20	25	21	85
"CG31619-cds,chr2L:21700672..21700782,11,CCG"	TTTAGCTTTTTTGCCCAGG	7	4	3	4	0	3	1	0	1	4	2	2	2	4	4	0	3	2	4	15
"CG31627-cds,chr2L:21173288..21173842,2,TGG"	CTCTCCGACAAGCCATCGT	0	1	1	3	0	2	1	1	0	1	1	0	1	0	0	4	2	0	0	3
"CG31627-cds,chr2L:21173288..21173842,5,AGG"	GCTGCAAAACTTAAGCGTC	28	30	27	26	20	32	30	18	26	27	22	24	23	13	17	19	28	24	24	144
"CG31627-cds,chr2L:21173288..21173842,6,AGG"	CGTCCTTTGACTCCAGCAC	0	0	0	0	0	0	0	0	0	0	0	0	0	0	0	0	0	0	0	0
"CG31627-cds,chr2L:21173288..21173842,7,CGG"	ATCACCTTCTCACCTAGCC	0	0	0	0	0	0	0	0	0	0	0	0	0	0	0	0	0	0	0	0
"CG31627-cds,chr2L:21173288..21173842,8,AGG"	GAGTTCATGAAGACCGCCA	7	8	10	8	5	6	12	5	9	8	12	14	12	10	4	4	13	4	6	38
"CG31637-cds,chr2L:6498876..6499819,7,TGG"	TGGAGGCGTGCTCCCTGCT	0	0	0	0	0	0	0	0	0	0	0	0	0	0	0	0	0	0	0	0
"CG31637-cds,chr2L:6498876..6499819,9,CGG"	ACCCGTCGAACGTCGATAC	0	0	0	0	0	0	0	0	0	0	0	0	0	0	0	0	0	0	0	0
"CG31637-cds,chr2L:6498876..6499819,11,CGG"	AGCAGCGACTCAGCTTGAA	1	1	3	2	0	1	1	0	2	2	0	1	2	0	2	1	2	2	0	9
"CG31637-cds,chr2L:6498876..6499819,14,AGG"	CCGCAGCCGGATGTCGCGC	0	0	0	0	0	0	0	0	0	0	0	0	0	0	0	0	0	0	0	0
"CG31637-cds,chr2L:6498876..6499819,18,CGG"	ACCACGCCGTTTAATCAGT	66	66	45	45	35	39	56	24	30	47	46	45	38	26	28	47	51	49	62	281
"CG31638-cds,chr2L:6491235..6491375,5,TGG"	GGCAGCAGACGCAATGAAG	4	3	2	0	1	1	2	1	2	2	1	2	0	0	2	1	3	1	1	15
"CG31638-cds,chr2L:6491235..6491375,12,CGG"	GTCATCGGGACCACCATGT	1	0	0	0	1	0	0	1	0	0	0	1	1	0	0	0	0	0	0	2
"CG31638-cds,chr2L:6491235..6491375,15,GGG"	AGATATGGAGAAACAGAAT	0	0	0	0	0	0	0	0	0	0	0	0	0	0	0	0	0	0	0	0
"CG31638-cds,chr2L:6491235..6491375,19,CCA"	GCGGTTACACTTTGCGTTG	1	0	0	3	1	1	0	0	1	0	1	0	0	0	0	0	0	0	0	12
"CG31638-cds,chr2L:6491235..6491375,21,CCG"	TGCGTCTGCTGCCACCCGC	0	0	0	0	0	0	0	0	0	0	0	0	0	0	0	0	0	0	0	0
"CG31642-cds,chr2L:6118758..6120431,3,AGG"	TGCAAGATATCCGATTTCC	12	15	11	5	9	9	16	4	5	6	10	9	12	5	7	9	13	14	11	84
"CG31642-cds,chr2L:6118758..6120431,6,CGG"	TACACCTGCAGGTTCTGCG	0	0	0	0	0	0	0	0	0	0	0	0	0	0	0	0	0	0	0	0
"CG31642-cds,chr2L:6118758..6120431,8,CGG"	TTCGATGCCAACCATCTGC	57	58	46	35	33	39	54	31	41	33	40	34	34	23	28	53	50	43	52	227
"CG31642-cds,chr2L:6118758..6120431,9,CGG"	CCGAGTACCAGCTGTACTT	0	0	0	0	0	0	0	0	0	0	0	0	0	0	0	0	0	0	0	0
"CG31642-cds,chr2L:6118758..6120431,12,TGG"	TTCTGCGGTGATCACAAAG	1	1	1	0	0	1	2	0	1	0	1	1	1	0	2	3	1	3	2	2
"CG31643-cds,chr2L:6038203..6039943,3,CGG"	TCAGCTTCAGCTCCTGCGA	0	1	1	0	0	0	0	0	0	0	0	1	1	0	0	0	0	0	0	2
"CG31643-cds,chr2L:6038203..6039943,5,CGG"	CAAACAGCTGCCTTGCTGC	2	2	4	0	2	3	2	1	1	0	1	2	1	1	0	2	2	0	3	8
"CG31643-cds,chr2L:6038203..6039943,9,TGG"	CTGAGGAAGCACTCGCAGC	0	0	0	0	0	0	0	0	0	0	0	0	0	0	0	0	0	0	0	0
"CG31643-cds,chr2L:6038203..6039943,11,TGG"	GAGATCTCCAAGACAAGTT	0	0	0	0	0	0	0	0	0	0	1	0	0	0	0	0	0	0	0	0
"CG31643-cds,chr2L:6038203..6039943,15,TGG"	GATGCTCTTCTAACCCGAC	0	0	0	0	1	0	1	1	0	1	0	0	1	0	0	0	1	0	0	7
"CG31648-cds,chr2L:5527075..5527800,3,TGG"	CCATAAGTCACAACAATTT	0	0	0	0	0	0	0	0	0	0	0	0	0	0	0	0	0	0	0	0
"CG31648-cds,chr2L:5527075..5527800,5,CGG"	ATGAAATCGACGGATTCTC	2	3	0	0	1	1	1	2	1	2	0	2	3	1	0	1	1	1	0	1
"CG31648-cds,chr2L:5527075..5527800,7,CGG"	CACTCTACTACATAACCGC	3	5	2	0	2	0	3	2	4	2	1	1	0	2	1	0	3	1	4	10
"CG31648-cds,chr2L:5527075..5527800,11,AGG"	CTGTACAGCATCTTCTGCC	3	5	1	0	1	4	1	0	3	2	2	5	4	0	1	1	3	6	3	25
"CG31648-cds,chr2L:5527075..5527800,15,AGG"	TACGGAGGGACCACCACGC	1	1	1	0	0	1	0	1	5	2	1	0	2	0	1	2	4	2	3	15
"CG3165-cds,chr2L:2977242..2977530,4,TGG"	ATTTCCACATTTGCCGTTC	11	5	8	8	6	6	4	2	1	3	7	4	8	5	1	11	6	12	9	33
"CG3165-cds,chr2L:2977242..2977530,5,AGG"	CACCAACTTGCCTGCCTAC	4	4	3	1	3	3	3	2	1	3	1	2	0	0	0	1	0	1	1	13
"CG3165-cds,chr2L:2977242..2977530,7,AGG"	CTCCTTAAGAAGAAAAAGA	0	0	1	0	0	0	0	0	1	0	0	0	0	0	1	0	0	0	0	0
"CG3165-cds,chr2L:2977242..2977530,10,AGG"	CAGGACCAGGATGAGCAGC	1	1	1	1	0	0	3	3	3	1	0	2	0	1	0	0	3	4	1	7
"CG3165-cds,chr2L:2977242..2977530,14,TGG"	GTGCTCTTCCAGCCGTCCA	1	0	0	0	0	1	0	1	0	1	1	2	1	1	2	2	2	1	0	5
"CG31661-cds,chr2L:1497254..1498435,3,TGG"	AAAGTACACAGATTTCGAC	0	0	0	0	0	0	0	0	1	0	0	0	0	0	0	0	0	0	0	0
"CG31661-cds,chr2L:1497254..1498435,4,CGG"	CCATCTGCACCTGCAGTTT	0	0	0	0	0	0	0	0	0	0	0	0	0	0	0	0	0	0	1	0
"CG31661-cds,chr2L:1497254..1498435,7,CGG"	GGATTTACTCCACTCCGTA	1	4	2	1	1	0	0	1	0	1	4	1	1	1	1	3	0	1	1	10
"CG31661-cds,chr2L:1497254..1498435,8,CGG"	TGAATGTGACCAGCGAGTC	5	2	4	0	0	3	4	3	5	5	4	0	2	2	1	4	4	3	5	27
"CG31661-cds,chr2L:1497254..1498435,11,CGG"	CCTACGATACCAACTTTTT	0	0	1	0	0	0	0	0	0	0	0	0	0	0	0	0	0	0	0	0
"CG31673-cds,chr2L:20829670..20830073,3,TGG"	TGGAACTGCTCCGATCCCG	33	29	25	19	22	24	26	16	18	22	25	10	21	13	11	20	25	23	33	132
"CG31673-cds,chr2L:20829670..20830073,5,AGG"	CCAGAGTGTGCCGCCCTCG	1	0	1	1	0	2	0	1	1	2	2	0	3	1	0	0	3	1	5	7
"CG31673-cds,chr2L:20829670..20830073,8,CGG"	AGATCCTGCAGAAGGTGCC	25	14	25	14	25	17	19	11	18	17	21	17	15	14	9	23	19	20	33	122
"CG31673-cds,chr2L:20829670..20830073,12,CGG"	ATTACCAGCCCCTGAATGC	4	4	5	1	4	5	4	2	4	3	2	4	4	2	0	3	4	1	4	22
"CG31673-cds,chr2L:20829670..20830073,15,CGG"	GCGTGAGCACCATGTCCTC	3	2	0	0	0	4	1	1	0	3	3	1	2	1	2	3	1	0	2	6
"CG31674-cds,chr2L:20831478..20831878,4,CGG"	AAATGAACCTCCAAAAAAT	0	0	0	0	0	0	0	0	0	0	0	0	0	0	0	0	0	0	0	0
"CG31674-cds,chr2L:20831478..20831878,5,AGG"	TGAAATTCTAGAAAAGATC	0	0	0	0	0	0	0	0	0	0	0	0	0	0	0	0	0	0	0	0
"CG31674-cds,chr2L:20831478..20831878,13,TGG"	CTCATGCCGTTATTTGGGG	86	69	59	33	56	40	64	33	44	53	45	56	52	29	37	60	61	52	51	333
"CG31674-cds,chr2L:20831478..20831878,16,TGG"	ATACTCAATGCCGAGATTC	7	1	3	1	1	1	2	3	2	1	1	5	3	3	3	4	3	3	2	16
"CG31674-cds,chr2L:20831478..20831878,18,AGG"	GCCGCTGGTCCGCAATTAA	0	0	1	0	1	0	0	0	0	1	0	0	0	0	0	0	0	0	2	2
"CG31675-cds,chr2L:20868351..20868524,1,AGG"	GCCTGCGAATCCGTCTACG	0	0	1	0	1	0	0	0	0	0	0	0	0	0	0	0	0	0	0	1
"CG31675-cds,chr2L:20868351..20868524,3,TGG"	ATTGCTCCTCCGCGATTCC	0	0	0	0	0	0	0	0	0	0	0	0	0	0	0	0	0	0	0	0
"CG31675-cds,chr2L:20868351..20868524,4,CGG"	CTGCTCAGCGTGAATGCCA	3	3	1	1	3	2	2	2	1	1	0	1	4	1	0	3	1	3	2	11
"CG31675-cds,chr2L:20868351..20868524,7,AGG"	TGTTTGAAACGGGTATTCA	0	0	0	0	0	0	0	0	0	0	0	0	0	0	0	0	0	0	0	0
"CG31675-cds,chr2L:20868351..20868524,8,CCA"	TCGCAGGCATAGCACTTGA	23	18	26	11	10	13	20	11	14	14	14	9	15	6	7	21	17	10	15	93
"CG31676-cds,chr2L:20840978..20841044,7,CCT"	AACCATCAGCAAGGAGAAA	0	0	0	0	0	0	0	0	0	0	0	0	0	0	0	0	0	0	0	0
"CG31676-cds,chr2L:20845343..20845528,1,CGG"	CGATGTTGGCGCTGTTCGA	7	4	5	2	3	2	3	2	2	7	4	1	3	5	1	5	4	3	5	28
"CG31676-cds,chr2L:20845343..20845528,3,CGG"	TGCAACGATCCCTTCATGC	21	18	18	14	11	17	15	9	10	14	11	18	10	9	7	12	15	12	22	78
"CG31676-cds,chr2L:20845343..20845528,6,TGG"	TTCGGAGCAGCAGCGGTAC	0	0	0	0	0	0	0	0	0	0	0	0	0	0	0	0	0	0	0	0
"CG31676-cds,chr2L:20845343..20845528,7,CGG"	TACGTGAACTGCACCTACT	1	0	0	0	0	0	1	0	0	0	0	1	0	0	0	0	0	1	1	2
"CG31680-cds,chr2L:20640123..20640192,2,TGG"	ATAATAGCACTCTTAGTAT	4	3	3	0	2	0	2	2	2	1	3	0	2	2	1	2	2	3	2	12
"CG31680-cds,chr2L:20640123..20640192,2,TGG"	ATAATAGCACTCTTAGTAT	4	3	3	0	2	0	2	2	2	1	3	0	2	2	1	2	2	3	2	12
"CG31680-cds,chr2L:20640123..20640192,3,TGG"	CTCTTAGTATTGGCGAATC	0	0	0	0	0	0	0	0	0	0	0	0	0	1	0	0	0	0	0	2
"CG31680-cds,chr2L:20640123..20640192,3,TGG"	CTCTTAGTATTGGCGAATC	0	0	0	0	0	0	0	0	0	0	0	0	0	1	0	0	0	0	0	2
"CG31680-cds,chr2L:20640123..20640192,4,GGG"	TCTTAGTATTGGCGAATCT	19	18	15	7	9	6	22	6	9	15	13	12	13	5	9	12	14	13	16	85
"CG31687-cds,chr2L:20450301..20451276,1,CGG"	TTCTTCAGCGTGCTGCTGC	59	72	55	32	45	47	47	47	38	58	47	38	38	29	24	39	62	57	59	295
"CG31687-cds,chr2L:20450301..20451276,2,CGG"	GCTGCTGCCGGATGTGAAG	62	32	41	23	22	35	35	23	19	33	32	41	33	26	21	32	36	53	47	619
"CG31687-cds,chr2L:20450301..20451276,2,CGG"	GCTGCTGCCGGATGTGAAG	62	32	41	23	22	35	35	23	19	33	32	41	33	26	21	32	36	53	47	619
"CG31687-cds,chr2L:20450301..20451276,3,GGG"	CTGCTGCCGGATGTGAAGC	80	75	67	41	48	31	49	38	32	69	61	42	38	39	28	45	55	48	77	303
"CG31687-cds,chr2L:20450301..20451276,4,CGG"	TGAAGCGGGAGCTGCGCCG	1	2	1	0	1	0	1	0	0	0	2	0	0	0	1	0	1	2	0	0
"CG31688-cds,chr2L:20432501..20432729,8,CGG"	GTGGAGGTGGCGCTGTCGC	0	1	2	2	0	0	1	0	1	1	1	1	0	1	0	0	0	0	0	3
"CG31688-cds,chr2L:20432501..20432729,12,TGG"	GCGGATGGCAATGCAATCG	0	0	0	0	0	0	0	0	0	0	0	0	0	0	0	0	0	0	0	0
"CG31688-cds,chr2L:20432501..20432729,16,AGG"	TCAGCGCAAGATCAACCTG	4	5	5	0	4	2	5	7	2	3	4	4	3	3	1	1	1	4	5	21
"CG31688-cds,chr2L:20432501..20432729,18,TGG"	CAGCACCGCGGCGTCCACC	0	1	0	0	0	0	0	0	0	0	0	0	0	0	0	0	0	0	0	2
"CG31688-cds,chr2L:20432501..20432729,20,CGG"	GAGATACTCCGACAGATGC	0	0	0	0	0	0	0	0	0	0	0	0	0	0	0	0	0	0	0	0
"CG31689-cds,chr2L:2737032..2737321,5,TGG"	GGCGAACTGACCGCCATAA	0	0	0	0	0	0	0	0	0	0	0	0	0	0	0	0	0	0	0	0
"CG31689-cds,chr2L:2737032..2737321,13,CGG"	GTCTTATGAACATCCTCAC	1	2	1	0	0	2	0	1	0	2	2	0	0	0	4	1	2	1	1	9
"CG31689-cds,chr2L:2737032..2737321,15,CGG"	TGACCAAATCCGGCGTCAG	20	25	21	16	13	13	17	3	17	17	15	17	11	11	14	18	13	14	22	93
"CG31689-cds,chr2L:2737032..2737321,20,CGG"	GGAAGGCGCGCAAACTGTG	21	19	12	6	14	15	11	7	9	12	10	13	12	10	11	19	25	18	8	63
"CG31689-cds,chr2L:2737032..2737321,22,AGG"	TTTCCCTACTTCACCGTCG	2	5	8	0	1	2	5	2	3	1	1	1	3	1	2	1	1	4	4	15
"CG31690-cds,chr2L:2704926..2705036,4,CGG"	GCAGGACTCGCCGGCTGTT	7	3	5	0	6	2	4	9	3	9	2	5	5	2	0	3	4	3	7	31
"CG31690-cds,chr2L:2704926..2705036,5,TGG"	ACCTAAACACACTTAACGC	1	0	0	0	0	4	0	0	0	2	2	1	1	0	0	0	0	1	1	5
"CG31690-cds,chr2L:2704926..2705036,6,CCT"	ACAGCCGGCGAGTCCTGCA	0	0	0	0	0	0	0	0	0	0	0	0	0	0	0	0	0	0	0	0
"CG31690-cds,chr2L:2704926..2705036,8,CCT"	GTTAAGTGTGTTTAGGTAC	0	0	0	0	0	0	0	0	0	0	0	0	0	0	0	0	0	0	0	0
"CG31690-cds,chr2L:2710499..2711916,1,AGG"	TGGCGAATGGCGACGTGAC	0	0	0	0	0	0	0	0	0	0	0	0	0	0	0	0	0	0	0	0
"CG31693-cds,chr2L:22015476..22017299,3,CGG"	TACAGAGTAATGGAGCTGA	0	0	0	0	0	0	0	0	0	0	0	0	0	0	0	0	0	0	0	0
"CG31693-cds,chr2L:22015476..22017299,6,TGG"	CGTGGACTTGCGCTTGGAA	0	2	3	0	1	0	1	2	0	2	2	1	2	1	2	0	0	0	0	3
"CG31693-cds,chr2L:22015476..22017299,8,CGG"	TTTAAATGTGACTTACCGC	0	0	0	0	0	0	0	0	2	1	0	0	1	0	0	1	0	0	0	2
"CG31693-cds,chr2L:22015476..22017299,12,CGG"	GGCATAAGCAATGATGATA	0	0	0	0	0	0	0	0	0	0	0	0	0	0	0	0	0	0	0	0
"CG31693-cds,chr2L:22015476..22017299,13,TGG"	AAAGTGTCGAGAAACTTCA	1	0	2	0	0	0	0	0	2	0	0	0	1	0	0	0	0	0	0	2
"CG31697-cds,chr2L:19535554..19535997,4,AGG"	TGGATGAAAATCTGAACGA	0	0	0	0	0	0	0	0	0	0	0	0	0	0	0	0	0	0	0	0
"CG31697-cds,chr2L:19535554..19535997,8,CGG"	ACGATATACACCACGACCG	17	14	10	6	6	9	9	14	8	9	6	9	16	4	7	15	16	7	25	75
"CG31697-cds,chr2L:19535554..19535997,9,TGG"	GTTTTATGCCCGCCACGAC	1	0	0	0	0	1	3	0	0	0	0	2	1	0	0	2	0	0	1	4
"CG31697-cds,chr2L:19535554..19535997,11,AGG"	TTTAATTGCACGGACCAAG	3	1	1	2	2	0	1	2	0	0	3	4	1	0	2	2	1	2	3	12
"CG31697-cds,chr2L:19535554..19535997,14,CGG"	ATACGGGAGAAACTTGACC	0	0	0	0	0	1	0	0	0	0	0	0	0	0	0	0	0	0	0	0
"CG31702-cds,chr2L:22071301..22072558,1,TGG"	CGTAAGATCGCAAATAAAC	0	0	0	0	0	0	0	0	0	0	0	0	0	0	0	0	0	0	0	0
"CG31702-cds,chr2L:22071301..22072558,1,TGG"	TTTATTTGCGATCTTACGT	0	0	0	0	0	0	0	0	0	0	0	0	0	0	0	0	0	0	0	0
"CG31702-cds,chr2L:22071301..22072558,2,TGG"	TCGCAAATAAACTGGAGTC	44	28	9	12	11	16	20	6	13	16	8	14	17	9	11	13	18	16	11	112
"CG31702-cds,chr2L:22071301..22072558,2,TGG"	TCGCAAATAAACTGGAGTC	44	28	9	12	11	16	20	6	13	16	8	14	17	9	11	13	18	16	11	112
"CG31702-cds,chr2L:22071301..22072558,2,TGG"	ACTCCAGTTTATTTGCGAT	0	0	0	0	0	0	0	0	0	0	0	0	0	0	0	0	0	0	0	0
"CG31704-cds,chr2L:11840712..11840918,6,CGG"	GAAACTATGATCCTGTGTG	0	0	0	0	0	0	0	0	0	0	0	0	0	0	0	0	0	0	0	0
"CG31704-cds,chr2L:11840712..11840918,8,TGG"	TATAGTAACCAGTGTGTTT	0	0	0	0	0	0	0	0	0	0	0	0	0	0	0	0	0	0	0	0
"CG31704-cds,chr2L:11840712..11840918,10,TGG"	GAAGGACGCTCCATTACCG	9	7	3	6	7	4	7	7	3	3	5	5	7	8	0	5	5	6	4	34
"CG31704-cds,chr2L:11840712..11840918,13,CCT"	ACAGAAAGCGATGAAGGCT	0	0	0	0	0	0	0	0	0	0	0	0	0	0	0	0	0	0	0	0
"CG31704-cds,chr2L:11840712..11840918,15,CCA"	AATACCTGGCCCACAGCCA	0	0	0	0	0	0	0	0	0	0	0	0	0	0	0	0	0	0	0	0
"CG31715-cds,chr2L:10341682..10341765,3,CCA"	TCGAACTCTCCGTTCTTTA	0	0	0	0	0	0	0	0	0	0	0	0	0	0	0	0	0	0	0	0
"CG31715-cds,chr2L:10341822..10341932,1,AGG"	AAGGTGAATGAGGAAATCA	0	0	0	0	0	0	0	0	0	0	0	0	0	0	0	0	0	0	0	0
"CG31715-cds,chr2L:10341822..10341932,3,TGG"	TACACTATGCAGCAGATTT	0	0	0	0	0	0	0	0	0	0	0	0	0	0	0	0	0	0	0	0
"CG31715-cds,chr2L:10341822..10341932,5,AGG"	TGGAGTTTCTTATAAGCTT	0	0	0	0	0	0	0	1	0	1	0	0	0	0	0	1	0	0	0	0
"CG31715-cds,chr2L:10341822..10341932,6,CCG"	TGCATAGTGTACTGGAAAA	0	0	0	0	0	0	0	0	0	0	0	0	0	0	0	0	0	0	0	0
"CG31717-cds,chr2L:10250896..10251501,4,CGG"	GTCGTTCTTCAAATCCCTG	3	9	2	3	1	2	4	0	3	3	2	1	1	2	0	6	2	5	1	16
"CG31717-cds,chr2L:10250896..10251501,6,TGG"	TTCTGGAGATATCATGCGA	1	1	0	0	1	1	0	1	0	0	1	0	1	1	0	1	0	1	0	5
"CG31717-cds,chr2L:10250896..10251501,9,TGG"	CTCATGGATCGCCTTCATC	2	0	0	1	0	1	0	0	0	1	0	1	0	0	1	0	0	0	2	2
"CG31717-cds,chr2L:10250896..10251501,10,CGG"	TGCAAGTCAATATGCTCTT	0	0	0	0	0	0	0	0	0	0	0	0	0	0	0	0	0	0	0	0
"CG31717-cds,chr2L:10250896..10251501,11,TGG"	ATACTCGACGTAGTGATCG	0	0	0	0	0	0	0	0	0	0	0	0	0	0	0	0	0	0	0	0
"CG31728-cds,chr2L:13252179..13252383,3,CGG"	GTAGATCTCCCATCCGTTT	2	2	2	2	3	1	1	0	3	2	0	1	0	0	1	2	6	1	3	14
"CG31728-cds,chr2L:13252179..13252383,9,TGG"	ACTAGCTCCAGGTCCTGTG	49	56	53	46	43	45	39	40	33	44	49	44	40	26	21	32	41	47	60	267
"CG31728-cds,chr2L:13252179..13252383,12,AGG"	GAAATAAACGCGGCACCCG	11	10	7	7	7	11	12	4	5	13	5	3	3	4	8	11	11	5	4	42
"CG31728-cds,chr2L:13252179..13252383,14,CGG"	CTACAGCTGAGAAAAATCT	0	0	0	0	0	0	0	0	0	0	0	0	0	0	0	0	0	0	0	0
"CG31728-cds,chr2L:13252179..13252383,21,CCA"	GCACACAGAGTAATAAAAC	0	0	0	0	0	0	0	0	0	0	0	0	0	0	0	0	0	0	0	0
"CG31729-cds,chr2L:13297800..13298456,4,TGG"	CGGTTACCCGTACACCTAC	0	0	0	0	0	0	0	0	0	0	0	0	0	0	0	0	0	0	0	0
"CG31729-cds,chr2L:13297800..13298456,8,TGG"	CCGCTCGGCTTCGTGCTAA	3	3	0	0	1	1	0	0	3	0	1	0	1	1	1	3	0	3	0	11
"CG31729-cds,chr2L:13297800..13298456,11,CGG"	GGCGGTCGACGATCTGCGT	58	57	42	33	22	30	46	27	29	47	39	26	24	18	24	31	49	30	28	198
"CG31729-cds,chr2L:13297800..13298456,15,CGG"	TGTCGTCCACCAACATCAG	47	41	33	35	24	39	33	23	20	28	39	29	25	24	21	26	36	51	79	220
"CG31729-cds,chr2L:13297800..13298456,17,AGG"	GTTCCCAGCTCCAAGCTGA	0	0	0	0	0	0	2	0	0	2	0	0	0	0	0	0	0	1	1	0
"CG31731-cds,chr2L:13784170..13784352,2,CGG"	CCCTGCTCCTTATCTGCTC	0	0	0	0	0	0	0	0	0	0	0	0	0	0	0	0	0	0	0	0
"CG31731-cds,chr2L:13784170..13784352,4,TGG"	ACTCACCGCGTACCTCCAC	5	6	3	4	4	4	4	1	3	7	8	2	4	2	4	6	4	5	7	39
"CG31731-cds,chr2L:13784170..13784352,5,CCC"	AGAAAGACGAAGAACAGCG	0	0	0	0	0	0	0	0	0	0	0	0	0	0	0	0	0	0	0	0
"CG31731-cds,chr2L:13784170..13784352,8,CCC"	CGGAGCAGATAAGGAGCAG	0	0	1	0	0	1	1	0	0	1	0	1	1	0	0	1	0	0	2	1
"CG31731-cds,chr2L:13784170..13784352,13,CCG"	AGGTACGCGGTGAGTACTC	0	0	0	0	0	0	0	0	0	0	0	0	0	0	0	0	0	0	0	0
"CG31735-cds,chr2L:15895897..15896267,3,TGG"	AAAGCTACTCCACCTGCGC	2	2	2	1	0	1	3	2	1	1	5	0	2	1	1	4	1	0	0	8
"CG31735-cds,chr2L:15895897..15896267,4,TGG"	TGCAATCGCCATTCAGCGC	3	1	2	5	1	3	5	2	2	1	3	1	3	1	2	4	5	2	3	19
"CG31735-cds,chr2L:15895897..15896267,8,TGG"	CATATCCTGTATGAAAAAG	0	0	0	0	0	0	0	0	0	0	0	0	0	0	0	0	0	0	0	0
"CG31735-cds,chr2L:15895897..15896267,12,CGG"	AATTCACGAACACTTTCAC	4	4	1	3	1	3	2	2	2	2	1	4	0	2	0	4	1	4	2	16
"CG31735-cds,chr2L:15895897..15896267,16,AGG"	TCGCATTCAGGCTTTGTTT	0	0	0	0	0	0	0	0	0	0	0	0	0	0	0	0	0	0	0	0
"CG31739-cds,chr2L:16827724..16827889,6,TGG"	GCGGTCGATTTGGTGGCCG	4	0	5	1	0	1	2	1	3	2	2	1	3	3	0	3	2	1	1	9
"CG31739-cds,chr2L:16827724..16827889,11,TGG"	GCGGAGGCTATGCAGATGG	9	8	6	9	6	7	8	6	8	8	6	1	6	5	7	11	11	4	7	34
"CG31739-cds,chr2L:16827724..16827889,13,TGG"	ATGACTTCGACAACTACCG	32	36	26	22	19	34	25	17	20	28	20	18	17	9	17	25	31	35	45	129
"CG31739-cds,chr2L:16827724..16827889,18,TGG"	CAGGCTTCAATGACAACTT	0	0	0	0	0	0	0	0	0	1	0	0	0	0	0	0	0	0	0	2
"CG31739-cds,chr2L:16827724..16827889,21,CCG"	TGCATAGCCTCCGCCACCA	79	67	59	39	50	46	60	22	38	48	46	44	44	35	30	72	78	76	88	348
"CG31740-cds,chr2L:18009308..18009493,4,TGG"	GGCTGCCTGGCTCCTTTGA	30	59	44	37	25	38	32	23	28	47	40	21	28	24	19	41	57	28	26	202
"CG31740-cds,chr2L:18009308..18009493,8,TGG"	GAACTCCCTATTGCGGATG	9	6	4	1	5	4	4	3	0	3	4	8	11	1	0	2	8	6	8	22
"CG31740-cds,chr2L:18009308..18009493,11,TGG"	GTTGCTGTAGTCCTTGCTG	9	14	12	7	8	4	9	2	3	7	5	6	4	4	4	7	8	9	10	39
"CG31740-cds,chr2L:18009308..18009493,15,CGG"	GCTGCAGCTCGTGTCCTTG	2	4	1	2	2	6	3	3	1	3	4	2	1	1	2	4	4	5	3	11
"CG31740-cds,chr2L:18009308..18009493,17,CCC"	GGCAGGGTCCAACGTAGAA	1	3	6	3	3	3	2	2	3	2	3	2	1	1	1	2	5	5	4	16
"CG31741-cds,chr2L:18084268..18084696,6,TGG"	TCCATGGGAGGCCTGATCC	0	0	0	0	0	0	0	0	0	0	0	0	0	0	0	0	0	0	0	0
"CG31741-cds,chr2L:18084268..18084696,10,TGG"	GATTTTTCTGGCCTCAGCC	14	11	11	4	4	15	9	9	8	10	10	6	5	1	9	9	11	5	1	52
"CG31741-cds,chr2L:18084268..18084696,13,TGG"	ATTCGAAGTCTTTTGCCCC	31	27	23	7	14	22	15	13	9	12	10	10	14	7	3	13	10	21	2	99
"CG31741-cds,chr2L:18084268..18084696,14,TGG"	CTCTTTTATCTACAATCGC	0	0	0	0	0	0	0	0	0	0	0	0	0	0	0	0	0	0	0	0
"CG31741-cds,chr2L:18084268..18084696,17,TGG"	CACAGTTTTCCTCTTCAAC	3	3	8	2	6	1	7	4	2	1	2	5	2	5	0	0	7	2	2	16
"CG31743-cds,chr2L:16881514..16881801,4,TGG"	TCCTGGGAAATTTCTCCAC	8	5	4	3	3	3	3	2	1	1	3	0	0	2	2	3	3	1	1	20
"CG31743-cds,chr2L:16881514..16881801,7,CGG"	TAACGTTAAAATTACCCGC	0	1	0	0	0	0	0	0	0	0	0	0	0	0	0	0	0	0	0	0
"CG31743-cds,chr2L:16881514..16881801,9,AGG"	ACCATTAATATACAACGCC	0	1	0	0	1	0	2	1	0	0	0	0	1	0	1	0	1	1	1	3
"CG31743-cds,chr2L:16881514..16881801,10,CGG"	AGCGCCAATGCGAGCTGCT	0	0	0	0	0	0	0	0	0	0	0	0	0	0	0	0	0	0	0	0
"CG31743-cds,chr2L:16881514..16881801,13,TGG"	GATCTCAGCGAGCTGCAGA	0	0	0	0	0	0	0	0	0	0	0	0	0	0	0	0	0	0	0	0
"CG31750-cds,chr2L:17181938..17182591,2,TGG"	GCTATCCCATCTTTTACGA	1	3	3	2	3	0	1	2	1	2	0	0	1	0	1	0	2	0	1	7
"CG31750-cds,chr2L:17181938..17182591,4,CGG"	TCTCATATATCATTTATCG	0	0	0	0	0	0	0	0	0	0	0	0	0	0	0	0	0	0	0	2
"CG31750-cds,chr2L:17181938..17182591,9,CGG"	AAAAATGATCATACACCCT	0	1	2	1	3	2	4	1	1	0	2	1	1	0	0	1	2	1	2	9
"CG31750-cds,chr2L:17181938..17182591,12,TGG"	TCTCTGCTCCTTAAAATAT	0	0	0	0	0	0	0	0	0	0	0	0	0	0	0	0	0	0	0	0
"CG31750-cds,chr2L:17181938..17182591,15,AGG"	ATTTTCAAACAAATCAGAA	0	0	0	0	0	0	0	0	0	0	0	0	0	0	0	0	0	0	0	0
"CG31751-cds,chr2L:18678854..18679161,3,TGG"	ACACGGCAAAGTCCTCGAA	3	0	3	0	0	0	2	0	1	0	1	2	0	0	0	3	1	2	0	9
"CG31751-cds,chr2L:18678854..18679161,5,TGG"	ATGAATCAACAGCTGCAGA	8	10	10	4	4	10	12	5	5	9	7	9	4	2	9	8	9	12	25	39
"CG31751-cds,chr2L:18678854..18679161,8,TGG"	TCGGACGTGCGCCCAAAAG	4	2	3	2	2	3	5	1	5	6	3	2	5	0	2	2	2	1	3	24
"CG31751-cds,chr2L:18678854..18679161,11,CGG"	GCCTGCTGCGTCGCCTCTA	0	0	0	0	0	0	0	0	0	0	0	0	0	0	0	0	0	0	0	2
"CG31751-cds,chr2L:18678854..18679161,15,AGG"	GATCGCAACTTCTTTGTCA	20	28	24	30	19	23	24	16	28	20	26	31	37	17	16	28	19	27	23	147
"CG31759-cds,chr2L:12208216..12209910,2,CGG"	TGAGAATTTGAAAATAAAC	0	0	0	0	0	0	0	0	0	0	0	0	0	0	0	0	0	0	0	0
"CG31759-cds,chr2L:12208216..12209910,4,TGG"	GAGCCCATTGATGCGATAT	0	0	0	0	0	0	0	0	0	0	0	0	0	0	0	0	0	0	0	0
"CG31759-cds,chr2L:12208216..12209910,6,TGG"	GGATTCAGAGTAATATTAT	0	0	0	0	0	0	0	0	0	0	1	0	0	0	0	0	0	0	0	0
"CG31759-cds,chr2L:12208216..12209910,8,CGG"	AAATCAAAAATCAAACCGC	0	0	1	1	1	0	0	0	1	1	0	0	1	0	0	1	0	0	0	5
"CG31759-cds,chr2L:12208216..12209910,9,TGG"	AACTTCTGAGTGACAAATA	0	0	0	0	0	0	0	0	0	0	0	0	0	0	0	0	0	0	0	0
"CG31760-cds,chr2L:12153528..12153974,4,CGG"	AGGAAGAAGCCGACGGCAG	0	0	0	0	0	0	0	0	0	0	0	0	0	0	0	0	0	0	0	0
"CG31760-cds,chr2L:12153528..12153974,11,TGG"	AAGGATCAAAGGGGTCGCA	0	1	1	0	0	0	0	1	0	0	1	1	1	0	0	0	2	0	0	1
"CG31760-cds,chr2L:12153528..12153974,14,CGG"	TGAAGATGCCATCTGCCAG	0	0	0	0	0	0	0	0	0	0	0	0	0	0	0	0	0	0	0	0
"CG31760-cds,chr2L:12153528..12153974,16,TGG"	ACAAGTGGATACCTACACT	0	1	1	0	0	0	0	1	0	0	0	0	1	0	0	0	1	0	1	4
"CG31760-cds,chr2L:12153528..12153974,17,TGG"	ACAAGCTGTCCCTCTGCTG	38	45	37	21	30	30	26	21	22	24	33	19	23	12	15	29	35	44	34	171
"CG31776-cds,chr2L:3470214..3470680,3,TGG"	TTGGTAACTACCATTTTAA	0	0	0	0	0	0	0	0	0	0	0	0	0	0	0	0	0	0	0	0
"CG31776-cds,chr2L:3470214..3470680,5,TGG"	AGAAGACTCGTGAAGTCCA	0	0	0	0	0	0	0	0	0	0	1	0	0	0	0	0	0	0	0	0
"CG31776-cds,chr2L:3470214..3470680,8,AGG"	AAAGGATAGTTTGCCAGCA	0	0	0	0	0	0	0	0	0	0	0	0	0	0	0	0	0	0	0	0
"CG31776-cds,chr2L:3470214..3470680,11,AGG"	AAAAGGGAGATCAGCCCGA	0	0	0	0	0	0	0	0	0	0	0	0	0	0	0	0	0	0	0	0
"CG31776-cds,chr2L:3470214..3470680,12,TGG"	ACACTGAACCAAACTGAAC	0	1	0	0	0	0	0	0	0	0	0	0	1	0	0	0	0	0	0	1
"CG31780-cds,chr2L:15696043..15696270,1,TGG"	GCAATAGTGTCGCTCATCC	136	131	109	83	73	77	108	78	65	100	101	94	88	59	52	89	116	107	160	600
"CG31780-cds,chr2L:15696043..15696270,2,TGG"	TGTCGCTCATCCTGGTCGC	7	3	7	2	5	2	3	3	5	2	5	0	2	2	1	3	5	4	1	30
"CG31780-cds,chr2L:15696043..15696270,3,AGG"	CTGGTCGCTGGTCAAGTCC	504	435	361	307	251	348	339	236	219	371	295	279	279	188	206	343	368	357	510	2050
"CG31780-cds,chr2L:15696043..15696270,3,AGG"	CTGGTCGCTGGTCAAGTCC	504	435	361	307	251	348	339	236	219	371	295	279	279	188	206	343	368	357	510	2050
"CG31780-cds,chr2L:15696043..15696270,4,AGG"	GCTGGTCAAGTCCAGGCAC	0	0	0	0	0	0	0	0	0	0	0	0	0	0	0	0	0	0	0	0
"CG31789-cds,chr2L:18605942..18606115,3,TGG"	CTTCGCTGCAAATGCCAGT	2	1	4	5	2	2	3	0	1	0	5	2	4	4	2	1	2	6	4	8
"CG31789-cds,chr2L:18605942..18606115,6,TGG"	AAATTGTCCAGCAGTAAGT	0	0	0	0	0	0	0	0	0	0	0	0	0	0	0	0	0	0	0	0
"CG31789-cds,chr2L:18605942..18606115,7,AGG"	AACGTGACCATCTACAAGA	0	4	1	0	1	0	0	1	1	0	0	2	0	1	0	0	0	1	1	5
"CG31789-cds,chr2L:18605942..18606115,8,TGG"	AGTCTCATCAGTTTCCCAC	32	26	18	13	15	25	34	17	16	25	17	24	29	14	25	33	18	22	26	156
"CG31789-cds,chr2L:18605942..18606115,9,CCT"	AATACAAGAGCGAATTGCA	1	4	2	1	0	1	1	0	1	3	0	2	1	1	1	0	0	3	4	6
"CG31792-cds,chr2L:18997979..18998055,5,CCT"	AAATATTCGATCGTTCTCG	1	1	0	2	0	0	0	0	1	1	0	0	0	0	1	0	0	1	0	2
"CG31792-cds,chr2L:18998124..18998209,1,AGG"	ACCATTCCCACTTTTATTA	0	2	2	2	0	0	0	1	0	0	1	0	1	0	0	0	1	0	1	4
"CG31792-cds,chr2L:18998124..18998209,7,AGG"	AAGGTCACATTGGGTGCAA	9	4	5	5	2	3	9	1	6	6	6	5	1	4	1	4	7	9	4	35
"CG31792-cds,chr2L:18998124..18998209,10,AGG"	CAGGGCCTTGAAAGAGCAT	1	2	1	0	0	2	1	2	1	2	0	0	0	0	2	0	0	0	0	8
"CG31792-cds,chr2L:18998124..18998209,12,CCA"	CCCTTAATAAAAGTGGGAA	0	0	0	0	0	0	0	0	0	0	0	0	0	0	0	0	0	0	0	0
"CG31793-cds,chr2L:19004273..19004426,1,CGG"	CTGTGCCGCTTCTTCTGGC	7	12	5	8	6	3	5	4	3	5	7	4	2	6	3	2	6	6	0	24
"CG31793-cds,chr2L:19004273..19004426,3,TGG"	TATCGGAGTTCAGCGAGCA	3	2	4	0	2	3	0	1	2	1	0	1	0	0	1	1	0	1	0	9
"CG31793-cds,chr2L:19004273..19004426,5,TGG"	CTCCTTATAGCCTGTATCT	0	1	0	0	0	0	0	0	0	1	0	1	0	0	0	0	0	0	2	2
"CG31793-cds,chr2L:19004273..19004426,6,TGG"	CTAACCCACCCATACATGA	2	6	5	3	4	3	6	0	2	4	0	4	3	0	1	6	1	2	5	21
"CG31793-cds,chr2L:19004273..19004426,8,CCA"	GCCAGAAGAAGCGGCACAG	9	5	6	3	6	3	3	0	4	4	2	2	2	2	2	6	3	4	6	29
"CG31798-cds,chr2L:19394229..19395015,4,AGG"	CTTTGATCGCGAGACCATA	9	4	6	9	8	2	5	4	4	9	4	8	3	6	2	9	4	4	6	35
"CG31798-cds,chr2L:19394229..19395015,6,AGG"	ACCCCCCTGACCTACGATG	305	241	187	170	139	205	194	126	168	205	181	154	163	106	104	230	225	237	342	1228
"CG31798-cds,chr2L:19394229..19395015,9,AGG"	CTTAAGGGACCAGTTTTCG	3	4	1	4	1	3	1	1	3	2	3	2	3	2	2	5	1	1	1	16
"CG31798-cds,chr2L:19394229..19395015,12,AGG"	AGGATGAGTTGCGTCGAGC	0	0	0	0	0	0	0	0	0	0	0	0	0	0	0	0	0	0	0	0
"CG31798-cds,chr2L:19394229..19395015,14,TGG"	CCGGAGTTTCTCCACTGCC	32	9	17	13	5	24	22	10	12	17	9	10	14	12	10	21	20	18	13	115
"CG31804-cds,chr2L:17363597..17364235,2,CGG"	GATTTTAGACAGAACGAAA	0	0	0	0	0	0	0	0	0	0	0	0	0	0	0	0	0	0	0	0
"CG31804-cds,chr2L:17363597..17364235,6,AGG"	GGCTATGGATGTAGCTACC	1	0	0	2	1	0	0	1	0	0	0	0	0	0	0	0	0	0	0	2
"CG31804-cds,chr2L:17363597..17364235,7,AGG"	AGAAGATACATATCCACCA	0	0	0	0	0	0	0	0	0	0	0	0	0	0	0	0	0	0	0	0
"CG31804-cds,chr2L:17363597..17364235,9,CGG"	AACGTCAAAGAATATTAAA	0	0	0	0	0	0	0	0	0	0	0	0	0	0	0	0	0	0	0	0
"CG31804-cds,chr2L:17363597..17364235,10,AGG"	CGCGAAACCACAGAAGCAA	0	1	0	1	1	0	3	2	0	0	1	0	0	0	0	0	2	1	1	4
"CG31806-cds,chr2L:16985078..16985533,4,AGG"	ACGCCGCCCATCGATGAAG	4	5	1	1	1	6	3	3	0	2	1	2	2	2	1	5	8	4	3	21
"CG31806-cds,chr2L:16985078..16985533,5,AGG"	GATATTAATTTAAGCAACA	0	0	0	0	0	1	1	0	0	0	0	0	1	0	0	0	0	0	1	1
"CG31806-cds,chr2L:16985078..16985533,6,AGG"	CTAAGCATTCTGCATCTCG	1	0	1	1	0	1	1	1	1	2	2	0	0	0	0	2	2	2	3	13
"CG31806-cds,chr2L:16985078..16985533,7,AGG"	AACGAAGTCATGCCAGTGA	0	0	0	0	0	0	0	0	0	0	0	0	0	0	0	0	0	0	0	0
"CG31806-cds,chr2L:16985078..16985533,11,TGG"	GAGGATCTGGGCGAGATGC	4	3	10	5	3	3	3	4	4	2	6	4	8	5	2	3	4	5	7	20
"CG31812-cds,chr2L:16729778..16730216,5,GGG"	AGGATGGCGAACGTTACAA	1	3	3	2	0	2	4	1	0	0	2	1	1	0	1	1	0	3	3	10
"CG31812-cds,chr2L:16729778..16730216,7,AGG"	GAGATAGTTGATCCCGAAC	0	0	0	0	0	0	0	0	0	0	0	0	0	0	0	0	0	0	0	0
"CG31812-cds,chr2L:16729778..16730216,9,TGG"	TGCACGATAATGGTTGTTT	0	0	1	0	0	0	0	0	0	0	0	1	0	0	0	0	0	0	0	0
"CG31812-cds,chr2L:16729778..16730216,13,AGG"	AGGGAAGCAAATCTCGCGG	3	3	5	3	7	3	3	2	4	1	3	3	6	2	1	0	4	2	5	22
"CG31812-cds,chr2L:16729778..16730216,15,CGG"	AGAACGAAACCCTGTTTCT	0	0	0	0	0	0	0	0	0	0	0	0	0	0	0	0	0	0	0	0
"CG31813-cds,chr2L:13736193..13736711,4,AGG"	TGTCTGGTGTTCTCCACCG	22	23	24	11	11	17	22	12	7	11	22	12	14	4	11	21	21	14	25	82
"CG31813-cds,chr2L:13736193..13736711,7,TGG"	GAGTTCTCAGCTCTCGCCG	2	3	1	1	1	7	1	2	0	2	2	1	2	0	4	2	2	3	2	12
"CG31813-cds,chr2L:13736193..13736711,9,CGG"	GAGCTGGTCGAGAAGACGT	1	7	3	2	2	1	7	1	1	4	1	4	4	3	1	0	3	3	1	14
"CG31813-cds,chr2L:13736193..13736711,11,TGG"	AACAAGGAAGACTCCGAGC	8	4	5	3	1	2	5	4	4	3	4	5	0	4	4	2	4	5	1	17
"CG31813-cds,chr2L:13736193..13736711,14,AGG"	GAGCAAGACCTGGAGCGCC	2	0	2	0	2	0	2	0	1	1	1	1	0	0	0	1	2	0	3	1
"CG31815-cds,chr2L:16605946..16607277,3,AGG"	AGATCCACATGTCTATCCC	11	7	4	4	3	3	2	3	2	4	4	4	3	5	1	5	4	4	5	22
"CG31815-cds,chr2L:16605946..16607277,5,TGG"	TGGCGTCAGAGAAACCAAA	0	0	0	0	0	0	0	0	0	0	0	0	0	0	0	0	0	0	0	0
"CG31815-cds,chr2L:16605946..16607277,7,TGG"	ATCGAACAGTTGGCAAAGC	5	3	5	3	3	2	5	2	2	7	3	2	4	3	3	5	4	2	5	28
"CG31815-cds,chr2L:16605946..16607277,10,TGG"	TCCAGCCCGATGAAATCGA	0	0	0	0	0	0	0	0	0	0	0	0	0	0	0	0	0	0	0	0
"CG31815-cds,chr2L:16605946..16607277,11,CGG"	TCTGTTTAATCTCAGCCTA	0	0	0	0	0	0	0	0	0	0	0	0	0	0	0	0	0	0	0	0
"CG31816-cds,chr2L:16542673..16542783,2,AGG"	GCTCGCCTATGTAAGCCTA	0	0	0	0	0	0	0	1	0	0	0	0	0	1	0	0	0	0	1	2
"CG31816-cds,chr2L:16542673..16542783,8,CCA"	TCTCGTTTTCCCGCTTCGG	16	8	13	5	7	11	8	10	5	12	9	10	12	10	2	17	10	17	11	66
"CG31816-cds,chr2L:16542993..16543175,1,TGG"	TATCGATGTCGCACTTGAT	29	42	28	14	22	19	36	29	15	25	28	25	42	15	24	22	30	48	79	186
"CG31816-cds,chr2L:16542993..16543175,5,TGG"	CATCAAGAATGACTTCGAG	0	0	0	0	1	0	0	0	1	0	1	1	0	0	1	0	0	0	0	1
"CG31816-cds,chr2L:16542993..16543175,8,TGG"	CGAAAAAGTTCTGCAAAGT	2	1	3	3	2	2	3	2	0	6	3	3	2	3	3	3	4	0	5	13
"CG31819-cds,chr2L:16211588..16212058,2,TGG"	GTCTGCCAAAATTCCAAGT	0	0	0	0	0	0	0	0	0	0	0	0	0	0	0	0	0	0	0	0
"CG31819-cds,chr2L:16211588..16212058,6,AGG"	AATAACCGTCGAATCCATC	7	3	1	4	3	4	6	3	1	2	4	3	1	1	4	0	1	3	2	24
"CG31819-cds,chr2L:16211588..16212058,9,TGG"	GACGGTTTGACTACCCCTT	5	1	1	2	2	2	4	0	2	5	0	1	0	1	2	1	2	2	4	13
"CG31819-cds,chr2L:16211588..16212058,10,AGG"	CTTCCCCAAACGAAACTTG	2	5	3	2	3	1	2	5	0	5	4	4	1	1	2	3	0	1	2	15
"CG31819-cds,chr2L:16211588..16212058,14,TGG"	AGAACAGGATGTAGACTAC	1	0	1	0	0	0	0	0	0	0	0	0	0	0	0	0	0	1	0	1
"CG31827-cds,chr2L:15705236..15705319,2,TGG"	GCACTTTTTGTGCTTGGCG	681	616	511	359	404	412	496	325	328	508	443	384	418	263	262	479	508	457	354	2670
"CG31827-cds,chr2L:15705236..15705319,2,TGG"	GCCAAGCACAAAAAGTGCT	0	0	0	0	0	0	0	0	0	0	0	0	0	0	0	0	0	0	0	0
"CG31827-cds,chr2L:15705420..15706220,1,AGG"	TGCAATTTAATGTTACCGA	6	10	11	2	5	7	11	6	6	5	6	8	14	3	2	8	4	9	10	43
"CG31827-cds,chr2L:15705420..15706220,1,AGG"	TGCAATTTAATGTTACCGA	6	10	11	2	5	7	11	6	6	5	6	8	14	3	2	8	4	9	10	43
"CG31827-cds,chr2L:15705420..15706220,1,AGG"	CGGTAACATTAAATTGCAC	0	0	0	0	0	0	0	0	0	0	0	0	0	0	0	0	0	0	0	0
"CG31835-cds,chr2L:14735951..14737000,1,CGG"	ACCGCAACATTTGCTGCAA	16	29	21	11	14	23	19	19	15	15	10	17	21	13	14	14	15	17	16	104
"CG31835-cds,chr2L:14735951..14737000,1,CGG"	TGCAGCAAATGTTGCGGTG	0	0	0	0	0	0	0	0	0	0	0	0	0	0	0	0	0	0	0	0
"CG31835-cds,chr2L:14735951..14737000,2,AGG"	TGTCAAATGACGATCTTCC	204	159	165	92	99	118	171	103	118	146	126	132	139	65	82	113	149	180	237	894
"CG31835-cds,chr2L:14735951..14737000,2,AGG"	TGTCAAATGACGATCTTCC	204	159	165	92	99	118	171	103	118	146	126	132	139	65	82	113	149	180	237	894
"CG31835-cds,chr2L:14735951..14737000,2,AGG"	GAAGATCGTCATTTGACAG	0	0	0	0	0	0	0	0	0	0	0	0	0	0	0	0	0	0	0	0
"CG31851-cds,chr2L:13257680..13258294,4,TGG"	TTCTTGCTTCCCAAGATTC	0	0	0	0	0	0	0	0	0	0	0	0	0	0	0	0	0	0	0	0
"CG31851-cds,chr2L:13257680..13258294,6,TGG"	GCTCCTGACAATAGTCTCA	4	0	0	0	1	0	1	0	1	4	0	0	0	1	0	0	0	2	0	2
"CG31851-cds,chr2L:13257680..13258294,11,AGG"	ATTCTGGGGACACGCGTCG	51	35	31	27	22	32	40	18	19	35	25	25	23	17	14	27	30	36	29	163
"CG31851-cds,chr2L:13257680..13258294,13,TGG"	AGATGCAAAGACTATGACC	5	1	2	1	1	3	0	1	1	2	5	2	0	0	0	3	1	1	4	12
"CG31851-cds,chr2L:13257680..13258294,15,TGG"	CATGGACACATCTCTGCTC	2	0	1	0	0	0	0	0	0	1	0	1	0	0	0	0	1	0	0	2
"CG31855-cds,chr2L:13369401..13369730,3,TGG"	CCCATTTGAGCAACGAACA	34	12	12	7	6	13	15	7	7	14	18	18	15	9	7	14	11	14	31	82
"CG31855-cds,chr2L:13369401..13369730,4,AGG"	TCCGTCTACCTGCCCACCG	10	7	7	4	6	9	12	3	4	9	5	8	4	2	2	9	8	11	11	36
"CG31855-cds,chr2L:13369401..13369730,5,TGG"	TCAGAGCAGCTGATCGTGA	0	0	0	0	0	0	0	0	0	0	0	0	0	0	0	0	0	0	0	0
"CG31855-cds,chr2L:13369401..13369730,6,TGG"	GCGCTACCTCACTCAGCAG	106	110	89	61	64	69	77	47	57	88	57	68	59	56	40	75	90	97	133	492
"CG31855-cds,chr2L:13369401..13369730,9,AGG"	AAAGACGCTTCAGCGGAAG	0	0	0	0	0	0	0	0	0	0	1	1	0	0	0	0	0	0	0	0
"CG31861-cds,chr2L:12162007..12162495,3,CGG"	ATTAAACGAATCAATACTC	0	0	0	0	0	0	0	0	0	0	0	0	0	0	0	0	0	0	0	0
"CG31861-cds,chr2L:12162007..12162495,5,CGG"	GATCCAAGTCCAAGTCCAT	26	28	22	11	14	18	21	13	11	26	22	28	29	11	14	19	26	26	39	147
"CG31861-cds,chr2L:12162007..12162495,8,CGG"	CGTCGAGCTCGTACCAGTG	8	5	7	3	4	8	8	5	4	3	6	2	2	2	3	6	2	3	6	31
"CG31861-cds,chr2L:12162007..12162495,9,AGG"	GAGTTTTATTAACAAATAC	0	0	0	0	0	0	0	0	0	0	0	0	0	0	0	0	0	0	0	0
"CG31861-cds,chr2L:12162007..12162495,11,AGG"	CCTGGAAAGCTGCGCGCTG	2	1	2	0	0	0	4	3	2	0	1	1	0	0	1	0	2	4	1	10
"CG31862-cds,chr2L:12338870..12339418,4,AGG"	TCCCAGGGCATCCAAAGCC	15	22	13	13	10	10	10	7	6	9	10	14	11	10	6	15	16	6	12	66
"CG31862-cds,chr2L:12338870..12339418,6,AGG"	GTCGTCACTTCTCGCTTAA	0	0	0	0	1	0	1	1	1	0	0	0	0	0	0	0	1	1	0	0
"CG31862-cds,chr2L:12338870..12339418,7,TGG"	AAGCTGATTCTGATTTTTC	1	1	0	0	0	0	2	0	0	0	0	0	1	0	0	0	0	0	0	3
"CG31862-cds,chr2L:12338870..12339418,8,TGG"	GATCTTCCGCTTTTTCAAC	1	2	3	1	0	0	1	1	1	0	2	0	0	2	2	2	3	0	1	2
"CG31862-cds,chr2L:12338870..12339418,10,CGG"	TGAGCTCAATCTTATCCAG	0	1	0	0	0	0	0	0	0	0	0	0	0	0	0	0	0	0	0	0
"CG31870-cds,chr2L:10790447..10790650,3,TGG"	GCAAAAGAGATGAAAAACC	0	0	0	0	0	0	0	0	0	0	0	0	0	0	0	0	0	0	0	0
"CG31870-cds,chr2L:10790447..10790650,7,TGG"	GGTCCTGCTGCTTATAAGG	19	15	18	13	8	16	13	11	12	14	14	15	16	14	7	10	22	5	31	82
"CG31870-cds,chr2L:10790447..10790650,9,CGG"	GTGACACGCTACGGAAACG	0	0	0	1	1	1	0	0	0	2	0	1	2	0	0	0	0	0	0	0
"CG31870-cds,chr2L:10790447..10790650,12,AGG"	ACAGTTTTCCATGTATGTT	0	0	0	0	0	0	0	0	0	0	0	0	0	0	0	0	0	0	0	0
"CG31870-cds,chr2L:10790447..10790650,13,CCC"	CTTTTTGTCCAAAACTGCT	15	8	12	6	2	5	3	0	4	9	8	6	2	5	4	3	5	4	5	34
"CG31871-cds,chr2L:10662509..10662745,3,AGG"	CACTGCCTCGTCGCTCTCG	6	4	4	4	7	6	4	2	3	3	4	3	1	2	2	4	4	8	2	20
"CG31871-cds,chr2L:10662509..10662745,8,TGG"	CTCTCGAGCAACCCCAACC	10	6	7	4	9	9	12	8	1	17	9	8	11	7	5	6	12	12	8	55
"CG31871-cds,chr2L:10662509..10662745,13,CGG"	GGCGGAAGGAACCTCAAAT	0	0	0	0	0	0	0	0	0	0	0	0	0	0	0	0	0	0	0	0
"CG31871-cds,chr2L:10662509..10662745,14,CCA"	CGACCCTTGACCTCGACGG	0	0	0	0	2	0	0	0	0	1	0	0	0	0	1	0	1	0	0	0
"CG31871-cds,chr2L:10662509..10662745,17,CCC"	ACGAGGCAGTGTAGCAGCA	0	0	0	0	0	0	0	0	0	0	0	0	0	0	0	0	0	0	0	0
"CG31872-cds,chr2L:10639946..10642093,3,AGG"	TTTCGAGTGGAACCCAGCG	2	3	1	1	0	1	4	4	3	0	2	1	0	1	0	2	8	5	2	13
"CG31872-cds,chr2L:10639946..10642093,5,CGG"	AGCCCCCCGATCCTTCCTG	13	10	8	3	8	2	12	2	12	12	7	5	3	3	4	13	7	3	4	37
"CG31872-cds,chr2L:10639946..10642093,7,TGG"	AGAGCATATTGGACATCAA	0	0	0	1	0	0	0	0	0	0	0	0	0	0	0	0	0	1	0	2
"CG31872-cds,chr2L:10639946..10642093,8,AGG"	TCAACAGAAGATGAGCAAA	2	0	1	1	0	1	3	0	0	0	0	1	1	2	0	0	0	2	0	6
"CG31872-cds,chr2L:10639946..10642093,9,CGG"	AATCCATTGTAAAAGATTA	0	0	0	0	0	0	0	0	0	0	0	0	0	0	0	0	0	0	0	0
"CG31883-cds,chr2L:9528528..9529514,2,TGG"	TTGCCCACCGAACTTACAG	9	13	15	10	10	7	9	9	7	19	10	7	9	4	6	9	14	14	26	70
"CG31883-cds,chr2L:9528528..9529514,4,TGG"	AAGATTTGCCTCCCAAACT	3	3	0	1	0	3	1	0	2	0	1	2	1	0	2	2	1	2	0	7
"CG31883-cds,chr2L:9528528..9529514,5,AGG"	TATAATCAATATGTGCCTA	0	0	0	0	0	0	0	0	0	0	0	0	0	0	0	0	0	0	0	0
"CG31883-cds,chr2L:9528528..9529514,7,TGG"	TGAACAACCCGAGCTTACC	19	8	14	7	10	15	9	8	2	14	11	13	11	6	4	6	16	6	17	60
"CG31883-cds,chr2L:9528528..9529514,11,TGG"	ACTCGCCTGTGGCAACACC	0	0	0	0	0	0	0	0	1	0	0	0	0	0	0	1	0	0	0	2
"CG31897-cds,chr2L:8442643..8445660,2,CGG"	TGAACTTCAAACAAATTAT	0	0	0	0	0	0	0	0	0	0	0	0	0	0	0	0	0	0	0	0
"CG31897-cds,chr2L:8442643..8445660,3,TGG"	CAAACAACTAAACTTAATA	0	1	0	0	0	0	1	1	0	0	1	0	1	0	1	2	0	1	0	3
"CG31897-cds,chr2L:8442643..8445660,6,AGG"	TAATGAAAAATCGAACCAT	0	0	0	0	0	0	0	0	0	0	0	0	0	1	0	0	0	0	0	0
"CG31897-cds,chr2L:8442643..8445660,7,AGG"	AGAATGTATTTATGTTGCA	0	0	0	0	0	0	0	0	0	0	0	0	0	0	0	0	0	0	0	0
"CG31897-cds,chr2L:8442643..8445660,10,AGG"	ACGATATATGAGAAGAAGT	0	0	0	1	0	0	1	0	0	0	0	0	0	0	0	0	1	0	0	0
"CG31898-cds,chr2L:8400476..8401477,3,CGG"	GATCAGCAGGAGAACAGCC	3	4	5	2	5	3	3	3	2	5	4	2	2	1	0	3	3	2	4	18
"CG31898-cds,chr2L:8400476..8401477,6,CGG"	CAATGGTCCAAAGAAAAAG	0	0	0	0	0	0	0	0	0	0	0	0	0	0	0	0	0	0	0	0
"CG31898-cds,chr2L:8400476..8401477,8,AGG"	TATTCCAAAAGCGAATCAA	0	2	1	1	1	0	2	1	1	0	0	0	1	0	1	0	1	1	0	3
"CG31898-cds,chr2L:8400476..8401477,11,AGG"	TCAAAAGAACACTCCTTCC	0	0	2	0	0	1	0	1	1	1	0	0	0	0	0	2	1	1	0	6
"CG31898-cds,chr2L:8400476..8401477,13,CGG"	GGCAGACGCTAAACAAGTC	15	10	6	3	9	8	2	4	6	6	9	6	12	5	4	6	12	13	9	38
"CG31909-cds,chr2L:7257732..7258115,1,CGG"	TTTGTTAGTATTGGAAAAC	0	0	0	0	0	0	0	0	0	0	0	0	0	0	0	0	0	0	0	0
"CG31909-cds,chr2L:7257732..7258115,2,TGG"	TTAAAAGAATTTTCTTCAA	0	0	0	0	0	0	0	0	0	0	0	0	0	0	0	0	0	0	0	0
"CG31909-cds,chr2L:7257732..7258115,2,TGG"	TGAAGAAAATTCTTTTAAA	0	0	0	0	0	0	0	0	0	0	0	0	0	0	0	0	0	0	0	0
"CG31909-cds,chr2L:7257732..7258115,3,CGG"	AAAGAATTTTCTTCAATGG	0	0	0	1	0	0	0	0	0	1	0	0	0	0	0	0	0	0	0	1
"CG31909-cds,chr2L:7257732..7258115,3,CGG"	CATTGAAGAAAATTCTTTT	0	0	0	0	0	0	0	0	0	0	0	0	0	0	0	0	0	0	0	0
"CG31913-cds,chr2L:5784120..5784767,3,GGG"	TGCCCTCGAAGCGAACGAT	0	0	0	0	0	0	0	0	0	0	0	0	0	0	0	0	0	0	0	0
"CG31913-cds,chr2L:5784120..5784767,5,CGG"	GGAGCACTCGCCTCCATCT	0	0	0	0	0	0	0	0	0	0	0	0	0	0	0	0	0	0	0	0
"CG31913-cds,chr2L:5784120..5784767,9,AGG"	TACATGCGCTGGCGACTTG	0	0	0	0	0	0	1	0	0	1	0	2	0	0	0	1	2	0	0	3
"CG31913-cds,chr2L:5784120..5784767,11,TGG"	CAGACGGAGTTCTATCAGT	2	1	1	2	0	0	1	0	1	0	1	0	5	2	0	2	0	3	2	6
"CG31913-cds,chr2L:5784120..5784767,12,TGG"	AGCAGCTACGCCAGCACAG	0	0	0	0	0	0	0	0	0	0	0	0	0	0	0	0	0	0	0	0
"CG31915-cds,chr2L:5528253..5528446,4,AGG"	TGCATTTCAGGACAGGATG	7	5	5	1	5	3	6	4	4	3	4	4	0	2	3	4	4	6	6	23
"CG31915-cds,chr2L:5528253..5528446,7,CGG"	GATTACCAGGAGTCGCCAA	18	13	15	12	14	12	17	5	10	20	20	17	17	12	8	11	9	20	13	92
"CG31915-cds,chr2L:5528253..5528446,10,TGG"	CCCATGTTCCTCAGCTACC	171	147	122	103	98	100	121	75	96	142	111	107	103	66	84	129	130	172	231	706
"CG31915-cds,chr2L:5528253..5528446,13,CCT"	CAAAATGCAAGCGAGGAGC	9	5	11	1	7	6	6	3	0	10	5	3	2	2	2	8	8	5	3	38
"CG31915-cds,chr2L:5528253..5528446,15,CCA"	CAGTACCGTTGGCGACTCC	0	0	0	0	1	1	0	0	0	1	0	0	0	0	0	0	1	0	0	1
"CG31922-cds,chr2L:1170234..1170363,4,AGG"	AACTATTTGAAGCGTTACG	0	0	0	0	0	0	0	0	0	0	0	0	0	0	0	0	0	0	0	1
"CG31922-cds,chr2L:1170419..1170553,1,CGG"	AAAGATTTTGACTGAAGAG	0	0	0	0	0	0	0	0	0	0	0	0	0	0	0	0	0	0	0	0
"CG31922-cds,chr2L:1170419..1170553,2,TGG"	CTCCTTGCAAGCGATACTT	0	0	0	1	0	0	0	0	0	0	0	0	0	0	0	0	0	0	0	0
"CG31922-cds,chr2L:1170419..1170553,3,TGG"	GCAAGTTTACCCACTATAG	2	2	0	0	0	0	0	0	1	1	0	0	1	0	2	3	0	1	1	5
"CG31922-cds,chr2L:1170419..1170553,7,TGG"	CTACGGGAACTGGAGAAGT	0	0	1	0	0	0	0	0	0	1	0	0	0	0	0	0	0	0	0	0
"CG31926-cds,chr2L:1495747..1496979,4,AGG"	GTCTTGGCCTTTGAAGCCG	5	3	2	1	2	1	2	0	1	0	1	3	3	0	0	4	1	3	0	6
"CG31926-cds,chr2L:1495747..1496979,8,AGG"	AAGAATCCTGAACCAATTG	1	2	0	1	1	0	2	0	1	0	1	1	0	0	1	0	1	2	0	3
"CG31926-cds,chr2L:1495747..1496979,9,AGG"	AAAACGAAAACAGATACCA	0	0	0	0	0	0	0	0	0	0	0	0	0	0	0	0	0	0	0	1
"CG31926-cds,chr2L:1495747..1496979,11,CGG"	CTAGAAAATCTATACAACA	0	0	0	0	1	0	0	0	0	0	0	0	1	0	0	0	0	0	0	0
"CG31926-cds,chr2L:1495747..1496979,13,CGG"	ACTACACCACATTAGGATT	0	0	0	0	0	0	0	0	0	0	0	0	0	0	0	0	0	0	0	0
"CG31928-cds,chr2L:1492314..1493570,3,TGG"	TTAGTGCTGATTTGGTGCC	52	39	34	23	20	36	36	24	22	30	26	37	21	11	15	45	29	49	48	173
"CG31928-cds,chr2L:1492314..1493570,5,TGG"	TCATGTGGAATCCAGAAGA	2	2	0	1	0	0	0	1	0	1	0	1	0	0	0	1	0	2	0	2
"CG31928-cds,chr2L:1492314..1493570,6,AGG"	CGTGCAACTGAAACTGCAC	0	0	0	0	0	0	0	0	0	0	0	0	0	0	0	0	0	0	0	0
"CG31928-cds,chr2L:1492314..1493570,8,AGG"	AACCAGAAGCTTAGACTCA	0	0	0	0	0	0	0	0	0	0	0	0	0	0	0	0	0	0	0	0
"CG31928-cds,chr2L:1492314..1493570,9,TGG"	CTGAGCCCGACCAGCGATT	0	0	0	0	0	0	0	0	0	0	0	0	0	0	0	0	0	0	0	0
"CG31937-cds,chr2L:1729984..1730949,3,TGG"	CGACTGCAATGTGGCCCTG	9	11	6	6	2	4	5	3	2	2	9	7	3	7	2	4	12	8	7	41
"CG31937-cds,chr2L:1729984..1730949,5,CGG"	TCTCGCTGTCGTCGATGCG	0	0	0	0	0	0	0	0	0	0	0	0	0	0	0	0	0	0	0	0
"CG31937-cds,chr2L:1729984..1730949,10,CGG"	GGATAACTGGTGCCTCGAG	14	21	9	9	12	15	10	8	6	10	12	13	10	8	6	8	4	8	17	53
"CG31937-cds,chr2L:1729984..1730949,13,TGG"	CGCGCTTTGGCGCTCAGCT	0	0	0	0	0	0	0	0	0	0	0	0	0	0	0	0	0	0	0	0
"CG31937-cds,chr2L:1729984..1730949,17,CGG"	GAAATTGGTGCTAAGTGCC	2	3	2	3	1	3	2	0	3	4	5	2	2	2	2	3	2	1	3	9
"CG31949-cds,chr2L:2300181..2300504,4,CGG"	AGTCCCGTGGAAGCAAGAC	1	2	2	0	2	3	6	3	1	0	0	2	6	3	3	1	5	4	8	14
"CG31949-cds,chr2L:2300181..2300504,5,CGG"	ATAAATTGAAGATGAAGTA	0	0	0	0	0	0	0	0	0	0	0	0	0	0	0	0	0	0	0	0
"CG31949-cds,chr2L:2300181..2300504,7,CGG"	ATTCTTCCAGAAACCATAA	0	0	0	0	0	0	0	0	0	0	0	0	0	0	0	0	0	0	0	0
"CG31949-cds,chr2L:2300181..2300504,11,TGG"	GAGGTTCCGGTCCTATGTT	2	4	4	0	5	1	0	3	1	2	5	3	1	0	0	2	1	0	1	7
"CG31949-cds,chr2L:2300181..2300504,14,TGG"	GGTGGCTTTGCTAGTCCTT	7	6	5	5	3	4	4	3	4	7	2	4	2	1	0	3	6	0	6	25
"CG31950-cds,chr2L:2878593..2878958,2,CGG"	CCGCCCGCATGCACACCAC	4	6	5	4	1	5	3	3	2	4	2	4	2	3	3	4	7	6	2	18
"CG31950-cds,chr2L:2878593..2878958,3,CGG"	AACGATGCCAGTTTGACGC	7	2	3	3	3	5	9	1	2	8	3	8	6	2	3	5	3	6	10	29
"CG31950-cds,chr2L:2878593..2878958,7,TGG"	AGGAAGCTCCAGAAGTGGC	3	2	2	1	3	1	6	2	1	1	4	1	1	1	5	4	2	2	2	6
"CG31950-cds,chr2L:2878593..2878958,10,CGG"	GTTCTTCGGATCGTGATTA	0	0	0	0	0	0	0	0	0	0	0	0	0	0	0	0	0	0	0	0
"CG31950-cds,chr2L:2878593..2878958,15,CGG"	GTGGGATTCTTCAACTGCA	2	0	0	0	0	1	1	1	4	0	2	0	1	0	1	0	2	3	1	4
"CG31952-cds,chr2L:3416865..3417410,6,agg"	CGAAGGCGGCAGGAGCAGC	0	0	0	0	0	0	0	0	0	0	0	0	0	0	0	0	0	0	0	0
"CG31952-cds,chr2L:3416865..3417410,10,cgg"	GCAGGAGCAGCAGCCAGTG	1	0	1	1	0	0	1	0	0	1	1	1	0	0	1	1	0	0	1	2
"CG31952-cds,chr2L:3416865..3417410,14,agg"	GCAGCATCAGCCAAAGAAA	0	0	0	0	0	0	0	0	0	0	0	0	0	0	0	0	0	0	0	0
"CG31952-cds,chr2L:3416865..3417410,17,AGG"	AAGTGCTGCCATTGCAGCC	0	0	0	0	0	0	0	0	0	0	0	0	0	0	0	0	0	0	0	0
"CG31952-cds,chr2L:3416865..3417410,20,AGg"	GCCGAATTCACCAAAGAAA	0	0	1	0	0	0	0	1	0	0	0	1	0	0	0	0	0	0	0	3
"CG31958-cds,chr2L:3785819..3786292,1,AGG"	GAATTGTCTGTTGAAGAGC	4	4	1	0	0	1	2	0	0	5	2	2	0	0	3	2	0	1	1	11
"CG31958-cds,chr2L:3785819..3786292,2,TGG"	AAGAATATCTATAGTTTAT	0	0	0	0	0	0	0	0	0	0	0	0	0	0	0	0	0	0	0	1
"CG31958-cds,chr2L:3785819..3786292,5,AGG"	GAAGGTGCCATCACCTCGA	0	0	0	0	0	0	0	0	0	0	0	0	0	0	0	0	0	0	0	0
"CG31958-cds,chr2L:3785819..3786292,5,AGG"	GAAGGTGCCATCACCTCGA	0	0	0	0	0	0	0	0	0	0	0	0	0	0	0	0	0	0	0	0
"CG31958-cds,chr2L:3785819..3786292,6,TGG"	GCCATCACCTCGAAGGAAT	8	5	7	4	8	5	6	2	4	9	3	1	7	3	2	7	3	7	7	27
"CG31960-cds,chr2L:3785030..3785476,1,AGG"	GAATTGTCTGTTGAAGAGC	4	4	1	0	0	1	2	0	0	5	2	2	0	0	3	2	0	1	1	11
"CG31960-cds,chr2L:3785030..3785476,2,TGG"	AAGAATATCTATAGCTTAT	0	0	0	0	0	0	0	0	0	0	0	0	0	0	0	0	0	0	0	0
"CG31960-cds,chr2L:3785030..3785476,5,AGG"	GAAGGTGCCATCACCTCGA	0	0	0	0	0	0	0	0	0	0	0	0	0	0	0	0	0	0	0	0
"CG31960-cds,chr2L:3785030..3785476,5,AGG"	GAAGGTGCCATCACCTCGA	0	0	0	0	0	0	0	0	0	0	0	0	0	0	0	0	0	0	0	0
"CG31960-cds,chr2L:3785030..3785476,6,TGG"	GCCATCACCTCGAAGGAAT	8	5	7	4	8	5	6	2	4	9	3	1	7	3	2	7	3	7	7	27
"CG3262-cds,chr2L:22240240..22240863,3,TGG"	TGTAGAGACCTCTGTTATC	0	0	0	0	0	0	1	0	0	0	0	0	0	0	0	1	0	0	0	0
"CG3262-cds,chr2L:22240240..22240863,5,AGG"	CAATACAACGACTGCTAAA	0	0	0	0	0	0	0	0	0	0	0	0	0	0	0	0	0	0	0	0
"CG3262-cds,chr2L:22240240..22240863,10,CGG"	CTAGTTATAGATACTCCAC	0	0	2	0	0	0	0	0	0	0	1	0	0	0	0	0	0	1	2	3
"CG3262-cds,chr2L:22240240..22240863,13,AGG"	CCCAGCATGCACCTATCAC	0	0	0	0	0	0	0	0	0	0	0	0	0	0	0	0	0	0	0	0
"CG3262-cds,chr2L:22240240..22240863,17,AGG"	CCTCATACTGCAGCTGTTC	14	13	11	8	9	3	8	2	4	14	9	12	9	7	7	9	5	5	8	47
"CG3277-cds,chr2L:3313347..3313571,3,TGG"	TGCTAGTACGCAATGCCGT	0	0	0	0	0	0	0	0	0	0	0	0	0	0	0	0	0	0	0	0
"CG3277-cds,chr2L:3313347..3313571,7,TGG"	AATCCCACTCTGATATCCC	17	7	3	8	10	10	3	5	4	5	6	5	9	1	4	4	6	14	11	50
"CG3277-cds,chr2L:3313347..3313571,11,CGG"	CGGAGCTCGGAAAAGGAAC	1	1	0	1	1	2	2	1	0	0	3	0	1	1	0	1	3	0	0	7
"CG3277-cds,chr2L:3313347..3313571,14,CGG"	AGTCGCATCGGTATGTTAC	80	63	67	54	33	51	56	43	39	63	61	43	54	39	38	57	50	69	69	346
"CG3277-cds,chr2L:3313347..3313571,17,AGG"	AGCAATGGAACCCTTAACA	0	0	0	0	0	0	0	0	0	0	0	0	0	0	0	0	0	0	0	0
"CG3285-cds,chr2L:3330963..3331056,2,TGG"	GCCAATCCGAATTGTCTAT	0	0	0	0	0	0	0	0	0	0	0	0	0	0	0	0	0	0	0	0
"CG3285-cds,chr2L:3330963..3331056,5,TGG"	AGGATTCGCCACCAGTTTC	8	6	4	5	8	6	7	4	2	7	4	2	5	2	3	2	2	3	5	31
"CG3285-cds,chr2L:3330963..3331056,6,CCT"	TTCGGATTGGCGAAGACCG	3	6	4	5	2	4	4	1	3	1	4	4	2	1	2	0	3	1	4	16
"CG3285-cds,chr2L:3330963..3331056,9,CCA"	CAGGGTGACCAGAAACTGG	0	0	0	0	0	0	0	0	0	0	0	0	0	0	0	0	0	0	1	1
"CG3285-cds,chr2L:3331118..3331347,1,TGG"	ACATAGCTACCTTCTCCCA	19	12	19	4	12	9	14	13	6	13	12	13	10	9	10	11	9	16	16	63
"CG3294-cds,chr2L:4794753..4795571,3,TGG"	GCCAAAGAACGTGATAAAC	0	0	0	0	0	0	0	0	0	1	0	0	0	0	0	0	0	1	1	0
"CG3294-cds,chr2L:4794753..4795571,7,CGG"	AACCAAAGACTTATGCAGC	1	1	2	0	0	0	0	1	0	1	0	0	1	0	0	1	0	0	2	2
"CG3294-cds,chr2L:4794753..4795571,10,AGG"	CAGAAATGGTCGCAGGAAC	5	3	6	4	3	6	6	5	5	6	7	7	8	3	1	8	11	2	1	38
"CG3294-cds,chr2L:4794753..4795571,13,CGG"	CCAACGACTAGCCGACGAA	1	1	2	4	1	0	1	2	0	5	0	6	1	2	2	2	0	6	2	16
"CG3294-cds,chr2L:4794753..4795571,18,TGG"	CCAGTTGGCGGAGGAGTCC	3	1	1	1	2	1	5	1	2	4	2	2	0	3	1	1	0	1	1	6
"CG32971-cds,chr2L:14277480..14277917,2,AGG"	AGCATGTTGCTCAACTTTG	0	0	0	0	0	0	0	0	0	0	0	0	0	0	0	0	0	0	0	0
"CG32971-cds,chr2L:14277480..14277917,3,AGG"	CCTTAAATTAGTTTCCCCG	0	0	0	0	0	1	0	0	0	0	1	0	0	0	0	1	0	0	1	3
"CG32971-cds,chr2L:14277480..14277917,6,AGG"	TTGAATGCTTTTGAAATGC	4	1	3	0	0	1	2	1	0	2	2	0	0	0	0	2	0	1	1	9
"CG32971-cds,chr2L:14277480..14277917,8,AGG"	CTGGCAATTTCGTTCGCGC	107	104	70	71	70	85	80	62	57	80	68	39	68	40	54	91	87	40	24	365
"CG32971-cds,chr2L:14277480..14277917,9,AGG"	AAGCTAGTCCATGATGTCA	10	8	8	5	2	3	5	3	5	9	7	5	3	2	0	6	7	10	17	42
"CG32982-cds,chr2L:9154659..9154765,4,CGG"	TGACAGGACCCATTAAACG	1	0	0	0	0	0	0	0	0	0	2	1	0	0	0	0	0	0	0	3
"CG32982-cds,chr2L:9154659..9154765,8,CGG"	GCTCTGGCAGCAAAGGGAT	37	18	28	11	24	16	21	16	18	17	14	18	18	15	9	21	15	28	44	120
"CG32982-cds,chr2L:9154659..9154765,11,CCT"	GGAATGCGTCCTGCCAGCA	36	30	13	9	11	9	12	18	11	20	12	18	16	12	11	22	26	21	23	96
"CG32982-cds,chr2L:9154659..9154765,13,CCT"	TTAATGGGTCCTGTCATGG	12	3	5	2	1	5	6	7	6	3	6	3	4	2	0	7	3	9	4	33
"CG32982-cds,chr2L:9156498..9156594,1,CGG"	CACTGCTTCAAAAGAGCCT	1	0	0	0	0	0	1	2	0	0	0	0	0	0	0	0	0	0	0	2
"CG32983-cds,chr2L:8865907..8866659,4,AGG"	TTGGAAGAGGAAGCAGACG	16	10	9	6	5	7	8	3	8	7	4	4	3	4	1	10	7	7	10	46
"CG32983-cds,chr2L:8865907..8866659,5,CGG"	GTACTACTGTGTTCCGCAT	16	17	13	12	11	10	12	7	11	13	10	11	11	3	6	11	7	15	21	82
"CG32983-cds,chr2L:8865907..8866659,6,CGG"	AGCATTGTTAGAATCCTGC	0	0	0	0	0	0	0	0	0	0	0	0	0	0	0	0	0	0	0	0
"CG32983-cds,chr2L:8865907..8866659,8,TGG"	CTTTTCGCCCTCGCCATCC	146	139	100	89	67	86	82	68	79	117	97	79	91	61	59	116	117	115	122	566
"CG32983-cds,chr2L:8865907..8866659,9,CGG"	CCTGCCCATCAGTCGCGTT	36	28	25	24	24	27	22	14	8	22	23	14	20	13	16	28	26	27	25	139
"CG32984-cds,chr2L:8965134..8965369,2,TGG"	AAACAGTATGTCCTGCATG	1	4	2	1	2	1	2	3	3	7	0	2	0	3	0	2	1	4	1	11
"CG32984-cds,chr2L:8965134..8965369,4,CGG"	TCTATCAGAACATTACCTA	0	0	0	0	0	0	0	0	0	0	0	0	0	0	0	0	0	0	0	0
"CG32984-cds,chr2L:8965134..8965369,6,CCC"	TTGTGAACTCGGCATTAAA	2	0	2	0	0	0	0	0	0	0	1	1	0	0	0	1	0	1	0	3
"CG32984-cds,chr2L:8965134..8965369,9,CCA"	AGCAACGTGTGAAGTTTTT	0	2	1	0	0	0	1	0	1	1	2	0	0	2	0	1	1	2	0	4
"CG32984-cds,chr2L:8965134..8965369,11,CCA"	AGGACATACTGTTTTAAAA	0	1	0	1	0	0	0	0	0	0	0	0	1	0	1	1	0	2	0	2
"CG32985-cds,chr2L:8962617..8962942,5,CGG"	AACTATTTTATGTCGAATC	0	0	0	0	0	0	0	0	0	0	0	0	0	0	0	0	0	0	0	0
"CG32985-cds,chr2L:8962617..8962942,6,CGG"	TATGTGAATCCCTTTAATG	0	0	0	0	0	0	0	0	0	0	0	0	0	0	0	0	0	0	0	0
"CG32985-cds,chr2L:8962617..8962942,7,AGG"	TTGAAAATCAATCACCCAA	0	0	0	0	0	0	0	0	0	0	0	0	0	0	0	0	0	0	0	0
"CG32985-cds,chr2L:8962617..8962942,8,AGG"	TATGTGCTCCATACAAATG	0	0	0	0	0	0	0	0	0	0	0	0	0	0	0	0	0	0	0	0
"CG32985-cds,chr2L:8962617..8962942,9,TGG"	TTTATCAGAAAATTATTTA	0	0	0	0	0	0	0	0	0	0	0	0	0	0	0	0	0	0	0	0
"CG32986-cds,chr2L:8862807..8863679,3,AGG"	TTGCCACAGCAGCAAGAGC	0	0	0	0	0	0	0	0	0	0	0	0	0	0	0	0	0	0	0	0
"CG32986-cds,chr2L:8862807..8863679,6,AGG"	CTTAGCACCCCGTAGATTA	16	12	9	9	8	8	9	12	4	10	7	9	8	6	2	9	7	14	11	54
"CG32986-cds,chr2L:8862807..8863679,11,AGG"	GTTCGGTTGTGGAAGGCGA	2	1	0	0	0	0	0	0	0	0	3	0	1	1	0	0	0	0	0	5
"CG32986-cds,chr2L:8862807..8863679,15,TGG"	GAGGACTGGACAACGGAAA	0	1	0	1	2	0	4	2	0	0	0	0	0	0	0	0	0	0	0	1
"CG32986-cds,chr2L:8862807..8863679,16,CGG"	GTCGAAAATAATATTTGTG	0	2	1	0	0	0	1	0	0	0	0	0	0	0	0	0	1	0	0	5
"CG32987-cds,chr2L:8863855..8864628,3,TGG"	TCCGCAGCATCTATAACAT	0	0	0	0	0	0	0	0	0	0	0	0	0	0	0	0	0	0	0	0
"CG32987-cds,chr2L:8863855..8864628,6,TGG"	ATCCTTATCGGAATTACGG	0	0	0	0	0	0	0	0	0	0	0	0	0	0	0	0	0	0	0	0
"CG32987-cds,chr2L:8863855..8864628,9,AGG"	GACCCATATTCACCTGCAG	2	4	3	0	2	2	1	0	3	3	3	1	1	1	3	2	0	2	5	19
"CG32987-cds,chr2L:8863855..8864628,10,TGG"	CCGTTTCCCTGCTACGTCC	0	0	0	0	0	0	0	0	0	0	0	0	0	0	0	0	0	0	0	0
"CG32987-cds,chr2L:8863855..8864628,12,TGG"	CTACTACTCTCCCTGTAAG	0	0	0	1	1	1	2	0	1	1	1	1	1	1	1	1	0	0	2	6
"CG32988-cds,chr2L:8864904..8865671,6,TGG"	GCCTTAGAACCGGAAGACC	2	0	1	0	1	1	0	0	1	2	1	1	0	0	0	0	1	0	2	2
"CG32988-cds,chr2L:8864904..8865671,10,GGG"	GCGAGCCAGTTCCTGCGGA	0	0	0	1	0	0	0	0	0	0	0	1	1	0	0	0	0	0	0	0
"CG32988-cds,chr2L:8864904..8865671,13,CGG"	GGTCTTAGTCATCAACGAG	3	5	2	1	3	2	4	0	1	1	4	2	3	2	3	1	2	1	1	17
"CG32988-cds,chr2L:8864904..8865671,17,CGG"	GTTGCGGGCCTTCATCTTC	30	46	24	13	28	29	32	18	26	31	36	38	24	14	22	30	43	38	18	203
"CG32988-cds,chr2L:8864904..8865671,19,TGG"	CCTGCTGTCTTCCATTTCG	23	11	17	9	9	18	18	21	9	16	18	8	13	8	10	12	22	11	14	73
"CG33003-cds,chr2L:4401120..4401289,7,TGG"	TGGGTCTCAGTCTAATCCT	5	0	1	1	1	0	1	2	0	2	0	0	0	1	1	1	1	1	1	2
"CG33003-cds,chr2L:4401120..4401289,9,AGG"	CGAGTCCAAGCCTATTCTC	16	5	4	8	3	9	7	4	10	3	8	2	3	3	3	4	2	5	3	27
"CG33003-cds,chr2L:4401120..4401289,13,AGG"	ACTGGAGCTGCAAACGATC	0	0	0	1	0	0	0	0	0	1	0	0	0	1	0	0	0	0	0	0
"CG33003-cds,chr2L:4401120..4401289,16,CGG"	ATCTTCAAGGCTCTAAATA	0	0	0	0	0	0	0	0	0	0	0	0	0	0	0	0	0	0	0	0
"CG33003-cds,chr2L:4401120..4401289,18,CCA"	CCCACCACCAGCGCCCAGT	54	47	27	29	33	34	27	25	30	35	36	26	29	23	29	43	37	30	67	218
"CG33090-cds,chr2L:14342853..14343370,3,CGG"	GACACGCGCTGCAGCTACA	19	7	13	9	3	12	7	7	6	17	6	5	8	2	12	12	7	14	16	55
"CG33090-cds,chr2L:14342853..14343370,6,CGG"	CTCTATCCTCGCTCCTGGA	51	37	29	29	23	24	35	19	18	33	21	32	27	8	20	32	24	38	39	183
"CG33090-cds,chr2L:14342853..14343370,8,AGG"	GTCCGTCTGACCTGTCGCC	50	27	28	26	20	26	24	27	23	30	22	22	24	18	11	29	36	22	20	171
"CG33090-cds,chr2L:14342853..14343370,10,TGG"	ACCGTGCGCCGTCTTCGTG	74	51	49	39	41	37	41	43	36	58	50	30	53	21	29	47	63	39	56	285
"CG33090-cds,chr2L:14342853..14343370,12,AGG"	GTGGAGAATGTTTGCGACC	0	1	0	1	0	0	0	1	0	2	0	1	0	2	0	1	0	1	0	5
"CG33116-cds,chr2L:19533809..19533886,6,CCA"	GTTGTCGAACCCATTGATC	39	28	30	22	23	27	19	16	21	25	10	26	20	23	12	24	31	34	44	137
"CG33116-cds,chr2L:19534150..19534218,1,TGG"	GTATGTGATGCATCCCTTT	7	2	1	2	2	6	4	5	3	4	6	3	6	3	4	3	2	2	7	27
"CG33116-cds,chr2L:19534150..19534218,1,TGG"	GTATGTGATGCATCCCTTT	7	2	1	2	2	6	4	5	3	4	6	3	6	3	4	3	2	2	7	27
"CG33116-cds,chr2L:19534150..19534218,2,GGG"	TATGTGATGCATCCCTTTT	0	1	0	0	1	1	1	0	0	0	0	0	1	1	1	0	0	2	3	3
"CG33116-cds,chr2L:19534150..19534218,3,TGG"	GATGCATCCCTTTTGGGAT	0	0	0	0	0	0	0	0	0	0	0	0	0	0	0	0	0	0	0	0
"CG33127-cds,chr2L:322131..322985,5,AGG"	CATTCAACACCTGACATTG	20	22	13	13	13	9	11	13	12	22	16	23	22	7	14	23	26	24	55	113
"CG33127-cds,chr2L:322131..322985,7,TGG"	TCCAGCCCCTGATTATAGA	3	4	4	4	4	2	7	0	0	1	2	2	2	3	3	3	4	4	6	14
"CG33127-cds,chr2L:322131..322985,13,TGG"	GTGGACAATGTGCCCTACC	0	0	0	0	0	0	0	0	0	0	0	0	0	0	0	0	0	0	0	0
"CG33127-cds,chr2L:322131..322985,16,CGG"	CCACCTATACCCACTTGTG	59	49	39	24	28	30	35	20	23	33	33	35	45	25	24	54	45	53	65	236
"CG33127-cds,chr2L:322131..322985,20,TGG"	ATCCATCATTGGCAAACGA	14	12	17	6	16	11	19	11	8	15	8	15	13	7	6	13	13	18	19	72
"CG33128-cds,chr2L:1494146..1495363,3,AGG"	ATCAAGATCCACAAGAACC	0	0	0	0	0	0	0	0	0	0	0	0	0	0	0	0	0	0	0	0
"CG33128-cds,chr2L:1494146..1495363,5,AGG"	ACCCGGCAGCATCGCAAGC	1	1	2	0	0	1	2	1	2	3	3	0	0	0	0	1	1	0	0	8
"CG33128-cds,chr2L:1494146..1495363,7,AGG"	AAGCTGAAGTACCACCAAC	1	1	2	1	3	0	2	0	0	1	1	1	2	0	1	2	1	0	1	8
"CG33128-cds,chr2L:1494146..1495363,8,TGG"	TAGTCATCATTTACGACGA	0	0	0	0	0	0	0	0	0	0	0	0	0	0	0	0	0	0	0	0
"CG33128-cds,chr2L:1494146..1495363,9,CGG"	TTTACATGCAGCCCGACTA	0	0	0	0	0	0	0	0	0	0	0	0	0	0	0	0	0	0	0	0
"CG33281-cds,chr2L:3324649..3324881,1,TGG"	ACATCATTTCGATTTCGTA	0	1	1	1	0	0	0	0	1	0	1	0	2	0	0	0	0	1	0	4
"CG33281-cds,chr2L:3324649..3324881,4,TGG"	TGGCCATCGTCCAGTTTCC	27	29	31	17	18	17	21	19	14	31	23	21	19	11	21	25	23	17	20	150
"CG33281-cds,chr2L:3324649..3324881,5,TGG"	TCATCAGAAAATAGTCCTT	0	1	0	0	1	0	1	0	0	0	1	0	1	1	1	0	0	0	0	2
"CG33281-cds,chr2L:3324649..3324881,8,CGG"	ACGGGTCCTTTGACGCCAA	0	0	0	0	0	0	0	0	0	0	0	0	0	0	0	0	0	0	0	1
"CG33281-cds,chr2L:3324649..3324881,14,TGG"	GTGGCGTCGAATATATGCC	25	32	22	16	13	23	34	15	12	23	19	21	18	20	15	19	25	22	28	133
"CG33282-cds,chr2L:3327936..3328005,3,CCA"	AGGGAGTTCTTTAAAAACG	0	0	0	0	0	0	0	0	0	0	0	0	0	0	0	0	0	0	0	0
"CG33282-cds,chr2L:3327936..3328005,6,CCC"	GTGGCCAAGAGCTGATAGC	31	29	15	15	13	9	21	16	16	20	10	15	21	6	5	15	23	20	21	115
"CG33282-cds,chr2L:3328073..3328302,1,TGG"	ACATTATTACATTCGGACA	0	1	1	0	0	0	0	0	0	0	0	0	0	0	0	0	0	0	0	3
"CG33282-cds,chr2L:3328073..3328302,7,CGG"	ACTCTGACCAAAATCCAAA	0	0	0	0	0	0	0	1	0	0	0	0	0	0	0	0	0	0	0	2
"CG33282-cds,chr2L:3328073..3328302,9,TGG"	GAATCTCGCCCAGATTTCC	0	0	0	0	0	0	0	0	0	0	0	0	0	0	0	0	0	0	0	0
"CG33298-cds,chr2L:9503792..9504813,2,CGG"	CCGCACCGCCCAATCTGAC	2	1	1	1	0	2	0	1	0	3	2	1	2	1	0	1	2	0	0	6
"CG33298-cds,chr2L:9503792..9504813,7,CGG"	CCGAATGCCAGTGCCAGCT	6	5	2	1	1	3	5	5	3	7	1	2	4	4	0	9	2	6	4	21
"CG33298-cds,chr2L:9503792..9504813,8,CGG"	CTGATGATGACAACGTCTA	4	0	1	0	1	0	3	0	0	1	0	0	0	0	1	0	0	0	2	2
"CG33298-cds,chr2L:9503792..9504813,16,CGG"	GGCGGTGTGGCCATGGGTG	10	13	8	12	13	5	14	9	4	9	7	6	9	2	6	10	5	17	12	49
"CG33298-cds,chr2L:9503792..9504813,19,AGG"	AGCGTACGTATGTCTTTCC	0	0	0	0	0	0	0	0	0	0	0	0	0	0	0	0	0	0	0	0
"CG33299-cds,chr2L:9656720..9657226,5,CGG"	AAGGATATGGCGATGGTTA	1	1	2	2	0	0	5	0	0	2	0	2	1	1	1	0	2	3	4	9
"CG33299-cds,chr2L:9656720..9657226,11,CGG"	ACGGCGGAAGCGGAGGCGG	0	0	0	0	0	0	0	0	0	0	0	0	0	0	0	0	0	0	0	0
"CG33299-cds,chr2L:9656720..9657226,15,CGG"	GTGGATCACTAGGCAGCGG	11	6	3	4	5	6	2	1	5	3	5	6	4	2	1	4	8	6	7	32
"CG33299-cds,chr2L:9656720..9657226,19,CGG"	CACACACCCACCACGTACT	13	5	5	3	4	9	3	4	5	7	8	4	7	1	2	8	8	7	11	39
"CG33299-cds,chr2L:9656720..9657226,21,AGG"	CCGGTGCATGTGATCGAAA	3	3	1	1	1	1	1	1	3	2	3	0	3	3	4	3	1	3	5	18
"CG33301-cds,chr2L:10049616..10050642,3,GGG"	TATTTGCAGCCCAGACTAA	18	25	22	8	10	11	16	9	4	13	15	17	13	14	4	17	12	14	24	72
"CG33301-cds,chr2L:10049616..10050642,6,AGG"	TGCCAGGATGACCGGCTGC	0	0	0	0	0	0	0	0	0	0	0	0	0	0	0	0	0	0	0	0
"CG33301-cds,chr2L:10049616..10050642,9,CGG"	ATCTGGGCCAAGCCAGCGA	0	0	0	0	0	0	0	0	0	0	0	0	0	0	0	0	0	0	0	0
"CG33301-cds,chr2L:10049616..10050642,14,TGG"	GTGATGACCCGCATCTATG	6	1	4	3	4	7	3	2	6	8	4	2	2	6	2	4	7	6	10	21
"CG33301-cds,chr2L:10049616..10050642,18,CGG"	TATCAGCTGGGCGATGGAT	13	1	4	3	5	3	7	2	2	7	2	2	5	6	4	6	5	7	19	40
"CG33308-cds,chr2L:14802438..14802971,3,TGG"	GATATTAGTAGCAGTTCTC	0	0	0	0	0	0	0	0	0	0	0	0	0	0	0	1	1	1	0	2
"CG33308-cds,chr2L:14802438..14802971,5,CGG"	CAGCCAAATTTAAGCACTT	3	2	0	2	0	0	2	0	0	0	1	0	0	0	0	0	1	0	0	5
"CG33308-cds,chr2L:14802438..14802971,7,AGG"	TATGATACGATCGAAATGA	0	0	0	0	0	0	0	0	0	0	0	0	0	0	0	0	0	0	0	0
"CG33308-cds,chr2L:14802438..14802971,8,TGG"	GAGAATATCCAAAAATCCC	0	0	0	0	0	0	0	0	0	0	0	0	0	0	0	0	0	0	0	0
"CG33308-cds,chr2L:14802438..14802971,11,TGG"	AGTCGGCAAGCGGAAGCAG	8	15	7	10	6	15	15	9	6	12	5	9	9	6	4	11	10	6	9	56
"CG33309-cds,chr2L:14810873..14812585,4,TGG"	CCACTTGCAATGTAAGCCA	0	1	0	0	0	2	3	0	0	1	1	0	0	1	0	1	0	1	1	3
"CG33309-cds,chr2L:14810873..14812585,6,TGG"	GTCGAAAGAAATCGCTGAC	0	0	0	0	0	0	0	0	0	0	0	0	0	0	0	0	0	0	0	0
"CG33309-cds,chr2L:14810873..14812585,7,AGG"	AAAAACTATAAACTTAGCG	0	0	0	0	0	0	0	0	0	0	0	0	0	0	0	0	0	0	0	0
"CG33309-cds,chr2L:14810873..14812585,10,TGG"	ATTGCCATAGTCAAACTAT	0	0	0	0	0	0	0	0	0	0	0	0	0	0	0	0	0	0	0	0
"CG33309-cds,chr2L:14810873..14812585,11,AGG"	CGTACAGAAAAAACACATC	2	3	2	0	0	1	1	0	0	1	1	2	3	1	0	0	0	0	1	3
"CG33310-cds,chr2L:15026882..15029512,2,AGG"	AAGACGACGTTAATACAAG	1	0	0	1	1	2	1	0	0	2	1	2	0	0	1	0	1	2	4	3
"CG33310-cds,chr2L:15026882..15029512,3,AGG"	AGTCTTCAGCAAGCTCCTA	0	0	0	0	0	0	1	0	0	0	0	1	0	0	1	0	1	0	0	3
"CG33310-cds,chr2L:15026882..15029512,4,CGG"	CCGAAAAAGTTATCAATTT	0	0	0	0	0	0	0	0	0	0	0	0	0	0	0	0	0	0	0	0
"CG33310-cds,chr2L:15026882..15029512,6,AGG"	TCAAAGAAAATGAAGAGCC	0	0	0	0	0	0	0	0	0	0	0	0	0	0	0	0	0	0	0	0
"CG33310-cds,chr2L:15026882..15029512,7,TGG"	AATTTGAAAAAGAATCTAT	0	0	0	0	0	0	0	0	0	0	0	0	0	0	0	0	0	0	0	0
"CG3345-cds,chr2L:269192..269389,4,CGG"	AATAAGGTGTCCGGAAACC	3	6	3	2	3	4	3	1	1	2	1	2	1	1	2	2	4	1	6	15
"CG3345-cds,chr2L:269192..269389,5,TGG"	AGATGATCTCCTACAAGAC	0	0	0	0	0	0	0	0	0	0	0	0	0	0	0	0	0	0	0	0
"CG3345-cds,chr2L:269192..269389,6,CGG"	TACCCATCAACAGTCTACC	1	0	1	1	1	0	2	0	2	1	0	0	0	1	0	2	1	0	1	4
"CG3345-cds,chr2L:269192..269389,9,CGG"	TGCCAATGCTCAAATGTCC	5	2	2	2	5	5	4	1	2	5	3	1	1	2	1	2	1	4	0	13
"CG3345-cds,chr2L:269192..269389,11,CGG"	TATTCTCCAAGAACAAGAT	0	0	0	0	0	0	0	0	0	0	0	0	0	0	0	0	0	0	0	0
"CG3347-cds,chr2L:3269913..3269986,1,AGG"	GATACTGCAGTATCCTCCA	0	0	0	0	0	0	0	0	0	0	0	0	0	0	0	0	0	0	0	0
"CG3347-cds,chr2L:3269913..3269986,2,TGG"	GTCGCCAGAGCCACATCAA	0	0	0	0	0	0	1	0	0	0	1	0	0	1	0	0	0	0	0	3
"CG3347-cds,chr2L:3269913..3269986,3,CCG"	TTGGAGGATACTGCAGTAT	2	0	1	1	2	1	1	0	2	1	1	0	0	1	2	2	1	2	1	5
"CG3347-cds,chr2L:3269913..3269986,6,CCA"	AAATCCATTGATGTGGCTC	6	3	0	0	0	1	0	0	2	0	0	0	0	1	2	1	1	5	1	7
"CG3347-cds,chr2L:3270044..3270794,1,TGG"	CTGTGACAATTGCAACGAG	4	6	1	4	3	3	3	2	2	5	5	2	0	0	3	3	3	4	3	20
"CG33552-cds,chr2L:16682619..16683092,3,AGG"	CGAAAACGGAACAAAGAAA	0	0	0	0	0	0	0	0	0	0	0	0	0	0	0	0	0	0	0	0
"CG33552-cds,chr2L:16682619..16683092,5,TGG"	ATTGATCTGCGACTGCAAC	13	10	13	5	9	7	10	4	3	9	9	2	6	4	4	10	9	17	10	53
"CG33552-cds,chr2L:16682619..16683092,7,AGG"	AAGGAGAAGAACATAACGA	0	0	0	0	0	0	0	0	0	0	0	0	0	0	0	0	0	0	0	0
"CG33552-cds,chr2L:16682619..16683092,10,AGG"	CGACTGAGGCTAGCGGCGC	0	0	0	0	0	0	0	0	0	0	0	0	0	0	0	0	0	0	0	0
"CG33552-cds,chr2L:16682619..16683092,12,TGG"	CAAGTGCTACATTTGCAAA	0	0	0	0	0	0	0	0	0	0	0	0	0	0	0	0	0	0	0	0
"CG3355-cds,chr2L:4651490..4651688,5,TGG"	GCCCAGCAATTCGCCGACG	2	1	2	1	0	1	4	0	1	1	0	0	1	0	0	1	4	1	0	4
"CG3355-cds,chr2L:4651490..4651688,8,CCT"	CAGCAGGAGCGGCAGGGCC	0	0	0	0	0	0	0	0	0	0	0	0	0	0	0	0	0	0	0	0
"CG3355-cds,chr2L:4651490..4651688,13,CCT"	CTGGTACTGGGCCAAACTG	23	20	20	22	20	19	21	12	24	13	21	19	15	10	20	23	27	37	33	136
"CG3355-cds,chr2L:4651490..4651688,17,CCC"	GCTGGGCGAGGGTTTGGTG	45	38	27	22	33	26	25	31	16	26	23	26	26	13	22	25	38	20	29	181
"CG3355-cds,chr2L:4651490..4651688,25,CCG"	TCGACCACATCCACCACGT	2	2	1	3	3	3	2	0	1	1	2	2	1	1	1	0	2	4	7	14
"CG33640-cds,chr2L:13527841..13528221,2,CGG"	CTGTTCCTGTCCCAAAGTG	2	3	2	3	1	4	2	2	0	0	0	3	1	2	3	2	1	3	2	16
"CG33640-cds,chr2L:13527841..13528221,6,TGG"	GCAATCGCAGTTATCTATC	0	0	0	0	0	0	0	0	0	0	0	0	0	0	0	0	0	0	0	0
"CG33640-cds,chr2L:13527841..13528221,8,TGG"	CTAACATTGACTTCATCGA	3	2	3	1	0	5	1	0	0	2	2	1	3	2	2	0	1	3	5	11
"CG33640-cds,chr2L:13527841..13528221,9,CGG"	ATAACGCGTCCTCAGCGAC	0	0	0	0	0	0	0	0	0	0	0	0	0	0	0	0	0	0	0	0
"CG33640-cds,chr2L:13527841..13528221,10,CGG"	GTTCAGCTCAATTTTTGTT	0	0	0	0	0	0	0	0	0	0	0	0	0	0	0	0	0	0	0	0
"CG33641-cds,chr2L:13529042..13529431,4,AGG"	GGCTAAATGTGAAAATCGC	11	11	12	6	6	2	8	5	5	12	6	8	8	5	6	6	12	9	1	36
"CG33641-cds,chr2L:13529042..13529431,6,AGG"	GAGTTTGCGATCAAGTATA	0	0	0	0	0	0	0	0	0	0	0	0	0	0	0	0	0	0	0	0
"CG33641-cds,chr2L:13529042..13529431,7,TGG"	CCAGACATTTTCGAAAAAA	1	1	0	1	0	0	1	0	0	0	0	0	0	0	0	0	1	0	0	0
"CG33641-cds,chr2L:13529042..13529431,8,AGG"	GTCGAGATGAAACTGAAAA	0	0	0	0	0	0	0	0	0	0	0	0	0	0	0	0	0	0	0	0
"CG33641-cds,chr2L:13529042..13529431,9,TGG"	TTGAATGTTCGCGCTATAA	0	0	0	0	0	3	0	1	0	1	0	0	0	0	0	0	0	0	0	0
"CG33642-cds,chr2L:13529975..13530376,3,AGG"	CACATTTGCCTAAAGTGTG	0	0	0	0	0	0	0	0	0	0	0	0	0	0	0	0	0	0	0	0
"CG33642-cds,chr2L:13529975..13530376,5,CGG"	AATCGTCAATCTGAACAAT	2	0	0	1	1	0	0	0	0	1	0	0	0	0	0	0	0	2	1	3
"CG33642-cds,chr2L:13529975..13530376,7,TGG"	ATGATTGTGAAGTCAGATG	1	1	2	0	0	1	2	0	0	1	1	0	0	2	0	2	1	1	0	6
"CG33642-cds,chr2L:13529975..13530376,9,TGG"	ATATTAATGCACACAACCA	0	0	0	0	0	0	0	0	0	0	0	0	1	0	0	0	0	2	0	0
"CG33642-cds,chr2L:13529975..13530376,11,TGG"	AGAAAATAAAGCTATATGA	0	0	0	0	0	0	0	0	0	0	0	0	0	0	0	0	0	0	0	0
"CG33643-cds,chr2L:13531074..13531451,2,TGG"	ACTAAGACCATCGAAACTT	1	0	0	2	1	2	1	0	0	1	1	0	0	0	0	1	0	0	0	5
"CG33643-cds,chr2L:13531074..13531451,4,TGG"	TGTTGCTAAATCGTGAAGT	7	4	2	0	1	3	1	2	0	4	0	6	2	1	1	1	2	8	1	9
"CG33643-cds,chr2L:13531074..13531451,5,TGG"	TTCGATGCTCGAAACGTAC	0	0	0	0	0	0	0	0	0	0	0	0	0	0	0	0	0	0	0	0
"CG33643-cds,chr2L:13531074..13531451,8,AGG"	AAGAAATGAAGTTATACGA	0	0	0	0	0	0	0	0	0	0	0	0	0	0	0	0	0	0	0	0
"CG33643-cds,chr2L:13531074..13531451,9,TGG"	TTAGATGCCTGCCTCCTAC	10	11	8	9	12	9	9	6	10	9	7	8	10	2	6	12	11	11	19	68
"CG33644-cds,chr2L:13532085..13532408,2,AGG"	GAATTTTCGTTAAGAAAAG	0	0	0	0	0	0	0	0	0	0	0	0	0	0	0	0	0	0	0	0
"CG33644-cds,chr2L:13532085..13532408,4,AGG"	ACGTATTTTCCTTTAAACA	0	0	0	0	0	0	0	0	0	0	0	0	0	0	0	0	0	0	0	0
"CG33644-cds,chr2L:13532085..13532408,5,TGG"	ATAATCAACTACACTGCAA	0	0	0	0	0	0	0	0	0	0	0	0	0	0	0	0	0	0	0	0
"CG33644-cds,chr2L:13532085..13532408,7,CCT"	CACTCAATTTGTGTCATAG	0	0	0	0	0	0	0	0	0	0	0	0	0	0	0	0	0	0	0	0
"CG33644-cds,chr2L:13532085..13532408,9,CCA"	TAAAGTTTTGCACATACTC	2	1	0	0	0	1	2	0	0	1	0	0	2	0	1	1	1	0	0	3
"CG33645-cds,chr2L:13532872..13533213,2,AGG"	TATGAAAAATTCGAGTGTA	0	1	1	0	1	0	1	2	0	0	1	0	0	0	0	0	0	0	0	5
"CG33645-cds,chr2L:13532872..13533213,4,TGG"	GTGGACAATCGCACCTATA	2	3	3	1	1	1	2	1	1	0	1	0	0	1	0	0	0	2	1	2
"CG33645-cds,chr2L:13532872..13533213,5,TGG"	ATTACCGTGCATGCCGCTC	17	10	16	15	13	12	15	9	6	14	9	8	15	9	6	11	16	11	15	66
"CG33645-cds,chr2L:13532872..13533213,7,TGG"	TATATGATGTTCAGTTTAA	0	0	1	0	0	0	0	0	1	0	0	0	0	0	0	0	0	0	0	2
"CG33645-cds,chr2L:13532872..13533213,8,CCA"	ATAGGTGCGATTGTCCACT	0	0	0	0	0	0	0	0	0	0	0	0	0	0	0	0	0	0	0	0
"CG33648-cds,chr2L:14525043..14525186,3,CCA"	GAAGACGAACATTTGATGT	1	3	1	0	0	0	1	0	0	0	3	0	2	0	1	0	0	1	2	3
"CG33648-cds,chr2L:14525043..14525186,4,CCG"	CCTATTCACCGATTTAATA	1	0	0	1	0	0	0	1	0	1	0	0	0	0	0	1	0	0	1	2
"CG33648-cds,chr2L:14525043..14525186,5,CCA"	AGGGGCAATATTAACAGTC	9	9	8	4	8	4	10	3	4	6	6	3	2	1	5	5	4	8	14	30
"CG33648-cds,chr2L:14525243..14525413,1,TGG"	CCCTATACAAGCGATATAA	0	0	0	0	0	0	0	0	0	0	0	0	0	0	0	0	0	0	0	0
"CG33648-cds,chr2L:14525243..14525413,2,TGG"	TTTCTCTACAACGTTTCTG	3	1	1	1	0	1	2	1	0	0	0	0	1	0	2	0	2	1	0	9
"CG33679-cds,chr2L:15058303..15058668,3,TGG"	AATGCCGACTAAAAGTGCT	12	10	8	7	7	9	14	4	4	7	9	6	11	6	4	9	14	7	7	35
"CG33679-cds,chr2L:15058303..15058668,8,AGG"	TCTGAAACTGCCAATAAAT	0	1	1	0	0	1	2	1	0	0	1	0	0	0	0	2	0	1	0	2
"CG33679-cds,chr2L:15058303..15058668,10,CGG"	CGTGAGATTCATCACTTAC	3	4	3	2	1	0	2	1	2	0	2	1	0	1	2	3	2	0	1	10
"CG33679-cds,chr2L:15058303..15058668,12,AGG"	TTTCTATTTAATGTTTCCG	0	0	0	0	0	0	1	0	0	0	0	1	1	0	1	0	1	0	0	1
"CG33679-cds,chr2L:15058303..15058668,14,CCT"	AAGTAAGCTGATCCACAAG	5	3	4	0	7	2	4	1	0	4	3	3	5	3	3	8	3	5	4	14
"CG33695-cds,chr2L:11278755..11279463,1,AGG"	CGCCAGGCGCTGAAGAAGA	0	0	0	0	0	0	0	0	0	0	0	0	0	0	0	0	0	0	0	0
"CG33695-cds,chr2L:11278755..11279463,4,AGG"	AAGCAAGTGCCCGTCCAGC	45	47	33	24	15	33	37	31	16	24	33	27	33	18	26	39	34	24	35	179
"CG33695-cds,chr2L:11278755..11279463,5,TGG"	ATCGTGCAGCACGTACAGC	8	1	5	4	3	5	6	2	2	2	4	2	2	2	1	5	3	4	10	17
"CG33695-cds,chr2L:11278755..11279463,7,CGG"	CAGTCTAATACAACTACGA	0	0	0	0	0	0	0	0	0	0	0	0	0	0	0	0	0	0	0	0
"CG33695-cds,chr2L:11278755..11279463,10,AGG"	CAGTACCAGCAGATGCAGA	3	9	3	3	5	6	2	4	6	7	1	5	5	6	4	1	4	4	16	28
"CG33995-cds,chr2L:5044608..5044689,2,TGG"	CTACAGCCACAAATATCCA	0	0	0	0	0	0	0	0	0	0	0	0	0	0	1	0	0	0	3	4
"CG33995-cds,chr2L:5044608..5044689,7,CCG"	TCCCCCGTATGATTATGTA	2	1	2	0	0	3	0	0	0	2	1	3	2	1	0	2	3	2	4	11
"CG33995-cds,chr2L:5044608..5044689,8,CCT"	GGATATTTGTGGCTGTAGG	35	14	15	11	11	9	16	11	12	16	10	14	14	6	8	20	13	25	32	94
"CG33995-cds,chr2L:5045822..5045925,1,CGG"	AGTTGAACAAGTTCTCCTG	0	0	0	0	0	0	0	0	0	0	0	0	0	0	0	0	0	0	0	0
"CG33995-cds,chr2L:5045822..5045925,3,CGG"	CTACTTAGTGCATCCTTGT	3	3	3	6	3	0	1	3	4	2	1	1	1	3	2	2	2	3	7	20
"CG34007-cds,chr2L:20495106..20495238,3,TGG"	CGGAAACATCCCACCATTC	18	11	14	10	10	14	19	5	14	23	15	14	21	14	7	9	9	12	17	92
"CG34007-cds,chr2L:20495106..20495238,7,CCA"	ATAGAGTTATTGAACGCTG	0	0	0	0	0	0	0	0	0	0	0	0	0	0	0	0	0	0	0	0
"CG34007-cds,chr2L:20495297..20495448,1,AGG"	TACAGTCAACGAACTGGCC	1	0	0	0	0	0	0	0	0	0	0	0	0	0	0	0	1	0	0	1
"CG34007-cds,chr2L:20495297..20495448,5,TGG"	CCTGCTTCACCAGTCAAAT	0	0	0	0	0	0	0	0	0	0	0	0	0	0	0	0	0	0	0	0
"CG34007-cds,chr2L:20495297..20495448,6,AGG"	TTCACCATCGAACTGAACC	0	1	1	0	1	1	0	2	0	0	0	0	0	1	0	1	2	1	0	4
"CG34011-cds,chr2L:5716960..5717034,5,CCT"	GGCTGCGATGCAAGTGACC	16	5	12	4	5	7	13	12	11	6	10	8	7	8	4	7	11	15	5	66
"CG34011-cds,chr2L:5717089..5717221,1,TGG"	AAAAAACACCATCTTCATG	0	1	0	0	0	0	0	1	1	1	0	0	1	1	1	1	2	2	1	5
"CG34011-cds,chr2L:5717089..5717221,3,TGG"	TATTTCTTCATCAACATTC	0	0	0	0	0	0	0	0	0	0	0	0	0	0	0	0	0	0	0	0
"CG34011-cds,chr2L:5717089..5717221,4,AGG"	AACCTATTACAAAACCAGC	0	0	0	0	0	0	0	0	0	0	0	0	0	0	0	0	0	0	0	0
"CG34011-cds,chr2L:5717089..5717221,6,TGG"	TGTTAAGGAGTCTGTCACC	11	7	5	4	3	4	6	3	5	3	3	7	4	2	1	6	4	2	16	42
"CG34106-cds,chr2L:17171480..17171848,5,TGG"	CGAGGAGACACGGCGCCAT	10	10	7	5	1	4	4	5	3	4	6	1	2	1	0	5	4	4	5	28
"CG34106-cds,chr2L:17171480..17171848,10,CGG"	GAGCGGTGCTCTTGGTTTC	0	0	0	0	0	0	1	0	0	0	0	0	0	0	0	0	0	0	0	1
"CG34106-cds,chr2L:17171480..17171848,13,AGG"	CCAAAGGAATATGGCATCA	0	0	0	0	0	0	0	0	0	0	0	0	0	0	0	0	0	0	0	0
"CG34106-cds,chr2L:17171480..17171848,15,CGG"	AGGAGAGTCTTGAAAAATA	0	0	0	0	0	0	0	0	0	0	0	0	0	0	0	0	0	0	0	0
"CG34106-cds,chr2L:17171480..17171848,16,AGG"	CTACGAGTTCTATGCCAAT	3	4	2	0	1	2	2	5	3	6	4	2	2	2	2	3	1	4	13	24
"CG34109-cds,chr2L:10101188..10101251,1,CGG"	TTCCTAATCGTTGTGCCTA	3	0	5	1	2	1	2	0	3	1	2	3	3	1	2	3	5	2	5	23
"CG34109-cds,chr2L:10101188..10101251,2,CCG"	CGATTAGGAAGACCACGCC	25	17	12	10	6	11	11	9	8	16	9	5	8	17	8	15	17	9	15	64
"CG34109-cds,chr2L:10101188..10101251,3,CCT"	CGCCGTAGGCACAACGATT	6	3	2	4	4	0	3	2	1	1	2	4	3	1	1	2	3	1	1	14
"CG34109-cds,chr2L:10101188..10101251,3,CCT"	CGCCGTAGGCACAACGATT	6	3	2	4	4	0	3	2	1	1	2	4	3	1	1	2	3	1	1	14
"CG34109-cds,chr2L:10101188..10101251,4,CCT"	CACGTTCAAAATTCGCCGT	0	1	0	1	1	0	1	0	2	0	0	1	0	0	0	1	1	0	0	5
"CG34124-cds,chr2L:4958478..4958572,6,CCT"	CTGACGATATCACGCGGAA	0	0	0	0	0	0	0	0	0	0	0	0	0	0	0	0	0	0	0	0
"CG34124-cds,chr2L:4958630..4958792,1,TGG"	TGTAAGAAGCTGTTTAATT	0	0	0	0	0	0	0	0	0	0	0	0	0	0	0	0	0	0	0	0
"CG34124-cds,chr2L:4958630..4958792,3,TGG"	CTTGTGGATTCAGACACGC	0	0	0	0	0	0	0	0	0	0	0	0	0	0	0	0	0	0	0	0
"CG34124-cds,chr2L:4958630..4958792,5,AGG"	TACTTTAGCATTTCGCGCC	15	6	7	3	8	6	2	8	6	8	5	7	8	2	2	6	8	11	8	40
"CG34124-cds,chr2L:4958630..4958792,8,CGG"	CCTTTCAGGAAACGGTCTA	0	0	0	0	0	0	0	0	0	0	0	0	0	0	0	0	0	0	0	0
"CG34125-cds,chr2L:4965736..4965822,3,CGG"	CTTACGACTATCGCCATTC	0	0	0	0	0	0	0	0	0	0	0	0	0	0	0	0	0	0	0	0
"CG34125-cds,chr2L:4965736..4965822,5,CCA"	TTGGTGGACCTGCTTTTGA	3	7	4	2	5	4	1	4	2	3	2	1	1	0	1	1	3	0	1	16
"CG34125-cds,chr2L:4965736..4965822,8,CCC"	AATGGCGATAGTCGTAAGC	52	53	33	24	35	34	54	32	37	49	40	35	27	20	24	27	42	25	28	207
"CG34125-cds,chr2L:4965882..4966274,1,CGG"	ATGAAGAAAGCCAGCGAAA	0	0	0	0	0	0	0	0	0	0	0	0	0	0	0	0	0	0	0	0
"CG34125-cds,chr2L:4965882..4966274,5,TGG"	GCACCGGTGCTGGTGCCTA	0	0	0	0	0	0	0	0	0	0	0	0	0	0	0	0	0	0	0	0
"CG34126-cds,chr2L:4983714..4983915,5,TGG"	GAGCTCTCGAATCTGGAGT	0	0	1	0	1	0	1	0	0	0	0	0	0	0	0	0	0	0	0	1
"CG34126-cds,chr2L:4983714..4983915,8,TGG"	CGGGTGCTCACCGAGCTGC	0	0	1	0	0	1	0	0	0	1	0	0	0	0	0	0	0	0	0	3
"CG34126-cds,chr2L:4983714..4983915,10,TGG"	GCTGCGCCTCACATCCGCC	25	20	13	17	11	14	12	13	9	13	15	9	10	13	4	10	17	17	17	82
"CG34126-cds,chr2L:4983714..4983915,12,TGG"	TGTCTCCTTCCGGATTAGT	6	0	2	0	1	1	0	1	1	0	2	1	0	1	0	2	0	2	2	14
"CG34126-cds,chr2L:4983714..4983915,13,CCT"	ATTAATTTTGTCCGAAGAT	0	0	0	0	0	0	0	0	0	0	0	0	0	0	1	1	0	0	1	0
"CG34132-cds,chr2L:7885649..7885804,4,AGG"	ATTGCTGTTGCGAATGCCC	10	5	3	4	4	7	5	5	3	5	2	4	1	3	1	4	3	3	5	31
"CG34132-cds,chr2L:7885649..7885804,5,CGG"	AAAAAATGTGTCAATAAGC	0	0	0	0	0	0	0	0	0	0	0	0	0	0	0	0	0	0	0	0
"CG34132-cds,chr2L:7885649..7885804,7,CCA"	AGCAATCTGTTGCTTAACC	0	0	0	0	0	0	0	0	0	0	0	0	0	0	0	0	0	0	0	0
"CG34132-cds,chr2L:7885649..7885804,8,CCC"	ATTTGCGTGAGCAATTCCT	1	0	1	0	0	0	0	1	0	2	0	1	0	2	1	1	0	0	1	5
"CG34132-cds,chr2L:7885649..7885804,10,CCG"	CATTTTTTGAAGCACTTTT	0	0	1	0	0	0	0	0	0	0	0	0	1	0	0	0	0	0	0	1
"CG34136-cds,chr2L:21097189..21097278,4,CCC"	AAACGACAGCCAAAAAGTT	0	0	0	1	0	1	0	0	1	0	1	0	1	0	0	0	2	2	0	1
"CG34136-cds,chr2L:21097189..21097278,8,CCT"	TGCCCAAGCGAAGAATGCA	0	0	0	0	0	0	0	0	0	0	0	0	0	0	0	0	0	0	0	0
"CG34136-cds,chr2L:21098584..21098727,1,TGG"	GATGCCGAAAGTGCCTCAA	2	4	0	1	1	3	5	2	1	1	2	1	2	0	0	2	1	2	0	12
"CG34136-cds,chr2L:21098584..21098727,2,TGG"	GTCCCTACAGCGCCACGAC	36	23	28	18	17	18	29	12	18	18	20	18	16	8	13	26	25	49	28	136
"CG34136-cds,chr2L:21098584..21098727,4,CCA"	CACTTTCGGCATCAATTGT	26	27	23	7	13	17	13	16	10	13	12	18	15	9	6	21	15	19	17	101
"CG34137-cds,chr2L:22151826..22152566,2,TGG"	CATTAAACGCAGCCTGCTT	6	9	5	7	5	3	10	5	5	12	9	12	1	6	4	7	9	10	5	52
"CG34137-cds,chr2L:22151826..22152566,6,TGG"	CTAGAAACCATATCTCGCC	1	0	0	0	1	0	1	0	0	0	1	3	0	1	0	0	0	2	0	1
"CG34137-cds,chr2L:22151826..22152566,9,CGG"	ACACGAGCGACGCCAGCTT	3	8	5	3	1	5	2	4	1	4	1	2	4	3	0	3	3	2	2	16
"CG34137-cds,chr2L:22151826..22152566,11,TGG"	CAGGCGCGAATTACTGAGT	26	15	17	13	11	8	18	9	13	12	11	14	12	7	10	17	18	17	10	96
"CG34137-cds,chr2L:22151826..22152566,13,AGG"	AGTCCGACACCCACAGCCG	0	0	0	0	0	0	0	0	0	0	0	0	0	0	0	0	0	0	0	0
"CG34160-cds,chr2L:10579997..10580195,4,GGG"	TGCAGTTCAGCACTGCCAT	0	0	0	0	0	0	0	0	0	0	0	0	0	0	0	0	0	0	0	0
"CG34160-cds,chr2L:10579997..10580195,6,TGG"	CGATTATTGTGCCGTGAGT	22	26	19	9	13	19	11	9	11	20	14	15	20	11	10	26	14	20	27	114
"CG34160-cds,chr2L:10579997..10580195,10,GGG"	CGTGACGGGAAAACTCCCC	0	0	0	0	0	0	0	0	0	0	0	0	0	0	0	0	0	0	0	0
"CG34160-cds,chr2L:10579997..10580195,13,AGG"	AATCTAACGCTTCAAGAGC	0	0	0	0	0	0	0	0	0	0	0	0	0	0	0	0	0	0	0	0
"CG34160-cds,chr2L:10579997..10580195,17,CCT"	GGATGTCGGCCTCGGGAAG	0	0	0	0	0	0	0	0	0	0	0	0	0	0	0	0	0	0	0	0
"CG34162-cds,chr2L:11531962..11532179,2,TGG"	CCAGAAGTACACTGAGTTG	0	0	0	0	0	0	0	0	0	0	0	0	0	0	0	0	0	0	0	0
"CG34162-cds,chr2L:11531962..11532179,4,TGG"	TACCAACGATGTCAATTTA	0	0	0	0	0	0	0	0	0	0	0	0	0	0	0	0	0	0	0	0
"CG34162-cds,chr2L:11531962..11532179,5,TGG"	ATAAGTGCTTTCTTATTGA	0	0	0	0	0	0	0	0	0	0	0	0	0	0	0	0	0	0	0	0
"CG34162-cds,chr2L:11531962..11532179,6,TGG"	CACTTAAGCGTGCTTTTCA	0	0	0	0	0	0	0	0	0	0	0	0	0	0	0	0	0	0	0	0
"CG34162-cds,chr2L:11531962..11532179,7,CCA"	CATTTCTGAATGATTCCCT	0	0	0	0	0	0	0	1	0	0	0	0	0	0	0	0	0	0	1	1
"CG34163-cds,chr2L:11988387..11988635,3,AGG"	GCTTTGCATCGCAAGCAAA	0	0	0	0	0	0	0	0	0	0	0	0	0	0	0	0	0	0	0	0
"CG34163-cds,chr2L:11988387..11988635,4,CGG"	CAAGAAATATTACTGAAAT	0	0	0	0	0	0	0	0	0	0	0	0	0	0	0	0	0	0	0	0
"CG34163-cds,chr2L:11988387..11988635,7,TGG"	CTGGAATATTATGAGATTC	0	0	0	0	0	0	0	0	0	0	0	0	0	0	0	0	0	0	0	0
"CG34163-cds,chr2L:11988387..11988635,8,CGG"	CAGAAATCGAACGACTCAA	11	5	15	3	9	3	7	7	9	9	6	7	8	2	5	3	4	11	6	46
"CG34163-cds,chr2L:11988387..11988635,10,AGG"	GCTGATAAGCTGAAGCAAC	0	0	0	0	0	0	0	0	0	0	0	0	0	0	0	0	0	0	0	0
"CG34164-cds,chr2L:12057893..12058213,3,TGG"	GATGGACTGCAAAAAATTC	0	0	0	2	1	1	0	0	1	0	0	1	0	0	1	2	1	2	0	1
"CG34164-cds,chr2L:12057893..12058213,5,TGG"	CTCTCAAGGAACCCATTCT	12	7	5	1	11	7	7	4	2	5	3	5	6	3	2	6	4	8	7	34
"CG34164-cds,chr2L:12057893..12058213,7,TGG"	CAGAGTCCACCCATCGAAC	2	2	0	0	1	3	1	0	3	0	0	1	0	1	1	1	1	0	7	6
"CG34164-cds,chr2L:12057893..12058213,8,CGG"	GTGCACGCCACCATGATGC	4	0	1	1	1	2	0	0	2	3	1	0	2	0	0	0	1	0	0	2
"CG34164-cds,chr2L:12057893..12058213,11,CGG"	TGCCCACGCCGGAGGCAAT	4	5	7	6	7	3	4	3	2	0	3	8	6	6	4	7	8	6	9	27
"CG34165-cds,chr2L:14713932..14714219,4,AGG"	TCCGTTTGGTCAAATTATT	0	0	0	0	0	0	0	0	0	0	0	0	0	0	0	0	0	0	0	0
"CG34165-cds,chr2L:14713932..14714219,10,tgg"	AGCAGCAGCAAAGCGGCTT	0	0	0	0	0	0	0	0	0	0	0	0	0	0	0	0	0	0	0	0
"CG34165-cds,chr2L:14713932..14714219,17,AGG"	AGGAGGGTGTCATCTTCAG	14	8	6	4	1	6	5	2	2	8	6	2	10	4	9	10	6	8	4	32
"CG34165-cds,chr2L:14713932..14714219,22,agg"	GGCGGAGTGGAGTTCTTCC	0	0	0	0	0	0	0	0	0	0	0	0	0	0	0	0	0	0	0	0
"CG34165-cds,chr2L:14713932..14714219,25,tgg"	AGCAGCAGCAGCAAGGCGG	0	3	0	3	0	0	1	1	0	1	2	0	0	1	0	1	0	1	1	4
"CG34166-cds,chr2L:14743382..14743618,4,AGG"	GCCGCTGGCTATGGACAAC	3	5	3	5	4	1	3	4	1	3	1	4	2	0	1	2	3	1	8	14
"CG34166-cds,chr2L:14743382..14743618,11,TGG"	GACACGGCCAGGGTGGACG	0	0	0	0	0	0	0	0	0	0	0	0	0	0	0	0	0	0	0	0
"CG34166-cds,chr2L:14743382..14743618,15,TGG"	AGCAAGGATTCGGACAAGG	6	5	2	1	1	5	2	4	7	2	1	2	2	2	3	3	8	3	2	26
"CG34166-cds,chr2L:14743382..14743618,19,AGG"	GGCCAACAAGGATTCGGAC	1	2	1	2	3	7	2	4	2	0	2	0	2	1	0	1	4	4	3	13
"CG34166-cds,chr2L:14743382..14743618,22,CGG"	GATTCGGACAGGGTGGACA	7	10	8	5	10	5	7	3	3	8	8	6	6	2	2	7	3	11	4	27
"CG34169-cds,chr2L:17173597..17173971,2,TGG"	CTAAAGCACTTCCGCGTTG	3	2	3	1	1	5	3	0	3	5	3	1	6	1	2	4	4	3	2	15
"CG34169-cds,chr2L:17173597..17173971,3,TGG"	TGATAAGACTCGCATTACC	0	0	0	0	1	0	0	0	0	1	0	0	0	0	0	0	0	0	0	0
"CG34169-cds,chr2L:17173597..17173971,6,AGG"	CTGGTTTGCAGATGCCCAA	3	2	1	1	0	2	2	0	1	0	0	2	1	0	0	1	3	2	1	7
"CG34169-cds,chr2L:17173597..17173971,8,AGG"	GTCCATTTACGCCGAAAGT	4	11	6	3	5	4	6	4	6	5	1	6	4	2	2	4	2	7	5	29
"CG34169-cds,chr2L:17173597..17173971,11,TGG"	CATACGGAGATAAAATGTA	0	0	1	0	0	1	1	0	0	0	2	1	2	0	0	1	1	0	1	6
"CG34171-cds,chr2L:18378626..18378852,2,TGG"	AGCCATTTGAGTTCGTATC	3	0	3	2	3	0	1	1	0	2	2	0	1	0	1	1	1	1	2	8
"CG34171-cds,chr2L:18378626..18378852,4,TGG"	GCAAATATATTCACACTCC	0	0	1	1	1	1	2	2	1	0	0	2	0	1	0	1	1	2	0	6
"CG34171-cds,chr2L:18378626..18378852,6,CCT"	TAATCGTGGTAATATTTTT	0	1	0	0	0	0	0	0	0	0	1	0	0	0	0	0	0	0	0	0
"CG34171-cds,chr2L:18378626..18378852,8,CCA"	ATAGGTGGGCTCGTGATAA	16	15	13	10	11	7	12	8	7	6	10	9	7	4	14	17	8	17	23	72
"CG34171-cds,chr2L:18378626..18378852,12,CCA"	TACCAGATACGAACTCAAA	0	0	0	0	0	0	0	0	0	0	0	0	0	0	0	0	0	0	0	0
"CG34174-cds,chr2L:2214312..2214384,2,CCA"	TGCGGCGTTTTATTCGCTT	5	5	11	3	6	0	4	6	6	5	4	2	1	5	2	1	4	5	5	27
"CG34174-cds,chr2L:2214312..2214384,4,CCG"	TGAAGGAACCATTTATATT	0	0	0	0	0	0	0	0	0	0	0	0	0	0	0	0	0	0	0	0
"CG34174-cds,chr2L:2214438..2214884,1,TGG"	GCCACCTGCAAAACCAGAT	0	0	0	0	0	0	0	0	0	0	0	0	0	0	0	0	0	0	0	0
"CG34174-cds,chr2L:2214438..2214884,2,AGG"	ACAATAGTCAAACAACTCC	0	0	0	0	0	0	0	0	0	0	0	0	0	0	0	0	0	0	0	0
"CG34174-cds,chr2L:2214438..2214884,4,TGG"	AACTACGCTAAATGGCAGC	0	0	0	0	0	0	1	1	2	0	0	0	0	0	1	0	1	0	0	0
"CG34175-cds,chr2L:3398135..3398395,2,CGG"	ACTCCACCCAGCTGCTGCA	2	0	0	0	0	1	0	0	0	0	1	1	1	1	1	1	1	0	1	3
"CG34175-cds,chr2L:3398135..3398395,3,CGG"	GATTGCCCGCCGTGCTCAC	30	36	23	27	19	21	19	16	20	27	28	18	20	18	13	20	32	21	23	147
"CG34175-cds,chr2L:3398135..3398395,7,AGG"	GAGCCTCGACCCGTTCACG	8	4	9	1	2	4	2	6	7	5	6	4	7	6	5	6	3	11	3	41
"CG34175-cds,chr2L:3398135..3398395,10,AGG"	AACCCGGGTGTGCCGAAGA	1	0	1	0	1	0	1	0	0	0	0	0	0	1	0	0	1	0	0	3
"CG34175-cds,chr2L:3398135..3398395,12,AGG"	TGCAAAGAAGCCCCCAAAA	0	0	0	0	0	0	0	0	0	0	0	0	0	0	0	0	0	0	0	0
"CG34176-cds,chr2L:4004131..4004382,3,TGG"	GCGGACCGCCTCATCGTCG	0	0	0	0	0	2	1	0	0	0	1	0	0	0	0	0	0	0	1	3
"CG34176-cds,chr2L:4004131..4004382,5,TGG"	GGTACAGATTGCACCACCA	2	0	0	0	1	0	0	1	1	0	2	1	1	1	1	1	1	2	1	5
"CG34176-cds,chr2L:4004131..4004382,6,TGG"	CGCCCACCACCCCAAGTTG	9	5	5	5	2	7	8	4	5	7	5	3	7	2	5	9	2	6	5	45
"CG34176-cds,chr2L:4004131..4004382,9,TGG"	CCGCCACCGCCACCAGTCA	4	4	2	1	6	0	1	0	0	2	2	1	0	1	0	0	3	2	1	13
"CG34176-cds,chr2L:4004131..4004382,13,CCA"	AATGATCGTGGGGTGGTGG	147	97	88	63	81	92	101	60	57	85	61	68	67	33	55	84	93	117	127	492
"CG34177-cds,chr2L:4433960..4434056,3,CGG"	CTATGGATCCTTTTCGCCG	113	90	63	59	49	68	84	60	46	77	69	47	56	49	40	59	68	53	43	402
"CG34177-cds,chr2L:4433960..4434056,9,CCG"	AAAAGGACACTAGTCCGCG	0	0	0	0	0	0	0	0	0	0	0	0	0	0	0	0	0	0	0	0
"CG34177-cds,chr2L:4433960..4434056,11,CCT"	CGCGGCGAAAAGGATCCAT	2	4	1	0	1	4	1	1	1	0	2	1	4	2	2	5	0	2	2	14
"CG34177-cds,chr2L:4433960..4434056,14,CCA"	GTCCTCCCATTCCGCCGAC	0	0	0	0	0	0	0	0	0	0	0	0	0	0	0	0	0	0	0	0
"CG34177-cds,chr2L:4434115..4434238,1,CGG"	GGTAAGTGCACCATCAACC	9	15	8	8	7	8	10	6	6	14	17	9	12	10	6	8	7	11	23	74
"CG34178-cds,chr2L:4434467..4434569,5,CGG"	ATTTTTCCCTCTACAACTA	0	1	0	0	0	1	1	0	0	0	1	0	0	0	0	0	0	0	1	3
"CG34178-cds,chr2L:4434467..4434569,8,CCA"	CATAAATAATAAAAGTCTC	0	0	0	0	0	0	0	0	0	0	0	0	0	0	0	0	0	0	0	0
"CG34178-cds,chr2L:4434467..4434569,9,CCC"	GGAAAAATTAGCGAAAGCT	0	0	0	0	0	0	0	0	0	0	0	0	0	0	0	0	0	0	0	0
"CG34178-cds,chr2L:4434621..4434753,1,CGG"	TCTCGATATTGACTCAACG	3	9	3	4	3	6	9	6	2	2	1	6	5	3	1	5	9	7	12	20
"CG34178-cds,chr2L:4434621..4434753,4,TGG"	GCACGACAATTTTATGCAT	0	0	0	0	0	0	0	0	0	0	0	0	0	0	0	0	0	0	0	0
"CG34180-cds,chr2L:6060544..6060614,5,AGG"	CCGGCGCATTCCGATGCCA	4	6	5	5	2	3	4	0	7	5	2	4	0	4	3	3	5	4	2	12
"CG34180-cds,chr2L:6060668..6060827,1,AGG"	TTCATCCCCGCTCGATGCG	6	6	4	2	2	8	9	2	3	9	4	9	5	5	8	6	5	4	9	42
"CG34180-cds,chr2L:6060668..6060827,5,TGG"	CTGGAGTGGGTCAACAGAT	10	15	7	9	5	7	6	3	6	6	5	3	8	5	5	5	6	8	12	45
"CG34180-cds,chr2L:6060668..6060827,7,CGG"	CCACCAGACTATGCGAAAC	0	0	0	0	0	0	0	0	0	0	0	0	0	0	0	0	0	0	0	0
"CG34180-cds,chr2L:6060668..6060827,10,CCC"	CTGCTCCTCGCATCGAGCG	0	0	0	0	0	0	0	0	0	0	0	0	0	0	0	0	0	0	0	0
"CG34181-cds,chr2L:9367706..9368317,5,AGG"	TTTTTTTTTGCTCAACCGC	0	0	0	0	0	0	0	0	0	0	0	0	0	0	0	0	0	0	0	0
"CG34181-cds,chr2L:9367706..9368317,7,TGG"	TGTTCGCCGGCTCCAAATT	0	0	0	0	1	0	0	0	0	0	0	0	2	0	1	0	0	1	1	3
"CG34181-cds,chr2L:9367706..9368317,11,TGG"	TGCCACGTTGTGTTTCCTG	39	34	26	21	20	30	36	16	21	28	22	28	19	11	14	31	21	26	51	138
"CG34181-cds,chr2L:9367706..9368317,13,TGG"	TATGCACATGTCCCGCTTC	8	3	6	7	5	3	6	4	3	8	6	8	9	6	3	8	1	9	11	38
"CG34181-cds,chr2L:9367706..9368317,15,TGG"	ATTGTGGCCTCCATTTTCC	15	13	16	13	13	17	19	17	15	8	11	19	13	5	14	6	19	21	12	88
"CG3430-cds,chr2L:6957098..6958287,3,AGG"	GCGGACAGCGCTGCACTCA	0	0	0	0	0	0	0	0	0	0	0	0	0	0	0	0	0	0	1	0
"CG3430-cds,chr2L:6957098..6958287,5,TGG"	GCTCAAGGATCCCAGTCGT	23	20	12	10	14	14	12	8	10	12	18	12	11	8	7	20	16	13	16	74
"CG3430-cds,chr2L:6957098..6958287,6,AGG"	ACGCCTCTTCACAAGCTGA	0	0	0	0	0	0	0	0	0	0	0	0	0	0	0	0	0	0	0	0
"CG3430-cds,chr2L:6957098..6958287,8,TGG"	AGACTCTGGTGCGCTTTCG	46	43	29	26	35	30	21	23	21	33	20	33	30	30	20	46	40	29	30	204
"CG3430-cds,chr2L:6957098..6958287,11,TGG"	ATGGACCCAGAAATCTATC	2	0	0	0	4	0	2	0	0	0	0	0	0	0	0	0	0	0	0	4
"CG34313-cds,chr2L:16879546..16879920,3,AGG"	ATGGAACCATCTACACGCA	0	0	0	0	0	0	0	0	0	0	0	0	0	0	0	0	0	0	0	0
"CG34313-cds,chr2L:16879546..16879920,6,CGG"	GCTGACCTACAAGAAACTG	1	0	0	1	0	0	1	0	0	0	0	0	0	0	0	0	0	0	0	0
"CG34313-cds,chr2L:16879546..16879920,7,AGG"	CCACTCAATTTACGCAAAC	8	8	7	2	6	5	7	2	5	8	8	4	6	2	2	4	3	9	7	31
"CG34313-cds,chr2L:16879546..16879920,9,CGG"	ATAGAAACGAACCAATTCT	0	0	0	0	0	0	0	0	0	0	0	0	0	0	0	0	0	0	0	0
"CG34313-cds,chr2L:16879546..16879920,11,CGG"	GAAGCGGAAGACAAATCCC	5	7	1	2	1	3	1	1	5	4	2	7	0	1	1	3	4	1	2	14
"CG34340-cds,chr2L:3673205..3673301,13,CCC"	TGGGCAGGCGCGGCGGGTG	2	1	0	0	1	3	2	0	1	0	1	2	2	0	1	1	0	2	0	14
"CG34340-cds,chr2L:3673205..3673301,24,CCC"	TGGATGGGTGGCGGCGAAC	21	15	11	11	6	10	9	7	7	9	9	8	10	2	5	10	14	13	18	53
"CG34340-cds,chr2L:3678211..3678302,1,CGG"	ACACGATGAGACTTTTGTC	15	3	6	5	4	4	6	12	8	5	5	5	2	3	6	1	5	7	7	32
"CG34340-cds,chr2L:3678211..3678302,3,CCA"	GCAGGATGATACGAGTAGC	10	8	7	5	6	5	4	2	2	5	6	4	6	7	6	6	9	12	6	29
"CG34340-cds,chr2L:3678211..3678302,5,CCA"	ACAAAAGTCTCATCGTGTA	0	0	0	0	0	0	0	0	0	0	0	0	0	0	0	0	0	0	0	0
"CG34345-cds,chr2L:6623123..6623343,2,AGG"	GCCGAAAATGATGTAGTAC	2	2	0	0	1	0	1	1	2	0	1	0	2	0	1	1	0	0	1	3
"CG34345-cds,chr2L:6623123..6623343,3,TGG"	GAGATTGAGAATTCCTATA	0	0	0	0	0	0	0	0	0	0	0	0	0	0	0	0	0	0	0	0
"CG34345-cds,chr2L:6623123..6623343,4,CCT"	TGCTTTGCAAACTGTGAAT	1	3	1	0	0	5	1	1	0	1	1	0	5	1	1	1	1	3	2	13
"CG34345-cds,chr2L:6623123..6623343,5,CCG"	TCCTGTACTACATCATTTT	0	0	0	0	0	0	0	0	0	1	0	0	0	0	0	0	0	0	0	0
"CG34345-cds,chr2L:6623123..6623343,6,CCA"	AGTTCAGACAGGGCTCGAA	0	0	0	0	0	0	0	0	0	0	0	0	0	0	0	0	0	0	0	0
"CG34351-cds,chr2L:4705737..4705823,11,CCG"	GTGATCTTGTCCAGCTCCA	1	3	3	2	2	0	2	0	0	6	2	2	5	0	3	0	1	2	5	9
"CG34351-cds,chr2L:4712289..4712455,1,TGG"	GTGGAGATCAACAGCCATG	2	3	2	1	2	3	3	1	3	3	5	2	2	7	2	4	2	1	5	19
"CG34351-cds,chr2L:4712289..4712455,4,CGG"	GGGATATGCTGATACACGT	13	8	9	3	6	7	2	5	4	4	10	7	5	2	4	6	11	11	14	33
"CG34351-cds,chr2L:4712289..4712455,7,CGG"	CAAGGATTGCCCCGAGCTC	0	0	0	0	0	0	0	0	0	0	0	0	0	0	0	0	0	0	0	0
"CG34351-cds,chr2L:4712289..4712455,9,TGG"	AAGTTGCGTCGCACCTGCG	0	0	0	0	0	0	0	0	0	0	0	0	0	0	0	0	0	0	0	0
"CG3436-cds,chr2L:156241..156348,3,TGG"	CGTAGCAAAAATGATCTGA	0	0	0	0	0	0	0	0	0	1	0	0	0	0	0	0	0	0	0	0
"CG3436-cds,chr2L:156241..156348,6,CCA"	ACGCTATTATTGGGTCTTT	0	1	0	0	0	0	0	0	0	0	0	1	0	0	0	0	0	0	0	1
"CG3436-cds,chr2L:156241..156348,9,CCC"	TTGCTACGCTTTGCCTCTT	49	31	28	24	42	32	45	25	25	36	44	37	42	18	19	46	27	39	46	236
"CG3436-cds,chr2L:156241..156348,11,CCT"	GCTTTGTCCCTGTTTGTGT	77	69	62	28	39	54	58	32	45	53	55	35	62	28	36	59	55	58	45	319
"CG3436-cds,chr2L:156423..156552,1,AGG"	AGGCGTACCTCAAACCTGC	0	0	0	0	0	0	0	0	0	0	0	0	0	0	0	0	0	0	0	0
"CG34380-cds,chr2L:6190471..6190696,4,CGG"	GGACGCTGGTGATCGCCAG	0	0	0	0	0	0	0	0	0	0	0	0	0	0	0	0	0	0	0	0
"CG34380-cds,chr2L:6190471..6190696,5,TGG"	CTCAACGCACCGACGACGA	1	3	4	0	1	0	3	3	4	3	2	2	1	2	2	3	4	2	8	21
"CG34380-cds,chr2L:6190471..6190696,6,CCC"	TGGAGAAGGTCGCTTCACT	1	1	0	0	0	0	1	0	0	0	0	0	1	0	0	0	0	3	0	5
"CG34380-cds,chr2L:6190471..6190696,10,CCC"	AGGTGGGAAAGGCACTGGC	3	5	5	2	4	4	2	0	2	4	1	0	6	1	5	9	9	9	1	25
"CG34380-cds,chr2L:6190471..6190696,17,CCC"	GTGGTCGTGGGTGGTGAGC	17	9	6	7	1	6	7	6	4	5	5	4	5	2	2	11	8	5	5	34
"CG34398-cds,chr2L:8915835..8916053,13,AGG"	CTCCAGATCCCCCTTCCAG	8	6	2	2	7	3	5	3	4	2	6	4	6	0	1	3	4	5	6	17
"CG34398-cds,chr2L:8915835..8916053,17,CGG"	AACGCATCGATCCCAATAC	0	0	0	0	0	0	0	0	0	0	0	0	0	0	0	0	0	0	0	0
"CG34398-cds,chr2L:8915835..8916053,20,AGG"	CTCTTCAGCGGACGCTTGG	1	1	3	1	0	0	0	1	2	0	0	1	0	1	1	1	1	0	2	6
"CG34398-cds,chr2L:8915835..8916053,23,CGG"	ACGGACCGCTGAACAGCTA	12	9	8	5	6	6	6	6	1	5	2	1	4	2	3	3	8	5	6	19
"CG34398-cds,chr2L:8915835..8916053,24,CCA"	TGACTGTGATTGTTTGTTG	1	1	1	0	0	1	1	0	1	1	1	1	0	0	0	2	1	1	0	11
"CG3476-cds,chr2L:7027811..7027927,7,TGG"	GCATGTGCAATGTGCTCGT	2	1	1	4	2	1	2	1	1	2	4	0	3	0	1	2	1	1	4	9
"CG3476-cds,chr2L:7027811..7027927,9,CCA"	ATAAATGACTTTACGGGAT	0	0	0	0	0	0	0	0	0	0	0	0	0	0	0	0	0	0	0	0
"CG3476-cds,chr2L:7027988..7028420,1,TGG"	CCATGCCCACACCTCCACC	18	16	14	9	12	15	8	7	13	17	11	5	6	9	8	8	14	12	18	60
"CG3476-cds,chr2L:7027988..7028420,4,AGG"	AGTCATAGATTGTGCCGCC	33	39	23	21	25	38	33	17	23	40	20	13	21	17	18	25	35	29	34	150
"CG3476-cds,chr2L:7027988..7028420,7,CGG"	TTCGTTATGAGGGTTTTCG	1	1	3	0	1	2	1	1	1	1	0	1	1	0	2	1	0	2	1	8
"CG3491-cds,chr2L:14924735..14928419,3,AGG"	AGAGGTCCACGCCAAAATA	10	7	11	2	3	4	7	2	5	5	10	6	8	4	6	6	7	5	5	26
"CG3491-cds,chr2L:14924735..14928419,6,AGG"	TCCAGGGCGACAACATTGA	4	3	5	1	2	2	5	1	4	1	1	1	2	1	1	2	2	2	5	15
"CG3491-cds,chr2L:14924735..14928419,8,AGG"	CCAAAAATGTTTCGCAAAA	2	0	0	1	1	1	0	0	0	0	0	0	1	1	3	0	1	0	2	1
"CG3491-cds,chr2L:14924735..14928419,9,TGG"	AGCTAATGACAGAAAGCGC	0	0	2	0	0	0	0	0	0	1	2	0	2	0	0	2	2	1	0	4
"CG3491-cds,chr2L:14924735..14928419,12,CGG"	TTCGGAGACAAAGAGAAAA	0	0	0	0	0	0	0	0	0	0	0	0	0	0	0	0	0	0	0	0
"CG3523-cds,chr2L:3059908..3060142,6,CGG"	ACGATGAGATCGCCATCAC	3	1	1	1	1	0	0	0	1	1	0	1	0	0	0	1	0	4	1	7
"CG3523-cds,chr2L:3059908..3060142,9,AGG"	CCGGAGAGCTCCACCATCG	0	0	0	0	0	0	0	0	0	0	0	0	0	0	0	0	0	0	0	0
"CG3523-cds,chr2L:3059908..3060142,10,CGG"	TCAAGCAGAATCTTTTCGA	0	0	0	0	0	0	0	0	0	0	0	0	0	0	0	0	0	0	0	0
"CG3523-cds,chr2L:3059908..3060142,12,TGG"	CAACGATGATCCCCGCCGT	19	17	9	13	17	14	17	6	15	18	7	11	9	5	10	21	15	16	19	95
"CG3523-cds,chr2L:3059908..3060142,14,CCC"	CTTCCTCGGCGAATCGGGC	3	2	6	4	1	2	3	4	3	3	2	5	0	0	2	4	6	3	0	21
"CG3542-cds,chr2L:3023388..3023794,8,AGG"	CGCCACCGGGAAGGGGCAT	0	0	0	0	0	0	0	0	0	0	0	0	0	0	0	0	0	0	0	0
"CG3542-cds,chr2L:3023388..3023794,10,CGG"	TGCCGCAGTTTCCACCACC	0	0	0	0	1	0	1	0	0	0	0	0	0	0	0	0	0	0	0	1
"CG3542-cds,chr2L:3023388..3023794,15,TGG"	GCCCCACCCCCACCGGAGC	0	0	0	0	0	0	0	0	0	0	0	0	0	0	0	0	0	0	0	0
"CG3542-cds,chr2L:3023388..3023794,20,TGG"	GATGGCCACCAGCACCGAG	0	0	0	0	0	0	0	0	0	0	0	0	0	0	0	0	0	0	0	0
"CG3542-cds,chr2L:3023388..3023794,25,TGG"	GAACACGAAGCAAAGCTCG	0	0	0	0	0	0	0	0	0	0	0	0	0	0	0	0	0	0	0	0
"CG3544-cds,chr2L:784421..786139,4,TGG"	AGCTACCTGGGCCTCCACT	36	38	42	27	32	33	44	19	25	39	33	31	26	16	23	32	37	57	67	211
"CG3544-cds,chr2L:784421..786139,6,TGG"	AAATTGAACGTTACCTATG	0	0	0	0	0	0	0	0	0	0	0	0	0	0	0	0	0	0	0	0
"CG3544-cds,chr2L:784421..786139,7,TGG"	CAGAGTTCAAGACAACGAA	0	0	0	0	0	0	0	0	0	0	0	0	0	0	0	0	0	0	0	0
"CG3544-cds,chr2L:784421..786139,10,TGG"	TACTATCAGATGGCGGTCC	4	2	3	4	4	4	5	0	1	1	1	2	0	1	3	3	2	3	3	14
"CG3544-cds,chr2L:784421..786139,13,TGG"	CCTGGCCAATCCGGTAATG	115	82	86	71	69	92	81	47	61	96	72	68	68	40	39	56	77	100	132	523
"CG3558-cds,chr2L:2993735..2994408,4,CGG"	TTGCCTCCGTCGGACACGT	10	15	15	7	10	6	11	6	7	5	8	5	7	3	7	8	12	11	17	48
"CG3558-cds,chr2L:2993735..2994408,5,TGG"	CGACAGCTTCTGTAAGCAC	4	2	2	2	0	4	0	4	1	1	4	0	1	1	2	0	3	2	2	10
"CG3558-cds,chr2L:2993735..2994408,7,TGG"	CCCTCGCACGACGACGTGC	1	1	2	0	0	2	0	0	3	0	0	0	0	0	0	1	1	1	0	7
"CG3558-cds,chr2L:2993735..2994408,11,TGG"	GTCTCGCACTTGGACTACA	45	40	34	26	25	27	37	23	14	33	31	31	23	16	9	30	24	36	56	188
"CG3558-cds,chr2L:2993735..2994408,13,CGG"	TGCAACAAAGTCTCGCTGC	1	2	4	3	1	0	1	2	0	1	0	0	0	0	0	2	2	1	0	8
"CG3635-cds,chr2L:22175450..22175602,3,TGG"	TCTGTCATGCTGCTGACGC	0	0	0	0	1	0	0	0	0	0	1	0	2	0	0	1	1	2	2	1
"CG3635-cds,chr2L:22175450..22175602,4,CGG"	TGCTACTGAGTAGAAAAAT	0	0	0	0	0	0	0	0	0	0	0	0	0	0	0	0	0	0	0	0
"CG3635-cds,chr2L:22175450..22175602,8,CCA"	TCTTTACTGGTTAAAATAT	0	0	0	0	0	0	0	0	0	0	0	0	0	0	0	0	0	0	0	0
"CG3635-cds,chr2L:22175450..22175602,10,CCC"	CATGACAGAGCCGCGGGTC	0	2	2	0	0	0	1	2	1	0	0	0	2	0	0	1	2	1	0	5
"CG3635-cds,chr2L:22182738..22183466,1,CGG"	ATTTCCAATCACAATTACC	2	2	2	1	2	0	6	1	1	4	1	2	4	0	0	1	3	3	2	12
"CG3651-cds,chr2L:22122037..22122180,7,TGG"	GAGCAGGTCGTGGGAGCCG	35	25	25	16	10	26	25	11	15	22	26	18	12	9	10	24	18	18	26	119
"CG3651-cds,chr2L:22122037..22122180,15,AGG"	GGTGGCGGGGCAAAGGCAG	1	2	2	0	0	3	0	1	3	3	0	2	2	0	2	2	2	0	1	4
"CG3651-cds,chr2L:22122037..22122180,17,AGG"	GCAGCGACCATGGCCGCAG	0	0	0	0	0	0	0	0	0	0	0	0	0	0	0	0	0	0	0	0
"CG3651-cds,chr2L:22122037..22122180,19,CCG"	ACCTGCTCGTCCACCGCTA	4	0	2	1	2	3	0	1	2	1	3	2	1	2	1	4	2	6	2	5
"CG3651-cds,chr2L:22122037..22122180,20,CCG"	TTTGCCCCGCCACCACCCA	0	0	0	0	0	0	0	0	0	0	0	0	0	0	0	0	0	0	0	0
"CG3662-cds,chr2L:822900..823569,7,CGG"	CTGTGCGAGATCCCCTATC	1	4	1	1	1	5	4	2	2	0	2	2	1	0	1	2	2	4	4	11
"CG3662-cds,chr2L:822900..823569,12,GGG"	GACTCGATGGAGATGGCGC	29	31	19	25	25	22	16	16	27	23	23	21	26	20	15	21	35	20	16	141
"CG3662-cds,chr2L:822900..823569,14,TGG"	GGAACCGTTCGCCCTGAAC	0	0	0	0	0	0	0	0	0	0	0	0	0	0	0	0	0	0	0	0
"CG3662-cds,chr2L:822900..823569,15,TGG"	CGCAACCGATGCCCAACAG	0	0	0	0	0	0	0	0	0	0	0	0	0	0	0	0	0	0	0	0
"CG3662-cds,chr2L:822900..823569,17,AGG"	GACGAGAGCCACTTCCGCG	5	1	1	1	0	2	0	0	1	3	4	0	2	1	1	1	1	0	1	4
"CG3748-cds,chr2L:9342995..9344323,2,CGG"	GTACCATGTGCAAAAGCCA	0	0	0	0	0	0	0	0	0	0	0	0	0	0	0	0	0	0	0	0
"CG3748-cds,chr2L:9342995..9344323,5,TGG"	ACTTTTCAAAATAGACGCA	0	0	0	0	0	0	0	0	0	0	0	0	0	0	0	0	0	0	0	0
"CG3748-cds,chr2L:9342995..9344323,6,CGG"	TATAGCAATGATCACAGAG	0	0	0	0	0	0	0	0	0	0	0	0	0	0	0	0	0	0	0	0
"CG3748-cds,chr2L:9342995..9344323,10,TGG"	GCCCATCAGCAGTTTGCCC	69	55	70	37	37	71	42	37	45	46	35	27	46	37	29	62	60	45	63	269
"CG3748-cds,chr2L:9342995..9344323,11,CGG"	CGCCTGCGCAGCAAAACTA	0	0	0	0	0	0	0	0	0	0	0	0	0	0	0	0	0	0	0	0
"CG3756-cds,chr2L:4969085..4969224,6,AGG"	CGGGTGAAGCAGGATCCGC	0	0	0	0	0	0	0	0	0	0	0	0	0	0	0	0	0	0	0	0
"CG3756-cds,chr2L:4969085..4969224,10,AGG"	GACGATGTATTTTCCGTTC	10	6	3	3	5	5	2	2	1	3	8	4	4	0	1	3	4	6	2	22
"CG3756-cds,chr2L:4969085..4969224,12,CCG"	ACTCCTCCATGTACAGAAG	2	2	1	2	1	1	1	1	1	1	0	0	0	0	1	1	1	2	1	8
"CG3756-cds,chr2L:4969085..4969224,13,CCG"	CCGCCAGTCCATAGTCCTG	0	0	0	0	0	0	0	0	0	0	0	0	0	0	0	0	0	0	0	0
"CG3756-cds,chr2L:4969085..4969224,14,CCG"	TTTTCCTTGAAAGCCTGAA	0	0	0	0	0	0	0	0	0	0	0	0	0	0	0	0	0	0	0	0
"CG3769-cds,chr2L:9435510..9435713,4,AGG"	AGTGCCACGCCCAGCATTC	40	43	35	34	15	30	18	27	12	33	17	16	26	15	18	34	27	33	35	148
"CG3769-cds,chr2L:9435510..9435713,8,AGG"	ATCGCCGGTCGACTGGCGG	0	0	0	0	0	0	0	0	0	0	0	0	0	0	0	0	0	0	0	0
"CG3769-cds,chr2L:9435510..9435713,10,TGG"	CAGCAGCGGCTTCGCCAAT	3	6	5	3	5	2	7	2	1	7	2	5	1	2	10	7	3	1	2	19
"CG3769-cds,chr2L:9435510..9435713,12,CGG"	CACAACGACTCCCAAAGAG	5	5	1	1	6	2	4	2	1	6	1	1	2	3	2	7	6	1	3	27
"CG3769-cds,chr2L:9435510..9435713,15,CCG"	GCAGGCTATGAAAGATTAG	0	0	0	0	0	0	0	0	0	0	0	0	0	0	0	0	0	0	0	0
"CG3792-cds,chr2L:4977598..4977685,2,CCT"	ATCTAAAAAGTTGTGATAG	0	0	0	0	0	0	0	0	0	0	0	0	0	0	0	0	0	0	0	0
"CG3792-cds,chr2L:4977748..4978418,1,AGG"	TTCAAGGCTTTGCTGAGCA	0	0	0	0	0	0	0	0	0	0	0	0	0	0	0	0	0	0	0	0
"CG3792-cds,chr2L:4977748..4978418,6,AGG"	TGGGATTGGCAATTATCGC	56	59	35	28	30	27	29	22	11	34	31	27	22	16	15	34	34	32	27	188
"CG3792-cds,chr2L:4977748..4978418,8,TGG"	AGATCCTTAACAGCAAGTC	1	3	1	1	0	1	1	2	1	1	3	2	1	1	1	3	1	1	3	13
"CG3792-cds,chr2L:4977748..4978418,13,TGG"	AACATTGTGGGCGTAGTGT	71	88	61	43	42	50	59	43	44	72	49	52	50	38	31	66	70	71	122	362
"CG3793-cds,chr2L:15764376..15764621,2,AGG"	AAGTTCCATCCGTGCGACG	29	29	23	19	10	18	12	17	18	13	16	11	20	16	10	27	18	21	23	110
"CG3793-cds,chr2L:15764376..15764621,3,CGG"	AGCGATTGCAAGCGATGTG	0	0	0	0	1	1	1	0	0	0	0	0	0	0	0	0	0	0	0	1
"CG3793-cds,chr2L:15764376..15764621,8,CGG"	ACTGGAAGGACGACTACAT	1	0	0	0	0	1	0	0	2	0	2	0	0	1	0	2	0	0	2	10
"CG3793-cds,chr2L:15764376..15764621,10,AGG"	GTGCGCAACCAAGAGCGCA	0	0	0	0	0	0	0	0	0	0	0	0	0	0	0	0	0	0	0	0
"CG3793-cds,chr2L:15764376..15764621,13,AGG"	GGCTACTTTGCCCGTGTCA	0	0	0	0	0	0	0	0	0	0	0	0	0	0	0	0	0	0	0	0
"CG3838-cds,chr2L:9571509..9571753,3,CGG"	TACAACCACCACAGTCCAA	5	6	6	2	3	1	4	3	1	2	5	3	2	0	1	4	0	1	7	16
"CG3838-cds,chr2L:9571509..9571753,9,TGG"	GAACAGCAGGCGCCTCTAT	0	3	0	2	0	1	1	0	1	0	1	0	1	0	0	1	1	1	1	5
"CG3838-cds,chr2L:9571509..9571753,11,CGG"	ACCAACCGAGTGATGCAGG	6	11	3	2	3	6	6	3	5	7	4	5	8	7	4	3	6	5	6	26
"CG3838-cds,chr2L:9571509..9571753,13,TGG"	AACATCCGCTTCGTCAACC	22	16	19	14	16	13	18	18	18	17	15	14	18	10	11	23	21	29	13	113
"CG3838-cds,chr2L:9571509..9571753,14,AGG"	AAGTGTCTCTACGACAAGA	0	0	0	0	0	0	0	0	0	0	0	0	0	0	0	0	0	0	0	0
"CG3841-cds,chr2L:9589666..9590677,4,CGG"	CCACTGCTGTTACTTTTAT	0	0	0	0	0	0	0	0	0	0	1	0	0	0	0	0	1	0	0	0
"CG3841-cds,chr2L:9589666..9590677,7,TGG"	CCTGTGGTGGAGCTCTCCT	0	0	0	0	0	0	0	0	0	0	0	0	0	0	0	0	0	0	0	0
"CG3841-cds,chr2L:9589666..9590677,10,TGG"	GAGATACTATGCAGAGCTT	1	0	1	0	0	2	1	1	1	1	0	1	0	0	0	0	3	0	1	6
"CG3841-cds,chr2L:9589666..9590677,12,AGG"	AGACAATCTACGCATTCAG	14	15	8	7	7	6	16	6	6	10	12	12	12	5	5	13	6	7	12	52
"CG3841-cds,chr2L:9589666..9590677,13,TGG"	CGATACGCGCAATCTCCAG	0	2	0	0	0	0	0	0	1	1	0	0	3	1	0	1	2	1	0	5
"CG3887-cds,chr2L:5011190..5011335,3,CGG"	TGGTGCTGTGCCTGTGCGC	30	21	20	18	16	16	16	12	13	14	19	8	10	7	15	11	24	17	11	100
"CG3887-cds,chr2L:5011190..5011335,6,GGG"	ACGCCCTGGTGTTCGCCGA	0	1	1	0	0	1	2	1	2	0	2	1	3	0	0	1	0	0	0	5
"CG3887-cds,chr2L:5011190..5011335,9,CGG"	AGATACCGGTTACCAAATT	0	0	0	0	0	0	0	0	0	0	0	0	0	0	0	0	0	0	0	0
"CG3887-cds,chr2L:5011190..5011335,10,CCG"	AGTAGTGCCACATTCCTTC	43	52	40	29	30	27	36	18	28	36	23	30	28	14	20	31	31	34	61	230
"CG3887-cds,chr2L:5011190..5011335,11,CCT"	CAGGGCGTATCCGGCGCAC	0	0	0	0	0	0	0	0	0	0	0	0	0	0	0	0	0	0	0	0
"CG3921-cds,chr2L:3790663..3791145,5,TGG"	ATGGGCCAGCATATGTTTA	0	1	0	0	0	0	1	0	0	0	0	0	0	0	0	1	2	0	0	2
"CG3921-cds,chr2L:3790663..3791145,7,TGG"	CTGGCTTTTTCGACCCACT	29	27	20	18	10	19	21	18	9	21	16	17	16	12	9	23	18	22	25	119
"CG3921-cds,chr2L:3790663..3791145,9,CGG"	AGCCAAGAAAGTCGACAAA	2	5	2	2	0	1	1	0	0	1	0	5	0	2	1	1	3	0	2	4
"CG3921-cds,chr2L:3790663..3791145,13,AGG"	AAAGAGGTGGAACTGCTGC	0	0	0	0	0	0	0	0	0	0	0	0	0	0	0	0	0	0	0	0
"CG3921-cds,chr2L:3790663..3791145,14,TGG"	TCGAGTTCGCCAGTCTCGA	0	0	0	0	0	0	0	0	0	0	0	0	0	0	0	0	0	0	0	0
"CG3964-cds,chr2L:3863581..3864195,4,AGG"	CGATCTGGTACTGCCGCCA	21	20	12	8	7	13	13	9	7	14	11	6	11	5	14	11	17	8	8	72
"CG3964-cds,chr2L:3863581..3864195,8,AGG"	CAGCAGAATCATCACAATC	7	9	4	2	7	6	6	5	2	1	3	6	4	3	4	2	2	4	3	22
"CG3964-cds,chr2L:3863581..3864195,13,TGG"	ACTCGACTTCCACGAATCG	2	1	2	1	0	0	1	0	1	0	1	2	0	2	1	1	2	1	5	6
"CG3964-cds,chr2L:3863581..3864195,18,AGG"	GAGGAGGTGGAGCTGTACA	5	4	4	3	1	2	4	3	2	6	2	3	1	3	2	3	2	8	6	15
"CG3964-cds,chr2L:3863581..3864195,20,TGG"	ATGGTCATGTGCAAGAAGC	4	5	4	4	4	1	7	3	5	5	4	11	2	2	2	1	5	7	11	28
"CG4017-cds,chr2L:9767072..9767758,4,AGG"	CAGAGGTTCGACAACTACA	0	3	3	1	2	3	2	3	0	4	1	1	2	2	1	0	4	2	3	15
"CG4017-cds,chr2L:9767072..9767758,5,AGG"	TATAGAGTAAGTCCAGTGA	3	5	2	1	2	2	3	1	3	0	2	2	2	0	4	2	6	3	6	12
"CG4017-cds,chr2L:9767072..9767758,9,TGG"	CTGGAGGGACTGCGATCTT	0	0	0	0	0	0	0	0	0	0	0	0	0	0	0	0	0	0	0	0
"CG4017-cds,chr2L:9767072..9767758,12,TGG"	GCGAATAGCGAGGATGCTC	11	2	5	7	2	5	5	6	4	7	5	6	3	2	3	3	7	7	7	23
"CG4017-cds,chr2L:9767072..9767758,15,CGG"	AATCTGCATCTTGGGCCCA	0	2	1	2	1	0	1	3	2	1	2	2	0	1	1	1	0	0	0	14
"CG4036-cds,chr2L:9790970..9791694,3,AGG"	ACCTGCTTGAGCTGCGAAC	2	1	0	1	1	0	2	0	1	1	2	2	1	2	2	0	2	2	3	14
"CG4036-cds,chr2L:9790970..9791694,3,AGG"	TTCGCAGCTCAAGCAGGTG	0	0	0	0	0	0	0	0	0	0	0	0	0	0	0	0	0	0	0	0
"CG4036-cds,chr2L:9790970..9791694,4,CGG"	TATAGCGAAGACCTCGCTA	0	0	0	0	0	0	0	0	0	0	0	0	0	0	0	0	0	0	0	0
"CG4036-cds,chr2L:9790970..9791694,7,TGG"	ATTCCAGCAACTGGAAGCA	0	0	0	0	0	0	0	0	0	0	0	0	0	0	0	0	0	0	0	0
"CG4036-cds,chr2L:9790970..9791694,8,CGG"	AGTGCGACCTTCTGCAGCG	1	2	2	2	3	3	2	0	4	3	2	2	5	4	0	3	3	3	0	16
"CG4133-cds,chr2L:456086..456223,2,TGG"	TCGCGAGATAACAGCCGAC	0	0	0	0	0	0	0	0	0	0	0	0	0	0	0	0	0	0	0	0
"CG4133-cds,chr2L:456086..456223,3,TGG"	CAAAATAGTGCGCTCCAAA	0	0	0	0	0	0	0	0	0	0	0	0	0	0	0	0	0	0	0	0
"CG4133-cds,chr2L:456086..456223,5,CCA"	TCACATTCGTGGGTGGCCA	3	5	5	2	2	5	4	1	2	5	3	8	3	1	1	2	2	0	2	13
"CG4133-cds,chr2L:456086..456223,9,CCT"	GCTGTTATCTCGCGAGCAG	9	13	1	10	6	8	10	6	6	4	8	2	8	7	7	11	8	6	9	39
"CG4133-cds,chr2L:456086..456223,11,CCA"	TCCAGAATGGGAGTCCATT	0	1	1	1	0	0	0	0	0	0	0	0	0	0	0	0	1	1	2	2
"CG41434-cds,chr2L:22038032..22038961,2,CGG"	ATGTCCTACTATTACTTAT	0	0	0	0	0	0	0	0	0	0	0	0	0	0	0	0	0	0	0	0
"CG41434-cds,chr2L:22038032..22038961,5,CGG"	TAGTTTACATATTTGTCCT	0	0	0	0	0	0	1	1	0	0	1	0	0	0	0	0	0	0	0	0
"CG41434-cds,chr2L:22038032..22038961,6,TGG"	AAATATCACCCTTTTTATT	2	1	0	0	0	0	0	0	0	0	0	0	0	0	0	0	1	1	1	3
"CG41434-cds,chr2L:22038032..22038961,9,TGG"	ATCAGGGTGCAGCTTGCTT	10	14	10	7	13	19	21	18	8	15	15	11	9	12	7	6	13	18	17	82
"CG41434-cds,chr2L:22038032..22038961,11,CGG"	GCTTATGCCATATATTCTT	0	0	0	0	0	0	0	0	0	0	0	0	0	0	0	0	0	0	0	0
"CG4161-cds,chr2L:15433455..15434909,2,AGG"	ACTACCACAGATCTTTTTG	13	4	8	2	6	5	9	3	2	6	6	7	6	4	4	7	7	2	11	31
"CG4161-cds,chr2L:15433455..15434909,5,CGG"	CTCGGCATTCTCTGCTGTC	5	8	3	3	2	5	3	3	5	6	3	5	1	0	2	5	3	11	7	38
"CG4161-cds,chr2L:15433455..15434909,7,AGG"	TTTCGCCTATTTGACGCTA	1	1	0	0	0	0	0	1	0	2	1	2	3	1	0	1	1	0	0	6
"CG4161-cds,chr2L:15433455..15434909,11,CGG"	TATGCAGCAGATTATTATG	0	0	0	0	2	0	0	0	0	0	1	2	1	0	0	1	0	0	2	2
"CG4161-cds,chr2L:15433455..15434909,12,TGG"	CTATCCGATTTGCCAGATC	22	20	22	8	12	10	13	9	5	15	16	14	13	8	7	19	16	14	16	97
"CG4164-cds,chr2L:453262..454270,6,GGG"	GAGGAGTCATTTGCCGGCC	8	9	7	6	7	4	8	4	8	5	9	2	2	1	6	7	7	7	2	44
"CG4164-cds,chr2L:453262..454270,7,AGG"	AACACGAACGAAGTGAAGA	0	0	0	0	0	0	0	0	0	0	0	0	0	0	0	0	0	0	0	0
"CG4164-cds,chr2L:453262..454270,11,AGG"	CTGCATCCGGATAAGAACA	0	0	0	0	0	0	0	0	0	0	0	0	0	0	0	0	0	0	0	0
"CG4164-cds,chr2L:453262..454270,13,AGG"	GATGCCTCCACAAAGTTCC	0	1	1	0	0	0	1	0	0	0	0	0	0	0	0	1	0	0	2	2
"CG4164-cds,chr2L:453262..454270,17,CGG"	TACGAAGTCCTCTCCAATC	0	0	0	0	0	0	0	0	0	0	0	0	0	0	0	0	0	0	0	0
"CG42305-cds,chr2L:18813298..18813400,1,AGG"	AACACCTGTCTTCCAAGAA	0	0	0	1	0	0	0	0	0	1	0	0	0	0	0	0	0	0	4	2
"CG42305-cds,chr2L:18813298..18813400,3,CGG"	GCTCTCGCACTAGTAACTG	41	28	20	17	23	24	26	12	21	28	24	27	15	10	17	23	36	31	30	156
"CG42305-cds,chr2L:18813298..18813400,7,CCG"	CTGGAGAGACGCGTGAGTA	0	1	0	0	0	1	1	0	1	1	1	0	2	0	1	1	0	0	1	4
"CG4230-cds,chr2L:5096651..5096700,1,AGG"	AAGAAAATGTTCAAGTCCG	0	0	0	0	0	0	0	0	0	0	0	0	0	0	0	0	0	0	0	0
"CG4230-cds,chr2L:5097033..5097235,1,AGG"	TCCGTTTCCGCTTCCAACA	44	36	32	23	29	28	36	18	18	35	34	27	32	16	26	38	35	38	27	166
"CG4230-cds,chr2L:5097033..5097235,4,AGG"	CGGAAGCCGCAATGGTTCG	13	13	5	11	6	7	10	4	5	11	12	7	6	7	6	10	10	3	3	41
"CG42329-cds,chr2L:1219363..1219591,7,AGG"	GCCCAGACGTACAGCTCCA	0	3	0	1	0	0	0	0	0	0	0	0	1	1	0	1	4	0	1	3
"CG42329-cds,chr2L:1219363..1219591,9,CGG"	GGATGCAGTCCAGCAACTT	0	2	1	0	0	0	0	0	0	1	0	0	0	0	0	0	0	0	0	1
"CG42329-cds,chr2L:1219363..1219591,12,AGG"	CAATCCTCATCTGCTGCCG	16	17	9	7	7	9	11	5	3	7	6	5	8	2	2	10	18	14	14	75
"CG42329-cds,chr2L:1219363..1219591,16,CGG"	GAGGTTCGCCTCCTCCTCA	0	0	0	0	0	0	0	0	0	0	0	0	0	0	0	0	0	0	0	0
"CG42329-cds,chr2L:1219363..1219591,19,CCT"	ACCCCCATGATCCCGATCA	18	21	14	19	9	13	10	7	10	16	15	11	13	9	5	17	21	14	15	66
"CG42366-cds,chr2L:9926613..9926768,6,TGG"	GATGGAACCTACGGCACGG	31	16	17	20	17	24	16	15	14	25	25	14	8	15	14	17	30	19	18	115
"CG42366-cds,chr2L:9926613..9926768,9,CGG"	TCGGCCAGCGCAAGGACAC	3	1	0	1	0	2	1	2	2	2	1	0	0	1	0	3	1	1	4	14
"CG42366-cds,chr2L:9926613..9926768,12,TGG"	GAAACGCAAGTACTACTCC	3	1	0	0	1	1	0	0	0	0	0	0	0	0	0	0	0	0	0	3
"CG42366-cds,chr2L:9926613..9926768,15,AGG"	GAGGCCATGAATCTGCGCG	0	0	4	2	3	5	1	2	2	0	0	1	0	1	1	7	1	1	2	7
"CG42366-cds,chr2L:9926613..9926768,16,CCG"	TTGGGTCAGCGTGATATAG	7	8	6	9	10	8	6	6	7	6	3	5	9	3	2	7	7	7	6	37
"CG42367-cds,chr2L:9930700..9930999,3,CGG"	GGAATCATTGCCAGCCATC	62	37	53	36	29	56	43	25	29	52	36	37	44	36	24	38	40	45	85	276
"CG42367-cds,chr2L:9930700..9930999,4,CGG"	CCGTTCACGACAGTCACAG	14	10	5	3	7	5	1	6	0	8	3	6	6	4	1	4	3	4	7	25
"CG42367-cds,chr2L:9930700..9930999,6,TGG"	ATCAGTTCGAGCATCGACG	0	3	1	0	3	0	1	0	1	2	1	2	1	2	3	2	0	0	0	10
"CG42367-cds,chr2L:9930700..9930999,8,TGG"	ACTGGTCGCTACTCCCTCG	1	2	1	0	3	0	0	0	1	0	3	0	2	1	3	0	3	0	2	8
"CG42367-cds,chr2L:9930700..9930999,10,TGG"	GATGGTCACCGTCGCATTG	50	35	33	22	24	40	34	25	17	42	26	30	13	17	18	36	33	37	47	200
"CG42389-cds,chr2L:16657499..16657952,7,CGG"	TATCCTGGCCCAGGACCTG	0	0	0	0	0	0	0	0	0	0	0	0	0	0	0	0	0	0	0	0
"CG42389-cds,chr2L:16657499..16657952,11,agg"	CACAGCAGCAGGCGCCACA	0	0	0	0	0	0	0	0	0	0	0	0	0	0	0	0	0	0	0	0
"CG42389-cds,chr2L:16657499..16657952,14,CGG"	CAGCAGGTGGCACCACCTG	0	0	0	0	0	0	0	0	0	0	0	0	0	0	0	0	0	0	0	0
"CG42389-cds,chr2L:16657499..16657952,17,AGG"	CACCAAGCACTGGAAGTGT	0	0	0	0	0	0	0	0	0	0	0	0	0	0	0	0	0	0	0	0
"CG42389-cds,chr2L:16657499..16657952,19,CGG"	GCCATCGCCGCCCAATTAT	15	5	6	3	5	8	8	5	5	4	7	2	9	4	3	12	8	8	9	38
"CG4238-cds,chr2L:2026768..2027210,3,TGG"	CTGCCTGAGCTGCCCCCCC	286	254	195	149	149	145	169	133	133	212	175	138	139	107	110	175	207	150	220	1044
"CG4238-cds,chr2L:2026768..2027210,6,TGG"	AAAGCTGATCCTGCGCGAG	9	7	8	3	3	4	5	1	5	7	4	5	0	9	4	6	4	3	6	23
"CG4238-cds,chr2L:2026768..2027210,9,CGG"	GCTGCAGCATCACTACCAA	0	0	0	0	0	0	0	0	0	0	0	0	0	0	0	0	0	0	0	0
"CG4238-cds,chr2L:2026768..2027210,13,TGG"	GCCGTGGAGGTCGCCTCGC	5	2	0	6	3	2	3	4	1	6	5	2	5	1	6	6	5	3	1	24
"CG4238-cds,chr2L:2026768..2027210,18,CGG"	CTACTGGCTGGAGGACTCA	0	0	1	0	0	0	0	0	0	1	0	1	0	0	0	0	0	0	1	0
"CG42464-cds,chr2L:3699620..3699819,1,AGG"	ATCTGTCAACTTACGCCTG	21	14	16	9	8	11	6	12	3	15	7	7	11	4	7	15	14	15	21	76
"CG42464-cds,chr2L:3699620..3699819,5,TGG"	CTGTGCACACTACTCGAAT	2	0	3	3	1	2	2	1	2	1	0	0	0	0	0	1	3	1	4	9
"CG42464-cds,chr2L:3699620..3699819,6,TGG"	TCAGATAAAAACGAATGTC	0	0	0	0	0	0	0	0	0	0	0	0	0	0	0	0	0	0	0	0
"CG42464-cds,chr2L:3699620..3699819,10,TGG"	TTTCATACGGAGGCTGTGG	7	10	5	7	5	7	13	2	9	3	8	10	3	4	4	5	8	4	6	45
"CG42464-cds,chr2L:3699620..3699819,12,CCT"	TCCCAAAGCCATTAGCCTC	3	0	2	0	0	1	1	2	2	2	0	1	1	0	1	2	3	1	1	5
"CG42465-cds,chr2L:3700245..3700302,4,TGG"	CTCTAACGGCGGATATAAA	0	0	0	0	0	0	0	0	0	0	0	0	0	0	0	0	0	0	0	0
"CG42465-cds,chr2L:3700366..3700529,1,AGG"	ATCTTGAACCTTTTGTCCA	0	0	0	0	0	0	0	0	0	0	0	0	0	0	0	0	0	0	0	0
"CG42465-cds,chr2L:3700366..3700529,3,TGG"	TAAAAACGATTGTGTATAC	0	0	0	0	0	0	0	0	0	0	0	0	0	0	0	0	0	0	0	0
"CG42465-cds,chr2L:3700366..3700529,7,AGG"	AATCATTTTAGCAAAAAAG	0	0	0	0	0	0	0	0	0	0	0	0	0	0	0	0	0	0	0	0
"CG42465-cds,chr2L:3700366..3700529,8,CCT"	GGCATGATCCTTGGACAAA	0	0	0	0	0	0	2	1	0	0	0	0	1	1	0	1	0	0	0	3
"CG42467-cds,chr2L:3701423..3701604,1,CGG"	GAAGTGCTATCAATCCCCT	1	2	1	3	1	0	6	0	2	0	1	3	2	3	0	2	1	2	1	12
"CG42467-cds,chr2L:3701423..3701604,3,AGG"	TATGGACCTTGTAATGTTA	0	0	0	0	0	0	0	0	0	0	0	0	0	0	0	0	0	0	0	0
"CG42467-cds,chr2L:3701423..3701604,5,CGG"	ATGTCGTCGAATTGTTCTT	0	0	0	0	0	0	0	0	0	0	0	0	0	0	0	0	0	0	0	0
"CG42467-cds,chr2L:3701423..3701604,10,CCC"	CAAGGTCCATAAGACCGAG	0	0	0	0	0	0	0	0	0	0	0	0	0	0	0	0	0	0	0	0
"CG42467-cds,chr2L:3701423..3701604,14,CCC"	GAATCATAAGTGTATCCAT	0	0	0	0	0	0	0	0	0	0	0	0	0	0	1	0	0	0	0	1
"CG42486-cds,chr2L:11843753..11843986,4,CGG"	ATATTCTTTGTGTCTTCAT	0	0	0	0	0	0	0	0	0	0	0	0	0	0	0	0	0	0	0	0
"CG42486-cds,chr2L:11843753..11843986,6,AGG"	TGCCCCTGTAATCTTCGAA	21	10	7	5	5	9	8	4	9	4	5	7	10	4	5	8	10	11	11	72
"CG42486-cds,chr2L:11843753..11843986,10,CGG"	TGTTTTTGAGTGCACTCAG	12	18	11	10	4	13	10	7	4	7	9	4	9	7	5	5	20	12	22	59
"CG42486-cds,chr2L:11843753..11843986,13,TGG"	ATTTTGAACATCAAAAAAA	0	0	0	0	0	0	0	0	0	0	0	0	0	0	0	0	0	0	0	0
"CG42486-cds,chr2L:11843753..11843986,15,CCT"	CACAAAGAATATAGCCAAT	0	0	0	0	0	0	0	0	0	0	1	0	0	0	0	0	0	0	0	1
"CG42523-cds,chr2L:4762981..4763535,3,TGG"	GATGAGTTTCCCAGACCCC	0	0	0	0	0	0	0	0	0	0	0	0	0	0	0	0	0	0	0	0
"CG42523-cds,chr2L:4762981..4763535,5,AGG"	TCCGAATTATCAGATGCCC	11	4	13	2	4	4	9	1	4	7	5	6	4	5	3	5	9	8	6	36
"CG42523-cds,chr2L:4762981..4763535,8,CGG"	CAATGTGCCAAAAACAAAC	10	8	7	9	8	7	6	3	5	5	3	3	6	5	3	3	3	7	5	39
"CG42523-cds,chr2L:4762981..4763535,11,AGG"	CACAAGATGCACTTATCCA	3	1	1	2	2	1	1	0	1	1	2	0	2	0	0	1	3	0	3	12
"CG42523-cds,chr2L:4762981..4763535,13,AGG"	TGCCAGAAAAGTCACAAAA	0	0	0	0	0	0	0	0	0	0	0	0	0	0	0	0	0	0	0	0
"CG42556-cds,chr2L:16890273..16891046,3,CGG"	CCAGATTATATCCCACATA	1	2	2	1	1	2	4	1	1	2	4	0	3	0	1	2	3	2	5	10
"CG42556-cds,chr2L:16890273..16891046,6,TGG"	AGCAGTAGCTTTCCCGAGT	1	1	0	0	0	0	2	1	0	1	0	1	1	0	1	2	1	1	0	6
"CG42556-cds,chr2L:16890273..16891046,7,TGG"	TTCGACGACCTCGACGACA	0	0	0	0	0	0	0	0	0	0	0	0	0	0	0	0	0	0	0	0
"CG42556-cds,chr2L:16890273..16891046,13,TGG"	TTCTACATGCCAAACTGCG	3	2	2	4	1	2	0	1	1	2	1	1	1	3	0	1	2	5	7	12
"CG42556-cds,chr2L:16890273..16891046,17,TGG"	CAGGGTCTTATTTCTTCGT	1	0	2	0	0	0	0	0	1	1	0	1	1	0	0	1	0	0	1	1
"CG42585-cds,chr2L:14740022..14741071,1,CGG"	ACCGCAACATTTGCTGCAA	16	29	21	11	14	23	19	19	15	15	10	17	21	13	14	14	15	17	16	104
"CG42585-cds,chr2L:14740022..14741071,1,CGG"	TGCAGCAAATGTTGCGGTG	0	0	0	0	0	0	0	0	0	0	0	0	0	0	0	0	0	0	0	0
"CG42585-cds,chr2L:14740022..14741071,2,AGG"	TGTCAAATGACGATCTTCC	204	159	165	92	99	118	171	103	118	146	126	132	139	65	82	113	149	180	237	894
"CG42585-cds,chr2L:14740022..14741071,2,AGG"	TGTCAAATGACGATCTTCC	204	159	165	92	99	118	171	103	118	146	126	132	139	65	82	113	149	180	237	894
"CG42585-cds,chr2L:14740022..14741071,2,AGG"	GAAGATCGTCATTTGACAG	0	0	0	0	0	0	0	0	0	0	0	0	0	0	0	0	0	0	0	0
"CG42634-cds,chr2L:18007994..18008338,3,TGG"	CACCACGTACTGGCCCCAA	0	0	0	0	0	0	1	1	0	0	1	0	0	0	0	1	0	1	1	2
"CG42634-cds,chr2L:18007994..18008338,4,TGG"	ATCAACGTCCTCGATCGCG	0	2	0	0	0	0	1	1	0	1	0	0	1	0	0	1	0	0	0	6
"CG42634-cds,chr2L:18007994..18008338,6,AGG"	TTGGTGATCATCATGCATC	0	1	0	1	0	1	0	0	0	1	0	1	1	2	0	0	0	1	0	9
"CG42634-cds,chr2L:18007994..18008338,8,CGG"	CTGGTTGATCACCATGTGT	3	1	0	1	0	3	2	2	0	1	1	2	3	1	1	2	2	6	1	11
"CG42634-cds,chr2L:18007994..18008338,10,CGG"	ATTGTAAACGATTCAACGC	0	0	0	0	1	1	0	0	0	1	0	0	1	1	0	0	0	0	0	0
"CG42635-cds,chr2L:18008428..18008826,5,TGG"	GGCATAGTGGCCCTGTTTA	1	1	0	0	2	1	0	1	0	1	0	1	1	0	1	0	1	1	1	1
"CG42635-cds,chr2L:18008428..18008826,6,TGG"	TCCCGTTCGTTAACTGAAG	1	1	1	0	1	0	0	0	0	0	0	0	1	0	0	0	0	1	1	6
"CG42635-cds,chr2L:18008428..18008826,11,AGG"	TCCGATCGCTGACCTTGTG	16	15	7	3	4	12	6	10	5	15	7	10	11	9	6	6	14	10	15	53
"CG42635-cds,chr2L:18008428..18008826,16,AGG"	GATCAGCTGTCCGCCGTCG	20	11	14	16	7	10	7	5	5	12	8	9	9	6	5	12	15	12	8	72
"CG42635-cds,chr2L:18008428..18008826,20,TGG"	CTAGTAGAGGGCGATCGCA	4	4	3	1	1	0	2	0	1	1	2	1	3	1	0	1	2	4	5	16
"CG42659-cds,chr2L:18007568..18007717,3,TGG"	CCATAAACCCTTTCTACAT	0	0	0	0	0	0	0	0	0	0	0	0	0	0	0	0	0	0	0	0
"CG42659-cds,chr2L:18007568..18007717,4,AGG"	GCAACTTCGACATTTACAA	10	7	5	7	5	8	7	4	11	11	12	8	7	1	5	12	9	5	13	51
"CG42659-cds,chr2L:18007568..18007717,8,CCT"	GGTTTATGGCCGGAGTCCA	2	0	1	0	0	1	1	0	0	0	2	0	0	0	1	2	3	0	0	1
"CG42659-cds,chr2L:18007568..18007717,12,CCT"	GATAGGGGCCAATGTAGAA	0	0	0	0	0	0	0	0	0	0	0	0	0	0	0	0	0	0	0	0
"CG42659-cds,chr2L:18007568..18007717,17,CCG"	TGTAAATGTCGAAGTTGCA	0	0	0	0	0	0	0	0	0	0	0	0	0	0	0	0	0	0	0	0
"CG4267-cds,chr2L:2242693..2242945,1,TGG"	GCCACCTGCAACTACACGC	76	41	49	51	50	46	42	38	33	48	54	31	37	25	27	57	64	53	95	305
"CG4267-cds,chr2L:2242693..2242945,6,TGG"	AAGAAGAAGACCTTGGGGG	0	0	0	0	0	0	0	0	0	0	0	0	0	0	0	0	0	0	0	0
"CG4267-cds,chr2L:2242693..2242945,8,AGG"	CATACCCTTCACGAGTTCG	2	1	1	4	1	1	4	0	0	3	1	0	3	1	2	0	0	0	0	3
"CG4267-cds,chr2L:2242693..2242945,11,CGG"	GCAGTTCATACTCTTCAAG	3	1	0	2	0	0	0	0	1	2	1	1	0	1	0	0	0	3	0	2
"CG4267-cds,chr2L:2242693..2242945,17,TGG"	TGCGGAAGGGAACTGTTCG	8	6	4	4	1	2	4	1	5	4	4	4	2	1	0	5	5	3	3	14
"CG42681-cds,chr2L:14744500..14744817,2,AGG"	CTTTAGCTGCCAGCAACTT	4	0	0	0	1	0	0	1	1	0	1	1	2	1	1	1	1	1	4	8
"CG42681-cds,chr2L:14744500..14744817,4,AGG"	ATGCCTGTAATTTAAATAC	0	0	0	0	0	0	0	0	0	0	0	0	0	0	0	0	0	0	0	0
"CG42681-cds,chr2L:14744500..14744817,7,TGG"	AAGTTTTGCACAAATACTT	0	0	0	0	0	0	0	0	0	0	0	0	0	0	0	0	0	0	0	0
"CG42681-cds,chr2L:14744500..14744817,9,TGG"	TCATTCCTAAAAATATAGC	0	0	0	0	0	0	0	0	0	0	0	0	0	0	0	0	0	0	0	0
"CG42681-cds,chr2L:14744500..14744817,10,AGG"	GAGAAGAGCATCTTCCTAC	0	0	0	0	0	0	0	0	0	0	0	0	0	0	0	0	0	0	0	0
"CG42682-cds,chr2L:14842533..14843101,1,TGG"	CAAGCTACGAAAAATTAAA	0	0	0	0	1	0	0	0	0	0	0	0	0	0	0	0	0	0	0	1
"CG42682-cds,chr2L:14842533..14843101,4,CGG"	GCAGACTGACTTGTCGAAG	1	2	3	1	1	2	0	0	1	3	1	0	2	2	1	2	0	0	3	8
"CG42682-cds,chr2L:14842533..14843101,5,AGG"	AATACTTCAAATGATAGAT	0	0	0	0	0	0	0	0	0	0	0	0	0	0	0	0	0	0	0	0
"CG42682-cds,chr2L:14842533..14843101,6,AGG"	GAAATATAAAGAAAGTGAA	0	0	0	0	0	0	0	0	0	0	0	0	0	0	0	0	0	0	0	0
"CG42682-cds,chr2L:14842533..14843101,7,TGG"	CCCTCGCCAACCTCTTCAA	20	11	7	7	6	15	6	5	2	8	4	5	2	3	4	5	2	9	12	40
"CG42692-cds,chr2L:14008189..14008306,4,AGG"	AGGTGCACCGAATCACTCA	15	12	5	8	4	7	5	8	4	7	8	11	4	6	7	7	7	8	7	48
"CG42692-cds,chr2L:14008189..14008306,5,AGG"	CTGCGCATTCGTAACAGAA	0	1	1	0	1	0	2	1	2	0	0	0	0	0	1	0	0	0	0	3
"CG42692-cds,chr2L:14008189..14008306,7,CCA"	GAGTGATTCGGTGCACCTC	0	0	0	0	0	0	0	0	0	0	0	0	0	0	0	0	0	0	0	0
"CG42692-cds,chr2L:14008189..14008306,9,CCT"	TTGTCTACATAATTGAACC	0	0	0	0	0	0	0	0	0	0	0	0	0	0	0	0	0	0	0	0
"CG42692-cds,chr2L:14008364..14008435,1,TGG"	CCACATATAAGAAATTTGT	0	0	0	0	0	0	0	0	0	0	0	0	0	0	0	0	0	0	0	0
"CG4270-cds,chr2L:2263558..2263755,7,GGG"	CCAGGGGTCAGGATACCAA	30	33	24	14	15	17	20	18	11	29	15	16	15	11	15	8	19	16	26	116
"CG4270-cds,chr2L:2263558..2263755,9,AGG"	AACGAGCTCTTCCTGAAGG	1	3	1	0	0	0	1	0	0	0	0	1	0	1	0	0	0	1	0	3
"CG4270-cds,chr2L:2263558..2263755,10,CGG"	CAATACCACCAATAAATAT	0	0	0	0	0	0	1	0	0	0	1	1	0	0	0	0	0	1	0	2
"CG4270-cds,chr2L:2263558..2263755,14,TGG"	AATGCTGCACTAAATAAGC	0	0	0	2	0	0	0	1	1	3	1	3	3	0	1	0	1	0	1	3
"CG4270-cds,chr2L:2263558..2263755,18,CCC"	GCTCGTGGGTTTTGGGAAT	3	4	3	9	0	3	8	4	5	4	2	5	1	3	1	6	9	2	5	39
"CG42713-cds,chr2L:8891507..8891585,3,AGG"	GCTCTGCTCAGTCTTGCCC	22	9	13	12	6	12	7	10	10	17	4	10	6	7	15	12	9	6	15	53
"CG42713-cds,chr2L:8891507..8891585,4,CCT"	CACACTGGCCAGGATCAGA	2	5	2	3	1	0	5	4	2	1	1	2	5	4	2	1	5	7	5	12
"CG42713-cds,chr2L:8891507..8891585,7,CCT"	AGAGCTGAGGGCCACATAG	7	5	4	1	6	1	2	4	3	2	0	5	3	3	1	5	6	1	5	12
"CG42713-cds,chr2L:8891653..8891852,1,AGG"	CAGAACTGCTTACACGGGA	0	0	0	0	0	0	0	0	0	0	0	0	0	0	0	0	0	0	0	0
"CG42713-cds,chr2L:8891653..8891852,3,AGG"	CGAAGGAGTTGAACGCGCA	0	1	2	0	0	0	3	2	1	0	0	1	2	1	0	3	2	0	3	9
"CG4271-cds,chr2L:2285174..2285902,4,TGG"	AGAGGCAAAGTTTGACTTC	0	0	0	0	0	0	0	0	0	0	0	0	0	0	0	0	0	0	0	0
"CG4271-cds,chr2L:2285174..2285902,7,TGG"	TTGCCTCCGTGTGGGTAAG	0	2	0	1	1	2	1	0	1	1	0	1	1	0	1	2	0	0	2	3
"CG4271-cds,chr2L:2285174..2285902,10,CGG"	CAGTGCGTCAAGAATAAGC	8	5	4	2	3	3	2	3	2	4	3	4	2	0	5	8	1	0	3	11
"CG4271-cds,chr2L:2285174..2285902,11,TGG"	AAGAGAATCACAGTCCGTG	0	0	0	0	0	0	0	0	0	0	0	0	0	0	0	0	0	0	0	0
"CG4271-cds,chr2L:2285174..2285902,15,TGG"	CGCCGGATATCTATAGAGG	0	1	1	1	0	0	2	2	2	1	2	0	1	1	0	0	1	2	2	13
"CG42748-cds,chr2L:22154798..22155408,2,CGG"	TGTCCAAGCTTCGCTTCAG	8	4	13	5	2	4	5	6	5	5	7	7	9	1	3	3	10	5	7	42
"CG42748-cds,chr2L:22154798..22155408,4,AGG"	GGTTCCGTCATTACAACAA	0	1	1	0	0	2	0	1	0	1	2	1	2	0	0	0	2	0	0	1
"CG42748-cds,chr2L:22154798..22155408,7,TGG"	ACGCATGCACAAGTGCGAC	0	0	0	0	0	0	0	0	0	0	0	0	0	0	0	0	0	0	0	0
"CG42748-cds,chr2L:22154798..22155408,11,AGG"	TTCACCCGCAAACGCGCAC	0	1	1	2	1	0	2	1	4	2	1	0	0	0	1	2	2	0	0	12
"CG42748-cds,chr2L:22154798..22155408,17,TGG"	ACGACTTCCCTCAGCTCGC	16	20	17	15	16	7	14	10	13	18	6	7	10	5	12	12	17	17	11	63
"CG42751-cds,chr2L:11853592..11853718,6,TGG"	GTGGTTTTGGTGGGACTGT	0	0	0	0	0	0	0	0	0	0	0	0	0	0	0	0	0	0	0	0
"CG42751-cds,chr2L:11853592..11853718,8,TGG"	CAACTTGTGGCGTCACAAA	0	0	0	0	0	0	0	0	0	0	0	0	0	0	0	0	0	0	0	0
"CG42751-cds,chr2L:11853592..11853718,9,CGG"	AGTGAATTTCAATCAGCAT	0	0	0	0	0	0	0	0	0	0	0	0	0	0	0	0	0	0	0	0
"CG42751-cds,chr2L:11853592..11853718,10,CCA"	AGTCCCACCAAAACCACAT	18	14	13	8	13	5	14	8	13	12	6	10	6	8	11	10	15	12	15	76
"CG42751-cds,chr2L:11853592..11853718,11,CCA"	TGCTGATTGAAATTCACTT	0	0	0	0	0	0	0	0	0	0	0	0	0	0	0	0	0	0	0	0
"CG42784-cds,chr2L:13496591..13496698,6,AGG"	GGTCGACGCTGCAGCGTCC	0	0	0	0	0	0	0	0	0	0	0	0	0	0	0	0	0	0	0	0
"CG42784-cds,chr2L:13496591..13496698,8,TGG"	GGCCACCTGCCACCGACGC	7	2	1	5	2	5	2	3	2	1	0	4	2	1	1	4	6	2	5	23
"CG42784-cds,chr2L:13496591..13496698,10,CCC"	AACCAGGCGGCACGTCCTT	0	0	0	0	0	1	0	0	0	0	0	2	2	0	0	0	0	1	1	2
"CG42784-cds,chr2L:13496591..13496698,15,CCA"	ACCCAGCGTCGGTGGCAGG	0	0	0	0	0	0	0	0	0	0	0	0	0	0	0	0	0	0	0	0
"CG42784-cds,chr2L:13497239..13497437,1,CGG"	GCCTCTTTGGGCGGCTCAT	0	0	0	0	0	0	0	0	0	0	0	0	0	0	0	0	0	0	0	0
"CG4278-cds,chr2L:16327157..16328035,5,AGG"	AAGCTGGCGGCTGTGGTCA	9	3	4	2	1	5	3	3	1	2	0	2	4	1	1	2	2	1	6	17
"CG4278-cds,chr2L:16327157..16328035,7,TGG"	GAACTTTGCTCCGACTTCT	0	0	1	0	1	0	0	0	0	0	0	0	1	0	0	0	0	0	0	1
"CG4278-cds,chr2L:16327157..16328035,13,AGG"	GTGAAAGAAGCGCTAGAGA	0	1	0	1	0	0	1	0	0	1	0	0	0	0	0	0	0	0	0	2
"CG4278-cds,chr2L:16327157..16328035,16,AGG"	AATTTTCAAGCCCCTGACC	2	1	1	1	1	0	0	0	0	3	3	0	0	0	0	0	1	0	1	6
"CG4278-cds,chr2L:16327157..16328035,19,TGG"	TCACATTGGAAGGAGCGCG	21	15	23	13	13	15	12	7	11	30	18	16	19	7	7	16	17	16	24	102
"CG42809-cds,chr2L:13457636..13458073,2,AGG"	CGACGCAACACCACCCAGC	16	22	16	12	15	24	11	16	14	23	16	11	23	11	15	13	31	11	14	113
"CG42809-cds,chr2L:13457636..13458073,7,TGG"	AACAAGGTGGGCGTGCTGC	50	50	37	46	24	35	44	38	30	40	34	20	37	25	20	41	49	33	49	217
"CG42809-cds,chr2L:13457636..13458073,10,CGG"	CCAGTGTGGCGGATTGCTA	11	6	6	2	5	4	9	4	2	13	5	9	5	7	2	7	9	6	7	50
"CG42809-cds,chr2L:13457636..13458073,15,CGG"	GCCACGCCTCTACCCACTC	140	98	101	82	69	74	71	63	74	120	71	77	75	55	48	109	105	90	98	484
"CG42809-cds,chr2L:13457636..13458073,16,AGG"	TCCCAGCTGCACCTGCCAC	29	21	12	12	16	9	20	8	10	19	9	7	18	6	9	17	24	28	27	96
"CG42810-cds,chr2L:13459816..13460145,2,TGG"	ATGCAGTCGATCATTCGTT	4	1	7	3	3	2	3	1	3	1	2	4	5	4	1	0	2	7	5	17
"CG42810-cds,chr2L:13459816..13460145,5,AGG"	GCGATGAAGCAACGCGAAG	0	0	1	0	0	0	0	0	0	0	0	0	0	0	0	0	0	0	0	0
"CG42810-cds,chr2L:13459816..13460145,9,AGG"	ATCAAGCTTAGCGCAGATC	0	0	0	0	0	0	0	0	0	0	0	0	0	0	0	0	0	0	0	0
"CG42810-cds,chr2L:13459816..13460145,12,TGG"	GAGGAACTAAGAGCTCTAT	0	0	0	0	0	0	0	0	0	0	0	0	0	0	0	0	0	0	0	0
"CG42810-cds,chr2L:13459816..13460145,14,AGG"	AGCGATGAAGATGAAGAAA	0	0	0	0	0	0	0	0	0	0	0	0	0	0	0	0	0	0	0	0
"CG42817-cds,chr2L:16232074..16232234,5,TGG"	CCCCTCGACATCCATCCAC	0	0	0	0	0	0	0	0	0	0	0	0	0	0	0	0	0	0	0	0
"CG42817-cds,chr2L:16232074..16232234,12,CCG"	GGCTGGGAGAAGGAAAATG	0	0	0	0	0	0	0	0	0	0	0	0	0	0	0	0	0	0	0	0
"CG42817-cds,chr2L:16232074..16232234,17,CCG"	AGGGGAAGGTGCCGCCATG	8	16	16	13	13	12	15	5	16	11	4	11	13	6	3	9	14	14	15	77
"CG42817-cds,chr2L:16232074..16232234,22,CCA"	GAGGCCTCCGCCCAGTGGA	0	4	2	1	0	0	0	1	0	1	1	1	1	2	1	0	0	1	1	7
"CG42817-cds,chr2L:16235620..16236949,1,TGG"	GCAAGTGGGCCACCCAATT	1	1	0	1	1	0	1	0	1	0	0	0	0	0	1	1	1	0	1	3
"CG42818-cds,chr2L:16242081..16244959,3,AGG"	AAACGACTTAAATTTTTGC	2	1	2	1	0	0	1	1	0	0	0	1	0	1	0	0	0	0	0	3
"CG42818-cds,chr2L:16242081..16244959,4,AGG"	TTTCCTACTCAATCATCAA	6	1	0	2	3	2	2	1	1	3	1	3	2	0	2	3	0	0	5	12
"CG42818-cds,chr2L:16242081..16244959,8,AGG"	AATATCCAACACAGTTAGA	0	1	0	3	0	0	2	0	0	0	2	0	0	1	0	0	1	0	1	3
"CG42818-cds,chr2L:16242081..16244959,10,TGG"	GAAACAGATTCTCAAGAAT	0	0	0	0	0	0	0	0	0	0	0	0	0	0	0	0	0	0	0	0
"CG42818-cds,chr2L:16242081..16244959,12,TGG"	TGAAGCAACAATATCGATC	0	0	0	0	1	1	0	0	0	0	0	0	0	0	0	0	0	0	0	0
"CG42847-cds,chr2L:9428023..9428395,2,TGG"	TACCAGTCCTTTCCACAAA	0	0	0	0	0	0	0	0	0	0	0	0	0	0	0	0	0	0	0	1
"CG42847-cds,chr2L:9428023..9428395,4,TGG"	AGGACAAATTTAATTCTTG	0	0	0	0	0	0	0	0	0	0	0	0	0	0	0	0	0	0	0	0
"CG42847-cds,chr2L:9428023..9428395,5,CGG"	AATAAGCAATCCTCGAAAA	0	0	0	0	0	0	0	0	0	0	0	0	0	0	0	0	0	0	0	0
"CG42847-cds,chr2L:9428023..9428395,7,AGG"	GAGTCAAATAAAAAGGCAC	0	0	0	0	0	0	0	0	0	0	0	0	0	0	0	0	0	0	0	0
"CG42847-cds,chr2L:9428023..9428395,8,TGG"	CTCAAAGAAAGCTAAATAA	0	0	0	0	0	0	0	0	0	0	0	0	0	0	0	0	0	0	0	0
"CG43050-cds,chr2L:13119698..13119783,1,AGG"	GGTATGATAACCGCACTTG	2	1	3	1	2	3	1	1	1	3	0	4	0	0	1	1	0	3	5	10
"CG43050-cds,chr2L:13119698..13119783,4,CCT"	TTTTAGGATTGTTATATTG	0	0	0	0	0	0	0	0	0	0	0	0	0	0	0	0	0	0	0	0
"CG43050-cds,chr2L:13119845..13119935,1,AGG"	TGTTCATCGTATAATGTTC	2	0	0	0	0	1	0	0	0	0	1	0	0	1	0	0	0	0	0	4
"CG43050-cds,chr2L:13119845..13119935,2,CCT"	TGTAGGCGGGTATATTGAC	19	19	12	12	9	11	16	5	6	8	10	11	10	14	12	22	16	24	36	183
"CG43050-cds,chr2L:13119996..13120088,1,CGG"	GATACCCATATCGTGTATA	0	0	0	0	0	0	0	0	0	0	0	0	0	0	0	0	0	0	0	0
"CG43052-cds,chr2L:14352156..14352345,4,AGG"	ACTCAGACGGGCATCCATG	4	5	3	4	1	8	3	2	5	9	0	3	3	5	1	6	3	4	2	29
"CG43052-cds,chr2L:14352156..14352345,7,AGG"	CTTTCAATTGTACTTTGAT	0	0	0	0	0	0	0	0	0	0	0	0	0	0	0	0	0	0	0	0
"CG43052-cds,chr2L:14352156..14352345,10,TGG"	ACAGAAGCGCTGCTCCACT	0	0	0	0	0	0	0	0	0	0	0	0	0	0	0	0	0	0	0	0
"CG43052-cds,chr2L:14352156..14352345,15,GGG"	GATAAAGTGAATGTGGCTG	9	8	1	1	3	7	5	1	1	5	2	7	4	2	3	6	3	4	9	25
"CG43052-cds,chr2L:14352156..14352345,16,CCT"	TGGATGCCCGTCTGAGTGC	74	46	51	32	38	59	43	23	39	40	44	40	35	34	25	47	45	26	21	233
"CG43054-cds,chr2L:17627901..17628311,2,TGG"	CTAAGCGTAAATACGAAAT	0	0	0	0	0	0	0	0	0	0	0	0	0	0	0	0	0	0	0	0
"CG43054-cds,chr2L:17627901..17628311,3,TGG"	TGTAGAAGAAGAAATGTTG	4	1	2	0	0	0	2	1	0	1	3	0	0	0	1	0	0	1	1	4
"CG43054-cds,chr2L:17627901..17628311,4,CGG"	CCATAATTCTTGTGTGTAT	2	1	0	0	0	1	1	1	1	1	1	0	5	2	0	0	0	1	2	16
"CG43054-cds,chr2L:17627901..17628311,5,AGG"	TTTCAGTGTGTGATAACAA	0	1	0	0	0	0	1	0	0	0	0	0	0	0	0	0	0	0	1	2
"CG43054-cds,chr2L:17627901..17628311,6,AGG"	AAAGCCCAACCAATCCACA	0	0	0	0	0	0	0	0	0	0	0	0	0	0	0	0	0	0	0	0
"CG43055-cds,chr2L:4411157..4411244,6,CCC"	ATTTGGTAGGCCCTACACA	0	0	0	0	0	0	0	0	0	0	0	0	0	0	0	0	0	0	0	1
"CG43055-cds,chr2L:4411312..4411766,1,TGG"	CAGCGCCATTCGTCAAGAT	0	0	0	0	0	0	0	0	0	0	0	0	0	0	0	0	0	0	0	0
"CG43055-cds,chr2L:4411312..4411766,2,TGG"	AAATAAGCTTGATAGAAAC	0	0	1	0	0	0	1	0	0	2	0	0	1	0	1	0	1	0	0	1
"CG43055-cds,chr2L:4411312..4411766,4,TGG"	CGCCAAATGAACGCTGACT	3	5	1	3	7	4	5	4	2	2	3	1	7	0	1	6	4	1	5	17
"CG43055-cds,chr2L:4411312..4411766,8,TGG"	TACCTTGTTGATAACGAAA	0	0	0	0	0	0	0	0	0	0	0	0	0	0	0	0	0	0	0	0
"CG43056-cds,chr2L:4437906..4438055,1,CGG"	GTCCCATCAATAATAACTT	0	0	0	0	0	0	0	0	0	0	0	0	0	0	0	0	0	0	0	0
"CG43056-cds,chr2L:4437906..4438055,3,AGG"	CGCAATCCATGTATTTTGA	0	3	1	0	2	0	4	0	3	1	0	1	7	0	1	3	2	2	0	8
"CG43056-cds,chr2L:4437906..4438055,4,CCG"	AGCTTATCACAAGGTTGCC	13	7	5	5	9	14	12	5	5	9	5	5	3	0	5	9	7	10	13	50
"CG43056-cds,chr2L:4437906..4438055,6,CCC"	ATCCGAAGTTATTATTGAT	0	0	0	0	0	1	0	0	0	0	0	2	0	0	0	1	0	0	1	1
"CG43056-cds,chr2L:4437906..4438055,8,CCG"	AAAATACATGGATTGCGAA	0	0	0	0	0	0	0	0	0	0	0	0	0	0	0	0	0	0	0	0
"CG43129-cds,chr2L:10853110..10853439,6,TGG"	GACAACGAGGTGGCACCCA	20	14	9	9	11	14	10	7	11	12	12	7	13	6	7	15	15	14	14	81
"CG43129-cds,chr2L:10853110..10853439,9,AGG"	CCACAAGGAGGAGCGCCAA	4	0	4	1	0	1	1	1	0	1	2	1	3	2	2	5	1	2	1	13
"CG43129-cds,chr2L:10853110..10853439,14,CGG"	ATATCGCTCAGTATTTGCG	21	9	10	7	13	9	6	3	3	5	12	11	10	3	6	11	7	8	12	45
"CG43129-cds,chr2L:10853110..10853439,16,AGG"	CTGGCCAACCGATTCAGCG	0	0	0	0	0	0	0	0	0	0	0	0	0	0	0	0	0	0	0	0
"CG43129-cds,chr2L:10853110..10853439,21,TGG"	ATGCAGGTGGTGGGTGTGC	6	4	6	3	1	4	6	1	4	3	0	6	2	2	1	1	4	5	5	20
"CG43145-cds,chr2L:3701974..3702131,5,AGG"	GAGAAAGCATAGATGTGTA	0	0	0	0	0	0	0	0	0	0	0	0	0	0	0	0	0	0	0	0
"CG43145-cds,chr2L:3701974..3702131,8,AGG"	ATCTGGTGACTGCTACGGA	25	27	25	19	11	16	31	9	17	25	10	14	24	12	16	23	25	22	33	118
"CG43145-cds,chr2L:3701974..3702131,11,AGG"	AACTTCTTCAAACGATTCG	0	0	0	0	0	1	0	1	1	0	0	0	0	0	0	0	0	0	0	1
"CG43145-cds,chr2L:3701974..3702131,12,CCT"	TTGCACTTTCCCACAAAAG	0	0	0	1	0	0	0	0	0	0	0	1	0	0	0	1	0	0	0	1
"CG43145-cds,chr2L:3701974..3702131,13,CCT"	CTATGCTTTCTCGGTATGT	1	0	0	0	0	0	0	0	0	0	0	0	0	1	0	0	0	1	0	0
"CG43167-cds,chr2L:11657469..11657849,2,TGG"	TATTTTACGTATTCATTTC	0	0	0	0	0	0	0	0	0	0	0	0	0	0	0	0	0	0	0	0
"CG43167-cds,chr2L:11657469..11657849,3,TGG"	TTTATTCGACTTTTCATGA	0	0	0	0	0	0	2	0	0	0	1	0	1	0	0	0	0	0	0	1
"CG43167-cds,chr2L:11657469..11657849,5,TGG"	ACGATTGAAGGCAATAATC	0	0	0	0	0	0	0	0	0	0	0	0	0	0	0	0	0	0	0	0
"CG43167-cds,chr2L:11657469..11657849,6,AGG"	AATCTGAGCCAGAAGATGA	0	0	0	0	0	0	0	0	0	0	0	0	0	0	0	0	0	0	0	0
"CG43167-cds,chr2L:11657469..11657849,7,AGG"	AGATGATGAGTTTCTATTC	2	3	1	1	3	2	1	1	2	2	3	2	1	2	0	5	1	1	1	8
"CG43185-cds,chr2L:5885266..5885399,1,TGG"	TGACCATATTGACCATTCC	10	8	8	5	4	6	10	9	3	6	7	6	10	4	5	7	9	7	17	40
"CG43185-cds,chr2L:5885266..5885399,3,TGG"	GAAAATCAGCCAATATCCT	5	1	6	3	2	5	9	4	3	4	10	3	6	1	2	5	2	6	4	22
"CG43185-cds,chr2L:5885266..5885399,4,TGG"	TTACACCTTATAAGATATC	0	0	0	0	0	0	0	0	0	0	0	0	0	0	0	0	0	0	0	0
"CG43185-cds,chr2L:5885266..5885399,7,CCA"	TAGCCAGGAATGGTCAATA	0	0	1	1	1	1	1	0	0	0	1	4	1	0	0	0	2	0	1	8
"CG43185-cds,chr2L:5885266..5885399,10,CCA"	TTCTCTGCCAAGGTGTGAA	2	3	1	1	0	2	2	0	2	0	2	1	0	1	1	1	1	2	2	8
"CG43220-cds,chr2L:17486730..17486779,1,AGG"	GGGGATGAGCCAGACTCCG	0	0	0	0	0	0	0	0	0	0	0	0	0	0	0	0	0	0	0	0
"CG43221-cds,chr2L:17485791..17485851,1,TGG"	GAATGATATTCGAAATCAT	0	0	0	0	0	0	0	0	0	0	0	0	0	0	0	0	0	0	0	0
"CG43221-cds,chr2L:17485962..17486005,1,CCT"	TCGTAATCATCATCTGATG	7	5	5	0	4	2	5	3	4	4	4	2	2	0	5	4	2	8	14	12
"CG43230-cds,chr2L:15215432..15215542,1,TGG"	CTACCAGCATAGCTGTAGC	0	0	0	0	0	0	0	0	0	0	0	0	0	0	0	0	0	0	0	0
"CG43230-cds,chr2L:15215432..15215542,3,CGG"	CCAAAGTTCAAGAGCTTTT	0	0	0	0	0	0	0	0	0	0	0	0	0	0	0	0	0	0	0	0
"CG43231-cds,chr2L:17704842..17704910,3,AGG"	TTATTCCCCAGAAAGCCAA	0	1	1	0	2	0	0	0	0	0	0	0	1	0	0	0	0	1	0	2
"CG43231-cds,chr2L:17704973..17705071,1,CGG"	AGAAAGAGCAAGAAAGCAA	0	0	0	0	0	0	0	0	0	0	0	0	0	0	0	0	0	0	0	0
"CG43231-cds,chr2L:17704973..17705071,3,TGG"	AAAACAAGACATCGGTAAC	2	1	0	1	0	1	0	1	0	1	1	0	0	1	0	1	1	3	0	2
"CG43231-cds,chr2L:17704973..17705071,6,CCA"	TTCTTCCCCCATTGCTGTT	0	0	0	0	0	0	0	0	0	0	0	0	0	0	0	0	0	0	0	0
"CG43232-cds,chr2L:6932251..6932397,1,TGG"	ACCTTTTTCTGTGCCCACC	34	22	21	15	13	16	21	17	13	16	17	19	19	13	12	22	22	22	15	111
"CG43232-cds,chr2L:6932251..6932397,4,TGG"	GCATCTTGTCCAATCGTCA	32	23	11	11	25	19	27	14	19	25	22	19	25	11	10	19	29	24	37	129
"CG43232-cds,chr2L:6932251..6932397,9,CCG"	TGGGCACAGAAAAAGGTTA	0	0	0	0	0	0	0	0	0	0	0	0	0	0	0	0	0	0	0	0
"CG43232-cds,chr2L:6932251..6932397,13,CCT"	ATTTGTGGTTGGGCTTTCC	0	0	0	0	0	0	0	0	0	0	0	0	0	0	0	0	0	0	0	0
"CG43232-cds,chr2L:6932251..6932397,17,CCA"	ATAGTAACCCCATGACGAT	0	0	0	0	0	0	0	0	0	0	0	0	0	0	0	0	0	0	0	0
"CG43235-cds,chr2L:7693143..7693307,1,TGG"	GTTACTATTGATAACTGCT	0	0	0	0	0	0	0	0	0	0	0	0	0	0	0	0	0	0	0	0
"CG43235-cds,chr2L:7693143..7693307,2,AGG"	GTAGCCTATCAGATCCGAT	0	0	0	0	0	0	0	0	0	0	0	0	0	0	0	0	0	0	0	0
"CG43235-cds,chr2L:7693143..7693307,3,AGG"	GAAAACTATTCAGTGTATA	0	0	0	0	0	0	0	0	0	0	0	0	0	0	0	0	0	0	0	0
"CG43235-cds,chr2L:7693143..7693307,6,AGG"	AAAACTCGGTCGGATCAAC	2	5	0	2	1	3	3	1	1	3	7	4	1	3	2	5	3	3	1	11
"CG43235-cds,chr2L:7693143..7693307,9,CCA"	ATAGTAACATTGCAATCTG	0	0	0	0	0	0	0	0	0	1	0	0	0	1	0	0	0	0	0	0
"CG43235-cds,chr2L:7693143..7693307,10,CCT"	GGGACCTATCGGATCTGAT	0	0	1	2	1	1	1	0	0	0	0	0	0	1	0	1	0	0	1	7
"CG43307-cds,chr2L:5811593..5811773,3,TGG"	AAAACTTTAAGCCCATGTG	1	2	0	1	0	3	3	2	1	0	1	0	1	2	0	1	1	1	0	9
"CG43307-cds,chr2L:5811593..5811773,6,AGG"	AATTGTGTAAGAGCTGCCA	1	0	0	0	0	0	0	0	0	0	0	0	0	1	0	0	0	1	0	2
"CG43307-cds,chr2L:5811593..5811773,8,CCT"	CCAAACCAGAAGTAGATTA	0	0	0	0	1	0	0	0	0	0	0	1	0	0	0	1	0	0	3	5
"CG43307-cds,chr2L:5811593..5811773,9,CCC"	GGCCATCGTAACCACACAT	4	3	4	7	9	3	3	1	3	5	3	3	3	1	2	1	10	8	8	27
"CG43307-cds,chr2L:5811593..5811773,12,CCG"	CTCATATAGCAGGCATTTA	0	0	0	0	0	0	0	0	0	0	0	0	0	0	0	0	0	0	0	0
"CG43321-cds,chr2L:7012327..7012524,2,AGG"	GAAATAAATAAAATTCGAA	0	0	0	0	0	0	0	0	0	0	0	0	0	0	0	0	0	0	0	0
"CG43321-cds,chr2L:7012327..7012524,3,CGG"	TTTTCATCACAGTTATACC	0	0	0	0	0	0	0	0	0	0	0	0	0	0	0	0	0	0	0	0
"CG43321-cds,chr2L:7012327..7012524,8,GGG"	TTATATTGGGCGGATTTAT	1	1	1	0	0	1	0	0	0	0	1	0	1	0	0	1	3	0	2	3
"CG43321-cds,chr2L:7012327..7012524,10,CGG"	CTTTATGCGCCCGATGTCT	10	16	15	7	7	13	18	4	13	10	4	5	15	8	3	7	12	9	18	54
"CG43321-cds,chr2L:7012327..7012524,11,CCA"	TGAAGTTGTCTCCACGAAA	0	0	0	0	0	0	0	0	0	0	0	0	0	0	0	0	0	0	0	0
"CG43322-cds,chr2L:7013496..7013582,3,AGG"	TTGCTGCATCTCAAGCGCA	0	0	0	0	0	0	0	0	0	0	0	0	0	0	0	0	0	0	0	0
"CG43322-cds,chr2L:7013653..7014645,1,CGG"	GAATCAGCTGATCAGAATA	0	0	0	0	0	0	0	0	0	0	0	0	0	0	0	0	0	0	0	0
"CG43322-cds,chr2L:7013653..7014645,3,TGG"	CGCCACGCCTACTTGGATC	70	70	43	41	52	38	33	32	42	47	46	44	33	28	19	64	62	39	43	254
"CG43322-cds,chr2L:7013653..7014645,6,CGG"	AAACGGGTGCATCCCGATT	0	0	0	0	0	0	0	0	0	0	0	0	0	0	0	0	0	0	0	0
"CG43322-cds,chr2L:7013653..7014645,11,AGG"	AGTGCCGAACGCTTCCAGC	6	4	6	4	6	4	4	2	6	8	5	2	3	1	5	5	5	2	1	33
"CG43348-cds,chr2L:1199450..1199578,6,AGG"	ATCCTGGGGATCACCAACC	21	16	11	13	9	16	12	13	10	15	5	10	10	12	8	13	15	14	18	87
"CG43348-cds,chr2L:1199450..1199578,8,CGG"	GAGATCCGAAGCCCCATCA	0	1	3	1	0	0	2	0	0	2	0	2	0	0	0	1	0	0	0	4
"CG43348-cds,chr2L:1199450..1199578,9,CCA"	GGGGCTGGTGCGGTGGTGG	3	1	2	4	1	3	1	4	1	5	4	1	2	1	3	6	1	2	2	18
"CG43348-cds,chr2L:1199450..1199578,18,CCG"	CAGGACCCTTCGGTGGGTG	6	9	8	8	5	6	9	4	6	9	1	6	9	2	4	2	8	7	6	37
"CG43348-cds,chr2L:1199450..1199578,23,CCT"	GTCCTGGTTGGTGATCCCC	20	9	6	8	7	8	6	2	3	7	6	11	6	3	3	8	3	13	14	50
"CG43349-cds,chr2L:1200240..1200452,8,ggg"	CCATGGTCCTCCACACCAC	0	0	0	0	0	1	0	0	1	0	0	1	0	0	0	0	0	0	6	0
"CG43349-cds,chr2L:1200240..1200452,11,cgg"	ATCACGGGCCACCACACCA	2	3	0	1	2	2	1	3	1	3	1	1	3	2	0	1	0	2	4	5
"CG43349-cds,chr2L:1200240..1200452,14,cGG"	ATCATGGACCACCACACCA	5	7	1	2	2	3	5	4	4	4	8	4	7	2	4	3	9	11	10	30
"CG43349-cds,chr2L:1200240..1200452,15,CCA"	GGTCGTGGTGCGGTGGAGG	0	6	2	2	0	3	3	1	2	1	1	2	5	2	2	6	4	7	5	17
"CG43349-cds,chr2L:1200240..1200452,22,cca"	CATCATGGGCCACCACACC	0	0	0	0	0	0	0	0	0	0	0	0	0	0	0	0	0	0	0	0
"CG43350-cds,chr2L:9349688..9349875,1,TGG"	GTAATGATCCGAAAAGTAA	0	0	0	0	0	0	0	0	0	0	0	0	0	0	0	0	0	0	0	0
"CG43350-cds,chr2L:9349688..9349875,5,TGG"	GCTTGCCGAAAACCTCCCG	1	0	1	0	0	0	0	0	0	0	1	0	0	0	0	2	0	1	2	4
"CG43350-cds,chr2L:9349688..9349875,7,TGG"	AAGATTCACCGAAAATGTG	0	0	0	0	0	0	0	0	0	0	0	0	0	0	0	0	0	0	0	0
"CG43350-cds,chr2L:9349688..9349875,9,CCG"	AAGCCCCACCATTACTTTT	16	13	10	6	6	10	8	9	12	5	9	4	13	0	7	7	5	6	8	52
"CG43350-cds,chr2L:9349688..9349875,11,CCT"	AGGTCCACTTGTCCACGGG	3	6	3	3	4	4	3	0	5	2	3	2	5	1	5	4	6	2	5	29
"CG43355-cds,chr2L:11485215..11485727,6,TGG"	ATCACCATCGTGGCAGACA	4	4	3	5	7	9	7	4	2	3	4	4	3	3	2	9	8	4	19	31
"CG43355-cds,chr2L:11485215..11485727,10,CGG"	CTGGTGGACGCTGTGGACA	39	35	40	25	23	26	32	23	19	39	31	24	25	15	16	36	42	54	75	198
"CG43355-cds,chr2L:11485215..11485727,11,TGG"	CTCATCGCCCCCATCGACA	0	0	0	0	0	0	0	0	0	0	0	0	0	0	0	0	0	0	0	0
"CG43355-cds,chr2L:11485215..11485727,16,CGG"	GTCACTTTTGGGAGGGATA	0	0	0	0	0	0	0	0	0	0	0	0	0	0	0	0	0	0	0	0
"CG43355-cds,chr2L:11485215..11485727,17,AGG"	CGCCCCATTATCCACCACC	0	0	0	0	0	0	0	0	0	0	0	0	0	0	0	0	0	0	0	0
"CG43376-cds,chr2L:13774161..13774310,1,TGG"	CGTCAGCATGACACTCTAC	0	0	0	0	0	0	0	0	0	0	0	0	0	0	0	0	0	0	0	0
"CG43376-cds,chr2L:13774161..13774310,3,TGG"	CAACACTTCCCGTATGAAT	5	4	7	3	2	6	8	3	5	2	6	2	5	2	7	6	4	8	8	23
"CG43376-cds,chr2L:13774161..13774310,7,TGG"	AGGACGAATGGGATGCAAT	10	4	6	7	6	5	6	5	0	5	3	6	5	2	2	5	5	9	2	27
"CG43376-cds,chr2L:13774161..13774310,10,CCA"	TAGAGTGTCATGCTGACGT	1	1	1	0	0	0	0	0	1	0	0	0	0	1	0	0	1	0	1	1
"CG43376-cds,chr2L:13774161..13774310,11,CCA"	TTCATACGGGAAGTGTTGC	18	5	8	9	6	12	10	4	9	12	10	11	5	5	7	6	11	6	12	46
"CG43394-cds,chr2L:8152635..8153742,6,TGG"	TACTAAATACCGTAGTTTC	1	0	0	0	0	0	0	0	1	0	0	0	0	0	0	0	0	0	4	8
"CG43394-cds,chr2L:8152635..8153742,10,TGG"	ACTATGGCGGCGAAATGAT	1	1	1	0	1	1	1	0	0	0	0	2	1	1	0	2	0	4	0	1
"CG43394-cds,chr2L:8152635..8153742,13,TGG"	ATCTACGATCCTGCTCAAC	8	2	3	3	2	1	0	1	0	2	0	3	3	2	3	2	2	9	4	22
"CG43394-cds,chr2L:8152635..8153742,16,TGG"	GCCGAGGTAGAAAAAGAGA	0	0	0	0	0	0	1	0	0	0	0	0	0	0	0	0	0	0	0	0
"CG43394-cds,chr2L:8152635..8153742,18,AGG"	CAGCATCGCAATAGCTTGG	4	3	4	3	2	6	3	4	2	2	1	2	1	2	4	4	3	3	2	20
"CG43400-cds,chr2L:8490826..8490951,2,TGG"	TTTGAAGTTCAAAAAGAAC	0	0	0	0	0	0	0	0	0	0	0	0	0	0	0	0	0	0	0	0
"CG43400-cds,chr2L:8490826..8490951,3,TGG"	GCCGAAATAAAATTTGAAT	0	1	0	1	0	0	0	0	0	0	0	0	1	0	0	1	0	0	0	0
"CG43400-cds,chr2L:8491010..8491222,1,TGG"	ACTGGCACTCCAGAATCAG	23	19	5	9	10	11	7	16	6	13	10	9	7	7	7	14	9	17	11	61
"CG43400-cds,chr2L:8491010..8491222,2,AGG"	GATGAATTGATGATGCTAA	1	0	1	0	1	1	0	0	0	1	0	0	0	1	0	0	0	0	0	7
"CG43400-cds,chr2L:8491010..8491222,6,AGG"	GGAGATGGGTGTGATTCAT	10	7	6	7	1	2	6	3	5	7	8	2	5	2	1	7	5	7	4	34
"CG43401-cds,chr2L:1428668..1428847,6,CGG"	GGGACTCCTCCTAATGACT	0	0	1	0	0	1	1	0	0	0	0	0	2	1	0	0	0	1	1	6
"CG43401-cds,chr2L:1428668..1428847,7,TGG"	ATGTCTTCAGAACATATAG	0	0	1	1	0	0	0	0	0	2	0	0	1	0	0	0	1	1	0	0
"CG43401-cds,chr2L:1428668..1428847,9,CCT"	GGTTGGCAAACATGGCAGA	10	8	8	4	5	4	6	3	3	4	6	2	4	0	5	4	5	7	2	25
"CG43401-cds,chr2L:1428668..1428847,14,CCT"	AGGAGTCCCCCGACTTCCA	0	0	0	0	0	0	0	0	0	0	0	0	0	0	0	0	0	0	0	0
"CG43401-cds,chr2L:1428668..1428847,17,CCG"	AATGTTAATGCTACGAATA	0	0	0	0	0	0	0	0	0	0	0	0	0	0	0	0	0	0	0	0
"CG43402-cds,chr2L:1442787..1443281,4,AGG"	GGCCAACTGATTGAATCAA	1	0	0	0	0	0	1	0	0	0	0	0	0	0	0	1	0	0	0	1
"CG43402-cds,chr2L:1442787..1443281,6,TGG"	ATCAATAGTGTGAATATCT	0	1	2	1	0	1	0	0	0	3	1	0	1	1	1	0	0	1	0	5
"CG43402-cds,chr2L:1442787..1443281,8,AGG"	AAAAGCCTAACAGAAAATA	0	0	0	0	0	0	0	0	0	0	0	0	0	0	0	0	0	0	0	0
"CG43402-cds,chr2L:1442787..1443281,10,AGG"	AGAATCAGCCGAGCTCCCC	46	31	19	12	29	22	20	17	18	34	18	21	30	14	15	25	28	20	20	158
"CG43402-cds,chr2L:1442787..1443281,13,AGG"	GTCATAAAACCAAAACTAG	0	0	0	0	0	0	0	0	0	0	0	0	0	0	0	0	0	0	0	0
"CG43403-cds,chr2L:2620433..2620561,4,CGG"	GTTGCTTTGCGAATTCGTG	3	8	1	2	5	7	2	3	0	2	2	4	6	2	3	5	1	2	3	13
"CG43403-cds,chr2L:2620433..2620561,6,AGG"	CTACGTGTGCGGCATGCCA	1	0	0	0	1	0	1	1	0	1	1	0	1	0	1	0	0	1	0	3
"CG43403-cds,chr2L:2620433..2620561,9,TGG"	CGGAATATATGCTCCATGG	16	15	15	10	9	17	16	8	10	16	8	14	9	7	5	13	14	16	14	101
"CG43403-cds,chr2L:2620433..2620561,13,CCG"	TTGATCCCTTTGACTCAGC	3	3	1	3	0	5	5	3	1	1	3	3	3	4	1	1	3	2	8	16
"CG43403-cds,chr2L:2620433..2620561,14,CCA"	GAGCATATATTCCGGGCCT	15	10	12	6	6	5	6	8	7	11	3	1	6	5	6	6	7	10	5	42
"CG43406-cds,chr2L:18251419..18251598,5,AGG"	AAGGGAACGGAAAAGCGAG	3	4	6	3	3	7	4	2	2	4	1	5	5	1	3	7	4	3	4	19
"CG43406-cds,chr2L:18251419..18251598,8,CCC"	CATACGTTTGTCGTGGACA	2	2	3	2	1	3	3	1	2	1	2	1	2	3	1	1	1	2	2	13
"CG43406-cds,chr2L:18251419..18251598,11,CCG"	CAGCGGGGTTAATAATGAG	0	0	0	0	0	0	0	0	0	0	0	0	0	0	0	0	0	0	0	0
"CG43406-cds,chr2L:18251419..18251598,15,CCC"	CGTTCCCTTTTCCTTTTCT	1	1	0	1	2	0	0	0	0	0	1	0	0	0	1	1	0	0	0	6
"CG43406-cds,chr2L:18251653..18251766,1,TGG"	CAAATTAATGCACGACAGT	7	10	2	3	1	4	5	1	3	7	2	2	2	6	1	5	5	5	7	15
"CG4341-cds,chr2L:950493..950578,2,TGG"	GTCTTGTATCTGAACACTC	0	0	0	0	0	0	0	0	0	0	0	0	0	0	0	0	0	0	0	0
"CG4341-cds,chr2L:950493..950578,5,CCT"	GGCCAGGCTGCAGCAGAAG	16	8	12	14	5	13	16	8	14	12	10	14	16	2	2	12	3	14	17	74
"CG4341-cds,chr2L:951587..952142,1,CGG"	CTGGCAAATGCGGATGTCT	28	33	21	18	16	17	19	17	14	35	27	15	14	16	14	22	27	20	11	120
"CG4341-cds,chr2L:951587..952142,6,TGG"	GAGCTTCTCGAACGACTTC	3	2	2	2	2	3	3	2	3	4	1	3	2	0	3	3	2	1	3	24
"CG4341-cds,chr2L:951587..952142,11,CGG"	TGACGGACAGCGGATCCCA	0	0	0	0	0	0	0	0	0	0	0	0	0	0	0	0	0	0	0	0
"CG43438-cds,chr2L:11536546..11536713,4,CGG"	GATGCAAATTTTGTGGTCC	22	25	22	13	11	24	24	22	8	21	21	19	23	13	19	20	39	15	5	135
"CG43438-cds,chr2L:11536546..11536713,10,TGG"	ATAACTCAGACCGCAGCGT	15	11	17	10	5	10	6	6	4	19	8	5	8	8	6	10	11	17	10	72
"CG43438-cds,chr2L:11536546..11536713,14,TGG"	ATTAGTTCAGCCCGGGGAC	26	16	18	8	11	8	16	10	11	16	10	4	10	6	6	12	18	18	15	81
"CG43438-cds,chr2L:11536546..11536713,16,GGG"	GCTCCCGCTTATCGAACGT	62	60	45	32	43	52	36	26	36	54	37	32	34	21	22	41	46	48	69	257
"CG43438-cds,chr2L:11536546..11536713,17,CCA"	CAAAATTTGCATCTCTCCC	43	48	49	40	32	45	31	25	29	39	36	35	39	20	36	38	43	28	8	222
"CG43703-cds,chr2L:3765519..3765585,1,TGG"	TTGCGTCTTCTGAATGTCT	22	18	16	16	9	9	19	10	8	10	11	18	11	3	4	10	13	18	12	67
"CG43703-cds,chr2L:3765638..3765825,1,GGG"	ATTTGCGGTCTGAAGCCTA	0	1	0	0	0	0	1	0	0	0	1	0	0	0	0	1	0	0	0	0
"CG43703-cds,chr2L:3765638..3765825,3,TGG"	AAGAATCTCTAGTATTGTA	0	0	0	0	0	0	0	0	0	0	0	0	0	0	0	0	0	0	0	0
"CG43703-cds,chr2L:3765638..3765825,4,AGG"	ATCTGCCAGAAGTTGTGCC	92	67	73	46	36	53	40	34	40	52	45	50	45	36	31	51	70	67	69	336
"CG43703-cds,chr2L:3765638..3765825,7,CCT"	ATATGCATCTATTAACCCT	0	0	0	0	0	0	0	0	0	0	0	0	0	0	0	0	0	0	0	0
"CG43707-cds,chr2L:3766937..3767349,1,CGG"	TGGTGGTCAAAAGCGATTC	5	2	1	0	3	4	4	2	0	2	1	2	2	0	1	2	4	3	1	11
"CG43707-cds,chr2L:3766937..3767349,3,CGG"	AATTCGGCTTCCGTATTCA	0	0	0	0	0	0	0	0	0	0	0	0	0	0	0	0	0	0	0	0
"CG43707-cds,chr2L:3766937..3767349,5,CGG"	GTAGTGGCCGCCATCGAAC	20	10	10	6	11	15	13	7	6	7	9	5	7	6	8	18	14	19	22	62
"CG43707-cds,chr2L:3766937..3767349,9,TGG"	CCGGCGGAGAGCTCTGGCT	2	0	1	0	0	0	0	0	0	0	2	0	1	0	1	1	0	0	0	1
"CG43707-cds,chr2L:3766937..3767349,13,TGG"	ACATTATCATCTCCGTGAA	2	1	1	0	0	3	0	0	1	0	0	0	3	0	1	1	0	0	3	15
"CG43725-cds,chr2L:11075548..11075742,4,AGG"	GCCACATCTCTAAAGATCG	6	2	2	3	6	5	2	1	0	9	4	3	4	1	2	2	5	2	4	22
"CG43725-cds,chr2L:11075548..11075742,8,CGG"	GGCTACAAGATATCCACTC	0	0	0	0	0	0	0	0	0	0	0	0	0	0	0	0	0	0	0	0
"CG43725-cds,chr2L:11075548..11075742,11,CGG"	TCATCAAAATGGAACGACG	0	0	0	0	0	0	0	0	0	0	0	0	0	0	0	0	0	0	0	0
"CG43725-cds,chr2L:11075548..11075742,13,AGG"	TCCAACCAAGTTCCTAGAA	1	1	3	1	0	1	0	0	1	4	0	1	0	1	0	1	2	1	0	5
"CG43725-cds,chr2L:11075548..11075742,15,CCT"	ATGAAAATGGAAAAGACCA	0	0	0	0	0	0	0	0	0	0	0	0	0	0	0	0	0	0	0	0
"CG43731-cds,chr2L:19102168..19102350,3,AGG"	ACTCAAACCGATTTTACTG	2	1	1	0	0	0	0	0	1	1	0	0	0	0	0	0	0	0	0	3
"CG43731-cds,chr2L:19102168..19102350,5,TGG"	TTCGATTGCCCAGCCGATG	14	6	7	5	5	5	7	5	3	6	5	6	5	2	5	5	7	11	16	38
"CG43731-cds,chr2L:19102168..19102350,6,TGG"	AAACTTTACGATCTCGAAC	0	0	0	0	0	0	0	0	0	0	0	0	0	0	0	0	0	0	0	0
"CG43731-cds,chr2L:19102168..19102350,7,CCG"	TAGGCAGTCAAATTGATAT	1	0	2	0	1	0	2	0	0	0	0	2	0	0	0	1	1	2	3	4
"CG43731-cds,chr2L:19102168..19102350,9,CCT"	CTGGCCAAATCGCGGCGAA	0	0	0	0	0	0	0	0	0	0	0	0	0	0	0	0	0	0	0	0
"CG43733-cds,chr2L:9291405..9291659,8,GGG"	GATCGGTCGCTGGGCGGCG	2	0	0	1	1	1	0	0	0	2	0	0	2	1	0	0	2	0	0	8
"CG43733-cds,chr2L:9291405..9291659,11,TGG"	ATTCAACGTCTGCAGCAAC	0	0	0	0	0	0	0	0	0	0	0	0	0	0	0	0	0	0	0	0
"CG43733-cds,chr2L:9291405..9291659,14,TGG"	GCGGTACGAGCTGCAGCAA	5	4	5	6	2	3	6	2	2	7	5	4	2	3	6	4	8	5	2	21
"CG43733-cds,chr2L:9291405..9291659,15,TGG"	GCTGCTCCTGTTCGTCCTT	16	15	13	8	10	7	11	9	2	7	5	9	13	5	3	16	19	13	16	76
"CG43733-cds,chr2L:9291405..9291659,17,TGG"	AATGCCAAGTTCTGGCAGC	0	0	0	0	0	0	0	0	0	0	0	0	0	0	0	0	0	0	0	0
"CG43773-cds,chr2L:4007703..4007930,2,TGG"	CTGTACTATGCAAATCCCC	39	21	30	15	14	23	32	9	13	16	26	17	18	17	18	24	43	22	21	132
"CG43773-cds,chr2L:4007703..4007930,6,AGG"	TCCTTGTCGCCAGTGCCGC	104	96	70	47	56	56	64	34	46	69	64	61	41	33	34	72	71	70	106	384
"CG43773-cds,chr2L:4007703..4007930,8,AGG"	GTTGTGGTTGTTCCCACTC	9	3	5	1	4	2	7	4	2	3	6	5	6	2	3	1	6	4	7	24
"CG43773-cds,chr2L:4007703..4007930,9,CCG"	TTGAGGTTGATATTGATGT	0	0	0	0	0	0	0	0	0	0	0	0	0	0	0	0	0	0	0	0
"CG43773-cds,chr2L:4007703..4007930,11,CCG"	CCTCGAGGATGGTTGCACT	24	33	21	9	26	27	21	15	8	16	16	7	18	7	11	23	24	29	28	124
"CG43774-cds,chr2L:4008712..4008999,2,TGG"	CTCTACTACGCGAATCCAT	3	0	4	1	3	3	4	0	2	4	5	0	2	1	2	4	4	5	5	14
"CG43774-cds,chr2L:4008712..4008999,6,TGG"	ATGTCCAGAAACAACATTG	0	0	0	0	0	0	0	0	0	0	0	0	0	0	0	0	0	0	0	0
"CG43774-cds,chr2L:4008712..4008999,7,TGG"	TCCGTGCCAGCAAACCAGA	4	6	4	1	3	2	1	1	1	5	2	3	2	3	1	8	5	2	3	23
"CG43774-cds,chr2L:4008712..4008999,8,TGG"	TGCCCAGTGTGCAACCCAC	0	3	0	2	2	1	1	0	1	2	2	0	1	1	0	2	1	1	3	9
"CG43774-cds,chr2L:4008712..4008999,10,AGG"	CTGCCACCGAAGTACGATC	16	11	12	7	8	15	14	6	11	14	12	8	8	12	6	11	18	21	19	74
"CG43796-cds,chr2L:8482478..8482861,4,TGG"	GTTCATCGACGAGGCATTT	18	16	15	11	6	3	15	9	14	8	9	8	11	9	6	12	16	14	16	73
"CG43796-cds,chr2L:8482478..8482861,8,TGG"	TTTGCTCCCCGGATCGGAT	71	52	47	33	29	40	36	34	35	48	33	39	34	25	21	58	32	56	46	278
"CG43796-cds,chr2L:8482478..8482861,9,TGG"	AATGTTGACTACGACGATC	3	5	8	5	1	2	8	3	2	5	6	4	1	3	5	3	3	7	8	30
"CG43796-cds,chr2L:8482478..8482861,11,TGG"	AGGATTGACAACTTCTATT	1	4	3	2	0	6	2	2	3	1	3	0	4	1	1	2	4	3	4	10
"CG43796-cds,chr2L:8482478..8482861,15,CGG"	CACAACATTCTGCACAAGC	9	9	4	8	2	6	3	3	4	10	4	9	7	2	3	7	6	5	17	30
"CG43797-cds,chr2L:4000042..4000740,3,CGG"	GATTCAGAGTGCGTCCTGA	2	3	5	4	0	1	1	5	3	5	7	3	3	2	5	4	1	1	1	11
"CG43797-cds,chr2L:4000042..4000740,7,AGG"	ATTCTGTATGTCCGCTCAA	3	2	2	2	1	0	2	1	2	0	1	0	2	0	1	0	2	2	0	3
"CG43797-cds,chr2L:4000042..4000740,8,AGG"	AATTTACAAATCGAACAAA	0	0	0	0	0	0	0	0	0	0	0	0	0	0	0	0	0	0	0	0
"CG43797-cds,chr2L:4000042..4000740,9,AGG"	ATGACGATACAAAAGTTGA	0	1	0	0	0	0	0	0	0	0	0	0	2	0	0	0	0	0	0	2
"CG43797-cds,chr2L:4000042..4000740,10,AGG"	AAATACGTCATTGTTGATA	0	0	0	0	0	1	1	0	1	0	0	0	2	0	1	0	1	0	1	1
"CG43798-cds,chr2L:4647232..4647341,1,CGG"	AAAGTCGATAAGCTATTAT	0	0	0	0	0	0	0	0	0	0	0	0	0	0	0	0	0	0	0	0
"CG43798-cds,chr2L:4647232..4647341,4,CGG"	TAGGGCTCTCCGCATAAAT	1	2	4	0	1	3	3	2	0	2	1	1	4	1	4	2	2	1	3	14
"CG43798-cds,chr2L:4647232..4647341,5,CCT"	CTTTATCAAAAGGCACTGA	2	1	3	1	1	0	2	1	0	0	0	2	0	0	0	1	2	1	0	7
"CG43798-cds,chr2L:4647232..4647341,7,CCG"	ACATGACTGCCGATTTATG	3	3	2	2	4	2	1	2	2	1	0	3	2	1	0	1	2	3	5	16
"CG43798-cds,chr2L:4647411..4647864,1,CGG"	AAGTCAATGGTCTGGCCAA	4	7	8	8	8	8	4	2	4	2	7	3	11	2	1	7	8	10	10	60
"CG43799-cds,chr2L:7227883..7228566,1,TGG"	CAAAATGGATCCCCTAATT	0	1	0	0	0	0	0	0	0	0	0	0	0	1	0	0	0	4	1	0
"CG43799-cds,chr2L:7227883..7228566,3,TGG"	GACATTCTGAATGAAAAAT	0	0	0	0	0	0	0	0	0	0	0	0	0	0	0	0	0	0	0	0
"CG43799-cds,chr2L:7227883..7228566,5,TGG"	GAACAGCAAGTGAAGCAAT	0	0	0	0	0	0	0	0	0	0	0	0	0	0	0	0	0	0	0	0
"CG43799-cds,chr2L:7227883..7228566,6,AGG"	AACCTATACAGAAATCAAC	0	0	0	0	0	0	0	0	0	0	0	0	0	0	0	0	0	0	0	0
"CG43799-cds,chr2L:7227883..7228566,8,TGG"	AACGAAGGTGTGCAGTCTT	1	4	1	3	0	2	1	0	1	1	0	4	4	4	0	3	6	3	3	13
"CG43815-cds,chr2L:3576264..3576428,4,TGG"	CAGCCGGTTGGAGCGACGT	0	0	0	0	0	0	0	0	0	0	0	0	0	0	0	0	0	0	0	0
"CG43815-cds,chr2L:3576264..3576428,5,CGG"	TCTTCCCGCACGCGCCGCT	40	19	30	18	25	20	26	17	18	36	31	28	23	14	15	23	29	22	26	179
"CG43815-cds,chr2L:3576264..3576428,7,CGG"	AGAATGCTCCACTCTTGGC	65	53	47	36	44	40	44	34	37	43	33	21	39	31	29	44	47	48	39	215
"CG43815-cds,chr2L:3576264..3576428,10,CCC"	GCTGTTGGACCGTATTGAT	0	0	0	0	0	0	0	0	0	0	0	0	0	0	0	0	0	0	0	0
"CG43815-cds,chr2L:3576264..3576428,14,CCG"	GCGGCGCGTGCGGGAAGAG	0	0	0	0	0	0	1	0	1	0	0	0	0	0	0	0	0	0	0	1
"CG43816-cds,chr2L:16004694..16004855,2,CGG"	GTTTCGCACCCACGCCCTG	3	10	1	7	3	4	1	2	2	3	5	6	6	3	2	2	9	8	3	32
"CG43816-cds,chr2L:16004694..16004855,3,CGG"	GTGATGACTGTTCCATTTA	0	1	0	0	0	1	1	0	0	0	0	0	0	0	0	0	1	3	0	2
"CG43816-cds,chr2L:16004694..16004855,9,CCT"	GCGATATTGTAGGAGGCAC	6	6	7	8	4	7	4	4	5	4	7	4	5	3	7	4	9	11	20	25
"CG43816-cds,chr2L:16004694..16004855,13,CCC"	ATCGCAGTGTCGACAGGCG	6	9	8	9	6	9	6	3	5	5	7	3	9	5	3	4	11	11	10	63
"CG43816-cds,chr2L:16004694..16004855,17,CCG"	GGGCGTGGGTGCGAAACAG	0	2	3	1	1	1	2	1	0	1	5	1	3	1	1	1	2	1	0	9
"CG43850-cds,chr2L:13420303..13420533,4,AGG"	ATTGCGATGGAGGCCATGA	10	6	5	5	4	8	6	1	7	5	8	6	5	2	6	3	7	9	9	40
"CG43850-cds,chr2L:13420303..13420533,7,AGG"	CCAACTGCAGCTGCAGGCC	0	0	0	0	0	0	0	0	0	0	0	0	0	0	0	0	0	0	0	0
"CG43850-cds,chr2L:13420303..13420533,9,CCT"	CCGAATTTAATGTCTTTGC	0	0	0	0	0	0	0	0	0	0	0	0	0	0	0	0	0	0	0	0
"CG43850-cds,chr2L:13420303..13420533,10,CCA"	TATGTTCTCTCCACCTTCA	0	0	2	0	0	0	0	0	0	0	0	0	0	0	0	0	0	0	1	1
"CG43850-cds,chr2L:13420303..13420533,11,CCG"	GTTATCAGATTTGGATGTG	0	0	0	0	0	0	0	0	0	0	0	0	0	0	0	0	0	0	0	0
"CG43851-cds,chr2L:2647924..2648361,4,TGG"	TGAAGATATCAGCACTACA	0	0	0	0	0	0	0	0	0	0	0	0	0	0	0	0	0	0	0	0
"CG43851-cds,chr2L:2647924..2648361,7,GGG"	AAAGGCTATGCGAACTAAA	0	0	0	0	0	0	0	0	0	0	0	0	0	0	0	0	0	0	0	0
"CG43851-cds,chr2L:2647924..2648361,10,TGG"	AAAGGAAAATAGAGTGTCC	0	0	0	0	0	0	0	0	0	0	0	0	1	0	0	0	0	1	0	0
"CG43851-cds,chr2L:2647924..2648361,12,AGG"	AATATTTGCATTCAGCTGA	0	0	0	0	0	0	0	0	0	1	1	0	0	0	0	0	0	0	0	0
"CG43851-cds,chr2L:2647924..2648361,15,TGG"	ATTCTAATTCCCCAAAATG	0	0	0	0	0	0	0	0	0	0	0	0	0	0	0	0	0	0	0	0
"CG43925-cds,chr2L:13176537..13176668,2,TGG"	AACTTACACTTTTGCACGT	3	0	2	1	0	0	0	1	0	0	1	1	0	0	0	0	0	0	0	5
"CG43925-cds,chr2L:13176537..13176668,6,CCA"	TTTTCTTTTCTGTTCGCGT	0	0	2	0	0	0	0	0	0	0	0	0	0	0	1	0	0	0	0	1
"CG43925-cds,chr2L:13176537..13176668,7,CCC"	AGTGTAAGTTTGCATCCAG	4	3	0	2	1	3	6	1	3	5	0	8	2	0	1	3	3	2	3	20
"CG43925-cds,chr2L:13176757..13176888,1,TGG"	CAGTCGCACAACAGCGTTT	0	0	2	1	2	0	2	0	0	0	1	0	2	1	1	1	2	0	0	2
"CG43925-cds,chr2L:13176757..13176888,2,AGG"	TTTTGCCCGCTAAATCACC	16	8	4	4	6	9	10	6	6	7	10	11	9	3	7	5	11	5	2	39
"CG44000-cds,chr2L:5046568..5046975,2,CGG"	GTTTCGACTGTCGTGTCCG	3	3	4	3	4	5	0	1	0	1	7	2	3	3	0	3	3	0	2	21
"CG44000-cds,chr2L:5046568..5046975,4,CGG"	GCCGCCACCGCCAACGTAC	0	0	0	0	0	0	0	0	0	0	0	0	0	0	0	0	0	0	0	0
"CG44000-cds,chr2L:5046568..5046975,7,CGG"	CCGGTGCCCATTCTGCAGT	67	50	38	45	23	44	29	32	29	50	26	38	27	27	26	36	45	48	56	217
"CG44000-cds,chr2L:5046568..5046975,10,AGG"	TTTGCCTACGTGACCGTCA	0	1	0	0	0	0	0	0	0	0	1	0	0	0	0	0	0	1	0	1
"CG44000-cds,chr2L:5046568..5046975,12,TGG"	ATTACACCTGCACCATTTT	21	19	11	14	12	9	12	3	13	15	10	16	20	5	11	13	9	15	12	86
"CG44001-cds,chr2L:5047104..5047206,2,TGG"	CAGCAGACGTTAAGCGACA	5	5	2	2	2	2	3	1	2	3	0	1	2	3	3	3	5	4	2	13
"CG44001-cds,chr2L:5047104..5047206,5,CCA"	TGCAGTTGTCCGCACTATG	0	0	0	0	0	0	0	0	0	0	0	0	0	0	0	0	0	0	0	0
"CG44001-cds,chr2L:5047104..5047206,6,CCA"	TGCCGGCTGCGTCTGCTTG	0	2	0	0	0	2	4	1	1	2	0	5	0	1	0	0	1	0	0	4
"CG44001-cds,chr2L:5047273..5047479,1,AGG"	GTAAGAGAGTTTATCAAGA	0	0	0	0	0	0	0	0	0	0	0	0	0	0	0	0	0	0	1	0
"CG44001-cds,chr2L:5047273..5047479,4,CGG"	CGCGATGACTGCGACTATA	0	0	0	0	0	0	0	0	0	0	0	0	0	0	0	0	0	0	0	0
"CG44085-cds,chr2L:13271366..13271627,3,CGG"	CATTGATCTCTCCCAGATC	0	1	1	0	0	0	0	1	0	0	0	1	0	1	0	0	0	0	1	3
"CG44085-cds,chr2L:13271366..13271627,8,TGG"	GAGCGGATGGCCAAGCGGT	12	10	1	2	5	4	4	3	5	3	4	3	4	3	1	6	2	5	2	24
"CG44085-cds,chr2L:13271366..13271627,11,CGG"	CCCAATCGGAAGGAGCAAC	27	22	15	7	9	18	21	12	13	23	20	8	9	5	14	20	23	23	17	87
"CG44085-cds,chr2L:13271366..13271627,12,AGG"	CCGCCCAGCCACAGTCGCC	17	12	3	6	9	8	8	5	4	5	6	9	10	7	4	16	15	8	7	50
"CG44085-cds,chr2L:13271366..13271627,17,TGG"	GTGGTGCAGCCAGTTCGAT	3	5	5	4	10	3	7	3	6	6	4	6	1	3	2	4	5	5	4	30
"CG44139-cds,chr2L:2424841..2425011,4,TGG"	GCACCCCATATGTGTGCGA	0	0	0	0	0	0	0	0	0	0	0	0	0	0	0	0	0	0	0	0
"CG44139-cds,chr2L:2424841..2425011,8,CGG"	CGAGTATCGCTGCATGTGC	2	2	3	0	3	4	4	1	2	5	3	0	3	3	1	4	3	4	1	13
"CG44139-cds,chr2L:2424841..2425011,9,CCT"	CATCGTGATGGGGATCCCT	2	7	0	2	2	0	0	1	0	1	0	2	2	1	0	0	1	3	3	6
"CG44139-cds,chr2L:2424841..2425011,13,CCG"	CACACATATGGGGTGCGTT	0	0	0	0	0	0	0	0	0	0	0	0	0	0	0	0	0	0	0	0
"CG44139-cds,chr2L:2424841..2425011,17,CCG"	GCGATACTCGTCACAGACC	9	10	8	9	8	4	13	15	16	9	9	13	14	2	7	5	10	8	18	58
"CG4415-cds,chr2L:1037379..1038422,3,TGG"	AAGACCGCTGCCGACAACG	0	0	0	0	0	0	0	0	0	0	0	0	0	0	0	0	0	0	0	0
"CG4415-cds,chr2L:1037379..1038422,5,TGG"	AAGCCTCTCCCTCACCAAG	67	64	54	41	39	45	69	37	37	54	40	37	51	27	35	50	58	70	91	326
"CG4415-cds,chr2L:1037379..1038422,9,AGG"	GGAAAAAAAGGGAAGCCCA	0	2	2	0	1	1	2	0	1	2	2	3	0	1	0	1	3	0	0	4
"CG4415-cds,chr2L:1037379..1038422,10,AGG"	CAAAAACCAAACGTCGCAA	6	10	1	3	3	5	6	2	1	3	5	1	5	0	0	6	5	1	2	7
"CG4415-cds,chr2L:1037379..1038422,12,CGG"	CAGAAGGAGATCTCCAGTT	2	1	1	0	0	0	0	0	0	1	0	0	0	1	4	2	0	1	0	4
"CG44270-cds,chr2L:20531177..20531331,6,AGG"	GTACCGGGAATATCCTCCG	0	0	0	0	0	0	0	0	0	0	0	0	0	0	0	0	0	0	0	0
"CG44270-cds,chr2L:20531177..20531331,10,TGG"	CATGCTCTCCATGTTCTCC	56	45	45	27	26	44	32	31	26	40	33	27	44	24	25	51	43	49	78	231
"CG44270-cds,chr2L:20531177..20531331,13,CCA"	CACTTACTTAGTGGGATTT	0	0	0	0	0	0	0	0	0	0	0	0	0	0	0	0	0	0	0	0
"CG44270-cds,chr2L:20531177..20531331,16,CCC"	ACCCAAACCGAACTGAACT	5	2	1	1	1	2	1	0	2	5	2	2	4	1	1	0	1	0	4	10
"CG44270-cds,chr2L:20531177..20531331,18,CCG"	GAACCTCGGAGGATATTCC	0	0	0	0	0	0	0	0	0	0	0	0	0	0	0	0	0	0	0	0
"CG4440-cds,chr2L:16330079..16330306,4,CGG"	GTCCCCAGTTCGGATTCGG	12	11	9	8	8	8	5	3	8	11	7	8	5	6	6	4	10	7	3	49
"CG4440-cds,chr2L:16330079..16330306,12,TGG"	AGCAACAGCAGGGCGGTTT	0	0	0	0	0	0	0	0	0	0	0	0	0	0	0	0	0	1	0	2
"CG4440-cds,chr2L:16330079..16330306,17,TGG"	TCGGTGGTTTCGGTTCCTT	47	49	33	26	34	29	40	29	20	34	21	13	26	22	22	31	37	20	24	165
"CG4440-cds,chr2L:16330079..16330306,19,TGG"	AGCAACAGCAGGAAAGTTT	7	4	2	3	0	3	3	1	1	6	2	11	1	3	0	4	1	2	2	22
"CG4440-cds,chr2L:16330079..16330306,23,TGG"	GTCAGCAGCAACAAGAGTT	20	12	17	9	4	7	10	5	2	8	6	9	3	6	6	6	4	19	23	50
"CG44477-cds,chr2L:11663311..11663418,5,AGG"	TCACGGAATGGAATGGAAC	4	12	8	1	5	2	7	1	6	7	6	5	3	2	0	3	4	5	3	32
"CG44477-cds,chr2L:11663311..11663418,8,TGG"	ACGTTGTGATGAAATGGGA	5	6	4	3	4	2	3	3	2	2	2	1	1	0	0	4	0	3	4	14
"CG44477-cds,chr2L:11663311..11663418,10,CCG"	TTCCGTGAATTACACCACG	0	0	0	0	0	0	0	0	0	0	0	0	0	0	0	0	0	0	0	0
"CG4455-cds,chr2L:16353095..16353134,1,CCT"	TAAAAACAGCACACACAAC	2	0	2	0	1	2	0	0	1	0	1	0	0	0	0	1	1	0	0	4
"CG4455-cds,chr2L:16353213..16353553,1,CGG"	TTTCAGTGCGAGTGCAGCG	28	19	19	21	23	19	18	22	11	18	24	16	19	8	12	18	24	24	19	110
"CG4455-cds,chr2L:16353213..16353553,6,CGG"	CGAAGGGGTTACAAGGCCA	6	7	13	7	5	5	4	10	4	10	6	8	7	5	6	6	9	12	5	40
"CG44574-cds,chr2L:5884015..5884319,1,AGG"	TCCGCAAGCATGCACTTGC	0	0	0	0	0	0	0	0	0	0	0	0	0	0	0	0	0	0	0	0
"CG44574-cds,chr2L:5884015..5884319,3,AGG"	TTGTATGAAAAATGACGAA	0	0	0	0	0	0	0	0	0	0	0	0	0	0	0	0	0	0	0	0
"CG44574-cds,chr2L:5884015..5884319,5,AGG"	ATTATTTTTCTGCAGAAAG	0	1	0	0	0	0	0	0	0	0	0	0	0	0	1	0	0	0	0	0
"CG44574-cds,chr2L:5884015..5884319,6,TGG"	AAATTGCAATCCCAATTGT	0	0	0	0	0	0	0	0	0	0	0	0	0	0	0	0	0	0	0	0
"CG44574-cds,chr2L:5884015..5884319,7,AGG"	TCTGAATTGCAGCAACCTG	5	7	13	3	8	7	4	4	5	10	6	9	3	3	6	6	9	5	3	34
"CG4495-cds,chr2L:7182347..7182639,3,AGG"	GGCTGCCTTAACCAGACCA	0	0	0	0	0	0	0	0	0	0	0	0	0	0	0	0	0	0	0	0
"CG4495-cds,chr2L:7182347..7182639,4,AGG"	AATAGCAATCATAATGCCA	0	0	0	0	0	0	0	0	0	0	0	0	0	0	0	0	0	0	0	0
"CG4495-cds,chr2L:7182347..7182639,5,AGG"	TTTAAGTCTGATGCAAACT	0	0	0	0	0	0	0	0	0	0	0	0	0	0	0	0	0	0	0	0
"CG4495-cds,chr2L:7182347..7182639,9,AGG"	CATAAACGTTTTGGTCATC	0	0	0	1	0	0	0	0	0	0	1	0	1	0	0	0	0	0	0	1
"CG4495-cds,chr2L:7182347..7182639,11,CGG"	CTCAGTTTATTCCTCATTT	1	2	1	1	1	1	3	3	3	3	2	2	2	0	1	2	7	2	4	17
"CG4500-cds,chr2L:14027032..14028101,2,TGG"	GACGCCGTCAAGCTGCGCC	0	0	0	0	0	0	0	0	0	0	0	0	0	0	0	0	0	0	0	0
"CG4500-cds,chr2L:14027032..14028101,3,AGG"	ACGATTCCAGAATTCTTCA	0	0	0	0	0	0	0	0	0	0	0	0	0	0	0	0	0	0	0	0
"CG4500-cds,chr2L:14027032..14028101,5,TGG"	TATTCGGATCTGCCCGCCT	5	10	5	9	4	3	0	3	1	4	7	1	7	3	2	1	5	4	1	21
"CG4500-cds,chr2L:14027032..14028101,11,TGG"	CCCCAGGATCTGGGAACGA	0	0	0	0	0	0	0	0	0	0	0	0	0	0	0	0	0	0	0	0
"CG4500-cds,chr2L:14027032..14028101,14,AGG"	CTTACGTTTGGCGAGTACC	11	13	14	6	7	8	10	2	8	10	9	13	4	7	6	8	5	18	12	60
"CG45011-cds,chr2L:11834139..11834342,2,CGG"	GAATCTACTTTCCTGTCTG	0	0	0	0	0	0	0	0	0	0	0	0	0	0	0	0	0	0	0	0
"CG45011-cds,chr2L:11834139..11834342,4,TGG"	CAAATTAAATTGATTTATG	0	0	0	1	0	0	1	0	0	0	0	0	0	0	0	0	0	0	0	1
"CG45011-cds,chr2L:11834139..11834342,8,CCC"	GCACAGTGCAATGAAAATT	0	0	0	0	0	0	0	0	0	0	0	0	0	0	0	0	0	0	0	0
"CG45011-cds,chr2L:11834139..11834342,11,CCT"	AGTTAGGACGACAAATGCC	3	0	0	0	0	0	1	1	1	2	0	2	0	0	0	0	0	0	1	3
"CG45011-cds,chr2L:11834139..11834342,13,CCC"	CAAAGGGGTCTTGTGACTT	26	28	28	21	26	20	26	20	24	26	15	11	19	19	16	23	22	18	17	116
"CG45012-cds,chr2L:11834657..11834854,3,CGG"	AAATCTCTGAGCCTGTCTG	18	15	10	6	10	15	12	6	8	14	9	2	6	4	7	7	10	4	9	41
"CG45012-cds,chr2L:11834657..11834854,4,TGG"	CTTTCTCATATGTAAAGCC	0	0	0	0	0	0	0	0	0	0	0	0	0	0	0	0	0	0	0	0
"CG45012-cds,chr2L:11834657..11834854,5,AGG"	ATGTTAATTTTGTCAAGAA	0	0	0	0	0	0	0	0	0	0	0	0	0	0	0	0	0	0	0	0
"CG45012-cds,chr2L:11834657..11834854,6,CCT"	CAGGACCAAAACTGCAAGT	0	0	0	0	0	0	0	0	0	0	0	0	0	0	0	0	0	0	0	0
"CG45012-cds,chr2L:11834657..11834854,8,CCC"	CACGGGCAACGAGATTTTT	8	11	11	11	9	10	14	3	9	9	3	7	0	11	8	6	5	3	2	27
"CG45075-cds,chr2L:6091569..6091820,8,AGG"	TATCCCGTGCAACAGTCGA	57	67	63	36	34	51	51	29	32	54	44	39	45	32	40	47	42	66	86	310
"CG45075-cds,chr2L:6091569..6091820,9,AGG"	ATCAAGAAGAACCTGATCA	0	0	0	0	0	0	0	0	0	0	0	0	0	0	0	0	0	0	0	0
"CG45075-cds,chr2L:6091569..6091820,10,CCG"	ATATCGTTCATTGAAAAGT	0	0	1	0	0	0	0	0	0	0	1	0	0	0	0	0	0	0	0	0
"CG45075-cds,chr2L:6091569..6091820,11,CCA"	TTGGTGGTGCTGACCGCCC	0	0	0	0	0	0	0	0	0	0	0	0	0	0	0	0	0	0	0	0
"CG45075-cds,chr2L:6091569..6091820,15,CCA"	ATTTTGCGGAGGCTGCTGT	37	28	24	16	24	27	28	25	21	28	28	14	27	17	13	21	27	25	27	159
"CG45084-cds,chr2L:16043087..16043221,3,TGG"	CTCTCGCACGCCATCTGTC	0	0	0	0	0	0	0	0	0	0	0	0	0	0	0	0	0	0	0	0
"CG45084-cds,chr2L:16043087..16043221,6,CCT"	GTTGAAATCTCTCGACGAA	4	5	1	0	0	3	3	1	1	1	2	1	1	2	3	2	3	2	3	10
"CG45084-cds,chr2L:16043087..16043221,7,CCT"	GAATTGGATGGCCTCGACG	15	12	6	12	13	11	9	6	4	11	8	6	7	5	3	9	11	14	4	62
"CG45084-cds,chr2L:16043087..16043221,10,CCA"	GATGGCGTGCGAGAGGTCC	5	7	7	3	3	7	5	4	6	11	3	4	4	2	4	3	5	3	4	17
"CG45084-cds,chr2L:16043087..16043221,13,CCT"	GAGATTAAATAGGCCCTGG	1	0	1	0	0	0	1	2	0	1	1	0	0	1	1	1	0	1	0	6
"CG4537-cds,chr2L:9890910..9891073,2,CGG"	CGAACGAGCACAGCTCCTG	2	3	1	0	2	0	1	3	3	1	2	3	4	1	2	3	5	3	0	16
"CG4537-cds,chr2L:9890910..9891073,5,AGG"	CGTAAAATCAACGAGAACA	0	0	0	0	0	1	0	0	0	0	0	0	1	0	1	0	0	0	0	0
"CG4537-cds,chr2L:9890910..9891073,7,AGG"	GCGAGCGATACAATCCCAT	24	23	20	20	14	16	12	12	21	23	13	16	13	14	12	13	18	12	16	119
"CG4537-cds,chr2L:9890910..9891073,9,CCA"	GCTGAAACTTTGGAGAGCT	0	1	0	0	2	3	3	2	3	6	3	0	2	2	2	5	3	2	0	12
"CG4537-cds,chr2L:9890910..9891073,12,CCA"	GTGCTCGTTCGCCAGGGAT	80	61	57	60	41	61	34	37	38	56	52	56	51	29	34	62	61	69	96	360
"CG4552-cds,chr2L:1129819..1131181,2,CGG"	GCACTGTCAACGACATCTA	0	0	0	0	0	0	0	0	0	0	0	0	0	0	0	0	0	0	0	0
"CG4552-cds,chr2L:1129819..1131181,6,CGG"	TGCCAGGGCAAGGCTCTGC	0	0	0	0	0	0	0	0	0	0	0	0	0	0	0	0	0	0	0	0
"CG4552-cds,chr2L:1129819..1131181,10,TGG"	GACGTGTGGCAAGTGTGCC	46	25	28	23	21	28	30	23	20	21	27	25	22	17	18	33	19	34	46	157
"CG4552-cds,chr2L:1129819..1131181,12,AGG"	TTCCAAAGCCAACTGCGCG	54	37	28	22	20	40	40	27	37	28	30	32	24	15	17	45	44	35	40	200
"CG4552-cds,chr2L:1129819..1131181,14,TGG"	CAGCGGCACGTCGATCGCA	0	0	0	0	0	1	0	2	0	0	0	0	0	0	0	1	3	1	0	2
"CG4577-cds,chr2L:1134859..1135081,3,CGG"	GTGCCTCAGCCTTCCAATC	32	24	16	24	26	18	22	14	24	30	33	15	28	16	10	26	23	20	28	241
"CG4577-cds,chr2L:1134859..1135081,6,CGG"	TCCGTGCTCGCCCAAGACA	2	5	0	2	3	6	1	1	1	1	1	0	3	1	1	3	2	3	1	13
"CG4577-cds,chr2L:1134859..1135081,8,CCA"	TGCCGGGCAACGAGATGCG	0	0	0	0	1	0	2	0	0	1	0	0	0	0	0	0	0	1	0	2
"CG4577-cds,chr2L:1134859..1135081,11,CCT"	CAGTGCCAGGACTACCAGC	36	29	10	14	22	25	13	13	7	22	16	8	14	9	7	18	14	15	27	111
"CG4577-cds,chr2L:1134859..1135081,13,CCT"	GATTGGAAGGCTGAGGCAC	0	0	0	0	0	0	0	0	0	0	0	0	0	0	0	0	0	0	0	0
"CG4580-cds,chr2L:16488203..16489595,4,TGG"	CCAATACAAGACTTCTAAA	0	0	0	0	0	0	1	0	0	1	0	0	1	0	0	0	0	0	0	0
"CG4580-cds,chr2L:16488203..16489595,7,CGG"	ACTACTACAACCACGCCTG	38	38	47	20	33	33	44	20	32	52	37	29	33	15	12	28	35	42	53	206
"CG4580-cds,chr2L:16488203..16489595,8,TGG"	TTCGACATTATACAAATGC	0	0	0	0	0	0	0	0	0	0	0	0	0	0	0	0	0	0	0	0
"CG4580-cds,chr2L:16488203..16489595,10,TGG"	CACCAGGTTAACCAGAACT	0	1	1	0	0	0	0	0	0	0	0	0	0	0	0	0	0	0	0	1
"CG4580-cds,chr2L:16488203..16489595,13,CGG"	GAAATGAGTTCTCAATTGC	0	0	0	0	0	0	0	0	0	0	0	0	0	0	0	0	0	0	0	0
"CG4592-cds,chr2L:9921741..9921995,3,CGG"	GAATAAAACCCATACTTTG	0	0	0	0	0	0	0	0	0	0	0	0	0	0	0	0	0	0	0	0
"CG4592-cds,chr2L:9921741..9921995,8,TGG"	CCCTGCGATCCCTTGCCAA	3	3	1	0	1	0	1	0	1	0	3	2	0	1	1	3	2	2	5	8
"CG4592-cds,chr2L:9921741..9921995,9,AGG"	TCAAAGCTGACAACCATAG	0	0	0	0	0	0	0	0	0	0	0	0	0	0	0	0	0	0	0	0
"CG4592-cds,chr2L:9921741..9921995,13,CGG"	CTGTCAATGAACCTGCCAC	8	8	5	0	2	9	2	3	3	8	3	6	6	4	3	4	5	6	5	28
"CG4592-cds,chr2L:9921741..9921995,15,CGG"	TTGAGAGCAACAAGAGCCG	4	1	1	2	2	5	0	4	1	3	0	2	5	0	2	2	3	5	0	11
"CG4594-cds,chr2L:9920374..9920601,5,TGG"	GCCACCAAGCTGACCACAG	1	3	2	2	7	2	1	3	1	2	1	1	1	2	0	0	7	3	5	17
"CG4594-cds,chr2L:9920374..9920601,7,CGG"	CGCTACTCTCACGATGAAC	0	0	0	0	0	0	0	0	0	0	0	0	0	0	1	0	1	0	2	3
"CG4594-cds,chr2L:9920374..9920601,9,TGG"	CAAAATGTCCAGCTGCTTT	19	28	16	19	16	15	28	11	7	20	16	10	18	16	7	12	14	15	15	103
"CG4594-cds,chr2L:9920374..9920601,10,CGG"	AATTGAGAACAATAAAAGT	0	0	0	0	0	0	0	0	0	0	0	0	0	0	0	0	0	0	0	0
"CG4594-cds,chr2L:9920374..9920601,13,CCC"	AATCTACTTGGAGCCCCGT	27	17	14	12	12	20	24	16	15	20	10	16	12	8	12	18	14	16	16	95
"CG4598-cds,chr2L:9918881..9919108,4,TGG"	GCCACCAAGTTGACCACAG	3	2	3	0	2	0	1	1	0	2	1	1	6	1	1	3	2	1	1	6
"CG4598-cds,chr2L:9918881..9919108,7,CGG"	CGCCACCCTCACGATGAAC	37	28	40	14	20	36	19	24	14	29	23	25	20	18	12	32	32	33	55	163
"CG4598-cds,chr2L:9918881..9919108,9,TGG"	CCCGTAAATGGTCTTAACT	0	0	0	0	0	0	0	0	0	0	0	0	0	0	0	0	0	0	0	1
"CG4598-cds,chr2L:9918881..9919108,11,CGG"	TCGAGAGCAATAAGAGTCG	3	2	2	1	2	3	2	3	2	1	4	1	5	0	3	3	6	4	3	19
"CG4598-cds,chr2L:9918881..9919108,12,CCC"	ATACGGTTGGAGCCAGCAC	2	0	1	1	1	4	1	1	2	0	1	2	4	1	0	2	0	4	2	9
"CG4619-cds,chr2L:9938964..9940568,4,CGG"	TACGCCCAGAGATGTATTG	11	12	4	7	5	7	8	2	2	7	3	2	8	3	5	3	7	7	9	27
"CG4619-cds,chr2L:9938964..9940568,6,TGG"	TTCGCCAAGCACATTGCAC	16	9	11	10	6	7	10	4	4	11	10	3	9	4	4	10	8	11	19	44
"CG4619-cds,chr2L:9938964..9940568,10,CGG"	CACGTGTTGCCCAAGACGA	1	0	0	0	0	0	0	0	0	0	0	0	0	0	0	0	1	1	0	0
"CG4619-cds,chr2L:9938964..9940568,12,CGG"	TCTGACTTCTTTCCCATCA	4	4	4	5	2	2	7	2	0	3	3	3	4	2	1	5	5	6	3	22
"CG4619-cds,chr2L:9938964..9940568,15,CGG"	GACCGGTACTTTCAGCGGA	1	9	1	1	1	4	3	0	1	3	2	2	2	1	1	5	6	5	5	12
"CG4631-cds,chr2L:16607490..16609880,2,CGG"	GCAGCGTGTCCAAAGTTGT	3	11	8	4	1	7	8	5	3	7	1	4	5	4	7	8	2	6	3	24
"CG4631-cds,chr2L:16607490..16609880,7,CGG"	GCAGCCAGCTGTTGTGTTT	13	14	11	9	8	12	12	3	10	8	14	7	6	10	12	9	11	16	12	54
"CG4631-cds,chr2L:16607490..16609880,13,CGG"	GGCGATGGGGTCAGAGAAA	0	0	0	0	0	0	0	0	0	0	0	0	0	0	0	0	0	0	0	0
"CG4631-cds,chr2L:16607490..16609880,16,TGG"	ATCCAGGTGCTGGCCAAGA	0	0	0	0	0	0	0	0	0	0	0	0	0	0	0	0	0	0	0	0
"CG4631-cds,chr2L:16607490..16609880,18,AGG"	CTACACCAATTGACACTGC	0	0	0	0	0	0	0	0	0	0	0	0	0	0	0	0	0	0	0	0
"CG4658-cds,chr2L:9957589..9957900,3,AGG"	GCCAGTGAGCCACCCCTGG	0	1	0	0	0	0	0	1	0	0	0	0	0	0	0	0	0	0	0	0
"CG4658-cds,chr2L:9957589..9957900,6,CGG"	CCAGTGATGCTTCCCACAA	8	8	7	8	6	7	15	2	7	8	7	4	11	5	12	13	9	7	8	51
"CG4658-cds,chr2L:9957589..9957900,10,AGG"	GGCAGCCACAACAATCTAA	0	0	0	0	0	0	0	0	0	0	0	0	0	0	0	0	0	0	0	0
"CG4658-cds,chr2L:9957589..9957900,14,AGG"	GGCGCAGGGCTCGATGACC	10	9	2	4	6	2	5	3	8	3	5	4	6	4	1	10	7	7	9	32
"CG4658-cds,chr2L:9957589..9957900,18,TGG"	GAGAAGTACCTCACCCAGC	0	0	1	1	0	2	0	0	2	0	0	2	0	0	0	2	1	0	0	7
"CG4691-cds,chr2L:14760971..14761759,2,AGG"	TCTCACTTGCTGCAAAAGC	12	6	6	5	3	4	8	2	2	6	2	2	9	2	3	5	3	6	3	24
"CG4691-cds,chr2L:14760971..14761759,4,AGG"	TTTCGCCACTTTAACTCCG	1	1	5	3	1	0	2	0	1	3	1	2	2	1	0	0	2	2	2	11
"CG4691-cds,chr2L:14760971..14761759,8,TGG"	TTTGTACTCCCAGGATGGC	0	2	0	2	1	2	0	0	1	1	0	2	0	0	0	1	0	1	0	5
"CG4691-cds,chr2L:14760971..14761759,12,AGG"	GCGCCCTTGCTGCCGCGCA	0	0	0	0	0	0	0	0	0	0	0	0	0	0	0	0	0	0	0	0
"CG4691-cds,chr2L:14760971..14761759,14,AGG"	GAGAAGAAAGACAGATCAA	0	0	0	0	0	0	0	0	0	0	0	0	0	0	0	0	0	0	0	0
"CG4701-cds,chr2L:14766007..14767161,4,TGG"	AACGTACTACACTGCCAAA	5	3	1	0	1	3	4	1	3	3	1	2	2	2	1	3	3	2	8	12
"CG4701-cds,chr2L:14766007..14767161,6,CGG"	GGATCCCAATAATAAGATC	0	0	0	0	0	0	0	0	0	0	0	0	0	0	0	0	0	0	0	0
"CG4701-cds,chr2L:14766007..14767161,11,CGG"	CTGCGCAAGCTGAACTCCT	8	7	8	5	3	4	11	4	2	7	7	3	5	5	2	1	5	11	10	46
"CG4701-cds,chr2L:14766007..14767161,14,TGG"	ATGATGATTGCTTCGCATC	1	0	1	0	1	0	2	0	1	2	0	3	1	0	0	1	3	0	0	4
"CG4701-cds,chr2L:14766007..14767161,16,TGG"	TGAGGACATTGATATCAGT	0	1	1	0	0	0	0	1	0	1	1	0	0	0	1	0	1	1	0	2
"CG4705-cds,chr2L:11091567..11091878,6,CGG"	CGCGGAACAGCCGGTGGAC	7	2	5	0	2	0	2	1	1	4	1	0	2	1	1	2	1	0	1	14
"CG4705-cds,chr2L:11091567..11091878,9,AGG"	CGAACAAACGTACATCGTC	19	18	26	11	15	15	19	17	11	20	13	11	15	14	6	20	16	11	10	82
"CG4705-cds,chr2L:11091567..11091878,10,AGG"	TATGAACACCGAGATTCCC	2	1	2	1	2	2	0	1	0	0	0	0	1	2	1	3	0	3	2	6
"CG4705-cds,chr2L:11091567..11091878,13,CGG"	GCCATGTCGGTTGATTACT	0	1	0	3	0	2	1	1	0	0	2	1	1	0	1	0	0	1	0	5
"CG4705-cds,chr2L:11091567..11091878,19,TGG"	GGGTGCTCCTCGCGGGCCG	0	0	0	0	0	0	0	0	0	0	0	0	0	0	0	0	0	1	0	1
"CG4709-cds,chr2L:9954596..9955513,3,AGG"	GCGGATGATGCGCAACGCC	0	0	1	0	0	0	2	0	1	0	2	0	0	0	0	0	1	0	0	5
"CG4709-cds,chr2L:9954596..9955513,5,AGG"	GCCCTAAAGAACAATCTGC	0	2	0	0	0	0	1	1	1	0	0	0	1	0	0	0	1	0	0	1
"CG4709-cds,chr2L:9954596..9955513,9,AGG"	TGGCCCTCACCCGGGAATC	0	0	0	0	0	0	0	0	0	0	0	0	0	0	0	0	0	0	0	0
"CG4709-cds,chr2L:9954596..9955513,10,AGG"	ATCGATGAACTACCTCAGC	11	5	3	3	2	4	7	6	3	4	10	5	9	2	1	5	4	7	7	27
"CG4709-cds,chr2L:9954596..9955513,13,CGG"	TCTGGATGATGAGCTGCAG	19	21	11	15	8	11	16	8	6	16	11	9	12	5	7	10	11	11	18	97
"CG4747-cds,chr2L:10007567..10007766,3,TGG"	TTAAACATGGCTGAGAACC	4	8	8	4	1	5	1	2	5	8	6	5	5	5	1	7	9	7	9	35
"CG4747-cds,chr2L:10007567..10007766,4,AGG"	GTCACCAGCATCACCAACG	59	36	30	22	27	35	37	24	21	31	30	29	25	19	24	35	29	40	67	213
"CG4747-cds,chr2L:10007567..10007766,5,TGG"	TTCAAGCACACCAAGCGCT	0	1	0	1	0	0	1	1	0	0	0	0	1	0	0	1	4	1	2	4
"CG4747-cds,chr2L:10007567..10007766,7,CCA"	TGGGGATTGAAGTCACCCT	0	0	0	0	0	0	0	0	0	0	0	0	0	0	0	0	0	0	0	0
"CG4747-cds,chr2L:10007567..10007766,12,CCA"	GCGCAAGTCGCGTTGCATG	0	0	0	0	0	0	0	0	0	0	0	0	0	0	0	0	0	0	0	0
"CG4749-cds,chr2L:1147865..1149376,5,TGG"	GAGTGGCGCCAAGAAGCGA	6	6	8	2	6	7	6	3	2	5	8	4	3	2	2	10	4	6	9	33
"CG4749-cds,chr2L:1147865..1149376,6,TGG"	AACAACTGTGACCGAGCGC	9	3	2	3	2	2	3	3	3	5	3	3	2	1	6	3	5	4	0	28
"CG4749-cds,chr2L:1147865..1149376,8,CGG"	ACTTCTACGGAAGTGTCTA	0	0	0	0	0	0	0	0	0	0	0	0	0	0	0	0	0	0	0	0
"CG4749-cds,chr2L:1147865..1149376,13,CGG"	CGGTGGAAGAACATGCGGG	0	0	0	0	1	0	0	0	0	0	0	0	0	0	0	0	0	0	0	0
"CG4749-cds,chr2L:1147865..1149376,15,TGG"	AGGCACAAGTATGTCGCCC	0	0	0	0	0	0	0	0	0	0	0	0	0	0	0	0	0	0	0	0
"CG4751-cds,chr2L:11130865..11131203,4,TGG"	AGGTGCTGAGCAGTTCCGA	1	0	0	0	0	0	0	0	0	0	0	0	0	0	0	0	0	0	0	1
"CG4751-cds,chr2L:11130865..11131203,8,CGG"	AGGGAGACTGTGATGGTGA	21	14	14	11	12	9	15	10	10	19	10	13	9	3	12	19	13	9	14	73
"CG4751-cds,chr2L:11130865..11131203,15,TGG"	AAATAACAAACGATTGTGT	1	0	0	0	1	1	0	0	0	0	0	0	0	0	0	0	0	0	0	0
"CG4751-cds,chr2L:11130865..11131203,22,GGG"	AAGGGGTGCAAGCGGAGGA	4	5	1	2	8	5	5	1	3	6	6	5	4	3	2	4	5	7	5	23
"CG4751-cds,chr2L:11130865..11131203,25,CGG"	AGCGTGCACCAGCGACGAC	0	0	0	0	0	0	0	0	0	0	0	0	0	0	0	0	0	0	0	0
"CG4764-cds,chr2L:1150863..1151411,3,TGG"	GCTAAATTTAAGAAGCTGC	0	0	0	0	0	0	0	0	0	0	0	0	0	0	0	0	0	0	0	0
"CG4764-cds,chr2L:1150863..1151411,6,TGG"	GGCCGCATACATCACATCC	83	90	80	56	59	68	53	53	63	68	63	37	74	34	52	81	77	81	105	410
"CG4764-cds,chr2L:1150863..1151411,8,AGG"	ACCGGAAACATCTGCACCA	58	49	47	30	40	50	65	32	26	46	45	38	48	23	33	52	46	35	46	236
"CG4764-cds,chr2L:1150863..1151411,9,TGG"	TACGACTACCTGAAGTCCC	2	2	1	3	2	0	1	0	2	1	4	1	2	1	1	2	4	5	3	17
"CG4764-cds,chr2L:1150863..1151411,10,CGG"	ATGATGTGCACATAGTGCG	3	4	4	3	0	1	2	1	0	2	1	2	0	1	1	0	2	2	5	14
"CG4788-cds,chr2L:11179232..11179990,5,CGG"	TGCGCACCTGCAACACCAC	0	0	0	0	1	0	0	0	0	0	0	1	0	0	2	0	0	0	2	2
"CG4788-cds,chr2L:11179232..11179990,9,AGG"	TGTGGTGGAGAAGACGAAG	0	0	0	0	0	1	1	0	0	1	1	0	0	1	0	1	0	1	0	2
"CG4788-cds,chr2L:11179232..11179990,10,TGG"	TACATAATGCCCAAGCCAC	40	24	28	16	15	28	20	14	17	28	23	12	18	18	19	13	21	28	72	160
"CG4788-cds,chr2L:11179232..11179990,13,TGG"	CACACATCGATCTTTCAAG	2	2	1	0	1	2	0	0	0	1	0	1	1	1	0	0	2	0	2	9
"CG4788-cds,chr2L:11179232..11179990,19,CGG"	GCCCATATGGGCGACATTC	0	0	0	0	0	0	0	0	0	0	0	0	0	0	0	0	0	0	0	0
"CG4793-cds,chr2L:15923410..15923619,4,AGG"	CTTGGATTCTCCCGGATCC	7	8	1	4	1	5	7	2	3	3	6	3	3	1	3	4	5	3	4	17
"CG4793-cds,chr2L:15923410..15923619,8,TGG"	CTTTTCTGTGGTGGGTCAA	0	0	0	0	0	0	0	0	0	0	0	0	0	0	0	0	0	0	0	0
"CG4793-cds,chr2L:15923410..15923619,9,TGG"	AGCGAAACCGTTGCCGTAT	23	26	20	17	18	13	12	22	10	25	14	14	12	9	16	22	20	11	11	84
"CG4793-cds,chr2L:15923410..15923619,12,AGG"	GACCAATCATAGATTTTAG	0	0	0	0	0	0	0	0	0	0	0	0	0	0	0	0	0	0	0	0
"CG4793-cds,chr2L:15923410..15923619,16,TGG"	GTAATCAGGGATGTGAATC	1	1	2	3	2	5	2	0	5	1	2	1	1	4	0	1	3	4	5	8
"CG4839-cds,chr2L:10147085..10147189,4,CCC"	CGGTGTTCTCATCTTCGGC	59	56	41	44	47	34	48	32	36	41	52	30	46	28	19	44	52	31	21	235
"CG4839-cds,chr2L:10150338..10150409,1,AGG"	GGCAAGTACATCCGTCGCG	12	11	14	7	6	7	5	4	4	8	11	5	7	10	3	4	4	8	7	48
"CG4839-cds,chr2L:10150338..10150409,3,CCA"	TGACGATGGGCGAGTACAG	24	20	9	8	14	14	24	7	11	16	17	19	15	8	10	16	17	35	45	106
"CG4839-cds,chr2L:10150732..10151655,1,CGG"	GACAGCAACAGCAGCCGCC	0	0	0	0	0	0	0	0	0	0	0	0	0	0	0	0	0	0	0	0
"CG4839-cds,chr2L:10150732..10151655,3,TGG"	ACCGCCCGCACCCGCCAGG	0	1	1	1	0	1	0	0	0	0	0	0	0	1	1	0	0	1	0	1
"CG4887-cds,chr2L:1173201..1173319,6,CGG"	AAGTGAAAACGAGGGTGGA	2	0	1	1	3	0	0	0	0	0	2	0	0	0	0	4	0	0	0	4
"CG4887-cds,chr2L:1173201..1173319,9,AGG"	CAGCGACTACTATAGATCC	1	0	0	0	0	0	0	0	0	0	0	0	0	0	0	0	0	0	0	0
"CG4887-cds,chr2L:1173201..1173319,13,AGG"	GTCTCGATACAGTCGATCC	0	1	1	0	0	0	1	0	1	0	0	0	0	0	0	0	0	0	0	1
"CG4887-cds,chr2L:1173380..1173829,1,AGG"	AGCGCAACCGCAGCCATGG	3	5	1	2	1	2	3	1	0	1	2	3	2	1	4	3	6	3	1	12
"CG4887-cds,chr2L:1173380..1173829,4,CGG"	GAACTCTCGCTCTCGAAGT	2	4	7	3	6	5	7	0	6	9	1	4	4	2	2	6	3	5	4	18
"CG4891-cds,chr2L:16095036..16095944,5,TGG"	TCAAGCTATTTGGTTTCCC	1	1	2	0	1	0	1	2	0	1	1	0	1	0	1	1	0	0	0	6
"CG4891-cds,chr2L:16095036..16095944,7,TGG"	CCCCACATTCATCCCGCCA	0	0	0	0	0	0	0	0	0	0	0	0	0	0	0	0	0	0	0	0
"CG4891-cds,chr2L:16095036..16095944,10,CGG"	ATAAGAACAACACAGACCC	0	0	0	0	0	0	0	0	0	0	0	0	0	0	0	0	0	0	0	0
"CG4891-cds,chr2L:16095036..16095944,13,AGG"	CCACCAGGCTACGAAATAA	0	0	0	0	0	0	0	0	0	0	0	0	0	0	0	0	0	0	0	0
"CG4891-cds,chr2L:16095036..16095944,16,TGG"	CATCAGTGGCAGGATTGTC	4	6	8	2	3	5	9	1	2	5	6	0	2	4	2	2	2	5	10	28
"CG4892-cds,chr2L:16133716..16134288,5,CGG"	CCAACTGAATCTACAGGAT	9	5	3	1	2	1	8	3	2	4	2	2	4	2	1	3	1	7	5	17
"CG4892-cds,chr2L:16133716..16134288,7,AGG"	CCAAATGAATCTGTTAAAG	0	0	0	0	0	0	0	0	0	1	0	0	3	0	0	0	0	3	0	2
"CG4892-cds,chr2L:16133716..16134288,10,AGG"	GAATGGTCTGAATTTACAG	1	0	0	1	1	1	0	1	3	4	0	2	2	1	0	0	3	3	2	7
"CG4892-cds,chr2L:16133716..16134288,12,TGG"	CGTATGGAGCTCATGAGCT	2	2	0	0	1	0	0	1	1	1	1	0	0	0	0	0	1	0	0	4
"CG4892-cds,chr2L:16133716..16134288,15,TGG"	TCAACAATACTGACTCAAT	0	1	0	0	0	0	0	0	0	0	0	0	0	1	0	0	0	1	1	2
"CG4896-cds,chr2L:1177950..1178044,6,CGG"	AACGGAAACGGCAGCGAAT	0	0	0	0	0	0	0	0	0	0	0	0	0	0	0	0	0	0	0	0
"CG4896-cds,chr2L:1178108..1178467,1,CGG"	CAACTCCCGTTCGCGCAGT	0	0	0	0	0	0	0	0	0	0	0	0	0	0	0	0	0	0	0	0
"CG4896-cds,chr2L:1178108..1178467,4,CGG"	TATAGAAACGACCGCAGTC	0	0	0	0	0	0	0	0	0	0	0	0	0	0	0	0	0	0	0	0
"CG4896-cds,chr2L:1178108..1178467,5,AGG"	TACCGCGACCTGATCAACG	5	6	6	2	6	4	2	2	6	3	3	2	1	0	3	3	3	5	4	23
"CG4896-cds,chr2L:1178108..1178467,9,CGG"	AGAACCTTGACCAGCGCCA	2	2	3	3	0	1	2	0	0	2	1	0	1	1	2	1	3	3	0	7
"CG4901-cds,chr2L:10211422..10212263,2,CGG"	TGTGAAGTTCTCCTTCAAG	0	0	0	0	0	0	0	0	0	0	0	0	0	0	0	0	0	0	0	0
"CG4901-cds,chr2L:10211422..10212263,4,TGG"	ATGGCGAACAGTCCCATAC	6	2	3	3	5	3	3	2	5	1	0	4	4	0	2	4	2	3	8	18
"CG4901-cds,chr2L:10211422..10212263,6,AGG"	TGCCGCCATCGAATCCTCA	6	7	5	1	7	5	9	2	4	8	6	5	7	4	3	4	4	11	6	31
"CG4901-cds,chr2L:10211422..10212263,8,CGG"	GTGCTAATCATGAGCGAGA	2	6	2	0	3	1	2	1	3	1	2	0	3	3	1	4	4	2	2	16
"CG4901-cds,chr2L:10211422..10212263,12,TGG"	ATACCACAGTTCCTGCTGC	12	16	10	9	8	14	12	4	6	6	7	8	13	11	2	5	10	7	12	62
"CG4908-cds,chr2L:10223146..10224441,2,TGG"	TTTCGTCAAATCCCTACTT	2	6	1	1	4	4	3	1	2	2	4	2	0	1	0	5	1	2	2	13
"CG4908-cds,chr2L:10223146..10224441,6,TGG"	GGTTTTGGACTATTTGGTG	0	0	0	0	0	0	0	0	0	0	0	0	0	0	0	0	0	0	0	0
"CG4908-cds,chr2L:10223146..10224441,8,AGG"	GCTGCTGCCATATTGCGCA	0	0	0	0	0	1	0	0	0	1	0	0	0	0	0	0	0	0	0	0
"CG4908-cds,chr2L:10223146..10224441,13,CGG"	GGGCGGAGTGATACTGTTC	1	1	6	2	0	3	0	7	1	0	2	1	2	0	0	2	4	2	2	12
"CG4908-cds,chr2L:10223146..10224441,16,AGG"	CACTGCATGATTACCCTGG	15	9	5	6	10	6	9	6	10	5	12	4	6	2	4	11	8	13	8	59
"CG4935-cds,chr2L:16262200..16262278,2,CCG"	CGTTAAAGTTCTCAAATTC	1	2	1	0	1	0	0	0	1	2	1	0	0	0	2	1	2	1	0	6
"CG4935-cds,chr2L:16262200..16262278,3,CCA"	CCTTGTTTGCAGTCAATTG	4	2	3	2	3	7	5	4	1	1	2	1	2	2	1	7	2	2	8	13
"CG4935-cds,chr2L:16262339..16262457,1,TGG"	GCACTTATTGCTTGAGTTG	7	10	7	3	2	4	3	0	1	2	7	1	9	4	5	3	5	3	6	16
"CG4935-cds,chr2L:16262339..16262457,2,TGG"	TGACAAGAAGATAAAGCTG	0	0	0	0	0	0	0	0	0	1	0	0	0	0	0	0	0	0	0	1
"CG4935-cds,chr2L:16262339..16262457,6,TGG"	GATTACTGCTTAAGACTTA	0	0	0	0	0	0	0	0	0	0	0	0	0	0	0	0	0	0	0	0
"CG4953-cds,chr2L:10266913..10267300,1,TGG"	CGTTTGATGCGGCCCACTT	3	4	3	2	2	0	2	0	1	4	3	1	0	4	1	3	2	1	3	12
"CG4953-cds,chr2L:10266913..10267300,6,CGG"	GTGGTAACCTGCGAGCCCA	4	3	2	2	3	1	2	2	1	2	6	2	2	2	2	2	6	6	6	17
"CG4953-cds,chr2L:10266913..10267300,8,AGG"	CAGAGATTTAGCAGCTCCC	26	22	17	9	15	11	20	9	11	12	13	18	10	11	11	11	25	18	12	106
"CG4953-cds,chr2L:10266913..10267300,11,CGG"	GGAATGTCCGGTGCCTGTG	12	12	13	17	14	11	8	11	8	12	10	10	10	9	9	15	12	11	19	89
"CG4953-cds,chr2L:10266913..10267300,16,CGG"	TACTGCTGCCGCAGTCCTT	0	0	0	0	0	0	0	0	0	0	0	0	0	0	0	0	0	0	0	0
"CG4957-cds,chr2L:10268961..10269319,5,AGG"	GCTATTTGCAAAAATTTCG	0	0	0	0	0	0	0	0	0	0	0	0	0	0	0	0	0	0	0	0
"CG4957-cds,chr2L:10268961..10269319,8,AGG"	ATTCGAATGGCCATTCAGG	3	2	2	1	3	3	1	3	1	1	1	2	2	1	5	4	5	0	1	22
"CG4957-cds,chr2L:10268961..10269319,12,CGG"	ATTAACTCCCTTTTGCGAA	0	0	0	0	0	0	0	0	0	0	0	0	0	0	0	0	0	0	0	0
"CG4957-cds,chr2L:10268961..10269319,13,TGG"	TCAAGCAAAACATGCCCAG	5	6	2	4	2	5	2	1	1	3	4	3	2	1	1	3	3	2	4	16
"CG4957-cds,chr2L:10268961..10269319,14,AGG"	AATACGTTAAACAAATTCA	0	0	0	0	0	0	0	0	0	0	0	0	0	0	0	0	0	0	0	0
"CG4968-cds,chr2L:10307045..10307119,2,CGG"	ACTAATAATTCAGCAGAAA	0	0	0	0	0	0	0	0	0	0	0	0	0	0	0	0	0	0	0	0
"CG4968-cds,chr2L:10307045..10307119,4,CCG"	TGCCATCATTATGGGTAAA	0	0	0	0	0	0	0	0	0	0	0	0	0	0	0	0	0	0	0	0
"CG4968-cds,chr2L:10307194..10307493,1,CGG"	CCACTCACCTGCTTGTATG	15	12	7	12	9	10	9	7	10	10	13	8	11	9	5	7	17	10	11	74
"CG4968-cds,chr2L:10307194..10307493,3,AGG"	ATCTTCACCGCCAAGATCC	0	0	0	0	0	0	0	0	0	0	0	0	0	0	0	0	0	0	0	0
"CG4968-cds,chr2L:10307194..10307493,4,TGG"	TTCGCCGCACCCGCCCCGA	0	2	2	1	1	1	3	1	1	0	2	1	1	0	0	2	0	1	0	6
"CG4970-cds,chr2L:11517492..11518952,4,AGG"	GGCAAAAGAGATCGAAAAA	0	0	0	0	0	0	0	0	0	0	0	0	0	0	0	0	0	0	0	0
"CG4970-cds,chr2L:11517492..11518952,5,AGG"	AACGATGCGAGCGCCAAGA	5	1	4	3	0	6	8	3	3	5	5	2	5	5	4	6	7	6	2	27
"CG4970-cds,chr2L:11517492..11518952,7,CGG"	AGCATCCCGAGTCATAGTA	0	1	1	1	0	0	1	1	0	2	0	3	0	0	0	0	1	0	0	4
"CG4970-cds,chr2L:11517492..11518952,8,TGG"	ATCCACCGCGCCAAGTGTC	14	11	4	3	10	7	9	7	5	9	13	4	6	4	5	13	10	8	11	41
"CG4970-cds,chr2L:11517492..11518952,9,AGG"	CCATTCCTTCCTCCCAACG	13	12	13	16	9	14	15	9	11	11	15	9	11	9	11	15	17	17	21	74
"CG4972-cds,chr2L:10314914..10315073,5,CGG"	CTGTTGTTAACATGCTCAC	0	0	0	0	0	0	0	0	0	0	0	0	0	0	0	0	0	0	0	0
"CG4972-cds,chr2L:10314914..10315073,8,CCG"	AAGCCGCCCCTGAATATTT	7	14	7	11	8	7	15	5	7	6	14	8	6	7	10	9	5	4	2	68
"CG4972-cds,chr2L:10314914..10315073,10,CCT"	CAGGGAAAACACAATCAGA	0	0	0	0	0	0	0	0	2	0	0	0	0	0	1	0	0	1	0	1
"CG4972-cds,chr2L:10314914..10315073,13,CCG"	CGAATTCGCTTGGCATTAC	2	3	3	2	1	5	3	2	4	1	2	2	1	1	0	0	3	2	6	28
"CG4972-cds,chr2L:10314914..10315073,15,CCA"	TTTAGATCGTATTTGGACA	5	3	1	0	0	2	2	2	1	0	2	0	3	1	2	0	2	2	2	11
"CG4983-cds,chr2L:11652655..11653758,4,CGG"	TGCGTTACGTATCCGCCAC	0	0	0	0	0	0	0	0	0	0	0	0	0	0	0	0	0	0	0	0
"CG4983-cds,chr2L:11652655..11653758,5,AGG"	GAATATGTACAACCATCAG	0	0	0	0	0	0	0	0	0	0	0	0	0	0	1	0	0	0	0	1
"CG4983-cds,chr2L:11652655..11653758,8,AGG"	GGAAGAGCAACCAAAGTAT	1	0	0	0	0	0	0	0	0	0	0	0	1	0	0	0	0	0	0	1
"CG4983-cds,chr2L:11652655..11653758,12,AGG"	GGCGAGGTGGACATTTCCA	8	10	4	3	3	12	6	2	4	6	4	2	9	4	5	7	7	3	8	33
"CG4983-cds,chr2L:11652655..11653758,14,TGG"	ATCAATGAAGAGATGGCCG	1	0	0	1	2	1	2	1	0	1	3	0	0	1	0	1	0	1	1	6
"CG4988-cds,chr2L:11694880..11695206,3,CGG"	GAACCCACTTACCGAAGCC	11	7	6	7	11	9	8	7	10	15	6	11	8	6	6	11	13	11	5	56
"CG4988-cds,chr2L:11694880..11695206,5,AGG"	TACACCCTAAAGAACACCA	0	0	0	0	0	0	0	0	0	0	0	0	0	0	0	0	0	0	0	0
"CG4988-cds,chr2L:11694880..11695206,8,TGG"	CCGTGACGGTTATTCAGCT	46	44	37	13	20	17	29	25	20	22	23	14	21	18	14	29	33	30	26	147
"CG4988-cds,chr2L:11694880..11695206,11,CGG"	ATCCAGAGCATCAACTTTC	0	0	0	0	0	0	0	0	0	0	0	0	0	0	0	0	0	0	0	0
"CG4988-cds,chr2L:11694880..11695206,14,CGG"	AAGTAGAGGATGTGTGCCT	2	1	2	2	3	0	1	2	4	3	2	0	1	0	3	1	1	4	2	9
"CG4995-cds,chr2L:10323848..10324309,1,AGG"	CATCCCTTCGATACCGTGA	51	43	28	28	25	34	31	18	16	27	23	23	24	12	21	21	42	35	39	208
"CG4995-cds,chr2L:10323848..10324309,2,AGG"	CTCGCAATCCCAAGTACAA	9	6	6	3	5	5	6	2	4	2	6	4	2	2	8	3	12	6	9	32
"CG4995-cds,chr2L:10323848..10324309,4,AGG"	TGCAAAGAGACAAATTCAT	0	0	0	0	0	0	1	0	0	0	0	0	0	0	1	0	0	0	0	0
"CG4995-cds,chr2L:10323848..10324309,6,TGG"	CGTGGTATCAGCAGTCCCA	36	38	22	21	20	19	27	22	13	35	24	16	19	13	17	28	28	30	56	189
"CG4995-cds,chr2L:10323848..10324309,11,CGG"	TGGTGAACGCCATCGTTTT	4	4	3	0	1	4	1	2	1	3	0	3	0	0	4	1	2	1	1	11
"CG5001-cds,chr2L:1191684..1191909,3,AGG"	ACCGACGATGAGATCAAAA	0	0	0	0	0	0	0	0	0	0	0	0	0	0	0	0	0	0	0	0
"CG5001-cds,chr2L:1191684..1191909,6,CGG"	CTGGCCCTGCGTTATCATC	44	45	44	32	31	25	39	25	26	42	35	25	29	16	20	44	36	35	59	205
"CG5001-cds,chr2L:1191684..1191909,7,AGG"	AACAAAGCCGCCAACGCCG	1	2	2	2	4	1	3	1	0	2	2	0	0	1	1	3	3	3	0	16
"CG5001-cds,chr2L:1191684..1191909,10,AGG"	AAGTTCAAGGAGGTCGCCG	3	2	1	2	4	5	3	6	0	4	2	4	2	2	2	7	2	4	5	20
"CG5001-cds,chr2L:1191684..1191909,13,CGG"	TCTTTCGGACAAGAGCAAG	3	1	5	1	1	3	2	0	2	2	2	0	1	0	2	3	6	3	4	9
"CG5011-cds,chr2L:1200860..1201102,4,TGG"	CCCACGGACCACCGCACCA	0	0	0	0	0	0	0	0	0	0	0	0	0	0	0	0	0	0	0	0
"CG5011-cds,chr2L:1200860..1201102,5,CGG"	TTTACCACGAACCTCCTCA	2	0	0	0	0	0	0	1	0	0	0	0	0	0	0	0	1	0	0	2
"CG5011-cds,chr2L:1200860..1201102,7,TGG"	ACAATCCTCCGCCGCCGCA	10	6	4	2	2	5	1	3	1	4	4	4	1	0	2	1	5	1	4	10
"CG5011-cds,chr2L:1200860..1201102,10,TGG"	CCATATGGTCCAGGATACG	41	32	24	20	9	26	23	16	11	22	24	25	18	19	13	27	26	33	44	157
"CG5011-cds,chr2L:1200860..1201102,14,CCA"	TGTGGTGGTGGTGCGGTGG	56	39	32	25	28	21	33	28	22	37	28	31	22	21	16	34	50	43	57	220
"CG5022-cds,chr2L:10344654..10344743,2,CCT"	TAGGACATCGGAGTCATCG	19	9	9	12	5	7	14	14	7	8	5	7	12	6	9	10	9	22	20	76
"CG5022-cds,chr2L:10345471..10345575,1,TGG"	CATAAGGGAATATACCTAT	0	0	0	0	0	0	0	0	0	0	0	0	0	0	0	0	0	0	0	0
"CG5022-cds,chr2L:10345471..10345575,3,TGG"	GAGTACTTGTGCGGTGAGT	10	12	10	9	11	14	11	8	6	7	10	7	11	6	3	10	10	19	22	57
"CG5022-cds,chr2L:10345471..10345575,6,CGG"	TCAAGGAGAAGGATTACTT	0	0	0	0	0	0	0	0	0	0	0	0	0	0	0	0	0	0	0	0
"CG5022-cds,chr2L:10345471..10345575,7,AGG"	TGTTGACTCCTCCAAACAG	12	16	10	6	13	10	15	7	9	13	15	13	10	10	3	20	14	13	28	65
"CG5037-cds,chr2L:10331610..10331681,4,CGG"	CAATCCCAGCTAAGAACGC	10	5	10	6	4	15	5	6	4	11	7	4	4	1	7	10	13	10	1	57
"CG5037-cds,chr2L:10331747..10331930,1,AGG"	TAGCTTCCCAAGATGACAA	2	0	2	0	0	2	0	0	1	0	2	0	0	0	0	1	2	1	1	1
"CG5037-cds,chr2L:10331747..10331930,2,AGG"	ACAGCGTCGCCAGTATCCC	7	2	4	2	2	2	3	5	0	4	1	1	3	3	2	3	3	2	4	17
"CG5037-cds,chr2L:10331747..10331930,6,TGG"	ACCCGATAGTCAAATTACC	0	0	0	0	0	0	0	0	0	0	0	0	0	0	0	0	0	0	0	0
"CG5037-cds,chr2L:10331747..10331930,7,CGG"	CTAGTCCGTACACCATGCC	8	6	12	7	4	7	10	6	6	6	2	2	4	3	2	6	12	1	19	54
"CG5043-cds,chr2L:17433974..17434134,4,AGG"	TTGACCAGAATCCCTCAGA	18	16	15	13	11	6	8	11	13	13	7	11	11	4	14	18	11	6	17	74
"CG5043-cds,chr2L:17433974..17434134,6,AGG"	AAATCACTTCTTTCTGCAC	1	2	1	0	0	1	0	0	2	1	0	0	1	0	0	0	1	1	0	2
"CG5043-cds,chr2L:17433974..17434134,9,CGG"	GCGCCGCATTTTGGGACAG	0	4	1	0	2	3	6	1	1	3	2	0	1	1	0	2	5	2	2	13
"CG5043-cds,chr2L:17433974..17434134,11,CCG"	GGCGAATTCGTGGACTTTT	0	0	0	1	0	0	0	0	0	0	0	0	0	0	0	1	0	0	0	0
"CG5043-cds,chr2L:17433974..17434134,14,CCA"	GATTCTGGTCAAACCAGCC	0	0	0	0	0	0	0	0	0	0	0	0	0	0	0	0	0	0	0	0
"CG5045-cds,chr2L:10357010..10357435,1,TGG"	AACATCAACCTGATTCCCA	0	0	0	0	0	0	0	0	0	0	0	0	0	1	0	0	0	0	1	0
"CG5045-cds,chr2L:10357010..10357435,5,CGG"	GCAAACTGGCCGCGGTGAG	12	6	6	6	6	8	5	5	4	5	1	1	3	4	4	3	3	11	4	33
"CG5045-cds,chr2L:10357010..10357435,7,AGG"	ATATTCTCACGTCTGCTGA	2	1	1	1	0	2	0	1	0	2	1	2	1	2	0	1	1	1	3	8
"CG5045-cds,chr2L:10357010..10357435,10,TGG"	GACGACATCAGTTCGACTG	0	0	0	0	0	0	0	0	0	0	0	0	0	0	0	0	0	0	0	0
"CG5045-cds,chr2L:10357010..10357435,12,CGG"	CAACTGCTGTTCCTGCAAT	0	0	0	0	0	0	0	0	0	0	0	0	0	0	0	0	0	0	0	0
"CG5050-cds,chr2L:17453225..17453437,3,CGG"	AGACGCAATAGATGAGCAA	0	0	0	0	0	0	0	0	0	0	0	0	0	0	0	0	0	0	0	0
"CG5050-cds,chr2L:17453225..17453437,5,AGG"	GCCACAACTGTCCATCCAG	12	9	13	5	9	5	11	10	7	7	12	9	9	5	5	9	9	9	11	65
"CG5050-cds,chr2L:17453225..17453437,6,TGG"	AGCATGAAGTTATTCACCA	0	0	0	0	0	0	0	0	0	0	0	0	0	0	0	0	0	0	0	0
"CG5050-cds,chr2L:17453225..17453437,9,AGG"	TCGTGGCGCCAACGCCGAA	0	0	0	0	0	0	0	0	0	0	0	0	0	0	0	0	0	0	0	0
"CG5050-cds,chr2L:17453225..17453437,11,TGG"	GTTCGTGAACTCAAAGAGA	0	0	0	0	0	0	0	0	0	0	0	0	0	0	0	0	0	0	0	0
"CG5056-cds,chr2L:10366876..10367739,2,AGG"	TCGTATCGTCAAGAGTGTG	8	6	5	5	3	8	7	6	7	8	4	6	7	3	1	10	8	7	13	41
"CG5056-cds,chr2L:10366876..10367739,3,CGG"	CATTTTACGATGCAGATAA	0	0	0	0	0	0	0	0	0	0	0	0	0	0	0	0	0	0	0	0
"CG5056-cds,chr2L:10366876..10367739,5,AGG"	ATCCATCTGATGGCTGCGA	2	1	2	2	0	1	3	0	2	1	2	0	2	0	3	2	0	3	1	7
"CG5056-cds,chr2L:10366876..10367739,7,TGG"	GCACCGACCACAACATCGC	0	0	0	0	0	0	0	0	0	0	0	0	0	0	0	0	0	0	0	0
"CG5056-cds,chr2L:10366876..10367739,8,AGG"	AGATCCGAGAGTTGTCTGC	9	13	8	6	5	5	5	2	4	3	5	6	2	5	3	8	6	3	5	33
"CG5096-cds,chr2L:10382340..10382447,4,CCA"	TTTGGCGTCTCGGTTGTGG	2	3	1	2	1	0	2	0	1	1	0	0	1	0	1	2	1	2	2	5
"CG5096-cds,chr2L:10383007..10383546,1,TGG"	TATATCGACACCAATTTGC	13	6	3	2	5	3	3	2	3	2	4	6	5	1	3	7	5	2	9	25
"CG5096-cds,chr2L:10383007..10383546,3,TGG"	CTCCGAAAAACTGCAGGAT	0	1	2	0	0	0	0	0	0	1	2	0	1	0	0	1	0	2	1	4
"CG5096-cds,chr2L:10383007..10383546,8,CGG"	ACTGGGAGGATCTGACCAA	0	1	2	0	0	0	0	0	1	2	1	0	1	0	0	0	0	0	0	2
"CG5096-cds,chr2L:10383007..10383546,9,TGG"	GTGTTCAAAACAATCAATC	0	0	0	0	0	0	0	0	0	0	0	0	0	0	0	0	0	0	0	0
"CG5110-cds,chr2L:17481456..17481786,1,CGG"	CTGTACGTTATTCAGATTA	0	0	0	0	0	0	0	0	0	0	0	0	0	0	0	0	0	0	0	0
"CG5110-cds,chr2L:17481456..17481786,3,CGG"	CGACGGAGTGCCCCTCCTG	0	0	0	0	0	0	0	0	0	0	0	0	0	0	0	0	0	0	0	0
"CG5110-cds,chr2L:17481456..17481786,7,AGG"	TTCACCACCGCCTGCGATC	21	14	10	8	8	13	12	5	9	10	13	9	8	6	5	16	11	16	9	67
"CG5110-cds,chr2L:17481456..17481786,12,AGG"	TCCATGTACTCCAATTACC	0	0	0	0	0	0	0	0	0	0	0	1	1	2	0	0	0	1	2	2
"CG5110-cds,chr2L:17481456..17481786,14,TGG"	CCGCTCATCCTGACCTTTG	5	5	4	2	3	2	9	3	3	5	5	3	8	1	4	9	11	3	5	16
"CG5122-cds,chr2L:13130821..13133283,1,AGG"	TGCGATTTTTATCAAGCAA	0	0	0	0	0	0	0	0	0	0	0	0	0	0	0	0	0	0	0	0
"CG5122-cds,chr2L:13130821..13133283,3,TGG"	CCACCGGAAACTCCGACTT	2	0	1	0	1	1	0	0	0	2	0	1	0	0	0	2	1	1	0	5
"CG5122-cds,chr2L:13130821..13133283,4,AGG"	TAGCGTCAGCAAAAAACTC	0	0	0	0	0	0	1	0	0	0	0	0	0	0	0	0	0	1	0	2
"CG5122-cds,chr2L:13130821..13133283,7,TGG"	CCATTAAAATTTGAATCCG	4	2	1	2	2	3	2	0	4	1	1	1	3	1	3	2	1	2	0	10
"CG5122-cds,chr2L:13130821..13133283,9,AGG"	CAAATCCGCTTCATATAAA	2	2	3	1	2	0	1	0	2	0	0	1	4	1	1	0	1	1	0	4
"CG5131-cds,chr2L:17484578..17485228,4,AGG"	AAAGAGGCAACAGCGCCCG	0	1	1	1	0	3	0	1	1	3	0	2	1	0	0	0	0	1	0	10
"CG5131-cds,chr2L:17484578..17485228,6,AGG"	GAAAAAGCATCTGCCAGTA	0	4	1	0	0	1	1	0	1	3	1	2	3	0	2	3	1	2	1	3
"CG5131-cds,chr2L:17484578..17485228,7,AGG"	GAAACCACCACTGCTCAAA	0	0	0	1	0	0	1	0	0	4	0	0	2	0	0	0	1	1	1	4
"CG5131-cds,chr2L:17484578..17485228,11,CGG"	TGGGGCTACGACCTTTATC	0	0	0	0	0	0	0	0	0	0	0	0	0	0	0	0	0	0	0	0
"CG5131-cds,chr2L:17484578..17485228,15,TGG"	CGAAACCTTCAAGCCCAAA	2	3	3	3	2	1	3	0	1	5	3	1	0	2	0	3	3	1	3	11
"CG5142-cds,chr2L:13107002..13107180,1,TGG"	TCGAGTGCATAACCAGTTT	8	13	6	5	8	10	10	3	7	8	6	6	10	9	6	10	4	7	14	48
"CG5142-cds,chr2L:13107002..13107180,7,GGG"	AGGCGGCCAACACGAGGGC	0	1	0	1	0	0	0	0	0	0	0	0	0	0	0	0	0	0	0	1
"CG5142-cds,chr2L:13107002..13107180,10,AGG"	TACCACGCCCAGAAATACG	1	4	0	0	0	0	2	0	1	1	1	0	0	1	0	2	1	1	2	5
"CG5142-cds,chr2L:13107002..13107180,13,TGG"	TACGAGCAATTGTGCCAAC	0	0	0	0	0	0	0	0	0	0	0	0	0	0	0	0	0	0	0	0
"CG5142-cds,chr2L:13107002..13107180,15,CCA"	TTGGCCGCCTCACCAAAAC	18	9	16	5	14	14	6	10	10	16	11	8	11	8	9	14	19	6	15	90
"CG5168-cds,chr2L:10423520..10423680,2,CGG"	TTTAACACCTCCAAAAAGC	1	0	1	0	0	1	0	0	0	0	0	1	0	0	0	0	0	0	2	0
"CG5168-cds,chr2L:10423520..10423680,6,CGG"	AACGCAGCGATCCTAATTC	6	11	8	1	6	9	4	5	4	9	8	8	8	5	5	7	6	11	6	38
"CG5168-cds,chr2L:10423520..10423680,9,CCG"	CGCTGAGCTGGTTTTATCT	8	11	8	6	7	7	9	3	2	10	7	1	4	5	6	5	10	4	6	35
"CG5168-cds,chr2L:10423520..10423680,11,CCA"	GTGTTAAAGCGATCATTGT	0	0	0	0	0	0	0	0	0	0	0	0	0	0	0	0	0	0	0	0
"CG5168-cds,chr2L:10423520..10423680,13,CCA"	CTCAGCAATTCCGGCTTTT	0	0	0	0	0	0	0	0	0	0	0	0	0	0	0	0	0	0	0	0
"CG5171-cds,chr2L:7403542..7404163,1,TGG"	AGTCCAGTTGCCGTACTCC	0	0	1	0	0	3	0	0	1	4	0	1	0	0	0	1	0	0	3	6
"CG5171-cds,chr2L:7403542..7404163,3,CGG"	GGCACCCTAGCTCCCATTG	0	0	0	0	0	0	0	0	0	0	0	0	0	0	0	0	0	0	0	0
"CG5171-cds,chr2L:7403542..7404163,4,TGG"	GCGAAGACCAAAATGCCCG	16	16	11	5	16	14	12	9	11	12	9	11	10	10	9	10	10	8	8	86
"CG5171-cds,chr2L:7403542..7404163,7,CGG"	GTTTTTCTCGCTGTGATCT	14	8	6	3	1	4	14	4	2	3	5	4	1	4	4	5	8	5	3	28
"CG5171-cds,chr2L:7403542..7404163,10,TGG"	AAAAACAAGTAAATATCGA	0	0	0	0	0	0	0	0	0	0	0	0	0	0	0	0	0	0	0	0
"CG5177-cds,chr2L:7405318..7405382,5,AGG"	GACTACGTGAAGGCCCTCG	0	0	1	0	0	0	0	1	0	0	0	0	0	0	0	0	1	0	1	3
"CG5177-cds,chr2L:7405448..7405772,1,AGG"	ATTAACCCCGAAACCGATC	6	6	4	5	8	4	7	2	3	3	1	4	3	3	4	2	0	8	0	18
"CG5177-cds,chr2L:7405448..7405772,4,TGG"	CCCTGTTGCTGGATTACGA	45	45	27	29	19	35	27	12	28	37	26	28	19	13	16	24	32	39	34	179
"CG5177-cds,chr2L:7405448..7405772,7,AGG"	GAGCTGTCCGTCATGCCCA	6	4	3	3	3	8	4	4	3	5	4	4	2	1	0	4	6	10	8	26
"CG5177-cds,chr2L:7405448..7405772,8,TGG"	GAGATCAACATCAAGAAAC	0	0	0	0	0	0	0	0	0	0	0	0	0	0	0	0	0	0	0	0
"CG5188-cds,chr2L:10428986..10429659,1,CGG"	ATGAACAGATCGTGTCCAC	7	7	5	4	2	8	7	3	4	7	2	5	6	2	1	8	5	8	22	42
"CG5188-cds,chr2L:10428986..10429659,3,AGG"	CCGGAACGTTTTGTGCCCG	0	0	0	0	1	0	0	0	0	0	0	0	1	0	0	0	0	0	1	0
"CG5188-cds,chr2L:10428986..10429659,5,CGG"	TACTTCAAGAATATGCCAC	2	7	2	2	0	3	4	4	2	2	2	1	1	1	2	1	2	3	5	18
"CG5188-cds,chr2L:10428986..10429659,9,AGG"	TCGCCCGAAATCAAAAGCC	0	0	1	0	0	1	0	0	0	0	0	0	0	1	0	0	1	0	3	0
"CG5188-cds,chr2L:10428986..10429659,10,CGG"	TTGATGCCATGCGTCTAAG	0	0	0	0	0	0	1	0	0	0	1	0	0	0	0	0	1	1	0	1
"CG5204-cds,chr2L:13160806..13162362,5,TGG"	CGCTTGGTGGTGCGCAGCT	0	0	0	0	0	0	0	0	0	0	0	0	0	0	0	0	0	0	0	0
"CG5204-cds,chr2L:13160806..13162362,7,AGG"	CTTTATCAGTCATCTATTG	0	0	0	0	0	0	0	0	0	0	0	0	0	0	0	0	0	0	0	0
"CG5204-cds,chr2L:13160806..13162362,11,AGG"	AAAGCGTGCAGCCGCTAAT	0	0	0	0	0	0	0	0	0	0	0	0	0	0	0	1	0	0	0	0
"CG5204-cds,chr2L:13160806..13162362,14,TGG"	GACTTTTTGGAGCAACAAC	0	0	0	0	0	0	0	0	0	0	0	0	0	0	0	0	0	0	0	0
"CG5204-cds,chr2L:13160806..13162362,16,TGG"	TTTATGTTTCCACTATCGA	0	1	1	2	0	1	1	2	2	0	1	0	1	0	0	0	0	0	0	3
"CG5261-cds,chr2L:7428281..7428610,1,CGG"	TTGCTGTGCGAGATTGAGA	13	17	11	7	7	14	11	10	8	11	10	13	14	12	12	11	14	12	15	73
"CG5261-cds,chr2L:7428281..7428610,5,AGG"	ATGGGCTTTGAGACGCCCG	0	0	0	0	0	0	0	0	0	0	0	0	0	0	0	0	0	0	0	0
"CG5261-cds,chr2L:7428281..7428610,9,AGG"	CTGGCTAAGATTCTCATCC	7	7	4	2	3	6	0	5	0	4	5	2	2	4	4	4	7	3	2	16
"CG5261-cds,chr2L:7428281..7428610,13,TGG"	GCACCAAGGACGTTCCCGT	12	8	8	6	4	4	1	2	6	6	8	4	4	2	2	5	5	5	3	33
"CG5261-cds,chr2L:7428281..7428610,14,CGG"	CTGCTGTGCATTATCGTGC	51	31	30	24	17	25	18	16	17	21	34	15	22	11	8	35	34	26	51	157
"CG5287-cds,chr2L:13179478..13179623,4,CGG"	CGCCTACTGCATGACAGTC	0	0	0	0	0	0	0	0	0	0	0	0	0	0	0	0	0	0	0	0
"CG5287-cds,chr2L:13179478..13179623,5,AGG"	TTCCGCGAGATGTTCATCA	0	0	0	0	0	0	0	0	0	0	0	0	0	0	0	0	0	0	0	0
"CG5287-cds,chr2L:13179478..13179623,7,AGG"	GGCAACGATCTGTGCAAGA	0	1	1	0	2	1	0	0	0	1	0	3	1	1	0	1	1	0	1	5
"CG5287-cds,chr2L:13179478..13179623,9,CCA"	ATGGCCGCATTGATGGCTA	3	5	8	2	4	4	2	1	2	4	4	5	3	4	4	4	5	5	4	23
"CG5287-cds,chr2L:13179478..13179623,12,CCG"	CGGACTGTCATGCAGTAGG	11	12	15	9	7	11	14	10	4	7	12	14	7	4	4	16	11	12	20	69
"CG5397-cds,chr2L:1240068..1240970,4,TGG"	TCTTGGCCAGCTGCAAGTC	1	0	2	0	1	2	0	0	1	0	1	1	1	0	0	0	0	0	0	4
"CG5397-cds,chr2L:1240068..1240970,8,CGG"	TGCGCACGTTCGCGTGAAG	0	0	1	0	0	0	0	1	1	3	3	0	1	2	1	1	2	1	2	13
"CG5397-cds,chr2L:1240068..1240970,12,AGG"	GTGGGTGGCAAGCAGTCGA	3	4	1	3	0	4	1	2	1	5	2	3	1	3	1	1	2	2	1	13
"CG5397-cds,chr2L:1240068..1240970,13,TGG"	TTTGATCGCGATGCGCGAG	0	0	0	0	2	2	0	0	0	0	0	0	1	0	0	0	0	1	1	1
"CG5397-cds,chr2L:1240068..1240970,17,CGG"	GGATTCCGGAATCCCAGCA	0	0	0	0	0	0	0	0	0	0	0	0	0	0	0	0	0	0	0	0
"CG5439-cds,chr2L:13177251..13178813,4,TGG"	CGGAGCATGCGCAGCCAAC	0	0	0	0	0	0	0	0	0	0	0	0	0	0	0	0	0	0	0	0
"CG5439-cds,chr2L:13177251..13178813,8,CGG"	GGGCAGCACCTTTGGCCAA	2	1	2	2	1	2	2	1	1	2	3	2	1	0	1	0	3	4	2	7
"CG5439-cds,chr2L:13177251..13178813,10,AGG"	GACATCTTTCGACGTCTAC	0	0	0	0	0	0	0	0	0	0	0	0	0	0	0	0	0	0	0	0
"CG5439-cds,chr2L:13177251..13178813,11,TGG"	AAATCTCACAGAAGTTCAG	0	0	0	0	0	0	0	0	0	0	0	0	0	0	0	0	0	0	0	0
"CG5439-cds,chr2L:13177251..13178813,14,AGG"	GAGCGGGATGAATCTGTTC	5	1	1	2	2	0	2	0	0	2	1	2	2	2	1	2	3	2	0	12
"CG5440-cds,chr2L:1334269..1334759,4,CGG"	TGGACATGCAGCAACAGCG	28	24	21	9	9	16	11	18	15	21	12	12	9	16	5	18	13	23	37	74
"CG5440-cds,chr2L:1334269..1334759,6,TGG"	AAGAGAATCCAGAAGGAGC	0	0	0	0	0	0	0	0	0	0	0	0	0	0	0	0	0	0	0	0
"CG5440-cds,chr2L:1334269..1334759,9,TGG"	CGCCGCAATACTGCAGTGC	0	0	0	0	0	0	0	0	0	0	0	0	0	0	0	0	0	0	0	0
"CG5440-cds,chr2L:1334269..1334759,12,TGG"	GGAGGACAACCTGTACGAG	0	0	0	0	0	0	0	0	0	0	0	0	0	0	0	0	0	0	0	0
"CG5440-cds,chr2L:1334269..1334759,14,CGG"	TCGACGATCATCGGACCCG	75	56	60	38	51	42	52	47	42	71	39	35	36	28	37	57	46	46	72	319
"CG5458-cds,chr2L:13183589..13183663,5,AGG"	CTGTCGGCGCCCGAGGAAG	4	6	2	2	2	4	3	2	3	2	4	4	3	3	0	7	0	5	9	20
"CG5458-cds,chr2L:13183589..13183663,10,CCA"	TCCTCGGACATTTCGGTCA	31	39	28	22	32	19	32	30	18	28	26	17	27	15	13	33	28	36	29	165
"CG5458-cds,chr2L:13183589..13183663,13,CCC"	CCAAATCCTCCTCTTCCTC	140	101	91	70	74	90	77	56	49	84	80	87	73	46	51	76	76	86	88	465
"CG5458-cds,chr2L:13183828..13184787,1,CGG"	TAGGCGGTCGAAATGCTGC	5	1	13	4	9	2	5	6	6	3	4	2	5	3	2	5	6	8	6	36
"CG5458-cds,chr2L:13183828..13184787,6,CGG"	GTTGGGCCATCCTGCCCAA	0	0	0	0	0	0	0	0	0	0	0	0	0	0	0	0	0	0	0	0
"CG5674-cds,chr2L:17963546..17963605,4,TGG"	ACACATTTTATGGCCAAAA	0	0	0	0	0	0	0	0	0	1	0	0	1	0	0	0	0	0	0	0
"CG5674-cds,chr2L:17969372..17969518,1,AGG"	GCGTCAAAAGTTCATCATG	11	9	10	4	8	7	8	6	5	8	5	13	14	4	10	6	9	7	13	57
"CG5674-cds,chr2L:17969372..17969518,6,CGG"	GCGGGACCGCGAGCGGAAA	2	1	1	1	0	0	4	1	0	2	1	0	0	0	0	1	2	2	1	11
"CG5674-cds,chr2L:17969372..17969518,7,AGG"	GCGCATGAATCCCGAGTAC	3	1	2	1	2	0	2	0	1	0	1	3	2	2	3	1	2	2	2	18
"CG5674-cds,chr2L:17969372..17969518,11,CGG"	GATGGAACGAGAGCGGGAT	15	15	8	4	15	12	17	5	11	6	8	9	8	9	11	8	19	9	20	65
"CG5681-cds,chr2L:17986528..17988135,2,AGG"	CGAGATAGCAAATATGAAA	0	0	0	0	0	0	0	0	0	0	0	0	0	0	0	0	0	0	0	0
"CG5681-cds,chr2L:17986528..17988135,6,TGG"	GATGACTGGGCGAAAATTA	0	0	0	0	0	0	0	0	0	0	0	0	0	0	0	0	0	0	0	0
"CG5681-cds,chr2L:17986528..17988135,7,TGG"	ACAAAACGAGATTAAGCTT	0	0	0	0	0	0	0	0	0	0	0	0	0	0	0	0	0	0	0	0
"CG5681-cds,chr2L:17986528..17988135,11,CGG"	ATTGAAAAAGTTAAAGAAA	0	0	0	0	0	0	0	0	0	0	0	0	0	0	0	0	0	0	0	0
"CG5681-cds,chr2L:17986528..17988135,12,AGG"	CGAGACAACTTTTGATGTC	0	0	2	0	1	1	0	0	0	1	0	0	0	0	1	0	2	2	0	1
"CG5693-cds,chr2L:18006783..18007001,2,TGG"	TGCTGTGACCCCGATTGCT	8	6	2	4	6	8	6	3	6	3	4	3	8	6	5	6	4	6	13	33
"CG5693-cds,chr2L:18006783..18007001,7,CGG"	GAGGGCCACTGCACGGTTC	15	12	6	10	11	17	14	5	10	10	18	8	8	7	8	12	15	11	11	60
"CG5693-cds,chr2L:18006783..18007001,10,AGG"	CCCGCCCCACAATCCAACA	70	51	51	23	36	36	43	27	24	50	33	32	26	15	24	44	52	40	55	235
"CG5693-cds,chr2L:18006783..18007001,13,CGG"	CCAAAAAGAACCGAAGCTC	13	7	7	5	10	10	6	3	4	11	7	1	11	2	1	3	11	1	1	38
"CG5693-cds,chr2L:18006783..18007001,15,CCT"	AGCCCGGATTAAATATGCA	11	5	2	3	6	5	10	5	5	8	4	4	6	4	5	4	5	8	8	36
"CG5705-cds,chr2L:13220087..13221265,6,CGG"	GCACGCCGTTGGGCCAGCA	0	0	0	0	0	0	0	0	0	0	0	0	0	0	0	0	0	0	0	0
"CG5705-cds,chr2L:13220087..13221265,7,AGG"	ATTCAGAACGAGAAGCTGC	0	0	0	0	0	0	0	0	0	0	0	0	0	0	0	0	0	0	0	0
"CG5705-cds,chr2L:13220087..13221265,9,AGG"	TATTTGGAGTCTCTACGCC	0	1	0	0	0	1	0	0	0	0	0	0	0	0	0	0	0	0	0	0
"CG5705-cds,chr2L:13220087..13221265,10,CGG"	CCGTGCGAGTCAACGCCGC	0	0	0	0	0	0	0	0	0	0	0	0	0	0	0	0	0	0	0	0
"CG5705-cds,chr2L:13220087..13221265,11,TGG"	TACGCCCGTCTCGCCCAGC	19	9	6	2	10	9	4	4	4	5	8	6	3	5	4	10	4	5	7	46
"CG5755-cds,chr2L:18096692..18098044,2,AGG"	GATAAGAATCTTGAAAAAG	0	0	0	0	0	0	0	0	0	0	0	0	0	0	0	0	0	0	0	0
"CG5755-cds,chr2L:18096692..18098044,3,TGG"	ATGCAACTTAGTCCCAGCC	10	12	6	3	6	10	11	6	3	4	5	4	4	5	7	7	8	9	3	42
"CG5755-cds,chr2L:18096692..18098044,6,TGG"	TGCCGCGAGAAGTCAATTG	5	1	0	1	0	1	1	2	1	1	1	1	1	2	1	2	1	0	3	12
"CG5755-cds,chr2L:18096692..18098044,8,CGG"	AAAATCCAATATCTTAGTT	0	1	0	0	0	0	1	0	0	1	0	0	1	0	0	0	0	0	0	5
"CG5755-cds,chr2L:18096692..18098044,10,AGG"	GATAAATATTTAGATAATC	0	0	0	0	0	0	0	0	0	0	0	0	0	0	0	1	1	0	0	2
"CG5758-cds,chr2L:18123605..18123908,2,CGG"	CAGCATCCACAACGTCAAC	6	5	5	5	8	3	6	2	5	5	3	6	2	1	1	6	6	10	8	29
"CG5758-cds,chr2L:18123605..18123908,3,AGG"	AAGAATGCCAAGCTGATTG	1	1	1	3	1	0	1	3	0	2	1	0	0	1	7	2	2	1	2	8
"CG5758-cds,chr2L:18123605..18123908,5,AGG"	ATCCTGCAACGCGTTAACC	19	20	18	19	16	22	18	17	12	13	22	17	21	10	11	17	17	21	25	108
"CG5758-cds,chr2L:18123605..18123908,8,CGG"	AAAGTGGCAGCAGGTCTAC	0	1	0	1	1	1	2	1	0	0	1	0	1	1	2	2	0	0	1	4
"CG5758-cds,chr2L:18123605..18123908,10,CGG"	TTCCCGTCCTCGAGTTGTA	7	9	8	10	6	3	3	4	1	7	2	5	2	2	4	6	4	8	3	26
"CG5783-cds,chr2L:18156077..18156283,4,TGG"	ACAGCTCTACAAGCAAAAC	0	0	0	0	0	0	0	0	0	0	0	0	0	0	0	0	0	0	0	0
"CG5783-cds,chr2L:18156077..18156283,6,TGG"	TACTGCCTTGATAACTTTG	0	0	0	0	0	0	0	0	0	0	0	0	0	0	0	0	0	0	0	0
"CG5783-cds,chr2L:18156077..18156283,7,AGG"	GAAAAAACAGCCCCATATG	3	2	0	4	0	1	4	0	0	2	4	2	1	1	2	0	3	1	0	12
"CG5783-cds,chr2L:18156077..18156283,9,AGG"	CAAAACAAGCCAGAGATGA	0	0	2	0	0	0	0	0	0	1	0	0	1	0	0	0	0	0	0	1
"CG5783-cds,chr2L:18156077..18156283,10,CCA"	GTAGAGCTGTTGGAACTCC	8	2	5	6	4	6	8	3	4	5	3	5	3	4	3	5	9	5	6	30
"CG5790-cds,chr2L:18295149..18297146,2,TGG"	CAAAATCTCTATACGCCAT	1	2	1	2	1	0	2	0	0	0	0	1	0	0	0	1	0	2	0	7
"CG5790-cds,chr2L:18295149..18297146,9,TGG"	GGAAAGTCGGCGACCAACA	4	3	2	5	4	0	4	4	1	1	5	7	0	1	1	2	1	5	1	21
"CG5790-cds,chr2L:18295149..18297146,10,CGG"	GCTAATACGAATTTAGAAT	0	0	0	0	0	0	0	0	0	0	0	0	0	0	0	0	0	0	0	0
"CG5790-cds,chr2L:18295149..18297146,13,CGG"	AACGAATTATAACAGAAAT	0	0	0	0	0	0	0	0	0	0	0	0	0	0	0	0	0	0	0	0
"CG5790-cds,chr2L:18295149..18297146,15,TGG"	AACGAAAGGTTCGTTCCGA	0	0	0	0	0	0	0	0	0	0	0	0	0	0	0	0	0	0	0	0
"CG5828-cds,chr2L:5094106..5095191,4,TGG"	GTCTATCAGCCGGACACCC	4	8	8	4	9	13	8	5	7	4	7	3	4	2	8	5	8	11	12	41
"CG5828-cds,chr2L:5094106..5095191,8,CGG"	CTGAACACGGATGGAAAGG	13	8	13	8	10	7	9	8	7	2	8	6	7	10	6	8	10	13	12	35
"CG5828-cds,chr2L:5094106..5095191,11,TGG"	TTCAACTGCTTCCGCGACA	0	0	0	0	0	0	0	0	0	0	0	0	0	0	0	0	0	0	0	0
"CG5828-cds,chr2L:5094106..5095191,14,TGG"	GTGGCCAAGTTCGCGAAGG	7	2	1	1	3	3	5	3	2	2	3	0	4	3	3	2	0	3	5	14
"CG5828-cds,chr2L:5094106..5095191,19,CGG"	TCACAGGAGGAGGATCACA	0	0	1	0	1	1	0	0	0	2	0	0	0	0	1	0	0	0	0	2
"CG5867-cds,chr2L:13236635..13236740,5,CGG"	CCACCAGTTGAGTTCAAGC	10	14	6	6	7	11	5	4	6	8	10	3	4	4	3	5	9	16	12	34
"CG5867-cds,chr2L:13236635..13236740,6,CCG"	TCCGCTGCCAAACATAAGC	2	1	3	1	0	0	2	0	0	3	1	0	1	0	1	0	2	1	0	12
"CG5867-cds,chr2L:13236635..13236740,7,CCA"	CCGGCTTGAACTCAACTGG	6	4	8	3	3	1	9	2	3	4	2	3	5	3	2	7	1	3	5	32
"CG5867-cds,chr2L:13238320..13238700,1,GGG"	GGGGATATTCCGACCTGCC	3	0	1	2	2	1	1	0	1	0	1	1	0	2	0	0	3	1	3	6
"CG5867-cds,chr2L:13238320..13238700,4,AGG"	ATCAGCGAGTGCATCAAGC	1	2	1	1	0	0	0	0	0	0	0	1	0	2	0	0	1	0	1	6
"CG5945-cds,chr2L:13240197..13240275,4,CGG"	GGATGCAGTGCAGCTCCCA	0	0	0	0	0	0	0	0	0	0	0	0	0	0	0	0	0	0	0	0
"CG5945-cds,chr2L:13240336..13240710,1,AGG"	CCAAAATGCTCGACTGAAG	35	46	35	26	29	32	41	17	21	34	36	25	28	11	28	28	32	32	23	202
"CG5945-cds,chr2L:13240336..13240710,4,AGG"	ACATTGACTCCGCGCCTCA	2	1	2	1	1	2	1	0	1	1	0	0	4	1	2	0	3	1	1	7
"CG5945-cds,chr2L:13240336..13240710,6,TGG"	CCAGCTTCCAATACTCTAG	0	1	0	0	0	0	0	0	0	0	1	0	0	0	0	0	0	0	0	0
"CG5945-cds,chr2L:13240336..13240710,8,TGG"	TTCGCAATGCCAAGATTTA	0	0	0	0	0	0	0	0	0	0	0	0	0	0	0	0	0	0	0	0
"CG5973-cds,chr2L:7443646..7443832,5,AGG"	GCACAGATCCGCATGGAGA	0	0	0	0	0	0	0	0	0	0	0	0	0	0	0	0	0	0	0	0
"CG5973-cds,chr2L:7443646..7443832,9,AGG"	CCGGAATGGGCACTGAAGA	4	9	7	7	10	6	4	2	4	6	0	7	6	2	3	8	9	5	7	38
"CG5973-cds,chr2L:7443646..7443832,13,CGG"	ATGAGTTGCGGGAAGTGCC	9	4	4	2	1	2	1	0	1	1	1	1	1	2	3	2	0	1	5	21
"CG5973-cds,chr2L:7443646..7443832,17,AGG"	GCAGGCCATCAAGGAACTC	11	11	10	3	11	8	12	8	6	9	6	4	6	6	7	7	8	10	11	62
"CG5973-cds,chr2L:7443646..7443832,19,CCC"	CCGAGCCCAGATCGATGTA	0	0	0	0	0	0	0	0	0	1	1	1	0	0	0	1	0	0	0	4
"CG6055-cds,chr2L:7471546..7472205,4,TGG"	TTTGGTGCCACCGTGGCGC	0	0	0	0	0	1	0	0	0	0	0	0	0	0	0	0	0	0	0	0
"CG6055-cds,chr2L:7471546..7472205,6,AGG"	CCTGGCTCTGCCCGATCCG	5	9	7	7	2	9	7	4	1	11	5	8	4	5	3	8	7	6	5	35
"CG6055-cds,chr2L:7471546..7472205,9,CGG"	GGTGCGCCATGCCAGCTAT	0	3	1	3	1	1	2	1	0	0	1	0	2	0	2	2	5	3	3	9
"CG6055-cds,chr2L:7471546..7472205,14,TGG"	CCACTCGTACTTCTTCAGC	99	73	76	46	57	56	48	48	56	67	55	55	53	37	47	70	77	61	98	394
"CG6055-cds,chr2L:7471546..7472205,16,TGG"	CATGCTCCTACCCGCAGCC	6	2	6	3	3	2	2	0	2	3	5	0	4	1	3	3	3	4	6	17
"CG6094-cds,chr2L:10507194..10507355,6,TGG"	TACAAGAGCGATTTATCCC	0	0	0	0	0	0	0	0	0	0	0	0	0	0	0	0	0	0	0	0
"CG6094-cds,chr2L:10507194..10507355,8,CCT"	TGGCGCAGAACTCTTATGA	7	2	2	1	4	7	3	4	2	1	3	2	4	0	3	1	2	2	2	11
"CG6094-cds,chr2L:10507194..10507355,10,CCT"	AGGTTGCCTGTGCCGCCTG	21	14	6	8	6	14	13	8	4	6	8	10	2	5	4	5	10	12	14	36
"CG6094-cds,chr2L:10507194..10507355,12,CCT"	AGGGATAAATCGCTCTTGT	0	1	0	0	0	0	0	0	1	0	0	0	0	1	0	0	0	0	0	0
"CG6094-cds,chr2L:10507194..10507355,15,CCC"	AGATTTGCAGTCGGGCGCC	8	11	1	3	4	2	7	4	6	6	5	2	5	3	4	5	6	5	5	29
"CG6138-cds,chr2L:10567383..10567940,2,AGG"	CTCACCGAACCCTACGATG	57	36	31	25	34	25	30	19	24	33	27	25	22	25	25	28	34	37	56	202
"CG6138-cds,chr2L:10567383..10567940,5,CGG"	GACGCTGCAGAAGCTCCTG	0	0	0	0	0	0	0	0	0	0	0	0	0	0	1	0	0	0	0	0
"CG6138-cds,chr2L:10567383..10567940,7,TGG"	CCATGCCGAGATCGAAAGC	23	19	19	13	19	27	21	12	11	29	20	13	19	15	9	25	33	19	17	118
"CG6138-cds,chr2L:10567383..10567940,11,TGG"	CCATCCTTGCTGCCTATTG	47	15	37	21	30	20	22	41	22	22	23	21	17	17	14	15	28	26	36	166
"CG6138-cds,chr2L:10567383..10567940,13,AGG"	TACGAGAGGACCAGCGATA	7	2	3	2	1	1	2	2	1	1	4	1	6	3	4	1	2	3	4	18
"CG6144-cds,chr2L:10489052..10489708,3,TGG"	GCGCACTCCGAAGCCTCGA	0	0	0	0	0	0	0	0	0	0	0	0	0	0	0	0	0	0	0	0
"CG6144-cds,chr2L:10489052..10489708,5,TGG"	CAGCTGCTGAACCGCCGGC	0	0	1	0	0	0	0	0	0	0	0	1	1	0	0	0	3	0	1	0
"CG6144-cds,chr2L:10489052..10489708,8,CGG"	GCGGTGTGCCGCATCCCAA	2	2	2	0	0	1	1	1	3	0	1	0	1	3	0	0	0	0	1	10
"CG6144-cds,chr2L:10489052..10489708,11,TGG"	TGCCGAGGAGATTCCGGAG	2	1	2	0	0	2	4	0	2	2	1	1	0	2	1	1	0	1	2	15
"CG6144-cds,chr2L:10489052..10489708,14,TGG"	GTGGACAAGGTCAACAATC	0	0	0	0	0	0	0	0	0	0	0	0	0	0	0	0	0	0	0	0
"CG6153-cds,chr2L:12693083..12693402,4,CGG"	GGCTGCAGCCACGAGGCCT	0	0	0	0	0	0	0	0	0	0	0	0	0	0	0	0	0	0	0	0
"CG6153-cds,chr2L:12693083..12693402,6,TGG"	GTGGACCACGCCCTAGAAA	0	1	0	0	0	0	0	0	1	1	0	0	0	0	0	0	0	0	0	0
"CG6153-cds,chr2L:12693083..12693402,8,TGG"	TTGTACACCAAAATCGATC	0	0	0	0	0	0	0	0	0	0	0	0	0	0	0	0	0	0	0	0
"CG6153-cds,chr2L:12693083..12693402,10,AGG"	AATGTGGAGTGCCTGAACG	1	2	4	0	1	2	2	1	1	2	0	1	2	0	1	1	1	1	0	13
"CG6153-cds,chr2L:12693083..12693402,15,AGG"	AAGCCGTACGAGAAGCGCC	0	0	0	0	0	0	0	0	0	0	0	0	0	0	0	0	0	0	0	0
"CG6180-cds,chr2L:12707771..12708544,2,CGG"	AAGATTACATCCGATCAAC	1	1	1	1	0	0	0	1	0	1	0	0	0	1	0	0	2	0	0	3
"CG6180-cds,chr2L:12707771..12708544,3,CGG"	TATTCAGCTGTCAACTTTC	0	1	2	1	0	0	1	1	0	0	1	1	0	0	1	0	3	1	1	11
"CG6180-cds,chr2L:12707771..12708544,4,AGG"	AGCAATTCTATCCTAACCA	0	0	0	0	0	0	0	0	0	0	0	0	0	0	0	1	0	0	1	0
"CG6180-cds,chr2L:12707771..12708544,5,CGG"	TGCATTTATCGCATCTCAG	7	4	6	4	9	8	8	1	5	4	3	3	5	2	2	3	4	10	11	28
"CG6180-cds,chr2L:12707771..12708544,7,TGG"	GAAAAAGTAGGCAAAACAA	0	0	0	0	0	0	0	0	0	0	0	0	0	0	0	0	0	0	0	0
"CG6388-cds,chr2L:12428143..12428597,4,AGG"	GTGTTCTACAATCCTGTCC	2	1	1	3	1	2	0	0	1	1	1	2	1	2	2	0	2	1	4	9
"CG6388-cds,chr2L:12428143..12428597,5,AGG"	TATCGACAGAGATTGACCA	0	0	0	0	0	0	1	1	1	0	0	1	0	1	0	0	0	0	0	0
"CG6388-cds,chr2L:12428143..12428597,8,CGG"	AAAGGCGCTCAAAAAGCAG	5	3	8	8	2	6	8	5	3	5	5	0	2	1	1	8	1	4	2	20
"CG6388-cds,chr2L:12428143..12428597,13,AGG"	AAGACCACTCCCGTTCCCG	4	2	2	1	2	0	1	3	0	3	3	0	3	0	0	1	2	1	3	10
"CG6388-cds,chr2L:12428143..12428597,16,AGG"	GAGGCCGGTACTCGATATG	0	0	0	0	1	0	1	1	0	0	0	0	1	3	0	1	1	0	1	2
"CG6405-cds,chr2L:12424938..12425077,3,TGG"	ATGTGCTCTTCGTTTGCTT	0	0	0	0	0	0	0	0	0	0	0	0	0	0	0	0	0	0	0	0
"CG6405-cds,chr2L:12424938..12425077,6,CCT"	TCATCTTTGGTGTTTAGAA	0	0	0	0	0	0	0	0	0	0	0	0	0	0	0	0	0	0	0	0
"CG6405-cds,chr2L:12425129..12425288,1,TGG"	CGGGACTCCTTTGATGAGT	0	0	1	0	0	0	1	0	0	0	1	0	1	0	0	0	1	0	0	1
"CG6405-cds,chr2L:12425129..12425288,2,AGG"	AAGAGCTACGCCGACGACG	0	0	0	0	0	0	0	0	0	0	0	0	0	0	0	0	0	0	0	0
"CG6405-cds,chr2L:12425129..12425288,3,AGG"	ATCAACGAGAGTCTCTGTC	5	1	4	4	1	3	3	1	1	8	4	3	3	1	1	4	2	4	2	18
"CG6415-cds,chr2L:10703634..10704092,3,CGG"	GCCACGCCTCCTCCGCCGC	6	4	3	4	1	6	1	2	1	3	0	0	1	4	1	6	4	1	3	7
"CG6415-cds,chr2L:10703634..10704092,6,AGG"	ACGATTTCCACGTGCAGAA	0	0	0	0	0	0	0	0	0	0	0	0	0	0	0	0	0	0	0	0
"CG6415-cds,chr2L:10703634..10704092,8,CGG"	GCGGAAAGATCGTGAACTT	0	0	0	0	0	0	0	0	0	0	0	0	0	0	0	0	0	0	0	0
"CG6415-cds,chr2L:10703634..10704092,11,CGG"	GCTCTGCCGGTTCAGTATT	0	0	0	0	0	0	0	0	0	0	0	0	0	0	0	0	0	0	0	0
"CG6415-cds,chr2L:10703634..10704092,12,AGG"	TCCCACCTGCACACCCGTC	8	14	2	8	2	4	7	2	4	6	1	5	6	1	2	4	6	3	5	33
"CG6431-cds,chr2L:10727605..10727753,3,CGG"	AGACTGTCTTCATAATACA	0	0	0	0	0	0	0	0	0	0	0	0	0	0	0	0	0	0	0	0
"CG6431-cds,chr2L:10727605..10727753,5,CCG"	TTAAAGGAGTTCCACGACG	0	0	0	0	0	0	0	0	0	0	0	0	0	0	0	0	0	0	0	0
"CG6431-cds,chr2L:10727605..10727753,7,CCC"	ACCTTTATAAAGCGTTATT	0	0	0	0	0	0	0	0	0	0	0	1	1	0	1	0	0	0	0	0
"CG6431-cds,chr2L:10727605..10727753,9,CCG"	TATTATGAAGACAGTCTCG	0	0	0	0	0	0	0	0	0	0	0	0	0	0	0	0	0	0	0	0
"CG6431-cds,chr2L:10727605..10727753,10,CCA"	AATTGCAGGTGAATATCTA	0	0	0	0	0	0	0	0	0	0	0	0	0	0	0	1	0	0	0	1
"CG6441-cds,chr2L:7474907..7475871,6,TGG"	CGTGCGATGGGTCTGGGAT	0	0	0	0	0	0	0	0	0	0	0	0	0	0	0	0	0	0	0	2
"CG6441-cds,chr2L:7474907..7475871,7,AGG"	GCAGATACCAATCCCATGT	0	0	0	0	0	1	1	0	0	0	0	0	0	1	0	0	0	1	0	1
"CG6441-cds,chr2L:7474907..7475871,10,TGG"	TCGCTAAATCCGAACGCAG	7	6	12	4	4	6	5	2	2	5	4	3	3	2	4	3	3	5	8	25
"CG6441-cds,chr2L:7474907..7475871,11,CGG"	CCAAGTCCATCGACCAAAA	3	1	0	0	0	0	1	1	0	2	3	1	1	0	1	0	0	0	1	5
"CG6441-cds,chr2L:7474907..7475871,13,AGG"	ACAACATTGCTGCGTCCCG	67	72	53	42	63	52	50	41	37	43	35	43	55	21	26	42	60	68	67	339
"CG6443-cds,chr2L:10729372..10730202,1,TGG"	TGCGGAGAGGGAGTTCCGT	7	15	9	4	13	10	17	4	2	5	9	5	7	7	8	9	7	10	4	47
"CG6443-cds,chr2L:10729372..10730202,2,AGG"	TTGACCCAGCAAAGCCTCC	5	10	4	3	3	3	3	5	4	7	4	2	6	1	5	5	13	5	9	20
"CG6443-cds,chr2L:10729372..10730202,4,TGG"	CCGATCGCCATGTGCGGCA	0	0	0	0	0	0	0	0	0	0	0	0	0	0	0	0	0	0	0	0
"CG6443-cds,chr2L:10729372..10730202,7,TGG"	AGCGTCATTGAGCGACTGC	8	14	6	4	2	11	8	6	2	5	9	5	5	5	5	4	8	8	1	33
"CG6443-cds,chr2L:10729372..10730202,9,AGG"	GCGCACGTGAAGAGCATGA	0	0	0	0	0	0	0	0	0	0	0	0	0	0	0	0	0	0	0	0
"CG6495-cds,chr2L:10761506..10761650,3,AGG"	GCAGCAGCCACCGCGGAGC	0	0	0	0	0	0	0	0	0	0	0	0	0	0	0	0	0	0	0	0
"CG6495-cds,chr2L:10761506..10761650,5,CGG"	GAGTACCTGCAATCTTCGC	4	1	2	1	0	2	2	3	2	3	3	3	2	0	3	2	2	1	4	15
"CG6495-cds,chr2L:10761506..10761650,8,TGG"	CACCGGCTTAGCAAACGCA	3	2	3	0	0	1	1	0	3	1	1	0	0	0	1	3	0	1	1	13
[truncated: 6,922,301 more chars]
