# Supplementary material for: A Genome-Wide CRISPR Library for High-Throughput Genetic Screening in Drosophila Cells
Source: J Genet Genomics. 2015 Jun 20;42(6):301–9. doi: 10.1016/j.jgg.2015.03.011 (PMC4508376; doi:10.1016/j.jgg.2015.03.011)
Supplement: Supplementary file 4 [file mmc4.zip › 7_sgRNA_counts_normalised.out]

Gene	0A	1A	1B	2A	2B	3A	3B	4A	4B	5A	5B	6A	6B	7A	7B	8A	8B	9A	9B	Unmatched
Arf102F	0	0	0	0	0	0	0	0	0	0	0	0	0	0	0	0	0	0	0	0
Arf102F	0	0	0	0	0	0	0	0	0	0	0	0	0	0	0	0	0	0	0	0
Arf102F	13.29261764	14.22096825	13.11896937	11.11998239	15.20654837	18.90741606	8.532000976	10.05512724	14.60724763	3.394980521	19.53876785	10.70375017	12.45317089	21.22408388	20.83885315	13.83661722	4.845360325	22.30862388	15.81742474	13.11769043
Arf102F	0	0	0	0	0	0	0	0	0	0	0	0	0	0	0	0	0	0	0	0
Arf102F	8.4589385	8.532580949	21.31832523	13.34397886	2.172364053	13.23519124	3.41280039	7.541345426	7.303623815	8.487451303	9.769383923	2.140750033	12.45317089	3.032011983	0	3.459154306	8.075600542	3.186946268	5.272474913	9.838267821
ATPsyn-beta	0	0	0	0	0	0	0	0	0	0	0	0	0	0	0	0	0	0	0	0
ATPsyn-beta	16.917877	19.90935555	16.39871172	8.895985909	13.03418432	18.90741606	10.23840117	20.11025447	7.303623815	25.46235391	7.815507138	17.12600027	6.226585444	30.32011983	0	10.37746292	19.3814413	7.96736567	13.18118728	10.13639715
ATPsyn-beta	0	0	0	0	0	0	0	0	0	0	0	0	0	0	0	0	0	0	0	0
ATPsyn-beta	21.75155614	14.22096825	21.31832523	20.01596829	4.344728107	11.34444963	29.00880332	17.59647266	21.91087144	20.36988313	1.953876785	10.70375017	18.67975633	18.1920719	8.930937064	19.02534868	12.92096087	3.186946268	7.908712369	12.22330244
ATPsyn-beta	0	1.422096825	0	0	2.172364053	0	0	0	0	0	1.953876785	0	0	0	0	1.729577153	0	1.593473134	0	0.596258656
bt	1.208419786	1.422096825	3.279742343	0	2.172364053	5.672224817	3.41280039	2.513781809	2.434541272	1.697490261	5.861630354	2.140750033	2.075528481	6.064023965	0	3.459154306	3.230240217	3.186946268	2.636237456	1.788775967
bt	0	0	0	0	0	0	0	0	0	0	0	0	0	0	0	0	0	0	0	0
bt	0	0	1.639871172	0	2.172364053	0	0	0	0	0	0	0	0	0	0	0	0	0	0	0.596258656
bt	0	0	0	0	0	0	0	0	0	0	0	0	0	0	0	0	0	0	0	0
bt	0	0	3.279742343	0	0	0	0	0	2.434541272	1.697490261	1.953876785	8.563000133	4.151056963	0	2.976979021	0	1.615120108	0	0	0.596258656
CaMKI	0	0	0	0	0	0	0	0	0	0	0	0	0	0	0	0	0	0	0	0
CaMKI	85.79780478	68.26064759	90.19291444	86.73586261	99.92874646	92.64633867	109.2096125	95.52370873	80.33986196	69.59710069	91.83220888	96.33375149	99.62536711	90.96035948	86.33239162	69.18308612	74.29552499	76.48671043	48.77039294	81.38930652
CaMKI	0	0	0	0	0	0	0	0	0	0	0	0	0	0	0	0	0	0	0	0
CaMKI	1.208419786	4.266290475	1.639871172	2.223996477	0	5.672224817	1.706400195	2.513781809	0	3.394980521	1.953876785	0	12.45317089	6.064023965	2.976979021	5.188731459	9.69072065	4.780419402	2.636237456	3.577551935
CaMKI	2.416839571	4.266290475	3.279742343	8.895985909	8.689456214	5.672224817	10.23840117	2.513781809	7.303623815	1.697490261	0	2.140750033	2.075528481	3.032011983	0	3.459154306	4.845360325	3.186946268	3.954356185	3.577551935
Caps	1.208419786	0	0	0	2.172364053	0	0	0	0	0	0	0	0	0	0	0	0	0	1.318118728	0
Caps	0	0	0	0	0	0	0	0	0	0	0	0	0	0	0	0	0	0	0	0
Caps	0	0	0	0	0	0	0	0	0	0	0	0	0	0	0	1.729577153	0	0	0	0
Caps	0	0	0	0	0	0	0	0	0	0	0	0	0	0	0	0	0	0	0	0
Caps	0	0	0	0	0	0	0	0	0	0	0	0	0	0	0	0	0	0	0	0
CG11155	0	0	1.639871172	2.223996477	2.172364053	0	3.41280039	0	0	3.394980521	3.907753569	6.4222501	0	0	2.976979021	0	3.230240217	1.593473134	1.318118728	1.49064664
CG11155	0	0	0	0	0	0	0	0	0	0	0	0	0	0	0	0	0	0	0	0
CG11155	0	0	0	0	0	0	0	0	0	0	0	0	0	0	0	0	0	0	0	0
CG11155	14.50103743	25.59774285	18.03858289	11.11998239	30.41309675	26.47038248	20.47680234	32.67916351	19.47633017	13.57992209	15.63101428	32.1112505	26.98187026	15.16005991	26.79281119	17.29577153	20.99656141	17.52820447	21.08989965	22.35969959
CG11155	0	0	0	0	0	0	0	0	0	0	0	0	0	0	0	0	0	0	0	0
CG11231	0	1.422096825	0	0	0	1.890741606	0	0	2.434541272	0	0	0	0	0	0	0	0	0	0	0.596258656
CG11231	2.416839571	2.84419365	3.279742343	4.447992954	2.172364053	0	6.825600781	5.027563618	7.303623815	1.697490261	0	6.4222501	6.226585444	3.032011983	2.976979021	8.647885765	1.615120108	1.593473134	6.590593641	2.086905295
CG11231	3.625259357	8.532580949	0	2.223996477	0	0	3.41280039	0	0	1.697490261	0	0	4.151056963	3.032011983	2.976979021	0	0	3.186946268	0	1.49064664
CG11231	2.416839571	1.422096825	0	2.223996477	2.172364053	0	3.41280039	7.541345426	2.434541272	3.394980521	1.953876785	8.563000133	6.226585444	6.064023965	2.976979021	3.459154306	3.230240217	1.593473134	3.954356185	4.471939919
CG11231	0	0	0	0	0	0	0	0	0	0	0	0	0	0	0	0	0	0	0	0
CG11360	13.29261764	24.17564602	9.83922703	20.01596829	15.20654837	17.01667445	20.47680234	32.67916351	17.0417889	23.76486365	13.67713749	12.8445002	18.67975633	9.096035948	17.86187413	6.918308612	22.61168152	19.12167761	14.49930601	18.48401833
CG11360	0	0	0	0	0	0	0	0	0	0	0	0	0	0	0	0	0	0	0	0
CG11360	0	0	0	0	0	0	0	0	0	0	0	0	0	0	0	0	0	0	0	0
CG11360	3.625259357	2.84419365	6.559484687	6.671989432	4.344728107	9.453708028	5.119200586	5.027563618	4.869082543	5.092470782	3.907753569	6.4222501	2.075528481	12.12804793	0	8.647885765	6.460480434	3.186946268	7.908712369	3.279422607
CG11360	0	0	0	0	0	0	0	0	0	0	0	0	0	0	0	0	0	0	0	0
CG1674	3.625259357	0	8.199355859	8.895985909	2.172364053	9.453708028	8.532000976	0	9.738165086	5.092470782	1.953876785	2.140750033	8.302113926	9.096035948	8.930937064	5.188731459	3.230240217	6.373892536	1.318118728	6.558845214
CG1674	0	0	0	0	0	0	0	0	4.869082543	0	0	0	0	3.032011983	0	1.729577153	0	1.593473134	0	0.894387984
CG1674	0	0	0	0	0	0	0	0	0	0	0	0	0	0	0	0	0	0	0	0
CG1674	0	0	0	0	0	0	0	0	0	0	0	0	0	0	0	0	0	0	0	0
CG1674	0	0	0	0	0	0	0	0	0	0	0	0	0	0	0	0	0	0	0	0
CG1732	0	0	0	0	0	0	0	0	0	0	0	0	0	0	0	0	0	0	0	0
CG1732	3.625259357	5.6883873	0	2.223996477	2.172364053	0	3.41280039	0	4.869082543	3.394980521	5.861630354	6.4222501	6.226585444	0	2.976979021	1.729577153	0	1.593473134	3.954356185	2.981293279
CG1732	91.83990371	72.52693807	52.4758775	60.04790488	91.23929025	77.52040583	64.84320742	65.35832703	77.90532069	115.4293377	91.83220888	70.64475109	70.56796837	75.80029956	80.37843357	83.01970334	74.29552499	71.70629103	92.26831098	84.07247047
CG1732	18.12629679	19.90935555	14.75884055	28.9119542	26.06836864	24.57964087	27.30240312	12.56890904	26.77995399	30.55482469	9.769383923	23.54825036	22.8308133	27.28810784	32.74676923	25.94365729	22.61168152	19.12167761	36.90732439	20.86905295
CG1732	2.416839571	0	0	0	0	0	0	0	2.434541272	0	0	0	0	0	0	1.729577153	1.615120108	0	0	1.49064664
CG1909	0	0	0	0	0	0	0	0	0	0	0	0	0	0	0	0	0	0	0	0
CG1909	0	0	0	0	0	0	0	0	0	0	0	0	0	0	0	0	0	0	0	0
CG1909	3.625259357	1.422096825	3.279742343	2.223996477	0	0	3.41280039	0	0	0	0	2.140750033	0	3.032011983	0	1.729577153	3.230240217	1.593473134	1.318118728	2.981293279
CG1909	0	0	0	0	0	0	0	0	0	0	0	0	0	0	0	0	0	0	0	0
CG1909	0	0	0	0	0	0	0	0	0	0	0	0	0	0	0	0	0	0	0	0
CG32000	1.208419786	4.266290475	6.559484687	8.895985909	10.86182027	9.453708028	11.94480137	0	7.303623815	6.789961043	1.953876785	0	4.151056963	3.032011983	8.930937064	1.729577153	4.845360325	9.560838804	6.590593641	7.751362526
CG32000	3.625259357	5.6883873	4.919613515	6.671989432	4.344728107	3.781483211	10.23840117	5.027563618	9.738165086	6.789961043	15.63101428	6.4222501	2.075528481	6.064023965	5.953958042	10.37746292	0	9.560838804	9.226831098	8.347621181
CG32000	0	0	1.639871172	2.223996477	0	0	0	0	0	0	1.953876785	2.140750033	2.075528481	0	2.976979021	0	0	0	0	0
CG32000	0	2.84419365	0	0	0	0	0	0	2.434541272	0	0	0	0	0	0	0	1.615120108	0	1.318118728	1.788775967
CG32000	159.5114117	147.8980698	172.186473	182.3677111	154.2378478	155.0408117	126.2736144	153.3406903	165.5488065	132.4042403	160.2178963	137.0080021	120.3806519	154.6326111	184.5726993	127.9887093	129.2096087	132.2582701	159.4923661	155.9216385
CG32006	0	0	0	0	0	0	0	0	0	0	0	0	0	0	0	0	0	0	0	0
CG32006	0	0	0	0	0	0	0	0	0	0	1.953876785	0	0	0	0	0	0	0	0	0.298129328
CG32006	0	1.422096825	1.639871172	0	0	0	3.41280039	0	0	0	0	0	2.075528481	0	0	0	0	0	0	0.298129328
CG32006	0	0	0	0	0	0	0	0	0	0	0	0	0	0	0	0	0	0	1.318118728	0.298129328
CG32006	0	0	0	0	0	0	0	0	0	0	0	0	0	0	0	0	0	0	0	0
CG32850	0	0	0	0	0	0	0	2.513781809	4.869082543	0	0	0	2.075528481	0	0	0	0	0	1.318118728	0.894387984
CG32850	6.042098928	1.422096825	1.639871172	4.447992954	0	3.781483211	0	2.513781809	0	1.697490261	1.953876785	0	0	3.032011983	0	5.188731459	4.845360325	1.593473134	1.318118728	2.385034623
CG32850	2.416839571	0	0	2.223996477	2.172364053	0	1.706400195	0	0	1.697490261	3.907753569	2.140750033	4.151056963	0	5.953958042	0	0	3.186946268	1.318118728	2.385034623
CG32850	0	0	0	0	0	0	0	0	0	0	0	0	0	0	0	0	0	0	0	0
CG32850	0	0	0	0	0	0	0	0	0	0	0	0	0	0	0	0	0	0	0	0
CG33521	0	1.422096825	0	0	0	0	0	0	0	0	0	0	0	0	0	0	0	1.593473134	0	0.298129328
CG33521	0	0	0	0	0	0	0	0	0	0	0	0	0	0	0	0	0	0	0	0
CG33521	0	0	0	0	0	0	0	0	0	0	0	0	0	0	0	0	0	0	0	0
CG33521	12.08419786	12.79887142	18.03858289	6.671989432	21.72364053	18.90741606	10.23840117	17.59647266	12.17270636	8.487451303	13.67713749	14.98525023	31.13292722	9.096035948	35.72374825	13.83661722	11.30584076	20.71515074	11.86306855	10.7326558
CG33521	0	0	0	0	0	0	0	0	0	0	0	0	0	0	0	0	0	0	0	0
Crk	0	0	0	0	0	0	0	0	0	0	0	0	0	0	0	0	0	0	0	0
Crk	0	0	0	0	0	0	0	0	0	0	0	0	0	3.032011983	0	0	0	0	0	0
Crk	3.625259357	0	1.639871172	4.447992954	0	0	0	0	0	1.697490261	0	0	2.075528481	3.032011983	0	0	0	1.593473134	0	1.49064664
Crk	3.625259357	0	1.639871172	4.447992954	0	0	0	0	0	1.697490261	0	0	2.075528481	3.032011983	0	0	0	1.593473134	0	1.49064664
Crk	0	0	0	0	0	0	0	0	0	0	0	0	0	0	0	0	0	0	0	0
Eph	0	0	0	0	0	0	0	0	0	0	0	0	0	0	0	0	0	0	0	0
Eph	0	0	0	2.223996477	2.172364053	5.672224817	1.706400195	2.513781809	4.869082543	0	0	2.140750033	6.226585444	0	2.976979021	5.188731459	3.230240217	0	2.636237456	2.385034623
Eph	1.208419786	2.84419365	1.639871172	0	2.172364053	0	1.706400195	5.027563618	0	0	0	2.140750033	0	0	0	1.729577153	0	1.593473134	2.636237456	0.596258656
Eph	0	0	0	0	0	0	0	0	0	0	0	0	0	0	0	0	0	0	0	0
Eph	4.833679143	7.110484124	3.279742343	2.223996477	4.344728107	9.453708028	8.532000976	7.541345426	0	5.092470782	9.769383923	2.140750033	14.52869937	3.032011983	8.930937064	5.188731459	6.460480434	0	9.226831098	7.751362526
Ephrin	3.625259357	1.422096825	0	0	4.344728107	5.672224817	3.41280039	10.05512724	4.869082543	6.789961043	0	8.563000133	4.151056963	0	8.930937064	1.729577153	4.845360325	4.780419402	7.908712369	4.770069246
Ephrin	0	0	0	0	0	0	0	0	0	0	0	0	0	0	0	0	0	0	0	0
Ephrin	0	0	0	0	0	0	0	0	0	0	1.953876785	2.140750033	4.151056963	0	0	0	3.230240217	0	0	0.596258656
Ephrin	2.416839571	1.422096825	0	0	2.172364053	1.890741606	3.41280039	0	2.434541272	1.697490261	1.953876785	4.281500066	0	3.032011983	2.976979021	1.729577153	3.230240217	3.186946268	1.318118728	2.086905295
Ephrin	0	1.422096825	1.639871172	2.223996477	2.172364053	0	3.41280039	0	2.434541272	3.394980521	0	4.281500066	4.151056963	0	5.953958042	1.729577153	1.615120108	1.593473134	1.318118728	1.49064664
ey	0	1.422096825	1.639871172	0	4.344728107	3.781483211	0	0	0	3.394980521	1.953876785	0	0	3.032011983	0	1.729577153	0	0	0	1.788775967
ey	0	1.422096825	0	0	0	0	0	5.027563618	0	0	0	0	0	0	0	0	0	1.593473134	0	0.596258656
ey	0	0	0	0	0	0	0	0	0	0	0	0	0	0	0	0	0	0	0	0
ey	0	0	0	0	0	0	0	0	0	0	0	0	0	0	0	0	0	0	0	0
ey	62.83782886	69.68274442	60.67523335	73.39188375	67.34328566	71.84818101	76.78800878	70.38589065	41.38720162	71.29459095	58.61630354	64.222501	66.41691141	69.7362756	62.51655945	53.61689174	46.83848314	52.58461342	67.22405514	74.53233198
Hcf	1.208419786	0	1.639871172	2.223996477	0	1.890741606	0	0	2.434541272	1.697490261	11.72326071	2.140750033	2.075528481	3.032011983	5.953958042	0	6.460480434	1.593473134	1.318118728	2.385034623
Hcf	1.208419786	2.84419365	0	2.223996477	0	0	0	2.513781809	0	0	0	2.140750033	0	0	0	1.729577153	1.615120108	0	1.318118728	0.894387984
Hcf	0	0	0	0	0	0	0	0	0	0	0	0	0	0	0	0	0	0	0	0
Hcf	6.042098928	2.84419365	9.83922703	8.895985909	6.51709216	5.672224817	11.94480137	2.513781809	0	6.789961043	11.72326071	2.140750033	4.151056963	6.064023965	5.953958042	5.188731459	6.460480434	7.96736567	5.272474913	5.66445723
Hcf	24.16839571	27.01983967	16.39871172	24.46396125	8.689456214	26.47038248	17.06400195	15.08269085	9.738165086	20.36988313	19.53876785	21.40750033	12.45317089	12.12804793	14.88489511	29.4028116	29.07216195	11.15431194	14.49930601	18.185889
JYalpha	0	0	0	0	0	0	0	0	0	0	0	0	0	0	0	0	0	0	0	0
JYalpha	134.1345962	123.7224238	118.0707244	126.7677992	123.824751	143.696362	136.5120156	145.7993449	124.1616048	135.7992209	132.8636214	145.5710023	136.9848798	133.4085272	104.1942657	126.2591322	130.8247288	129.0713239	166.0829598	142.8039481
JYalpha	134.1345962	123.7224238	118.0707244	126.7677992	123.824751	143.696362	136.5120156	145.7993449	124.1616048	135.7992209	132.8636214	145.5710023	136.9848798	133.4085272	104.1942657	126.2591322	130.8247288	129.0713239	166.0829598	142.8039481
JYalpha	0	1.422096825	0	0	0	0	0	0	0	0	0	0	0	0	0	0	0	1.593473134	0	0.298129328
JYalpha	0	0	0	0	0	0	0	0	0	0	0	0	0	0	0	0	0	0	0	0
Kif3C	0	0	0	0	0	0	0	0	0	0	0	0	0	0	0	0	0	1.593473134	0	0
Kif3C	0	2.84419365	0	0	0	0	0	0	0	3.394980521	0	0	0	0	2.976979021	1.729577153	0	0	1.318118728	0.596258656
Kif3C	0	0	0	0	0	0	0	0	0	0	0	0	0	0	0	0	0	0	0	0
Kif3C	2.416839571	0	3.279742343	0	0	0	0	0	0	1.697490261	1.953876785	0	0	0	5.953958042	3.459154306	0	0	0	0.298129328
Kif3C	0	0	0	0	0	0	0	0	0	0	0	0	0	0	0	0	0	0	0	0
mGluR	0	4.266290475	3.279742343	2.223996477	8.689456214	3.781483211	5.119200586	2.513781809	4.869082543	3.394980521	1.953876785	12.8445002	4.151056963	6.064023965	2.976979021	12.10704007	4.845360325	7.96736567	5.272474913	7.453233198
mGluR	21.75155614	15.64306507	22.9581964	8.895985909	19.55127648	24.57964087	10.23840117	10.05512724	17.0417889	8.487451303	23.44652142	14.98525023	14.52869937	3.032011983	14.88489511	8.647885765	14.53608098	12.74778507	15.81742474	11.62704379
mGluR	1.208419786	0	0	6.671989432	6.51709216	0	1.706400195	7.541345426	2.434541272	3.394980521	0	4.281500066	0	0	0	0	0	1.593473134	2.636237456	2.385034623
mGluR	7.250518714	9.954677774	11.4790982	11.11998239	15.20654837	7.562966422	8.532000976	12.56890904	4.869082543	3.394980521	5.861630354	12.8445002	10.37764241	3.032011983	2.976979021	5.188731459	9.69072065	9.560838804	6.590593641	6.856974542
mGluR	8.4589385	5.6883873	9.83922703	2.223996477	8.689456214	3.781483211	6.825600781	0	2.434541272	5.092470782	1.953876785	6.4222501	6.226585444	6.064023965	0	0	0	1.593473134	6.590593641	3.577551935
Mitf	0	0	0	0	0	0	0	0	0	0	0	0	0	0	0	0	0	0	0	0
Mitf	3.625259357	1.422096825	6.559484687	6.671989432	4.344728107	0	3.41280039	2.513781809	9.738165086	11.88243182	0	10.70375017	4.151056963	3.032011983	2.976979021	12.10704007	3.230240217	3.186946268	5.272474913	5.366327902
Mitf	21.75155614	24.17564602	22.9581964	17.79197182	28.24073269	28.36112408	20.47680234	27.6515999	21.91087144	15.27741235	15.63101428	17.12600027	24.90634178	24.25609586	32.74676923	10.37746292	19.3814413	23.90209701	11.86306855	27.42789817
Mitf	0	0	0	0	0	0	0	0	0	0	0	0	0	0	0	0	0	0	0	0
Mitf	0	0	0	0	0	0	0	0	0	0	0	0	0	0	0	0	0	0	0	0
pan	1.208419786	4.266290475	9.83922703	4.447992954	2.172364053	0	3.41280039	7.541345426	0	3.394980521	3.907753569	6.4222501	2.075528481	0	2.976979021	0	6.460480434	1.593473134	3.954356185	2.385034623
pan	6.042098928	8.532580949	1.639871172	4.447992954	4.344728107	0	1.706400195	0	9.738165086	3.394980521	7.815507138	10.70375017	2.075528481	3.032011983	5.953958042	6.918308612	3.230240217	1.593473134	9.226831098	4.471939919
pan	0	0	0	0	0	0	0	0	0	0	0	2.140750033	0	0	0	0	0	1.593473134	0	0
pan	31.41891443	9.954677774	16.39871172	15.56797534	19.55127648	17.01667445	10.23840117	2.513781809	7.303623815	15.27741235	21.49264463	32.1112505	14.52869937	12.12804793	20.83885315	24.21408014	27.45704184	20.71515074	17.13554347	17.29150102
pan	6.042098928	5.6883873	1.639871172	4.447992954	6.51709216	5.672224817	3.41280039	5.027563618	0	1.697490261	1.953876785	2.140750033	0	0	0	8.647885765	1.615120108	4.780419402	5.272474913	2.981293279
Pur-alpha	1.208419786	5.6883873	1.639871172	13.34397886	10.86182027	0	3.41280039	5.027563618	2.434541272	6.789961043	5.861630354	4.281500066	2.075528481	6.064023965	5.953958042	8.647885765	6.460480434	7.96736567	3.954356185	5.366327902
Pur-alpha	0	0	0	0	0	0	0	0	0	0	0	0	0	0	0	0	0	0	0	0
Pur-alpha	0	0	0	0	0	0	0	0	0	0	0	0	0	0	0	0	0	0	0	0
Pur-alpha	0	0	0	0	0	0	0	0	0	0	0	0	0	0	0	0	0	0	0	0
Pur-alpha	3.625259357	4.266290475	3.279742343	2.223996477	0	3.781483211	5.119200586	0	2.434541272	3.394980521	7.815507138	0	6.226585444	0	2.976979021	8.647885765	6.460480434	1.593473134	1.318118728	3.577551935
Rad23	1.208419786	1.422096825	0	2.223996477	2.172364053	0	0	0	2.434541272	0	0	2.140750033	2.075528481	6.064023965	0	1.729577153	1.615120108	1.593473134	0	0.894387984
Rad23	0	0	0	0	0	0	0	0	0	0	0	0	0	0	0	0	0	0	0	0
Rad23	0	0	0	0	0	0	0	0	0	0	0	0	0	0	0	0	0	0	0	0
Rad23	2.416839571	1.422096825	1.639871172	0	2.172364053	1.890741606	1.706400195	2.513781809	4.869082543	1.697490261	0	4.281500066	2.075528481	0	2.976979021	0	1.615120108	1.593473134	2.636237456	2.385034623
Rad23	0	0	0	0	0	0	0	0	0	0	0	0	0	0	0	0	0	0	0	0
Rfabg	2.416839571	1.422096825	1.639871172	0	0	0	0	2.513781809	0	0	0	2.140750033	0	6.064023965	2.976979021	3.459154306	0	0	1.318118728	1.49064664
Rfabg	0	0	0	0	0	0	0	0	0	0	0	0	0	0	0	0	0	0	0	0.298129328
Rfabg	0	1.422096825	1.639871172	0	0	1.890741606	0	0	0	0	0	0	0	3.032011983	0	1.729577153	0	0	0	0.298129328
Rfabg	1.208419786	2.84419365	3.279742343	0	0	0	0	0	2.434541272	3.394980521	0	2.140750033	0	0	2.976979021	0	3.230240217	1.593473134	2.636237456	1.192517312
Rfabg	0	0	0	0	0	0	0	0	0	0	0	0	0	0	0	0	0	0	0	0
RhoGAP102A	0	0	1.639871172	0	0	0	1.706400195	0	0	0	0	0	0	3.032011983	0	1.729577153	0	0	0	1.49064664
RhoGAP102A	1.208419786	0	0	0	2.172364053	1.890741606	0	0	0	1.697490261	0	2.140750033	0	0	0	0	1.615120108	0	0	0.298129328
RhoGAP102A	0	0	0	0	0	0	0	0	0	0	0	0	0	0	0	0	0	0	0	0
RhoGAP102A	1.208419786	1.422096825	1.639871172	0	2.172364053	0	1.706400195	0	4.869082543	3.394980521	0	0	2.075528481	3.032011983	0	1.729577153	0	0	0	0.894387984
RhoGAP102A	24.16839571	17.0651619	21.31832523	22.23996477	19.55127648	7.562966422	15.35760176	10.05512724	12.17270636	11.88243182	23.44652142	17.12600027	12.45317089	18.1920719	17.86187413	17.29577153	20.99656141	15.93473134	10.54494983	14.60833707
Slip1	0	0	0	2.223996477	0	0	0	0	0	0	0	2.140750033	0	0	0	0	0	0	0	0.894387984
Slip1	0	0	0	0	0	0	0	0	0	0	0	0	0	0	0	0	0	0	0	0
Slip1	0	0	0	0	0	0	0	0	0	0	0	0	0	0	0	0	0	0	0	0
Slip1	0	0	0	0	0	0	0	0	0	0	0	0	0	0	0	0	0	0	0	0
Slip1	13.29261764	12.79887142	16.39871172	2.223996477	10.86182027	20.79815766	17.06400195	10.05512724	24.34541272	16.97490261	7.815507138	6.4222501	14.52869937	12.12804793	17.86187413	20.75492584	17.76632119	12.74778507	3.954356185	12.52143177
sv	7.250518714	9.954677774	4.919613515	4.447992954	4.344728107	9.453708028	5.119200586	7.541345426	7.303623815	10.18494156	3.907753569	8.563000133	4.151056963	9.096035948	0	5.188731459	9.69072065	3.186946268	5.272474913	6.856974542
sv	7.250518714	11.3767746	13.11896937	8.895985909	15.20654837	7.562966422	8.532000976	12.56890904	7.303623815	1.697490261	9.769383923	6.4222501	4.151056963	6.064023965	2.976979021	8.647885765	6.460480434	12.74778507	13.18118728	8.645750509
sv	0	0	0	0	4.344728107	1.890741606	1.706400195	2.513781809	0	0	3.907753569	0	2.075528481	0	2.976979021	1.729577153	0	0	1.318118728	1.49064664
sv	0	0	0	0	0	0	0	0	0	0	0	0	0	0	0	0	0	0	0	0
sv	0	1.422096825	1.639871172	0	0	0	1.706400195	0	0	0	0	0	0	0	0	1.729577153	0	0	0	0.298129328
toy	6.042098928	2.84419365	9.83922703	4.447992954	6.51709216	7.562966422	10.23840117	7.541345426	7.303623815	5.092470782	13.67713749	6.4222501	10.37764241	12.12804793	5.953958042	5.188731459	8.075600542	7.96736567	10.54494983	4.173810591
toy	0	0	0	0	0	0	0	0	0	0	0	0	0	0	0	0	0	0	0	0
toy	1.208419786	0	1.639871172	0	2.172364053	0	1.706400195	0	0	0	0	4.281500066	0	0	2.976979021	0	0	0	1.318118728	0.596258656
toy	0	0	0	0	0	0	0	0	0	0	0	0	0	0	0	0	0	0	0	0
toy	0	0	0	0	0	0	0	0	0	0	0	0	0	0	0	0	0	0	0	0
yellow-h	0	0	0	0	2.172364053	1.890741606	0	0	0	0	0	2.140750033	0	0	2.976979021	0	0	0	0	0
yellow-h	0	0	0	0	0	0	5.119200586	0	0	0	0	0	0	0	0	1.729577153	1.615120108	1.593473134	0	0
yellow-h	0	0	0	0	0	1.890741606	0	0	0	0	0	0	0	0	0	0	0	0	0	0.298129328
yellow-h	1.208419786	2.84419365	0	4.447992954	4.344728107	1.890741606	3.41280039	2.513781809	2.434541272	3.394980521	0	0	2.075528481	3.032011983	0	0	4.845360325	1.593473134	1.318118728	1.788775967
yellow-h	0	0	0	0	0	0	0	0	0	0	0	0	0	0	0	0	0	0	0	0
zfh2	0	1.422096825	0	2.223996477	0	0	0	0	0	0	0	0	0	3.032011983	0	0	0	0	1.318118728	0.298129328
zfh2	1.208419786	1.422096825	1.639871172	0	0	3.781483211	0	2.513781809	0	1.697490261	1.953876785	2.140750033	2.075528481	0	0	1.729577153	0	1.593473134	0	0.894387984
zfh2	0	1.422096825	0	0	0	0	1.706400195	2.513781809	0	0	0	0	0	0	0	0	0	1.593473134	0	0
zfh2	0	0	0	2.223996477	0	0	0	0	0	0	0	0	0	0	0	0	0	0	0	0.298129328
zfh2	0	0	0	0	0	0	0	0	0	0	0	0	0	0	0	0	0	0	0	0
a5	0	1.422096825	1.639871172	0	0	0	0	0	2.434541272	3.394980521	0	2.140750033	0	0	2.976979021	1.729577153	0	3.186946268	0	2.385034623
a5	0	0	0	0	0	0	0	0	0	0	0	0	0	0	0	0	0	0	0	0
a5	0	0	0	0	0	0	0	0	0	0	0	0	0	0	0	0	0	0	0	0
a5	0	0	0	0	0	0	0	0	0	0	0	0	0	0	0	0	0	0	0	0
a5	0	0	0	0	0	0	0	0	0	0	0	0	0	0	0	0	0	0	0	0
Aatf	0	0	0	0	0	0	0	0	0	0	0	0	0	0	0	0	0	0	0	0
Aatf	26.58523529	25.59774285	16.39871172	35.58394364	30.41309675	45.37779853	30.71520351	25.13781809	51.1253667	35.64729547	21.49264463	17.12600027	31.13292722	30.32011983	26.79281119	29.4028116	14.53608098	25.49557014	30.31673075	33.39048473
Aatf	19.33471657	14.22096825	16.39871172	24.46396125	15.20654837	17.01667445	30.71520351	22.62403628	21.91087144	15.27741235	23.44652142	23.54825036	18.67975633	15.16005991	14.88489511	19.02534868	22.61168152	22.30862388	22.40801838	24.44660489
Aatf	0	0	0	0	0	0	0	0	0	0	0	0	0	0	0	0	0	0	0	0
Aatf	0	0	0	0	0	0	0	0	0	0	0	0	0	0	0	0	0	0	0	0
Aats-thr	0	2.84419365	0	2.223996477	2.172364053	1.890741606	0	0	0	1.697490261	0	0	2.075528481	3.032011983	2.976979021	0	0	0	0	0.298129328
Aats-thr	0	0	0	0	0	0	6.825600781	0	0	0	0	2.140750033	0	0	0	1.729577153	0	1.593473134	0	0.894387984
Aats-thr	0	0	0	0	0	0	6.825600781	0	0	0	0	2.140750033	0	0	0	1.729577153	0	1.593473134	0	0.894387984
Aats-thr	6.042098928	2.84419365	6.559484687	13.34397886	2.172364053	5.672224817	6.825600781	0	9.738165086	6.789961043	1.953876785	6.4222501	2.075528481	0	8.930937064	6.918308612	3.230240217	4.780419402	0	5.66445723
Aats-thr	14.50103743	11.3767746	9.83922703	20.01596829	15.20654837	17.01667445	10.23840117	7.541345426	9.738165086	13.57992209	15.63101428	12.8445002	10.37764241	21.22408388	11.90791608	17.29577153	8.075600542	19.12167761	7.908712369	13.71394908
ab	0	1.422096825	1.639871172	2.223996477	2.172364053	0	0	0	0	0	0	0	2.075528481	0	0	0	3.230240217	0	1.318118728	0
ab	15.70945721	8.532580949	16.39871172	13.34397886	15.20654837	11.34444963	17.06400195	12.56890904	14.60724763	16.97490261	5.861630354	8.563000133	8.302113926	21.22408388	11.90791608	10.37746292	8.075600542	9.560838804	1.318118728	14.60833707
ab	30.21049464	36.97451745	19.67845406	26.68795773	34.75782486	17.01667445	18.77040215	30.16538171	43.82174289	27.15984417	33.21590534	36.39275056	16.60422785	27.28810784	29.76979021	24.21408014	16.15120108	22.30862388	21.08989965	19.97466497
ab	14.50103743	19.90935555	27.87780992	8.895985909	17.37891243	15.12593284	23.88960273	20.11025447	12.17270636	20.36988313	9.769383923	14.98525023	10.37764241	6.064023965	32.74676923	24.21408014	20.99656141	7.96736567	2.636237456	14.31020774
ab	37.46101336	24.17564602	21.31832523	51.15191898	41.27491702	43.48705693	32.42160371	50.27563618	65.73261433	35.64729547	42.98528926	44.9557507	20.75528481	39.41615577	44.65468532	41.50985167	30.68728206	41.43030149	55.36098659	44.71939919
Ac3	0	0	0	0	0	0	0	0	0	0	0	0	0	0	0	0	0	0	0	0
Ac3	0	0	0	0	0	0	0	0	0	0	0	0	0	0	0	0	0	0	0	0
Ac3	22.95997593	21.33145237	6.559484687	15.56797534	36.93018891	18.90741606	11.94480137	27.6515999	21.91087144	20.36988313	9.769383923	14.98525023	16.60422785	3.032011983	14.88489511	17.29577153	11.30584076	14.34125821	19.77178092	17.88775967
Ac3	2.416839571	1.422096825	1.639871172	4.447992954	0	1.890741606	1.706400195	2.513781809	0	0	3.907753569	2.140750033	2.075528481	6.064023965	0	0	1.615120108	0	1.318118728	2.086905295
Ac3	0	1.422096825	3.279742343	4.447992954	0	5.672224817	1.706400195	0	2.434541272	3.394980521	1.953876785	8.563000133	2.075528481	3.032011983	0	1.729577153	1.615120108	0	0	2.683163951
Acer	0	0	0	0	0	0	0	0	0	0	0	4.281500066	2.075528481	3.032011983	0	0	0	1.593473134	0	0.596258656
Acer	53.17047057	45.5070984	49.19613515	64.49589784	43.44728107	54.83150656	54.60480625	37.70672713	43.82174289	50.92470782	70.33956425	40.67425063	66.41691141	54.57621569	41.6777063	55.3464689	45.22336304	63.73892536	100.1770233	59.62586558
Acer	2.416839571	7.110484124	3.279742343	11.11998239	4.344728107	3.781483211	11.94480137	2.513781809	12.17270636	6.789961043	3.907753569	8.563000133	4.151056963	9.096035948	11.90791608	8.647885765	9.69072065	3.186946268	1.318118728	6.558845214
Acer	51.96205079	39.8187111	44.27652164	44.47992954	54.30910134	41.59631532	49.48560566	50.27563618	51.1253667	35.64729547	35.16978212	42.81500066	41.51056963	57.60822767	47.63166434	36.32112021	37.14776249	17.52820447	6.590593641	33.0923554
Acer	0	0	0	0	0	0	0	0	0	0	0	0	0	0	0	0	0	0	0	0
Acn	31.41891443	28.4419365	26.23793875	44.47992954	54.30910134	43.48705693	30.71520351	45.24807256	31.64903653	33.94980521	44.93916605	40.67425063	20.75528481	45.48017974	32.74676923	48.42816028	24.22680163	43.02377462	19.77178092	42.33436456
Acn	0	0	0	0	0	0	1.706400195	0	0	0	0	0	0	0	0	0	0	0	0	0
Acn	2.416839571	4.266290475	3.279742343	2.223996477	4.344728107	0	6.825600781	5.027563618	4.869082543	8.487451303	5.861630354	2.140750033	12.45317089	3.032011983	0	3.459154306	6.460480434	1.593473134	2.636237456	5.66445723
Acn	0	0	0	2.223996477	0	0	0	0	0	0	0	0	0	0	0	0	0	0	0	0
Acn	1.208419786	5.6883873	4.919613515	6.671989432	0	3.781483211	8.532000976	2.513781809	2.434541272	8.487451303	5.861630354	4.281500066	6.226585444	6.064023965	5.953958042	3.459154306	6.460480434	0	2.636237456	4.770069246
Acon	1.208419786	0	0	2.223996477	0	0	1.706400195	0	0	0	1.953876785	0	0	0	0	0	1.615120108	0	1.318118728	1.192517312
Acon	8.4589385	1.422096825	9.83922703	15.56797534	10.86182027	1.890741606	3.41280039	2.513781809	2.434541272	6.789961043	0	2.140750033	4.151056963	0	5.953958042	3.459154306	4.845360325	4.780419402	5.272474913	3.875681263
Acon	0	0	0	0	0	0	0	0	0	0	0	0	0	0	0	0	0	0	0	0
Acon	13.29261764	21.33145237	21.31832523	17.79197182	15.20654837	17.01667445	20.47680234	15.08269085	17.0417889	10.18494156	27.35427498	19.2667503	16.60422785	30.32011983	14.88489511	22.48450299	17.76632119	7.96736567	2.636237456	10.13639715
Acon	22.95997593	18.48725872	22.9581964	24.46396125	34.75782486	37.81483211	22.18320254	25.13781809	19.47633017	22.06737339	17.58489106	19.2667503	14.52869937	39.41615577	14.88489511	27.67323445	19.3814413	19.12167761	22.40801838	22.06157027
Acp32CD	0	0	0	0	0	0	0	0	0	0	0	0	0	0	0	0	0	0	0	0
Acp32CD	0	0	0	0	0	0	0	0	0	0	0	0	0	0	0	0	0	0	0	0
Acp32CD	0	1.422096825	0	0	0	0	0	0	2.434541272	0	1.953876785	2.140750033	0	0	2.976979021	0	1.615120108	0	1.318118728	0.596258656
Acp32CD	0	0	0	0	0	0	0	0	0	0	0	0	0	0	0	0	0	0	0	0
Acp32CD	13.29261764	4.266290475	9.83922703	13.34397886	10.86182027	7.562966422	11.94480137	10.05512724	12.17270636	13.57992209	1.953876785	14.98525023	12.45317089	6.064023965	0	12.10704007	4.845360325	9.560838804	5.272474913	5.068198574
ACXA	0	0	0	0	0	0	0	0	0	0	0	0	0	0	0	0	0	0	0	0
ACXA	1.208419786	1.422096825	1.639871172	4.447992954	4.344728107	0	0	0	0	0	0	0	2.075528481	0	0	5.188731459	0	0	0	0.596258656
ACXA	20.54313636	12.79887142	13.11896937	24.46396125	23.89600459	26.47038248	17.06400195	25.13781809	17.0417889	25.46235391	13.67713749	19.2667503	24.90634178	18.1920719	8.930937064	17.29577153	17.76632119	23.90209701	18.4536622	26.23538086
ACXA	0	0	0	0	0	0	0	0	0	0	0	0	0	0	0	0	0	0	0	0
ACXA	3.625259357	4.266290475	6.559484687	6.671989432	6.51709216	3.781483211	6.825600781	7.541345426	0	0	0	2.140750033	4.151056963	6.064023965	0	3.459154306	0	3.186946268	1.318118728	3.279422607
ACXB	0	0	0	0	0	0	0	0	0	0	0	0	0	0	0	0	0	0	0	0
ACXB	0	0	0	0	0	0	0	0	0	0	0	0	0	0	0	0	0	0	0	0
ACXB	14.50103743	24.17564602	22.9581964	33.35994716	13.03418432	28.36112408	22.18320254	27.6515999	7.303623815	22.06737339	11.72326071	29.97050046	22.8308133	27.28810784	8.930937064	19.02534868	12.92096087	19.12167761	18.4536622	17.88775967
ACXB	14.50103743	24.17564602	22.9581964	33.35994716	13.03418432	28.36112408	22.18320254	27.6515999	7.303623815	22.06737339	11.72326071	29.97050046	22.8308133	27.28810784	8.930937064	19.02534868	12.92096087	19.12167761	18.4536622	17.88775967
ACXB	0	0	8.199355859	6.671989432	4.344728107	3.781483211	3.41280039	2.513781809	9.738165086	1.697490261	1.953876785	6.4222501	2.075528481	3.032011983	5.953958042	3.459154306	3.230240217	1.593473134	2.636237456	3.875681263
ACXC	1.208419786	2.84419365	0	6.671989432	4.344728107	5.672224817	0	0	4.869082543	1.697490261	1.953876785	2.140750033	2.075528481	3.032011983	2.976979021	6.918308612	0	1.593473134	2.636237456	2.086905295
ACXC	0	0	0	0	0	0	0	0	0	0	0	0	0	0	0	0	0	0	0	0
ACXC	0	0	0	0	0	0	0	0	0	0	0	0	0	0	0	0	0	0	0	0
ACXC	0	0	0	0	0	0	0	0	0	0	0	0	0	0	0	0	0	0	0	0
ACXC	0	0	0	0	0	0	0	0	0	0	0	0	0	0	0	0	0	0	0	0
ACXE	12.08419786	7.110484124	3.279742343	2.223996477	8.689456214	1.890741606	6.825600781	7.541345426	7.303623815	1.697490261	3.907753569	2.140750033	10.37764241	6.064023965	2.976979021	8.647885765	4.845360325	11.15431194	3.954356185	6.260715886
ACXE	0	0	0	2.223996477	2.172364053	0	1.706400195	2.513781809	2.434541272	0	1.953876785	0	2.075528481	0	0	0	3.230240217	0	1.318118728	2.385034623
ACXE	0	0	0	0	0	0	0	0	0	0	0	0	0	0	0	0	0	0	0	0
ACXE	2.416839571	4.266290475	11.4790982	2.223996477	4.344728107	5.672224817	5.119200586	5.027563618	4.869082543	5.092470782	0	2.140750033	6.226585444	0	5.953958042	1.729577153	3.230240217	11.15431194	3.954356185	3.577551935
ACXE	10.87577807	7.110484124	11.4790982	6.671989432	4.344728107	7.562966422	15.35760176	7.541345426	7.303623815	11.88243182	3.907753569	12.8445002	14.52869937	12.12804793	5.953958042	17.29577153	11.30584076	7.96736567	14.49930601	8.645750509
Acyp	0	0	0	0	0	0	0	0	0	0	0	0	0	0	0	0	0	0	0	0
Acyp	50.753631	34.1303238	29.51768109	42.25593307	45.61964512	37.81483211	32.42160371	20.11025447	43.82174289	44.13474678	39.07753569	23.54825036	58.11479748	27.28810784	38.70072728	32.86196591	45.22336304	33.46293581	31.63484948	39.94932994
Acyp	0	0	0	0	0	0	0	0	0	0	0	0	0	0	0	0	0	0	0	0
Acyp	41.08627271	22.7535492	42.63665046	40.03193659	39.10255296	39.70557372	37.54080429	30.16538171	38.95266034	32.25231495	23.44652142	32.1112505	24.90634178	54.57621569	17.86187413	46.69858313	43.60824293	33.46293581	22.40801838	31.60170876
Acyp	2.416839571	2.84419365	1.639871172	2.223996477	0	0	1.706400195	5.027563618	2.434541272	3.394980521	1.953876785	2.140750033	2.075528481	0	0	0	0	0	1.318118728	0.596258656
Ada1-1	0	0	0	0	0	0	0	0	0	0	0	0	0	0	0	0	0	0	0	0
Ada1-1	18.12629679	22.7535492	24.59806758	24.46396125	21.72364053	17.01667445	30.71520351	15.08269085	21.91087144	16.97490261	23.44652142	36.39275056	26.98187026	21.22408388	26.79281119	24.21408014	30.68728206	20.71515074	27.68049329	18.78214766
Ada1-1	18.12629679	22.7535492	24.59806758	24.46396125	21.72364053	17.01667445	30.71520351	15.08269085	21.91087144	16.97490261	23.44652142	36.39275056	26.98187026	21.22408388	26.79281119	24.21408014	30.68728206	20.71515074	27.68049329	18.78214766
Ada1-1	0	0	0	0	0	1.890741606	1.706400195	0	2.434541272	0	0	2.140750033	2.075528481	0	0	0	0	0	0	0.596258656
Ada1-1	18.12629679	25.59774285	22.9581964	31.13595068	34.75782486	28.36112408	23.88960273	10.05512724	19.47633017	20.36988313	7.815507138	14.98525023	18.67975633	36.38414379	23.81583217	19.02534868	30.68728206	27.08904328	21.08989965	27.12976884
Ada1-2	0	0	0	0	0	0	0	0	0	0	0	0	0	0	0	0	0	0	0	0
Ada1-2	18.12629679	22.7535492	24.59806758	24.46396125	21.72364053	17.01667445	30.71520351	15.08269085	21.91087144	16.97490261	23.44652142	36.39275056	26.98187026	21.22408388	26.79281119	24.21408014	30.68728206	20.71515074	27.68049329	18.78214766
Ada1-2	0	0	0	0	0	1.890741606	1.706400195	0	2.434541272	0	0	2.140750033	2.075528481	0	0	0	0	0	0	0.596258656
Ada1-2	0	0	0	0	0	1.890741606	1.706400195	0	2.434541272	0	0	2.140750033	2.075528481	0	0	0	0	0	0	0.596258656
Ada1-2	18.12629679	25.59774285	22.9581964	31.13595068	34.75782486	28.36112408	23.88960273	10.05512724	19.47633017	20.36988313	7.815507138	14.98525023	18.67975633	36.38414379	23.81583217	19.02534868	30.68728206	27.08904328	21.08989965	27.12976884
Adh	0	0	0	0	0	0	0	0	0	0	0	0	0	0	0	0	0	0	0	0
Adh	8.4589385	1.422096825	1.639871172	2.223996477	2.172364053	5.672224817	3.41280039	5.027563618	9.738165086	5.092470782	1.953876785	8.563000133	4.151056963	3.032011983	11.90791608	8.647885765	9.69072065	4.780419402	6.590593641	5.962586558
Adh	6.042098928	4.266290475	4.919613515	2.223996477	0	5.672224817	8.532000976	2.513781809	4.869082543	5.092470782	5.861630354	4.281500066	2.075528481	6.064023965	0	3.459154306	0	3.186946268	1.318118728	3.577551935
Adh	16.917877	15.64306507	34.43729461	17.79197182	19.55127648	30.25186569	27.30240312	27.6515999	21.91087144	23.76486365	15.63101428	27.82975043	24.90634178	15.16005991	17.86187413	17.29577153	29.07216195	22.30862388	28.99861202	19.08027699
Adh	9.667358286	2.84419365	1.639871172	0	2.172364053	1.890741606	1.706400195	7.541345426	9.738165086	1.697490261	1.953876785	2.140750033	4.151056963	3.032011983	0	5.188731459	9.69072065	3.186946268	3.954356185	3.875681263
Adhr	7.250518714	11.3767746	8.199355859	11.11998239	8.689456214	3.781483211	11.94480137	7.541345426	9.738165086	8.487451303	13.67713749	12.8445002	8.302113926	21.22408388	23.81583217	5.188731459	6.460480434	14.34125821	10.54494983	9.838267821
Adhr	44.71153207	34.1303238	42.63665046	31.13595068	36.93018891	37.81483211	35.8344041	27.6515999	60.86353179	50.92470782	44.93916605	40.67425063	26.98187026	48.51219172	32.74676923	29.4028116	61.37456412	52.58461342	42.1797993	45.9119165
Adhr	0	0	0	0	0	0	0	0	0	0	0	0	0	0	0	0	0	0	0	0
Adhr	1.208419786	0	0	2.223996477	0	0	0	0	0	0	0	4.281500066	0	3.032011983	0	0	3.230240217	0	0	0
Adhr	9.667358286	5.6883873	8.199355859	4.447992954	10.86182027	9.453708028	10.23840117	12.56890904	4.869082543	10.18494156	9.769383923	2.140750033	6.226585444	0	8.930937064	15.56619438	6.460480434	19.12167761	13.18118728	10.7326558
AIF	31.41891443	36.97451745	21.31832523	17.79197182	28.24073269	34.0333489	23.88960273	30.16538171	31.64903653	20.36988313	27.35427498	23.54825036	24.90634178	36.38414379	17.86187413	19.02534868	19.3814413	15.93473134	21.08989965	25.93725153
AIF	0	2.84419365	0	2.223996477	2.172364053	1.890741606	0	0	0	0	0	0	2.075528481	9.096035948	2.976979021	1.729577153	0	1.593473134	0	1.192517312
AIF	33.835754	34.1303238	40.99677929	28.9119542	26.06836864	30.25186569	40.95360469	47.76185437	29.21449526	33.94980521	44.93916605	36.39275056	58.11479748	36.38414379	32.74676923	31.13238875	29.07216195	33.46293581	36.90732439	38.75681263
AIF	1.208419786	1.422096825	1.639871172	0	4.344728107	1.890741606	0	5.027563618	2.434541272	0	5.861630354	0	0	0	2.976979021	0	3.230240217	0	1.318118728	1.49064664
AIF	2.416839571	2.84419365	4.919613515	2.223996477	4.344728107	0	5.119200586	0	0	1.697490261	0	6.4222501	2.075528481	3.032011983	5.953958042	0	1.615120108	0	0	1.49064664
Akap200	4.833679143	0	0	2.223996477	0	0	1.706400195	0	0	0	0	0	2.075528481	0	0	0	0	0	0	1.192517312
Akap200	0	0	0	0	0	0	0	0	0	0	0	0	0	0	0	0	0	0	0	0
Akap200	0	0	0	0	0	0	0	0	0	0	0	0	0	0	0	0	0	0	0	0
Akap200	21.75155614	15.64306507	9.83922703	15.56797534	15.20654837	32.14260729	8.532000976	15.08269085	17.0417889	13.57992209	21.49264463	21.40750033	12.45317089	24.25609586	2.976979021	17.29577153	19.3814413	17.52820447	22.40801838	19.37840631
Akap200	6.042098928	4.266290475	0	4.447992954	4.344728107	3.781483211	6.825600781	0	4.869082543	6.789961043	5.861630354	2.140750033	2.075528481	0	5.953958042	0	3.230240217	1.593473134	0	4.471939919
al	0	0	0	0	0	0	0	0	0	0	0	0	0	0	0	0	0	0	0	0
al	26.58523529	39.8187111	42.63665046	37.80794011	39.10255296	37.81483211	32.42160371	15.08269085	26.77995399	44.13474678	37.12365891	44.9557507	35.28398418	21.22408388	32.74676923	25.94365729	37.14776249	28.68251641	43.49791803	33.68861405
al	0	0	0	0	0	0	0	0	0	0	0	0	0	0	0	0	0	0	0	0
al	0	0	0	0	0	0	0	0	0	0	0	0	0	0	0	0	0	0	0	0
al	0	0	0	0	0	0	0	0	0	0	0	0	0	0	0	0	0	0	0	0
Aldh	10.87577807	11.3767746	19.67845406	13.34397886	6.51709216	11.34444963	6.825600781	10.05512724	4.869082543	6.789961043	13.67713749	12.8445002	4.151056963	15.16005991	11.90791608	5.188731459	8.075600542	19.12167761	13.18118728	12.8195611
Aldh	4.833679143	1.422096825	1.639871172	0	6.51709216	1.890741606	3.41280039	5.027563618	4.869082543	1.697490261	0	0	0	0	2.976979021	6.918308612	1.615120108	1.593473134	3.954356185	2.683163951
Aldh	0	0	0	0	0	0	0	0	0	0	0	0	0	0	0	0	0	0	0	0
Aldh	0	1.422096825	9.83922703	0	2.172364053	0	5.119200586	2.513781809	2.434541272	1.697490261	5.861630354	2.140750033	0	6.064023965	8.930937064	1.729577153	1.615120108	4.780419402	5.272474913	2.683163951
Aldh	8.4589385	12.79887142	16.39871172	20.01596829	15.20654837	13.23519124	11.94480137	7.541345426	4.869082543	10.18494156	9.769383923	0	8.302113926	9.096035948	20.83885315	10.37746292	14.53608098	17.52820447	13.18118728	9.838267821
amd	4.833679143	5.6883873	14.75884055	8.895985909	4.344728107	7.562966422	6.825600781	5.027563618	9.738165086	13.57992209	7.815507138	6.4222501	6.226585444	12.12804793	2.976979021	5.188731459	4.845360325	4.780419402	7.908712369	10.13639715
amd	0	0	0	2.223996477	0	3.781483211	0	0	2.434541272	0	0	0	0	0	0	1.729577153	4.845360325	0	0	0.298129328
amd	8.4589385	5.6883873	3.279742343	6.671989432	2.172364053	7.562966422	3.41280039	5.027563618	0	8.487451303	5.861630354	6.4222501	8.302113926	12.12804793	5.953958042	5.188731459	4.845360325	3.186946268	5.272474913	7.15510387
amd	9.667358286	5.6883873	4.919613515	4.447992954	4.344728107	5.672224817	6.825600781	15.08269085	12.17270636	11.88243182	9.769383923	6.4222501	10.37764241	18.1920719	5.953958042	8.647885765	9.69072065	6.373892536	10.54494983	9.242009165
amd	0	0	0	0	0	0	0	0	0	0	0	0	0	0	0	0	0	0	0	0
Ance-2	1.208419786	2.84419365	1.639871172	4.447992954	2.172364053	0	3.41280039	0	0	3.394980521	1.953876785	2.140750033	4.151056963	0	0	6.918308612	4.845360325	4.780419402	6.590593641	1.192517312
Ance-2	2.416839571	2.84419365	8.199355859	6.671989432	0	0	1.706400195	0	2.434541272	3.394980521	5.861630354	0	4.151056963	0	5.953958042	10.37746292	6.460480434	4.780419402	6.590593641	5.962586558
Ance-2	3.625259357	0	1.639871172	0	0	0	0	0	2.434541272	1.697490261	0	2.140750033	2.075528481	9.096035948	2.976979021	0	1.615120108	3.186946268	5.272474913	2.086905295
Ance-2	0	0	0	0	0	0	0	0	0	0	0	0	0	0	0	0	0	0	0	0
Ance-2	0	1.422096825	1.639871172	4.447992954	0	0	0	0	2.434541272	3.394980521	0	0	2.075528481	3.032011983	0	0	1.615120108	0	2.636237456	1.49064664
Ance-3	0	0	0	0	0	0	0	2.513781809	0	0	0	0	0	0	0	0	1.615120108	0	0	0.298129328
Ance-3	0	0	0	0	0	0	0	0	0	0	0	0	0	0	0	0	0	0	0	0
Ance-3	29.00207486	24.17564602	39.35690812	46.70392602	28.24073269	49.15928175	25.59600293	35.19294532	26.77995399	49.22721756	33.21590534	21.40750033	29.05739874	45.48017974	47.63166434	19.02534868	43.60824293	36.64988208	25.04425584	37.86242464
Ance-3	3.625259357	2.84419365	6.559484687	6.671989432	6.51709216	1.890741606	1.706400195	0	4.869082543	5.092470782	11.72326071	6.4222501	4.151056963	6.064023965	8.930937064	8.647885765	3.230240217	1.593473134	3.954356185	5.068198574
Ance-3	6.042098928	7.110484124	1.639871172	2.223996477	0	11.34444963	6.825600781	5.027563618	4.869082543	3.394980521	7.815507138	4.281500066	0	3.032011983	8.930937064	3.459154306	11.30584076	1.593473134	5.272474913	4.471939919
Ance	3.625259357	8.532580949	1.639871172	8.895985909	4.344728107	3.781483211	3.41280039	2.513781809	2.434541272	3.394980521	3.907753569	2.140750033	2.075528481	0	0	3.459154306	6.460480434	0	1.318118728	4.173810591
Ance	0	0	0	0	0	0	0	0	0	0	0	0	0	0	0	0	0	0	0	0
Ance	0	0	0	0	0	0	0	0	0	0	0	0	0	0	0	0	0	0	0	0
Ance	0	0	1.639871172	0	0	1.890741606	0	0	0	0	0	0	0	0	0	0	1.615120108	0	0	0.894387984
Ance	8.4589385	4.266290475	4.919613515	6.671989432	2.172364053	9.453708028	6.825600781	5.027563618	0	15.27741235	1.953876785	4.281500066	2.075528481	6.064023965	0	1.729577153	4.845360325	12.74778507	2.636237456	4.173810591
aph-1	9.667358286	18.48725872	16.39871172	17.79197182	15.20654837	13.23519124	13.65120156	15.08269085	7.303623815	11.88243182	19.53876785	21.40750033	16.60422785	30.32011983	17.86187413	20.75492584	14.53608098	28.68251641	17.13554347	16.39711303
aph-1	1.208419786	0	0	0	2.172364053	0	0	0	0	1.697490261	0	0	0	0	0	0	1.615120108	1.593473134	0	0.596258656
aph-1	228.3913395	240.3343634	221.3826082	277.9995596	238.9600459	221.2167679	257.6664295	196.0749811	267.7995399	274.9934222	259.8656124	241.9047537	190.9486203	206.1768148	267.9281119	245.5999557	237.4226559	180.0624641	272.8505767	239.994109
aph-1	6.042098928	2.84419365	8.199355859	11.11998239	8.689456214	3.781483211	6.825600781	7.541345426	4.869082543	3.394980521	1.953876785	2.140750033	0	12.12804793	11.90791608	6.918308612	11.30584076	6.373892536	6.590593641	4.770069246
aph-1	7.250518714	4.266290475	9.83922703	6.671989432	2.172364053	3.781483211	3.41280039	5.027563618	2.434541272	5.092470782	9.769383923	4.281500066	10.37764241	12.12804793	2.976979021	3.459154306	4.845360325	7.96736567	3.954356185	6.558845214
Apoltp	32.62733421	31.28613015	50.83600632	31.13595068	47.79200918	28.36112408	39.24720449	55.30319979	31.64903653	28.85733443	39.07753569	32.1112505	26.98187026	39.41615577	68.47051749	38.05069737	53.29896358	43.02377462	63.26969895	45.31565784
Apoltp	0	0	0	0	0	0	0	0	0	0	0	0	0	0	0	0	0	0	0	0
Apoltp	0	0	0	0	0	0	0	0	0	0	0	0	0	0	0	0	0	0	0	0
Apoltp	0	0	0	0	0	0	0	0	0	0	0	0	0	0	0	0	0	0	0	0
Apoltp	1.208419786	0	0	0	0	0	0	0	0	1.697490261	0	0	0	0	0	0	0	1.593473134	0	0.596258656
aret	0	0	0	0	0	0	0	0	0	0	0	0	0	0	0	0	0	0	0	0
aret	9.667358286	4.266290475	14.75884055	13.34397886	13.03418432	7.562966422	13.65120156	2.513781809	14.60724763	3.394980521	5.861630354	4.281500066	4.151056963	0	2.976979021	3.459154306	11.30584076	6.373892536	5.272474913	8.049491853
aret	10.87577807	8.532580949	9.83922703	15.56797534	6.51709216	5.672224817	6.825600781	15.08269085	9.738165086	3.394980521	0	8.563000133	18.67975633	6.064023965	26.79281119	12.10704007	8.075600542	14.34125821	6.590593641	11.32891446
aret	37.46101336	48.35129205	40.99677929	80.06387318	47.79200918	35.92409051	40.95360469	30.16538171	55.99444925	56.0171786	35.16978212	25.6890004	26.98187026	45.48017974	35.72374825	44.96900598	51.68384347	27.08904328	39.54356185	39.35307128
aret	0	0	0	0	0	0	0	0	0	0	0	0	0	0	0	0	0	0	0	0
Arpc2	9.667358286	5.6883873	1.639871172	6.671989432	13.03418432	1.890741606	6.825600781	7.541345426	2.434541272	5.092470782	1.953876785	19.2667503	4.151056963	3.032011983	11.90791608	10.37746292	12.92096087	4.780419402	2.636237456	7.15510387
Arpc2	12.08419786	12.79887142	22.9581964	11.11998239	8.689456214	17.01667445	22.18320254	10.05512724	9.738165086	11.88243182	19.53876785	17.12600027	12.45317089	6.064023965	8.930937064	13.83661722	24.22680163	17.52820447	7.908712369	15.80085438
Arpc2	6.042098928	2.84419365	0	0	2.172364053	7.562966422	3.41280039	5.027563618	4.869082543	8.487451303	1.953876785	6.4222501	4.151056963	3.032011983	5.953958042	1.729577153	3.230240217	4.780419402	3.954356185	2.385034623
Arpc2	0	0	0	0	0	0	0	0	0	0	0	0	0	0	0	0	0	0	0	0
Arpc2	4.833679143	8.532580949	4.919613515	2.223996477	8.689456214	5.672224817	5.119200586	12.56890904	7.303623815	10.18494156	9.769383923	17.12600027	6.226585444	6.064023965	17.86187413	6.918308612	6.460480434	1.593473134	6.590593641	7.751362526
Arpc4	18.12629679	21.33145237	13.11896937	8.895985909	8.689456214	17.01667445	20.47680234	15.08269085	17.0417889	6.789961043	13.67713749	14.98525023	6.226585444	6.064023965	11.90791608	19.02534868	20.99656141	11.15431194	15.81742474	16.99337169
Arpc4	1.208419786	2.84419365	1.639871172	4.447992954	2.172364053	1.890741606	3.41280039	12.56890904	2.434541272	5.092470782	1.953876785	2.140750033	0	3.032011983	0	0	8.075600542	9.560838804	3.954356185	1.788775967
Arpc4	0	0	0	0	0	0	0	0	0	0	0	0	0	0	0	0	0	0	0	0
Arpc4	0	0	0	0	0	0	0	0	0	0	0	0	0	0	0	0	0	0	0	0
Arpc4	2.416839571	1.422096825	3.279742343	4.447992954	2.172364053	1.890741606	5.119200586	0	7.303623815	3.394980521	1.953876785	4.281500066	0	3.032011983	2.976979021	1.729577153	0	4.780419402	2.636237456	2.981293279
Arpc5	2.416839571	5.6883873	0	4.447992954	0	0	1.706400195	0	0	1.697490261	1.953876785	2.140750033	6.226585444	15.16005991	5.953958042	0	6.460480434	0	3.954356185	2.086905295
Arpc5	62.83782886	31.28613015	42.63665046	33.35994716	26.06836864	35.92409051	30.71520351	42.73429075	46.25628416	45.83223704	42.98528926	47.09650073	37.35951267	21.22408388	56.5626014	32.86196591	48.45360325	52.58461342	50.08851167	40.5455886
Arpc5	7.250518714	8.532580949	8.199355859	8.895985909	6.51709216	7.562966422	5.119200586	15.08269085	4.869082543	8.487451303	7.815507138	8.563000133	8.302113926	9.096035948	0	10.37746292	6.460480434	9.560838804	6.590593641	8.049491853
Arpc5	4.833679143	7.110484124	1.639871172	2.223996477	2.172364053	7.562966422	1.706400195	10.05512724	4.869082543	6.789961043	3.907753569	6.4222501	6.226585444	3.032011983	8.930937064	3.459154306	4.845360325	1.593473134	9.226831098	4.173810591
Arpc5	80.96412564	91.01419679	85.27330093	97.855845	95.58401835	77.52040583	63.13680722	72.89967245	63.29807306	83.17702277	58.61630354	85.63000133	60.19032596	81.86432353	80.37843357	60.53520035	74.29552499	73.29976417	122.5850417	78.40801324
Arr1	78.54728607	71.10484124	72.15433156	40.03193659	36.93018891	68.0666978	78.49440898	65.35832703	77.90532069	52.62219808	52.75467318	49.23725076	66.41691141	66.70426362	56.5626014	62.26477751	59.75944401	28.68251641	32.95296821	54.55766701
Arr1	12.08419786	12.79887142	18.03858289	15.56797534	13.03418432	11.34444963	10.23840117	15.08269085	12.17270636	16.97490261	13.67713749	23.54825036	12.45317089	15.16005991	2.976979021	6.918308612	11.30584076	12.74778507	21.08989965	12.22330244
Arr1	1.208419786	4.266290475	3.279742343	2.223996477	4.344728107	0	1.706400195	5.027563618	0	0	0	0	0	0	5.953958042	1.729577153	4.845360325	0	2.636237456	2.683163951
Arr1	6.042098928	7.110484124	3.279742343	0	4.344728107	0	1.706400195	5.027563618	0	3.394980521	0	6.4222501	0	0	0	3.459154306	4.845360325	3.186946268	1.318118728	1.49064664
Arr1	0	0	0	0	2.172364053	3.781483211	3.41280039	0	0	0	0	0	0	0	0	1.729577153	0	1.593473134	0	0.298129328
ast	0	1.422096825	1.639871172	0	0	1.890741606	0	0	0	5.092470782	0	0	0	0	0	1.729577153	3.230240217	4.780419402	1.318118728	2.086905295
ast	6.042098928	4.266290475	4.919613515	4.447992954	4.344728107	7.562966422	6.825600781	7.541345426	0	3.394980521	1.953876785	2.140750033	2.075528481	3.032011983	0	6.918308612	1.615120108	7.96736567	6.590593641	3.279422607
ast	0	0	0	0	0	0	0	2.513781809	0	0	0	0	0	0	0	0	1.615120108	1.593473134	0	0.596258656
ast	0	0	0	0	0	0	0	0	0	0	0	0	0	0	0	0	0	0	0	0
ast	1.208419786	0	1.639871172	2.223996477	0	0	1.706400195	0	0	5.092470782	1.953876785	2.140750033	0	0	0	0	0	6.373892536	0	0.596258656
Atet	0	0	0	0	0	0	0	0	0	0	0	0	0	0	0	0	0	0	0	0
Atet	8.4589385	18.48725872	6.559484687	13.34397886	8.689456214	7.562966422	3.41280039	2.513781809	7.303623815	10.18494156	11.72326071	8.563000133	6.226585444	12.12804793	14.88489511	17.29577153	6.460480434	17.52820447	19.77178092	14.31020774
Atet	4.833679143	4.266290475	3.279742343	4.447992954	6.51709216	9.453708028	5.119200586	12.56890904	9.738165086	6.789961043	3.907753569	0	4.151056963	9.096035948	8.930937064	3.459154306	6.460480434	6.373892536	5.272474913	6.558845214
Atet	0	7.110484124	0	0	4.344728107	7.562966422	3.41280039	2.513781809	2.434541272	0	1.953876785	4.281500066	4.151056963	3.032011983	5.953958042	0	3.230240217	1.593473134	3.954356185	3.279422607
Atet	0	0	0	0	0	0	0	0	0	0	0	0	0	0	0	0	0	0	0	0
Atg4	0	0	0	0	0	0	0	0	0	0	0	0	0	0	0	0	0	0	0	0
Atg4	7.250518714	8.532580949	9.83922703	8.895985909	10.86182027	5.672224817	1.706400195	5.027563618	9.738165086	8.487451303	9.769383923	4.281500066	10.37764241	24.25609586	8.930937064	6.918308612	3.230240217	1.593473134	10.54494983	7.751362526
Atg4	14.50103743	17.0651619	6.559484687	6.671989432	19.55127648	13.23519124	15.35760176	15.08269085	17.0417889	6.789961043	5.861630354	4.281500066	14.52869937	15.16005991	8.930937064	12.10704007	9.69072065	12.74778507	7.908712369	14.01207841
Atg4	1.208419786	4.266290475	3.279742343	4.447992954	2.172364053	3.781483211	1.706400195	5.027563618	4.869082543	6.789961043	1.953876785	0	2.075528481	0	0	3.459154306	0	0	2.636237456	1.49064664
Atg4	1.208419786	1.422096825	0	0	0	0	1.706400195	2.513781809	0	0	1.953876785	0	0	0	0	0	1.615120108	1.593473134	1.318118728	0.596258656
Axud1	8.4589385	1.422096825	1.639871172	6.671989432	2.172364053	1.890741606	0	0	2.434541272	3.394980521	5.861630354	0	2.075528481	3.032011983	0	3.459154306	4.845360325	6.373892536	2.636237456	3.279422607
Axud1	0	0	0	0	0	0	0	0	0	0	0	0	0	0	0	0	0	0	0	0
Axud1	26.58523529	24.17564602	29.51768109	28.9119542	13.03418432	17.01667445	30.71520351	25.13781809	29.21449526	25.46235391	21.49264463	25.6890004	29.05739874	24.25609586	44.65468532	22.48450299	17.76632119	27.08904328	27.68049329	25.34099287
Axud1	10.87577807	8.532580949	8.199355859	4.447992954	6.51709216	3.781483211	3.41280039	0	2.434541272	10.18494156	7.815507138	4.281500066	18.67975633	6.064023965	2.976979021	3.459154306	4.845360325	6.373892536	7.908712369	5.366327902
Axud1	0	0	0	0	0	0	0	0	0	0	0	0	0	0	0	0	0	0	0	0
Bacc	7.250518714	7.110484124	11.4790982	8.895985909	10.86182027	11.34444963	6.825600781	5.027563618	7.303623815	10.18494156	1.953876785	4.281500066	10.37764241	6.064023965	5.953958042	5.188731459	4.845360325	9.560838804	2.636237456	6.558845214
Bacc	6.042098928	7.110484124	6.559484687	11.11998239	0	9.453708028	6.825600781	7.541345426	2.434541272	6.789961043	11.72326071	8.563000133	10.37764241	9.096035948	8.930937064	10.37746292	6.460480434	6.373892536	11.86306855	10.7326558
Bacc	1.208419786	1.422096825	1.639871172	4.447992954	2.172364053	1.890741606	5.119200586	5.027563618	0	0	0	2.140750033	4.151056963	0	0	10.37746292	1.615120108	0	0	1.788775967
Bacc	0	0	0	0	0	0	0	0	0	0	0	0	0	0	0	0	0	0	0	0
Bacc	13.29261764	14.22096825	8.199355859	13.34397886	10.86182027	22.68889927	13.65120156	20.11025447	12.17270636	16.97490261	23.44652142	6.4222501	12.45317089	12.12804793	5.953958042	15.56619438	4.845360325	17.52820447	21.08989965	17.88775967
baf	0	2.84419365	0	2.223996477	0	0	3.41280039	0	0	3.394980521	0	2.140750033	2.075528481	0	2.976979021	1.729577153	0	1.593473134	1.318118728	1.192517312
baf	2.416839571	0	6.559484687	2.223996477	2.172364053	0	6.825600781	5.027563618	2.434541272	0	1.953876785	0	0	3.032011983	2.976979021	1.729577153	1.615120108	0	1.318118728	1.788775967
baf	25.3768155	28.4419365	24.59806758	13.34397886	19.55127648	24.57964087	13.65120156	10.05512724	4.869082543	22.06737339	9.769383923	10.70375017	16.60422785	21.22408388	8.930937064	13.83661722	9.69072065	3.186946268	10.54494983	16.69524236
baf	2.416839571	0	0	2.223996477	0	5.672224817	3.41280039	5.027563618	2.434541272	1.697490261	1.953876785	0	4.151056963	0	0	3.459154306	0	1.593473134	5.272474913	2.385034623
baf	1.208419786	5.6883873	6.559484687	4.447992954	4.344728107	5.672224817	1.706400195	0	4.869082543	3.394980521	1.953876785	0	2.075528481	9.096035948	0	1.729577153	4.845360325	3.186946268	1.318118728	5.366327902
BBS8	15.70945721	12.79887142	24.59806758	24.46396125	32.5854608	18.90741606	18.77040215	30.16538171	29.21449526	18.67239287	29.30815177	14.98525023	16.60422785	12.12804793	38.70072728	13.83661722	11.30584076	12.74778507	22.40801838	20.2727943
BBS8	0	0	0	0	0	0	0	0	0	0	0	0	0	0	0	0	0	0	0	0
BBS8	0	0	0	0	0	0	0	0	0	0	0	0	0	0	0	0	0	0	0	0
BBS8	0	0	4.919613515	0	8.689456214	0	1.706400195	0	0	0	1.953876785	0	4.151056963	0	2.976979021	1.729577153	0	6.373892536	0	1.788775967
BBS8	1.208419786	4.266290475	3.279742343	2.223996477	2.172364053	0	0	0	2.434541272	3.394980521	0	2.140750033	2.075528481	3.032011983	0	1.729577153	4.845360325	4.780419402	2.636237456	0.894387984
b	2.416839571	5.6883873	1.639871172	4.447992954	0	0	1.706400195	5.027563618	7.303623815	3.394980521	1.953876785	4.281500066	2.075528481	6.064023965	8.930937064	5.188731459	6.460480434	3.186946268	1.318118728	3.875681263
b	45.91995186	31.28613015	44.27652164	40.03193659	41.27491702	52.94076496	37.54080429	30.16538171	19.47633017	49.22721756	31.26202855	42.81500066	39.43504115	36.38414379	14.88489511	46.69858313	38.7628826	47.80419402	44.81603676	45.31565784
b	0	0	0	0	0	0	0	0	0	0	0	0	0	0	0	0	0	0	0	0
b	14.50103743	8.532580949	14.75884055	8.895985909	17.37891243	13.23519124	8.532000976	20.11025447	21.91087144	15.27741235	7.815507138	21.40750033	18.67975633	12.12804793	8.930937064	20.75492584	9.69072065	14.34125821	9.226831098	11.62704379
b	0	0	0	0	0	0	0	0	0	0	0	0	0	0	0	0	0	0	0	0
bchs	0	0	0	0	0	0	0	0	0	0	0	0	0	0	0	0	0	0	0	0
bchs	0	0	0	0	0	0	0	0	0	0	0	0	0	0	0	0	0	0	0	0
bchs	0	2.84419365	3.279742343	0	0	1.890741606	1.706400195	2.513781809	2.434541272	3.394980521	1.953876785	0	0	3.032011983	0	1.729577153	0	1.593473134	0	0.596258656
bchs	0	0	0	0	0	0	0	0	0	0	0	0	0	0	0	0	0	0	0	0
bchs	3.625259357	1.422096825	1.639871172	2.223996477	0	0	0	0	0	0	0	0	0	0	0	3.459154306	1.615120108	0	0	1.788775967
beat-Ia	2.416839571	9.954677774	8.199355859	2.223996477	8.689456214	11.34444963	5.119200586	15.08269085	12.17270636	10.18494156	9.769383923	8.563000133	10.37764241	3.032011983	5.953958042	3.459154306	11.30584076	6.373892536	1.318118728	5.66445723
beat-Ia	20.54313636	22.7535492	14.75884055	13.34397886	8.689456214	11.34444963	6.825600781	10.05512724	9.738165086	20.36988313	23.44652142	8.563000133	18.67975633	18.1920719	5.953958042	15.56619438	17.76632119	7.96736567	5.272474913	15.80085438
beat-Ia	0	1.422096825	0	0	0	0	0	2.513781809	0	0	0	0	0	0	0	1.729577153	3.230240217	1.593473134	0	0.298129328
beat-Ia	0	0	0	0	0	0	0	0	0	0	0	0	0	0	0	0	0	0	0	0
beat-Ia	16.917877	27.01983967	16.39871172	22.23996477	36.93018891	20.79815766	37.54080429	2.513781809	36.51811907	18.67239287	17.58489106	10.70375017	29.05739874	24.25609586	29.76979021	17.29577153	29.07216195	22.30862388	19.77178092	26.53351018
beat-Ic	2.416839571	5.6883873	1.639871172	6.671989432	4.344728107	1.890741606	3.41280039	12.56890904	2.434541272	3.394980521	7.815507138	12.8445002	6.226585444	0	2.976979021	5.188731459	11.30584076	1.593473134	3.954356185	4.770069246
beat-Ic	2.416839571	0	4.919613515	2.223996477	0	0	0	0	7.303623815	3.394980521	1.953876785	0	2.075528481	0	0	0	3.230240217	1.593473134	1.318118728	2.086905295
beat-Ic	0	0	0	0	0	0	0	0	0	0	0	0	0	0	0	0	0	0	0	0
beat-Ic	30.21049464	29.86403332	31.15755226	20.01596829	13.03418432	26.47038248	40.95360469	32.67916351	19.47633017	30.55482469	35.16978212	32.1112505	37.35951267	33.35213181	44.65468532	32.86196591	27.45704184	30.27598955	38.22544312	36.96803666
beat-Ic	0	0	0	0	2.172364053	1.890741606	0	0	0	0	3.907753569	0	0	0	0	0	0	0	0	0.596258656
beat-IIIa	0	0	0	0	0	0	0	0	0	0	0	0	0	0	0	0	0	0	0	0
beat-IIIa	33.835754	38.39661427	36.07716578	33.35994716	43.44728107	37.81483211	23.88960273	25.13781809	29.21449526	16.97490261	46.89304283	42.81500066	26.98187026	45.48017974	47.63166434	39.78027452	41.99312282	50.99114029	46.13415549	33.39048473
beat-IIIa	0	0	0	0	0	0	0	0	0	0	0	0	0	0	0	0	0	0	0	0
beat-IIIa	18.12629679	9.954677774	18.03858289	20.01596829	13.03418432	20.79815766	8.532000976	17.59647266	26.77995399	18.67239287	7.815507138	6.4222501	14.52869937	15.16005991	11.90791608	22.48450299	14.53608098	11.15431194	13.18118728	13.71394908
beat-IIIa	1.208419786	1.422096825	0	2.223996477	4.344728107	0	5.119200586	2.513781809	4.869082543	0	3.907753569	4.281500066	2.075528481	6.064023965	0	1.729577153	0	4.780419402	1.318118728	2.086905295
beat-IIIb	2.416839571	0	1.639871172	2.223996477	0	0	0	0	0	0	1.953876785	0	0	0	0	0	0	0	1.318118728	0.298129328
beat-IIIb	1.208419786	2.84419365	1.639871172	2.223996477	0	1.890741606	0	0	0	0	3.907753569	2.140750033	0	3.032011983	2.976979021	0	4.845360325	1.593473134	0	1.788775967
beat-IIIb	13.29261764	18.48725872	18.03858289	22.23996477	10.86182027	18.90741606	13.65120156	22.62403628	7.303623815	13.57992209	17.58489106	12.8445002	16.60422785	15.16005991	14.88489511	15.56619438	19.3814413	11.15431194	10.54494983	16.39711303
beat-IIIb	4.833679143	12.79887142	1.639871172	8.895985909	2.172364053	9.453708028	8.532000976	0	7.303623815	8.487451303	7.815507138	17.12600027	6.226585444	0	14.88489511	15.56619438	14.53608098	9.560838804	19.77178092	6.260715886
beat-IIIb	8.4589385	8.532580949	13.11896937	4.447992954	15.20654837	3.781483211	5.119200586	7.541345426	12.17270636	10.18494156	1.953876785	6.4222501	16.60422785	6.064023965	8.930937064	8.647885765	4.845360325	12.74778507	9.226831098	7.15510387
Bem46	1.208419786	0	0	0	0	0	0	5.027563618	2.434541272	1.697490261	0	0	0	0	0	3.459154306	1.615120108	0	0	0.894387984
Bem46	1.208419786	1.422096825	1.639871172	2.223996477	0	0	1.706400195	0	2.434541272	1.697490261	0	0	2.075528481	0	0	0	0	1.593473134	0	0.298129328
Bem46	2.416839571	1.422096825	1.639871172	2.223996477	2.172364053	0	3.41280039	7.541345426	0	1.697490261	3.907753569	0	0	0	0	0	0	1.593473134	1.318118728	0.596258656
Bem46	0	0	0	0	0	0	0	0	0	0	0	0	0	0	0	0	0	0	0	0
Bem46	0	0	0	0	0	0	0	0	0	0	0	0	0	0	0	0	0	0	0	0
beta'COP	31.41891443	31.28613015	26.23793875	40.03193659	47.79200918	51.05002335	58.01760664	40.22050894	46.25628416	47.5297273	31.26202855	40.67425063	22.8308133	39.41615577	35.72374825	46.69858313	35.53264238	35.05640895	25.04425584	36.07364868
beta'COP	37.46101336	28.4419365	49.19613515	31.13595068	47.79200918	39.70557372	42.66000488	52.78941798	36.51811907	35.64729547	46.89304283	44.9557507	56.039269	42.44816776	32.74676923	53.61689174	41.99312282	35.05640895	83.04147988	38.16055397
beta'COP	0	0	0	0	0	0	0	0	0	0	0	0	0	0	0	0	0	0	0	0
beta'COP	1.208419786	9.954677774	11.4790982	6.671989432	8.689456214	5.672224817	6.825600781	10.05512724	21.91087144	10.18494156	3.907753569	10.70375017	4.151056963	9.096035948	8.930937064	8.647885765	8.075600542	0	2.636237456	8.049491853
beta'COP	4.833679143	1.422096825	3.279742343	0	4.344728107	1.890741606	8.532000976	5.027563618	2.434541272	5.092470782	3.907753569	0	2.075528481	3.032011983	5.953958042	1.729577153	3.230240217	7.96736567	5.272474913	4.173810591
betaggt-I	15.70945721	15.64306507	13.11896937	8.895985909	13.03418432	17.01667445	18.77040215	25.13781809	7.303623815	6.789961043	3.907753569	10.70375017	20.75528481	18.1920719	5.953958042	12.10704007	8.075600542	9.560838804	11.86306855	10.43452648
betaggt-I	3.625259357	0	1.639871172	2.223996477	2.172364053	7.562966422	1.706400195	5.027563618	12.17270636	1.697490261	5.861630354	8.563000133	0	6.064023965	2.976979021	5.188731459	3.230240217	4.780419402	1.318118728	4.173810591
betaggt-I	0	0	0	0	0	0	0	0	0	0	0	0	0	0	0	0	0	0	0	0
betaggt-I	15.70945721	9.954677774	8.199355859	4.447992954	4.344728107	3.781483211	10.23840117	10.05512724	4.869082543	6.789961043	3.907753569	6.4222501	12.45317089	18.1920719	8.930937064	10.37746292	8.075600542	11.15431194	10.54494983	11.62704379
betaggt-I	0	0	0	0	0	0	0	0	0	0	0	0	0	0	0	0	0	0	0	0
betaggt-II	16.917877	11.3767746	9.83922703	20.01596829	23.89600459	17.01667445	10.23840117	12.56890904	12.17270636	15.27741235	11.72326071	19.2667503	18.67975633	21.22408388	17.86187413	15.56619438	20.99656141	20.71515074	14.49930601	18.78214766
betaggt-II	0	0	0	0	0	0	0	0	0	0	0	0	0	0	0	0	0	0	0	0
betaggt-II	0	0	0	0	0	0	0	0	0	0	0	0	0	0	0	0	0	0	0	0
betaggt-II	74.92202671	91.01419679	104.951755	104.5278344	93.4116543	90.75559707	73.37520839	115.6339632	68.1671556	84.87451303	89.87833209	55.65950086	103.7764241	72.76828758	86.33239162	83.01970334	96.9072065	95.60838804	43.49791803	80.19678921
betaggt-II	0	0	0	0	0	0	0	0	0	0	0	0	0	0	0	0	0	0	0	0
BG642163	0	1.422096825	3.279742343	0	0	0	0	0	0	3.394980521	0	0	0	0	0	1.729577153	1.615120108	0	0	0.596258656
BG642163	0	0	0	0	0	0	0	0	2.434541272	0	0	2.140750033	0	0	0	0	0	0	0	0
BG642163	0	0	0	0	0	0	0	0	0	0	0	0	0	0	0	0	0	0	0	0
BG642163	3.625259357	5.6883873	6.559484687	15.56797534	4.344728107	3.781483211	10.23840117	0	4.869082543	5.092470782	0	10.70375017	6.226585444	0	5.953958042	3.459154306	14.53608098	4.780419402	6.590593641	5.068198574
BG642163	0	0	0	0	0	0	0	0	0	0	0	0	0	0	0	0	0	0	0	0
bgm	96.67358286	99.54677774	93.47265679	80.06387318	73.86037782	73.73892262	97.26481113	87.98236331	109.5543572	101.8494156	93.78608566	85.63000133	95.47431015	90.96035948	125.0331189	88.2084348	87.21648585	95.60838804	143.6749414	91.52570367
bgm	1.208419786	1.422096825	0	2.223996477	4.344728107	1.890741606	0	0	2.434541272	1.697490261	0	2.140750033	0	0	0	3.459154306	1.615120108	1.593473134	0	2.086905295
bgm	6.042098928	4.266290475	3.279742343	8.895985909	4.344728107	3.781483211	1.706400195	5.027563618	7.303623815	6.789961043	11.72326071	4.281500066	0	9.096035948	8.930937064	3.459154306	3.230240217	6.373892536	3.954356185	6.856974542
bgm	7.250518714	4.266290475	9.83922703	11.11998239	19.55127648	7.562966422	13.65120156	12.56890904	9.738165086	22.06737339	9.769383923	12.8445002	8.302113926	15.16005991	11.90791608	6.918308612	12.92096087	6.373892536	18.4536622	12.52143177
bgm	2.416839571	1.422096825	9.83922703	2.223996477	0	0	0	0	0	1.697490261	5.861630354	2.140750033	0	0	2.976979021	1.729577153	3.230240217	0	2.636237456	2.385034623
bib	0	0	0	0	0	0	0	0	0	0	0	0	0	0	0	0	0	0	0	0
bib	20.54313636	11.3767746	13.11896937	4.447992954	4.344728107	7.562966422	8.532000976	2.513781809	7.303623815	11.88243182	11.72326071	10.70375017	6.226585444	6.064023965	8.930937064	8.647885765	8.075600542	3.186946268	10.54494983	10.7326558
bib	0	0	0	0	0	0	0	0	0	0	0	0	0	0	0	0	0	0	0	0
bib	0	0	0	0	0	0	0	0	0	1.697490261	0	0	0	3.032011983	0	0	4.845360325	0	0	0.298129328
bib	0	0	0	2.223996477	2.172364053	0	1.706400195	0	0	0	0	2.140750033	4.151056963	0	0	3.459154306	1.615120108	0	0	0
BicC	47.12837164	39.8187111	34.43729461	46.70392602	41.27491702	45.37779853	46.07280527	62.84454522	53.55990797	54.31968834	46.89304283	53.51875083	56.039269	36.38414379	56.5626014	46.69858313	37.14776249	38.24335522	51.4066304	47.99882179
BicC	0	0	0	0	0	0	0	0	0	0	0	0	0	0	0	0	0	0	0	0
BicC	10.87577807	5.6883873	8.199355859	4.447992954	6.51709216	3.781483211	1.706400195	5.027563618	4.869082543	10.18494156	9.769383923	4.281500066	14.52869937	3.032011983	11.90791608	6.918308612	4.845360325	7.96736567	10.54494983	6.558845214
BicC	0	0	0	2.223996477	2.172364053	0	1.706400195	0	0	0	0	0	0	0	0	0	0	1.593473134	3.954356185	0.596258656
BicC	0	0	0	0	0	0	0	0	0	0	0	0	0	0	0	0	0	0	0	0
Bka	0	2.84419365	1.639871172	6.671989432	0	3.781483211	1.706400195	0	2.434541272	3.394980521	0	2.140750033	0	0	2.976979021	1.729577153	1.615120108	0	0	0
Bka	0	0	0	0	0	0	0	0	0	0	0	0	0	0	0	0	0	0	0	0
Bka	0	0	0	0	0	0	0	0	0	0	0	0	0	0	0	0	0	0	0	0
Bka	73.71360693	59.72806665	68.87458921	60.04790488	91.23929025	81.30188904	51.19200586	47.76185437	60.86353179	83.17702277	70.33956425	77.06700119	70.56796837	78.83231155	59.53958042	95.12674341	72.68040488	71.70629103	67.22405514	69.16600407
Bka	39.87785293	41.24080792	22.9581964	51.15191898	60.8261935	30.25186569	39.24720449	40.22050894	31.64903653	40.73976626	46.89304283	34.25200053	33.2084557	42.44816776	41.6777063	36.32112021	50.06872336	35.05640895	25.04425584	34.58300204
bowl	72.50518714	45.5070984	77.07394507	60.04790488	67.34328566	37.81483211	49.48560566	80.44101788	43.82174289	47.5297273	62.52405711	59.94100093	68.49243989	78.83231155	59.53958042	41.50985167	93.67696629	52.58461342	59.31534277	60.22212424
bowl	0	0	0	0	0	0	0	0	0	0	0	0	0	0	0	0	0	0	0	0
bowl	24.16839571	11.3767746	16.39871172	22.23996477	17.37891243	13.23519124	17.06400195	22.62403628	7.303623815	15.27741235	9.769383923	10.70375017	14.52869937	12.12804793	8.930937064	8.647885765	12.92096087	12.74778507	10.54494983	13.41581976
bowl	0	2.84419365	3.279742343	6.671989432	6.51709216	3.781483211	5.119200586	10.05512724	7.303623815	6.789961043	5.861630354	8.563000133	10.37764241	6.064023965	20.83885315	0	3.230240217	6.373892536	5.272474913	4.471939919
bowl	0	0	0	0	0	0	0	0	0	0	0	0	0	0	0	0	0	0	0	0
brat	29.00207486	27.01983967	31.15755226	37.80794011	36.93018891	43.48705693	40.95360469	27.6515999	34.0835778	44.13474678	44.93916605	36.39275056	37.35951267	33.35213181	41.6777063	24.21408014	32.30240217	33.46293581	32.95296821	39.35307128
brat	0	0	0	0	0	0	0	0	0	0	0	0	0	0	0	0	0	0	0	0
brat	0	0	0	0	0	0	0	0	0	0	0	0	0	0	0	0	0	0	0	0
brat	33.835754	27.01983967	27.87780992	33.35994716	19.55127648	17.01667445	37.54080429	20.11025447	41.38720162	15.27741235	33.21590534	27.82975043	26.98187026	45.48017974	14.88489511	22.48450299	19.3814413	44.61724775	51.4066304	30.70732077
brat	0	0	0	0	0	0	0	0	0	0	0	0	0	0	0	0	0	0	0	0
bru-2	16.917877	11.3767746	11.4790982	11.11998239	13.03418432	3.781483211	10.23840117	10.05512724	9.738165086	8.487451303	9.769383923	12.8445002	8.302113926	3.032011983	17.86187413	10.37746292	9.69072065	12.74778507	18.4536622	10.43452648
bru-2	10.87577807	12.79887142	9.83922703	15.56797534	19.55127648	18.90741606	13.65120156	10.05512724	14.60724763	15.27741235	23.44652142	21.40750033	20.75528481	18.1920719	14.88489511	19.02534868	22.61168152	6.373892536	15.81742474	13.11769043
bru-2	20.54313636	12.79887142	18.03858289	15.56797534	6.51709216	11.34444963	17.06400195	25.13781809	29.21449526	18.67239287	17.58489106	8.563000133	20.75528481	24.25609586	29.76979021	17.29577153	22.61168152	15.93473134	27.68049329	19.08027699
bru-2	3.625259357	7.110484124	4.919613515	6.671989432	4.344728107	3.781483211	1.706400195	5.027563618	9.738165086	6.789961043	1.953876785	4.281500066	0	3.032011983	2.976979021	6.918308612	3.230240217	3.186946268	3.954356185	3.279422607
bru-2	8.4589385	14.22096825	9.83922703	11.11998239	13.03418432	11.34444963	17.06400195	15.08269085	12.17270636	16.97490261	11.72326071	10.70375017	14.52869937	18.1920719	14.88489511	15.56619438	12.92096087	15.93473134	7.908712369	12.22330244
Bsg	3.625259357	7.110484124	3.279742343	4.447992954	4.344728107	9.453708028	3.41280039	10.05512724	2.434541272	1.697490261	9.769383923	8.563000133	6.226585444	3.032011983	17.86187413	3.459154306	11.30584076	1.593473134	3.954356185	5.068198574
Bsg	1.208419786	1.422096825	0	0	2.172364053	1.890741606	1.706400195	0	2.434541272	1.697490261	5.861630354	4.281500066	8.302113926	3.032011983	0	0	3.230240217	1.593473134	3.954356185	1.788775967
Bsg	0	2.84419365	0	0	0	0	1.706400195	0	2.434541272	0	0	0	2.075528481	0	2.976979021	0	0	1.593473134	0	0
Bsg	0	0	0	0	0	0	0	0	0	0	0	0	0	0	0	0	0	0	0	0
Bsg	0	0	0	0	0	0	0	0	0	0	0	0	0	0	0	0	0	0	0	0
Bub1	6.042098928	2.84419365	8.199355859	0	0	11.34444963	1.706400195	2.513781809	4.869082543	6.789961043	1.953876785	2.140750033	4.151056963	3.032011983	8.930937064	3.459154306	3.230240217	7.96736567	2.636237456	5.962586558
Bub1	2.416839571	0	1.639871172	4.447992954	0	0	0	0	0	1.697490261	1.953876785	2.140750033	2.075528481	0	0	0	3.230240217	0	3.954356185	1.788775967
Bub1	15.70945721	8.532580949	14.75884055	20.01596829	15.20654837	9.453708028	15.35760176	15.08269085	2.434541272	16.97490261	9.769383923	21.40750033	4.151056963	9.096035948	5.953958042	17.29577153	17.76632119	11.15431194	15.81742474	15.80085438
Bub1	7.250518714	4.266290475	6.559484687	4.447992954	0	0	8.532000976	7.541345426	7.303623815	10.18494156	1.953876785	8.563000133	4.151056963	3.032011983	5.953958042	8.647885765	4.845360325	4.780419402	6.590593641	4.173810591
Bub1	9.667358286	15.64306507	11.4790982	8.895985909	10.86182027	9.453708028	8.532000976	7.541345426	7.303623815	6.789961043	5.861630354	6.4222501	8.302113926	9.096035948	14.88489511	10.37746292	9.69072065	6.373892536	9.226831098	10.7326558
bwa	0	0	0	0	0	0	0	0	0	0	0	0	0	0	0	0	0	0	0	0
bwa	0	0	0	0	0	0	0	0	0	0	0	0	0	0	0	0	0	0	0	0
bwa	16.917877	22.7535492	11.4790982	24.46396125	10.86182027	9.453708028	15.35760176	17.59647266	7.303623815	10.18494156	17.58489106	8.563000133	20.75528481	12.12804793	17.86187413	17.29577153	11.30584076	19.12167761	19.77178092	13.71394908
bwa	0	0	0	0	0	0	0	0	0	0	0	0	0	0	0	0	0	0	0	0
bwa	19.33471657	14.22096825	13.11896937	15.56797534	19.55127648	11.34444963	22.18320254	12.56890904	12.17270636	20.36988313	21.49264463	17.12600027	10.37764241	15.16005991	8.930937064	13.83661722	14.53608098	19.12167761	6.590593641	14.31020774
c(2)M	10.87577807	8.532580949	18.03858289	24.46396125	6.51709216	11.34444963	10.23840117	2.513781809	19.47633017	8.487451303	9.769383923	6.4222501	14.52869937	3.032011983	11.90791608	8.647885765	12.92096087	1.593473134	5.272474913	8.049491853
c(2)M	0	0	0	0	0	0	0	0	0	0	0	0	0	0	0	0	0	0	0	0
c(2)M	0	0	0	0	0	0	0	0	0	0	0	0	0	0	0	0	0	0	0	0
c(2)M	6.042098928	8.532580949	8.199355859	8.895985909	4.344728107	7.562966422	3.41280039	2.513781809	2.434541272	8.487451303	11.72326071	2.140750033	8.302113926	9.096035948	2.976979021	3.459154306	8.075600542	1.593473134	6.590593641	5.962586558
c(2)M	0	0	0	0	0	0	0	0	0	0	0	0	0	0	0	1.729577153	1.615120108	0	0	0
Ca-alpha1D	2.416839571	5.6883873	0	2.223996477	2.172364053	0	3.41280039	5.027563618	0	1.697490261	3.907753569	2.140750033	0	6.064023965	0	1.729577153	6.460480434	0	0	3.279422607
Ca-alpha1D	0	0	0	0	0	0	0	0	0	0	0	0	0	0	0	0	0	0	0	0
Ca-alpha1D	0	0	0	0	0	0	0	0	0	0	0	0	0	0	0	0	0	0	0	0
Ca-alpha1D	6.042098928	5.6883873	11.4790982	2.223996477	10.86182027	1.890741606	5.119200586	7.541345426	4.869082543	5.092470782	0	10.70375017	2.075528481	3.032011983	0	0	3.230240217	4.780419402	5.272474913	2.086905295
Ca-alpha1D	7.250518714	4.266290475	6.559484687	8.895985909	23.89600459	7.562966422	13.65120156	17.59647266	14.60724763	13.57992209	5.861630354	17.12600027	10.37764241	9.096035948	8.930937064	17.29577153	12.92096087	4.780419402	3.954356185	8.645750509
cad	0	0	0	0	0	0	0	0	0	0	0	0	0	0	0	0	0	0	0	0
cad	1.208419786	0	1.639871172	0	2.172364053	0	3.41280039	2.513781809	4.869082543	3.394980521	1.953876785	4.281500066	2.075528481	0	0	5.188731459	0	0	0	1.49064664
cad	66.46308821	68.26064759	80.35368741	60.04790488	84.72219808	81.30188904	44.36640508	30.16538171	46.25628416	61.10964938	58.61630354	79.20775123	87.17219622	66.70426362	74.42447553	69.18308612	74.29552499	62.14545223	64.58781768	76.02297862
cad	1.208419786	0	0	0	0	0	0	2.513781809	0	1.697490261	0	0	0	0	2.976979021	1.729577153	0	0	1.318118728	1.788775967
cad	0	0	0	0	0	0	0	0	0	0	0	0	0	0	0	0	0	0	0	0
CAH1	0	0	0	0	0	0	0	0	0	0	0	0	0	0	0	0	0	0	0	0
CAH1	0	0	0	0	0	0	0	0	0	0	0	0	0	0	0	0	0	0	0	0
CAH1	37.46101336	42.66290475	32.79742343	51.15191898	30.41309675	54.83150656	40.95360469	40.22050894	48.69082543	33.94980521	54.70854997	62.08175096	39.43504115	51.5442037	35.72374825	51.88731459	54.91408369	55.77155969	51.4066304	50.38385642
CAH1	13.29261764	14.22096825	4.919613515	8.895985909	8.689456214	11.34444963	6.825600781	7.541345426	2.434541272	13.57992209	3.907753569	10.70375017	16.60422785	15.16005991	8.930937064	5.188731459	8.075600542	6.373892536	7.908712369	8.943879837
CAH1	14.50103743	9.954677774	9.83922703	11.11998239	13.03418432	3.781483211	11.94480137	7.541345426	12.17270636	3.394980521	7.815507138	10.70375017	2.075528481	12.12804793	26.79281119	5.188731459	14.53608098	6.373892536	13.18118728	11.32891446
cana	0	0	0	0	0	3.781483211	1.706400195	0	0	0	0	2.140750033	0	0	0	0	0	1.593473134	1.318118728	0
cana	21.75155614	21.33145237	26.23793875	28.9119542	21.72364053	18.90741606	17.06400195	12.56890904	17.0417889	18.67239287	19.53876785	10.70375017	14.52869937	15.16005991	29.76979021	13.83661722	25.84192173	14.34125821	18.4536622	15.50272505
cana	4.833679143	1.422096825	3.279742343	2.223996477	0	0	1.706400195	2.513781809	0	1.697490261	0	0	2.075528481	0	0	1.729577153	6.460480434	0	2.636237456	3.577551935
cana	9.667358286	7.110484124	6.559484687	0	8.689456214	15.12593284	6.825600781	10.05512724	14.60724763	11.88243182	7.815507138	6.4222501	8.302113926	12.12804793	5.953958042	5.188731459	12.92096087	6.373892536	6.590593641	7.15510387
cana	0	0	0	0	0	0	0	0	0	0	0	0	0	0	0	0	0	0	0	0
Cap-D3	31.41891443	22.7535492	19.67845406	20.01596829	23.89600459	26.47038248	17.06400195	37.70672713	9.738165086	30.55482469	23.44652142	27.82975043	22.8308133	21.22408388	29.76979021	20.75492584	27.45704184	30.27598955	26.36237456	27.42789817
Cap-D3	0	1.422096825	0	0	0	1.890741606	1.706400195	2.513781809	0	1.697490261	0	0	0	0	0	0	0	0	1.318118728	0.298129328
Cap-D3	0	0	0	0	0	0	0	0	0	0	0	0	0	0	0	0	0	0	0	0
Cap-D3	0	0	0	0	0	0	0	0	0	0	0	0	0	0	0	0	0	0	0	0
Cap-D3	0	0	0	0	0	0	0	0	0	0	0	0	0	0	0	0	0	0	0	0
Catsup	3.625259357	4.266290475	0	2.223996477	2.172364053	1.890741606	1.706400195	0	4.869082543	3.394980521	1.953876785	0	2.075528481	3.032011983	0	1.729577153	0	3.186946268	0	0.298129328
Catsup	0	0	0	0	0	0	0	0	0	0	0	0	0	0	0	0	0	0	0	0
Catsup	1.208419786	0	0	0	0	0	0	0	0	0	0	0	0	0	0	1.729577153	0	0	1.318118728	0.596258656
Catsup	0	0	0	0	0	0	0	0	0	0	0	0	0	0	0	0	0	0	0	0
Catsup	7.250518714	11.3767746	11.4790982	6.671989432	8.689456214	11.34444963	15.35760176	2.513781809	12.17270636	11.88243182	5.861630354	4.281500066	8.302113926	9.096035948	5.953958042	5.188731459	6.460480434	19.12167761	21.08989965	11.32891446
Cdc23	71.29676736	102.3909714	90.19291444	71.16788727	97.75638241	88.86485546	80.20080917	118.147745	92.51256832	98.45443512	91.83220888	81.34850126	78.87008229	87.92834749	71.44749651	67.45350897	100.1374467	90.82796864	77.76900497	87.94815173
Cdc23	74.92202671	45.5070984	67.23471804	51.15191898	47.79200918	66.1759562	59.72400683	57.8169816	46.25628416	56.0171786	62.52405711	87.77075136	68.49243989	78.83231155	62.51655945	55.3464689	58.1443239	84.4540761	61.95158023	184.542054
Cdc23	96.67358286	106.6572619	109.8713685	91.18385556	104.2734746	58.61298977	83.61360957	95.52370873	77.90532069	117.126828	119.1864839	89.91150139	78.87008229	118.2484673	83.35541259	77.83097188	88.83160596	76.48671043	101.4951421	90.33318636
Cdc23	1.208419786	2.84419365	1.639871172	0	2.172364053	0	1.706400195	0	0	0	3.907753569	0	0	0	2.976979021	0	1.615120108	3.186946268	0	0
Cdc23	0	0	0	0	0	0	0	0	0	0	0	0	0	0	0	0	0	0	0	0
Cdlc2	79.75570586	105.235165	91.83278562	88.95985909	91.23929025	86.97411386	127.9800146	90.49614512	77.90532069	93.36196434	82.06282495	104.8967516	124.5317089	121.2804793	133.964056	95.12674341	114.6735277	108.3561731	135.766229	100.4695835
Cdlc2	79.75570586	105.235165	91.83278562	88.95985909	91.23929025	86.97411386	127.9800146	90.49614512	77.90532069	93.36196434	82.06282495	104.8967516	124.5317089	121.2804793	133.964056	95.12674341	114.6735277	108.3561731	135.766229	100.4695835
Cdlc2	0	0	0	0	0	1.890741606	1.706400195	0	0	0	0	0	2.075528481	0	0	0	0	0	0	0.596258656
Cdlc2	0	0	0	0	0	0	0	0	0	0	0	0	0	0	0	0	0	0	0	0
Cdlc2	10.87577807	21.33145237	16.39871172	20.01596829	21.72364053	17.01667445	11.94480137	5.027563618	17.0417889	27.15984417	15.63101428	25.6890004	14.52869937	18.1920719	5.953958042	8.647885765	19.3814413	7.96736567	18.4536622	19.67653564
Ced-12	7.250518714	1.422096825	4.919613515	6.671989432	2.172364053	3.781483211	3.41280039	7.541345426	4.869082543	6.789961043	5.861630354	4.281500066	8.302113926	3.032011983	0	1.729577153	1.615120108	1.593473134	0	3.577551935
Ced-12	0	0	0	0	0	0	0	0	0	0	0	0	0	0	0	0	0	0	0	0
Ced-12	9.667358286	11.3767746	19.67845406	4.447992954	10.86182027	9.453708028	11.94480137	7.541345426	14.60724763	6.789961043	19.53876785	8.563000133	12.45317089	6.064023965	8.930937064	10.37746292	9.69072065	6.373892536	2.636237456	10.13639715
Ced-12	38.66943314	35.55242062	42.63665046	35.58394364	28.24073269	18.90741606	37.54080429	32.67916351	24.34541272	40.73976626	44.93916605	42.81500066	49.81268355	24.25609586	35.72374825	22.48450299	30.68728206	43.02377462	42.1797993	42.03623523
Ced-12	0	0	0	0	0	0	0	0	0	0	0	0	0	0	0	0	0	0	0	0.596258656
CenG1A	0	0	0	0	0	0	0	0	0	0	0	0	0	0	0	0	0	0	0	0
CenG1A	0	0	0	0	0	0	0	0	0	0	0	0	0	0	0	0	0	0	0	0
CenG1A	2.416839571	1.422096825	1.639871172	2.223996477	0	0	0	5.027563618	0	1.697490261	0	2.140750033	6.226585444	0	0	1.729577153	0	0	1.318118728	1.788775967
CenG1A	1.208419786	12.79887142	9.83922703	2.223996477	10.86182027	3.781483211	5.119200586	7.541345426	9.738165086	6.789961043	1.953876785	10.70375017	6.226585444	9.096035948	5.953958042	5.188731459	9.69072065	1.593473134	6.590593641	8.645750509
CenG1A	0	0	0	0	0	0	0	0	0	0	0	0	0	0	0	0	0	0	0	0
Cep97	0	0	0	0	0	0	0	0	0	0	0	0	0	0	0	0	0	0	0	0
Cep97	3.625259357	7.110484124	4.919613515	6.671989432	13.03418432	9.453708028	8.532000976	7.541345426	4.869082543	8.487451303	1.953876785	6.4222501	10.37764241	9.096035948	2.976979021	3.459154306	9.69072065	11.15431194	9.226831098	8.645750509
Cep97	0	0	0	2.223996477	0	0	1.706400195	5.027563618	0	0	1.953876785	0	0	0	0	1.729577153	0	1.593473134	0	0.894387984
Cep97	12.08419786	17.0651619	22.9581964	17.79197182	26.06836864	22.68889927	13.65120156	30.16538171	14.60724763	15.27741235	17.58489106	19.2667503	18.67975633	12.12804793	23.81583217	10.37746292	14.53608098	12.74778507	13.18118728	15.80085438
Cep97	20.54313636	39.8187111	37.71703695	37.80794011	36.93018891	54.83150656	34.1280039	25.13781809	36.51811907	18.67239287	19.53876785	32.1112505	35.28398418	39.41615577	23.81583217	17.29577153	29.07216195	38.24335522	25.04425584	33.39048473
CG10019	36.25259357	25.59774285	34.43729461	51.15191898	36.93018891	49.15928175	40.95360469	45.24807256	26.77995399	56.0171786	37.12365891	40.67425063	29.05739874	36.38414379	32.74676923	13.83661722	46.83848314	38.24335522	38.22544312	35.17926069
CG10019	4.833679143	8.532580949	8.199355859	6.671989432	2.172364053	11.34444963	3.41280039	7.541345426	14.60724763	8.487451303	15.63101428	2.140750033	2.075528481	6.064023965	8.930937064	5.188731459	6.460480434	4.780419402	9.226831098	7.751362526
CG10019	2.416839571	1.422096825	4.919613515	2.223996477	4.344728107	1.890741606	0	2.513781809	7.303623815	3.394980521	1.953876785	4.281500066	4.151056963	6.064023965	5.953958042	1.729577153	0	1.593473134	5.272474913	2.385034623
CG10019	0	0	0	0	0	0	0	0	0	0	0	0	0	0	0	0	0	0	0	0
CG10019	184.8882272	172.0737158	196.7845406	213.5036618	156.4102118	183.4019357	163.8144187	201.1025447	163.1142652	176.5389871	177.8027874	162.6970025	186.7975633	175.856695	199.4575944	178.1464468	171.2027315	165.7212059	141.0387039	178.8775967
CG10026	120.8419786	125.1445206	134.4694361	108.9758274	115.1352948	113.4444963	116.0352133	110.6063996	114.4234398	112.0343572	117.2326071	89.91150139	87.17219622	127.3445033	110.1482238	79.56054904	114.6735277	95.60838804	75.13276751	102.5564888
CG10026	2.416839571	7.110484124	3.279742343	6.671989432	6.51709216	5.672224817	6.825600781	5.027563618	0	0	0	2.140750033	4.151056963	6.064023965	2.976979021	1.729577153	0	4.780419402	6.590593641	3.279422607
CG10026	6.042098928	4.266290475	4.919613515	4.447992954	4.344728107	5.672224817	6.825600781	5.027563618	9.738165086	5.092470782	7.815507138	4.281500066	8.302113926	0	11.90791608	8.647885765	11.30584076	12.74778507	15.81742474	6.260715886
CG10026	44.71153207	51.1954857	40.99677929	68.94389079	86.89456214	43.48705693	47.77920547	55.30319979	51.1253667	49.22721756	52.75467318	62.08175096	56.039269	60.64023965	56.5626014	65.72393181	64.60480434	50.99114029	64.58781768	53.96140835
CG10026	0	0	0	0	0	0	0	2.513781809	0	0	0	0	0	0	0	0	0	0	0	0.298129328
CG10132	1.208419786	5.6883873	3.279742343	8.895985909	10.86182027	5.672224817	1.706400195	10.05512724	4.869082543	5.092470782	5.861630354	10.70375017	6.226585444	15.16005991	5.953958042	6.918308612	4.845360325	14.34125821	5.272474913	5.66445723
CG10132	0	0	0	0	0	0	0	0	0	0	0	0	0	0	0	0	0	0	0	0
CG10132	1.208419786	0	1.639871172	0	0	1.890741606	5.119200586	0	2.434541272	6.789961043	0	2.140750033	2.075528481	0	0	1.729577153	3.230240217	1.593473134	0	1.788775967
CG10132	0	0	0	0	0	0	0	0	0	0	0	0	0	0	0	0	0	0	0	0
CG10132	1.208419786	2.84419365	4.919613515	2.223996477	2.172364053	1.890741606	3.41280039	2.513781809	0	3.394980521	1.953876785	8.563000133	6.226585444	0	11.90791608	8.647885765	3.230240217	3.186946268	3.954356185	5.366327902
CG10137	0	0	0	0	0	0	0	0	0	0	0	0	0	0	0	0	0	0	0	0
CG10137	0	0	0	0	0	0	0	0	0	0	0	0	0	0	0	0	0	0	0	0
CG10137	15.70945721	17.0651619	14.75884055	11.11998239	21.72364053	22.68889927	22.18320254	25.13781809	17.0417889	8.487451303	21.49264463	19.2667503	16.60422785	12.12804793	20.83885315	20.75492584	11.30584076	15.93473134	14.49930601	18.78214766
CG10137	3.625259357	0	0	2.223996477	0	0	1.706400195	2.513781809	2.434541272	1.697490261	0	6.4222501	0	0	2.976979021	3.459154306	1.615120108	4.780419402	2.636237456	2.683163951
CG10137	18.12629679	25.59774285	16.39871172	13.34397886	28.24073269	20.79815766	18.77040215	20.11025447	12.17270636	16.97490261	21.49264463	21.40750033	18.67975633	9.096035948	17.86187413	22.48450299	11.30584076	33.46293581	13.18118728	18.185889
CG10176	6.042098928	0	8.199355859	8.895985909	4.344728107	0	13.65120156	15.08269085	2.434541272	10.18494156	1.953876785	6.4222501	10.37764241	9.096035948	11.90791608	10.37746292	24.22680163	7.96736567	9.226831098	7.453233198
CG10176	0	0	4.919613515	2.223996477	0	0	0	0	0	0	0	0	0	0	0	0	0	1.593473134	0	0.596258656
CG10176	0	0	0	0	0	0	0	5.027563618	0	0	3.907753569	0	2.075528481	0	2.976979021	1.729577153	0	1.593473134	2.636237456	0.596258656
CG10176	1.208419786	0	1.639871172	0	2.172364053	1.890741606	3.41280039	2.513781809	0	1.697490261	1.953876785	2.140750033	4.151056963	0	5.953958042	1.729577153	0	0	0	0.894387984
CG10176	0	0	0	0	0	0	0	0	0	0	0	0	0	0	0	0	0	0	0	0
CG10178	0	0	0	4.447992954	0	1.890741606	0	0	0	0	1.953876785	0	0	3.032011983	0	0	0	4.780419402	0	0.894387984
CG10178	0	0	0	0	0	0	0	0	0	0	0	0	0	0	0	0	0	0	0	0
CG10178	0	0	1.639871172	0	2.172364053	0	0	0	0	3.394980521	0	2.140750033	0	0	0	0	1.615120108	0	1.318118728	0.298129328
CG10178	2.416839571	4.266290475	0	4.447992954	6.51709216	3.781483211	0	0	2.434541272	3.394980521	0	4.281500066	6.226585444	3.032011983	2.976979021	3.459154306	6.460480434	3.186946268	1.318118728	2.981293279
CG10178	6.042098928	8.532580949	4.919613515	4.447992954	4.344728107	1.890741606	5.119200586	5.027563618	4.869082543	6.789961043	1.953876785	6.4222501	4.151056963	3.032011983	2.976979021	0	8.075600542	9.560838804	1.318118728	4.770069246
CG10211	9.667358286	5.6883873	8.199355859	8.895985909	13.03418432	7.562966422	5.119200586	10.05512724	7.303623815	16.97490261	17.58489106	8.563000133	6.226585444	18.1920719	11.90791608	6.918308612	9.69072065	3.186946268	9.226831098	10.7326558
CG10211	25.3768155	18.48725872	19.67845406	6.671989432	28.24073269	18.90741606	17.06400195	7.541345426	7.303623815	13.57992209	9.769383923	19.2667503	14.52869937	15.16005991	17.86187413	12.10704007	14.53608098	14.34125821	25.04425584	17.29150102
CG10211	0	0	0	0	0	0	0	0	0	0	0	0	0	0	0	0	0	0	0	0
CG10211	29.00207486	25.59774285	29.51768109	20.01596829	19.55127648	18.90741606	25.59600293	10.05512724	34.0835778	33.94980521	29.30815177	23.54825036	16.60422785	27.28810784	23.81583217	31.13238875	33.91752228	12.74778507	27.68049329	27.42789817
CG10211	2.416839571	2.84419365	4.919613515	8.895985909	4.344728107	1.890741606	3.41280039	10.05512724	4.869082543	11.88243182	3.907753569	0	2.075528481	9.096035948	8.930937064	5.188731459	3.230240217	1.593473134	1.318118728	4.173810591
CG10333	64.04624864	65.41645394	63.9549757	75.61588022	56.48146539	69.95743941	42.66000488	75.41345426	70.60169688	88.26949355	78.15507138	62.08175096	72.64349685	90.96035948	77.40145455	77.83097188	80.75600542	52.58461342	63.26969895	62.0109002
CG10333	8.4589385	15.64306507	14.75884055	13.34397886	26.06836864	11.34444963	3.41280039	15.08269085	12.17270636	30.55482469	5.861630354	10.70375017	8.302113926	9.096035948	8.930937064	27.67323445	16.15120108	25.49557014	7.908712369	12.52143177
CG10333	7.250518714	7.110484124	8.199355859	6.671989432	6.51709216	5.672224817	10.23840117	5.027563618	4.869082543	0	9.769383923	4.281500066	4.151056963	6.064023965	0	15.56619438	4.845360325	15.93473134	6.590593641	3.279422607
CG10333	0	0	0	0	0	0	0	0	0	0	0	0	0	0	0	0	0	0	0	0
CG10333	14.50103743	14.22096825	14.75884055	22.23996477	8.689456214	26.47038248	30.71520351	12.56890904	12.17270636	11.88243182	21.49264463	17.12600027	22.8308133	21.22408388	20.83885315	6.918308612	14.53608098	23.90209701	26.36237456	16.09898371
CG10336	15.70945721	8.532580949	9.83922703	6.671989432	17.37891243	18.90741606	13.65120156	22.62403628	17.0417889	20.36988313	19.53876785	23.54825036	14.52869937	21.22408388	8.930937064	17.29577153	16.15120108	11.15431194	17.13554347	16.39711303
CG10336	1.208419786	2.84419365	4.919613515	6.671989432	4.344728107	5.672224817	8.532000976	7.541345426	9.738165086	3.394980521	5.861630354	6.4222501	6.226585444	0	8.930937064	3.459154306	6.460480434	1.593473134	3.954356185	3.875681263
CG10336	30.21049464	27.01983967	24.59806758	37.80794011	23.89600459	22.68889927	34.1280039	27.6515999	12.17270636	18.67239287	27.35427498	36.39275056	20.75528481	30.32011983	26.79281119	32.86196591	14.53608098	28.68251641	31.63484948	33.0923554
CG10336	0	0	3.279742343	0	0	1.890741606	1.706400195	2.513781809	2.434541272	0	1.953876785	2.140750033	0	0	0	6.918308612	3.230240217	0	1.318118728	0.894387984
CG10336	96.67358286	81.05951902	106.5916262	124.5438027	86.89456214	75.62966422	92.14561054	80.44101788	97.38165086	89.96698381	91.83220888	74.92625116	95.47431015	100.0563954	101.2172867	74.37181758	98.52232661	82.86060297	69.8602926	92.42009165
CG10338	41.08627271	49.77338887	34.43729461	40.03193659	45.61964512	49.15928175	47.77920547	60.33076341	46.25628416	40.73976626	41.03141248	53.51875083	37.35951267	45.48017974	56.5626014	48.42816028	33.91752228	43.02377462	55.36098659	43.52688187
CG10338	0	0	0	0	0	0	0	0	0	0	0	0	0	0	0	0	0	0	0	0
CG10338	0	0	0	0	0	0	0	0	0	0	0	0	0	0	0	0	0	0	0	0
CG10338	13.29261764	12.79887142	16.39871172	17.79197182	6.51709216	15.12593284	17.06400195	12.56890904	12.17270636	18.67239287	13.67713749	17.12600027	6.226585444	12.12804793	8.930937064	8.647885765	14.53608098	11.15431194	17.13554347	16.09898371
CG10338	65.25466843	28.4419365	59.03536218	55.59991193	52.13673728	52.94076496	47.77920547	37.70672713	46.25628416	59.41215912	46.89304283	57.8002509	66.41691141	57.60822767	50.60864336	57.07604605	50.06872336	62.14545223	68.54217387	57.24083096
CG10341	6.042098928	4.266290475	3.279742343	2.223996477	4.344728107	5.672224817	6.825600781	5.027563618	2.434541272	6.789961043	11.72326071	0	2.075528481	3.032011983	5.953958042	3.459154306	4.845360325	3.186946268	3.954356185	5.068198574
CG10341	0	0	0	0	0	0	0	0	0	0	0	0	0	0	0	0	0	0	0	0
CG10341	1.208419786	18.48725872	18.03858289	11.11998239	19.55127648	11.34444963	8.532000976	15.08269085	4.869082543	5.092470782	11.72326071	8.563000133	10.37764241	21.22408388	8.930937064	8.647885765	12.92096087	11.15431194	3.954356185	11.32891446
CG10341	0	0	1.639871172	2.223996477	2.172364053	1.890741606	3.41280039	2.513781809	0	0	3.907753569	2.140750033	0	0	2.976979021	0	4.845360325	3.186946268	0	2.683163951
CG10341	2.416839571	0	0	2.223996477	2.172364053	0	1.706400195	2.513781809	4.869082543	1.697490261	1.953876785	2.140750033	0	3.032011983	2.976979021	0	1.615120108	0	2.636237456	1.192517312
CG10343	38.66943314	39.8187111	49.19613515	35.58394364	39.10255296	39.70557372	47.77920547	30.16538171	53.55990797	33.94980521	37.12365891	55.65950086	49.81268355	27.28810784	35.72374825	39.78027452	27.45704184	36.64988208	52.72474913	36.66990733
CG10343	135.343016	140.7875857	127.9099514	166.7997358	136.8589354	113.4444963	116.0352133	118.147745	126.5961461	98.45443512	132.8636214	92.05225143	139.0604083	154.6326111	116.1021818	136.6365951	117.9037679	121.1039582	71.17841132	126.1087057
CG10343	0	0	0	0	0	0	0	0	0	0	0	0	0	0	0	0	0	0	0	0
CG10343	0	0	0	0	0	0	0	0	0	0	0	0	0	0	0	0	0	0	0	0
CG10343	0	0	1.639871172	0	0	0	0	0	2.434541272	0	0	0	0	0	0	0	0	1.593473134	0	0.298129328
CG10366	9.667358286	1.422096825	8.199355859	8.895985909	8.689456214	11.34444963	6.825600781	7.541345426	12.17270636	5.092470782	9.769383923	8.563000133	6.226585444	6.064023965	5.953958042	3.459154306	4.845360325	7.96736567	6.590593641	11.03078513
CG10366	3.625259357	2.84419365	4.919613515	4.447992954	4.344728107	7.562966422	3.41280039	5.027563618	4.869082543	6.789961043	5.861630354	2.140750033	4.151056963	3.032011983	5.953958042	5.188731459	4.845360325	3.186946268	1.318118728	2.385034623
CG10366	2.416839571	0	0	0	0	0	0	0	0	0	0	0	0	0	0	0	0	1.593473134	0	0
CG10366	6.042098928	7.110484124	3.279742343	4.447992954	6.51709216	1.890741606	0	5.027563618	9.738165086	1.697490261	1.953876785	8.563000133	4.151056963	6.064023965	14.88489511	12.10704007	3.230240217	0	2.636237456	5.66445723
CG10366	0	0	0	0	0	0	0	0	0	0	0	0	0	0	0	0	0	0	0	0
CG10399	6.042098928	2.84419365	8.199355859	0	8.689456214	1.890741606	6.825600781	7.541345426	2.434541272	3.394980521	1.953876785	2.140750033	0	6.064023965	2.976979021	5.188731459	3.230240217	7.96736567	1.318118728	3.875681263
CG10399	12.08419786	27.01983967	26.23793875	20.01596829	28.24073269	17.01667445	15.35760176	17.59647266	26.77995399	23.76486365	21.49264463	25.6890004	8.302113926	30.32011983	29.76979021	25.94365729	9.69072065	20.71515074	23.72613711	25.04286354
CG10399	3.625259357	7.110484124	1.639871172	6.671989432	13.03418432	9.453708028	5.119200586	0	4.869082543	11.88243182	9.769383923	10.70375017	6.226585444	3.032011983	8.930937064	1.729577153	8.075600542	1.593473134	2.636237456	5.962586558
CG10399	0	0	0	0	0	0	0	0	0	0	0	0	0	0	0	0	0	0	0	0
CG10399	1.208419786	0	0	0	0	3.781483211	1.706400195	7.541345426	2.434541272	0	0	0	0	0	2.976979021	0	0	0	0	1.192517312
CG10428	3.625259357	2.84419365	0	2.223996477	8.689456214	1.890741606	0	0	0	10.18494156	0	4.281500066	0	3.032011983	8.930937064	3.459154306	3.230240217	1.593473134	1.318118728	1.192517312
CG10428	0	0	0	0	0	0	0	0	0	0	0	0	0	0	0	0	0	0	0	0
CG10428	0	1.422096825	1.639871172	0	0	0	0	2.513781809	0	0	0	2.140750033	0	0	2.976979021	0	1.615120108	0	0	0.894387984
CG10428	0	0	0	0	0	0	0	0	0	0	0	0	0	0	0	0	0	0	0	0
CG10428	1.208419786	1.422096825	1.639871172	2.223996477	0	1.890741606	1.706400195	2.513781809	2.434541272	0	1.953876785	2.140750033	0	6.064023965	0	1.729577153	1.615120108	1.593473134	0	1.192517312
CG10431	0	0	1.639871172	0	0	5.672224817	5.119200586	0	0	1.697490261	1.953876785	0	2.075528481	3.032011983	0	0	0	1.593473134	6.590593641	2.385034623
CG10431	4.833679143	5.6883873	4.919613515	15.56797534	4.344728107	5.672224817	1.706400195	15.08269085	7.303623815	5.092470782	5.861630354	8.563000133	4.151056963	15.16005991	8.930937064	3.459154306	1.615120108	6.373892536	11.86306855	8.645750509
CG10431	0	0	0	0	0	0	0	0	0	0	0	0	0	0	0	0	0	0	0	0
CG10431	13.29261764	9.954677774	18.03858289	20.01596829	19.55127648	9.453708028	10.23840117	32.67916351	19.47633017	16.97490261	17.58489106	14.98525023	14.52869937	21.22408388	8.930937064	13.83661722	14.53608098	14.34125821	7.908712369	14.31020774
CG10431	30.21049464	31.28613015	27.87780992	37.80794011	30.41309675	37.81483211	37.54080429	45.24807256	41.38720162	37.34478573	33.21590534	47.09650073	43.58609811	42.44816776	26.79281119	27.67323445	35.53264238	55.77155969	64.58781768	40.84371792
CG10463	49.54521121	39.8187111	47.55626398	48.9279225	32.5854608	41.59631532	46.07280527	37.70672713	63.29807306	40.73976626	48.84691962	36.39275056	41.51056963	42.44816776	29.76979021	32.86196591	41.99312282	36.64988208	44.81603676	41.14184725
CG10463	0	0	1.639871172	2.223996477	0	0	3.41280039	0	0	0	0	0	0	0	0	0	0	0	0	0.298129328
CG10463	0	0	0	0	0	0	0	0	0	0	0	0	0	0	0	0	0	0	0	0
CG10463	1.208419786	2.84419365	1.639871172	4.447992954	2.172364053	3.781483211	6.825600781	2.513781809	4.869082543	0	1.953876785	4.281500066	4.151056963	3.032011983	2.976979021	3.459154306	1.615120108	3.186946268	2.636237456	2.385034623
CG10463	2.416839571	2.84419365	0	0	0	1.890741606	0	0	0	0	3.907753569	0	0	3.032011983	0	0	0	0	0	1.788775967
CG10466	4.833679143	8.532580949	3.279742343	8.895985909	2.172364053	1.890741606	3.41280039	2.513781809	14.60724763	1.697490261	7.815507138	0	0	0	2.976979021	5.188731459	3.230240217	7.96736567	5.272474913	5.962586558
CG10466	22.95997593	12.79887142	22.9581964	26.68795773	13.03418432	11.34444963	11.94480137	20.11025447	24.34541272	13.57992209	11.72326071	6.4222501	6.226585444	33.35213181	8.930937064	13.83661722	25.84192173	6.373892536	7.908712369	13.11769043
CG10466	3.625259357	1.422096825	4.919613515	4.447992954	4.344728107	1.890741606	3.41280039	2.513781809	4.869082543	3.394980521	3.907753569	2.140750033	8.302113926	3.032011983	5.953958042	5.188731459	4.845360325	3.186946268	6.590593641	4.173810591
CG10466	0	0	0	0	0	0	0	0	0	0	0	0	0	0	0	0	0	0	0	0
CG10466	0	0	0	0	0	0	0	0	0	0	0	0	0	0	0	0	0	0	0	0
CG10470	16.917877	18.48725872	13.11896937	11.11998239	8.689456214	11.34444963	17.06400195	7.541345426	24.34541272	8.487451303	19.53876785	23.54825036	26.98187026	9.096035948	2.976979021	12.10704007	14.53608098	20.71515074	23.72613711	14.60833707
CG10470	0	1.422096825	0	0	0	0	0	0	0	0	0	0	0	0	0	0	0	0	0	0.298129328
CG10470	2.416839571	1.422096825	1.639871172	0	2.172364053	0	6.825600781	0	0	5.092470782	1.953876785	2.140750033	0	6.064023965	2.976979021	1.729577153	3.230240217	3.186946268	0	3.279422607
CG10470	2.416839571	0	0	0	0	3.781483211	1.706400195	5.027563618	0	1.697490261	1.953876785	2.140750033	2.075528481	3.032011983	0	0	0	0	0	1.192517312
CG10470	14.50103743	27.01983967	9.83922703	8.895985909	10.86182027	5.672224817	15.35760176	10.05512724	12.17270636	6.789961043	19.53876785	17.12600027	18.67975633	24.25609586	17.86187413	12.10704007	9.69072065	17.52820447	13.18118728	15.80085438
CG10492	3.625259357	0	3.279742343	2.223996477	2.172364053	0	0	2.513781809	0	1.697490261	0	4.281500066	2.075528481	3.032011983	5.953958042	1.729577153	1.615120108	1.593473134	1.318118728	1.192517312
CG10492	20.54313636	25.59774285	21.31832523	22.23996477	23.89600459	26.47038248	18.77040215	20.11025447	29.21449526	15.27741235	23.44652142	19.2667503	20.75528481	12.12804793	26.79281119	27.67323445	14.53608098	11.15431194	3.954356185	20.2727943
CG10492	0	0	0	0	0	0	0	0	0	0	0	0	0	0	0	0	0	0	0	0
CG10492	0	0	1.639871172	2.223996477	2.172364053	0	1.706400195	0	0	0	1.953876785	0	0	0	0	0	0	0	0	0.596258656
CG10492	0	1.422096825	0	0	2.172364053	0	0	2.513781809	0	0	0	0	0	0	0	1.729577153	3.230240217	1.593473134	0	2.086905295
CG10495	0	0	0	0	0	0	0	0	0	0	0	0	0	0	0	0	0	0	0	0
CG10495	60.42098928	58.30596982	63.9549757	48.9279225	60.8261935	73.73892262	59.72400683	72.89967245	70.60169688	66.20212017	68.38568746	51.3780008	51.88821204	66.70426362	77.40145455	48.42816028	77.5257652	22.30862388	32.95296821	62.60715886
CG10495	0	0	0	0	0	0	0	0	0	0	0	0	0	0	0	0	0	0	0	0
CG10495	0	1.422096825	1.639871172	0	0	0	0	0	0	0	1.953876785	2.140750033	0	0	0	0	0	0	0	0
CG10495	4.833679143	5.6883873	4.919613515	4.447992954	8.689456214	9.453708028	5.119200586	12.56890904	7.303623815	5.092470782	5.861630354	2.140750033	0	6.064023965	0	3.459154306	6.460480434	4.780419402	2.636237456	6.558845214
CG10561	14.50103743	21.33145237	14.75884055	17.79197182	21.72364053	24.57964087	18.77040215	17.59647266	21.91087144	13.57992209	25.4003982	19.2667503	18.67975633	24.25609586	23.81583217	22.48450299	22.61168152	17.52820447	15.81742474	18.48401833
CG10561	0	0	0	2.223996477	4.344728107	1.890741606	1.706400195	2.513781809	0	0	0	2.140750033	0	0	0	0	1.615120108	0	1.318118728	1.49064664
CG10561	0	0	0	0	0	0	0	0	0	0	0	0	0	0	0	0	0	0	0	0
CG10561	59.2125695	52.61758252	49.19613515	57.82390841	43.44728107	92.64633867	47.77920547	45.24807256	70.60169688	52.62219808	66.43181068	77.06700119	62.26585444	69.7362756	68.47051749	69.18308612	53.29896358	43.02377462	39.54356185	52.17263238
CG10561	32.62733421	34.1303238	22.9581964	35.58394364	30.41309675	18.90741606	32.42160371	32.67916351	26.77995399	39.04227599	39.07753569	14.98525023	31.13292722	27.28810784	32.74676923	34.59154306	37.14776249	25.49557014	17.13554347	24.14847556
CG10680	0	0	0	0	0	0	0	0	0	0	0	0	0	0	0	0	0	0	0	0
CG10680	1.208419786	1.422096825	0	2.223996477	0	0	1.706400195	12.56890904	2.434541272	3.394980521	1.953876785	6.4222501	2.075528481	3.032011983	0	3.459154306	3.230240217	3.186946268	5.272474913	1.788775967
CG10680	0	0	0	0	0	0	0	0	0	0	0	0	0	0	0	0	0	0	0	0
CG10680	0	0	1.639871172	0	0	0	0	2.513781809	2.434541272	0	0	0	2.075528481	0	0	0	1.615120108	3.186946268	0	0.596258656
CG10680	1.208419786	1.422096825	0	0	2.172364053	0	1.706400195	0	0	0	1.953876785	0	2.075528481	3.032011983	2.976979021	1.729577153	1.615120108	1.593473134	0	2.683163951
CG10721	33.835754	19.90935555	19.67845406	24.46396125	21.72364053	11.34444963	23.88960273	25.13781809	19.47633017	22.06737339	17.58489106	10.70375017	16.60422785	21.22408388	23.81583217	20.75492584	14.53608098	20.71515074	6.590593641	20.2727943
CG10721	37.46101336	38.39661427	37.71703695	44.47992954	62.99855755	41.59631532	35.8344041	25.13781809	41.38720162	42.43725652	37.12365891	62.08175096	58.11479748	24.25609586	41.6777063	31.13238875	40.37800271	22.30862388	56.67910531	41.43997658
CG10721	0	0	0	0	0	0	0	0	0	0	0	0	0	0	0	0	0	0	0	0
CG10721	4.833679143	4.266290475	3.279742343	6.671989432	2.172364053	0	3.41280039	5.027563618	12.17270636	1.697490261	7.815507138	14.98525023	4.151056963	6.064023965	5.953958042	10.37746292	3.230240217	6.373892536	5.272474913	5.366327902
CG10721	0	0	0	0	0	0	0	0	0	0	0	0	0	0	0	0	0	0	0	0
CG10750	0	0	0	0	0	0	0	0	0	0	0	0	0	0	0	0	0	0	0	0
CG10750	0	0	0	0	0	0	0	0	0	0	0	0	0	0	0	0	0	0	0	0
CG10750	0	0	0	0	0	0	1.706400195	5.027563618	4.869082543	0	0	2.140750033	2.075528481	0	0	3.459154306	0	0	0	0.894387984
CG10750	0	1.422096825	0	0	0	0	0	0	0	0	1.953876785	4.281500066	0	0	2.976979021	0	1.615120108	0	0	0
CG10750	19.33471657	12.79887142	19.67845406	17.79197182	15.20654837	26.47038248	18.77040215	22.62403628	17.0417889	27.15984417	9.769383923	14.98525023	16.60422785	12.12804793	11.90791608	20.75492584	22.61168152	14.34125821	14.49930601	12.8195611
CG10839	0	0	0	0	0	0	0	0	0	0	0	0	0	0	0	0	0	0	0	0
CG10839	0	1.422096825	0	0	0	0	0	0	2.434541272	0	0	0	0	0	0	0	0	3.186946268	0	0.596258656
CG10839	0	0	0	0	0	0	0	0	0	0	0	0	0	0	0	0	0	0	0	0
CG10839	1.208419786	7.110484124	3.279742343	2.223996477	2.172364053	1.890741606	3.41280039	10.05512724	7.303623815	0	1.953876785	4.281500066	0	0	0	3.459154306	3.230240217	1.593473134	2.636237456	2.981293279
CG10839	0	0	0	0	0	0	0	0	0	0	0	0	0	0	0	0	0	0	0	0
CG11023	1.208419786	1.422096825	1.639871172	0	2.172364053	0	1.706400195	2.513781809	0	1.697490261	1.953876785	2.140750033	0	0	0	3.459154306	3.230240217	4.780419402	6.590593641	2.385034623
CG11023	6.042098928	14.22096825	4.919613515	11.11998239	10.86182027	7.562966422	10.23840117	10.05512724	2.434541272	11.88243182	11.72326071	6.4222501	18.67975633	18.1920719	2.976979021	10.37746292	8.075600542	7.96736567	13.18118728	9.242009165
CG11023	14.50103743	5.6883873	13.11896937	11.11998239	19.55127648	15.12593284	13.65120156	25.13781809	17.0417889	22.06737339	17.58489106	17.12600027	10.37764241	15.16005991	17.86187413	22.48450299	11.30584076	12.74778507	15.81742474	16.39711303
CG11023	4.833679143	4.266290475	4.919613515	0	2.172364053	1.890741606	3.41280039	5.027563618	4.869082543	0	0	10.70375017	0	9.096035948	0	3.459154306	1.615120108	1.593473134	2.636237456	1.788775967
CG11023	0	0	0	0	0	0	0	0	0	0	0	0	0	0	0	0	0	0	0	0
CG11029	4.833679143	2.84419365	8.199355859	6.671989432	2.172364053	5.672224817	6.825600781	5.027563618	7.303623815	6.789961043	3.907753569	4.281500066	10.37764241	3.032011983	2.976979021	8.647885765	6.460480434	3.186946268	1.318118728	4.471939919
CG11029	9.667358286	4.266290475	8.199355859	6.671989432	2.172364053	7.562966422	8.532000976	12.56890904	17.0417889	8.487451303	11.72326071	8.563000133	14.52869937	15.16005991	5.953958042	8.647885765	12.92096087	6.373892536	5.272474913	11.03078513
CG11029	27.79365507	25.59774285	22.9581964	26.68795773	10.86182027	22.68889927	20.47680234	20.11025447	38.95266034	27.15984417	17.58489106	27.82975043	24.90634178	6.064023965	11.90791608	24.21408014	25.84192173	22.30862388	32.95296821	25.93725153
CG11029	138.9682754	133.6771015	149.2282766	117.8718133	130.3418432	128.5704292	141.6312162	153.3406903	150.9415588	125.6142793	162.1717731	126.304252	134.9093513	139.4725512	169.6878042	147.014058	145.3608098	197.5906686	230.6707774	156.8160265
CG11029	47.12837164	63.99435712	44.27652164	35.58394364	39.10255296	47.26854014	46.07280527	55.30319979	65.73261433	30.55482469	68.38568746	62.08175096	39.43504115	39.41615577	35.72374825	57.07604605	61.37456412	60.55197909	42.1797993	51.87450306
CG11030	12.08419786	15.64306507	18.03858289	15.56797534	17.37891243	15.12593284	13.65120156	22.62403628	24.34541272	16.97490261	21.49264463	10.70375017	12.45317089	12.12804793	29.76979021	25.94365729	9.69072065	19.12167761	11.86306855	21.16718228
CG11030	0	0	0	0	0	0	0	0	0	0	0	0	0	0	0	0	0	0	0	0
CG11030	1.208419786	4.266290475	8.199355859	6.671989432	13.03418432	1.890741606	5.119200586	2.513781809	2.434541272	5.092470782	1.953876785	4.281500066	4.151056963	3.032011983	8.930937064	3.459154306	0	6.373892536	7.908712369	5.366327902
CG11030	41.08627271	38.39661427	39.35690812	42.25593307	45.61964512	37.81483211	49.48560566	42.73429075	31.64903653	66.20212017	35.16978212	38.5335006	39.43504115	36.38414379	23.81583217	29.4028116	33.91752228	44.61724775	32.95296821	43.22875255
CG11030	12.08419786	5.6883873	6.559484687	8.895985909	8.689456214	9.453708028	6.825600781	10.05512724	0	15.27741235	9.769383923	19.2667503	14.52869937	6.064023965	5.953958042	13.83661722	8.075600542	15.93473134	10.54494983	10.43452648
CG11034	14.50103743	11.3767746	21.31832523	6.671989432	8.689456214	7.562966422	11.94480137	15.08269085	17.0417889	20.36988313	13.67713749	14.98525023	14.52869937	6.064023965	32.74676923	19.02534868	9.69072065	9.560838804	5.272474913	12.52143177
CG11034	6.042098928	9.954677774	9.83922703	6.671989432	6.51709216	9.453708028	1.706400195	10.05512724	7.303623815	5.092470782	3.907753569	4.281500066	12.45317089	3.032011983	5.953958042	1.729577153	8.075600542	7.96736567	7.908712369	5.962586558
CG11034	0	1.422096825	0	0	0	0	0	0	0	0	1.953876785	0	0	0	0	0	0	0	0	0.298129328
CG11034	0	0	0	0	0	0	0	0	0	0	0	0	0	0	0	0	0	0	0	0
CG11034	1.208419786	1.422096825	0	4.447992954	2.172364053	0	1.706400195	2.513781809	0	0	0	4.281500066	0	0	0	0	3.230240217	1.593473134	1.318118728	2.683163951
CG11043	2.416839571	1.422096825	1.639871172	0	6.51709216	1.890741606	3.41280039	5.027563618	12.17270636	3.394980521	5.861630354	6.4222501	4.151056963	3.032011983	2.976979021	3.459154306	4.845360325	1.593473134	0	4.770069246
CG11043	25.3768155	29.86403332	27.87780992	22.23996477	23.89600459	18.90741606	39.24720449	17.59647266	26.77995399	32.25231495	39.07753569	23.54825036	33.2084557	24.25609586	29.76979021	24.21408014	27.45704184	25.49557014	32.95296821	21.76344094
CG11043	64.04624864	56.883873	44.27652164	46.70392602	47.79200918	58.61298977	51.19200586	47.76185437	43.82174289	44.13474678	70.33956425	40.67425063	64.34138292	39.41615577	53.58562238	51.88731459	58.1443239	73.29976417	71.17841132	58.7314776
CG11043	0	2.84419365	1.639871172	0	2.172364053	3.781483211	0	0	0	3.394980521	0	6.4222501	0	3.032011983	2.976979021	1.729577153	3.230240217	0	0	2.086905295
CG11043	3.625259357	1.422096825	1.639871172	2.223996477	2.172364053	3.781483211	3.41280039	10.05512724	2.434541272	0	1.953876785	2.140750033	4.151056963	6.064023965	2.976979021	5.188731459	1.615120108	1.593473134	2.636237456	4.173810591
CG11050	1.208419786	0	3.279742343	0	4.344728107	0	0	0	0	0	0	0	0	0	2.976979021	1.729577153	0	1.593473134	0	1.49064664
CG11050	59.2125695	83.90371267	60.67523335	66.71989432	73.86037782	75.62966422	85.32000976	60.33076341	63.29807306	91.66447408	58.61630354	68.50400106	72.64349685	72.76828758	59.53958042	95.12674341	88.83160596	86.04754924	110.7219732	78.10988391
CG11050	0	7.110484124	1.639871172	4.447992954	6.51709216	5.672224817	1.706400195	5.027563618	0	0	3.907753569	0	4.151056963	0	0	3.459154306	3.230240217	9.560838804	0	2.683163951
CG11050	4.833679143	5.6883873	6.559484687	0	6.51709216	7.562966422	5.119200586	2.513781809	0	10.18494156	3.907753569	17.12600027	8.302113926	6.064023965	5.953958042	12.10704007	9.69072065	6.373892536	2.636237456	8.943879837
CG11050	132.9261764	123.7224238	136.1093073	106.7518309	108.6182027	103.9907883	88.73281015	118.147745	111.9888985	125.6142793	123.0942374	122.0227519	118.3051234	84.89633551	95.26332868	140.0957494	113.0584076	119.5104851	118.6306855	111.2022393
CG11070	0	0	0	0	0	0	0	0	0	0	0	0	0	0	0	0	0	0	0	0
CG11070	6.042098928	7.110484124	3.279742343	2.223996477	13.03418432	9.453708028	8.532000976	7.541345426	2.434541272	8.487451303	0	14.98525023	6.226585444	3.032011983	8.930937064	12.10704007	9.69072065	6.373892536	3.954356185	5.068198574
CG11070	25.3768155	19.90935555	16.39871172	17.79197182	19.55127648	18.90741606	15.35760176	2.513781809	14.60724763	15.27741235	15.63101428	19.2667503	22.8308133	12.12804793	23.81583217	19.02534868	20.99656141	25.49557014	21.08989965	19.67653564
CG11070	22.95997593	28.4419365	21.31832523	13.34397886	15.20654837	28.36112408	29.00880332	15.08269085	17.0417889	18.67239287	27.35427498	29.97050046	20.75528481	6.064023965	14.88489511	22.48450299	20.99656141	15.93473134	19.77178092	19.97466497
CG11070	0	0	0	0	0	0	0	0	0	0	0	0	0	0	0	0	0	0	0	0
CG11221	3.625259357	1.422096825	0	0	0	0	0	0	2.434541272	0	0	0	0	0	0	0	1.615120108	0	1.318118728	1.192517312
CG11221	20.54313636	17.0651619	6.559484687	11.11998239	17.37891243	17.01667445	13.65120156	20.11025447	14.60724763	22.06737339	15.63101428	10.70375017	18.67975633	15.16005991	11.90791608	15.56619438	25.84192173	15.93473134	18.4536622	12.22330244
CG11221	0	0	0	0	0	0	0	0	0	1.697490261	0	0	0	0	0	0	0	0	1.318118728	0.298129328
CG11221	0	2.84419365	1.639871172	0	0	0	1.706400195	0	2.434541272	0	3.907753569	2.140750033	2.075528481	3.032011983	0	1.729577153	0	1.593473134	1.318118728	0.894387984
CG11221	0	0	0	0	0	0	1.706400195	0	2.434541272	0	0	2.140750033	0	0	0	0	0	0	0	0
CG11236	2.416839571	0	0	0	4.344728107	0	0	0	0	0	1.953876785	0	0	3.032011983	0	3.459154306	1.615120108	1.593473134	0	0.894387984
CG11236	0	0	0	0	0	0	0	0	0	0	0	0	0	0	0	0	0	0	0	0
CG11236	53.17047057	48.35129205	63.9549757	46.70392602	49.96437323	75.62966422	42.66000488	37.70672713	48.69082543	35.64729547	44.93916605	64.222501	37.35951267	48.51219172	53.58562238	41.50985167	48.45360325	78.08018357	56.67910531	51.2782444
CG11236	24.16839571	24.17564602	19.67845406	15.56797534	26.06836864	26.47038248	39.24720449	17.59647266	36.51811907	11.88243182	31.26202855	21.40750033	35.28398418	39.41615577	20.83885315	29.4028116	30.68728206	25.49557014	18.4536622	30.70732077
CG11236	3.625259357	1.422096825	11.4790982	4.447992954	2.172364053	3.781483211	5.119200586	12.56890904	7.303623815	10.18494156	9.769383923	6.4222501	4.151056963	3.032011983	0	6.918308612	3.230240217	7.96736567	5.272474913	5.66445723
CG11266	8.4589385	15.64306507	14.75884055	6.671989432	15.20654837	9.453708028	17.06400195	7.541345426	7.303623815	11.88243182	7.815507138	21.40750033	10.37764241	27.28810784	8.930937064	13.83661722	11.30584076	15.93473134	17.13554347	10.7326558
CG11266	24.16839571	19.90935555	19.67845406	24.46396125	28.24073269	20.79815766	25.59600293	17.59647266	19.47633017	15.27741235	25.4003982	32.1112505	12.45317089	12.12804793	32.74676923	20.75492584	17.76632119	11.15431194	10.54494983	19.97466497
CG11266	0	0	0	0	0	0	0	0	0	0	0	0	0	0	0	0	0	0	0	0
CG11266	2.416839571	2.84419365	0	4.447992954	2.172364053	1.890741606	0	0	4.869082543	0	1.953876785	0	0	0	0	0	1.615120108	0	1.318118728	2.981293279
CG11266	0	0	0	0	0	0	0	0	0	0	0	0	0	0	0	0	0	0	0	0
CG11289	51.96205079	51.1954857	40.99677929	60.04790488	52.13673728	52.94076496	52.89840605	72.89967245	53.55990797	66.20212017	60.57018032	70.64475109	58.11479748	36.38414379	53.58562238	39.78027452	62.98968423	28.68251641	40.86168058	51.87450306
CG11289	0	1.422096825	3.279742343	2.223996477	2.172364053	1.890741606	1.706400195	0	2.434541272	0	0	4.281500066	0	3.032011983	2.976979021	1.729577153	1.615120108	1.593473134	1.318118728	2.086905295
CG11289	8.4589385	8.532580949	14.75884055	15.56797534	19.55127648	17.01667445	13.65120156	15.08269085	12.17270636	22.06737339	9.769383923	12.8445002	12.45317089	9.096035948	2.976979021	8.647885765	16.15120108	9.560838804	10.54494983	9.242009165
CG11289	172.8040294	183.4504904	168.9067307	186.8157041	186.8233086	158.8222949	184.2912211	196.0749811	209.3705494	212.1862826	211.0186927	158.4155025	182.6465064	148.5685871	187.5496783	197.1717954	211.5807342	148.1930015	117.3125668	161.5860957
CG11289	67.671508	51.1954857	40.99677929	62.27190136	54.30910134	52.94076496	56.31120644	50.27563618	65.73261433	69.59710069	50.8007964	57.8002509	51.88821204	42.44816776	65.49353847	44.96900598	66.21992444	38.24335522	67.22405514	59.92399491
CG11374	0	0	0	0	0	0	0	0	0	0	0	0	0	0	0	0	0	0	0	0
CG11374	4.833679143	9.954677774	0	2.223996477	4.344728107	3.781483211	3.41280039	10.05512724	9.738165086	10.18494156	5.861630354	2.140750033	2.075528481	0	5.953958042	6.918308612	3.230240217	0	1.318118728	3.279422607
CG11374	0	0	1.639871172	0	2.172364053	0	0	0	0	0	0	2.140750033	2.075528481	0	0	0	0	0	0	0.298129328
CG11374	0	0	0	0	0	0	0	0	0	0	0	0	0	0	0	0	0	0	0	0
CG11374	0	0	1.639871172	0	0	0	0	0	0	0	1.953876785	0	0	0	0	1.729577153	0	0	0	0.298129328
CG11377	22.95997593	21.33145237	31.15755226	28.9119542	21.72364053	22.68889927	22.18320254	22.62403628	24.34541272	22.06737339	13.67713749	21.40750033	14.52869937	15.16005991	20.83885315	22.48450299	24.22680163	14.34125821	22.40801838	19.67653564
CG11377	0	0	0	0	0	0	0	0	0	0	0	0	0	0	0	0	0	0	0	0
CG11377	1.208419786	0	0	2.223996477	0	0	0	2.513781809	0	3.394980521	0	0	2.075528481	3.032011983	0	1.729577153	0	0	1.318118728	1.49064664
CG11377	7.250518714	7.110484124	0	0	2.172364053	3.781483211	3.41280039	10.05512724	7.303623815	1.697490261	0	4.281500066	0	3.032011983	0	0	1.615120108	3.186946268	5.272474913	2.683163951
CG11377	0	0	0	0	0	0	0	0	0	0	0	0	0	0	0	0	0	0	0	0
CG11454	0	0	0	0	0	0	0	0	0	0	0	0	0	0	0	0	0	0	0	0
CG11454	3.625259357	1.422096825	1.639871172	4.447992954	0	0	6.825600781	0	4.869082543	3.394980521	0	0	2.075528481	3.032011983	0	3.459154306	1.615120108	4.780419402	3.954356185	1.49064664
CG11454	1.208419786	2.84419365	1.639871172	2.223996477	0	1.890741606	3.41280039	2.513781809	0	5.092470782	1.953876785	0	0	3.032011983	0	0	4.845360325	3.186946268	3.954356185	1.49064664
CG11454	0	0	0	0	0	0	0	0	0	0	0	0	0	0	0	0	0	0	0	0
CG11454	10.87577807	11.3767746	13.11896937	15.56797534	10.86182027	11.34444963	18.77040215	12.56890904	24.34541272	23.76486365	7.815507138	10.70375017	16.60422785	12.12804793	17.86187413	25.94365729	11.30584076	20.71515074	10.54494983	13.71394908
CG11455	1.208419786	4.266290475	11.4790982	11.11998239	13.03418432	1.890741606	13.65120156	0	7.303623815	1.697490261	7.815507138	10.70375017	8.302113926	12.12804793	5.953958042	6.918308612	12.92096087	6.373892536	13.18118728	7.15510387
CG11455	9.667358286	7.110484124	16.39871172	13.34397886	19.55127648	9.453708028	22.18320254	17.59647266	12.17270636	6.789961043	11.72326071	14.98525023	12.45317089	21.22408388	2.976979021	12.10704007	8.075600542	11.15431194	6.590593641	14.01207841
CG11455	0	0	0	0	0	0	0	0	0	0	0	0	0	0	0	0	0	0	0	0
CG11455	0	0	0	0	0	0	0	0	0	0	0	0	0	0	0	0	0	0	0	0
CG11455	4.833679143	2.84419365	6.559484687	0	6.51709216	1.890741606	0	7.541345426	4.869082543	5.092470782	7.815507138	0	0	3.032011983	0	1.729577153	3.230240217	1.593473134	2.636237456	4.173810591
CG11555	0	0	0	0	0	0	0	0	0	0	0	0	0	0	0	0	0	0	0	0
CG11555	0	0	0	0	0	0	0	0	0	0	0	0	0	0	0	0	0	0	0	0
CG11555	3.625259357	7.110484124	8.199355859	2.223996477	8.689456214	3.781483211	5.119200586	10.05512724	4.869082543	3.394980521	11.72326071	6.4222501	4.151056963	3.032011983	0	1.729577153	8.075600542	6.373892536	6.590593641	8.645750509
CG11555	0	0	0	0	0	0	0	0	0	0	0	0	0	0	0	0	0	0	0	0
CG11555	0	0	0	0	0	0	0	0	0	0	0	0	0	0	0	0	0	0	0	0
CG11562	2.416839571	2.84419365	0	0	4.344728107	3.781483211	3.41280039	0	2.434541272	5.092470782	3.907753569	0	2.075528481	6.064023965	0	0	3.230240217	6.373892536	2.636237456	2.981293279
CG11562	2.416839571	1.422096825	0	4.447992954	0	0	0	0	2.434541272	0	1.953876785	2.140750033	0	3.032011983	2.976979021	1.729577153	0	0	0	0.894387984
CG11562	0	0	0	0	0	0	0	0	0	0	0	0	0	0	0	0	0	0	0	0
CG11562	6.042098928	15.64306507	19.67845406	13.34397886	23.89600459	20.79815766	15.35760176	10.05512724	12.17270636	27.15984417	7.815507138	21.40750033	8.302113926	15.16005991	14.88489511	13.83661722	12.92096087	15.93473134	10.54494983	14.60833707
CG11562	27.79365507	25.59774285	26.23793875	31.13595068	52.13673728	24.57964087	29.00880332	17.59647266	34.0835778	20.36988313	27.35427498	25.6890004	37.35951267	18.1920719	47.63166434	34.59154306	25.84192173	15.93473134	14.49930601	25.34099287
CG11634	3.625259357	5.6883873	11.4790982	15.56797534	6.51709216	17.01667445	8.532000976	12.56890904	7.303623815	13.57992209	11.72326071	10.70375017	10.37764241	3.032011983	5.953958042	8.647885765	14.53608098	9.560838804	14.49930601	10.7326558
CG11634	2.416839571	2.84419365	1.639871172	6.671989432	0	7.562966422	1.706400195	0	9.738165086	0	1.953876785	2.140750033	4.151056963	12.12804793	5.953958042	1.729577153	1.615120108	4.780419402	6.590593641	4.471939919
CG11634	0	0	0	0	0	0	0	0	0	0	0	0	0	0	0	0	0	0	0	0
CG11634	0	0	0	0	0	0	0	0	0	0	0	0	0	0	0	0	0	0	0	0
CG11634	0	0	0	0	0	0	0	0	0	0	0	0	0	0	0	0	0	0	0	0
CG11865	0	0	0	0	0	0	0	0	0	0	0	0	0	0	0	0	0	0	0	0
CG11865	0	0	0	0	0	0	0	0	0	0	0	0	0	0	0	0	0	0	0	0.298129328
CG11865	0	0	0	0	0	0	0	0	0	0	0	0	0	0	0	0	0	0	0	0
CG11865	13.29261764	8.532580949	6.559484687	8.895985909	15.20654837	17.01667445	5.119200586	12.56890904	24.34541272	5.092470782	5.861630354	12.8445002	8.302113926	18.1920719	8.930937064	15.56619438	9.69072065	7.96736567	1.318118728	10.13639715
CG11865	0	0	1.639871172	0	0	0	0	0	2.434541272	1.697490261	1.953876785	0	0	0	0	0	0	0	0	0.596258656
CG11927	0	0	0	0	0	0	0	0	0	0	0	0	0	0	0	0	0	0	0	0
CG11927	0	0	0	0	0	0	0	0	0	0	0	0	4.151056963	0	0	0	0	0	0	0.298129328
CG11927	0	0	0	0	0	0	0	0	0	0	0	0	0	0	0	0	0	0	0	0
CG11927	10.87577807	9.954677774	3.279742343	20.01596829	4.344728107	15.12593284	1.706400195	17.59647266	12.17270636	13.57992209	3.907753569	8.563000133	12.45317089	6.064023965	8.930937064	13.83661722	4.845360325	11.15431194	2.636237456	8.049491853
CG11927	0	1.422096825	1.639871172	0	4.344728107	3.781483211	3.41280039	0	2.434541272	3.394980521	0	2.140750033	0	0	0	0	0	0	0	0.298129328
CG11929	0	1.422096825	9.83922703	4.447992954	0	0	5.119200586	5.027563618	2.434541272	6.789961043	1.953876785	4.281500066	4.151056963	6.064023965	5.953958042	3.459154306	4.845360325	4.780419402	10.54494983	2.385034623
CG11929	0	0	0	0	0	0	0	0	0	0	0	0	0	0	2.976979021	0	0	0	0	0.298129328
CG11929	7.250518714	0	6.559484687	4.447992954	0	1.890741606	1.706400195	0	2.434541272	3.394980521	0	2.140750033	4.151056963	0	5.953958042	3.459154306	0	3.186946268	2.636237456	3.577551935
CG11929	0	0	0	0	0	0	0	0	0	0	0	0	0	0	0	0	0	0	0	0
CG11929	8.4589385	8.532580949	6.559484687	11.11998239	13.03418432	13.23519124	3.41280039	7.541345426	9.738165086	11.88243182	5.861630354	8.563000133	4.151056963	9.096035948	8.930937064	15.56619438	11.30584076	11.15431194	2.636237456	9.540138493
CG12194	2.416839571	0	4.919613515	0	0	1.890741606	0	0	0	3.394980521	1.953876785	0	2.075528481	0	0	0	1.615120108	1.593473134	0	0.596258656
CG12194	6.042098928	2.84419365	6.559484687	6.671989432	4.344728107	1.890741606	1.706400195	5.027563618	0	10.18494156	11.72326071	4.281500066	4.151056963	3.032011983	5.953958042	3.459154306	4.845360325	3.186946268	3.954356185	5.366327902
CG12194	0	0	0	0	0	0	0	0	0	0	0	0	0	0	0	0	0	0	0	0
CG12194	0	0	0	0	0	0	0	2.513781809	0	0	0	0	0	0	0	0	0	0	1.318118728	0
CG12194	0	0	0	0	0	0	0	0	0	0	0	0	0	0	0	0	0	0	0	0
CG12253	3.625259357	4.266290475	6.559484687	8.895985909	4.344728107	1.890741606	3.41280039	12.56890904	9.738165086	8.487451303	1.953876785	4.281500066	2.075528481	6.064023965	2.976979021	1.729577153	4.845360325	6.373892536	5.272474913	4.770069246
CG12253	1.208419786	2.84419365	1.639871172	4.447992954	4.344728107	1.890741606	1.706400195	2.513781809	2.434541272	1.697490261	3.907753569	4.281500066	2.075528481	0	0	3.459154306	0	4.780419402	2.636237456	2.683163951
CG12253	0	0	0	0	0	0	0	0	0	0	0	0	0	0	0	0	0	0	0	0
CG12253	0	0	0	0	0	0	0	0	0	0	0	0	0	0	0	0	0	0	0	0
CG12253	9.667358286	5.6883873	4.919613515	4.447992954	8.689456214	7.562966422	5.119200586	2.513781809	7.303623815	8.487451303	9.769383923	6.4222501	14.52869937	3.032011983	8.930937064	8.647885765	9.69072065	7.96736567	11.86306855	6.260715886
CG12264	2.416839571	8.532580949	11.4790982	4.447992954	10.86182027	3.781483211	11.94480137	2.513781809	2.434541272	5.092470782	11.72326071	14.98525023	6.226585444	6.064023965	2.976979021	3.459154306	9.69072065	6.373892536	3.954356185	10.13639715
CG12264	1.208419786	0	1.639871172	0	2.172364053	1.890741606	5.119200586	0	0	1.697490261	1.953876785	0	2.075528481	3.032011983	0	0	0	1.593473134	0	1.192517312
CG12264	7.250518714	21.33145237	11.4790982	20.01596829	4.344728107	9.453708028	10.23840117	10.05512724	17.0417889	8.487451303	13.67713749	10.70375017	6.226585444	18.1920719	14.88489511	8.647885765	8.075600542	9.560838804	5.272474913	37.56429532
CG12264	24.16839571	24.17564602	31.15755226	15.56797534	30.41309675	24.57964087	27.30240312	25.13781809	17.0417889	16.97490261	23.44652142	23.54825036	29.05739874	27.28810784	29.76979021	17.29577153	30.68728206	22.30862388	17.13554347	27.7260275
CG12264	24.16839571	24.17564602	31.15755226	15.56797534	30.41309675	24.57964087	27.30240312	25.13781809	17.0417889	16.97490261	23.44652142	23.54825036	29.05739874	27.28810784	29.76979021	17.29577153	30.68728206	22.30862388	17.13554347	27.7260275
CG12299	0	0	0	0	0	0	0	0	0	0	0	0	0	0	0	0	0	0	0	0
CG12299	147.4272139	147.8980698	137.7491784	144.559771	117.3076589	149.3685868	112.6224129	110.6063996	141.2033938	145.9841624	179.7566642	117.7412518	105.8519526	133.4085272	119.0791608	150.4732123	127.5944886	152.9734209	143.6749414	135.0525855
CG12299	8.4589385	1.422096825	1.639871172	8.895985909	4.344728107	1.890741606	5.119200586	5.027563618	4.869082543	6.789961043	5.861630354	8.563000133	4.151056963	6.064023965	17.86187413	8.647885765	4.845360325	11.15431194	5.272474913	6.558845214
CG12299	6.042098928	7.110484124	9.83922703	8.895985909	6.51709216	3.781483211	13.65120156	2.513781809	7.303623815	1.697490261	13.67713749	4.281500066	0	0	0	1.729577153	6.460480434	1.593473134	2.636237456	3.577551935
CG12299	2.416839571	1.422096825	0	4.447992954	4.344728107	1.890741606	1.706400195	0	4.869082543	3.394980521	1.953876785	2.140750033	4.151056963	0	5.953958042	1.729577153	0	0	1.318118728	0.298129328
CG12393	37.46101336	41.24080792	31.15755226	26.68795773	32.5854608	43.48705693	32.42160371	27.6515999	36.51811907	35.64729547	37.12365891	23.54825036	29.05739874	36.38414379	32.74676923	34.59154306	48.45360325	28.68251641	30.31673075	42.03623523
CG12393	0	0	0	0	0	0	0	0	0	0	0	0	0	0	0	0	0	0	0	0
CG12393	1.208419786	11.3767746	4.919613515	6.671989432	13.03418432	5.672224817	10.23840117	10.05512724	0	8.487451303	1.953876785	12.8445002	10.37764241	9.096035948	2.976979021	15.56619438	6.460480434	22.30862388	5.272474913	9.540138493
CG12393	66.46308821	65.41645394	80.35368741	95.63184852	69.51564971	73.73892262	83.61360957	52.78941798	104.6852747	88.26949355	58.61630354	85.63000133	78.87008229	78.83231155	77.40145455	72.64224043	64.60480434	70.1128179	71.17841132	73.63794399
CG12393	72.50518714	69.68274442	78.71381624	64.49589784	67.34328566	71.84818101	69.962408	60.33076341	73.03623815	91.66447408	80.10894817	74.92625116	66.41691141	42.44816776	77.40145455	100.3154749	62.98968423	87.64102237	93.5864297	69.16600407
CG12438	2.416839571	0	0	0	0	0	5.119200586	2.513781809	0	0	1.953876785	6.4222501	4.151056963	0	0	3.459154306	0	1.593473134	2.636237456	1.49064664
CG12438	61.62940907	42.66290475	81.99355859	80.06387318	41.27491702	60.50373138	56.31120644	82.95479969	82.77440323	67.89961043	68.38568746	42.81500066	49.81268355	48.51219172	53.58562238	65.72393181	56.52920379	33.46293581	27.68049329	59.92399491
CG12438	1.208419786	2.84419365	0	0	0	1.890741606	0	0	0	1.697490261	0	0	0	0	2.976979021	5.188731459	3.230240217	1.593473134	2.636237456	1.192517312
CG12438	138.9682754	159.2748444	196.7845406	166.7997358	178.1338524	172.0574861	156.988818	133.2304359	163.1142652	179.9339676	171.941157	134.8672521	120.3806519	169.792671	151.8259301	167.7689838	169.5876114	66.92587163	54.04286786	156.5178972
CG12438	32.62733421	31.28613015	49.19613515	33.35994716	30.41309675	43.48705693	29.00880332	32.67916351	36.51811907	27.15984417	42.98528926	42.81500066	37.35951267	24.25609586	41.6777063	44.96900598	50.06872336	28.68251641	27.68049329	36.07364868
CG12439	15.70945721	29.86403332	18.03858289	13.34397886	15.20654837	15.12593284	22.18320254	10.05512724	12.17270636	16.97490261	9.769383923	17.12600027	10.37764241	18.1920719	23.81583217	12.10704007	17.76632119	12.74778507	3.954356185	14.9064664
CG12439	0	0	0	0	0	0	0	0	0	0	0	0	0	0	0	0	0	0	0	0
CG12439	0	0	0	0	0	0	0	0	0	0	0	0	0	0	0	0	0	0	0	0
CG12439	0	0	0	0	0	0	0	0	0	0	0	0	0	0	0	0	0	0	0	0
CG12439	0	5.6883873	0	2.223996477	0	0	1.706400195	5.027563618	2.434541272	3.394980521	0	2.140750033	2.075528481	0	0	0	0	3.186946268	1.318118728	2.086905295
CG12448	3.625259357	0	0	2.223996477	4.344728107	3.781483211	1.706400195	5.027563618	2.434541272	3.394980521	0	4.281500066	2.075528481	0	5.953958042	1.729577153	1.615120108	3.186946268	0	1.192517312
CG12448	4.833679143	14.22096825	4.919613515	2.223996477	4.344728107	0	10.23840117	7.541345426	7.303623815	5.092470782	1.953876785	10.70375017	4.151056963	12.12804793	11.90791608	6.918308612	3.230240217	4.780419402	3.954356185	6.856974542
CG12448	0	0	0	0	0	0	0	0	0	0	0	0	0	0	0	0	0	0	0	0
CG12448	89.42306414	92.43629362	83.63342976	102.303838	128.1694792	85.08337225	83.61360957	118.147745	82.77440323	103.5469059	85.97057852	92.05225143	76.79455381	115.2164553	113.1252028	77.83097188	106.5979272	54.17808656	51.4066304	91.823833
CG12448	14.50103743	7.110484124	16.39871172	13.34397886	13.03418432	17.01667445	18.77040215	15.08269085	17.0417889	8.487451303	17.58489106	14.98525023	31.13292722	24.25609586	14.88489511	17.29577153	19.3814413	12.74778507	11.86306855	12.22330244
CG12506	76.1304465	75.37113172	72.15433156	82.28786966	65.1709216	79.41114743	61.43040703	75.41345426	60.86353179	72.99208121	64.47793389	62.08175096	66.41691141	54.57621569	65.49353847	83.01970334	69.45016466	70.1128179	68.54217387	70.65665071
CG12506	6.042098928	4.266290475	1.639871172	2.223996477	6.51709216	1.890741606	1.706400195	2.513781809	2.434541272	5.092470782	5.861630354	10.70375017	6.226585444	3.032011983	8.930937064	5.188731459	12.92096087	1.593473134	5.272474913	5.068198574
CG12506	6.042098928	4.266290475	1.639871172	2.223996477	6.51709216	1.890741606	1.706400195	2.513781809	2.434541272	5.092470782	5.861630354	10.70375017	6.226585444	3.032011983	8.930937064	5.188731459	12.92096087	1.593473134	5.272474913	5.068198574
CG12506	0	2.84419365	1.639871172	2.223996477	0	1.890741606	0	0	0	0	0	0	2.075528481	0	0	3.459154306	0	1.593473134	2.636237456	1.49064664
CG12506	6.042098928	4.266290475	1.639871172	2.223996477	2.172364053	1.890741606	8.532000976	5.027563618	7.303623815	5.092470782	0	4.281500066	8.302113926	6.064023965	0	1.729577153	4.845360325	3.186946268	6.590593641	3.875681263
CG12511	4.833679143	5.6883873	16.39871172	15.56797534	6.51709216	11.34444963	8.532000976	10.05512724	12.17270636	8.487451303	11.72326071	12.8445002	8.302113926	0	0	3.459154306	4.845360325	1.593473134	0	5.962586558
CG12511	0	0	0	0	0	1.890741606	1.706400195	0	0	0	0	0	2.075528481	0	0	1.729577153	0	0	0	0.596258656
CG12511	0	0	0	0	0	0	0	0	0	0	0	0	0	0	0	0	0	0	0	0
CG12511	24.16839571	17.0651619	14.75884055	17.79197182	19.55127648	9.453708028	15.35760176	20.11025447	21.91087144	18.67239287	11.72326071	10.70375017	18.67975633	3.032011983	14.88489511	12.10704007	6.460480434	15.93473134	13.18118728	13.71394908
CG12511	25.3768155	31.28613015	18.03858289	17.79197182	15.20654837	24.57964087	27.30240312	27.6515999	48.69082543	22.06737339	29.30815177	25.6890004	35.28398418	24.25609586	11.90791608	32.86196591	32.30240217	27.08904328	25.04425584	33.39048473
CG12517	2.416839571	1.422096825	0	2.223996477	8.689456214	0	0	5.027563618	0	0	3.907753569	4.281500066	2.075528481	3.032011983	2.976979021	0	1.615120108	7.96736567	7.908712369	3.577551935
CG12517	13.29261764	7.110484124	11.4790982	20.01596829	10.86182027	20.79815766	10.23840117	5.027563618	9.738165086	16.97490261	15.63101428	8.563000133	14.52869937	12.12804793	17.86187413	8.647885765	6.460480434	11.15431194	9.226831098	11.32891446
CG12517	0	0	0	0	0	0	0	0	0	0	0	0	0	0	0	0	0	0	0	0
CG12517	6.042098928	4.266290475	14.75884055	11.11998239	4.344728107	9.453708028	5.119200586	2.513781809	4.869082543	5.092470782	9.769383923	0	4.151056963	6.064023965	14.88489511	12.10704007	9.69072065	11.15431194	18.4536622	9.540138493
CG12517	0	0	0	0	0	0	0	0	0	0	0	0	0	0	0	0	0	0	0	0
CG12617	3.625259357	7.110484124	1.639871172	8.895985909	4.344728107	9.453708028	0	7.541345426	0	5.092470782	1.953876785	4.281500066	6.226585444	3.032011983	0	1.729577153	1.615120108	7.96736567	3.954356185	5.66445723
CG12617	0	0	0	0	0	0	0	0	0	0	0	0	0	0	0	0	0	0	0	0
CG12617	0	0	1.639871172	0	0	0	0	2.513781809	0	0	0	0	2.075528481	0	0	0	1.615120108	0	1.318118728	0.298129328
CG12617	26.58523529	18.48725872	18.03858289	28.9119542	21.72364053	17.01667445	15.35760176	5.027563618	12.17270636	33.94980521	29.30815177	25.6890004	12.45317089	24.25609586	29.76979021	25.94365729	16.15120108	23.90209701	11.86306855	20.86905295
CG12617	4.833679143	4.266290475	6.559484687	6.671989432	13.03418432	5.672224817	10.23840117	2.513781809	12.17270636	5.092470782	11.72326071	10.70375017	10.37764241	9.096035948	8.930937064	15.56619438	6.460480434	3.186946268	3.954356185	9.540138493
CG12620	6.042098928	2.84419365	1.639871172	2.223996477	6.51709216	7.562966422	6.825600781	2.513781809	4.869082543	1.697490261	1.953876785	6.4222501	8.302113926	3.032011983	0	6.918308612	0	3.186946268	7.908712369	6.856974542
CG12620	0	0	0	0	0	0	0	0	0	0	0	0	0	0	0	0	0	0	0	0
CG12620	0	0	0	0	0	0	0	0	0	0	0	0	0	0	0	0	0	0	0	0
CG12620	0	0	0	0	0	0	0	0	0	0	0	0	0	0	0	0	0	0	0	0
CG12620	0	0	0	0	4.344728107	0	0	2.513781809	0	0	0	0	0	0	0	0	1.615120108	0	0	0
CG12674	0	0	0	0	4.344728107	3.781483211	1.706400195	2.513781809	0	5.092470782	3.907753569	0	2.075528481	6.064023965	0	1.729577153	1.615120108	1.593473134	2.636237456	2.683163951
CG12674	7.250518714	11.3767746	13.11896937	6.671989432	13.03418432	9.453708028	8.532000976	5.027563618	4.869082543	8.487451303	9.769383923	6.4222501	6.226585444	6.064023965	14.88489511	20.75492584	9.69072065	6.373892536	9.226831098	12.22330244
CG12674	21.75155614	11.3767746	11.4790982	28.9119542	8.689456214	15.12593284	13.65120156	5.027563618	17.0417889	8.487451303	35.16978212	17.12600027	24.90634178	12.12804793	20.83885315	15.56619438	19.3814413	11.15431194	14.49930601	17.29150102
CG12674	0	0	0	0	0	0	0	0	0	0	0	0	0	0	0	0	0	0	0	0.298129328
CG12674	3.625259357	2.84419365	3.279742343	2.223996477	2.172364053	1.890741606	3.41280039	0	2.434541272	1.697490261	1.953876785	4.281500066	0	0	0	1.729577153	3.230240217	1.593473134	2.636237456	1.49064664
CG12795	10.87577807	11.3767746	3.279742343	4.447992954	2.172364053	3.781483211	5.119200586	7.541345426	7.303623815	6.789961043	5.861630354	6.4222501	10.37764241	21.22408388	8.930937064	5.188731459	4.845360325	4.780419402	6.590593641	7.751362526
CG12795	0	0	0	0	0	0	0	0	0	0	0	0	0	0	0	0	0	0	0	0
CG12795	3.625259357	5.6883873	3.279742343	2.223996477	4.344728107	1.890741606	3.41280039	0	2.434541272	5.092470782	5.861630354	2.140750033	8.302113926	0	2.976979021	3.459154306	3.230240217	4.780419402	6.590593641	5.66445723
CG12795	0	0	0	0	0	0	0	0	0	1.697490261	0	0	0	3.032011983	0	0	0	0	1.318118728	0
CG12795	32.62733421	34.1303238	42.63665046	40.03193659	28.24073269	41.59631532	40.95360469	22.62403628	38.95266034	16.97490261	35.16978212	38.5335006	43.58609811	27.28810784	59.53958042	31.13238875	46.83848314	33.46293581	51.4066304	37.86242464
CG13077	6.042098928	5.6883873	4.919613515	2.223996477	2.172364053	3.781483211	3.41280039	0	2.434541272	1.697490261	1.953876785	4.281500066	0	6.064023965	2.976979021	1.729577153	1.615120108	0	0	1.49064664
CG13077	0	0	0	0	0	0	0	0	0	0	0	0	0	0	0	0	0	0	0	0
CG13077	2.416839571	2.84419365	6.559484687	6.671989432	2.172364053	3.781483211	6.825600781	7.541345426	2.434541272	10.18494156	3.907753569	2.140750033	10.37764241	0	2.976979021	1.729577153	6.460480434	1.593473134	3.954356185	6.856974542
CG13077	0	0	0	0	0	0	0	0	0	0	0	0	0	0	0	0	0	0	0	0
CG13077	0	0	0	0	0	0	0	0	0	0	0	0	0	0	0	0	0	0	0	0
CG13078	10.87577807	21.33145237	22.9581964	13.34397886	19.55127648	22.68889927	23.88960273	20.11025447	17.0417889	25.46235391	11.72326071	21.40750033	26.98187026	21.22408388	17.86187413	20.75492584	19.3814413	39.83682835	44.81603676	22.95595825
CG13078	14.50103743	29.86403332	16.39871172	33.35994716	15.20654837	28.36112408	20.47680234	32.67916351	17.0417889	23.76486365	29.30815177	19.2667503	26.98187026	24.25609586	29.76979021	22.48450299	20.99656141	19.12167761	25.04425584	22.06157027
CG13078	37.46101336	34.1303238	45.91639281	40.03193659	34.75782486	35.92409051	37.54080429	50.27563618	31.64903653	35.64729547	35.16978212	70.64475109	37.35951267	36.38414379	23.81583217	32.86196591	38.7628826	43.02377462	32.95296821	42.03623523
CG13078	0	0	0	0	0	0	0	0	0	0	0	0	0	0	0	0	0	0	0	0
CG13078	33.835754	35.55242062	14.75884055	17.79197182	21.72364053	11.34444963	23.88960273	17.59647266	17.0417889	23.76486365	25.4003982	36.39275056	18.67975633	30.32011983	29.76979021	20.75492584	29.07216195	17.52820447	6.590593641	19.37840631
CG13081	159.5114117	150.7422634	114.790982	164.5757393	143.3760275	130.4611708	126.2736144	145.7993449	165.5488065	164.6565553	117.2326071	154.1340024	141.1359367	145.5365752	154.8029091	140.0957494	140.5154494	160.9407865	151.5836537	147.8721466
CG13081	10.87577807	12.79887142	14.75884055	13.34397886	13.03418432	5.672224817	3.41280039	15.08269085	12.17270636	15.27741235	11.72326071	8.563000133	16.60422785	12.12804793	8.930937064	12.10704007	11.30584076	7.96736567	5.272474913	10.7326558
CG13081	2.416839571	1.422096825	4.919613515	2.223996477	2.172364053	1.890741606	3.41280039	5.027563618	7.303623815	10.18494156	3.907753569	10.70375017	8.302113926	0	8.930937064	1.729577153	6.460480434	3.186946268	1.318118728	5.366327902
CG13081	19.33471657	17.0651619	19.67845406	15.56797534	34.75782486	24.57964087	27.30240312	35.19294532	14.60724763	20.36988313	19.53876785	10.70375017	18.67975633	33.35213181	23.81583217	6.918308612	16.15120108	12.74778507	15.81742474	18.185889
CG13081	0	0	0	0	2.172364053	0	0	0	0	0	1.953876785	0	0	0	0	1.729577153	0	6.373892536	3.954356185	0.596258656
CG13082	7.250518714	4.266290475	4.919613515	11.11998239	4.344728107	3.781483211	3.41280039	12.56890904	2.434541272	1.697490261	7.815507138	4.281500066	10.37764241	6.064023965	8.930937064	5.188731459	8.075600542	1.593473134	3.954356185	5.66445723
CG13082	7.250518714	5.6883873	8.199355859	11.11998239	8.689456214	11.34444963	5.119200586	7.541345426	7.303623815	8.487451303	3.907753569	2.140750033	4.151056963	0	2.976979021	6.918308612	4.845360325	1.593473134	6.590593641	3.577551935
CG13082	2.416839571	4.266290475	3.279742343	2.223996477	4.344728107	1.890741606	6.825600781	5.027563618	4.869082543	3.394980521	1.953876785	0	8.302113926	3.032011983	11.90791608	3.459154306	4.845360325	0	1.318118728	4.471939919
CG13082	0	0	0	0	0	0	0	0	0	0	0	0	0	0	0	0	0	0	0	0
CG13082	2.416839571	0	0	4.447992954	0	0	1.706400195	2.513781809	0	0	0	0	0	0	0	0	0	0	0	0
CG13083	0	0	0	0	0	0	0	0	0	0	0	0	0	0	0	0	0	0	0	0
CG13083	0	0	0	0	0	0	0	0	0	0	0	0	0	0	0	0	0	0	0	0
CG13083	4.833679143	2.84419365	1.639871172	4.447992954	6.51709216	3.781483211	8.532000976	2.513781809	9.738165086	1.697490261	3.907753569	0	10.37764241	6.064023965	5.953958042	6.918308612	1.615120108	1.593473134	0	1.49064664
CG13083	3.625259357	1.422096825	6.559484687	11.11998239	10.86182027	5.672224817	15.35760176	0	2.434541272	8.487451303	9.769383923	2.140750033	12.45317089	15.16005991	8.930937064	5.188731459	6.460480434	14.34125821	5.272474913	7.751362526
CG13083	1.208419786	0	0	2.223996477	2.172364053	0	0	0	0	1.697490261	0	2.140750033	0	3.032011983	0	0	0	0	0	0.298129328
CG13084	2.416839571	8.532580949	4.919613515	4.447992954	0	3.781483211	5.119200586	2.513781809	4.869082543	0	5.861630354	4.281500066	2.075528481	3.032011983	5.953958042	1.729577153	3.230240217	0	6.590593641	2.385034623
CG13084	2.416839571	2.84419365	3.279742343	4.447992954	4.344728107	1.890741606	8.532000976	2.513781809	9.738165086	3.394980521	3.907753569	2.140750033	4.151056963	0	2.976979021	6.918308612	0	3.186946268	2.636237456	3.279422607
CG13084	38.66943314	32.70822697	22.9581964	31.13595068	41.27491702	35.92409051	30.71520351	17.59647266	24.34541272	27.15984417	23.44652142	23.54825036	22.8308133	21.22408388	23.81583217	22.48450299	19.3814413	35.05640895	25.04425584	29.81293279
CG13084	1.208419786	0	0	0	2.172364053	1.890741606	0	2.513781809	0	0	0	0	2.075528481	3.032011983	0	5.188731459	1.615120108	0	0	0.894387984
CG13084	4.833679143	2.84419365	4.919613515	0	0	3.781483211	6.825600781	5.027563618	2.434541272	1.697490261	0	6.4222501	6.226585444	6.064023965	0	5.188731459	3.230240217	4.780419402	0	2.981293279
CG13085	0	0	0	0	0	0	0	0	0	0	0	0	0	0	0	0	0	0	0	0
CG13085	1.208419786	1.422096825	0	2.223996477	0	0	0	0	0	0	0	2.140750033	0	0	0	0	0	0	0	0.298129328
CG13085	61.62940907	55.46177617	63.9549757	57.82390841	69.51564971	41.59631532	68.25600781	60.33076341	43.82174289	47.5297273	39.07753569	55.65950086	49.81268355	51.5442037	35.72374825	62.26477751	59.75944401	46.21072089	32.95296821	51.87450306
CG13085	0	0	0	2.223996477	2.172364053	3.781483211	1.706400195	0	0	0	0	0	2.075528481	0	0	0	0	0	1.318118728	0.298129328
CG13085	16.917877	5.6883873	6.559484687	11.11998239	8.689456214	5.672224817	11.94480137	10.05512724	7.303623815	6.789961043	3.907753569	10.70375017	8.302113926	3.032011983	11.90791608	19.02534868	9.69072065	15.93473134	10.54494983	8.943879837
CG13086	0	0	0	0	0	0	0	0	0	0	0	0	0	0	0	0	0	0	0	0
CG13086	2.416839571	4.266290475	4.919613515	0	0	0	0	5.027563618	0	3.394980521	3.907753569	2.140750033	2.075528481	6.064023965	0	0	1.615120108	1.593473134	1.318118728	2.086905295
CG13086	1.208419786	1.422096825	0	0	2.172364053	3.781483211	0	0	0	0	0	0	4.151056963	0	2.976979021	1.729577153	0	4.780419402	2.636237456	0.596258656
CG13086	0	1.422096825	0	4.447992954	0	0	0	0	0	0	1.953876785	2.140750033	2.075528481	0	0	1.729577153	1.615120108	1.593473134	0	0.894387984
CG13086	0	0	0	0	0	0	0	0	0	0	0	0	0	0	0	0	0	0	0	0
CG13088	0	0	0	0	0	0	0	0	0	0	0	0	0	0	0	0	0	0	0	0
CG13088	0	0	0	0	0	0	0	0	0	0	0	0	0	0	0	0	0	0	0	0
CG13088	9.667358286	17.0651619	8.199355859	8.895985909	6.51709216	20.79815766	20.47680234	10.05512724	12.17270636	10.18494156	13.67713749	14.98525023	14.52869937	9.096035948	17.86187413	10.37746292	14.53608098	6.373892536	7.908712369	13.41581976
CG13088	9.667358286	4.266290475	8.199355859	2.223996477	2.172364053	13.23519124	6.825600781	2.513781809	2.434541272	8.487451303	11.72326071	4.281500066	4.151056963	9.096035948	11.90791608	8.647885765	9.69072065	3.186946268	2.636237456	6.558845214
CG13088	1.208419786	1.422096825	1.639871172	2.223996477	4.344728107	1.890741606	0	0	0	1.697490261	1.953876785	0	0	0	0	1.729577153	3.230240217	0	0	0.894387984
CG13090	68.87992778	65.41645394	65.59484687	73.39188375	45.61964512	69.95743941	59.72400683	47.76185437	77.90532069	74.68957147	76.2011946	59.94100093	95.47431015	72.76828758	56.5626014	65.72393181	71.06528477	73.29976417	59.31534277	70.06039206
CG13090	15.70945721	24.17564602	19.67845406	15.56797534	19.55127648	13.23519124	8.532000976	27.6515999	17.0417889	23.76486365	21.49264463	12.8445002	18.67975633	15.16005991	23.81583217	10.37746292	19.3814413	19.12167761	13.18118728	16.99337169
CG13090	9.667358286	11.3767746	16.39871172	6.671989432	13.03418432	17.01667445	15.35760176	10.05512724	19.47633017	18.67239287	17.58489106	14.98525023	14.52869937	12.12804793	14.88489511	10.37746292	16.15120108	20.71515074	15.81742474	15.80085438
CG13090	35.04417379	35.55242062	44.27652164	46.70392602	36.93018891	51.05002335	35.8344041	37.70672713	51.1253667	28.85733443	23.44652142	42.81500066	47.73715507	39.41615577	53.58562238	39.78027452	33.91752228	47.80419402	48.77039294	41.73810591
CG13090	3.625259357	4.266290475	9.83922703	4.447992954	0	5.672224817	15.35760176	0	4.869082543	3.394980521	1.953876785	10.70375017	4.151056963	9.096035948	0	6.918308612	6.460480434	7.96736567	3.954356185	4.770069246
CG13091	0	0	3.279742343	4.447992954	2.172364053	0	0	0	0	3.394980521	1.953876785	0	2.075528481	0	0	3.459154306	1.615120108	1.593473134	2.636237456	0.596258656
CG13091	0	0	0	0	0	0	0	0	0	0	0	0	0	0	0	0	0	0	0	0
CG13091	0	0	0	0	0	0	0	0	0	0	0	0	0	0	0	0	0	0	0	0
CG13091	0	0	0	0	0	0	0	0	2.434541272	1.697490261	0	0	0	0	0	0	0	0	1.318118728	0.596258656
CG13091	0	0	0	0	0	0	0	0	0	0	0	0	0	0	0	0	0	0	0	0
CG13102	21.75155614	21.33145237	19.67845406	26.68795773	19.55127648	15.12593284	29.00880332	12.56890904	14.60724763	28.85733443	17.58489106	29.97050046	22.8308133	27.28810784	23.81583217	24.21408014	19.3814413	20.71515074	22.40801838	20.86905295
CG13102	0	0	0	0	0	0	0	0	0	0	0	0	0	0	0	0	0	0	0	0
CG13102	0	0	0	0	0	0	0	0	0	0	0	0	0	0	0	0	0	0	0	0
CG13102	16.917877	17.0651619	9.83922703	24.46396125	21.72364053	1.890741606	13.65120156	27.6515999	17.0417889	15.27741235	11.72326071	21.40750033	16.60422785	12.12804793	14.88489511	22.48450299	12.92096087	14.34125821	15.81742474	11.03078513
CG13102	31.41891443	31.28613015	19.67845406	31.13595068	19.55127648	18.90741606	29.00880332	20.11025447	29.21449526	22.06737339	27.35427498	32.1112505	29.05739874	42.44816776	17.86187413	31.13238875	33.91752228	28.68251641	19.77178092	25.93725153
CG13108	3.625259357	2.84419365	1.639871172	4.447992954	6.51709216	7.562966422	6.825600781	2.513781809	2.434541272	3.394980521	0	6.4222501	8.302113926	0	5.953958042	6.918308612	3.230240217	3.186946268	3.954356185	2.086905295
CG13108	0	0	0	0	0	0	0	0	0	0	0	0	0	0	0	0	0	0	0	0
CG13108	39.87785293	48.35129205	39.35690812	42.25593307	26.06836864	35.92409051	49.48560566	37.70672713	53.55990797	39.04227599	42.98528926	34.25200053	29.05739874	60.64023965	29.76979021	44.96900598	33.91752228	39.83682835	34.27108693	37.26616599
CG13108	0	0	0	0	0	0	1.706400195	0	0	0	3.907753569	0	0	0	0	0	0	1.593473134	0	0.596258656
CG13108	16.917877	19.90935555	16.39871172	11.11998239	19.55127648	18.90741606	18.77040215	17.59647266	17.0417889	18.67239287	23.44652142	19.2667503	29.05739874	6.064023965	20.83885315	20.75492584	19.3814413	11.15431194	17.13554347	19.08027699
CG13110	1.208419786	2.84419365	0	0	0	0	1.706400195	5.027563618	2.434541272	1.697490261	0	0	0	6.064023965	0	0	0	3.186946268	2.636237456	2.385034623
CG13110	2.416839571	0	1.639871172	0	2.172364053	0	3.41280039	2.513781809	0	10.18494156	0	0	0	3.032011983	2.976979021	3.459154306	3.230240217	3.186946268	2.636237456	2.683163951
CG13110	2.416839571	2.84419365	1.639871172	0	0	0	1.706400195	7.541345426	0	0	1.953876785	0	0	0	0	1.729577153	0	1.593473134	0	2.385034623
CG13110	1.208419786	0	0	0	0	3.781483211	1.706400195	2.513781809	0	0	3.907753569	2.140750033	2.075528481	3.032011983	0	1.729577153	3.230240217	1.593473134	2.636237456	2.086905295
CG13110	3.625259357	5.6883873	11.4790982	11.11998239	8.689456214	1.890741606	6.825600781	10.05512724	2.434541272	8.487451303	7.815507138	4.281500066	4.151056963	9.096035948	5.953958042	8.647885765	6.460480434	7.96736567	6.590593641	7.751362526
CG13113	1.208419786	4.266290475	4.919613515	0	2.172364053	3.781483211	5.119200586	0	2.434541272	0	0	4.281500066	8.302113926	6.064023965	0	1.729577153	4.845360325	1.593473134	0	0.894387984
CG13113	51.96205079	48.35129205	47.55626398	35.58394364	34.75782486	52.94076496	40.95360469	55.30319979	55.99444925	50.92470782	31.26202855	59.94100093	62.26585444	66.70426362	47.63166434	27.67323445	61.37456412	43.02377462	51.4066304	50.98011507
CG13113	0	1.422096825	3.279742343	0	2.172364053	0	5.119200586	2.513781809	4.869082543	0	1.953876785	2.140750033	0	9.096035948	5.953958042	1.729577153	0	3.186946268	0	1.788775967
CG13113	7.250518714	5.6883873	4.919613515	4.447992954	8.689456214	1.890741606	5.119200586	10.05512724	7.303623815	8.487451303	7.815507138	6.4222501	8.302113926	3.032011983	0	5.188731459	4.845360325	4.780419402	5.272474913	3.875681263
CG13113	0	0	1.639871172	2.223996477	4.344728107	0	0	0	0	1.697490261	0	2.140750033	2.075528481	0	0	0	0	0	2.636237456	0.596258656
CG13114	132.9261764	125.1445206	124.6302091	124.5438027	136.8589354	141.8056204	150.1632172	133.2304359	131.4652287	123.916789	125.0481142	107.0375017	101.7008956	142.5045632	113.1252028	119.3408236	137.2852092	97.20186118	72.49653005	112.3947566
CG13114	4.833679143	9.954677774	8.199355859	2.223996477	0	3.781483211	5.119200586	7.541345426	7.303623815	3.394980521	5.861630354	2.140750033	6.226585444	9.096035948	0	0	0	6.373892536	6.590593641	4.770069246
CG13114	9.667358286	5.6883873	8.199355859	2.223996477	13.03418432	3.781483211	10.23840117	5.027563618	0	15.27741235	1.953876785	17.12600027	2.075528481	6.064023965	8.930937064	0	3.230240217	7.96736567	2.636237456	6.558845214
CG13114	10.87577807	9.954677774	6.559484687	15.56797534	0	3.781483211	8.532000976	5.027563618	0	8.487451303	3.907753569	6.4222501	6.226585444	15.16005991	5.953958042	5.188731459	8.075600542	14.34125821	1.318118728	6.260715886
CG13114	3.625259357	1.422096825	11.4790982	2.223996477	10.86182027	1.890741606	1.706400195	5.027563618	2.434541272	6.789961043	1.953876785	8.563000133	4.151056963	0	2.976979021	3.459154306	4.845360325	3.186946268	2.636237456	4.471939919
CG13116	6.042098928	7.110484124	6.559484687	13.34397886	13.03418432	7.562966422	5.119200586	12.56890904	9.738165086	8.487451303	7.815507138	10.70375017	8.302113926	3.032011983	8.930937064	13.83661722	4.845360325	7.96736567	6.590593641	10.13639715
CG13116	27.79365507	12.79887142	22.9581964	22.23996477	21.72364053	11.34444963	11.94480137	12.56890904	14.60724763	15.27741235	15.63101428	21.40750033	31.13292722	9.096035948	14.88489511	24.21408014	12.92096087	9.560838804	23.72613711	12.8195611
CG13116	0	0	0	0	0	0	0	0	0	0	0	0	0	0	0	0	0	0	0	0
CG13116	0	0	0	0	0	0	0	0	0	0	0	0	0	0	0	0	0	0	0	0
CG13116	1.208419786	1.422096825	1.639871172	0	0	1.890741606	3.41280039	0	2.434541272	0	3.907753569	0	4.151056963	3.032011983	0	0	1.615120108	4.780419402	2.636237456	1.788775967
CG13117	6.042098928	15.64306507	11.4790982	6.671989432	15.20654837	15.12593284	17.06400195	22.62403628	12.17270636	16.97490261	5.861630354	10.70375017	10.37764241	18.1920719	14.88489511	15.56619438	14.53608098	4.780419402	3.954356185	14.9064664
CG13117	1.208419786	5.6883873	0	4.447992954	0	3.781483211	6.825600781	0	7.303623815	10.18494156	1.953876785	4.281500066	2.075528481	6.064023965	2.976979021	1.729577153	3.230240217	6.373892536	3.954356185	3.577551935
CG13117	8.4589385	5.6883873	3.279742343	2.223996477	4.344728107	7.562966422	8.532000976	2.513781809	2.434541272	0	3.907753569	8.563000133	4.151056963	0	2.976979021	6.918308612	6.460480434	3.186946268	6.590593641	7.751362526
CG13117	0	0	0	0	0	0	0	0	0	0	0	0	0	0	0	0	0	0	0	0
CG13117	4.833679143	7.110484124	1.639871172	2.223996477	4.344728107	5.672224817	5.119200586	10.05512724	0	8.487451303	3.907753569	6.4222501	4.151056963	3.032011983	11.90791608	1.729577153	3.230240217	4.780419402	10.54494983	4.471939919
CG13127	0	0	0	0	0	0	0	0	0	0	0	0	0	0	0	0	0	0	0	0
CG13127	0	0	1.639871172	2.223996477	0	0	0	0	0	1.697490261	0	0	0	0	0	0	0	0	0	0.596258656
CG13127	8.4589385	4.266290475	4.919613515	2.223996477	4.344728107	3.781483211	10.23840117	5.027563618	7.303623815	8.487451303	0	10.70375017	0	3.032011983	2.976979021	6.918308612	3.230240217	7.96736567	9.226831098	3.279422607
CG13127	2.416839571	5.6883873	4.919613515	8.895985909	6.51709216	5.672224817	8.532000976	10.05512724	2.434541272	0	3.907753569	4.281500066	2.075528481	6.064023965	5.953958042	1.729577153	4.845360325	7.96736567	3.954356185	5.962586558
CG13127	1.208419786	1.422096825	0	0	0	0	0	2.513781809	0	5.092470782	0	0	4.151056963	0	0	1.729577153	1.615120108	1.593473134	2.636237456	1.49064664
CG13137	1.208419786	0	0	0	0	0	0	0	0	0	0	2.140750033	0	0	0	0	0	3.186946268	1.318118728	0.298129328
CG13137	0	0	0	0	0	0	0	0	0	0	1.953876785	0	0	0	0	1.729577153	0	0	0	0.596258656
CG13137	0	0	0	0	0	0	0	0	0	0	0	0	0	0	0	0	0	0	0	0
CG13137	8.4589385	11.3767746	14.75884055	2.223996477	2.172364053	11.34444963	1.706400195	7.541345426	0	1.697490261	3.907753569	8.563000133	8.302113926	12.12804793	5.953958042	15.56619438	4.845360325	6.373892536	2.636237456	4.770069246
CG13137	2.416839571	2.84419365	1.639871172	4.447992954	4.344728107	0	3.41280039	5.027563618	9.738165086	1.697490261	1.953876785	0	6.226585444	9.096035948	5.953958042	0	4.845360325	1.593473134	3.954356185	1.788775967
CG13142	0	0	0	0	0	0	0	0	0	0	0	0	0	0	0	0	0	0	0	0
CG13142	2.416839571	0	1.639871172	0	2.172364053	1.890741606	0	2.513781809	2.434541272	1.697490261	0	0	2.075528481	0	2.976979021	0	1.615120108	0	0	0.596258656
CG13142	6.042098928	5.6883873	3.279742343	2.223996477	8.689456214	3.781483211	3.41280039	2.513781809	4.869082543	8.487451303	3.907753569	4.281500066	2.075528481	9.096035948	17.86187413	5.188731459	8.075600542	4.780419402	7.908712369	5.366327902
CG13142	6.042098928	0	1.639871172	4.447992954	0	0	1.706400195	0	0	3.394980521	5.861630354	0	0	0	2.976979021	3.459154306	3.230240217	1.593473134	0	2.086905295
CG13142	2.416839571	0	0	0	0	0	1.706400195	5.027563618	0	0	1.953876785	0	0	3.032011983	0	0	1.615120108	0	0	2.086905295
CG13243	91.83990371	102.3909714	108.2314973	73.39188375	82.54983403	109.6630131	100.6776115	87.98236331	131.4652287	88.26949355	80.10894817	100.6152516	105.8519526	78.83231155	89.30937064	95.12674341	92.06184618	133.8517433	166.0829598	109.7115927
CG13243	0	1.422096825	1.639871172	6.671989432	2.172364053	1.890741606	0	0	0	0	1.953876785	0	0	3.032011983	0	1.729577153	0	0	2.636237456	1.192517312
CG13243	14.50103743	25.59774285	21.31832523	8.895985909	15.20654837	11.34444963	22.18320254	17.59647266	14.60724763	22.06737339	13.67713749	6.4222501	18.67975633	33.35213181	2.976979021	31.13238875	20.99656141	9.560838804	15.81742474	15.50272505
CG13243	0	0	0	0	0	0	0	0	0	0	0	0	0	0	0	0	0	0	0	0
CG13243	109.9662005	82.48161584	116.4308532	71.16788727	93.4116543	90.75559707	104.0904119	57.8169816	85.2089445	61.10964938	76.2011946	115.6005018	126.6072374	78.83231155	53.58562238	83.01970334	77.5257652	95.60838804	115.9944481	82.58182383
CG13244	0	0	0	0	0	0	0	0	0	0	0	0	0	0	0	0	0	0	0	0
CG13244	15.70945721	2.84419365	1.639871172	6.671989432	6.51709216	0	13.65120156	7.541345426	9.738165086	5.092470782	15.63101428	14.98525023	12.45317089	9.096035948	8.930937064	8.647885765	11.30584076	9.560838804	11.86306855	6.856974542
CG13244	0	0	0	0	0	0	0	0	0	0	0	0	0	0	0	0	0	0	0	0
CG13244	2.416839571	1.422096825	4.919613515	0	4.344728107	1.890741606	1.706400195	2.513781809	0	1.697490261	1.953876785	2.140750033	4.151056963	3.032011983	2.976979021	1.729577153	4.845360325	0	5.272474913	2.385034623
CG13244	0	0	0	0	0	0	0	0	0	0	0	0	0	0	0	0	0	0	0	0
CG13245	2.416839571	0	1.639871172	11.11998239	2.172364053	3.781483211	0	0	2.434541272	8.487451303	5.861630354	4.281500066	10.37764241	0	5.953958042	3.459154306	4.845360325	0	2.636237456	2.981293279
CG13245	55.58731014	59.72806665	57.39549101	57.82390841	62.99855755	68.0666978	78.49440898	47.76185437	63.29807306	61.10964938	68.38568746	62.08175096	64.34138292	75.80029956	53.58562238	69.18308612	61.37456412	57.36503283	63.26969895	50.98011507
CG13245	1.208419786	1.422096825	0	2.223996477	0	3.781483211	1.706400195	0	0	0	0	2.140750033	2.075528481	0	2.976979021	1.729577153	0	0	0	1.192517312
CG13245	0	0	0	0	0	0	0	0	0	0	0	0	0	0	0	0	0	0	0	0
CG13245	25.3768155	24.17564602	26.23793875	48.9279225	34.75782486	22.68889927	23.88960273	35.19294532	34.0835778	25.46235391	17.58489106	32.1112505	18.67975633	36.38414379	32.74676923	25.94365729	24.22680163	25.49557014	22.40801838	27.7260275
CG13272	1.208419786	0	0	0	0	0	0	0	0	0	0	0	4.151056963	0	2.976979021	0	0	1.593473134	0	0.298129328
CG13272	4.833679143	4.266290475	1.639871172	11.11998239	10.86182027	3.781483211	5.119200586	2.513781809	2.434541272	1.697490261	5.861630354	2.140750033	2.075528481	3.032011983	2.976979021	0	3.230240217	7.96736567	3.954356185	5.366327902
CG13272	8.4589385	15.64306507	3.279742343	4.447992954	6.51709216	7.562966422	20.47680234	7.541345426	12.17270636	16.97490261	11.72326071	8.563000133	10.37764241	6.064023965	8.930937064	20.75492584	4.845360325	14.34125821	14.49930601	10.13639715
CG13272	2.416839571	0	1.639871172	2.223996477	0	1.890741606	3.41280039	0	0	1.697490261	1.953876785	4.281500066	0	0	0	1.729577153	1.615120108	0	1.318118728	2.385034623
CG13272	8.4589385	11.3767746	4.919613515	4.447992954	2.172364053	3.781483211	10.23840117	0	9.738165086	5.092470782	9.769383923	6.4222501	10.37764241	0	8.930937064	6.918308612	6.460480434	7.96736567	5.272474913	6.260715886
CG13384	1.208419786	0	1.639871172	2.223996477	0	0	0	2.513781809	2.434541272	0	3.907753569	2.140750033	2.075528481	3.032011983	0	0	3.230240217	0	1.318118728	2.981293279
CG13384	0	0	0	0	0	0	0	0	0	0	0	0	0	0	0	0	0	0	0	0
CG13384	0	0	0	0	0	0	0	0	0	0	0	0	0	0	0	0	0	0	0	0
CG13384	0	0	0	0	0	0	1.706400195	5.027563618	2.434541272	0	0	2.140750033	0	0	0	0	0	0	1.318118728	0.894387984
CG13384	0	0	0	0	0	0	0	0	0	0	0	0	0	0	0	0	0	0	0	0
CG13385	4.833679143	7.110484124	3.279742343	11.11998239	6.51709216	7.562966422	0	15.08269085	12.17270636	8.487451303	1.953876785	10.70375017	0	0	11.90791608	13.83661722	4.845360325	11.15431194	5.272474913	5.962586558
CG13385	4.833679143	8.532580949	6.559484687	2.223996477	6.51709216	7.562966422	6.825600781	5.027563618	0	6.789961043	9.769383923	8.563000133	10.37764241	6.064023965	2.976979021	5.188731459	8.075600542	1.593473134	7.908712369	5.66445723
CG13385	1.208419786	0	3.279742343	0	0	1.890741606	0	2.513781809	0	3.394980521	1.953876785	2.140750033	4.151056963	9.096035948	0	6.918308612	0	0	1.318118728	1.192517312
CG13385	0	0	1.639871172	0	0	0	0	0	2.434541272	0	0	0	0	0	0	0	0	0	0	0
CG13385	8.4589385	4.266290475	4.919613515	4.447992954	4.344728107	3.781483211	8.532000976	5.027563618	4.869082543	5.092470782	3.907753569	4.281500066	4.151056963	6.064023965	8.930937064	10.37746292	8.075600542	7.96736567	6.590593641	5.366327902
CG13386	0	0	0	0	0	0	0	0	0	0	0	0	0	0	0	0	0	0	0	0
CG13386	0	1.422096825	0	0	0	0	0	0	0	0	1.953876785	0	0	0	0	1.729577153	0	0	0	0
CG13386	24.16839571	12.79887142	13.11896937	13.34397886	13.03418432	18.90741606	25.59600293	20.11025447	19.47633017	22.06737339	11.72326071	23.54825036	16.60422785	18.1920719	29.76979021	12.10704007	12.92096087	14.34125821	14.49930601	19.67653564
CG13386	0	5.6883873	1.639871172	0	0	1.890741606	0	0	2.434541272	1.697490261	0	0	0	3.032011983	0	0	0	3.186946268	0	1.788775967
CG13386	4.833679143	2.84419365	1.639871172	0	4.344728107	0	1.706400195	2.513781809	0	6.789961043	5.861630354	8.563000133	2.075528481	0	5.953958042	3.459154306	3.230240217	4.780419402	1.318118728	2.683163951
CG13689	0	0	0	0	0	0	0	0	0	0	0	0	0	0	0	0	0	0	0	0
CG13689	77.33886628	81.05951902	90.19291444	100.0798415	71.68801376	66.1759562	116.0352133	60.33076341	80.33986196	71.29459095	80.10894817	74.92625116	66.41691141	51.5442037	65.49353847	58.8056232	75.9106451	87.64102237	64.58781768	73.63794399
CG13689	6.042098928	12.79887142	8.199355859	6.671989432	4.344728107	1.890741606	3.41280039	5.027563618	2.434541272	3.394980521	5.861630354	4.281500066	8.302113926	0	2.976979021	5.188731459	1.615120108	3.186946268	1.318118728	4.471939919
CG13689	3.625259357	2.84419365	4.919613515	0	0	3.781483211	3.41280039	7.541345426	2.434541272	6.789961043	1.953876785	6.4222501	2.075528481	6.064023965	8.930937064	6.918308612	4.845360325	6.373892536	2.636237456	4.770069246
CG13689	0	0	0	0	0	0	0	0	0	0	0	0	0	0	0	0	0	0	0	0
CG13692	0	0	0	0	0	0	0	0	0	0	0	0	0	0	0	0	0	0	0	0
CG13692	194.5555855	186.2946841	229.581964	206.8316724	202.029857	211.7630598	182.5848209	180.9922902	221.5432557	205.3963215	214.9264463	196.9490031	203.4017912	166.760659	235.1813427	209.2788355	214.8109744	207.1515074	201.6721654	206.0073656
CG13692	9.667358286	9.954677774	11.4790982	13.34397886	6.51709216	3.781483211	10.23840117	7.541345426	7.303623815	11.88243182	5.861630354	8.563000133	14.52869937	9.096035948	2.976979021	13.83661722	8.075600542	0	2.636237456	10.7326558
CG13692	18.12629679	11.3767746	9.83922703	8.895985909	19.55127648	9.453708028	20.47680234	15.08269085	19.47633017	13.57992209	19.53876785	14.98525023	10.37764241	3.032011983	8.930937064	15.56619438	14.53608098	6.373892536	11.86306855	13.41581976
CG13692	36.25259357	19.90935555	32.79742343	31.13595068	32.5854608	37.81483211	37.54080429	25.13781809	36.51811907	47.5297273	31.26202855	27.82975043	43.58609811	21.22408388	35.72374825	36.32112021	29.07216195	30.27598955	28.99861202	32.79422607
CG13693	18.12629679	35.55242062	31.15755226	40.03193659	39.10255296	34.0333489	44.36640508	37.70672713	36.51811907	28.85733443	35.16978212	40.67425063	37.35951267	18.1920719	20.83885315	32.86196591	37.14776249	44.61724775	31.63484948	42.03623523
CG13693	0	5.6883873	1.639871172	4.447992954	0	0	0	2.513781809	0	0	0	0	2.075528481	3.032011983	2.976979021	0	0	0	1.318118728	1.788775967
CG13693	1.208419786	1.422096825	0	0	0	0	0	0	4.869082543	0	0	2.140750033	0	0	0	1.729577153	0	0	1.318118728	1.192517312
CG13693	1.208419786	0	0	0	0	0	0	0	2.434541272	0	0	0	0	0	0	1.729577153	0	1.593473134	0	0
CG13693	7.250518714	5.6883873	6.559484687	6.671989432	6.51709216	13.23519124	5.119200586	10.05512724	4.869082543	6.789961043	7.815507138	4.281500066	8.302113926	12.12804793	11.90791608	3.459154306	4.845360325	7.96736567	7.908712369	3.577551935
CG13946	76.1304465	75.37113172	72.15433156	82.28786966	65.1709216	79.41114743	61.43040703	75.41345426	60.86353179	72.99208121	64.47793389	62.08175096	66.41691141	54.57621569	65.49353847	83.01970334	69.45016466	70.1128179	68.54217387	70.65665071
CG13946	6.042098928	4.266290475	1.639871172	2.223996477	6.51709216	1.890741606	1.706400195	2.513781809	2.434541272	5.092470782	5.861630354	10.70375017	6.226585444	3.032011983	8.930937064	5.188731459	12.92096087	1.593473134	5.272474913	5.068198574
CG13946	0	2.84419365	1.639871172	2.223996477	0	1.890741606	0	0	0	0	0	0	2.075528481	0	0	3.459154306	0	1.593473134	2.636237456	1.49064664
CG13946	6.042098928	4.266290475	1.639871172	2.223996477	2.172364053	1.890741606	8.532000976	5.027563618	7.303623815	5.092470782	0	4.281500066	8.302113926	6.064023965	0	1.729577153	4.845360325	3.186946268	6.590593641	3.875681263
CG13946	6.042098928	4.266290475	1.639871172	2.223996477	2.172364053	1.890741606	8.532000976	5.027563618	7.303623815	5.092470782	0	4.281500066	8.302113926	6.064023965	0	1.729577153	4.845360325	3.186946268	6.590593641	3.875681263
CG13947	1.208419786	0	3.279742343	0	0	0	0	0	0	1.697490261	0	0	0	0	0	1.729577153	3.230240217	0	1.318118728	1.49064664
CG13947	0	0	0	0	0	0	0	0	0	0	0	0	0	0	0	0	0	0	0	0
CG13947	0	0	0	2.223996477	2.172364053	0	1.706400195	0	0	0	0	2.140750033	0	0	0	1.729577153	0	1.593473134	0	0.596258656
CG13947	2.416839571	0	4.919613515	0	0	1.890741606	1.706400195	0	0	1.697490261	3.907753569	0	0	3.032011983	0	1.729577153	0	1.593473134	1.318118728	3.279422607
CG13947	0	0	0	0	0	0	0	0	0	0	0	0	0	0	0	0	0	0	0	0
CG13949	6.042098928	8.532580949	11.4790982	15.56797534	8.689456214	9.453708028	5.119200586	10.05512724	12.17270636	6.789961043	3.907753569	14.98525023	10.37764241	12.12804793	8.930937064	6.918308612	6.460480434	7.96736567	0	5.66445723
CG13949	2.416839571	0	0	0	2.172364053	0	1.706400195	5.027563618	0	3.394980521	0	0	0	3.032011983	5.953958042	0	3.230240217	1.593473134	1.318118728	1.49064664
CG13949	2.416839571	8.532580949	1.639871172	2.223996477	6.51709216	0	3.41280039	5.027563618	4.869082543	0	1.953876785	4.281500066	0	9.096035948	2.976979021	3.459154306	9.69072065	1.593473134	1.318118728	2.385034623
CG13949	1.208419786	0	0	2.223996477	0	0	0	0	2.434541272	0	0	0	2.075528481	0	0	0	0	0	0	0.298129328
CG13949	1.208419786	0	1.639871172	2.223996477	4.344728107	1.890741606	0	2.513781809	7.303623815	1.697490261	1.953876785	4.281500066	6.226585444	3.032011983	8.930937064	3.459154306	1.615120108	3.186946268	0	2.683163951
CG13950	25.3768155	32.70822697	21.31832523	31.13595068	32.5854608	37.81483211	30.71520351	25.13781809	24.34541272	33.94980521	25.4003982	42.81500066	33.2084557	30.32011983	32.74676923	34.59154306	53.29896358	27.08904328	47.45227422	32.19796741
CG13950	0	0	0	0	2.172364053	1.890741606	1.706400195	0	0	3.394980521	0	0	0	0	0	0	1.615120108	0	0	0.298129328
CG13950	21.75155614	46.92919522	42.63665046	40.03193659	23.89600459	28.36112408	40.95360469	32.67916351	31.64903653	45.83223704	42.98528926	23.54825036	31.13292722	27.28810784	20.83885315	25.94365729	30.68728206	17.52820447	19.77178092	27.12976884
CG13950	0	0	1.639871172	0	0	0	1.706400195	0	0	1.697490261	1.953876785	2.140750033	0	0	2.976979021	1.729577153	0	1.593473134	0	2.086905295
CG13950	1.208419786	2.84419365	0	0	2.172364053	1.890741606	6.825600781	0	2.434541272	1.697490261	3.907753569	0	0	0	2.976979021	0	1.615120108	1.593473134	2.636237456	0.894387984
CG13982	0	0	0	0	0	0	0	0	0	0	0	0	0	0	0	0	0	0	0	0
CG13982	1.208419786	5.6883873	1.639871172	2.223996477	2.172364053	3.781483211	0	2.513781809	2.434541272	0	0	0	6.226585444	3.032011983	0	3.459154306	6.460480434	0	2.636237456	3.279422607
CG13982	0	0	0	0	0	1.890741606	0	0	0	0	1.953876785	2.140750033	0	3.032011983	2.976979021	3.459154306	0	1.593473134	0	0.596258656
CG13982	1.208419786	2.84419365	0	2.223996477	2.172364053	5.672224817	6.825600781	2.513781809	2.434541272	0	1.953876785	4.281500066	2.075528481	3.032011983	0	0	0	3.186946268	0	2.385034623
CG13982	0	0	0	0	0	0	0	0	0	0	0	0	0	0	0	0	0	0	0	0
CG13984	0	0	0	0	0	0	0	0	0	0	0	0	0	0	0	0	0	0	0	0
CG13984	0	0	0	0	0	0	0	0	0	0	0	0	0	0	0	0	0	0	0	0
CG13984	0	0	0	0	0	0	0	0	0	0	0	0	0	0	0	0	0	0	0	0
CG13984	3.625259357	1.422096825	6.559484687	8.895985909	6.51709216	0	0	5.027563618	0	6.789961043	0	8.563000133	4.151056963	0	2.976979021	3.459154306	1.615120108	6.373892536	0	3.875681263
CG13984	2.416839571	1.422096825	3.279742343	0	0	0	1.706400195	0	2.434541272	3.394980521	0	0	0	0	0	0	3.230240217	6.373892536	6.590593641	1.192517312
CG13989	13.29261764	17.0651619	4.919613515	8.895985909	8.689456214	5.672224817	8.532000976	15.08269085	14.60724763	10.18494156	15.63101428	8.563000133	14.52869937	21.22408388	14.88489511	15.56619438	8.075600542	9.560838804	6.590593641	14.31020774
CG13989	4.833679143	8.532580949	11.4790982	11.11998239	10.86182027	7.562966422	10.23840117	0	7.303623815	3.394980521	9.769383923	8.563000133	2.075528481	6.064023965	2.976979021	5.188731459	9.69072065	7.96736567	10.54494983	7.453233198
CG13989	0	0	0	0	0	0	0	0	0	0	0	0	0	0	0	0	0	0	0	0
CG13989	0	0	0	0	0	0	0	0	0	0	0	0	0	0	0	0	0	0	0	0
CG13989	0	0	0	0	0	0	0	0	2.434541272	0	1.953876785	2.140750033	2.075528481	0	0	0	0	1.593473134	0	0.596258656
CG13991	0	0	0	0	0	0	0	0	0	0	0	0	0	0	0	0	0	0	0	0
CG13991	0	0	0	0	0	0	0	0	0	0	0	0	0	0	0	0	0	0	0	0
CG13991	0	0	0	0	0	0	0	0	0	0	0	0	0	0	0	0	0	0	0	0
CG13991	0	0	0	0	0	0	0	0	2.434541272	0	0	0	0	0	0	0	0	0	0	0.298129328
CG13991	2.416839571	2.84419365	3.279742343	0	2.172364053	0	3.41280039	0	0	1.697490261	3.907753569	0	0	0	0	3.459154306	4.845360325	0	0	0.596258656
CG13993	0	0	0	0	0	0	0	0	0	0	0	0	0	0	0	0	0	0	0	0
CG13993	4.833679143	9.954677774	9.83922703	6.671989432	10.86182027	7.562966422	8.532000976	7.541345426	7.303623815	6.789961043	13.67713749	8.563000133	10.37764241	12.12804793	11.90791608	6.918308612	4.845360325	6.373892536	7.908712369	9.242009165
CG13993	0	0	0	0	0	0	0	0	0	0	0	0	0	0	0	0	0	0	0	0
CG13993	0	0	0	0	0	0	0	0	0	0	0	0	0	0	0	0	0	0	0	0
CG13993	70.08834757	48.35129205	49.19613515	51.15191898	36.93018891	66.1759562	61.43040703	62.84454522	51.1253667	57.71466886	58.61630354	55.65950086	45.66162659	63.67225163	53.58562238	62.26477751	69.45016466	38.24335522	30.31673075	54.55766701
CG13994	7.250518714	7.110484124	14.75884055	4.447992954	4.344728107	15.12593284	6.825600781	7.541345426	4.869082543	5.092470782	7.815507138	8.563000133	10.37764241	12.12804793	0	5.188731459	9.69072065	14.34125821	10.54494983	7.15510387
CG13994	43.50311229	36.97451745	47.55626398	42.25593307	28.24073269	32.14260729	40.95360469	57.8169816	34.0835778	27.15984417	41.03141248	36.39275056	53.96374052	33.35213181	20.83885315	43.23942882	38.7628826	39.83682835	40.86168058	35.17926069
CG13994	30.21049464	24.17564602	32.79742343	31.13595068	19.55127648	22.68889927	23.88960273	27.6515999	29.21449526	33.94980521	35.16978212	36.39275056	33.2084557	21.22408388	35.72374825	39.78027452	30.68728206	15.93473134	5.272474913	34.28487271
CG13994	0	0	0	0	0	0	0	0	0	0	0	0	0	0	0	0	0	0	0	0
CG13994	0	5.6883873	1.639871172	0	6.51709216	0	1.706400195	2.513781809	2.434541272	1.697490261	0	4.281500066	6.226585444	0	2.976979021	3.459154306	0	4.780419402	1.318118728	1.49064664
CG13995	2.416839571	2.84419365	1.639871172	0	0	5.672224817	3.41280039	5.027563618	4.869082543	3.394980521	1.953876785	2.140750033	2.075528481	0	5.953958042	1.729577153	3.230240217	4.780419402	0	5.366327902
CG13995	0	0	0	0	0	0	0	0	0	0	0	0	0	0	0	0	0	0	0	0
CG13995	19.33471657	18.48725872	9.83922703	20.01596829	17.37891243	18.90741606	22.18320254	20.11025447	21.91087144	30.55482469	7.815507138	23.54825036	18.67975633	9.096035948	29.76979021	17.29577153	9.69072065	22.30862388	32.95296821	16.39711303
CG13995	8.4589385	9.954677774	14.75884055	0	6.51709216	24.57964087	6.825600781	10.05512724	4.869082543	5.092470782	17.58489106	6.4222501	8.302113926	9.096035948	8.930937064	8.647885765	8.075600542	17.52820447	10.54494983	5.962586558
CG13995	6.042098928	9.954677774	1.639871172	2.223996477	8.689456214	7.562966422	11.94480137	0	4.869082543	6.789961043	11.72326071	0	14.52869937	12.12804793	11.90791608	0	8.075600542	11.15431194	13.18118728	7.15510387
CG13996	0	0	0	0	0	0	0	0	0	0	0	0	0	0	0	0	0	0	0	0
CG13996	15.70945721	24.17564602	14.75884055	11.11998239	19.55127648	17.01667445	13.65120156	7.541345426	17.0417889	13.57992209	17.58489106	10.70375017	10.37764241	30.32011983	11.90791608	12.10704007	14.53608098	12.74778507	14.49930601	14.01207841
CG13996	0	0	0	0	0	0	0	0	0	0	0	0	0	0	0	0	0	0	0	0
CG13996	6.042098928	2.84419365	0	4.447992954	8.689456214	1.890741606	3.41280039	7.541345426	0	0	5.861630354	0	0	3.032011983	2.976979021	6.918308612	9.69072065	6.373892536	5.272474913	3.875681263
CG13996	0	0	0	0	0	0	0	0	0	0	0	0	0	0	0	0	0	0	0	0
CG14017	0	0	0	0	0	0	0	0	0	0	0	0	0	0	0	0	0	0	0	0
CG14017	12.08419786	17.0651619	14.75884055	17.79197182	8.689456214	7.562966422	20.47680234	15.08269085	17.0417889	11.88243182	13.67713749	17.12600027	18.67975633	15.16005991	8.930937064	15.56619438	11.30584076	15.93473134	21.08989965	12.8195611
CG14017	83.38096521	88.17000314	106.5916262	68.94389079	93.4116543	62.39447298	75.08160859	95.52370873	111.9888985	56.0171786	54.70854997	94.19300146	60.19032596	87.92834749	92.28634966	60.53520035	72.68040488	68.51934476	75.13276751	73.93607332
CG14017	1.208419786	1.422096825	1.639871172	2.223996477	2.172364053	0	0	0	0	0	0	0	4.151056963	0	0	0	1.615120108	1.593473134	0	0.894387984
CG14017	3.625259357	1.422096825	0	0	0	1.890741606	3.41280039	2.513781809	0	1.697490261	3.907753569	4.281500066	2.075528481	3.032011983	0	1.729577153	0	0	0	2.086905295
CG14020	1.208419786	4.266290475	4.919613515	4.447992954	4.344728107	5.672224817	6.825600781	7.541345426	4.869082543	8.487451303	3.907753569	6.4222501	4.151056963	6.064023965	5.953958042	5.188731459	11.30584076	6.373892536	0	4.173810591
CG14020	71.29676736	66.83855077	73.79420273	62.27190136	65.1709216	51.05002335	73.37520839	75.41345426	58.42899052	89.96698381	70.33956425	66.36325103	64.34138292	66.70426362	56.5626014	88.2084348	83.98624564	71.70629103	50.08851167	68.27161609
CG14020	2.416839571	2.84419365	0	2.223996477	2.172364053	1.890741606	3.41280039	0	2.434541272	0	0	0	0	6.064023965	2.976979021	1.729577153	0	3.186946268	2.636237456	1.49064664
CG14020	13.29261764	15.64306507	8.199355859	6.671989432	17.37891243	5.672224817	5.119200586	10.05512724	12.17270636	5.092470782	3.907753569	14.98525023	16.60422785	12.12804793	8.930937064	6.918308612	11.30584076	11.15431194	6.590593641	14.31020774
CG14020	0	0	0	0	0	0	0	0	0	0	0	0	0	0	0	0	0	0	0	0
CG14040	2.416839571	1.422096825	1.639871172	2.223996477	0	1.890741606	0	0	4.869082543	1.697490261	0	0	2.075528481	6.064023965	0	5.188731459	0	0	1.318118728	1.49064664
CG14040	0	0	0	0	0	0	0	0	0	0	0	0	0	0	0	0	0	0	0	0
CG14040	0	2.84419365	0	4.447992954	0	3.781483211	0	2.513781809	0	1.697490261	0	2.140750033	6.226585444	6.064023965	2.976979021	1.729577153	0	0	1.318118728	0.894387984
CG14040	0	0	0	0	0	0	0	0	0	0	0	0	0	0	0	0	0	0	0	0
CG14040	0	0	4.919613515	0	4.344728107	1.890741606	1.706400195	0	0	5.092470782	5.861630354	6.4222501	4.151056963	0	0	0	4.845360325	1.593473134	2.636237456	1.192517312
CG14042	26.58523529	35.55242062	24.59806758	20.01596829	17.37891243	18.90741606	8.532000976	12.56890904	21.91087144	15.27741235	15.63101428	8.563000133	16.60422785	21.22408388	11.90791608	13.83661722	22.61168152	15.93473134	10.54494983	20.2727943
CG14042	2.416839571	2.84419365	8.199355859	11.11998239	4.344728107	11.34444963	1.706400195	7.541345426	7.303623815	5.092470782	1.953876785	2.140750033	10.37764241	18.1920719	8.930937064	17.29577153	9.69072065	12.74778507	9.226831098	9.540138493
CG14042	7.250518714	9.954677774	3.279742343	13.34397886	4.344728107	3.781483211	3.41280039	17.59647266	21.91087144	13.57992209	5.861630354	10.70375017	10.37764241	9.096035948	14.88489511	13.83661722	12.92096087	6.373892536	13.18118728	9.242009165
CG14042	0	0	0	0	0	0	0	0	0	0	0	0	0	0	0	0	0	0	0	0
CG14042	0	0	0	0	0	0	0	0	0	0	0	0	0	0	0	0	0	0	0	0
CG14043	10.87577807	9.954677774	8.199355859	17.79197182	17.37891243	7.562966422	11.94480137	5.027563618	9.738165086	8.487451303	13.67713749	12.8445002	16.60422785	12.12804793	14.88489511	5.188731459	4.845360325	14.34125821	7.908712369	7.751362526
CG14043	0	0	0	0	0	1.890741606	0	0	2.434541272	0	0	0	0	0	0	0	0	0	0	0
CG14043	0	0	0	0	0	0	0	0	0	0	0	0	0	0	0	0	0	0	0	0
CG14043	21.75155614	19.90935555	19.67845406	24.46396125	8.689456214	11.34444963	13.65120156	15.08269085	7.303623815	20.36988313	13.67713749	10.70375017	29.05739874	24.25609586	20.83885315	8.647885765	12.92096087	17.52820447	7.908712369	14.31020774
CG14043	43.50311229	32.70822697	32.79742343	35.58394364	26.06836864	26.47038248	42.66000488	32.67916351	36.51811907	35.64729547	35.16978212	29.97050046	29.05739874	18.1920719	20.83885315	29.4028116	24.22680163	35.05640895	32.95296821	31.0054501
CG14044	7.250518714	11.3767746	8.199355859	8.895985909	8.689456214	5.672224817	8.532000976	10.05512724	0	8.487451303	7.815507138	2.140750033	4.151056963	12.12804793	17.86187413	8.647885765	11.30584076	11.15431194	10.54494983	7.453233198
CG14044	88.21464436	88.17000314	78.71381624	80.06387318	73.86037782	88.86485546	98.97121132	103.0650542	109.5543572	103.5469059	64.47793389	98.47450153	76.79455381	84.89633551	92.28634966	115.8816692	77.5257652	73.29976417	80.40524242	77.81175458
CG14044	0	0	0	0	0	0	0	0	0	0	0	0	0	0	0	0	0	0	0	0.298129328
CG14044	2.416839571	4.266290475	3.279742343	0	4.344728107	5.672224817	1.706400195	2.513781809	2.434541272	5.092470782	3.907753569	6.4222501	0	12.12804793	11.90791608	5.188731459	6.460480434	1.593473134	3.954356185	3.577551935
CG14044	3.625259357	5.6883873	3.279742343	2.223996477	8.689456214	1.890741606	10.23840117	5.027563618	0	5.092470782	5.861630354	6.4222501	12.45317089	0	2.976979021	3.459154306	4.845360325	6.373892536	1.318118728	8.049491853
CG14072	4.833679143	8.532580949	9.83922703	0	4.344728107	1.890741606	5.119200586	12.56890904	2.434541272	0	7.815507138	6.4222501	4.151056963	9.096035948	2.976979021	8.647885765	4.845360325	7.96736567	1.318118728	6.260715886
CG14072	0	0	1.639871172	0	0	0	0	0	0	0	0	0	2.075528481	0	2.976979021	0	1.615120108	0	0	0.298129328
CG14072	0	0	0	0	0	0	0	0	0	0	0	0	0	0	0	0	0	0	0	0
CG14072	30.21049464	52.61758252	34.43729461	28.9119542	43.44728107	37.81483211	52.89840605	40.22050894	36.51811907	35.64729547	31.26202855	38.5335006	43.58609811	21.22408388	53.58562238	36.32112021	38.7628826	43.02377462	27.68049329	38.75681263
CG14072	0	0	0	0	0	0	0	0	0	0	0	0	0	0	0	0	0	0	0	0
CG1416	2.416839571	1.422096825	4.919613515	0	2.172364053	0	1.706400195	0	2.434541272	1.697490261	1.953876785	4.281500066	4.151056963	3.032011983	2.976979021	0	4.845360325	7.96736567	2.636237456	4.770069246
CG1416	2.416839571	5.6883873	3.279742343	6.671989432	0	3.781483211	1.706400195	0	0	8.487451303	7.815507138	6.4222501	10.37764241	3.032011983	8.930937064	3.459154306	3.230240217	4.780419402	0	6.260715886
CG1416	1.208419786	5.6883873	6.559484687	13.34397886	8.689456214	7.562966422	5.119200586	0	2.434541272	3.394980521	11.72326071	2.140750033	0	9.096035948	5.953958042	10.37746292	8.075600542	3.186946268	0	5.366327902
CG1416	35.04417379	31.28613015	27.87780992	46.70392602	39.10255296	24.57964087	40.95360469	30.16538171	34.0835778	47.5297273	39.07753569	34.25200053	37.35951267	33.35213181	26.79281119	32.86196591	32.30240217	50.99114029	52.72474913	45.9119165
CG1416	15.70945721	17.0651619	16.39871172	17.79197182	8.689456214	5.672224817	8.532000976	7.541345426	9.738165086	8.487451303	15.63101428	12.8445002	6.226585444	6.064023965	8.930937064	1.729577153	8.075600542	9.560838804	6.590593641	12.22330244
CG1421	99.09042243	79.63742219	121.3504667	111.1998239	106.4458386	90.75559707	129.6864148	105.578836	94.94710959	98.45443512	113.3248535	96.33375149	132.8338228	109.1524314	95.26332868	112.4225149	88.83160596	82.86060297	48.77039294	101.6621008
CG1421	0	0	0	0	0	0	0	0	0	0	0	0	0	0	0	0	0	0	0	0
CG1421	3.625259357	12.79887142	9.83922703	4.447992954	10.86182027	7.562966422	10.23840117	0	2.434541272	10.18494156	7.815507138	17.12600027	16.60422785	9.096035948	11.90791608	1.729577153	11.30584076	7.96736567	7.908712369	9.540138493
CG1421	0	0	0	0	0	0	0	0	0	0	0	0	0	0	0	0	0	0	0	0
CG1421	0	0	0	0	0	0	0	0	0	0	0	0	0	0	0	0	0	0	0	0
CG14273	1.208419786	0	1.639871172	0	0	0	0	0	0	0	0	0	0	0	0	0	0	0	1.318118728	0.596258656
CG14273	1.208419786	1.422096825	4.919613515	0	2.172364053	0	0	0	2.434541272	1.697490261	3.907753569	2.140750033	0	0	2.976979021	1.729577153	3.230240217	1.593473134	2.636237456	2.683163951
CG14273	1.208419786	1.422096825	0	0	0	0	0	0	0	1.697490261	0	2.140750033	2.075528481	0	0	0	1.615120108	0	0	0.298129328
CG14273	0	0	0	0	0	0	0	0	0	0	0	0	0	0	0	0	0	0	0	0
CG14273	0	0	0	0	0	0	0	0	0	0	0	0	0	0	0	0	0	0	0	0
CG14274	22.95997593	14.22096825	18.03858289	17.79197182	15.20654837	15.12593284	11.94480137	20.11025447	14.60724763	15.27741235	15.63101428	14.98525023	26.98187026	9.096035948	17.86187413	19.02534868	16.15120108	11.15431194	9.226831098	18.48401833
CG14274	10.87577807	7.110484124	8.199355859	6.671989432	2.172364053	3.781483211	8.532000976	2.513781809	2.434541272	13.57992209	9.769383923	2.140750033	0	6.064023965	5.953958042	6.918308612	3.230240217	6.373892536	9.226831098	5.66445723
CG14274	3.625259357	2.84419365	0	2.223996477	2.172364053	1.890741606	0	0	0	1.697490261	0	2.140750033	0	3.032011983	0	1.729577153	1.615120108	0	0	1.788775967
CG14274	3.625259357	7.110484124	4.919613515	6.671989432	4.344728107	7.562966422	6.825600781	7.541345426	7.303623815	5.092470782	9.769383923	2.140750033	8.302113926	3.032011983	2.976979021	12.10704007	6.460480434	9.560838804	2.636237456	6.856974542
CG14274	0	0	0	2.223996477	2.172364053	1.890741606	0	2.513781809	2.434541272	0	0	0	0	6.064023965	2.976979021	0	0	1.593473134	0	1.192517312
CG14275	20.54313636	24.17564602	29.51768109	15.56797534	15.20654837	24.57964087	20.47680234	30.16538171	34.0835778	23.76486365	33.21590534	14.98525023	20.75528481	6.064023965	11.90791608	22.48450299	14.53608098	25.49557014	42.1797993	16.09898371
CG14275	2.416839571	4.266290475	3.279742343	2.223996477	0	3.781483211	0	0	7.303623815	3.394980521	1.953876785	6.4222501	0	6.064023965	2.976979021	0	0	1.593473134	5.272474913	3.279422607
CG14275	0	0	0	0	0	0	0	0	0	0	0	0	0	0	0	0	0	0	0	0
CG14275	0	0	0	0	0	0	0	0	0	0	0	0	0	0	0	0	0	0	0	0
CG14275	0	0	0	0	0	0	0	0	0	0	0	0	0	0	0	0	0	0	0	0.298129328
CG14277	0	0	0	0	0	0	0	0	0	0	0	0	0	0	0	0	0	0	0	0
CG14277	9.667358286	4.266290475	13.11896937	4.447992954	4.344728107	5.672224817	0	7.541345426	7.303623815	5.092470782	9.769383923	0	8.302113926	6.064023965	5.953958042	0	16.15120108	9.560838804	7.908712369	2.683163951
CG14277	0	1.422096825	1.639871172	0	2.172364053	0	1.706400195	0	0	1.697490261	0	0	2.075528481	0	0	0	0	0	0	0.298129328
CG14277	13.29261764	8.532580949	13.11896937	13.34397886	15.20654837	9.453708028	8.532000976	17.59647266	12.17270636	18.67239287	3.907753569	8.563000133	6.226585444	21.22408388	11.90791608	8.647885765	14.53608098	11.15431194	18.4536622	9.540138493
CG14277	4.833679143	0	3.279742343	0	6.51709216	3.781483211	5.119200586	2.513781809	2.434541272	0	3.907753569	6.4222501	4.151056963	0	2.976979021	3.459154306	1.615120108	3.186946268	6.590593641	4.770069246
CG1428	0	0	0	0	0	0	0	0	0	0	0	0	0	0	0	0	0	0	0	0
CG1428	0	0	0	0	0	0	0	0	0	0	0	0	0	0	0	0	0	0	0	0
CG1428	4.833679143	9.954677774	4.919613515	8.895985909	6.51709216	3.781483211	5.119200586	15.08269085	7.303623815	8.487451303	1.953876785	4.281500066	8.302113926	3.032011983	0	5.188731459	6.460480434	6.373892536	6.590593641	6.558845214
CG1428	2.416839571	4.266290475	0	2.223996477	2.172364053	3.781483211	5.119200586	5.027563618	2.434541272	5.092470782	1.953876785	2.140750033	2.075528481	0	2.976979021	0	1.615120108	4.780419402	2.636237456	3.875681263
CG1428	0	0	0	0	0	0	0	0	0	0	0	0	0	0	0	0	0	0	0	0
CG14339	2.416839571	1.422096825	0	0	0	5.672224817	1.706400195	2.513781809	2.434541272	1.697490261	0	4.281500066	2.075528481	3.032011983	0	1.729577153	3.230240217	1.593473134	0	1.49064664
CG14339	9.667358286	12.79887142	11.4790982	8.895985909	6.51709216	11.34444963	11.94480137	12.56890904	7.303623815	5.092470782	7.815507138	17.12600027	8.302113926	18.1920719	17.86187413	19.02534868	14.53608098	11.15431194	9.226831098	11.32891446
CG14339	8.4589385	8.532580949	11.4790982	8.895985909	8.689456214	9.453708028	13.65120156	5.027563618	9.738165086	8.487451303	7.815507138	4.281500066	8.302113926	12.12804793	11.90791608	17.29577153	9.69072065	9.560838804	3.954356185	10.7326558
CG14339	19.33471657	22.7535492	13.11896937	28.9119542	17.37891243	13.23519124	13.65120156	20.11025447	12.17270636	20.36988313	9.769383923	19.2667503	8.302113926	24.25609586	17.86187413	8.647885765	20.99656141	6.373892536	2.636237456	16.09898371
CG14339	7.250518714	4.266290475	3.279742343	2.223996477	4.344728107	1.890741606	6.825600781	2.513781809	0	3.394980521	1.953876785	8.563000133	2.075528481	6.064023965	11.90791608	1.729577153	1.615120108	0	3.954356185	5.66445723
CG14340	9.667358286	5.6883873	1.639871172	2.223996477	2.172364053	1.890741606	5.119200586	5.027563618	9.738165086	5.092470782	1.953876785	0	8.302113926	6.064023965	2.976979021	3.459154306	6.460480434	1.593473134	0	3.577551935
CG14340	0	0	0	0	0	0	0	0	0	0	0	0	0	0	0	0	0	0	0	0
CG14340	1.208419786	2.84419365	4.919613515	0	2.172364053	0	0	0	0	0	0	2.140750033	0	0	0	0	0	0	0	2.385034623
CG14340	0	0	0	0	0	0	0	0	0	0	0	0	0	0	0	0	0	0	0	0
CG14340	8.4589385	8.532580949	1.639871172	4.447992954	2.172364053	7.562966422	5.119200586	2.513781809	2.434541272	3.394980521	5.861630354	14.98525023	6.226585444	3.032011983	5.953958042	6.918308612	12.92096087	3.186946268	2.636237456	5.366327902
CG14341	2.416839571	1.422096825	8.199355859	2.223996477	8.689456214	1.890741606	1.706400195	0	2.434541272	5.092470782	5.861630354	0	4.151056963	0	2.976979021	0	3.230240217	0	6.590593641	2.683163951
CG14341	0	0	0	0	0	0	0	0	0	0	0	0	0	0	0	0	0	0	0	0
CG14341	9.667358286	8.532580949	11.4790982	11.11998239	15.20654837	11.34444963	11.94480137	5.027563618	12.17270636	18.67239287	11.72326071	4.281500066	6.226585444	3.032011983	11.90791608	12.10704007	12.92096087	17.52820447	15.81742474	13.11769043
CG14341	7.250518714	1.422096825	13.11896937	8.895985909	4.344728107	7.562966422	5.119200586	5.027563618	2.434541272	6.789961043	9.769383923	10.70375017	14.52869937	3.032011983	11.90791608	5.188731459	8.075600542	7.96736567	10.54494983	5.66445723
CG14341	0	5.6883873	1.639871172	4.447992954	4.344728107	7.562966422	3.41280039	2.513781809	4.869082543	5.092470782	11.72326071	8.563000133	6.226585444	3.032011983	0	1.729577153	8.075600542	1.593473134	3.954356185	3.577551935
CG14342	3.625259357	1.422096825	1.639871172	4.447992954	4.344728107	1.890741606	3.41280039	0	2.434541272	10.18494156	3.907753569	4.281500066	4.151056963	6.064023965	8.930937064	1.729577153	3.230240217	7.96736567	2.636237456	3.279422607
CG14342	0	0	0	0	0	0	0	0	0	0	0	0	0	0	0	0	0	0	0	0
CG14342	0	0	0	0	0	0	0	0	0	0	0	0	0	0	0	0	0	0	0	0
CG14342	33.835754	56.883873	47.55626398	37.80794011	41.27491702	45.37779853	39.24720449	37.70672713	58.42899052	45.83223704	48.84691962	57.8002509	68.49243989	30.32011983	56.5626014	41.50985167	59.75944401	55.77155969	71.17841132	47.70069246
CG14342	2.416839571	4.266290475	0	0	6.51709216	1.890741606	0	2.513781809	2.434541272	1.697490261	3.907753569	2.140750033	4.151056963	9.096035948	2.976979021	3.459154306	0	0	1.318118728	0.298129328
CG14346	44.71153207	52.61758252	52.4758775	42.25593307	45.61964512	52.94076496	51.19200586	60.33076341	46.25628416	56.0171786	46.89304283	51.3780008	58.11479748	69.7362756	56.5626014	63.99435466	41.99312282	57.36503283	43.49791803	55.45205499
CG14346	3.625259357	2.84419365	1.639871172	4.447992954	2.172364053	1.890741606	1.706400195	5.027563618	9.738165086	5.092470782	7.815507138	4.281500066	4.151056963	3.032011983	2.976979021	0	0	3.186946268	2.636237456	5.068198574
CG14346	2.416839571	0	3.279742343	13.34397886	6.51709216	5.672224817	6.825600781	7.541345426	7.303623815	5.092470782	7.815507138	2.140750033	2.075528481	12.12804793	5.953958042	1.729577153	6.460480434	7.96736567	5.272474913	4.471939919
CG14346	0	0	0	0	0	0	0	0	0	0	0	0	0	0	0	0	0	0	0	0
CG14346	15.70945721	9.954677774	3.279742343	11.11998239	15.20654837	18.90741606	15.35760176	10.05512724	17.0417889	10.18494156	25.4003982	10.70375017	16.60422785	3.032011983	5.953958042	10.37746292	8.075600542	3.186946268	15.81742474	8.943879837
CG14352	0	0	0	0	0	0	0	0	0	0	0	0	0	0	0	0	0	0	0	0
CG14352	0	0	0	0	0	0	0	0	0	0	0	0	0	0	0	0	0	0	0	0
CG14352	2.416839571	5.6883873	1.639871172	6.671989432	0	1.890741606	3.41280039	5.027563618	0	6.789961043	11.72326071	2.140750033	4.151056963	6.064023965	2.976979021	1.729577153	1.615120108	4.780419402	2.636237456	2.086905295
CG14352	0	0	0	0	0	0	0	0	0	0	0	0	0	0	0	0	0	0	0	0
CG14352	14.50103743	19.90935555	16.39871172	15.56797534	15.20654837	22.68889927	13.65120156	25.13781809	12.17270636	23.76486365	29.30815177	27.82975043	22.8308133	21.22408388	32.74676923	34.59154306	20.99656141	20.71515074	18.4536622	23.85034623
CG14397	4.833679143	5.6883873	6.559484687	2.223996477	6.51709216	0	1.706400195	2.513781809	7.303623815	3.394980521	1.953876785	2.140750033	4.151056963	6.064023965	0	1.729577153	3.230240217	3.186946268	5.272474913	4.173810591
CG14397	4.833679143	1.422096825	1.639871172	2.223996477	2.172364053	3.781483211	3.41280039	15.08269085	2.434541272	5.092470782	3.907753569	4.281500066	8.302113926	0	2.976979021	3.459154306	3.230240217	4.780419402	1.318118728	2.683163951
CG14397	12.08419786	24.17564602	18.03858289	33.35994716	23.89600459	17.01667445	18.77040215	20.11025447	19.47633017	22.06737339	29.30815177	21.40750033	20.75528481	24.25609586	8.930937064	22.48450299	25.84192173	15.93473134	11.86306855	19.67653564
CG14397	1.208419786	2.84419365	0	2.223996477	2.172364053	1.890741606	5.119200586	7.541345426	4.869082543	0	0	0	0	3.032011983	0	1.729577153	3.230240217	3.186946268	2.636237456	2.385034623
CG14397	0	0	0	0	0	0	0	0	0	0	0	0	0	0	0	0	0	0	0	0
CG14401	1.208419786	5.6883873	0	0	4.344728107	1.890741606	1.706400195	2.513781809	0	3.394980521	0	4.281500066	0	0	2.976979021	5.188731459	3.230240217	0	2.636237456	1.788775967
CG14401	1.208419786	0	4.919613515	2.223996477	4.344728107	0	0	2.513781809	0	0	1.953876785	2.140750033	2.075528481	3.032011983	0	3.459154306	0	3.186946268	1.318118728	1.788775967
CG14401	85.79780478	81.05951902	65.59484687	53.37591545	43.44728107	62.39447298	56.31120644	70.38589065	63.29807306	78.08455199	64.47793389	66.36325103	47.73715507	63.67225163	53.58562238	55.3464689	62.98968423	49.39766716	46.13415549	58.13521894
CG14401	4.833679143	11.3767746	6.559484687	0	4.344728107	17.01667445	5.119200586	7.541345426	7.303623815	16.97490261	5.861630354	8.563000133	14.52869937	12.12804793	5.953958042	3.459154306	11.30584076	9.560838804	26.36237456	11.92517312
CG14401	4.833679143	4.266290475	0	0	2.172364053	5.672224817	1.706400195	0	2.434541272	3.394980521	5.861630354	0	6.226585444	3.032011983	5.953958042	0	1.615120108	3.186946268	2.636237456	3.279422607
CG14402	4.833679143	7.110484124	9.83922703	4.447992954	4.344728107	3.781483211	1.706400195	2.513781809	2.434541272	6.789961043	3.907753569	0	4.151056963	0	0	6.918308612	1.615120108	6.373892536	3.954356185	2.683163951
CG14402	0	0	0	0	0	0	0	0	0	0	0	0	0	0	0	0	0	0	0	0
CG14402	32.62733421	35.55242062	50.83600632	48.9279225	62.99855755	43.48705693	42.66000488	32.67916351	41.38720162	39.04227599	39.07753569	47.09650073	53.96374052	42.44816776	53.58562238	58.8056232	48.45360325	49.39766716	32.95296821	42.33436456
CG14402	10.87577807	1.422096825	4.919613515	0	2.172364053	5.672224817	1.706400195	5.027563618	2.434541272	1.697490261	0	4.281500066	2.075528481	6.064023965	5.953958042	0	4.845360325	6.373892536	6.590593641	2.981293279
CG14402	0	0	0	0	0	0	0	0	0	0	0	0	0	0	0	0	0	0	0	0
CG14537	2.416839571	2.84419365	4.919613515	4.447992954	0	0	0	0	2.434541272	3.394980521	0	0	0	3.032011983	0	0	4.845360325	4.780419402	0	2.683163951
CG14537	18.12629679	18.48725872	18.03858289	22.23996477	30.41309675	13.23519124	22.18320254	22.62403628	17.0417889	15.27741235	19.53876785	14.98525023	20.75528481	18.1920719	14.88489511	29.4028116	20.99656141	6.373892536	10.54494983	17.58963035
CG14537	0	0	0	0	0	0	0	0	0	0	0	0	0	0	0	0	0	0	0	0
CG14537	0	0	0	0	0	0	0	0	0	0	0	0	0	0	0	0	0	0	0	0
CG14537	0	0	0	0	0	0	0	0	0	0	0	0	0	0	0	0	0	0	0	0
CG14538	3.625259357	2.84419365	1.639871172	0	0	1.890741606	1.706400195	2.513781809	0	0	0	2.140750033	0	0	2.976979021	0	1.615120108	1.593473134	0	1.788775967
CG14538	36.25259357	32.70822697	27.87780992	35.58394364	41.27491702	35.92409051	40.95360469	10.05512724	31.64903653	37.34478573	31.26202855	29.97050046	26.98187026	12.12804793	44.65468532	24.21408014	16.15120108	17.52820447	25.04425584	31.30357943
CG14538	183.6798074	183.4504904	211.5433812	157.9037499	184.6509445	215.544543	184.2912211	160.8820358	202.0669255	225.7662047	246.1884749	162.6970025	157.7401646	178.888707	205.4115525	186.7943325	219.6563347	202.371088	254.3969145	198.2560031
CG14538	2.416839571	1.422096825	1.639871172	0	4.344728107	1.890741606	0	2.513781809	2.434541272	3.394980521	3.907753569	4.281500066	0	0	0	0	4.845360325	0	0	1.49064664
CG14538	1.208419786	0	1.639871172	0	0	1.890741606	1.706400195	0	2.434541272	1.697490261	0	0	0	0	0	0	1.615120108	3.186946268	1.318118728	1.192517312
CG14913	4.833679143	7.110484124	3.279742343	4.447992954	2.172364053	0	0	0	0	3.394980521	1.953876785	2.140750033	2.075528481	6.064023965	8.930937064	1.729577153	3.230240217	11.15431194	3.954356185	3.279422607
CG14913	0	0	0	0	0	0	0	0	0	0	0	0	0	0	0	0	0	0	0	0
CG14913	3.625259357	7.110484124	1.639871172	8.895985909	2.172364053	5.672224817	11.94480137	5.027563618	2.434541272	3.394980521	3.907753569	2.140750033	6.226585444	12.12804793	0	1.729577153	11.30584076	4.780419402	2.636237456	5.366327902
CG14913	2.416839571	1.422096825	4.919613515	2.223996477	8.689456214	3.781483211	11.94480137	2.513781809	7.303623815	5.092470782	3.907753569	4.281500066	4.151056963	0	5.953958042	5.188731459	4.845360325	3.186946268	2.636237456	4.471939919
CG14913	0	1.422096825	0	0	0	0	0	2.513781809	2.434541272	0	3.907753569	0	0	0	0	0	3.230240217	0	0	0.894387984
CG14915	26.58523529	28.4419365	21.31832523	17.79197182	15.20654837	18.90741606	20.47680234	25.13781809	14.60724763	25.46235391	25.4003982	17.12600027	31.13292722	18.1920719	20.83885315	29.4028116	25.84192173	23.90209701	26.36237456	27.42789817
CG14915	0	0	0	0	0	0	0	0	0	0	0	0	0	0	0	0	0	0	0	0
CG14915	0	0	0	0	0	0	0	0	0	0	0	0	0	0	0	0	0	0	0	0
CG14915	0	0	0	0	0	0	0	0	0	0	0	0	0	0	0	1.729577153	0	0	0	0.298129328
CG14915	2.416839571	1.422096825	0	6.671989432	0	5.672224817	1.706400195	10.05512724	2.434541272	5.092470782	5.861630354	2.140750033	0	6.064023965	0	3.459154306	4.845360325	3.186946268	3.954356185	4.173810591
CG14929	1.208419786	1.422096825	8.199355859	6.671989432	2.172364053	1.890741606	0	0	2.434541272	0	1.953876785	4.281500066	8.302113926	3.032011983	0	1.729577153	0	6.373892536	1.318118728	2.981293279
CG14929	0	0	0	0	0	0	0	0	0	0	0	0	0	0	0	0	0	0	0	0
CG14929	0	0	1.639871172	0	0	0	0	2.513781809	0	0	0	0	0	3.032011983	0	0	0	0	0	0.298129328
CG14929	18.12629679	28.4419365	18.03858289	22.23996477	26.06836864	13.23519124	34.1280039	20.11025447	29.21449526	30.55482469	23.44652142	14.98525023	14.52869937	24.25609586	32.74676923	19.02534868	17.76632119	20.71515074	9.226831098	24.74473422
CG14929	1.208419786	1.422096825	0	4.447992954	0	1.890741606	5.119200586	0	0	1.697490261	0	0	4.151056963	3.032011983	0	0	1.615120108	1.593473134	1.318118728	2.086905295
CG14931	3.625259357	1.422096825	3.279742343	2.223996477	0	1.890741606	1.706400195	5.027563618	2.434541272	3.394980521	5.861630354	2.140750033	4.151056963	3.032011983	2.976979021	1.729577153	1.615120108	0	3.954356185	2.683163951
CG14931	8.4589385	1.422096825	9.83922703	2.223996477	6.51709216	5.672224817	6.825600781	5.027563618	9.738165086	3.394980521	0	10.70375017	2.075528481	12.12804793	5.953958042	10.37746292	4.845360325	6.373892536	5.272474913	5.66445723
CG14931	4.833679143	4.266290475	11.4790982	4.447992954	4.344728107	3.781483211	1.706400195	0	2.434541272	1.697490261	5.861630354	6.4222501	0	0	5.953958042	1.729577153	3.230240217	9.560838804	3.954356185	4.173810591
CG14931	0	0	0	0	0	0	0	0	0	0	0	0	0	0	0	0	0	0	0	0
CG14931	0	0	0	0	0	0	0	0	0	0	0	0	0	0	0	0	0	0	0	0
CG14932	0	0	0	0	0	0	0	0	0	0	0	0	0	0	0	0	0	0	0	0
CG14932	1.208419786	2.84419365	0	0	4.344728107	0	1.706400195	0	0	1.697490261	1.953876785	2.140750033	4.151056963	0	5.953958042	1.729577153	0	1.593473134	0	1.192517312
CG14932	7.250518714	8.532580949	4.919613515	0	0	5.672224817	1.706400195	2.513781809	9.738165086	0	0	2.140750033	4.151056963	6.064023965	0	1.729577153	4.845360325	3.186946268	2.636237456	4.471939919
CG14932	126.8840775	143.6317793	147.5884055	164.5757393	128.1694792	147.4778452	162.1080185	113.1201814	129.0306874	152.7741235	130.9097446	115.6005018	118.3051234	118.2484673	107.1712448	121.0704007	129.2096087	106.7627	86.99583606	141.9095601
CG14932	2.416839571	4.266290475	3.279742343	0	2.172364053	5.672224817	3.41280039	5.027563618	2.434541272	5.092470782	0	0	0	3.032011983	2.976979021	5.188731459	3.230240217	1.593473134	1.318118728	2.981293279
CG14933	116.0082994	112.3456492	116.4308532	102.303838	112.9629308	126.6796876	121.1544139	108.0926178	111.9888985	103.5469059	107.4632232	109.1782517	136.9848798	90.96035948	98.2403077	115.8816692	129.2096087	106.7627	56.67910531	107.326558
CG14933	1.208419786	2.84419365	1.639871172	4.447992954	0	0	0	2.513781809	0	0	1.953876785	4.281500066	2.075528481	0	0	1.729577153	0	0	6.590593641	1.192517312
CG14933	7.250518714	12.79887142	3.279742343	13.34397886	2.172364053	9.453708028	8.532000976	7.541345426	2.434541272	8.487451303	7.815507138	2.140750033	12.45317089	3.032011983	5.953958042	1.729577153	1.615120108	1.593473134	3.954356185	9.540138493
CG14933	13.29261764	5.6883873	6.559484687	4.447992954	4.344728107	3.781483211	1.706400195	10.05512724	4.869082543	5.092470782	7.815507138	8.563000133	4.151056963	3.032011983	5.953958042	5.188731459	4.845360325	6.373892536	3.954356185	3.875681263
CG14933	1.208419786	0	0	0	0	1.890741606	1.706400195	0	2.434541272	0	0	0	2.075528481	0	2.976979021	0	1.615120108	0	0	1.192517312
CG14945	0	0	3.279742343	2.223996477	2.172364053	9.453708028	5.119200586	0	7.303623815	1.697490261	1.953876785	2.140750033	2.075528481	0	5.953958042	0	6.460480434	1.593473134	0	2.683163951
CG14945	9.667358286	7.110484124	6.559484687	8.895985909	23.89600459	11.34444963	6.825600781	5.027563618	12.17270636	10.18494156	19.53876785	14.98525023	24.90634178	6.064023965	11.90791608	13.83661722	8.075600542	3.186946268	5.272474913	15.20459572
CG14945	3.625259357	2.84419365	4.919613515	4.447992954	2.172364053	7.562966422	3.41280039	5.027563618	4.869082543	0	5.861630354	2.140750033	0	0	2.976979021	1.729577153	1.615120108	0	5.272474913	3.875681263
CG14945	9.667358286	14.22096825	13.11896937	4.447992954	4.344728107	11.34444963	8.532000976	2.513781809	14.60724763	8.487451303	11.72326071	6.4222501	18.67975633	12.12804793	20.83885315	6.918308612	16.15120108	12.74778507	13.18118728	11.03078513
CG14945	6.042098928	7.110484124	4.919613515	4.447992954	6.51709216	5.672224817	17.06400195	5.027563618	9.738165086	5.092470782	3.907753569	12.8445002	14.52869937	6.064023965	11.90791608	5.188731459	9.69072065	7.96736567	14.49930601	6.558845214
CG14947	0	0	0	0	0	0	0	0	0	0	0	0	0	0	0	0	0	0	0	0
CG14947	1.208419786	1.422096825	1.639871172	0	2.172364053	1.890741606	0	0	0	0	0	2.140750033	2.075528481	6.064023965	5.953958042	5.188731459	1.615120108	0	1.318118728	0.894387984
CG14947	20.54313636	29.86403332	34.43729461	22.23996477	17.37891243	20.79815766	23.88960273	45.24807256	26.77995399	23.76486365	35.16978212	29.97050046	31.13292722	15.16005991	23.81583217	25.94365729	24.22680163	25.49557014	15.81742474	27.42789817
CG14947	10.87577807	8.532580949	9.83922703	4.447992954	10.86182027	9.453708028	15.35760176	7.541345426	2.434541272	6.789961043	11.72326071	4.281500066	12.45317089	9.096035948	5.953958042	6.918308612	11.30584076	3.186946268	3.954356185	8.943879837
CG14947	7.250518714	7.110484124	4.919613515	20.01596829	4.344728107	7.562966422	15.35760176	5.027563618	4.869082543	8.487451303	11.72326071	4.281500066	14.52869937	3.032011983	8.930937064	13.83661722	3.230240217	12.74778507	10.54494983	6.856974542
CG15140	0	0	0	0	0	0	0	0	0	0	0	0	0	0	0	0	0	0	0	0
CG15140	7.250518714	0	1.639871172	0	2.172364053	0	3.41280039	0	0	1.697490261	1.953876785	2.140750033	2.075528481	12.12804793	5.953958042	5.188731459	1.615120108	0	0	2.385034623
CG15140	0	0	0	0	0	0	0	0	0	0	0	0	0	0	0	0	0	0	0	0
CG15140	0	0	0	0	0	0	0	0	0	0	0	0	0	0	0	0	0	0	0	0
CG15140	0	0	0	0	0	0	0	0	0	0	0	0	0	0	0	0	0	0	0	0
CG15141	2.416839571	4.266290475	0	2.223996477	0	1.890741606	5.119200586	2.513781809	0	1.697490261	0	0	0	0	2.976979021	1.729577153	3.230240217	3.186946268	0	0.894387984
CG15141	0	0	0	0	0	0	0	0	0	0	0	0	0	0	0	0	0	0	0	0
CG15141	3.625259357	5.6883873	4.919613515	4.447992954	13.03418432	3.781483211	5.119200586	10.05512724	2.434541272	1.697490261	5.861630354	6.4222501	0	3.032011983	11.90791608	5.188731459	3.230240217	3.186946268	6.590593641	7.15510387
CG15141	1.208419786	1.422096825	1.639871172	4.447992954	2.172364053	7.562966422	0	0	0	1.697490261	1.953876785	2.140750033	6.226585444	0	5.953958042	1.729577153	3.230240217	3.186946268	0	3.577551935
CG15141	0	8.532580949	4.919613515	2.223996477	4.344728107	5.672224817	3.41280039	2.513781809	2.434541272	0	5.861630354	4.281500066	8.302113926	3.032011983	2.976979021	5.188731459	6.460480434	6.373892536	7.908712369	3.875681263
CG15152	8.4589385	4.266290475	3.279742343	8.895985909	4.344728107	3.781483211	1.706400195	5.027563618	9.738165086	5.092470782	5.861630354	12.8445002	6.226585444	9.096035948	14.88489511	3.459154306	3.230240217	4.780419402	11.86306855	7.15510387
CG15152	0	0	0	0	0	0	0	0	0	0	0	0	0	0	0	0	0	0	0	0
CG15152	4.833679143	4.266290475	9.83922703	0	6.51709216	11.34444963	8.532000976	0	2.434541272	1.697490261	3.907753569	4.281500066	2.075528481	0	0	8.647885765	4.845360325	3.186946268	1.318118728	3.875681263
CG15152	2.416839571	4.266290475	4.919613515	6.671989432	13.03418432	3.781483211	3.41280039	5.027563618	7.303623815	1.697490261	7.815507138	6.4222501	2.075528481	3.032011983	11.90791608	3.459154306	3.230240217	1.593473134	3.954356185	2.981293279
CG15152	44.71153207	42.66290475	39.35690812	26.68795773	65.1709216	32.14260729	69.962408	55.30319979	51.1253667	54.31968834	48.84691962	44.9557507	49.81268355	33.35213181	50.60864336	31.13238875	40.37800271	57.36503283	52.72474913	56.34644297
CG15155	1.208419786	2.84419365	4.919613515	0	2.172364053	1.890741606	0	5.027563618	2.434541272	0	1.953876785	0	0	0	0	0	3.230240217	0	0	1.49064664
CG15155	8.4589385	7.110484124	13.11896937	8.895985909	10.86182027	15.12593284	10.23840117	5.027563618	24.34541272	10.18494156	15.63101428	17.12600027	6.226585444	3.032011983	8.930937064	15.56619438	16.15120108	12.74778507	10.54494983	12.8195611
CG15155	0	0	0	0	0	0	0	0	0	0	0	0	0	0	0	0	0	0	0	0
CG15155	0	0	0	0	0	0	0	0	0	0	0	0	0	0	0	0	0	0	0	0
CG15155	0	0	0	0	0	0	0	0	0	0	0	0	0	0	0	0	0	0	0	0
CG15160	7.250518714	8.532580949	14.75884055	13.34397886	4.344728107	7.562966422	10.23840117	7.541345426	4.869082543	5.092470782	11.72326071	2.140750033	8.302113926	6.064023965	2.976979021	10.37746292	9.69072065	9.560838804	3.954356185	8.347621181
CG15160	0	1.422096825	1.639871172	0	0	0	1.706400195	2.513781809	0	1.697490261	1.953876785	0	4.151056963	0	0	1.729577153	1.615120108	0	0	1.192517312
CG15160	18.12629679	15.64306507	21.31832523	22.23996477	19.55127648	22.68889927	20.47680234	12.56890904	17.0417889	13.57992209	13.67713749	12.8445002	20.75528481	15.16005991	14.88489511	25.94365729	24.22680163	22.30862388	21.08989965	17.88775967
CG15160	111.1746203	83.90371267	109.8713685	124.5438027	106.4458386	121.0074628	93.85201074	118.147745	121.7270636	91.66447408	119.1864839	85.63000133	99.62536711	78.83231155	74.42447553	91.66758911	127.5944886	89.23449551	61.95158023	98.68080754
CG15160	0	0	0	0	2.172364053	0	0	0	0	0	0	0	0	0	0	0	0	0	0	0.298129328
CG15167	0	4.266290475	0	0	0	1.890741606	10.23840117	2.513781809	0	0	0	2.140750033	2.075528481	9.096035948	2.976979021	1.729577153	0	0	0	1.49064664
CG15167	0	0	0	0	0	0	0	0	0	0	0	0	0	0	0	0	0	0	0	0
CG15167	0	0	0	0	0	0	0	0	0	0	0	0	0	0	0	0	0	0	0	0
CG15167	0	0	0	0	0	0	0	0	0	0	0	0	0	0	0	0	0	0	0	0
CG15167	3.625259357	1.422096825	0	0	2.172364053	0	5.119200586	0	0	0	0	2.140750033	0	0	0	0	0	1.593473134	0	0.596258656
CG15168	4.833679143	8.532580949	6.559484687	8.895985909	8.689456214	7.562966422	5.119200586	5.027563618	7.303623815	10.18494156	1.953876785	4.281500066	0	6.064023965	8.930937064	10.37746292	6.460480434	9.560838804	2.636237456	7.15510387
CG15168	41.08627271	45.5070984	59.03536218	44.47992954	56.48146539	54.83150656	32.42160371	55.30319979	38.95266034	37.34478573	64.47793389	40.67425063	51.88821204	33.35213181	47.63166434	43.23942882	38.7628826	47.80419402	35.58920566	45.01752851
CG15168	0	0	0	0	0	0	0	0	0	0	0	0	0	0	0	0	0	0	0	0
CG15168	18.12629679	31.28613015	26.23793875	28.9119542	23.89600459	32.14260729	32.42160371	22.62403628	29.21449526	25.46235391	19.53876785	32.1112505	31.13292722	24.25609586	38.70072728	32.86196591	16.15120108	27.08904328	34.27108693	23.5522169
CG15168	62.83782886	69.68274442	47.55626398	73.39188375	47.79200918	77.52040583	64.84320742	80.44101788	65.73261433	88.26949355	66.43181068	79.20775123	56.039269	51.5442037	53.58562238	67.45350897	67.83504455	81.26712984	92.26831098	69.4641334
CG15169	22.95997593	25.59774285	19.67845406	26.68795773	39.10255296	30.25186569	34.1280039	22.62403628	12.17270636	32.25231495	25.4003982	21.40750033	20.75528481	12.12804793	26.79281119	29.4028116	22.61168152	22.30862388	28.99861202	28.62041548
CG15169	0	0	0	0	0	0	0	0	0	0	0	0	0	0	0	0	0	0	0	0
CG15169	0	0	0	0	0	0	0	0	0	0	0	0	0	0	0	0	0	0	0	0
CG15169	0	1.422096825	0	0	0	0	1.706400195	0	0	0	0	0	0	0	2.976979021	0	0	0	0	0.298129328
CG15169	24.16839571	15.64306507	13.11896937	15.56797534	15.20654837	13.23519124	10.23840117	22.62403628	17.0417889	16.97490261	21.49264463	10.70375017	20.75528481	12.12804793	26.79281119	20.75492584	11.30584076	14.34125821	17.13554347	19.67653564
CG15172	2.416839571	1.422096825	6.559484687	0	4.344728107	1.890741606	0	0	2.434541272	0	1.953876785	0	4.151056963	6.064023965	0	1.729577153	3.230240217	1.593473134	0	2.086905295
CG15172	9.667358286	8.532580949	4.919613515	15.56797534	15.20654837	7.562966422	8.532000976	15.08269085	12.17270636	8.487451303	7.815507138	17.12600027	8.302113926	3.032011983	8.930937064	8.647885765	11.30584076	7.96736567	11.86306855	11.62704379
CG15172	0	1.422096825	1.639871172	0	2.172364053	0	0	0	0	0	0	0	0	0	0	0	0	0	0	0.596258656
CG15172	14.50103743	7.110484124	8.199355859	11.11998239	19.55127648	11.34444963	6.825600781	10.05512724	17.0417889	16.97490261	3.907753569	10.70375017	10.37764241	6.064023965	17.86187413	8.647885765	11.30584076	4.780419402	13.18118728	9.242009165
CG15172	0	0	0	0	0	0	0	0	0	0	0	0	0	0	0	0	0	0	0	0
CG15256	2.416839571	2.84419365	1.639871172	2.223996477	8.689456214	0	1.706400195	7.541345426	2.434541272	1.697490261	3.907753569	2.140750033	6.226585444	3.032011983	5.953958042	1.729577153	1.615120108	6.373892536	6.590593641	2.385034623
CG15256	16.917877	12.79887142	13.11896937	6.671989432	8.689456214	13.23519124	15.35760176	10.05512724	9.738165086	16.97490261	13.67713749	21.40750033	6.226585444	21.22408388	11.90791608	8.647885765	19.3814413	15.93473134	17.13554347	12.22330244
CG15256	8.4589385	8.532580949	11.4790982	17.79197182	8.689456214	5.672224817	18.77040215	10.05512724	4.869082543	5.092470782	9.769383923	17.12600027	4.151056963	12.12804793	20.83885315	6.918308612	9.69072065	6.373892536	3.954356185	10.13639715
CG15256	3.625259357	1.422096825	4.919613515	6.671989432	2.172364053	3.781483211	3.41280039	2.513781809	4.869082543	0	5.861630354	6.4222501	12.45317089	3.032011983	0	3.459154306	12.92096087	3.186946268	3.954356185	2.385034623
CG15256	0	0	0	0	0	0	0	0	0	0	0	0	0	0	0	0	0	0	0	0
CG15262	0	0	0	0	0	0	0	0	0	0	0	0	0	0	0	0	0	0	0	0
CG15262	1.208419786	1.422096825	6.559484687	2.223996477	4.344728107	5.672224817	3.41280039	5.027563618	4.869082543	1.697490261	3.907753569	6.4222501	2.075528481	3.032011983	2.976979021	5.188731459	1.615120108	3.186946268	5.272474913	1.788775967
CG15262	0	0	0	0	0	0	0	0	0	0	0	0	0	0	0	0	0	0	0	0
CG15262	85.79780478	89.59209997	88.55304327	86.73586261	60.8261935	102.1000467	66.54960761	57.8169816	99.81619213	96.75694486	84.01670174	53.51875083	97.54983863	78.83231155	89.30937064	76.10139473	116.2886478	46.21072089	26.36237456	86.75563442
CG15262	4.833679143	1.422096825	3.279742343	2.223996477	0	0	5.119200586	10.05512724	0	0	3.907753569	2.140750033	6.226585444	6.064023965	0	5.188731459	1.615120108	0	1.318118728	2.385034623
CG15263	1.208419786	1.422096825	0	4.447992954	0	0	1.706400195	2.513781809	2.434541272	1.697490261	0	2.140750033	0	0	0	1.729577153	0	0	2.636237456	1.192517312
CG15263	7.250518714	11.3767746	11.4790982	11.11998239	6.51709216	9.453708028	5.119200586	7.541345426	14.60724763	8.487451303	9.769383923	8.563000133	2.075528481	3.032011983	8.930937064	15.56619438	11.30584076	6.373892536	10.54494983	7.453233198
CG15263	1.208419786	2.84419365	0	0	0	0	0	0	2.434541272	1.697490261	0	0	2.075528481	0	2.976979021	0	0	1.593473134	1.318118728	0.894387984
CG15263	0	0	0	0	0	0	0	0	0	0	0	0	0	0	0	0	0	0	0	0
CG15263	58.00414971	49.77338887	50.83600632	44.47992954	62.99855755	58.61298977	63.13680722	60.33076341	36.51811907	45.83223704	84.01670174	53.51875083	74.71902533	48.51219172	41.6777063	60.53520035	48.45360325	58.95850596	88.31395479	54.55766701
CG15269	1.208419786	2.84419365	1.639871172	4.447992954	2.172364053	3.781483211	0	0	0	3.394980521	3.907753569	0	0	0	0	3.459154306	1.615120108	0	0	1.192517312
CG15269	2.416839571	17.0651619	13.11896937	11.11998239	6.51709216	1.890741606	8.532000976	17.59647266	12.17270636	6.789961043	13.67713749	4.281500066	14.52869937	6.064023965	8.930937064	8.647885765	9.69072065	7.96736567	5.272474913	9.540138493
CG15269	0	0	0	0	0	0	0	0	0	0	0	0	0	0	0	0	0	0	0	0
CG15269	0	0	0	0	0	0	0	0	0	0	0	0	0	0	0	0	0	0	0	0
CG15269	0	0	0	0	0	0	0	0	0	0	0	0	0	0	0	0	0	0	0	0
CG15270	35.04417379	36.97451745	39.35690812	33.35994716	43.44728107	34.0333489	30.71520351	40.22050894	46.25628416	42.43725652	31.26202855	36.39275056	22.8308133	18.1920719	35.72374825	22.48450299	30.68728206	35.05640895	28.99861202	30.40919145
CG15270	3.625259357	1.422096825	4.919613515	4.447992954	2.172364053	3.781483211	6.825600781	2.513781809	4.869082543	5.092470782	3.907753569	4.281500066	4.151056963	0	0	1.729577153	3.230240217	1.593473134	3.954356185	4.471939919
CG15270	1.208419786	2.84419365	1.639871172	2.223996477	0	0	1.706400195	0	2.434541272	0	3.907753569	0	0	0	2.976979021	1.729577153	1.615120108	3.186946268	0	1.788775967
CG15270	2.416839571	4.266290475	3.279742343	2.223996477	4.344728107	3.781483211	1.706400195	7.541345426	0	10.18494156	5.861630354	4.281500066	0	3.032011983	2.976979021	0	8.075600542	1.593473134	1.318118728	3.577551935
CG15270	0	0	0	0	0	0	0	0	0	1.697490261	1.953876785	0	0	0	0	3.459154306	0	0	0	0.596258656
CG15282	0	0	0	0	0	0	0	0	0	0	0	0	0	0	0	0	0	0	0	0
CG15282	0	0	0	0	0	0	0	0	0	1.697490261	3.907753569	0	0	0	0	0	0	0	1.318118728	0.298129328
CG15282	0	4.266290475	3.279742343	0	2.172364053	0	0	0	0	1.697490261	3.907753569	2.140750033	10.37764241	0	2.976979021	0	3.230240217	3.186946268	1.318118728	1.788775967
CG15282	1.208419786	2.84419365	1.639871172	2.223996477	0	1.890741606	3.41280039	2.513781809	2.434541272	5.092470782	1.953876785	4.281500066	4.151056963	0	0	0	1.615120108	3.186946268	1.318118728	3.577551935
CG15282	0	0	0	0	0	0	0	0	0	0	0	0	0	0	0	0	0	0	0	0
CG15286	74.92202671	73.94903489	70.51446038	80.06387318	62.99855755	90.75559707	92.14561054	47.76185437	51.1253667	86.57200329	82.06282495	68.50400106	64.34138292	39.41615577	59.53958042	63.99435466	88.83160596	66.92587163	46.13415549	64.99219348
CG15286	0	0	0	0	0	0	0	0	0	0	0	0	2.075528481	0	0	0	0	0	0	0
CG15286	68.87992778	51.1954857	75.4340739	66.71989432	91.23929025	92.64633867	63.13680722	55.30319979	99.81619213	83.17702277	74.24731782	79.20775123	64.34138292	100.0563954	71.44749651	86.47885765	71.06528477	81.26712984	68.54217387	84.3705998
CG15286	82.17254543	86.74790632	80.35368741	73.39188375	82.54983403	92.64633867	83.61360957	82.95479969	68.1671556	118.8243182	85.97057852	87.77075136	105.8519526	133.4085272	89.30937064	77.83097188	72.68040488	116.3235388	119.9488043	90.63131568
CG15286	2.416839571	2.84419365	1.639871172	2.223996477	0	3.781483211	8.532000976	7.541345426	0	3.394980521	5.861630354	6.4222501	2.075528481	3.032011983	0	3.459154306	1.615120108	6.373892536	6.590593641	6.260715886
CG15362	13.29261764	11.3767746	8.199355859	2.223996477	6.51709216	9.453708028	10.23840117	5.027563618	12.17270636	6.789961043	11.72326071	8.563000133	2.075528481	6.064023965	20.83885315	3.459154306	3.230240217	6.373892536	13.18118728	8.049491853
CG15362	22.95997593	14.22096825	11.4790982	11.11998239	19.55127648	5.672224817	8.532000976	15.08269085	12.17270636	10.18494156	17.58489106	12.8445002	20.75528481	18.1920719	5.953958042	8.647885765	14.53608098	11.15431194	9.226831098	9.540138493
CG15362	0	0	0	0	0	0	0	0	0	0	0	0	0	0	0	0	0	0	0	0
CG15362	1.208419786	2.84419365	3.279742343	2.223996477	2.172364053	3.781483211	1.706400195	5.027563618	0	3.394980521	3.907753569	0	2.075528481	3.032011983	2.976979021	5.188731459	0	1.593473134	6.590593641	1.192517312
CG15362	13.29261764	9.954677774	18.03858289	11.11998239	10.86182027	11.34444963	18.77040215	7.541345426	4.869082543	11.88243182	9.769383923	4.281500066	6.226585444	6.064023965	8.930937064	5.188731459	9.69072065	11.15431194	10.54494983	7.751362526
CG15382	1.208419786	1.422096825	1.639871172	2.223996477	0	0	1.706400195	0	0	1.697490261	0	0	0	0	0	0	0	0	0	1.788775967
CG15382	2.416839571	5.6883873	8.199355859	0	6.51709216	3.781483211	3.41280039	5.027563618	4.869082543	1.697490261	5.861630354	4.281500066	4.151056963	0	5.953958042	5.188731459	6.460480434	0	2.636237456	3.875681263
CG15382	0	0	0	0	0	0	1.706400195	0	0	0	1.953876785	2.140750033	0	0	0	1.729577153	0	0	0	0
CG15382	15.70945721	14.22096825	16.39871172	13.34397886	13.03418432	13.23519124	15.35760176	7.541345426	19.47633017	13.57992209	11.72326071	12.8445002	10.37764241	21.22408388	14.88489511	6.918308612	16.15120108	7.96736567	21.08989965	14.9064664
CG15382	7.250518714	4.266290475	3.279742343	8.895985909	6.51709216	7.562966422	6.825600781	0	12.17270636	5.092470782	9.769383923	6.4222501	6.226585444	6.064023965	8.930937064	3.459154306	6.460480434	12.74778507	5.272474913	5.366327902
CG15390	0	2.84419365	1.639871172	0	0	1.890741606	1.706400195	0	0	0	1.953876785	0	0	3.032011983	0	0	1.615120108	0	0	1.788775967
CG15390	0	0	0	0	0	0	0	0	0	0	0	0	0	0	0	0	0	0	0	0.298129328
CG15390	0	0	0	0	0	0	0	0	0	0	0	0	0	0	0	0	0	0	0	0
CG15390	1.208419786	5.6883873	4.919613515	4.447992954	10.86182027	9.453708028	10.23840117	5.027563618	4.869082543	5.092470782	11.72326071	4.281500066	10.37764241	6.064023965	8.930937064	6.918308612	8.075600542	1.593473134	6.590593641	8.645750509
CG15390	10.87577807	11.3767746	11.4790982	4.447992954	10.86182027	5.672224817	11.94480137	7.541345426	7.303623815	10.18494156	3.907753569	4.281500066	6.226585444	6.064023965	5.953958042	8.647885765	4.845360325	9.560838804	3.954356185	8.049491853
CG15394	18.12629679	7.110484124	4.919613515	8.895985909	4.344728107	7.562966422	15.35760176	22.62403628	4.869082543	15.27741235	15.63101428	4.281500066	12.45317089	18.1920719	11.90791608	13.83661722	19.3814413	14.34125821	9.226831098	9.838267821
CG15394	0	0	0	0	0	0	0	0	0	0	0	0	0	0	0	0	0	0	0	0
CG15394	3.625259357	2.84419365	4.919613515	13.34397886	8.689456214	0	1.706400195	2.513781809	9.738165086	6.789961043	7.815507138	6.4222501	6.226585444	3.032011983	2.976979021	1.729577153	3.230240217	3.186946268	3.954356185	4.471939919
CG15394	1.208419786	0	0	0	0	0	0	0	0	1.697490261	0	0	0	0	0	1.729577153	0	3.186946268	0	0.894387984
CG15394	0	0	0	0	0	0	0	0	0	0	0	0	0	0	0	0	0	0	0	0
CG15395	0	0	0	0	0	0	0	0	0	0	0	0	0	0	0	0	0	0	0	0
CG15395	0	0	0	0	0	0	0	0	0	0	0	0	0	0	0	0	0	0	0	0
CG15395	0	0	0	0	0	0	0	0	0	0	0	0	0	0	0	0	0	0	0	0
CG15395	2.416839571	1.422096825	4.919613515	4.447992954	0	5.672224817	3.41280039	2.513781809	0	0	3.907753569	2.140750033	4.151056963	0	2.976979021	1.729577153	0	0	5.272474913	1.788775967
CG15395	4.833679143	2.84419365	3.279742343	2.223996477	2.172364053	3.781483211	1.706400195	5.027563618	12.17270636	0	1.953876785	2.140750033	6.226585444	3.032011983	5.953958042	1.729577153	8.075600542	3.186946268	9.226831098	4.770069246
CG15403	0	0	0	0	0	0	0	0	0	0	0	0	0	0	0	0	0	0	0	0
CG15403	0	0	0	0	0	0	0	0	0	0	0	0	0	0	0	0	0	0	0	0
CG15403	0	0	0	0	0	0	0	0	0	0	0	0	0	0	0	0	0	0	0	0
CG15403	3.625259357	9.954677774	6.559484687	4.447992954	10.86182027	3.781483211	5.119200586	12.56890904	9.738165086	3.394980521	3.907753569	6.4222501	12.45317089	0	11.90791608	5.188731459	3.230240217	4.780419402	6.590593641	6.260715886
CG15403	0	0	0	0	0	0	0	0	0	0	0	0	0	0	0	0	0	0	0	0
CG15404	49.54521121	48.35129205	63.9549757	44.47992954	39.10255296	43.48705693	49.48560566	32.67916351	29.21449526	39.04227599	56.66242675	49.23725076	43.58609811	63.67225163	41.6777063	69.18308612	61.37456412	38.24335522	6.590593641	39.94932994
CG15404	29.00207486	27.01983967	21.31832523	31.13595068	32.5854608	47.26854014	20.47680234	15.08269085	21.91087144	32.25231495	25.4003982	23.54825036	22.8308133	39.41615577	35.72374825	27.67323445	22.61168152	30.27598955	19.77178092	25.93725153
CG15404	4.833679143	4.266290475	1.639871172	6.671989432	0	1.890741606	3.41280039	2.513781809	9.738165086	1.697490261	5.861630354	2.140750033	6.226585444	3.032011983	8.930937064	3.459154306	4.845360325	7.96736567	3.954356185	7.453233198
CG15404	0	0	0	4.447992954	0	0	0	0	0	0	0	0	0	0	2.976979021	1.729577153	0	1.593473134	0	0.596258656
CG15404	3.625259357	8.532580949	14.75884055	13.34397886	13.03418432	15.12593284	8.532000976	15.08269085	24.34541272	10.18494156	11.72326071	8.563000133	8.302113926	12.12804793	5.953958042	15.56619438	12.92096087	9.560838804	14.49930601	9.838267821
CG15406	4.833679143	14.22096825	3.279742343	4.447992954	8.689456214	1.890741606	13.65120156	2.513781809	4.869082543	1.697490261	5.861630354	10.70375017	8.302113926	6.064023965	2.976979021	5.188731459	8.075600542	7.96736567	2.636237456	8.347621181
CG15406	16.917877	18.48725872	14.75884055	15.56797534	10.86182027	17.01667445	25.59600293	15.08269085	17.0417889	16.97490261	21.49264463	17.12600027	20.75528481	15.16005991	14.88489511	10.37746292	12.92096087	20.71515074	17.13554347	19.97466497
CG15406	8.4589385	12.79887142	19.67845406	15.56797534	10.86182027	13.23519124	17.06400195	25.13781809	31.64903653	16.97490261	29.30815177	12.8445002	29.05739874	15.16005991	17.86187413	20.75492584	20.99656141	20.71515074	25.04425584	19.67653564
CG15406	0	0	0	0	0	0	0	0	0	0	0	0	0	0	0	0	0	0	0	0
CG15406	0	0	3.279742343	0	4.344728107	0	0	0	7.303623815	3.394980521	0	0	0	0	0	1.729577153	0	1.593473134	0	2.385034623
CG15408	20.54313636	18.48725872	19.67845406	20.01596829	21.72364053	28.36112408	18.77040215	25.13781809	21.91087144	30.55482469	29.30815177	23.54825036	20.75528481	27.28810784	29.76979021	20.75492584	32.30240217	14.34125821	11.86306855	23.85034623
CG15408	0	0	0	0	0	0	0	0	0	0	0	0	0	0	0	0	0	0	0	0
CG15408	4.833679143	8.532580949	6.559484687	2.223996477	6.51709216	5.672224817	8.532000976	7.541345426	12.17270636	8.487451303	13.67713749	2.140750033	8.302113926	9.096035948	8.930937064	10.37746292	8.075600542	14.34125821	11.86306855	9.838267821
CG15408	9.667358286	9.954677774	9.83922703	17.79197182	2.172364053	17.01667445	13.65120156	20.11025447	14.60724763	11.88243182	7.815507138	14.98525023	6.226585444	12.12804793	8.930937064	15.56619438	12.92096087	14.34125821	7.908712369	11.03078513
CG15408	7.250518714	5.6883873	6.559484687	2.223996477	2.172364053	7.562966422	6.825600781	5.027563618	12.17270636	8.487451303	9.769383923	2.140750033	2.075528481	6.064023965	11.90791608	8.647885765	3.230240217	0	3.954356185	6.260715886
CG15422	26.58523529	17.0651619	21.31832523	22.23996477	17.37891243	22.68889927	23.88960273	30.16538171	26.77995399	23.76486365	17.58489106	14.98525023	12.45317089	18.1920719	26.79281119	25.94365729	11.30584076	23.90209701	31.63484948	19.37840631
CG15422	0	0	0	0	0	0	0	0	0	0	0	0	0	0	0	0	0	0	0	0
CG15422	4.833679143	11.3767746	8.199355859	11.11998239	15.20654837	11.34444963	11.94480137	22.62403628	14.60724763	3.394980521	9.769383923	4.281500066	14.52869937	24.25609586	11.90791608	5.188731459	14.53608098	4.780419402	3.954356185	11.03078513
CG15422	1.208419786	2.84419365	0	0	0	0	1.706400195	0	0	1.697490261	0	2.140750033	0	6.064023965	0	1.729577153	0	0	0	0.894387984
CG15422	101.507262	66.83855077	81.99355859	86.73586261	71.68801376	92.64633867	104.0904119	65.35832703	99.81619213	98.45443512	91.83220888	107.0375017	105.8519526	87.92834749	86.33239162	83.01970334	66.21992444	116.3235388	151.5836537	91.52570367
CG15423	0	0	0	0	0	0	0	0	0	0	0	0	0	0	0	0	0	0	0	0
CG15423	3.625259357	5.6883873	1.639871172	4.447992954	4.344728107	5.672224817	5.119200586	7.541345426	0	1.697490261	5.861630354	6.4222501	4.151056963	6.064023965	0	1.729577153	4.845360325	3.186946268	13.18118728	5.366327902
CG15423	31.41891443	22.7535492	36.07716578	17.79197182	21.72364053	35.92409051	25.59600293	37.70672713	43.82174289	25.46235391	33.21590534	25.6890004	24.90634178	30.32011983	38.70072728	34.59154306	37.14776249	41.43030149	52.72474913	39.65120061
CG15423	142.5935347	126.5666174	145.9485343	149.007764	143.3760275	138.0241372	112.6224129	135.7442177	177.7215128	159.5640845	136.7713749	130.585752	151.5135791	148.5685871	116.1021818	157.3915209	129.2096087	117.9170119	121.266923	136.2451029
CG15423	0	0	0	0	0	0	0	0	0	0	0	0	0	0	0	0	0	0	0	0
CG15425	0	0	0	0	0	0	0	0	0	0	0	0	0	0	0	0	0	0	0	0
CG15425	0	0	0	0	0	0	0	0	0	0	0	0	0	0	0	0	0	0	0	0
CG15425	2.416839571	2.84419365	3.279742343	4.447992954	4.344728107	11.34444963	3.41280039	0	0	1.697490261	7.815507138	2.140750033	0	6.064023965	5.953958042	1.729577153	3.230240217	3.186946268	2.636237456	3.279422607
CG15425	0	0	0	0	0	0	0	0	0	0	0	0	0	0	0	0	0	0	0	0
CG15425	70.08834757	56.883873	55.75561984	46.70392602	62.99855755	49.15928175	44.36640508	42.73429075	63.29807306	69.59710069	70.33956425	70.64475109	56.039269	60.64023965	80.37843357	60.53520035	69.45016466	63.73892536	77.76900497	63.20341752
CG15429	0	0	0	0	0	0	0	0	0	0	0	0	0	0	0	0	0	0	0	0
CG15429	0	0	0	0	0	0	0	0	0	0	0	0	0	0	0	0	0	0	0	0
CG15429	0	0	0	0	0	0	0	0	0	0	0	0	0	0	0	0	0	0	0	0
CG15429	0	0	0	0	0	0	0	0	0	0	0	0	0	0	0	0	0	0	0	0
CG15429	2.416839571	1.422096825	9.83922703	4.447992954	0	9.453708028	1.706400195	7.541345426	7.303623815	1.697490261	1.953876785	8.563000133	2.075528481	3.032011983	0	5.188731459	3.230240217	3.186946268	2.636237456	5.962586558
CG15432	0	0	0	0	0	0	0	0	0	0	0	0	0	0	0	0	0	0	0	0
CG15432	0	0	0	0	0	0	0	0	0	0	0	0	0	0	0	0	0	0	0	0
CG15432	0	0	0	0	0	0	0	0	0	0	0	0	0	0	0	0	0	0	0	0
CG15432	4.833679143	1.422096825	3.279742343	2.223996477	4.344728107	5.672224817	6.825600781	15.08269085	0	8.487451303	3.907753569	4.281500066	8.302113926	0	0	6.918308612	4.845360325	4.780419402	7.908712369	5.068198574
CG15432	94.25674328	86.74790632	91.83278562	75.61588022	84.72219808	85.08337225	73.37520839	87.98236331	80.33986196	86.57200329	78.15507138	83.48925129	76.79455381	75.80029956	83.35541259	88.2084348	67.83504455	108.3561731	133.1299916	93.31447963
CG15434	0	0	0	0	0	0	0	0	0	0	0	0	0	0	0	0	0	0	0	0
CG15434	0	0	0	0	0	0	0	0	0	0	0	0	0	0	0	0	0	0	0	0
CG15434	2.416839571	2.84419365	3.279742343	6.671989432	4.344728107	1.890741606	1.706400195	2.513781809	4.869082543	3.394980521	5.861630354	2.140750033	6.226585444	9.096035948	5.953958042	1.729577153	1.615120108	12.74778507	3.954356185	6.856974542
CG15434	10.87577807	9.954677774	4.919613515	13.34397886	17.37891243	11.34444963	5.119200586	12.56890904	9.738165086	8.487451303	11.72326071	6.4222501	12.45317089	9.096035948	8.930937064	8.647885765	14.53608098	3.186946268	9.226831098	11.03078513
CG15434	0	1.422096825	1.639871172	0	0	0	0	0	0	0	0	0	2.075528481	0	0	0	0	0	0	0
CG15435	2.416839571	7.110484124	3.279742343	2.223996477	0	0	3.41280039	2.513781809	2.434541272	1.697490261	0	0	2.075528481	0	2.976979021	5.188731459	6.460480434	3.186946268	2.636237456	2.086905295
CG15435	38.66943314	32.70822697	29.51768109	37.80794011	45.61964512	34.0333489	56.31120644	25.13781809	48.69082543	39.04227599	46.89304283	47.09650073	37.35951267	48.51219172	44.65468532	50.15773744	48.45360325	23.90209701	18.4536622	37.86242464
CG15435	3.625259357	0	8.199355859	6.671989432	4.344728107	3.781483211	0	5.027563618	7.303623815	1.697490261	3.907753569	6.4222501	6.226585444	0	5.953958042	1.729577153	3.230240217	3.186946268	5.272474913	6.260715886
CG15435	8.4589385	11.3767746	1.639871172	17.79197182	2.172364053	3.781483211	13.65120156	10.05512724	7.303623815	5.092470782	9.769383923	8.563000133	22.8308133	6.064023965	5.953958042	22.48450299	9.69072065	9.560838804	6.590593641	6.856974542
CG15435	0	0	0	0	0	0	0	0	0	0	0	0	0	0	0	0	0	0	0	0
CG15436	0	0	0	0	0	0	0	0	0	0	0	0	0	0	0	0	0	0	0	0
CG15436	3.625259357	1.422096825	3.279742343	0	2.172364053	0	0	5.027563618	0	3.394980521	1.953876785	0	8.302113926	9.096035948	0	1.729577153	3.230240217	0	0	1.788775967
CG15436	4.833679143	1.422096825	3.279742343	2.223996477	2.172364053	3.781483211	1.706400195	0	2.434541272	1.697490261	0	2.140750033	2.075528481	3.032011983	0	3.459154306	4.845360325	0	2.636237456	1.192517312
CG15436	0	0	0	0	0	0	1.706400195	0	0	0	0	0	0	0	0	0	0	0	0	0.596258656
CG15436	26.58523529	27.01983967	34.43729461	28.9119542	23.89600459	20.79815766	17.06400195	22.62403628	29.21449526	27.15984417	27.35427498	36.39275056	35.28398418	42.44816776	23.81583217	17.29577153	24.22680163	39.83682835	30.31673075	25.04286354
CG15475	14.50103743	7.110484124	9.83922703	20.01596829	13.03418432	9.453708028	13.65120156	17.59647266	31.64903653	23.76486365	11.72326071	12.8445002	24.90634178	21.22408388	20.83885315	10.37746292	11.30584076	20.71515074	22.40801838	17.88775967
CG15475	3.625259357	5.6883873	6.559484687	2.223996477	8.689456214	3.781483211	1.706400195	2.513781809	0	0	5.861630354	4.281500066	4.151056963	6.064023965	0	8.647885765	1.615120108	1.593473134	3.954356185	4.770069246
CG15475	0	0	0	0	2.172364053	0	1.706400195	0	0	0	0	2.140750033	0	0	0	0	0	0	0	0.298129328
CG15475	105.1325214	85.32580949	106.5916262	108.9758274	99.92874646	109.6630131	100.6776115	95.52370873	116.857981	95.0594546	99.64771602	68.50400106	105.8519526	93.99237146	101.2172867	105.5042063	111.4432875	94.01491491	84.35959861	95.69951426
CG15475	13.29261764	15.64306507	9.83922703	15.56797534	15.20654837	11.34444963	15.35760176	20.11025447	17.0417889	8.487451303	21.49264463	12.8445002	8.302113926	21.22408388	11.90791608	8.647885765	8.075600542	4.780419402	7.908712369	8.943879837
CG15625	9.667358286	4.266290475	11.4790982	6.671989432	0	5.672224817	11.94480137	5.027563618	7.303623815	8.487451303	7.815507138	4.281500066	12.45317089	0	11.90791608	13.83661722	11.30584076	9.560838804	5.272474913	7.15510387
CG15625	0	0	0	0	0	0	1.706400195	0	0	1.697490261	0	0	0	0	0	1.729577153	0	0	0	0.298129328
CG15625	1.208419786	0	3.279742343	0	0	0	0	0	0	0	0	0	4.151056963	0	0	0	1.615120108	1.593473134	0	0.298129328
CG15625	0	0	0	0	0	0	0	0	0	0	0	0	0	0	0	0	0	0	0	0
CG15625	0	0	0	0	0	0	0	0	0	0	0	0	0	0	0	0	0	0	0	0
CG15628	0	1.422096825	0	0	0	1.890741606	0	0	0	0	0	0	0	0	0	0	0	0	0	0.596258656
CG15628	4.833679143	4.266290475	4.919613515	0	6.51709216	3.781483211	6.825600781	0	2.434541272	5.092470782	3.907753569	0	4.151056963	0	2.976979021	5.188731459	3.230240217	4.780419402	0	3.279422607
CG15628	0	0	0	0	0	0	0	0	0	0	0	0	0	0	0	0	0	0	0	0
CG15628	1.208419786	0	0	4.447992954	0	0	0	0	0	0	0	0	2.075528481	0	2.976979021	0	0	0	1.318118728	0
CG15628	0	0	0	0	0	0	0	0	0	0	0	0	0	0	0	0	0	0	0	0
CG15629	0	0	0	0	0	0	0	0	0	0	0	0	0	0	0	0	0	0	0	0
CG15629	6.042098928	2.84419365	3.279742343	2.223996477	6.51709216	7.562966422	8.532000976	0	2.434541272	8.487451303	5.861630354	12.8445002	6.226585444	9.096035948	8.930937064	5.188731459	4.845360325	4.780419402	2.636237456	5.366327902
CG15629	0	0	0	0	0	0	0	0	0	0	0	0	0	3.032011983	0	0	0	0	0	0
CG15629	1.208419786	0	3.279742343	0	0	0	1.706400195	0	0	1.697490261	0	0	2.075528481	0	2.976979021	0	0	1.593473134	0	0.894387984
CG15629	7.250518714	12.79887142	6.559484687	15.56797534	17.37891243	9.453708028	5.119200586	12.56890904	7.303623815	8.487451303	5.861630354	6.4222501	10.37764241	21.22408388	5.953958042	10.37746292	11.30584076	14.34125821	11.86306855	10.13639715
CG15635	0	0	1.639871172	2.223996477	2.172364053	0	1.706400195	5.027563618	0	0	1.953876785	0	0	0	0	1.729577153	3.230240217	0	1.318118728	0
CG15635	193.3471657	190.5609745	157.4276325	242.415616	230.2705897	189.0741606	208.1808238	180.9922902	175.2869716	213.8837728	193.4338017	192.667503	188.8730918	166.760659	199.4575944	198.9013726	177.6632119	184.8428835	206.9446403	206.6036242
CG15635	2.416839571	2.84419365	0	2.223996477	0	1.890741606	0	2.513781809	0	0	0	0	6.226585444	0	0	3.459154306	1.615120108	1.593473134	3.954356185	2.683163951
CG15635	60.42098928	49.77338887	52.4758775	31.13595068	30.41309675	49.15928175	56.31120644	50.27563618	31.64903653	37.34478573	44.93916605	40.67425063	45.66162659	45.48017974	56.5626014	41.50985167	53.29896358	31.86946268	42.1797993	43.22875255
CG15635	2.416839571	2.84419365	3.279742343	4.447992954	2.172364053	3.781483211	5.119200586	2.513781809	0	0	0	2.140750033	2.075528481	0	0	1.729577153	6.460480434	3.186946268	3.954356185	1.788775967
CG15818	3.625259357	2.84419365	6.559484687	6.671989432	0	5.672224817	6.825600781	7.541345426	9.738165086	5.092470782	3.907753569	2.140750033	2.075528481	0	0	6.918308612	3.230240217	3.186946268	1.318118728	4.471939919
CG15818	0	0	0	0	0	0	0	0	0	0	0	0	0	0	0	0	0	0	0	0
CG15818	0	0	0	0	0	0	0	0	0	0	0	0	0	0	0	0	0	0	0	0
CG15818	0	0	0	0	0	0	0	0	0	0	0	0	0	0	0	0	0	0	0	0
CG15818	4.833679143	4.266290475	3.279742343	4.447992954	2.172364053	5.672224817	6.825600781	2.513781809	0	3.394980521	3.907753569	8.563000133	2.075528481	9.096035948	0	3.459154306	11.30584076	4.780419402	3.954356185	8.347621181
CG16743	8.4589385	11.3767746	1.639871172	6.671989432	6.51709216	13.23519124	8.532000976	5.027563618	14.60724763	6.789961043	11.72326071	10.70375017	14.52869937	6.064023965	11.90791608	10.37746292	8.075600542	14.34125821	13.18118728	14.01207841
CG16743	7.250518714	4.266290475	6.559484687	4.447992954	6.51709216	3.781483211	6.825600781	10.05512724	4.869082543	10.18494156	11.72326071	6.4222501	2.075528481	9.096035948	2.976979021	5.188731459	9.69072065	3.186946268	2.636237456	7.15510387
CG16743	4.833679143	4.266290475	3.279742343	8.895985909	4.344728107	7.562966422	5.119200586	5.027563618	2.434541272	3.394980521	3.907753569	6.4222501	4.151056963	12.12804793	0	1.729577153	3.230240217	9.560838804	10.54494983	5.66445723
CG16743	1.208419786	0	0	2.223996477	2.172364053	0	0	0	0	0	1.953876785	2.140750033	0	0	2.976979021	0	0	1.593473134	1.318118728	0.298129328
CG16743	0	0	0	0	0	0	0	0	0	0	0	0	0	0	0	0	0	0	0	0
CG16771	1.208419786	1.422096825	0	0	0	0	3.41280039	0	0	1.697490261	0	2.140750033	0	0	0	1.729577153	0	1.593473134	0	0.596258656
CG16771	1.208419786	1.422096825	0	0	0	1.890741606	0	2.513781809	0	1.697490261	0	0	2.075528481	0	2.976979021	1.729577153	0	0	0	0.596258656
CG16771	0	0	0	0	0	1.890741606	0	0	0	0	0	0	0	0	0	1.729577153	0	0	0	0.298129328
CG16771	0	2.84419365	0	2.223996477	2.172364053	0	1.706400195	0	0	0	0	2.140750033	2.075528481	0	0	0	1.615120108	1.593473134	1.318118728	0.596258656
CG16771	0	0	0	0	0	0	0	0	0	0	0	0	0	0	0	0	0	0	0	0
CG16772	0	0	0	0	0	0	0	0	0	0	0	0	0	0	0	0	0	0	0	0
CG16772	6.042098928	2.84419365	1.639871172	2.223996477	0	0	3.41280039	0	2.434541272	3.394980521	1.953876785	0	4.151056963	3.032011983	0	1.729577153	3.230240217	0	2.636237456	1.49064664
CG16772	64.04624864	63.99435712	60.67523335	71.16788727	58.65382944	56.72224817	49.48560566	55.30319979	51.1253667	59.41215912	72.29344103	70.64475109	85.09666774	81.86432353	71.44749651	57.07604605	62.98968423	81.26712984	102.8132608	70.06039206
CG16772	113.5914599	109.5014555	141.0289208	120.0958098	132.5142073	130.4611708	105.7968121	130.7166541	155.8106414	142.5891819	128.9558678	117.7412518	122.4561804	87.92834749	86.33239162	131.4478636	137.2852092	71.70629103	81.72336115	119.5498605
CG16772	9.667358286	12.79887142	4.919613515	11.11998239	2.172364053	20.79815766	8.532000976	5.027563618	7.303623815	6.789961043	11.72326071	12.8445002	2.075528481	9.096035948	2.976979021	13.83661722	4.845360325	1.593473134	3.954356185	7.453233198
CG16800	4.833679143	5.6883873	8.199355859	8.895985909	6.51709216	5.672224817	6.825600781	10.05512724	9.738165086	3.394980521	5.861630354	19.2667503	2.075528481	9.096035948	2.976979021	5.188731459	6.460480434	7.96736567	11.86306855	8.347621181
CG16800	12.08419786	7.110484124	8.199355859	6.671989432	10.86182027	5.672224817	13.65120156	5.027563618	0	1.697490261	3.907753569	6.4222501	14.52869937	9.096035948	11.90791608	5.188731459	3.230240217	6.373892536	6.590593641	8.347621181
CG16800	0	0	0	0	0	0	0	0	0	0	0	0	0	0	0	0	0	0	0	0
CG16800	14.50103743	9.954677774	16.39871172	8.895985909	26.06836864	20.79815766	18.77040215	17.59647266	12.17270636	33.94980521	19.53876785	23.54825036	18.67975633	15.16005991	32.74676923	6.918308612	11.30584076	23.90209701	19.77178092	16.39711303
CG16800	1.208419786	0	1.639871172	0	2.172364053	0	1.706400195	0	0	1.697490261	1.953876785	2.140750033	2.075528481	0	0	1.729577153	1.615120108	0	1.318118728	0.298129328
CG16812	155.8861524	156.4306507	165.6269883	171.2477287	147.7207556	172.0574861	146.7504168	168.4233812	136.3343112	154.4716137	140.6791285	141.2895022	122.4561804	172.824683	157.7798881	205.8196812	153.4364103	116.3235388	93.5864297	143.9964654
CG16812	0	0	3.279742343	0	0	0	3.41280039	0	0	1.697490261	1.953876785	0	0	0	0	0	1.615120108	0	1.318118728	0.894387984
CG16812	4.833679143	0	0	2.223996477	0	1.890741606	1.706400195	2.513781809	2.434541272	3.394980521	1.953876785	6.4222501	0	9.096035948	0	1.729577153	4.845360325	4.780419402	5.272474913	4.173810591
CG16812	0	0	0	0	0	0	0	0	0	0	0	0	0	0	0	0	0	0	0	0
CG16812	0	0	0	0	0	0	0	0	0	0	0	0	0	0	0	0	0	0	0	0
CG16813	0	0	0	0	0	0	0	0	0	0	0	0	0	0	0	0	0	0	0	0
CG16813	0	0	0	0	0	0	0	0	0	0	0	0	0	0	0	0	0	0	0	0
CG16813	0	0	0	0	0	0	0	0	0	0	0	0	0	0	0	0	0	0	0	0
CG16813	12.08419786	9.954677774	9.83922703	15.56797534	4.344728107	5.672224817	8.532000976	12.56890904	2.434541272	5.092470782	7.815507138	2.140750033	12.45317089	12.12804793	14.88489511	6.918308612	11.30584076	4.780419402	6.590593641	13.41581976
CG16813	2.416839571	5.6883873	4.919613515	20.01596829	13.03418432	5.672224817	0	7.541345426	9.738165086	3.394980521	3.907753569	8.563000133	10.37764241	3.032011983	0	8.647885765	8.075600542	4.780419402	6.590593641	7.751362526
CG16815	6.042098928	4.266290475	3.279742343	2.223996477	2.172364053	5.672224817	8.532000976	5.027563618	4.869082543	1.697490261	7.815507138	0	4.151056963	6.064023965	2.976979021	5.188731459	1.615120108	1.593473134	1.318118728	6.260715886
CG16815	21.75155614	24.17564602	21.31832523	17.79197182	15.20654837	30.25186569	15.35760176	22.62403628	19.47633017	37.34478573	29.30815177	29.97050046	14.52869937	18.1920719	32.74676923	24.21408014	19.3814413	14.34125821	23.72613711	21.16718228
CG16815	1.208419786	0	0	0	0	0	0	0	0	0	0	0	0	3.032011983	0	0	0	0	0	0.298129328
CG16815	0	0	0	0	0	0	0	0	0	0	0	0	0	0	0	0	0	0	0	0
CG16815	3.625259357	0	3.279742343	2.223996477	6.51709216	0	3.41280039	5.027563618	7.303623815	3.394980521	1.953876785	2.140750033	4.151056963	6.064023965	5.953958042	1.729577153	4.845360325	1.593473134	10.54494983	3.577551935
CG16820	2.416839571	1.422096825	1.639871172	0	0	1.890741606	0	2.513781809	4.869082543	1.697490261	0	2.140750033	2.075528481	0	0	0	1.615120108	1.593473134	0	2.981293279
CG16820	1.208419786	0	0	0	0	0	0	0	2.434541272	0	0	0	0	0	0	0	1.615120108	3.186946268	0	0.298129328
CG16820	0	2.84419365	1.639871172	0	4.344728107	0	0	0	0	1.697490261	0	2.140750033	0	0	0	1.729577153	1.615120108	0	0	0.298129328
CG16820	0	0	0	0	0	0	0	0	0	0	0	0	0	0	0	0	0	0	0	0
CG16820	0	0	0	0	0	0	0	0	0	0	0	0	0	0	0	0	0	0	0	0
CG16824	0	0	0	0	0	0	0	0	4.869082543	0	0	0	0	0	0	0	0	0	0	0
CG16824	0	0	0	0	0	0	0	0	0	0	0	0	0	0	0	0	0	0	0	0
CG16824	48.33679143	58.30596982	37.71703695	35.58394364	36.93018891	52.94076496	42.66000488	52.78941798	36.51811907	28.85733443	27.35427498	51.3780008	31.13292722	60.64023965	59.53958042	50.15773744	38.7628826	30.27598955	23.72613711	42.63249389
CG16824	0	0	0	0	0	0	0	0	0	0	0	0	0	0	0	0	0	0	0	0
CG16824	1.208419786	0	3.279742343	2.223996477	6.51709216	0	3.41280039	0	2.434541272	1.697490261	0	0	2.075528481	0	0	1.729577153	0	0	1.318118728	0.298129328
CG16825	7.250518714	1.422096825	9.83922703	4.447992954	8.689456214	9.453708028	8.532000976	7.541345426	12.17270636	8.487451303	1.953876785	8.563000133	8.302113926	0	2.976979021	10.37746292	3.230240217	9.560838804	9.226831098	5.962586558
CG16825	0	0	0	0	0	0	0	0	0	0	0	0	0	0	0	0	0	0	0	0
CG16825	2.416839571	2.84419365	6.559484687	4.447992954	2.172364053	17.01667445	3.41280039	5.027563618	12.17270636	11.88243182	1.953876785	2.140750033	2.075528481	3.032011983	2.976979021	6.918308612	0	6.373892536	5.272474913	7.751362526
CG16825	7.250518714	9.954677774	6.559484687	11.11998239	6.51709216	7.562966422	8.532000976	5.027563618	2.434541272	8.487451303	13.67713749	17.12600027	4.151056963	6.064023965	11.90791608	6.918308612	12.92096087	11.15431194	17.13554347	12.52143177
CG16825	27.79365507	28.4419365	31.15755226	31.13595068	30.41309675	26.47038248	32.42160371	20.11025447	24.34541272	39.04227599	39.07753569	19.2667503	37.35951267	30.32011983	11.90791608	38.05069737	24.22680163	14.34125821	25.04425584	24.44660489
CG16826	0	0	0	0	0	0	0	0	0	0	0	0	0	0	0	0	0	0	0	0
CG16826	8.4589385	7.110484124	6.559484687	2.223996477	2.172364053	0	1.706400195	0	9.738165086	3.394980521	3.907753569	4.281500066	4.151056963	12.12804793	2.976979021	5.188731459	4.845360325	1.593473134	3.954356185	3.279422607
CG16826	0	0	0	0	0	0	0	0	0	0	0	0	0	0	0	0	0	0	0	0
CG16826	44.71153207	54.03967935	47.55626398	53.37591545	71.68801376	62.39447298	47.77920547	60.33076341	46.25628416	52.62219808	54.70854997	44.9557507	70.56796837	54.57621569	77.40145455	63.99435466	71.06528477	63.73892536	67.22405514	52.76889104
CG16826	6.042098928	7.110484124	4.919613515	6.671989432	8.689456214	7.562966422	20.47680234	2.513781809	9.738165086	5.092470782	3.907753569	10.70375017	8.302113926	12.12804793	0	10.37746292	11.30584076	7.96736567	3.954356185	8.049491853
CG16833	14.50103743	12.79887142	18.03858289	24.46396125	21.72364053	20.79815766	18.77040215	17.59647266	12.17270636	20.36988313	9.769383923	17.12600027	31.13292722	15.16005991	8.930937064	22.48450299	17.76632119	27.08904328	34.27108693	18.48401833
CG16833	3.625259357	2.84419365	4.919613515	4.447992954	4.344728107	5.672224817	3.41280039	7.541345426	2.434541272	1.697490261	1.953876785	8.563000133	2.075528481	0	0	5.188731459	6.460480434	3.186946268	6.590593641	6.260715886
CG16833	3.625259357	5.6883873	4.919613515	4.447992954	6.51709216	3.781483211	1.706400195	2.513781809	2.434541272	6.789961043	9.769383923	2.140750033	4.151056963	0	5.953958042	1.729577153	6.460480434	3.186946268	5.272474913	5.366327902
CG16833	2.416839571	1.422096825	3.279742343	6.671989432	4.344728107	5.672224817	3.41280039	5.027563618	4.869082543	3.394980521	0	10.70375017	2.075528481	6.064023965	0	6.918308612	4.845360325	7.96736567	2.636237456	4.471939919
CG16833	0	0	0	0	0	0	0	0	0	0	0	0	0	0	0	0	0	0	0	0
CG16848	146.2187941	142.2096825	147.5884055	153.4557569	149.8931197	145.5871036	153.5760176	143.2855631	146.0724763	134.1017306	140.6791285	175.5415027	182.6465064	133.4085272	142.894993	171.2281381	127.5944886	219.8992925	250.4425584	157.7104145
CG16848	0	0	0	0	0	0	0	0	2.434541272	0	0	0	0	0	2.976979021	0	0	0	1.318118728	0.894387984
CG16848	2.416839571	1.422096825	6.559484687	0	0	1.890741606	1.706400195	0	2.434541272	1.697490261	0	4.281500066	4.151056963	3.032011983	0	1.729577153	0	3.186946268	2.636237456	1.788775967
CG16848	12.08419786	9.954677774	11.4790982	4.447992954	4.344728107	11.34444963	6.825600781	5.027563618	4.869082543	6.789961043	9.769383923	4.281500066	26.98187026	3.032011983	8.930937064	12.10704007	4.845360325	6.373892536	18.4536622	5.66445723
CG16848	48.33679143	45.5070984	45.91639281	37.80794011	80.37746998	39.70557372	66.54960761	50.27563618	34.0835778	50.92470782	48.84691962	34.25200053	58.11479748	30.32011983	41.6777063	46.69858313	46.83848314	60.55197909	28.99861202	44.12314053
CG16852	0	0	0	0	0	0	0	0	0	0	0	0	0	0	0	0	0	0	0	0
CG16852	0	0	3.279742343	2.223996477	4.344728107	0	0	0	4.869082543	1.697490261	5.861630354	2.140750033	4.151056963	0	0	0	0	3.186946268	6.590593641	2.981293279
CG16852	4.833679143	2.84419365	4.919613515	2.223996477	2.172364053	1.890741606	5.119200586	5.027563618	2.434541272	5.092470782	7.815507138	4.281500066	2.075528481	6.064023965	0	5.188731459	12.92096087	3.186946268	2.636237456	4.770069246
CG16852	0	0	1.639871172	0	0	1.890741606	1.706400195	0	2.434541272	0	1.953876785	0	2.075528481	0	0	0	0	0	0	0
CG16852	0	0	0	0	0	0	0	0	0	0	0	0	0	0	0	0	0	0	0	0
CG16853	6.042098928	1.422096825	4.919613515	4.447992954	4.344728107	0	1.706400195	2.513781809	7.303623815	5.092470782	7.815507138	4.281500066	4.151056963	9.096035948	5.953958042	5.188731459	4.845360325	1.593473134	9.226831098	5.962586558
CG16853	0	0	0	0	0	0	0	0	0	0	0	0	0	0	0	0	0	0	0	0
CG16853	6.042098928	5.6883873	9.83922703	4.447992954	4.344728107	9.453708028	5.119200586	12.56890904	2.434541272	15.27741235	11.72326071	14.98525023	12.45317089	6.064023965	8.930937064	6.918308612	9.69072065	14.34125821	7.908712369	9.838267821
CG16853	12.08419786	17.0651619	21.31832523	22.23996477	15.20654837	22.68889927	18.77040215	25.13781809	14.60724763	15.27741235	21.49264463	25.6890004	18.67975633	24.25609586	20.83885315	8.647885765	22.61168152	17.52820447	9.226831098	17.88775967
CG16853	7.250518714	5.6883873	6.559484687	2.223996477	0	5.672224817	6.825600781	0	7.303623815	8.487451303	5.861630354	4.281500066	6.226585444	9.096035948	11.90791608	5.188731459	4.845360325	4.780419402	3.954356185	3.875681263
CG16854	0	0	0	0	0	0	0	0	0	0	0	0	0	0	0	0	0	0	0	0
CG16854	12.08419786	7.110484124	8.199355859	13.34397886	8.689456214	1.890741606	8.532000976	2.513781809	7.303623815	13.57992209	11.72326071	8.563000133	16.60422785	3.032011983	2.976979021	5.188731459	6.460480434	4.780419402	5.272474913	8.347621181
CG16854	30.21049464	12.79887142	19.67845406	13.34397886	17.37891243	15.12593284	15.35760176	25.13781809	21.91087144	23.76486365	13.67713749	17.12600027	12.45317089	36.38414379	14.88489511	19.02534868	30.68728206	17.52820447	9.226831098	12.8195611
CG16854	0	0	0	0	0	0	1.706400195	2.513781809	0	1.697490261	0	0	4.151056963	3.032011983	0	3.459154306	0	0	0	0.894387984
CG16854	51.96205079	44.08500157	50.83600632	44.47992954	36.93018891	47.26854014	30.71520351	35.19294532	36.51811907	47.5297273	29.30815177	27.82975043	49.81268355	45.48017974	50.60864336	39.78027452	45.22336304	52.58461342	31.63484948	40.24745927
CG16857	9.667358286	12.79887142	14.75884055	4.447992954	10.86182027	13.23519124	6.825600781	2.513781809	14.60724763	6.789961043	15.63101428	21.40750033	4.151056963	12.12804793	8.930937064	13.83661722	8.075600542	3.186946268	11.86306855	11.62704379
CG16857	0	0	0	0	0	0	0	0	0	0	0	0	0	0	0	0	0	0	0	0
CG16857	26.58523529	28.4419365	32.79742343	22.23996477	21.72364053	30.25186569	30.71520351	35.19294532	12.17270636	28.85733443	21.49264463	32.1112505	39.43504115	30.32011983	47.63166434	17.29577153	27.45704184	14.34125821	23.72613711	28.62041548
CG16857	6.042098928	7.110484124	9.83922703	6.671989432	6.51709216	9.453708028	15.35760176	17.59647266	14.60724763	5.092470782	15.63101428	10.70375017	14.52869937	27.28810784	14.88489511	8.647885765	8.075600542	12.74778507	13.18118728	11.92517312
CG16857	21.75155614	24.17564602	24.59806758	20.01596829	21.72364053	39.70557372	27.30240312	20.11025447	36.51811907	22.06737339	21.49264463	34.25200053	33.2084557	33.35213181	29.76979021	38.05069737	24.22680163	22.30862388	17.13554347	27.12976884
CG16863	0	0	0	0	0	0	0	0	0	0	0	0	0	0	0	0	0	0	0	0
CG16863	3.625259357	2.84419365	6.559484687	11.11998239	8.689456214	5.672224817	3.41280039	2.513781809	2.434541272	10.18494156	1.953876785	10.70375017	6.226585444	6.064023965	2.976979021	5.188731459	8.075600542	7.96736567	2.636237456	5.068198574
CG16863	66.46308821	73.94903489	78.71381624	84.51186613	95.58401835	85.08337225	73.37520839	67.87210884	82.77440323	81.47953251	84.01670174	72.78550113	68.49243989	100.0563954	65.49353847	84.7492805	87.21648585	65.3323985	48.77039294	72.74355601
CG16863	30.21049464	21.33145237	14.75884055	33.35994716	28.24073269	22.68889927	17.06400195	10.05512724	29.21449526	22.06737339	19.53876785	19.2667503	26.98187026	21.22408388	17.86187413	29.4028116	27.45704184	12.74778507	18.4536622	29.21667413
CG16863	2.416839571	2.84419365	3.279742343	0	0	5.672224817	0	0	4.869082543	5.092470782	0	4.281500066	4.151056963	3.032011983	2.976979021	0	4.845360325	3.186946268	2.636237456	2.086905295
CG16865	0	0	0	0	0	0	0	0	0	0	0	0	0	0	0	0	0	0	0	0
CG16865	8.4589385	18.48725872	8.199355859	13.34397886	6.51709216	17.01667445	6.825600781	15.08269085	14.60724763	10.18494156	17.58489106	12.8445002	10.37764241	18.1920719	20.83885315	13.83661722	24.22680163	19.12167761	11.86306855	12.52143177
CG16865	14.50103743	8.532580949	0	2.223996477	4.344728107	3.781483211	6.825600781	10.05512724	12.17270636	8.487451303	7.815507138	4.281500066	6.226585444	3.032011983	11.90791608	3.459154306	6.460480434	6.373892536	11.86306855	7.453233198
CG16865	0	0	0	0	0	0	0	0	0	0	0	0	0	0	0	0	0	0	0	0
CG16865	0	0	0	0	0	0	0	0	0	0	0	0	0	0	0	0	0	0	0	0
CG16879	51.96205079	45.5070984	37.71703695	51.15191898	80.37746998	54.83150656	52.89840605	52.78941798	36.51811907	40.73976626	39.07753569	59.94100093	51.88821204	51.5442037	59.53958042	53.61689174	59.75944401	50.99114029	50.08851167	42.63249389
CG16879	53.17047057	39.8187111	47.55626398	35.58394364	54.30910134	47.26854014	42.66000488	47.76185437	51.1253667	39.04227599	50.8007964	53.51875083	49.81268355	36.38414379	65.49353847	74.37181758	51.68384347	84.4540761	88.31395479	53.96140835
CG16879	0	2.84419365	1.639871172	0	2.172364053	1.890741606	3.41280039	2.513781809	0	3.394980521	0	4.281500066	2.075528481	0	5.953958042	6.918308612	1.615120108	3.186946268	0	1.788775967
CG16879	2.416839571	5.6883873	4.919613515	6.671989432	8.689456214	3.781483211	10.23840117	5.027563618	0	5.092470782	3.907753569	6.4222501	2.075528481	6.064023965	8.930937064	5.188731459	8.075600542	4.780419402	7.908712369	4.471939919
CG16879	0	0	0	0	0	0	0	0	0	0	0	0	0	0	0	0	0	0	0	0
CG16964	0	0	0	0	0	0	0	0	0	0	0	0	0	0	0	0	0	0	0	0
CG16964	0	0	0	0	0	0	0	0	0	0	0	0	0	0	0	1.729577153	0	0	0	0.298129328
CG16964	1.208419786	2.84419365	0	0	0	0	1.706400195	0	2.434541272	1.697490261	0	2.140750033	6.226585444	6.064023965	0	1.729577153	1.615120108	0	1.318118728	2.385034623
CG16964	118.425139	133.6771015	114.790982	84.51186613	115.1352948	124.788946	104.0904119	130.7166541	116.857981	132.4042403	127.001991	124.1635019	97.54983863	106.1204194	110.1482238	115.8816692	125.9793685	122.6974313	55.36098659	117.1648259
CG16964	0	0	0	0	0	0	0	0	0	0	0	0	0	0	0	0	0	0	0	0
CG16965	19.33471657	25.59774285	36.07716578	26.68795773	28.24073269	18.90741606	18.77040215	20.11025447	17.0417889	16.97490261	33.21590534	23.54825036	35.28398418	36.38414379	20.83885315	25.94365729	19.3814413	14.34125821	14.49930601	19.08027699
CG16965	0	0	0	0	0	0	0	0	0	0	0	0	0	0	0	0	0	0	0	0
CG16965	19.33471657	27.01983967	21.31832523	22.23996477	23.89600459	30.25186569	18.77040215	20.11025447	26.77995399	15.27741235	27.35427498	19.2667503	14.52869937	18.1920719	26.79281119	22.48450299	20.99656141	19.12167761	19.77178092	21.76344094
CG16965	2.416839571	1.422096825	0	4.447992954	0	1.890741606	0	2.513781809	0	1.697490261	0	4.281500066	0	0	0	0	1.615120108	0	0	2.086905295
CG16965	0	0	0	0	0	0	0	0	0	0	0	0	0	0	0	0	0	0	0	0
CG16995	0	1.422096825	1.639871172	0	2.172364053	0	1.706400195	0	2.434541272	0	1.953876785	0	2.075528481	3.032011983	5.953958042	0	0	0	0	0
CG16995	0	0	0	0	0	0	0	0	0	0	0	0	0	0	0	0	0	0	0	0
CG16995	1.208419786	1.422096825	1.639871172	2.223996477	2.172364053	3.781483211	5.119200586	7.541345426	7.303623815	3.394980521	3.907753569	0	0	0	0	1.729577153	0	0	1.318118728	1.49064664
CG16995	1.208419786	1.422096825	1.639871172	2.223996477	0	0	0	2.513781809	2.434541272	1.697490261	0	2.140750033	4.151056963	3.032011983	2.976979021	8.647885765	1.615120108	3.186946268	2.636237456	2.385034623
CG16995	7.250518714	2.84419365	6.559484687	4.447992954	4.344728107	5.672224817	5.119200586	0	7.303623815	3.394980521	5.861630354	2.140750033	6.226585444	9.096035948	2.976979021	3.459154306	1.615120108	3.186946268	3.954356185	5.366327902
CG17005	6.042098928	11.3767746	9.83922703	8.895985909	10.86182027	7.562966422	8.532000976	12.56890904	7.303623815	8.487451303	7.815507138	8.563000133	8.302113926	9.096035948	8.930937064	13.83661722	4.845360325	14.34125821	13.18118728	7.751362526
CG17005	0	0	0	0	0	0	0	0	0	0	0	0	0	0	0	0	0	0	0	0
CG17005	1.208419786	0	0	0	0	1.890741606	0	0	0	0	1.953876785	2.140750033	0	0	0	0	0	0	0	0.596258656
CG17005	7.250518714	4.266290475	8.199355859	4.447992954	8.689456214	7.562966422	1.706400195	7.541345426	4.869082543	5.092470782	3.907753569	8.563000133	14.52869937	6.064023965	2.976979021	0	6.460480434	6.373892536	6.590593641	8.049491853
CG17005	3.625259357	11.3767746	4.919613515	4.447992954	8.689456214	13.23519124	13.65120156	5.027563618	4.869082543	10.18494156	7.815507138	2.140750033	2.075528481	18.1920719	5.953958042	10.37746292	4.845360325	9.560838804	17.13554347	6.856974542
CG17010	0	0	0	0	0	0	0	0	0	0	0	0	0	0	2.976979021	0	0	0	0	0
CG17010	7.250518714	1.422096825	3.279742343	0	2.172364053	3.781483211	5.119200586	5.027563618	4.869082543	1.697490261	1.953876785	0	4.151056963	3.032011983	5.953958042	1.729577153	0	6.373892536	2.636237456	2.683163951
CG17010	7.250518714	2.84419365	3.279742343	2.223996477	2.172364053	3.781483211	5.119200586	7.541345426	7.303623815	5.092470782	5.861630354	4.281500066	4.151056963	12.12804793	8.930937064	5.188731459	4.845360325	7.96736567	3.954356185	2.981293279
CG17010	0	0	0	0	0	0	0	0	0	0	0	0	0	0	0	1.729577153	0	0	0	0
CG17010	4.833679143	4.266290475	9.83922703	4.447992954	2.172364053	3.781483211	8.532000976	2.513781809	7.303623815	8.487451303	1.953876785	2.140750033	4.151056963	3.032011983	0	1.729577153	4.845360325	3.186946268	5.272474913	3.577551935
CG17018	0	4.266290475	0	0	0	0	0	0	2.434541272	1.697490261	0	0	0	0	0	3.459154306	0	3.186946268	0	0.596258656
CG17018	4.833679143	2.84419365	3.279742343	2.223996477	10.86182027	5.672224817	3.41280039	2.513781809	0	1.697490261	0	2.140750033	6.226585444	0	0	1.729577153	1.615120108	3.186946268	2.636237456	1.49064664
CG17018	0	0	0	0	0	0	0	0	0	0	0	0	0	0	0	0	0	0	0	0
CG17018	12.08419786	2.84419365	4.919613515	11.11998239	2.172364053	7.562966422	3.41280039	5.027563618	4.869082543	3.394980521	5.861630354	4.281500066	2.075528481	12.12804793	0	0	6.460480434	1.593473134	3.954356185	8.347621181
CG17018	3.625259357	5.6883873	9.83922703	6.671989432	0	7.562966422	3.41280039	5.027563618	7.303623815	3.394980521	1.953876785	4.281500066	4.151056963	12.12804793	8.930937064	6.918308612	6.460480434	12.74778507	3.954356185	6.260715886
CG17097	0	0	0	0	2.172364053	0	0	0	2.434541272	3.394980521	1.953876785	0	2.075528481	0	0	1.729577153	0	1.593473134	0	0.298129328
CG17097	54.37889036	36.97451745	37.71703695	40.03193659	26.06836864	37.81483211	46.07280527	52.78941798	19.47633017	32.25231495	31.26202855	32.1112505	22.8308133	33.35213181	35.72374825	29.4028116	38.7628826	41.43030149	22.40801838	36.66990733
CG17097	1.208419786	0	1.639871172	0	0	0	1.706400195	0	0	0	0	0	2.075528481	0	0	0	1.615120108	0	0	0.596258656
CG17097	0	0	0	2.223996477	0	0	0	0	0	0	0	0	2.075528481	0	0	1.729577153	0	0	0	0
CG17097	0	0	0	0	0	0	0	0	0	0	0	0	0	0	0	0	0	0	0	0
CG17098	47.12837164	45.5070984	55.75561984	37.80794011	41.27491702	52.94076496	32.42160371	57.8169816	68.1671556	57.71466886	52.75467318	34.25200053	41.51056963	39.41615577	65.49353847	48.42816028	40.37800271	36.64988208	42.1797993	50.08572709
CG17098	0	0	0	0	0	0	0	0	0	0	0	0	0	0	0	0	0	0	0	0
CG17098	0	0	0	0	0	0	0	0	0	0	0	0	0	0	0	0	0	0	0	0
CG17098	8.4589385	4.266290475	4.919613515	11.11998239	6.51709216	9.453708028	6.825600781	5.027563618	2.434541272	1.697490261	7.815507138	6.4222501	4.151056963	9.096035948	5.953958042	6.918308612	11.30584076	1.593473134	11.86306855	6.558845214
CG17098	15.70945721	18.48725872	22.9581964	8.895985909	19.55127648	9.453708028	8.532000976	10.05512724	14.60724763	6.789961043	13.67713749	6.4222501	8.302113926	9.096035948	11.90791608	6.918308612	11.30584076	15.93473134	9.226831098	11.62704379
CG17104	0	0	0	0	0	0	0	0	0	0	0	0	0	0	0	0	0	0	0	0
CG17104	16.917877	14.22096825	9.83922703	8.895985909	26.06836864	17.01667445	23.88960273	12.56890904	14.60724763	13.57992209	9.769383923	19.2667503	10.37764241	0	5.953958042	17.29577153	12.92096087	15.93473134	19.77178092	12.8195611
CG17104	0	0	1.639871172	2.223996477	0	0	5.119200586	2.513781809	0	0	1.953876785	0	0	0	2.976979021	0	0	3.186946268	3.954356185	0.596258656
CG17104	0	1.422096825	1.639871172	4.447992954	0	0	1.706400195	0	0	0	1.953876785	2.140750033	2.075528481	0	0	0	0	3.186946268	2.636237456	0.894387984
CG17104	33.835754	24.17564602	31.15755226	37.80794011	47.79200918	37.81483211	17.06400195	50.27563618	34.0835778	11.88243182	25.4003982	32.1112505	37.35951267	51.5442037	41.6777063	39.78027452	27.45704184	33.46293581	19.77178092	29.81293279
CG17105	0	0	0	0	0	0	0	0	0	0	0	0	0	0	0	0	0	0	0	0
CG17105	50.753631	36.97451745	40.99677929	40.03193659	47.79200918	37.81483211	40.95360469	32.67916351	38.95266034	52.62219808	54.70854997	27.82975043	45.66162659	27.28810784	35.72374825	39.78027452	33.91752228	63.73892536	68.54217387	42.93062322
CG17105	3.625259357	1.422096825	4.919613515	2.223996477	0	1.890741606	1.706400195	0	2.434541272	5.092470782	5.861630354	2.140750033	6.226585444	0	2.976979021	1.729577153	4.845360325	9.560838804	7.908712369	4.173810591
CG17105	20.54313636	19.90935555	16.39871172	2.223996477	28.24073269	18.90741606	23.88960273	10.05512724	19.47633017	23.76486365	35.16978212	14.98525023	26.98187026	21.22408388	23.81583217	24.21408014	25.84192173	22.30862388	9.226831098	21.16718228
CG17105	10.87577807	12.79887142	13.11896937	15.56797534	6.51709216	20.79815766	10.23840117	12.56890904	2.434541272	3.394980521	7.815507138	8.563000133	4.151056963	12.12804793	17.86187413	15.56619438	8.075600542	12.74778507	14.49930601	11.62704379
CG17107	0	0	0	0	0	0	0	0	0	0	0	0	0	0	0	0	0	0	0	0
CG17107	14.50103743	11.3767746	21.31832523	6.671989432	15.20654837	17.01667445	20.47680234	12.56890904	12.17270636	6.789961043	11.72326071	14.98525023	14.52869937	15.16005991	11.90791608	12.10704007	12.92096087	3.186946268	6.590593641	12.8195611
CG17107	0	0	0	0	0	0	0	0	0	0	0	0	0	0	0	0	0	0	0	0
CG17107	0	0	1.639871172	2.223996477	2.172364053	0	1.706400195	2.513781809	0	1.697490261	0	8.563000133	0	0	0	0	0	0	0	0.596258656
CG17107	7.250518714	9.954677774	4.919613515	17.79197182	13.03418432	9.453708028	11.94480137	12.56890904	2.434541272	5.092470782	7.815507138	8.563000133	10.37764241	21.22408388	8.930937064	6.918308612	8.075600542	6.373892536	1.318118728	6.260715886
CG17118	1.208419786	0	0	2.223996477	6.51709216	0	0	2.513781809	0	5.092470782	0	0	2.075528481	0	2.976979021	3.459154306	0	0	0	2.086905295
CG17118	2.416839571	4.266290475	3.279742343	0	0	0	0	7.541345426	2.434541272	0	7.815507138	6.4222501	4.151056963	0	0	1.729577153	0	3.186946268	0	2.683163951
CG17118	0	0	0	0	0	0	1.706400195	2.513781809	2.434541272	1.697490261	1.953876785	0	4.151056963	0	0	3.459154306	1.615120108	0	0	0
CG17118	0	0	0	0	0	0	0	0	0	0	0	0	0	0	0	0	0	0	0	0
CG17118	0	0	0	0	0	0	0	0	0	0	0	0	0	0	0	0	0	0	0	0
CG17127	195.7640053	184.8725872	196.7845406	193.4876935	212.8916772	196.637127	189.4104217	203.6163265	197.197843	208.7913021	220.7880767	164.8377526	172.268864	239.5289466	217.3194685	207.5492584	166.3573712	146.5995283	141.0387039	186.6289593
CG17127	0	0	0	0	0	0	0	0	0	0	0	0	0	0	0	0	0	0	0	0
CG17127	31.41891443	24.17564602	21.31832523	15.56797534	28.24073269	24.57964087	37.54080429	30.16538171	4.869082543	23.76486365	25.4003982	29.97050046	18.67975633	30.32011983	26.79281119	15.56619438	14.53608098	15.93473134	22.40801838	20.2727943
CG17127	6.042098928	2.84419365	13.11896937	11.11998239	8.689456214	3.781483211	6.825600781	5.027563618	19.47633017	11.88243182	11.72326071	12.8445002	10.37764241	30.32011983	17.86187413	5.188731459	11.30584076	7.96736567	11.86306855	10.7326558
CG17127	0	0	0	0	0	0	0	0	0	0	0	0	0	0	0	0	0	0	0	0
CG17134	0	0	0	0	0	0	0	0	0	0	1.953876785	0	0	0	0	0	0	0	0	0
CG17134	2.416839571	0	3.279742343	4.447992954	4.344728107	3.781483211	1.706400195	5.027563618	4.869082543	6.789961043	3.907753569	4.281500066	6.226585444	3.032011983	2.976979021	5.188731459	11.30584076	3.186946268	1.318118728	2.981293279
CG17134	0	1.422096825	0	0	0	0	0	0	0	0	0	2.140750033	0	0	2.976979021	0	0	0	0	0
CG17134	72.50518714	55.46177617	44.27652164	88.95985909	47.79200918	64.28521459	64.84320742	35.19294532	43.82174289	56.0171786	41.03141248	53.51875083	47.73715507	36.38414379	62.51655945	58.8056232	59.75944401	60.55197909	59.31534277	53.96140835
CG17134	0	0	0	0	0	0	0	0	0	0	0	0	0	0	0	0	0	0	0	0
CG17211	31.41891443	19.90935555	22.9581964	33.35994716	32.5854608	34.0333489	22.18320254	22.62403628	24.34541272	20.36988313	23.44652142	42.81500066	20.75528481	39.41615577	29.76979021	27.67323445	30.68728206	23.90209701	34.27108693	27.7260275
CG17211	32.62733421	22.7535492	29.51768109	22.23996477	28.24073269	41.59631532	25.59600293	35.19294532	19.47633017	15.27741235	19.53876785	29.97050046	24.90634178	18.1920719	47.63166434	25.94365729	24.22680163	20.71515074	27.68049329	25.93725153
CG17211	2.416839571	1.422096825	1.639871172	2.223996477	0	1.890741606	1.706400195	2.513781809	0	1.697490261	3.907753569	4.281500066	2.075528481	0	2.976979021	1.729577153	0	4.780419402	0	1.49064664
CG17211	8.4589385	5.6883873	3.279742343	6.671989432	2.172364053	0	6.825600781	0	7.303623815	6.789961043	11.72326071	6.4222501	6.226585444	15.16005991	5.953958042	3.459154306	8.075600542	1.593473134	5.272474913	5.366327902
CG17211	0	0	0	0	0	0	0	0	0	0	0	0	0	0	0	0	0	0	0	0
CG17217	1.208419786	1.422096825	1.639871172	4.447992954	2.172364053	1.890741606	0	0	0	3.394980521	3.907753569	0	0	0	5.953958042	0	0	0	0	0.894387984
CG17217	2.416839571	0	1.639871172	2.223996477	2.172364053	3.781483211	1.706400195	2.513781809	0	1.697490261	0	0	0	0	0	0	3.230240217	3.186946268	0	0.596258656
CG17217	0	0	0	0	0	0	0	0	0	0	0	0	0	0	0	0	0	0	0	0
CG17217	0	1.422096825	0	0	0	0	0	2.513781809	2.434541272	0	0	0	0	0	0	0	0	0	0	0.298129328
CG17217	0	0	0	0	0	0	0	2.513781809	0	0	1.953876785	0	0	0	0	0	0	0	0	0.298129328
CG17219	0	0	0	0	0	0	0	0	0	0	0	0	0	0	0	0	0	0	0	0
CG17219	0	0	0	0	0	0	0	0	0	0	0	0	0	0	0	0	0	0	0	0
CG17219	1.208419786	1.422096825	0	0	0	1.890741606	1.706400195	5.027563618	0	0	0	0	0	0	0	0	0	0	0	0
CG17219	0	0	1.639871172	0	0	0	1.706400195	0	0	0	0	0	0	0	0	0	0	0	0	0.298129328
CG17219	0	7.110484124	0	2.223996477	8.689456214	3.781483211	3.41280039	7.541345426	2.434541272	5.092470782	3.907753569	4.281500066	14.52869937	0	5.953958042	1.729577153	9.69072065	4.780419402	3.954356185	3.577551935
CG17221	0	0	0	0	0	0	0	0	0	0	0	0	0	0	0	0	0	0	0	0
CG17221	26.58523529	42.66290475	39.35690812	24.46396125	34.75782486	39.70557372	52.89840605	32.67916351	26.77995399	39.04227599	41.03141248	55.65950086	53.96374052	30.32011983	41.6777063	41.50985167	38.7628826	35.05640895	44.81603676	40.24745927
CG17221	12.08419786	9.954677774	6.559484687	2.223996477	8.689456214	11.34444963	10.23840117	5.027563618	14.60724763	10.18494156	13.67713749	23.54825036	8.302113926	9.096035948	8.930937064	10.37746292	9.69072065	9.560838804	11.86306855	10.43452648
CG17221	1.208419786	1.422096825	1.639871172	4.447992954	4.344728107	0	0	5.027563618	2.434541272	0	1.953876785	0	0	0	2.976979021	1.729577153	1.615120108	1.593473134	0	2.086905295
CG17221	0	0	0	0	0	0	0	0	0	0	0	0	0	0	0	0	0	0	0	0
CG17234	24.16839571	27.01983967	8.199355859	26.68795773	23.89600459	24.57964087	20.47680234	20.11025447	14.60724763	23.76486365	27.35427498	17.12600027	29.05739874	27.28810784	8.930937064	27.67323445	24.22680163	17.52820447	13.18118728	16.99337169
CG17234	7.250518714	1.422096825	13.11896937	6.671989432	6.51709216	15.12593284	11.94480137	5.027563618	4.869082543	5.092470782	13.67713749	10.70375017	4.151056963	12.12804793	5.953958042	1.729577153	8.075600542	6.373892536	7.908712369	11.92517312
CG17234	0	0	1.639871172	0	2.172364053	0	1.706400195	2.513781809	0	0	1.953876785	2.140750033	2.075528481	0	0	1.729577153	0	1.593473134	1.318118728	0.894387984
CG17234	4.833679143	1.422096825	6.559484687	4.447992954	4.344728107	3.781483211	5.119200586	10.05512724	4.869082543	1.697490261	1.953876785	2.140750033	6.226585444	9.096035948	0	5.188731459	3.230240217	4.780419402	2.636237456	3.279422607
CG17234	0	0	1.639871172	0	0	0	0	2.513781809	0	0	0	0	0	0	0	0	0	0	0	0
CG17260	1.208419786	0	1.639871172	6.671989432	2.172364053	3.781483211	0	0	0	3.394980521	3.907753569	0	0	0	0	0	0	0	0	0.894387984
CG17260	12.08419786	7.110484124	16.39871172	15.56797534	10.86182027	13.23519124	8.532000976	12.56890904	17.0417889	18.67239287	11.72326071	0	4.151056963	9.096035948	5.953958042	6.918308612	14.53608098	1.593473134	11.86306855	8.645750509
CG17260	0	0	0	0	0	0	0	0	0	0	0	0	0	0	0	0	0	0	0	0
CG17260	0	0	0	0	0	0	0	0	0	0	0	0	0	0	0	0	0	0	0	0
CG17260	0	0	0	0	0	0	0	0	0	0	0	0	0	0	0	0	0	0	0	0
CG17261	0	0	0	0	0	0	0	0	0	0	0	0	0	0	0	0	0	0	0	0
CG17261	0	0	0	0	0	0	0	0	0	0	0	0	0	0	0	0	0	0	0	0
CG17261	21.75155614	18.48725872	26.23793875	24.46396125	4.344728107	26.47038248	11.94480137	27.6515999	17.0417889	23.76486365	15.63101428	12.8445002	6.226585444	30.32011983	26.79281119	32.86196591	16.15120108	20.71515074	7.908712369	16.09898371
CG17261	0	0	0	0	0	0	0	0	0	0	0	0	0	0	0	0	0	0	0	0
CG17261	0	0	0	0	0	0	0	0	0	0	0	0	0	0	0	0	0	0	0	0
CG17264	0	0	0	0	0	0	0	0	0	0	0	0	0	0	0	0	0	0	0	0
CG17264	10.87577807	5.6883873	11.4790982	4.447992954	6.51709216	15.12593284	6.825600781	12.56890904	14.60724763	6.789961043	9.769383923	8.563000133	4.151056963	15.16005991	14.88489511	6.918308612	8.075600542	9.560838804	11.86306855	11.03078513
CG17264	0	0	0	0	0	1.890741606	0	0	0	0	0	0	0	0	2.976979021	0	1.615120108	0	1.318118728	0.298129328
CG17264	0	0	0	0	0	0	0	0	0	0	0	0	0	0	0	0	0	0	0	0
CG17264	3.625259357	1.422096825	3.279742343	2.223996477	0	3.781483211	0	2.513781809	0	0	0	0	0	0	0	1.729577153	0	1.593473134	0	2.385034623
CG17265	1.208419786	5.6883873	3.279742343	2.223996477	6.51709216	0	5.119200586	0	0	0	0	0	2.075528481	3.032011983	2.976979021	1.729577153	3.230240217	3.186946268	1.318118728	3.875681263
CG17265	0	0	0	2.223996477	0	0	0	0	0	0	0	0	2.075528481	0	0	0	0	1.593473134	0	0.298129328
CG17265	3.625259357	1.422096825	0	2.223996477	2.172364053	1.890741606	6.825600781	2.513781809	4.869082543	3.394980521	1.953876785	6.4222501	4.151056963	3.032011983	0	5.188731459	4.845360325	4.780419402	2.636237456	1.788775967
CG17265	0	0	0	0	0	0	0	0	0	0	0	0	0	0	0	0	0	0	0	0
CG17265	30.21049464	27.01983967	36.07716578	20.01596829	32.5854608	32.14260729	29.00880332	40.22050894	29.21449526	28.85733443	39.07753569	23.54825036	26.98187026	21.22408388	23.81583217	20.75492584	32.30240217	27.08904328	26.36237456	26.53351018
CG17292	1.208419786	2.84419365	4.919613515	0	2.172364053	1.890741606	3.41280039	2.513781809	2.434541272	1.697490261	0	0	0	0	2.976979021	1.729577153	1.615120108	0	1.318118728	0.298129328
CG17292	7.250518714	5.6883873	4.919613515	2.223996477	6.51709216	9.453708028	8.532000976	0	12.17270636	3.394980521	3.907753569	6.4222501	4.151056963	9.096035948	11.90791608	3.459154306	6.460480434	4.780419402	0	6.260715886
CG17292	0	0	0	0	0	0	0	0	0	0	0	0	0	0	0	0	0	0	0	0
CG17292	82.17254543	103.8130682	90.19291444	75.61588022	93.4116543	98.31856349	90.43921035	98.03749054	77.90532069	71.29459095	56.66242675	122.0227519	74.71902533	81.86432353	77.40145455	115.8816692	77.5257652	78.08018357	79.08712369	89.43879837
CG17292	30.21049464	36.97451745	32.79742343	26.68795773	34.75782486	24.57964087	34.1280039	35.19294532	29.21449526	30.55482469	21.49264463	21.40750033	33.2084557	30.32011983	32.74676923	38.05069737	32.30240217	28.68251641	39.54356185	32.19796741
CG17294	16.917877	22.7535492	16.39871172	17.79197182	21.72364053	30.25186569	18.77040215	7.541345426	12.17270636	15.27741235	13.67713749	27.82975043	20.75528481	18.1920719	23.81583217	15.56619438	8.075600542	14.34125821	19.77178092	19.97466497
CG17294	2.416839571	1.422096825	1.639871172	0	0	0	1.706400195	0	0	0	1.953876785	0	2.075528481	3.032011983	0	0	4.845360325	1.593473134	2.636237456	0.596258656
CG17294	1.208419786	1.422096825	3.279742343	0	4.344728107	1.890741606	0	2.513781809	2.434541272	3.394980521	0	0	4.151056963	0	0	0	6.460480434	0	0	0.894387984
CG17294	0	0	0	0	0	0	0	0	0	0	0	0	0	0	0	0	0	0	0	0
CG17294	0	0	0	0	0	0	0	0	0	0	0	0	0	0	0	0	0	0	0	0
CG17321	15.70945721	7.110484124	3.279742343	8.895985909	19.55127648	5.672224817	11.94480137	7.541345426	9.738165086	8.487451303	13.67713749	8.563000133	16.60422785	12.12804793	11.90791608	22.48450299	14.53608098	7.96736567	7.908712369	13.41581976
CG17321	6.042098928	8.532580949	11.4790982	4.447992954	4.344728107	7.562966422	8.532000976	7.541345426	7.303623815	3.394980521	1.953876785	8.563000133	2.075528481	12.12804793	2.976979021	5.188731459	8.075600542	6.373892536	3.954356185	6.856974542
CG17321	2.416839571	2.84419365	1.639871172	6.671989432	0	0	5.119200586	2.513781809	2.434541272	3.394980521	0	2.140750033	2.075528481	0	2.976979021	5.188731459	3.230240217	7.96736567	3.954356185	2.385034623
CG17321	0	0	0	0	0	0	0	0	0	0	0	0	0	0	0	0	0	0	0	0
CG17321	131.7177566	127.9887142	106.5916262	131.2157922	93.4116543	141.8056204	109.2096125	150.8269085	138.7688525	123.916789	138.7252517	94.19300146	95.47431015	127.3445033	151.8259301	115.8816692	117.9037679	143.4125821	115.9944481	121.3386365
CG17322	12.08419786	9.954677774	11.4790982	22.23996477	10.86182027	22.68889927	11.94480137	12.56890904	19.47633017	13.57992209	23.44652142	19.2667503	6.226585444	27.28810784	5.953958042	13.83661722	12.92096087	11.15431194	7.908712369	12.8195611
CG17322	4.833679143	1.422096825	3.279742343	4.447992954	4.344728107	5.672224817	3.41280039	0	4.869082543	3.394980521	1.953876785	4.281500066	2.075528481	6.064023965	2.976979021	3.459154306	1.615120108	4.780419402	5.272474913	5.66445723
CG17322	0	0	0	0	0	0	0	0	0	0	0	0	0	0	0	0	0	0	0	0
CG17322	0	0	0	0	0	0	0	0	0	0	0	0	0	0	0	0	0	0	0	0
CG17322	2.416839571	2.84419365	3.279742343	2.223996477	2.172364053	0	1.706400195	5.027563618	7.303623815	0	7.815507138	6.4222501	2.075528481	3.032011983	0	6.918308612	1.615120108	0	0	4.173810591
CG17323	65.25466843	36.97451745	39.35690812	40.03193659	41.27491702	58.61298977	30.71520351	47.76185437	55.99444925	42.43725652	48.84691962	57.8002509	45.66162659	60.64023965	41.6777063	39.78027452	56.52920379	43.02377462	63.26969895	40.84371792
CG17323	2.416839571	1.422096825	0	0	4.344728107	0	1.706400195	0	0	0	0	0	0	6.064023965	0	0	0	0	0	0.298129328
CG17323	1.208419786	5.6883873	4.919613515	2.223996477	4.344728107	7.562966422	3.41280039	0	2.434541272	3.394980521	1.953876785	0	0	6.064023965	0	0	0	1.593473134	0	1.788775967
CG17323	7.250518714	2.84419365	8.199355859	4.447992954	6.51709216	5.672224817	6.825600781	7.541345426	2.434541272	3.394980521	7.815507138	4.281500066	4.151056963	6.064023965	5.953958042	5.188731459	8.075600542	7.96736567	13.18118728	8.645750509
CG17323	1.208419786	0	0	0	0	1.890741606	0	0	0	3.394980521	0	0	0	0	0	0	1.615120108	0	0	1.192517312
CG17324	18.12629679	17.0651619	21.31832523	15.56797534	8.689456214	17.01667445	18.77040215	15.08269085	9.738165086	22.06737339	17.58489106	19.2667503	8.302113926	24.25609586	20.83885315	8.647885765	25.84192173	17.52820447	14.49930601	16.99337169
CG17324	4.833679143	9.954677774	9.83922703	6.671989432	6.51709216	9.453708028	5.119200586	10.05512724	7.303623815	11.88243182	1.953876785	14.98525023	0	9.096035948	11.90791608	12.10704007	3.230240217	11.15431194	9.226831098	10.13639715
CG17324	0	0	0	0	0	0	0	0	0	0	0	0	0	0	0	0	0	0	0	0
CG17324	0	0	0	0	0	0	0	2.513781809	2.434541272	0	1.953876785	0	2.075528481	0	2.976979021	1.729577153	3.230240217	0	0	1.49064664
CG17324	118.425139	102.3909714	96.75239913	120.0958098	136.8589354	94.53708028	92.14561054	110.6063996	121.7270636	110.3368669	113.3248535	130.585752	114.1540665	106.1204194	77.40145455	76.10139473	103.3676869	97.20186118	162.1286036	112.9910153
CG17325	4.833679143	4.266290475	0	8.895985909	4.344728107	3.781483211	8.532000976	7.541345426	9.738165086	0	3.907753569	4.281500066	4.151056963	3.032011983	5.953958042	1.729577153	6.460480434	4.780419402	7.908712369	5.068198574
CG17325	0	0	0	0	0	0	0	0	0	0	0	0	0	0	0	0	0	0	0	0
CG17325	0	0	0	0	0	0	0	0	0	0	0	0	0	0	0	0	0	0	0	0
CG17325	0	1.422096825	4.919613515	2.223996477	2.172364053	0	0	0	0	1.697490261	1.953876785	0	0	0	0	0	0	1.593473134	0	0
CG17325	0	0	0	0	0	0	0	0	0	0	0	0	0	0	0	0	0	0	0	0.298129328
CG17328	2.416839571	1.422096825	1.639871172	2.223996477	0	0	0	0	2.434541272	0	0	0	0	0	0	0	0	1.593473134	6.590593641	0.298129328
CG17328	50.753631	41.24080792	37.71703695	62.27190136	41.27491702	22.68889927	54.60480625	42.73429075	53.55990797	57.71466886	44.93916605	55.65950086	58.11479748	51.5442037	29.76979021	39.78027452	54.91408369	49.39766716	40.86168058	40.5455886
CG17328	25.3768155	22.7535492	40.99677929	37.80794011	32.5854608	54.83150656	42.66000488	42.73429075	31.64903653	35.64729547	31.26202855	40.67425063	37.35951267	33.35213181	56.5626014	36.32112021	46.83848314	28.68251641	35.58920566	31.89983809
CG17328	22.95997593	34.1303238	21.31832523	33.35994716	23.89600459	37.81483211	27.30240312	30.16538171	24.34541272	39.04227599	19.53876785	23.54825036	37.35951267	30.32011983	29.76979021	36.32112021	17.76632119	30.27598955	19.77178092	24.44660489
CG17328	1.208419786	2.84419365	1.639871172	2.223996477	2.172364053	7.562966422	1.706400195	0	2.434541272	1.697490261	1.953876785	2.140750033	2.075528481	3.032011983	2.976979021	3.459154306	1.615120108	1.593473134	1.318118728	3.577551935
CG17329	0	0	0	0	0	0	0	0	0	0	0	0	0	0	0	0	0	0	0	0
CG17329	0	0	0	0	0	0	0	0	0	0	0	0	0	0	0	0	0	0	0	0
CG17329	13.29261764	11.3767746	22.9581964	20.01596829	15.20654837	24.57964087	32.42160371	30.16538171	24.34541272	23.76486365	17.58489106	27.82975043	8.302113926	24.25609586	26.79281119	13.83661722	24.22680163	19.12167761	14.49930601	22.06157027
CG17329	7.250518714	4.266290475	8.199355859	4.447992954	4.344728107	18.90741606	10.23840117	17.59647266	7.303623815	10.18494156	7.815507138	4.281500066	6.226585444	3.032011983	11.90791608	6.918308612	11.30584076	11.15431194	9.226831098	9.540138493
CG17329	0	0	0	0	0	0	0	0	0	0	0	0	0	0	0	0	0	0	0	0
CG17341	2.416839571	1.422096825	1.639871172	2.223996477	2.172364053	0	0	0	2.434541272	1.697490261	5.861630354	0	0	3.032011983	2.976979021	0	1.615120108	0	1.318118728	2.086905295
CG17341	6.042098928	5.6883873	3.279742343	13.34397886	6.51709216	5.672224817	3.41280039	2.513781809	4.869082543	8.487451303	9.769383923	6.4222501	8.302113926	9.096035948	14.88489511	1.729577153	1.615120108	4.780419402	1.318118728	5.66445723
CG17341	0	0	0	0	0	0	0	0	0	0	0	0	0	0	0	0	0	0	0	0
CG17341	1.208419786	4.266290475	3.279742343	4.447992954	0	1.890741606	0	2.513781809	2.434541272	3.394980521	0	2.140750033	2.075528481	0	2.976979021	1.729577153	3.230240217	0	2.636237456	2.981293279
CG17341	38.66943314	42.66290475	39.35690812	46.70392602	28.24073269	62.39447298	54.60480625	20.11025447	36.51811907	54.31968834	29.30815177	40.67425063	45.66162659	33.35213181	47.63166434	32.86196591	45.22336304	52.58461342	90.95019225	50.68198574
CG17343	15.70945721	2.84419365	6.559484687	8.895985909	17.37891243	11.34444963	13.65120156	17.59647266	12.17270636	11.88243182	9.769383923	10.70375017	6.226585444	12.12804793	11.90791608	10.37746292	12.92096087	12.74778507	6.590593641	11.62704379
CG17343	8.4589385	12.79887142	14.75884055	15.56797534	15.20654837	9.453708028	13.65120156	5.027563618	9.738165086	5.092470782	17.58489106	14.98525023	12.45317089	15.16005991	11.90791608	8.647885765	16.15120108	4.780419402	11.86306855	10.13639715
CG17343	21.75155614	22.7535492	34.43729461	26.68795773	21.72364053	24.57964087	18.77040215	17.59647266	29.21449526	28.85733443	27.35427498	19.2667503	14.52869937	24.25609586	35.72374825	32.86196591	16.15120108	23.90209701	13.18118728	23.5522169
CG17343	6.042098928	2.84419365	0	0	0	1.890741606	5.119200586	5.027563618	0	3.394980521	1.953876785	0	4.151056963	3.032011983	5.953958042	5.188731459	0	0	1.318118728	1.49064664
CG17343	24.16839571	31.28613015	24.59806758	24.46396125	28.24073269	32.14260729	23.88960273	25.13781809	14.60724763	22.06737339	33.21590534	23.54825036	26.98187026	21.22408388	26.79281119	22.48450299	16.15120108	12.74778507	14.49930601	28.02415682
CG17344	0	0	0	0	0	0	0	0	0	0	0	0	0	0	0	0	0	0	0	0
CG17344	0	0	0	0	0	0	0	0	0	0	0	0	0	0	0	0	0	0	0	0
CG17344	0	4.266290475	1.639871172	2.223996477	4.344728107	5.672224817	0	0	0	3.394980521	0	2.140750033	0	0	0	0	0	0	0	0.596258656
CG17344	0	0	0	0	0	0	0	0	0	0	0	0	0	0	0	0	0	0	0	0
CG17344	2.416839571	1.422096825	0	0	2.172364053	0	1.706400195	0	0	0	0	0	0	0	0	0	0	0	0	0
CG17349	14.50103743	4.266290475	8.199355859	8.895985909	4.344728107	7.562966422	8.532000976	7.541345426	9.738165086	5.092470782	5.861630354	8.563000133	12.45317089	3.032011983	5.953958042	20.75492584	14.53608098	9.560838804	5.272474913	9.242009165
CG17349	2.416839571	1.422096825	0	0	2.172364053	0	3.41280039	5.027563618	0	5.092470782	0	0	0	0	0	0	3.230240217	0	2.636237456	1.49064664
CG17349	65.25466843	68.26064759	88.55304327	75.61588022	54.30910134	51.05002335	73.37520839	50.27563618	58.42899052	64.5046299	60.57018032	47.09650073	89.2477247	60.64023965	44.65468532	72.64224043	59.75944401	58.95850596	39.54356185	65.29032281
CG17349	0	0	0	0	0	0	0	0	0	0	0	0	2.075528481	3.032011983	0	1.729577153	0	0	0	0.894387984
CG17349	20.54313636	14.22096825	18.03858289	8.895985909	10.86182027	28.36112408	23.88960273	17.59647266	21.91087144	13.57992209	21.49264463	17.12600027	8.302113926	33.35213181	20.83885315	13.83661722	20.99656141	14.34125821	10.54494983	15.50272505
CG17350	4.833679143	9.954677774	4.919613515	4.447992954	6.51709216	11.34444963	3.41280039	10.05512724	12.17270636	6.789961043	9.769383923	8.563000133	20.75528481	0	0	8.647885765	3.230240217	14.34125821	10.54494983	10.7326558
CG17350	0	0	0	0	0	0	0	0	0	0	0	0	0	0	0	0	0	0	0	0
CG17350	0	0	0	0	0	0	0	0	0	0	0	0	0	0	0	0	0	0	0	0
CG17350	8.4589385	5.6883873	3.279742343	11.11998239	8.689456214	3.781483211	10.23840117	0	7.303623815	5.092470782	0	6.4222501	8.302113926	6.064023965	5.953958042	6.918308612	4.845360325	9.560838804	5.272474913	7.15510387
CG17350	1.208419786	1.422096825	0	2.223996477	0	1.890741606	6.825600781	0	2.434541272	1.697490261	1.953876785	2.140750033	0	3.032011983	2.976979021	0	4.845360325	3.186946268	2.636237456	3.577551935
CG17378	1.208419786	0	1.639871172	2.223996477	2.172364053	0	1.706400195	2.513781809	7.303623815	0	0	4.281500066	2.075528481	0	2.976979021	3.459154306	0	0	1.318118728	0.894387984
CG17378	0	0	0	0	0	0	0	0	0	0	0	0	0	0	0	0	0	0	0	0
CG17378	1.208419786	1.422096825	1.639871172	0	4.344728107	0	5.119200586	2.513781809	7.303623815	1.697490261	5.861630354	4.281500066	4.151056963	0	8.930937064	0	0	3.186946268	3.954356185	1.192517312
CG17378	3.625259357	1.422096825	1.639871172	0	2.172364053	0	1.706400195	2.513781809	2.434541272	3.394980521	7.815507138	4.281500066	0	0	2.976979021	3.459154306	0	1.593473134	2.636237456	2.385034623
CG17378	108.7577807	105.235165	122.9903379	100.0798415	93.4116543	115.3352379	87.02640996	85.4685815	131.4652287	115.4293377	93.78608566	87.77075136	103.7764241	151.6005991	110.1482238	126.2591322	69.45016466	105.1692268	90.95019225	101.9602301
CG17472	4.833679143	4.266290475	4.919613515	0	4.344728107	0	3.41280039	5.027563618	4.869082543	1.697490261	5.861630354	0	4.151056963	6.064023965	2.976979021	3.459154306	3.230240217	4.780419402	2.636237456	3.577551935
CG17472	0	0	0	0	0	0	0	0	0	0	0	0	0	3.032011983	0	0	0	0	0	0.596258656
CG17472	0	0	0	0	0	0	0	0	0	0	0	0	0	3.032011983	0	0	0	0	0	0.596258656
CG17472	22.95997593	25.59774285	24.59806758	15.56797534	19.55127648	11.34444963	37.54080429	15.08269085	21.91087144	25.46235391	25.4003982	25.6890004	26.98187026	15.16005991	26.79281119	20.75492584	22.61168152	20.71515074	21.08989965	25.34099287
CG17472	22.95997593	25.59774285	24.59806758	15.56797534	19.55127648	11.34444963	37.54080429	15.08269085	21.91087144	25.46235391	25.4003982	25.6890004	26.98187026	15.16005991	26.79281119	20.75492584	22.61168152	20.71515074	21.08989965	25.34099287
CG17490	0	1.422096825	3.279742343	0	0	1.890741606	0	0	0	0	1.953876785	0	0	6.064023965	0	0	0	1.593473134	1.318118728	0.894387984
CG17490	0	0	0	0	0	0	0	0	0	0	0	0	0	0	0	0	0	0	0	0
CG17490	0	0	0	0	0	0	0	0	0	0	0	0	0	0	0	0	0	0	0	0.298129328
CG17490	0	0	1.639871172	2.223996477	4.344728107	0	0	0	2.434541272	0	5.861630354	0	0	0	0	3.459154306	0	1.593473134	0	1.192517312
CG17490	0	0	0	0	0	0	0	0	0	0	0	0	0	0	0	0	0	0	0	0
CG17493	4.833679143	2.84419365	4.919613515	8.895985909	6.51709216	9.453708028	6.825600781	2.513781809	7.303623815	5.092470782	3.907753569	6.4222501	10.37764241	3.032011983	5.953958042	10.37746292	8.075600542	3.186946268	7.908712369	3.577551935
CG17493	0	0	1.639871172	0	2.172364053	1.890741606	0	2.513781809	4.869082543	1.697490261	0	2.140750033	0	0	0	0	0	1.593473134	0	1.192517312
CG17493	14.50103743	11.3767746	13.11896937	13.34397886	2.172364053	5.672224817	8.532000976	5.027563618	14.60724763	6.789961043	13.67713749	8.563000133	8.302113926	6.064023965	11.90791608	10.37746292	11.30584076	1.593473134	5.272474913	8.049491853
CG17493	0	0	0	0	0	0	0	0	0	0	0	0	0	0	0	0	0	0	0	0
CG17493	0	1.422096825	1.639871172	0	0	0	0	0	0	0	1.953876785	0	2.075528481	0	0	0	0	0	0	0.298129328
CG17494	0	0	0	0	0	0	0	0	0	0	0	0	0	0	0	0	0	0	0	0
CG17494	0	1.422096825	0	2.223996477	2.172364053	1.890741606	0	0	0	0	0	0	0	3.032011983	0	1.729577153	0	0	3.954356185	0.298129328
CG17494	0	0	0	0	0	0	0	0	0	0	0	0	0	0	0	0	0	0	0	0
CG17494	0	0	0	0	0	0	0	0	0	0	0	0	0	0	0	0	0	0	0	0
CG17494	0	0	0	0	0	0	0	0	0	0	0	0	0	0	0	0	0	0	0	0
CG17593	0	0	0	0	0	0	0	0	0	0	0	0	0	0	0	0	0	0	0	0
CG17593	7.250518714	5.6883873	1.639871172	11.11998239	4.344728107	5.672224817	1.706400195	0	2.434541272	6.789961043	5.861630354	8.563000133	6.226585444	9.096035948	2.976979021	3.459154306	4.845360325	3.186946268	6.590593641	3.577551935
CG17593	0	0	0	2.223996477	0	0	1.706400195	0	0	0	0	2.140750033	0	0	0	0	0	0	0	0.298129328
CG17593	6.042098928	7.110484124	6.559484687	0	0	5.672224817	3.41280039	7.541345426	0	1.697490261	9.769383923	4.281500066	2.075528481	6.064023965	5.953958042	3.459154306	6.460480434	4.780419402	2.636237456	3.875681263
CG17593	1.208419786	4.266290475	3.279742343	2.223996477	0	3.781483211	8.532000976	5.027563618	0	1.697490261	1.953876785	2.140750033	0	0	5.953958042	3.459154306	3.230240217	1.593473134	1.318118728	2.981293279
CG17633	13.29261764	11.3767746	19.67845406	24.46396125	17.37891243	18.90741606	11.94480137	17.59647266	21.91087144	18.67239287	17.58489106	17.12600027	18.67975633	27.28810784	11.90791608	19.02534868	19.3814413	12.74778507	7.908712369	20.57092363
CG17633	0	0	0	0	0	0	0	0	0	0	0	0	0	0	0	0	0	0	0	0
CG17633	29.00207486	28.4419365	21.31832523	13.34397886	28.24073269	24.57964087	29.00880332	20.11025447	36.51811907	35.64729547	27.35427498	27.82975043	31.13292722	36.38414379	35.72374825	25.94365729	22.61168152	33.46293581	19.77178092	27.42789817
CG17633	12.08419786	14.22096825	26.23793875	8.895985909	26.06836864	9.453708028	11.94480137	12.56890904	14.60724763	6.789961043	5.861630354	14.98525023	31.13292722	12.12804793	5.953958042	22.48450299	14.53608098	4.780419402	9.226831098	14.9064664
CG17633	0	0	0	0	0	0	0	0	0	0	0	0	0	0	0	0	0	0	0	0
CG17646	25.3768155	17.0651619	13.11896937	26.68795773	15.20654837	15.12593284	25.59600293	17.59647266	12.17270636	25.46235391	11.72326071	14.98525023	16.60422785	24.25609586	14.88489511	20.75492584	20.99656141	22.30862388	15.81742474	19.08027699
CG17646	0	0	0	0	0	0	0	0	0	0	0	0	0	0	0	0	0	0	0	1.192517312
CG17646	12.08419786	11.3767746	11.4790982	13.34397886	8.689456214	7.562966422	8.532000976	12.56890904	12.17270636	18.67239287	11.72326071	12.8445002	12.45317089	9.096035948	17.86187413	20.75492584	12.92096087	17.52820447	15.81742474	14.31020774
CG17646	1.208419786	8.532580949	3.279742343	6.671989432	4.344728107	1.890741606	3.41280039	0	4.869082543	6.789961043	5.861630354	2.140750033	6.226585444	9.096035948	5.953958042	5.188731459	3.230240217	3.186946268	0	4.471939919
CG17646	0	0	0	0	0	0	0	0	0	0	0	0	0	0	0	0	0	0	0	0
CG17648	2.416839571	0	4.919613515	0	4.344728107	0	1.706400195	0	2.434541272	11.88243182	0	0	4.151056963	3.032011983	8.930937064	3.459154306	0	1.593473134	2.636237456	0.596258656
CG17648	0	0	0	0	0	0	0	0	0	0	0	0	0	0	0	0	0	0	0	0
CG17648	1.208419786	2.84419365	1.639871172	2.223996477	0	0	0	0	0	1.697490261	0	4.281500066	0	3.032011983	0	3.459154306	0	3.186946268	0	1.49064664
CG17648	4.833679143	7.110484124	3.279742343	2.223996477	10.86182027	5.672224817	5.119200586	7.541345426	7.303623815	11.88243182	7.815507138	6.4222501	8.302113926	3.032011983	2.976979021	8.647885765	6.460480434	6.373892536	7.908712369	5.068198574
CG17648	19.33471657	15.64306507	26.23793875	35.58394364	23.89600459	24.57964087	25.59600293	37.70672713	12.17270636	35.64729547	37.12365891	14.98525023	18.67975633	36.38414379	26.79281119	34.59154306	43.60824293	19.12167761	19.77178092	26.23538086
CG17681	0	0	0	0	0	0	0	0	0	0	0	0	0	0	0	0	0	0	0	0
CG17681	0	0	0	0	0	0	0	0	0	0	0	0	0	0	0	0	0	0	0	0
CG17681	24.16839571	32.70822697	22.9581964	24.46396125	19.55127648	32.14260729	29.00880332	22.62403628	21.91087144	20.36988313	21.49264463	14.98525023	16.60422785	24.25609586	35.72374825	29.4028116	27.45704184	33.46293581	7.908712369	29.81293279
CG17681	1.208419786	0	0	0	0	1.890741606	0	0	0	0	0	0	2.075528481	0	0	0	0	0	2.636237456	0.596258656
CG17681	0	0	1.639871172	0	0	1.890741606	1.706400195	0	0	1.697490261	0	0	0	0	2.976979021	0	0	3.186946268	1.318118728	0.596258656
CG17715	0	0	0	0	0	0	0	0	0	0	0	0	0	0	0	0	0	0	0	0
CG17715	2.416839571	9.954677774	6.559484687	2.223996477	13.03418432	5.672224817	8.532000976	2.513781809	4.869082543	3.394980521	5.861630354	10.70375017	2.075528481	3.032011983	5.953958042	5.188731459	1.615120108	3.186946268	5.272474913	4.471939919
CG17715	3.625259357	0	6.559484687	0	6.51709216	0	3.41280039	0	7.303623815	3.394980521	1.953876785	2.140750033	4.151056963	0	5.953958042	3.459154306	0	1.593473134	1.318118728	2.981293279
CG17715	1.208419786	0	0	0	0	0	0	0	0	0	0	0	0	0	0	0	0	0	0	0
CG17715	0	0	0	0	0	0	0	0	0	0	0	0	0	0	0	0	0	0	0	0
CG17834	3.625259357	0	0	0	2.172364053	0	0	2.513781809	0	1.697490261	1.953876785	0	2.075528481	6.064023965	0	0	0	6.373892536	0	1.192517312
CG17834	0	1.422096825	3.279742343	2.223996477	4.344728107	5.672224817	1.706400195	2.513781809	4.869082543	1.697490261	3.907753569	2.140750033	4.151056963	3.032011983	5.953958042	1.729577153	0	0	1.318118728	5.068198574
CG17834	7.250518714	14.22096825	11.4790982	26.68795773	21.72364053	11.34444963	5.119200586	10.05512724	14.60724763	20.36988313	17.58489106	14.98525023	18.67975633	39.41615577	20.83885315	24.21408014	14.53608098	14.34125821	14.49930601	21.46531161
CG17834	1.208419786	0	1.639871172	0	0	3.781483211	0	0	0	1.697490261	0	0	0	0	2.976979021	1.729577153	0	0	0	0.894387984
CG17834	0	0	0	0	0	0	0	0	0	0	0	0	0	0	0	0	0	0	0	0
CG17840	0	0	0	0	0	0	0	0	0	0	0	0	0	0	0	0	0	0	0	0
CG17840	1.208419786	8.532580949	3.279742343	0	6.51709216	1.890741606	0	0	2.434541272	3.394980521	0	0	2.075528481	0	8.930937064	0	1.615120108	3.186946268	7.908712369	2.385034623
CG17840	19.33471657	8.532580949	16.39871172	15.56797534	26.06836864	9.453708028	11.94480137	20.11025447	14.60724763	11.88243182	13.67713749	14.98525023	31.13292722	12.12804793	8.930937064	13.83661722	14.53608098	7.96736567	17.13554347	14.31020774
CG17840	13.29261764	11.3767746	13.11896937	11.11998239	15.20654837	17.01667445	6.825600781	17.59647266	17.0417889	23.76486365	15.63101428	12.8445002	16.60422785	24.25609586	11.90791608	13.83661722	11.30584076	15.93473134	19.77178092	17.88775967
CG17840	0	0	0	0	0	0	0	0	0	0	0	0	0	0	0	0	0	0	0	0
CG17855	4.833679143	1.422096825	8.199355859	6.671989432	2.172364053	5.672224817	1.706400195	2.513781809	9.738165086	8.487451303	3.907753569	4.281500066	10.37764241	6.064023965	5.953958042	5.188731459	3.230240217	3.186946268	2.636237456	5.068198574
CG17855	6.042098928	1.422096825	6.559484687	20.01596829	4.344728107	3.781483211	1.706400195	2.513781809	2.434541272	5.092470782	1.953876785	2.140750033	10.37764241	0	2.976979021	0	8.075600542	7.96736567	6.590593641	6.260715886
CG17855	1.208419786	0	0	0	0	1.890741606	5.119200586	2.513781809	2.434541272	0	1.953876785	0	4.151056963	0	0	0	0	0	2.636237456	1.192517312
CG17855	0	0	0	0	0	0	0	0	0	0	0	0	0	0	0	0	0	0	0	0
CG17855	9.667358286	9.954677774	16.39871172	6.671989432	6.51709216	9.453708028	3.41280039	7.541345426	7.303623815	3.394980521	7.815507138	6.4222501	6.226585444	9.096035948	0	10.37746292	4.845360325	14.34125821	5.272474913	9.242009165
CG17904	9.667358286	7.110484124	8.199355859	13.34397886	4.344728107	5.672224817	6.825600781	5.027563618	4.869082543	11.88243182	9.769383923	10.70375017	4.151056963	6.064023965	20.83885315	5.188731459	9.69072065	1.593473134	1.318118728	7.751362526
CG17904	0	0	0	0	0	0	0	0	0	0	0	0	0	0	0	0	0	0	0	0
CG17904	1.208419786	1.422096825	0	0	8.689456214	3.781483211	0	7.541345426	0	1.697490261	0	0	2.075528481	6.064023965	5.953958042	3.459154306	1.615120108	1.593473134	2.636237456	1.49064664
CG17904	37.46101336	39.8187111	40.99677929	37.80794011	47.79200918	37.81483211	42.66000488	35.19294532	46.25628416	32.25231495	31.26202855	40.67425063	31.13292722	36.38414379	44.65468532	36.32112021	67.83504455	41.43030149	63.26969895	39.05494196
CG17904	0	0	3.279742343	0	0	3.781483211	0	5.027563618	0	0	3.907753569	2.140750033	0	3.032011983	2.976979021	1.729577153	0	0	2.636237456	2.385034623
CG17906	51.96205079	49.77338887	54.11574867	60.04790488	65.1709216	64.28521459	58.01760664	27.6515999	36.51811907	47.5297273	54.70854997	66.36325103	43.58609811	60.64023965	38.70072728	60.53520035	54.91408369	66.92587163	52.72474913	51.2782444
CG17906	0	0	0	0	0	0	0	0	0	0	0	0	0	0	0	0	0	0	0	0
CG17906	1.208419786	0	0	2.223996477	0	0	0	0	0	0	0	0	0	0	0	0	0	0	0	0.298129328
CG17906	0	0	1.639871172	0	0	0	0	0	0	0	1.953876785	0	0	0	0	1.729577153	0	1.593473134	0	0.298129328
CG17906	0	0	0	0	0	0	0	0	0	1.697490261	1.953876785	0	0	0	0	0	0	0	0	0.596258656
CG17912	0	0	0	0	0	0	0	2.513781809	0	0	1.953876785	0	0	0	0	0	0	0	1.318118728	0.596258656
CG17912	106.3409411	86.74790632	80.35368741	84.51186613	108.6182027	88.86485546	110.9160127	98.03749054	121.7270636	108.6393767	70.33956425	98.47450153	114.1540665	97.02438344	89.30937064	86.47885765	116.2886478	100.3888074	151.5836537	105.8359114
CG17912	2.416839571	5.6883873	4.919613515	2.223996477	8.689456214	15.12593284	5.119200586	7.541345426	4.869082543	10.18494156	3.907753569	4.281500066	4.151056963	0	2.976979021	12.10704007	4.845360325	1.593473134	5.272474913	8.049491853
CG17912	0	0	0	0	0	0	0	0	0	0	0	0	0	0	0	0	0	0	0	0
CG17912	6.042098928	4.266290475	13.11896937	8.895985909	2.172364053	9.453708028	8.532000976	5.027563618	2.434541272	5.092470782	3.907753569	4.281500066	6.226585444	0	8.930937064	5.188731459	4.845360325	7.96736567	6.590593641	5.962586558
CG17928	0	1.422096825	0	0	0	3.781483211	1.706400195	0	2.434541272	1.697490261	0	0	0	0	2.976979021	0	0	0	0	2.086905295
CG17928	0	0	0	0	0	0	0	0	0	0	0	0	0	0	0	0	0	0	0	0
CG17928	0	0	0	0	0	0	0	0	0	0	0	0	0	0	0	0	0	0	0	0
CG17928	2.416839571	0	4.919613515	6.671989432	13.03418432	9.453708028	5.119200586	5.027563618	7.303623815	8.487451303	5.861630354	2.140750033	10.37764241	6.064023965	2.976979021	8.647885765	6.460480434	3.186946268	6.590593641	6.260715886
CG17928	0	0	0	0	0	0	0	0	0	0	0	0	0	0	0	0	0	0	0	0
CG18063	0	0	0	0	0	0	0	0	0	0	0	0	0	0	0	0	0	0	0	0
CG18063	0	1.422096825	0	0	0	0	0	2.513781809	0	0	0	0	0	3.032011983	0	1.729577153	0	0	0	0.596258656
CG18063	0	0	0	0	0	0	0	0	0	0	0	0	0	0	0	0	0	0	0	0
CG18063	0	0	0	0	0	0	0	0	0	0	0	0	0	0	0	0	0	0	0	0.298129328
CG18063	2.416839571	2.84419365	3.279742343	2.223996477	0	0	1.706400195	2.513781809	0	3.394980521	3.907753569	6.4222501	2.075528481	3.032011983	0	1.729577153	1.615120108	1.593473134	1.318118728	2.981293279
CG18088	2.416839571	4.266290475	4.919613515	0	2.172364053	0	1.706400195	10.05512724	0	1.697490261	3.907753569	0	2.075528481	0	2.976979021	0	1.615120108	6.373892536	6.590593641	2.683163951
CG18088	0	0	0	0	0	0	0	0	0	0	0	0	0	0	0	0	0	0	0	0
CG18088	0	0	0	0	0	0	0	0	0	0	0	0	0	0	0	0	0	0	0	0
CG18088	0	0	0	0	0	0	0	0	0	0	0	0	0	0	0	0	0	0	0	0
CG18088	0	0	0	0	0	0	0	0	0	0	0	0	0	0	0	0	0	0	0	0
CG18094	14.50103743	27.01983967	13.11896937	22.23996477	23.89600459	15.12593284	17.06400195	5.027563618	26.77995399	30.55482469	11.72326071	17.12600027	14.52869937	18.1920719	11.90791608	19.02534868	14.53608098	20.71515074	18.4536622	14.31020774
CG18094	89.42306414	118.0340365	108.2314973	62.27190136	97.75638241	109.6630131	114.3288131	93.00992692	85.2089445	108.6393767	99.64771602	107.0375017	101.7008956	100.0563954	130.9870769	77.83097188	87.21648585	76.48671043	55.36098659	102.8546181
CG18094	0	0	0	0	0	0	0	0	0	0	0	0	0	0	0	0	0	0	0	0
CG18094	0	0	0	0	0	0	1.706400195	0	0	0	0	0	0	0	0	0	0	0	0	0
CG18094	0	0	0	0	0	0	0	0	0	0	0	0	0	0	0	0	0	0	0	0
CG18109	0	1.422096825	1.639871172	0	0	0	3.41280039	0	4.869082543	0	0	0	0	0	2.976979021	0	1.615120108	0	0	0.596258656
CG18109	0	0	0	0	0	0	0	0	0	0	0	0	0	0	0	0	0	0	0	0
CG18109	4.833679143	7.110484124	16.39871172	4.447992954	15.20654837	13.23519124	8.532000976	7.541345426	9.738165086	13.57992209	11.72326071	10.70375017	14.52869937	12.12804793	14.88489511	8.647885765	4.845360325	3.186946268	9.226831098	9.540138493
CG18109	0	0	0	0	0	5.672224817	1.706400195	0	2.434541272	0	0	0	2.075528481	0	0	0	0	0	0	1.192517312
CG18109	0	0	0	0	0	0	0	0	0	0	0	0	0	0	0	0	0	0	0	0
CG18266	13.29261764	9.954677774	8.199355859	13.34397886	10.86182027	20.79815766	10.23840117	20.11025447	14.60724763	11.88243182	7.815507138	10.70375017	8.302113926	3.032011983	17.86187413	19.02534868	8.075600542	12.74778507	27.68049329	19.67653564
CG18266	6.042098928	5.6883873	3.279742343	8.895985909	10.86182027	1.890741606	5.119200586	2.513781809	4.869082543	1.697490261	5.861630354	2.140750033	4.151056963	6.064023965	0	1.729577153	4.845360325	6.373892536	10.54494983	6.856974542
CG18266	39.87785293	49.77338887	44.27652164	62.27190136	56.48146539	34.0333489	47.77920547	30.16538171	55.99444925	44.13474678	46.89304283	64.222501	31.13292722	48.51219172	50.60864336	51.88731459	71.06528477	49.39766716	31.63484948	51.87450306
CG18266	2.416839571	0	0	0	0	1.890741606	1.706400195	7.541345426	0	3.394980521	3.907753569	0	4.151056963	3.032011983	0	0	4.845360325	3.186946268	2.636237456	2.385034623
CG18266	0	1.422096825	0	0	0	3.781483211	0	0	2.434541272	1.697490261	0	0	0	0	0	1.729577153	0	3.186946268	1.318118728	2.385034623
CG18269	1.208419786	0	0	0	0	1.890741606	0	5.027563618	2.434541272	0	0	0	2.075528481	0	0	0	0	1.593473134	0	0.894387984
CG18269	24.16839571	31.28613015	29.51768109	24.46396125	23.89600459	45.37779853	23.88960273	30.16538171	31.64903653	39.04227599	25.4003982	19.2667503	26.98187026	33.35213181	29.76979021	17.29577153	20.99656141	23.90209701	9.226831098	34.58300204
CG18269	16.917877	9.954677774	16.39871172	20.01596829	21.72364053	22.68889927	17.06400195	12.56890904	14.60724763	18.67239287	11.72326071	14.98525023	18.67975633	6.064023965	14.88489511	12.10704007	16.15120108	19.12167761	25.04425584	19.08027699
CG18269	1.208419786	1.422096825	3.279742343	0	4.344728107	0	0	0	0	1.697490261	3.907753569	2.140750033	2.075528481	0	0	1.729577153	1.615120108	0	1.318118728	0.596258656
CG18269	3.625259357	2.84419365	6.559484687	0	8.689456214	5.672224817	6.825600781	5.027563618	14.60724763	10.18494156	5.861630354	4.281500066	6.226585444	9.096035948	11.90791608	3.459154306	3.230240217	3.186946268	5.272474913	3.875681263
CG18284	20.54313636	21.33145237	22.9581964	11.11998239	19.55127648	17.01667445	15.35760176	10.05512724	21.91087144	20.36988313	23.44652142	27.82975043	18.67975633	27.28810784	11.90791608	13.83661722	12.92096087	25.49557014	42.1797993	16.69524236
CG18284	0	0	0	0	0	0	0	0	0	0	0	0	0	0	0	0	0	0	0	0
CG18284	2.416839571	7.110484124	1.639871172	2.223996477	4.344728107	5.672224817	11.94480137	2.513781809	7.303623815	5.092470782	9.769383923	2.140750033	8.302113926	0	8.930937064	1.729577153	3.230240217	1.593473134	3.954356185	5.068198574
CG18284	0	0	0	0	0	0	0	0	0	0	0	0	0	0	0	0	0	0	0	0
CG18284	3.625259357	4.266290475	1.639871172	2.223996477	2.172364053	0	3.41280039	2.513781809	2.434541272	3.394980521	3.907753569	4.281500066	8.302113926	0	2.976979021	1.729577153	4.845360325	7.96736567	1.318118728	2.086905295
CG18301	0	0	0	0	0	0	0	0	0	0	0	0	0	0	0	0	0	0	0	0
CG18301	0	1.422096825	0	0	2.172364053	0	1.706400195	0	0	0	0	0	0	0	2.976979021	0	0	0	0	0
CG18301	2.416839571	0	0	4.447992954	4.344728107	1.890741606	3.41280039	2.513781809	2.434541272	1.697490261	0	4.281500066	2.075528481	0	5.953958042	3.459154306	0	0	2.636237456	2.086905295
CG18301	0	0	0	0	0	0	0	0	0	0	0	0	0	0	0	0	0	0	0	0
CG18301	0	0	0	0	0	0	0	0	0	0	0	0	0	0	0	0	0	0	0	0
CG18302	15.70945721	14.22096825	21.31832523	4.447992954	26.06836864	13.23519124	15.35760176	12.56890904	14.60724763	6.789961043	35.16978212	4.281500066	18.67975633	9.096035948	20.83885315	12.10704007	12.92096087	11.15431194	6.590593641	12.22330244
CG18302	0	0	0	0	0	0	0	0	0	0	0	0	0	0	0	0	0	0	0	0
CG18302	0	0	0	0	0	0	0	0	0	0	0	0	0	0	0	0	0	0	0	0
CG18302	1.208419786	0	1.639871172	2.223996477	2.172364053	3.781483211	1.706400195	0	0	5.092470782	1.953876785	2.140750033	0	0	0	0	0	1.593473134	1.318118728	0.894387984
CG18302	2.416839571	1.422096825	6.559484687	4.447992954	2.172364053	1.890741606	1.706400195	0	2.434541272	5.092470782	7.815507138	0	2.075528481	0	5.953958042	1.729577153	4.845360325	3.186946268	0	3.875681263
CG18477	164.3450909	186.2946841	178.7459577	184.5917076	158.5825759	145.5871036	184.2912211	196.0749811	158.2451827	169.7490261	197.3415552	201.2305031	182.6465064	178.888707	154.8029091	153.9323666	187.3539326	170.5016253	210.8989965	178.8775967
CG18477	8.4589385	4.266290475	11.4790982	4.447992954	10.86182027	3.781483211	5.119200586	7.541345426	12.17270636	3.394980521	9.769383923	0	4.151056963	6.064023965	2.976979021	5.188731459	8.075600542	6.373892536	1.318118728	8.943879837
CG18477	8.4589385	4.266290475	11.4790982	4.447992954	10.86182027	3.781483211	5.119200586	7.541345426	12.17270636	3.394980521	9.769383923	0	4.151056963	6.064023965	2.976979021	5.188731459	8.075600542	6.373892536	1.318118728	8.943879837
CG18477	609.043572	618.6121188	591.993493	682.7669185	545.2633774	657.9780787	578.4696662	593.2525069	533.1645385	629.7688867	576.3936515	597.2692593	579.0724463	570.0182527	613.2576784	593.2449635	594.3641999	568.8699089	672.2405514	611.1651222
CG18477	609.043572	618.6121188	591.993493	682.7669185	545.2633774	657.9780787	578.4696662	593.2525069	533.1645385	629.7688867	576.3936515	597.2692593	579.0724463	570.0182527	613.2576784	593.2449635	594.3641999	568.8699089	672.2405514	611.1651222
CG18478	822.9338741	876.0116441	837.9741687	798.4147353	877.6350776	778.9855415	846.3744968	816.9790878	798.5295371	862.3250524	865.5674156	822.0480127	867.5709052	797.4191514	779.9685036	828.4674563	820.4810151	728.2172223	466.6140298	796.0053055
CG18478	0	0	0	0	0	0	0	0	0	0	0	0	0	0	0	0	0	0	0	0
CG18478	0	0	0	0	0	0	0	0	0	0	0	0	0	0	0	0	0	0	0	0
CG18478	7.250518714	14.22096825	18.03858289	4.447992954	10.86182027	13.23519124	18.77040215	15.08269085	14.60724763	8.487451303	11.72326071	17.12600027	29.05739874	9.096035948	5.953958042	13.83661722	6.460480434	14.34125821	13.18118728	12.8195611
CG18478	7.250518714	14.22096825	18.03858289	4.447992954	10.86182027	13.23519124	18.77040215	15.08269085	14.60724763	8.487451303	11.72326071	17.12600027	29.05739874	9.096035948	5.953958042	13.83661722	6.460480434	14.34125821	13.18118728	12.8195611
CG18480	0	2.84419365	3.279742343	2.223996477	4.344728107	1.890741606	0	2.513781809	7.303623815	5.092470782	1.953876785	2.140750033	0	0	0	0	6.460480434	1.593473134	2.636237456	1.192517312
CG18480	367.3596149	402.4534014	380.4501118	380.3033976	391.0255296	391.3835124	421.4808482	422.3153439	428.4792638	393.8177405	377.0982194	368.2090057	342.4621994	400.2255817	384.0302937	328.6196591	394.0893065	309.133788	177.9460283	344.9356324
CG18480	0	4.266290475	1.639871172	0	0	0	6.825600781	2.513781809	0	0	0	6.4222501	4.151056963	3.032011983	2.976979021	0	0	3.186946268	0	2.086905295
CG18480	0	0	0	0	0	0	0	0	0	0	0	0	0	0	0	0	0	0	0	0
CG18480	0	0	0	0	0	0	0	0	0	0	0	0	0	0	0	0	0	0	0	0
CG18507	4.833679143	7.110484124	4.919613515	4.447992954	21.72364053	20.79815766	8.532000976	5.027563618	14.60724763	11.88243182	5.861630354	10.70375017	0	21.22408388	11.90791608	10.37746292	12.92096087	6.373892536	7.908712369	8.645750509
CG18507	18.12629679	14.22096825	16.39871172	13.34397886	17.37891243	15.12593284	15.35760176	7.541345426	19.47633017	20.36988313	21.49264463	8.563000133	20.75528481	12.12804793	20.83885315	10.37746292	14.53608098	4.780419402	2.636237456	16.09898371
CG18507	4.833679143	4.266290475	4.919613515	2.223996477	0	1.890741606	3.41280039	7.541345426	4.869082543	11.88243182	3.907753569	10.70375017	10.37764241	6.064023965	0	5.188731459	9.69072065	12.74778507	1.318118728	5.366327902
CG18507	0	0	0	0	0	0	0	0	0	0	0	0	0	0	0	0	0	0	0	0
CG18507	0	0	0	6.671989432	0	1.890741606	0	0	0	1.697490261	0	0	2.075528481	6.064023965	0	1.729577153	1.615120108	0	1.318118728	1.788775967
CG18619	0	0	0	0	0	0	0	2.513781809	0	0	0	0	0	0	0	0	0	0	0	0
CG18619	1.208419786	1.422096825	0	0	2.172364053	3.781483211	1.706400195	0	0	0	1.953876785	2.140750033	2.075528481	3.032011983	0	0	0	0	0	0.894387984
CG18619	1.208419786	0	0	0	2.172364053	0	0	2.513781809	0	1.697490261	1.953876785	0	0	0	0	0	0	1.593473134	1.318118728	0.298129328
CG18619	16.917877	21.33145237	18.03858289	28.9119542	21.72364053	17.01667445	15.35760176	22.62403628	24.34541272	28.85733443	23.44652142	17.12600027	22.8308133	18.1920719	17.86187413	12.10704007	17.76632119	14.34125821	7.908712369	18.78214766
CG18619	0	0	0	0	0	0	0	0	0	0	0	0	0	0	0	0	0	0	0	0
CG18661	16.917877	19.90935555	4.919613515	22.23996477	30.41309675	28.36112408	20.47680234	10.05512724	12.17270636	13.57992209	29.30815177	23.54825036	24.90634178	12.12804793	32.74676923	15.56619438	16.15120108	6.373892536	10.54494983	15.50272505
CG18661	0	0	1.639871172	0	0	5.672224817	3.41280039	0	0	0	1.953876785	0	0	0	2.976979021	3.459154306	1.615120108	0	0	2.086905295
CG18661	0	0	0	0	0	0	1.706400195	0	0	1.697490261	1.953876785	0	0	0	0	1.729577153	1.615120108	0	0	0.894387984
CG18661	2.416839571	0	0	0	2.172364053	0	1.706400195	0	0	1.697490261	1.953876785	2.140750033	4.151056963	0	0	0	0	1.593473134	0	1.788775967
CG18661	114.7998796	110.9235523	98.3922703	122.3198062	97.75638241	88.86485546	102.3840117	108.0926178	109.5543572	113.7318475	115.2787303	94.19300146	103.7764241	118.2484673	92.28634966	96.85632057	92.06184618	90.82796864	63.26969895	110.3078513
CG18662	3.625259357	0	3.279742343	0	0	1.890741606	0	0	2.434541272	5.092470782	3.907753569	2.140750033	0	3.032011983	0	3.459154306	0	3.186946268	0	2.683163951
CG18662	0	0	0	0	0	0	0	0	0	0	0	0	0	0	0	0	0	0	0	0
CG18662	0	0	0	0	4.344728107	0	1.706400195	0	2.434541272	0	0	2.140750033	0	0	0	0	0	0	0	0
CG18662	7.250518714	0	0	6.671989432	4.344728107	3.781483211	0	5.027563618	2.434541272	3.394980521	1.953876785	4.281500066	4.151056963	6.064023965	0	1.729577153	6.460480434	3.186946268	7.908712369	4.471939919
CG18662	0	0	0	0	0	0	0	0	0	0	0	0	0	0	0	0	0	0	0	0
CG18666	1.208419786	0	1.639871172	0	0	0	0	0	0	0	0	0	0	0	0	0	0	0	0	0.298129328
CG18666	15.70945721	12.79887142	6.559484687	11.11998239	10.86182027	7.562966422	13.65120156	2.513781809	9.738165086	6.789961043	11.72326071	19.2667503	8.302113926	21.22408388	17.86187413	12.10704007	11.30584076	9.560838804	11.86306855	17.58963035
CG18666	0	0	0	0	0	0	0	0	0	0	0	0	0	0	0	0	0	0	0	0
CG18666	0	0	0	0	0	0	0	0	0	0	0	0	0	0	0	0	0	0	0	0
CG18666	1.208419786	0	0	0	0	3.781483211	1.706400195	0	0	0	0	2.140750033	0	0	0	0	1.615120108	3.186946268	0	0.596258656
CG18788	0	0	0	0	0	0	0	0	0	0	0	0	0	0	0	0	0	0	0	0
CG18788	10.87577807	7.110484124	8.199355859	20.01596829	10.86182027	7.562966422	13.65120156	0	7.303623815	10.18494156	17.58489106	2.140750033	6.226585444	3.032011983	11.90791608	6.918308612	11.30584076	6.373892536	2.636237456	8.347621181
CG18788	0	0	0	0	0	0	0	0	0	0	0	0	0	0	0	0	0	0	0	0
CG18788	0	0	0	0	0	0	0	0	0	0	0	0	0	0	0	0	0	0	0	0
CG18788	42.2946925	27.01983967	34.43729461	35.58394364	52.13673728	34.0333489	49.48560566	45.24807256	41.38720162	40.73976626	31.26202855	44.9557507	62.26585444	30.32011983	50.60864336	25.94365729	37.14776249	47.80419402	63.26969895	33.98674338
CG18810	0	0	0	0	0	0	0	0	0	0	0	0	0	0	0	0	0	0	0	0
CG18810	0	0	0	0	0	0	0	0	0	0	0	0	0	0	0	0	0	0	0	0
CG18810	35.04417379	24.17564602	21.31832523	24.46396125	32.5854608	39.70557372	22.18320254	30.16538171	17.0417889	23.76486365	27.35427498	25.6890004	33.2084557	27.28810784	23.81583217	15.56619438	25.84192173	28.68251641	31.63484948	27.12976884
CG18810	6.042098928	9.954677774	4.919613515	6.671989432	4.344728107	9.453708028	3.41280039	15.08269085	4.869082543	6.789961043	5.861630354	12.8445002	2.075528481	12.12804793	17.86187413	10.37746292	4.845360325	3.186946268	5.272474913	7.15510387
CG18810	0	0	0	0	0	0	0	0	0	0	0	0	0	0	0	0	0	0	0	0
Cg25C	0	0	0	0	0	0	0	0	0	0	0	0	0	0	0	0	0	0	0	0
Cg25C	2.416839571	0	0	0	0	0	0	0	0	1.697490261	0	4.281500066	0	0	0	1.729577153	0	0	1.318118728	0.596258656
Cg25C	0	0	0	0	0	0	0	0	0	0	0	0	0	0	0	0	0	0	0	0
Cg25C	0	0	0	0	0	0	0	0	0	0	0	0	0	0	0	0	0	0	0	0
Cg25C	4.833679143	9.954677774	1.639871172	6.671989432	2.172364053	7.562966422	10.23840117	7.541345426	7.303623815	3.394980521	7.815507138	0	6.226585444	3.032011983	8.930937064	6.918308612	1.615120108	6.373892536	7.908712369	6.856974542
CG2608	8.4589385	2.84419365	4.919613515	8.895985909	2.172364053	5.672224817	3.41280039	5.027563618	4.869082543	3.394980521	1.953876785	2.140750033	4.151056963	0	5.953958042	1.729577153	1.615120108	6.373892536	1.318118728	5.068198574
CG2608	0	0	0	0	0	0	0	0	0	0	0	0	0	0	0	0	0	0	0	0
CG2608	1.208419786	5.6883873	4.919613515	0	2.172364053	1.890741606	1.706400195	0	0	3.394980521	0	0	6.226585444	3.032011983	0	3.459154306	1.615120108	1.593473134	2.636237456	1.788775967
CG2608	39.87785293	27.01983967	42.63665046	42.25593307	52.13673728	30.25186569	23.88960273	52.78941798	51.1253667	44.13474678	46.89304283	38.5335006	33.2084557	45.48017974	32.74676923	50.15773744	48.45360325	30.27598955	25.04425584	33.0923554
CG2608	0	0	0	0	0	0	0	0	0	0	0	0	0	0	0	0	0	0	0	0
CG2611	0	0	0	0	0	0	0	0	0	0	0	0	0	0	0	0	0	0	0	0
CG2611	0	0	0	0	0	1.890741606	0	0	0	1.697490261	0	0	0	0	0	0	0	0	0	0
CG2611	0	0	0	0	0	0	0	0	0	0	0	0	0	0	0	0	0	0	0	0
CG2611	3.625259357	4.266290475	1.639871172	4.447992954	4.344728107	3.781483211	3.41280039	2.513781809	9.738165086	6.789961043	0	2.140750033	2.075528481	3.032011983	2.976979021	1.729577153	3.230240217	11.15431194	1.318118728	5.068198574
CG2611	1.208419786	0	1.639871172	0	0	5.672224817	1.706400195	0	0	0	1.953876785	2.140750033	0	0	0	1.729577153	1.615120108	3.186946268	1.318118728	1.788775967
CG2614	0	1.422096825	1.639871172	0	0	0	1.706400195	0	0	0	0	0	0	0	0	0	1.615120108	0	0	0.894387984
CG2614	0	0	0	0	0	0	0	0	0	0	0	0	0	0	0	0	0	0	0	0
CG2614	0	0	0	0	0	0	0	0	0	0	0	0	0	0	0	0	0	0	0	0
CG2614	2.416839571	0	1.639871172	0	0	0	1.706400195	0	0	0	1.953876785	2.140750033	4.151056963	6.064023965	0	1.729577153	0	1.593473134	1.318118728	0.596258656
CG2614	4.833679143	4.266290475	8.199355859	4.447992954	4.344728107	3.781483211	5.119200586	2.513781809	14.60724763	8.487451303	15.63101428	8.563000133	8.302113926	12.12804793	2.976979021	3.459154306	6.460480434	11.15431194	10.54494983	6.856974542
CG2617	53.17047057	69.68274442	78.71381624	57.82390841	69.51564971	60.50373138	76.78800878	82.95479969	65.73261433	45.83223704	76.2011946	40.67425063	49.81268355	87.92834749	80.37843357	63.99435466	66.21992444	62.14545223	36.90732439	63.20341752
CG2617	0	0	0	0	0	0	0	0	0	0	0	0	0	0	0	0	0	0	0	0
CG2617	1.208419786	5.6883873	0	2.223996477	4.344728107	3.781483211	6.825600781	7.541345426	2.434541272	0	0	2.140750033	0	0	2.976979021	1.729577153	0	3.186946268	2.636237456	4.471939919
CG2617	42.2946925	45.5070984	34.43729461	51.15191898	39.10255296	54.83150656	27.30240312	45.24807256	68.1671556	45.83223704	70.33956425	49.23725076	45.66162659	51.5442037	41.6777063	32.86196591	40.37800271	38.24335522	79.08712369	45.31565784
CG2617	9.667358286	17.0651619	11.4790982	6.671989432	15.20654837	5.672224817	10.23840117	10.05512724	14.60724763	10.18494156	17.58489106	25.6890004	4.151056963	0	11.90791608	12.10704007	9.69072065	12.74778507	2.636237456	12.52143177
CG2772	4.833679143	1.422096825	4.919613515	2.223996477	2.172364053	0	1.706400195	0	4.869082543	0	1.953876785	0	6.226585444	0	0	3.459154306	3.230240217	0	0	0.298129328
CG2772	0	0	0	0	0	0	0	0	0	0	0	0	0	0	0	0	0	0	0	0
CG2772	0	0	0	0	0	0	0	0	0	0	0	0	0	0	0	0	0	0	0	0
CG2772	2.416839571	2.84419365	1.639871172	0	2.172364053	0	3.41280039	2.513781809	4.869082543	3.394980521	3.907753569	4.281500066	2.075528481	0	2.976979021	5.188731459	0	1.593473134	0	0.596258656
CG2772	0	2.84419365	3.279742343	4.447992954	0	5.672224817	1.706400195	0	4.869082543	1.697490261	1.953876785	4.281500066	8.302113926	9.096035948	0	5.188731459	0	3.186946268	2.636237456	0.894387984
CG2789	7.250518714	2.84419365	8.199355859	17.79197182	8.689456214	0	1.706400195	7.541345426	7.303623815	3.394980521	9.769383923	6.4222501	10.37764241	3.032011983	0	12.10704007	4.845360325	3.186946268	5.272474913	5.366327902
CG2789	0	2.84419365	0	0	0	1.890741606	0	0	0	0	1.953876785	0	2.075528481	0	0	1.729577153	0	0	0	0.298129328
CG2789	3.625259357	8.532580949	14.75884055	8.895985909	15.20654837	15.12593284	6.825600781	15.08269085	9.738165086	11.88243182	11.72326071	8.563000133	16.60422785	15.16005991	11.90791608	6.918308612	12.92096087	15.93473134	6.590593641	10.13639715
CG2789	2.416839571	5.6883873	4.919613515	0	2.172364053	1.890741606	0	7.541345426	4.869082543	6.789961043	7.815507138	6.4222501	4.151056963	3.032011983	8.930937064	5.188731459	4.845360325	3.186946268	10.54494983	3.875681263
CG2789	3.625259357	5.6883873	6.559484687	11.11998239	8.689456214	5.672224817	1.706400195	5.027563618	4.869082543	6.789961043	5.861630354	6.4222501	0	6.064023965	5.953958042	6.918308612	14.53608098	6.373892536	2.636237456	4.173810591
CG2794	9.667358286	8.532580949	9.83922703	6.671989432	10.86182027	22.68889927	10.23840117	7.541345426	17.0417889	13.57992209	9.769383923	8.563000133	10.37764241	21.22408388	17.86187413	13.83661722	14.53608098	15.93473134	10.54494983	9.540138493
CG2794	0	0	0	0	0	0	0	0	0	0	0	0	0	0	0	0	0	0	0	0.298129328
CG2794	0	0	0	0	0	0	0	0	0	0	0	0	0	0	0	0	0	0	0	0
CG2794	31.41891443	29.86403332	39.35690812	31.13595068	15.20654837	24.57964087	30.71520351	42.73429075	26.77995399	27.15984417	23.44652142	32.1112505	31.13292722	30.32011983	44.65468532	27.67323445	17.76632119	39.83682835	36.90732439	29.81293279
CG2794	0	2.84419365	0	0	2.172364053	0	5.119200586	2.513781809	2.434541272	3.394980521	0	0	6.226585444	0	5.953958042	1.729577153	1.615120108	0	2.636237456	2.683163951
CG2807	0	0	0	0	0	0	0	0	0	0	0	0	0	0	0	0	0	0	0	0
CG2807	10.87577807	9.954677774	19.67845406	13.34397886	21.72364053	17.01667445	6.825600781	2.513781809	17.0417889	8.487451303	5.861630354	14.98525023	12.45317089	15.16005991	11.90791608	5.188731459	8.075600542	14.34125821	22.40801838	11.03078513
CG2807	0	0	0	0	0	0	0	0	0	0	0	0	0	0	0	0	0	0	0	0
CG2807	9.667358286	7.110484124	6.559484687	6.671989432	13.03418432	15.12593284	10.23840117	7.541345426	9.738165086	8.487451303	3.907753569	6.4222501	2.075528481	3.032011983	8.930937064	6.918308612	4.845360325	4.780419402	6.590593641	4.770069246
CG2807	1.208419786	1.422096825	0	0	0	0	0	0	0	3.394980521	0	0	0	0	0	0	0	0	1.318118728	0.596258656
CG2816	0	0	0	0	0	0	0	0	0	0	0	0	0	0	0	0	0	0	0	0
CG2816	1.208419786	1.422096825	0	2.223996477	4.344728107	3.781483211	0	7.541345426	2.434541272	1.697490261	1.953876785	2.140750033	0	0	0	3.459154306	1.615120108	0	0	1.49064664
CG2816	32.62733421	49.77338887	44.27652164	40.03193659	39.10255296	34.0333489	37.54080429	32.67916351	34.0835778	37.34478573	27.35427498	25.6890004	45.66162659	39.41615577	29.76979021	43.23942882	29.07216195	55.77155969	43.49791803	43.22875255
CG2816	0	0	0	0	0	0	0	0	0	0	0	0	0	0	0	0	0	0	0	0
CG2816	0	0	0	0	0	0	0	0	0	0	0	0	0	0	0	0	0	0	0	0
CG2818	10.87577807	5.6883873	8.199355859	4.447992954	8.689456214	17.01667445	17.06400195	7.541345426	2.434541272	11.88243182	7.815507138	14.98525023	14.52869937	12.12804793	14.88489511	13.83661722	14.53608098	4.780419402	6.590593641	12.52143177
CG2818	7.250518714	5.6883873	3.279742343	2.223996477	2.172364053	1.890741606	0	0	4.869082543	0	3.907753569	4.281500066	6.226585444	0	0	0	0	7.96736567	2.636237456	1.788775967
CG2818	1.208419786	8.532580949	1.639871172	8.895985909	6.51709216	3.781483211	8.532000976	5.027563618	4.869082543	5.092470782	5.861630354	14.98525023	12.45317089	6.064023965	11.90791608	6.918308612	3.230240217	4.780419402	3.954356185	5.068198574
CG2818	0	0	0	0	0	0	0	0	0	0	0	0	0	0	0	0	0	0	0	0
CG2818	1.208419786	1.422096825	3.279742343	4.447992954	0	1.890741606	3.41280039	2.513781809	0	1.697490261	3.907753569	2.140750033	0	0	0	0	1.615120108	0	1.318118728	1.49064664
CG2839	0	0	0	0	0	0	0	0	0	0	0	0	0	0	0	0	0	0	0	0
CG2839	1.208419786	0	0	0	0	0	0	0	0	0	0	0	0	0	0	0	0	0	1.318118728	0
CG2839	0	0	1.639871172	0	0	1.890741606	0	2.513781809	0	0	0	0	0	3.032011983	0	0	0	0	1.318118728	0.894387984
CG2839	0	0	0	0	0	0	0	0	0	0	0	0	0	0	0	0	0	0	0	0
CG2839	0	0	0	0	0	0	0	0	0	0	0	0	0	0	0	0	0	0	0	0
CG2862	0	0	0	0	0	0	0	0	0	0	0	0	0	0	0	0	0	0	0	0
CG2862	2.416839571	0	6.559484687	0	0	3.781483211	0	2.513781809	0	1.697490261	3.907753569	0	2.075528481	3.032011983	0	3.459154306	3.230240217	6.373892536	1.318118728	0.894387984
CG2862	7.250518714	18.48725872	9.83922703	4.447992954	8.689456214	3.781483211	11.94480137	7.541345426	7.303623815	5.092470782	0	2.140750033	14.52869937	18.1920719	0	10.37746292	11.30584076	7.96736567	2.636237456	7.751362526
CG2862	12.08419786	12.79887142	8.199355859	11.11998239	13.03418432	9.453708028	13.65120156	7.541345426	19.47633017	5.092470782	9.769383923	6.4222501	18.67975633	6.064023965	8.930937064	10.37746292	9.69072065	7.96736567	10.54494983	10.13639715
CG2862	1.208419786	0	0	4.447992954	2.172364053	0	3.41280039	0	2.434541272	3.394980521	3.907753569	2.140750033	0	0	0	0	3.230240217	1.593473134	0	1.49064664
CG2955	9.667358286	5.6883873	13.11896937	11.11998239	17.37891243	3.781483211	15.35760176	7.541345426	9.738165086	22.06737339	5.861630354	8.563000133	8.302113926	9.096035948	8.930937064	13.83661722	14.53608098	7.96736567	6.590593641	11.32891446
CG2955	1.208419786	1.422096825	0	4.447992954	4.344728107	5.672224817	3.41280039	2.513781809	4.869082543	1.697490261	1.953876785	6.4222501	2.075528481	3.032011983	2.976979021	0	6.460480434	7.96736567	1.318118728	2.981293279
CG2955	0	0	0	0	0	0	0	0	0	0	0	0	0	0	0	0	0	0	0	0
CG2955	1.208419786	0	0	0	0	0	0	0	0	0	0	0	0	0	2.976979021	0	0	0	0	0
CG2955	0	0	0	0	0	0	0	0	0	0	0	0	0	0	0	0	0	0	0	0
CG2964	0	0	0	0	0	0	0	0	0	0	0	0	0	0	0	0	0	0	0	0
CG2964	7.250518714	11.3767746	4.919613515	2.223996477	6.51709216	5.672224817	5.119200586	7.541345426	14.60724763	3.394980521	7.815507138	4.281500066	10.37764241	3.032011983	5.953958042	6.918308612	9.69072065	7.96736567	2.636237456	5.366327902
CG2964	0	0	0	0	0	0	0	0	0	0	0	2.140750033	2.075528481	3.032011983	5.953958042	0	0	0	1.318118728	0.894387984
CG2964	10.87577807	8.532580949	13.11896937	15.56797534	15.20654837	9.453708028	17.06400195	12.56890904	24.34541272	10.18494156	7.815507138	27.82975043	6.226585444	15.16005991	8.930937064	8.647885765	8.075600542	17.52820447	15.81742474	12.8195611
CG2964	0	1.422096825	0	0	0	0	3.41280039	2.513781809	0	0	1.953876785	0	0	0	0	0	1.615120108	0	0	0.298129328
CG2975	102.7156818	105.235165	100.0321415	97.855845	123.824751	102.1000467	90.43921035	110.6063996	99.81619213	106.9418864	99.64771602	111.3190017	89.2477247	81.86432353	86.33239162	98.58589772	103.3676869	117.9170119	166.0829598	113.5872739
CG2975	0	0	0	0	0	0	0	0	0	0	0	0	0	0	0	0	0	0	0	0
CG2975	6.042098928	7.110484124	6.559484687	6.671989432	6.51709216	0	3.41280039	0	0	3.394980521	5.861630354	2.140750033	4.151056963	9.096035948	2.976979021	10.37746292	3.230240217	3.186946268	5.272474913	4.173810591
CG2975	125.6756577	119.4561333	121.3504667	102.303838	119.4800229	121.0074628	131.392815	57.8169816	87.64348578	96.75694486	117.2326071	109.1782517	122.4561804	121.2804793	80.37843357	122.7999779	114.6735277	119.5104851	123.9031605	113.5872739
CG2975	72.50518714	66.83855077	85.27330093	62.27190136	86.89456214	83.19263065	61.43040703	98.03749054	90.07802705	103.5469059	74.24731782	77.06700119	70.56796837	69.7362756	65.49353847	88.2084348	72.68040488	70.1128179	69.8602926	77.81175458
CG2983	6.042098928	0	1.639871172	0	2.172364053	1.890741606	6.825600781	2.513781809	7.303623815	8.487451303	3.907753569	2.140750033	2.075528481	0	8.930937064	10.37746292	3.230240217	6.373892536	1.318118728	5.068198574
CG2983	8.4589385	5.6883873	1.639871172	6.671989432	2.172364053	9.453708028	5.119200586	2.513781809	4.869082543	13.57992209	5.861630354	4.281500066	6.226585444	0	11.90791608	1.729577153	12.92096087	3.186946268	11.86306855	6.260715886
CG2983	7.250518714	4.266290475	3.279742343	2.223996477	10.86182027	7.562966422	6.825600781	0	9.738165086	6.789961043	3.907753569	6.4222501	2.075528481	3.032011983	5.953958042	10.37746292	6.460480434	6.373892536	3.954356185	4.770069246
CG2983	0	0	0	0	0	0	0	0	0	0	0	0	0	0	0	0	0	0	0	0
CG2983	7.250518714	8.532580949	3.279742343	4.447992954	8.689456214	5.672224817	3.41280039	2.513781809	12.17270636	3.394980521	9.769383923	6.4222501	10.37764241	3.032011983	11.90791608	12.10704007	6.460480434	9.560838804	6.590593641	8.645750509
CG2991	0	1.422096825	1.639871172	0	0	0	0	0	2.434541272	0	1.953876785	0	0	0	5.953958042	0	1.615120108	0	0	1.788775967
CG2991	0	0	0	0	0	0	0	0	0	0	0	0	0	0	0	0	0	0	0	0
CG2991	16.917877	27.01983967	16.39871172	26.68795773	21.72364053	28.36112408	29.00880332	20.11025447	26.77995399	35.64729547	33.21590534	32.1112505	41.51056963	12.12804793	35.72374825	15.56619438	20.99656141	38.24335522	42.1797993	25.34099287
CG2991	8.4589385	14.22096825	4.919613515	4.447992954	4.344728107	11.34444963	3.41280039	15.08269085	4.869082543	5.092470782	7.815507138	2.140750033	14.52869937	12.12804793	5.953958042	8.647885765	1.615120108	6.373892536	2.636237456	7.453233198
CG2991	19.33471657	18.48725872	16.39871172	24.46396125	21.72364053	26.47038248	25.59600293	10.05512724	17.0417889	22.06737339	15.63101428	23.54825036	16.60422785	21.22408388	17.86187413	22.48450299	19.3814413	25.49557014	23.72613711	18.185889
CG3008	0	0	0	0	0	0	0	0	2.434541272	0	0	0	0	0	0	1.729577153	0	0	0	0
CG3008	68.87992778	46.92919522	60.67523335	46.70392602	82.54983403	47.26854014	49.48560566	55.30319979	43.82174289	49.22721756	70.33956425	68.50400106	60.19032596	27.28810784	80.37843357	72.64224043	66.21992444	50.99114029	68.54217387	69.4641334
CG3008	1.208419786	0	0	0	0	0	0	0	2.434541272	0	0	0	0	0	0	0	0	0	0	0.298129328
CG3008	3.625259357	5.6883873	4.919613515	4.447992954	0	7.562966422	8.532000976	17.59647266	0	8.487451303	0	6.4222501	4.151056963	15.16005991	8.930937064	1.729577153	8.075600542	1.593473134	3.954356185	6.260715886
CG3008	2.416839571	1.422096825	3.279742343	4.447992954	0	0	0	2.513781809	7.303623815	5.092470782	1.953876785	0	4.151056963	0	2.976979021	1.729577153	1.615120108	0	2.636237456	1.788775967
CG3036	4.833679143	9.954677774	4.919613515	8.895985909	6.51709216	1.890741606	10.23840117	5.027563618	7.303623815	5.092470782	9.769383923	4.281500066	12.45317089	9.096035948	5.953958042	5.188731459	8.075600542	9.560838804	11.86306855	6.260715886
CG3036	4.833679143	0	4.919613515	13.34397886	15.20654837	11.34444963	3.41280039	15.08269085	4.869082543	3.394980521	3.907753569	10.70375017	4.151056963	6.064023965	8.930937064	5.188731459	11.30584076	6.373892536	5.272474913	8.347621181
CG3036	1.208419786	0	0	0	6.51709216	0	0	0	2.434541272	0	1.953876785	0	0	0	2.976979021	1.729577153	0	0	0	0.298129328
CG3036	0	0	0	0	0	0	0	0	0	1.697490261	0	0	0	0	0	0	0	0	0	0.298129328
CG3036	0	0	0	0	0	0	0	0	0	0	0	0	0	0	0	0	0	0	0	0
CG31606	0	0	0	0	0	0	0	0	0	0	0	0	0	0	0	0	0	0	0	0
CG31606	0	1.422096825	1.639871172	2.223996477	6.51709216	1.890741606	1.706400195	0	0	0	1.953876785	2.140750033	4.151056963	3.032011983	0	0	1.615120108	1.593473134	2.636237456	1.49064664
CG31606	0	0	0	0	0	0	0	0	0	0	0	0	0	0	0	0	0	0	0	0
CG31606	0	0	0	0	2.172364053	0	0	0	0	0	0	0	0	0	0	0	0	1.593473134	0	0
CG31606	4.833679143	9.954677774	1.639871172	6.671989432	4.344728107	5.672224817	1.706400195	0	4.869082543	6.789961043	1.953876785	4.281500066	4.151056963	15.16005991	11.90791608	5.188731459	8.075600542	4.780419402	11.86306855	7.453233198
CG31609	0	0	0	0	0	0	0	0	0	0	0	0	0	0	0	0	0	0	0	0
CG31609	0	0	0	0	0	0	0	0	0	0	0	0	0	0	0	0	0	0	0	0
CG31609	16.917877	8.532580949	3.279742343	6.671989432	6.51709216	5.672224817	3.41280039	10.05512724	7.303623815	13.57992209	11.72326071	4.281500066	8.302113926	3.032011983	17.86187413	10.37746292	9.69072065	9.560838804	11.86306855	6.558845214
CG31609	4.833679143	1.422096825	0	2.223996477	0	7.562966422	3.41280039	5.027563618	12.17270636	6.789961043	7.815507138	4.281500066	4.151056963	0	0	3.459154306	4.845360325	9.560838804	1.318118728	1.788775967
[truncated: 66,341 more rows]
