# Supplementary material for: A Genome-Wide CRISPR Library for High-Throughput Genetic Screening in Drosophila Cells
Source: J Genet Genomics. 2015 Jun 20;42(6):301–9. doi: 10.1016/j.jgg.2015.03.011 (PMC4508376; doi:10.1016/j.jgg.2015.03.011)
Supplement: Supplementary file 4 [file mmc4.zip › 8_sgRNAs.out]

ids	seq	0A	0B	1A	1B	2A	2B	3A	3B	4A	4B	5A	5B	6A	6B	7A	7B	8A	8B	9A	9B	unmatched
"CaMKI-cds,chr4:470997..471135,7,CCT"	GAAGCGTCCTTTTCTGTGT	71	0	48	55	39	46	49	64	38	33	41	47	45	48	30	29	40	46	48	37	273
"CaMKI-cds,chr4:471816..472080,4,TGG"	TATCTAAAATGGAGGATTC	1	0	3	1	1	0	3	1	1	0	2	1	0	6	2	1	3	6	3	2	12
"CaMKI-cds,chr4:471816..472080,8,AGG"	CTACAGCCTGTGGGACTCC	2	0	3	2	4	4	3	6	1	3	1	0	1	1	1	0	2	3	2	3	12
"CG11231-cds,chr4:820197..820553,9,TGG"	CTTGTCATCGAATCGTCAT	2	0	2	2	2	1	0	4	2	3	1	0	3	3	1	1	5	1	1	5	7
"CG11231-cds,chr4:820197..820553,14,TGG"	GGTCACGGGACCGATGTTC	3	0	6	0	1	0	0	2	0	0	1	0	0	2	1	1	0	0	2	0	5
"CG11231-cds,chr4:820197..820553,15,CGG"	GTTCTAAGCCTTGCTCTTC	2	0	1	0	1	1	0	2	3	1	2	1	4	3	2	1	2	2	1	3	15
"CG32000-cds,chr4:157552..157793,4,TGG"	GGGCATGCATCTTCTTAAC	1	0	3	4	4	5	5	7	0	3	4	1	0	2	1	3	1	3	6	5	26
"CG32000-cds,chr4:157552..157793,6,TGG"	GTTGCGCCTCGTGTTACAT	3	0	4	3	3	2	2	6	2	4	4	8	3	1	2	2	6	0	6	7	28
"CG32000-cds,chr4:157552..157793,15,CCT"	ACGCCACCAATGTAACACG	132	0	104	105	82	71	82	74	61	68	78	82	64	58	51	62	74	80	83	121	523
"RhoGAP102A-cds,chr4:276143..278030,8,AGG"	TTAGATATAGCACTTGACG	1	0	0	0	0	1	1	0	0	0	1	0	1	0	0	0	0	1	0	0	1
"RhoGAP102A-cds,chr4:276143..278030,11,AGG"	TTGCGAGTGAGCACTCCGA	1	0	1	1	0	1	0	1	0	2	2	0	0	1	1	0	1	0	0	0	3
"RhoGAP102A-cds,chr4:276143..278030,13,AGG"	CGTCGCAGCACAAAAGACA	20	0	12	13	10	9	4	9	4	5	7	12	8	6	6	6	10	13	10	8	49
"Acer-cds,chr2L:8522402..8522966,1,CGG"	TCCATGGGCAATAGCTGCT	44	0	32	30	29	20	29	32	15	18	30	36	19	32	18	14	32	28	40	76	200
"Acer-cds,chr2L:8522402..8522966,6,TGG"	GCGCGTAGGTTCTTCGAGC	2	0	5	2	5	2	2	7	1	5	4	2	4	2	3	4	5	6	2	1	22
"Acer-cds,chr2L:8522402..8522966,8,AGG"	TTGCGAAGGCGTTTCCATG	43	0	28	27	20	25	22	29	20	21	21	18	20	20	19	16	21	23	11	5	111
"Acn-cds,chr2L:19045567..19047047,5,AGG"	AGAAGTCGCCGCTCCCGCA	26	0	20	16	20	25	23	18	18	13	20	23	19	10	15	11	28	15	27	15	142
"Acn-cds,chr2L:19045567..19047047,10,AGG"	GTCGTGGCCCAAAATAATG	2	0	3	2	1	2	0	4	2	2	5	3	1	6	1	0	2	4	1	2	19
"Acn-cds,chr2L:19045567..19047047,14,CGG"	CATCCAGTGAAGAACGTGC	1	0	4	3	3	0	2	5	1	1	5	3	2	3	2	2	2	4	0	2	16
"ACXA-cds,chr2L:12921114..12921215,7,GGG"	TATACTAATGAACGCCTTT	1	0	1	1	2	2	0	0	0	0	0	0	0	1	0	0	3	0	0	0	2
"ACXA-cds,chr2L:12921114..12921215,8,CCG"	GCCTAAACCTTTCCCTGTA	17	0	9	8	11	11	14	10	10	7	15	7	9	12	6	3	10	11	15	14	88
"ACXA-cds,chr2L:12921267..12921407,1,AGG"	TGTAAGGAGTTGCACTTAG	3	0	3	4	3	3	2	4	3	0	0	0	1	2	2	0	2	0	2	1	11
"ACXE-cds,chr2L:12925752..12925892,1,TGG"	AAATGTGCAGAGTTGCGTT	10	0	5	2	1	4	1	4	3	3	1	2	1	5	2	1	5	3	7	3	21
"ACXE-cds,chr2L:12925752..12925892,6,CCT"	AGTAGGGCACAGTGCACGG	2	0	3	7	1	2	3	3	2	2	3	0	1	3	0	2	1	2	7	3	12
"ACXE-cds,chr2L:12926033..12926192,1,AGG"	TCGATGTAGCCCTTTCCAT	9	0	5	7	3	2	4	9	3	3	7	2	6	7	4	2	10	7	5	11	29
"Acyp-cds,chr2L:13912201..13912563,7,TGG"	CTGCGAAAGGCCAAGACAC	42	0	24	18	19	21	20	19	8	18	26	20	11	28	9	13	19	28	21	24	134
"Acyp-cds,chr2L:13912201..13912563,16,AGG"	CCGTGAAGGGTTACATCGA	34	0	16	26	18	18	21	22	12	16	19	12	15	12	18	6	27	27	21	17	106
"Acyp-cds,chr2L:13912201..13912563,19,AGG"	GCCGAGATGGATGTGATGA	2	0	2	1	1	0	0	1	2	1	2	1	1	1	0	0	0	0	0	1	2
"Ada1-1-cds,chr2L:11996904..11997703,2,AGG"	AGAGTTCTGGCCACCAAGG	15	0	16	15	11	10	9	18	6	9	10	12	17	13	7	9	14	19	13	21	63
"Ada1-1-cds,chr2L:11996904..11997703,2,AGG"	AGAGTTCTGGCCACCAAGG	15	0	16	15	11	10	9	18	6	9	10	12	17	13	7	9	14	19	13	21	63
"Ada1-1-cds,chr2L:11996904..11997703,4,TGG"	ACCAAGGAGGCGCTAGTGG	15	0	18	14	14	16	15	14	4	8	12	4	7	9	12	8	11	19	17	16	91
"Akap200-cds,chr2L:8427615..8428067,3,TGG"	ATGAGAAGCCCGCCGAAAA	4	0	0	0	1	0	0	1	0	0	0	0	0	1	0	0	0	0	0	0	4
"Akap200-cds,chr2L:8427615..8428067,9,AGG"	CCAGCACCTTCCACAGTTG	18	0	11	6	7	7	17	5	6	7	8	11	10	6	8	1	10	12	11	17	65
"Akap200-cds,chr2L:8427615..8428067,11,TGG"	AGCCAGCCAGAGCCCGAAG	5	0	3	0	2	2	2	4	0	2	4	3	1	1	0	2	0	2	1	0	15
"Aldh-cds,chr2L:9387768..9387890,2,CGG"	CGCCCGATATCCTCTACAC	9	0	8	12	6	3	6	4	4	2	4	7	6	2	5	4	3	5	12	10	43
"Aldh-cds,chr2L:9387768..9387890,4,CCG"	TGGGAACGCAGCAGGGCAC	4	0	1	1	0	3	1	2	2	2	1	0	0	0	0	1	4	1	1	3	9
"Aldh-cds,chr2L:9389829..9389977,1,CGG"	GAGTGGCACAAGAGCAAGT	7	0	9	10	9	7	7	7	3	2	6	5	0	4	3	7	6	9	11	10	33
"amd-cds,chr2L:19112794..19114011,7,TGG"	GTGGTGGTCATGGACTGGC	4	0	4	9	4	2	4	4	2	4	8	4	3	3	4	1	3	3	3	6	34
"amd-cds,chr2L:19112794..19114011,15,GGG"	CAGGAGGCGGGGTGATCCA	7	0	4	2	3	1	4	2	2	0	5	3	3	4	4	2	3	3	2	4	24
"amd-cds,chr2L:19112794..19114011,18,TGG"	GCTAGCGAGGCTGTGTTGG	8	0	4	3	2	2	3	4	6	5	7	5	3	5	6	2	5	6	4	8	31
"Ance-2-cds,chr2L:13909717..13910663,2,TGG"	TCTCAGCCTGATGCCACAT	1	0	2	1	2	1	0	2	0	0	2	1	1	2	0	0	4	3	3	5	4
"Ance-2-cds,chr2L:13909717..13910663,3,TGG"	AATGAAACCAATCAGCAAC	2	0	2	5	3	0	0	1	0	1	2	3	0	2	0	2	6	4	3	5	20
"Ance-2-cds,chr2L:13909717..13910663,5,TGG"	ATTTACGATCAGGCTGTAT	3	0	0	1	0	0	0	0	0	1	1	0	1	1	3	1	0	1	2	4	7
"Ance-3-cds,chr2L:13915008..13915250,7,CGG"	ACTCCGGCCCAGCTTCGAG	24	0	17	24	21	13	26	15	14	11	29	17	10	14	15	16	11	27	23	19	127
"Ance-3-cds,chr2L:13915008..13915250,10,CGG"	GGGATCGCGATCAGCGCTA	3	0	2	4	3	3	1	1	0	2	3	6	3	2	2	3	5	2	1	3	17
"Ance-3-cds,chr2L:13915008..13915250,12,TGG"	CACCTTACTCCGATGCAGG	5	0	5	1	1	0	6	4	2	2	2	4	2	0	1	3	2	7	1	4	15
"aret-cds,chr2L:12298588..12298749,6,AGG"	GACCAAAACGGACAGAGCA	8	0	3	9	6	6	4	8	1	6	2	3	2	2	0	1	2	7	4	4	27
"aret-cds,chr2L:12298588..12298749,8,CGG"	ACCAAGCACGCTGCCATTT	9	0	6	6	7	3	3	4	6	4	2	0	4	9	2	9	7	5	9	5	38
"aret-cds,chr2L:12298588..12298749,9,CCA"	GCACTCCTCGATGGCTCCG	31	0	34	25	36	22	19	24	12	23	33	18	12	13	15	12	26	32	17	30	132
"Arpc4-cds,chr2L:6125249..6125755,4,AGG"	CTGCAGGACTTCCCCTCGC	15	0	15	8	4	4	9	12	6	7	4	7	7	3	2	4	11	13	7	12	57
"Arpc4-cds,chr2L:6125249..6125755,8,CGG"	GTGGAGCGGCACAACAAGC	1	0	2	1	2	1	1	2	5	1	3	1	1	0	1	0	0	5	6	3	6
"Arpc4-cds,chr2L:6125249..6125755,16,CGG"	ATCGAGCCGTCCATTAACT	2	0	1	2	2	1	1	3	0	3	2	1	2	0	1	1	1	0	3	2	10
"Axud1-cds,chr2L:2366321..2368213,2,AGG"	CCAATATGTTTAGCCCATC	7	0	1	1	3	1	1	0	0	1	2	3	0	1	1	0	2	3	4	2	11
"Axud1-cds,chr2L:2366321..2368213,10,AGG"	GCCTAACTGCCCACGACGA	22	0	17	18	13	6	9	18	10	12	15	11	12	14	8	15	13	11	17	21	85
"Axud1-cds,chr2L:2366321..2368213,14,TGG"	AGGAAGGATCAGCGGCATC	9	0	6	5	2	3	2	2	0	1	6	4	2	9	2	1	2	3	4	6	18
"b-cds,chr2L:13821570..13822148,3,CGG"	AGCTTTGTGGCCAGCCATC	2	0	4	1	2	0	0	1	2	3	2	1	2	1	2	3	3	4	2	1	13
"b-cds,chr2L:13821570..13822148,7,TGG"	GTCGACGAGATCATCAAGC	38	0	22	27	18	19	28	22	12	8	29	16	20	19	12	5	27	24	30	34	152
"b-cds,chr2L:13821570..13822148,12,CGG"	GCTCTTTGACTTCCAGCTG	12	0	6	9	4	8	7	5	8	9	9	4	10	9	4	3	12	6	9	7	39
"beat-Ia-cds,chr2L:16056275..16056338,5,CCA"	GTGAGTGCCAGAAGAATCG	2	0	7	5	1	4	6	3	6	5	6	5	4	5	1	2	2	7	4	1	19
"beat-Ia-cds,chr2L:16075098..16075306,1,CGG"	CGCAGCTTTACGGGATGTC	17	0	16	9	6	4	6	4	4	4	12	12	4	9	6	2	9	11	5	4	53
"beat-Ia-cds,chr2L:16075098..16075306,8,TGG"	CAGTCTGTACTCGGTGAAA	14	0	19	10	10	17	11	22	1	15	11	9	5	14	8	10	10	18	14	15	89
"beat-Ic-cds,chr2L:16014135..16014288,3,TGG"	AGCACCCGTCACATGCAAA	2	0	4	1	3	2	1	2	5	1	2	4	6	3	0	1	3	7	1	3	16
"beat-Ic-cds,chr2L:16014135..16014288,8,AGG"	AATCGGTGGAGGACGGAAA	2	0	0	3	1	0	0	0	0	3	2	1	0	1	0	0	0	2	1	1	7
"beat-Ic-cds,chr2L:16014135..16014288,14,TGG"	TGCATCTGCTGGATATCCG	25	0	21	19	9	6	14	24	13	8	18	18	15	18	11	15	19	17	19	29	124
"beat-IIIa-cds,chr2L:17133618..17133816,9,TGG"	GGCTACGAGTTTGCAGATC	28	0	27	22	15	20	20	14	10	12	10	24	20	13	15	16	23	26	32	35	112
"beat-IIIa-cds,chr2L:17133618..17133816,15,CCA"	GTGGTGCTCGGTTTTATGG	15	0	7	11	9	6	11	5	7	11	11	4	3	7	5	4	13	9	7	10	46
"beat-IIIa-cds,chr2L:17133618..17133816,20,CCA"	ATTCATTCGCAGCTGTTGG	1	0	1	0	1	2	0	3	1	2	0	2	2	1	2	0	1	0	3	1	7
"Bem46-cds,chr2L:2988245..2988383,6,CGG"	TCATTTTCTACTATTTCTA	1	0	0	0	0	0	0	0	2	1	1	0	0	0	0	0	2	1	0	0	3
"Bem46-cds,chr2L:2988245..2988383,9,TGG"	TGACGTTGGCACTCTTCGC	1	0	1	1	1	0	0	1	0	1	1	0	0	1	0	0	0	0	1	0	1
"Bem46-cds,chr2L:2988245..2988383,11,CCC"	CGCCCACGCCGCGGGACTT	2	0	1	1	1	1	0	2	3	0	1	2	0	0	0	0	0	0	1	1	2
"betaggt-I-cds,chr2L:4945904..4946013,2,CCG"	CACGGGCTCCGTATCAGTG	13	0	11	8	4	6	9	11	10	3	4	2	5	10	6	2	7	5	6	9	35
"betaggt-I-cds,chr2L:4945904..4946013,5,CCA"	AGCAGATTCTTGGCGTGCT	3	0	0	1	1	1	4	1	2	5	1	3	4	0	2	1	3	2	3	1	14
"betaggt-I-cds,chr2L:4946071..4946221,1,CGG"	TTGTGTTCTTCGCCGTCTG	13	0	7	5	2	2	2	6	4	2	4	2	3	6	6	3	6	5	7	8	39
"Ca-alpha1D-cds,chr2L:16173110..16173248,5,CGG"	AGGGAGGCTTTTCGCCAAA	2	0	4	0	1	1	0	2	2	0	1	2	1	0	2	0	1	4	0	0	11
"Ca-alpha1D-cds,chr2L:16173110..16173248,22,TGG"	GGCGGCGGCAACAATATCA	5	0	4	7	1	5	1	3	3	2	3	0	5	1	1	0	0	2	3	4	7
"Ca-alpha1D-cds,chr2L:16173110..16173248,23,CCT"	GAAAAGCCTCCCTCGCCGG	6	0	3	4	4	11	4	8	7	6	8	3	8	5	3	3	10	8	3	3	29
"cad-cds,chr2L:20771108..20771909,7,TGG"	CCGCCGAACCACCAGTTCC	1	0	0	1	0	1	0	2	1	2	2	1	2	1	0	0	3	0	0	0	5
"cad-cds,chr2L:20771108..20771909,10,CGG"	TCGCATGCCGCCCACCACG	55	0	48	49	27	39	43	26	12	19	36	30	37	42	22	25	40	46	39	49	255
"cad-cds,chr2L:20771108..20771909,11,CGG"	TCCCATCACATGTTCCACT	1	0	0	0	0	0	0	0	1	0	1	0	0	0	0	1	1	0	0	1	6
"CAH1-cds,chr2L:13808809..13808967,5,AGG"	ACACCCTCCAGCGCCAAGA	31	0	30	20	23	14	29	24	16	20	20	28	29	19	17	12	30	34	35	39	169
"CAH1-cds,chr2L:13808809..13808967,7,TGG"	GAATGTAGCTCCGCTCAAG	11	0	10	3	4	4	6	4	3	1	8	2	5	8	5	3	3	5	4	6	30
"CAH1-cds,chr2L:13808809..13808967,9,TGG"	CCGGAGCACACCAAAAGCC	12	0	7	6	5	6	2	7	3	5	2	4	5	1	4	9	3	9	4	10	38
"cana-cds,chr2L:11272806..11276075,7,AGG"	AGTCTGCAACAGTCCCTTG	18	0	15	16	13	10	10	10	5	7	11	10	5	7	5	10	8	16	9	14	52
"cana-cds,chr2L:11272806..11276075,10,AGG"	GATGTGTTGCGAAACAGCA	4	0	1	2	1	0	0	1	1	0	1	0	0	1	0	0	1	4	0	2	12
"cana-cds,chr2L:11272806..11276075,12,CGG"	GCTTGAGTCCAGCTGCGAG	8	0	5	4	0	4	8	4	4	6	7	4	3	4	4	2	3	8	4	5	24
"Catsup-cds,chr2L:19041946..19042324,5,CGG"	GCAGTGCTTTTCTCGCTCC	3	0	3	0	1	1	1	1	0	2	2	1	0	1	1	0	1	0	2	0	1
"Catsup-cds,chr2L:19041946..19042324,11,AGG"	GAAAACTTCGATCCGCAGA	1	0	0	0	0	0	0	0	0	0	0	0	0	0	0	0	1	0	0	1	2
"Catsup-cds,chr2L:19041946..19042324,18,cgg"	ATGATCATGACCACGACCA	6	0	8	7	3	4	6	9	1	5	7	3	2	4	3	2	3	4	12	16	38
"Cdlc2-cds,chr2L:1344616..1344885,2,AGG"	ATGAGCGAGGAGATGCAGC	66	0	74	56	40	42	46	75	36	32	55	42	49	60	40	45	55	71	68	103	337
"Cdlc2-cds,chr2L:1344616..1344885,2,AGG"	ATGAGCGAGGAGATGCAGC	66	0	74	56	40	42	46	75	36	32	55	42	49	60	40	45	55	71	68	103	337
"Cdlc2-cds,chr2L:1344616..1344885,6,AGG"	ATCGCCGCCTTCATCAAGA	9	0	15	10	9	10	9	7	2	7	16	8	12	7	6	2	5	12	5	14	66
"Ced-12-cds,chr2L:12097951..12098062,2,TGG"	CACATTGTGAAAATAGCCG	6	0	1	3	3	1	2	2	3	2	4	3	2	4	1	0	1	1	1	0	12
"Ced-12-cds,chr2L:12097951..12098062,7,CCA"	CCTTAACCGTCGTCTTTTT	8	0	8	12	2	5	5	7	3	6	4	10	4	6	2	3	6	6	4	2	34
"Ced-12-cds,chr2L:12097951..12098062,8,CCG"	ATATGGTCCTCTCGCTCCA	32	0	25	26	16	13	10	22	13	10	24	23	20	24	8	12	13	19	27	32	141
"Cep97-cds,chr2L:3870202..3870554,7,CGG"	GCTTCAGCACCGACGACGA	3	0	5	3	3	6	5	5	3	2	5	1	3	5	3	1	2	6	7	7	29
"Cep97-cds,chr2L:3870202..3870554,10,AGG"	AAGCAACAGCAGATGCATC	10	0	12	14	8	12	12	8	12	6	9	9	9	9	4	8	6	9	8	10	53
"Cep97-cds,chr2L:3870202..3870554,13,AGG"	GACAACAACCTGAACTGCC	17	0	28	23	17	17	29	20	10	15	11	10	15	17	13	8	10	18	24	19	112
"CG10132-cds,chr2L:19520713..19520915,1,AGG"	TACCAGGAGGCGGATCAGA	1	0	4	2	4	5	3	1	4	2	3	3	5	3	5	2	4	3	9	4	19
"CG10132-cds,chr2L:19520713..19520915,6,TGG"	GATGGAAAGCGGGCACCTT	1	0	0	1	0	0	1	3	0	1	4	0	1	1	0	0	1	2	1	0	6
"CG10132-cds,chr2L:19520713..19520915,12,TGG"	CACCGCTGCCGGAGTCCAA	1	0	2	3	1	1	1	2	1	0	2	1	4	3	0	4	5	2	2	3	18
"CG10137-cds,chr2L:19528778..19528945,5,CGG"	ATCCTCCGATTCCAGCAGC	13	0	12	9	5	10	12	13	10	7	5	11	9	8	4	7	12	7	10	11	63
"CG10137-cds,chr2L:19528778..19528945,6,TGG"	ATCTATCGCATCCAGCTCC	3	0	0	0	1	0	0	1	1	1	1	0	3	0	0	1	2	1	3	2	9
"CG10137-cds,chr2L:19528778..19528945,7,CCG"	GATTGTTTAACTCGCTAGC	15	0	18	10	6	13	11	11	8	5	10	11	10	9	3	6	13	7	21	10	61
"CG10338-cds,chr2L:18696568..18697358,1,TGG"	TTGTGCGTGTGCCGCTGCG	34	0	35	21	18	21	26	28	24	19	24	21	25	18	15	19	28	21	27	42	146
"CG10338-cds,chr2L:18696568..18697358,11,TGG"	CTATGCAGCATACCAGATC	11	0	9	10	8	3	8	10	5	5	11	7	8	3	4	3	5	9	7	13	54
"CG10338-cds,chr2L:18696568..18697358,15,CGG"	CCTTCTGCAGCACCATCTG	54	0	20	36	25	24	28	28	15	19	35	24	27	32	19	17	33	31	39	52	192
"CG10341-cds,chr2L:18698835..18698976,2,TGG"	ACCGAAACAGCTGTTGAAT	5	0	3	2	1	2	3	4	2	1	4	6	0	1	1	2	2	3	2	3	17
"CG10341-cds,chr2L:18698835..18698976,7,CCA"	CTGAAGCCTTTACAGCCGC	1	0	13	11	5	9	6	5	6	2	3	6	4	5	7	3	5	8	7	3	38
"CG10341-cds,chr2L:18698835..18698976,12,CCT"	ATTGATAAGTCTGCCTTCA	2	0	0	0	1	1	0	1	1	2	1	1	1	0	1	1	0	1	0	2	4
"CG10431-cds,chr2L:18974777..18974847,8,CCA"	GCCCGCGTGCACATACTTA	4	0	4	3	7	2	3	1	6	3	3	3	4	2	5	3	2	1	4	9	29
"CG10431-cds,chr2L:18974905..18977122,4,TGG"	TACCCAGAGGAGTGCTCAG	11	0	7	11	9	9	5	6	13	8	10	9	7	7	7	3	8	9	9	6	48
"CG10431-cds,chr2L:18974905..18977122,6,CGG"	ATGGAGTGCGCTGTGCAGT	25	0	22	17	17	14	20	22	18	17	22	17	22	21	14	9	16	22	35	49	137
"CG10463-cds,chr2L:19759002..19759152,1,TGG"	ACCTGGTAACTGAAGCCGA	41	0	28	29	22	15	22	27	15	26	24	25	17	20	14	10	19	26	23	34	138
"CG10463-cds,chr2L:19759002..19759152,12,CCT"	GCCATCGGCTTCAGTTACC	1	0	2	1	2	1	2	4	1	2	0	1	2	2	1	1	2	1	2	2	8
"CG10463-cds,chr2L:19759002..19759152,15,CCG"	TCCCATTTCTTTTTTTCAC	2	0	2	0	0	0	1	0	0	0	0	2	0	0	1	0	0	0	0	0	6
"CG10466-cds,chr2L:19792227..19792451,4,AGG"	AGCTGGCACGACATGTACA	4	0	6	2	4	1	1	2	1	6	1	4	0	0	0	1	3	2	5	4	20
"CG10466-cds,chr2L:19792227..19792451,6,AGG"	CAGCCTGGATTTTCGTCGC	19	0	9	14	12	6	6	7	8	10	8	6	3	3	11	3	8	16	4	6	44
"CG10466-cds,chr2L:19792227..19792451,8,GGG"	TTCCGTATACCCTAACTGA	3	0	1	3	2	2	1	2	1	2	2	2	1	4	1	2	3	3	2	5	14
"CG10561-cds,chr2L:19114906..19116412,6,TGG"	AAGCAACGCAGTCCAGATC	12	0	15	9	8	10	13	11	7	9	8	13	9	9	8	8	13	14	11	12	62
"CG10561-cds,chr2L:19114906..19116412,16,CGG"	CCCAGCACCTCTTGTCGCA	49	0	37	30	26	20	49	28	18	29	31	34	36	30	23	23	40	33	27	30	175
"CG10561-cds,chr2L:19114906..19116412,19,AGG"	CGGCGCACTGTGATCCTGG	27	0	24	14	16	14	10	19	13	11	23	20	7	15	9	11	20	23	16	13	81
"CG10721-cds,chr2L:20091693..20093111,7,TGG"	GTCAGCTGCGCCGAGTCCC	28	0	14	12	11	10	6	14	10	8	13	9	5	8	7	8	12	9	13	5	68
"CG10721-cds,chr2L:20091693..20093111,8,CGG"	GCCTCCATTCTACTGCTCA	31	0	27	23	20	29	22	21	10	17	25	19	29	28	8	14	18	25	14	43	139
"CG10721-cds,chr2L:20091693..20093111,12,CGG"	TCTGCATAAGTTCGACGTT	4	0	3	2	3	1	0	2	2	5	1	4	7	2	2	2	6	2	4	4	18
"CG11034-cds,chr2L:5805479..5805665,2,CGG"	GTTTGTCCTCGTCCGTCGA	12	0	8	13	3	4	4	7	6	7	12	7	7	7	2	11	11	6	6	4	42
"CG11034-cds,chr2L:5805479..5805665,10,TGG"	GCGGCGGTCATTGGGCGGG	5	0	7	6	3	3	5	1	4	3	3	2	2	6	1	2	1	5	5	6	20
"CG11034-cds,chr2L:5805479..5805665,24,TGG"	CGGGGCTACGGAGTTTCAA	1	0	1	0	2	1	0	1	1	0	0	0	2	0	0	0	0	2	1	1	9
"CG11070-cds,chr2L:6658592..6659318,7,AGG"	GTGCCGCACAAACTGGTCG	5	0	5	2	1	6	5	5	3	1	5	0	7	3	1	3	7	6	4	3	17
"CG11070-cds,chr2L:6658592..6659318,9,AGG"	CTCCTCTTCACGCTGAACA	21	0	14	10	8	9	10	9	1	6	9	8	9	11	4	8	11	13	16	16	66
"CG11070-cds,chr2L:6658592..6659318,11,TGG"	TCTTCCGCGGTCCTGTGCC	19	1	20	13	6	7	15	17	6	7	11	14	14	10	2	5	13	13	10	15	67
"CG11266-cds,chr2L:7035407..7035561,1,tgg"	GTGCGGGCAGCGGTGGAAG	7	0	11	9	3	7	5	10	3	3	7	4	10	5	9	3	8	7	10	13	36
"CG11266-cds,chr2L:7035407..7035561,4,agg"	AGCGCAGCGGCAGCAGTCC	20	0	14	12	11	13	11	15	7	8	9	13	15	6	4	11	12	11	7	8	67
"CG11266-cds,chr2L:7035407..7035561,14,cgg"	CGCGGAACGGCAGCGGCGG	2	0	2	0	2	1	1	0	0	2	0	1	0	0	0	0	0	1	0	1	10
"CG11377-cds,chr2L:102459..102906,2,AGG"	GCCTGTTCCGCCGCCCTGC	19	0	15	19	13	10	12	13	9	10	13	7	10	7	5	7	13	15	9	17	66
"CG11377-cds,chr2L:102459..102906,8,CGG"	GACTCGAAAGGACAAAACG	1	0	0	0	1	0	0	0	1	0	2	0	0	1	1	0	1	0	0	1	5
"CG11377-cds,chr2L:102459..102906,15,TGG"	CGCGGGCGGGGACACGGCA	6	0	5	0	0	1	2	2	4	3	1	0	2	0	1	0	0	1	2	4	9
"CG11454-cds,chr2L:143378..144094,6,TGG"	ACAGATACGGTATTCCATC	3	0	1	1	2	0	0	4	0	2	2	0	0	1	1	0	2	1	3	3	5
"CG11454-cds,chr2L:143378..144094,7,CGG"	CTTTCCTGCCCAATGAAAA	1	0	2	1	1	0	1	2	1	0	3	1	0	0	1	0	0	3	2	3	5
"CG11454-cds,chr2L:143378..144094,18,CGG"	AGCAACGGACTCTGTTCTG	9	0	8	8	7	5	6	11	5	10	14	4	5	8	4	6	15	7	13	8	46
"CG11455-cds,chr2L:155665..155784,5,CGG"	TGGCCTGGAGCGTGGAAAA	1	0	3	7	5	6	1	8	0	3	1	4	5	4	4	2	4	8	4	10	24
"CG11455-cds,chr2L:155665..155784,7,AGG"	GACCTGATCTCCGACTTTC	8	0	5	10	6	9	5	13	7	5	4	6	7	6	7	1	7	5	7	5	47
"CG11455-cds,chr2L:155858..155950,1,TGG"	AAACGAACGCTACAAGCAG	4	0	2	4	0	3	1	0	3	2	3	4	0	0	1	0	1	2	1	2	14
"CG12253-cds,chr2L:10987835..10988155,2,CGG"	CAAACACAATTCTCGAGCG	3	0	3	4	4	2	1	2	5	4	5	1	2	1	2	1	1	3	4	4	16
"CG12253-cds,chr2L:10987835..10988155,5,AGG"	CTAAAGTACCGATACACTA	1	0	2	1	2	2	1	1	1	1	1	2	2	1	0	0	2	0	3	2	9
"CG12253-cds,chr2L:10987835..10988155,11,TGG"	TCTATCCGCTATTCGCTTG	8	0	4	3	2	4	4	3	1	3	5	5	3	7	1	3	5	6	5	9	21
"CG12511-cds,chr2L:5678785..5679150,7,CGG"	CTGCCGGTGGTTTTCTCAC	4	0	4	10	7	3	6	5	4	5	5	6	6	4	0	0	2	3	1	0	20
"CG12511-cds,chr2L:5678785..5679150,17,CGG"	CTCGAGCTGGCATGGCAGG	20	0	12	9	8	9	5	9	8	9	11	6	5	9	1	5	7	4	10	10	46
"CG12511-cds,chr2L:5678785..5679150,21,TGG"	CTCAAGACATTCTCACAGC	21	0	22	11	8	7	13	16	11	20	13	15	12	17	8	4	19	20	17	19	112
"CG12517-cds,chr2L:10870240..10870656,5,CGG"	ATAATGGGATTTACGTTCC	2	0	1	0	1	4	0	0	2	0	0	2	2	1	1	1	0	1	5	6	12
"CG12517-cds,chr2L:10870240..10870656,10,CGG"	GAGGACGACCTGGACTGGA	11	0	5	7	9	5	11	6	2	4	10	8	4	7	4	6	5	4	7	7	38
"CG12517-cds,chr2L:10870240..10870656,17,CGG"	TCGATGAGCAATTGGTGCC	5	0	3	9	5	2	5	3	1	2	3	5	0	2	2	5	7	6	7	14	32
"CG12617-cds,chr2L:20294886..20295176,4,TGG"	CTTAAGCTCCGATCGTCCA	3	0	5	1	4	2	5	0	3	0	3	1	2	3	1	0	1	1	5	3	19
"CG12617-cds,chr2L:20294886..20295176,12,TGG"	CCTCTTCAGCCTGCCCCGA	22	0	13	11	13	10	9	9	2	5	20	15	12	6	8	10	15	10	15	9	70
"CG12617-cds,chr2L:20294886..20295176,16,CGG"	ATGCATTTGGGACTTCCGC	4	0	3	4	3	6	3	6	1	5	3	6	5	5	3	3	9	4	2	3	32
"CG12674-cds,chr2L:2080208..2081066,3,AGG"	CCCTGTGGCCAGAATATCC	6	0	8	8	3	6	5	5	2	2	5	5	3	3	2	5	12	6	4	7	41
"CG12674-cds,chr2L:2080208..2081066,6,TGG"	CCGGTTTCGATTCCCAAAC	18	0	8	7	13	4	8	8	2	7	5	18	8	12	4	7	9	12	7	11	58
"CG12674-cds,chr2L:2080208..2081066,8,TGG"	CTATTCTCCGTTAATTTGA	3	0	2	2	1	1	1	2	0	1	1	1	2	0	0	0	1	2	1	2	5
"CG12795-cds,chr2L:3452740..3453278,1,AGG"	AAGTGCGACTCGTGCGACA	9	0	8	2	2	1	2	3	3	3	4	3	3	5	7	3	3	3	3	5	26
"CG12795-cds,chr2L:3452740..3453278,4,CGG"	GCCCGTCTGCCCACTGTGT	3	0	4	2	1	2	1	2	0	1	3	3	1	4	0	1	2	2	3	5	19
"CG12795-cds,chr2L:3452740..3453278,9,CGG"	ATTGACCAGCAGTGCAAAT	27	0	24	26	18	13	22	24	9	16	10	18	18	21	9	20	18	29	21	39	127
"CG13083-cds,chr2L:19487524..19488377,12,AGG"	CATGGGCTGCAGAAAGTGA	4	0	2	1	2	3	2	5	1	4	1	2	0	5	2	2	4	1	1	0	5
"CG13083-cds,chr2L:19487524..19488377,15,TGG"	ACGAGATCGAACTCATTGC	3	0	1	4	5	5	3	9	0	1	5	5	1	6	5	3	3	4	9	4	26
"CG13083-cds,chr2L:19487524..19488377,18,TGG"	GAGGTTGCCATAGCCAAGC	1	0	0	0	1	1	0	0	0	0	1	0	1	0	1	0	0	0	0	0	1
"CG13085-cds,chr2L:19429408..19430130,5,TGG"	ACAATGAAATTCCCTGTTT	1	0	1	0	1	0	0	0	0	0	0	0	1	0	0	0	0	0	0	0	1
"CG13085-cds,chr2L:19429408..19430130,7,AGG"	GAGACAGCTGCATCGATTC	51	0	39	39	26	32	22	40	24	18	28	20	26	24	17	12	36	37	29	25	174
"CG13085-cds,chr2L:19429408..19430130,13,TGG"	AACAGCCTGCACATCAACG	14	0	4	4	5	4	3	7	4	3	4	2	5	4	1	4	11	6	10	8	30
"CG13088-cds,chr2L:8489031..8489208,7,AGG"	ACAGTGACTCTGACCCGCG	8	0	12	5	4	3	11	12	4	5	6	7	7	7	3	6	6	9	4	6	45
"CG13088-cds,chr2L:8489031..8489208,11,CCT"	CAACTGATCCCTCATTGGT	8	0	3	5	1	1	7	4	1	1	5	6	2	2	3	4	5	6	2	2	22
"CG13088-cds,chr2L:8489031..8489208,13,CCC"	AGAAAATCCAGATCCTCGC	1	0	1	1	1	2	1	0	0	0	1	1	0	0	0	0	1	2	0	0	3
"CG13102-cds,chr2L:9012385..9012561,1,AGG"	TACACCTGCGTAACGCCAA	18	0	15	12	12	9	8	17	5	6	17	9	14	11	9	8	14	12	13	17	70
"CG13102-cds,chr2L:9012385..9012561,6,TGG"	AGCACGCGATTCGATTGCC	14	0	12	6	11	10	1	8	11	7	9	6	10	8	4	5	13	8	9	12	37
"CG13102-cds,chr2L:9012385..9012561,8,CCC"	ACGCAGGTGTAACACTTCA	26	0	22	12	14	9	10	17	8	12	13	14	15	14	14	6	18	21	18	15	87
"CG13108-cds,chr2L:9164348..9164848,3,CGG"	GACGAGGATGATTTCAGTC	3	0	2	1	2	3	4	4	1	1	2	0	3	4	0	2	4	2	2	3	7
"CG13108-cds,chr2L:9164348..9164848,7,TGG"	AACGTCCGTCCAAGCCATC	33	0	34	24	19	12	19	29	15	22	23	22	16	14	20	10	26	21	25	26	125
"CG13108-cds,chr2L:9164348..9164848,15,CGG"	TGCCTCGAAGGCCAAGCGC	14	0	14	10	5	9	10	11	7	7	11	12	9	14	2	7	12	12	7	13	64
"CG13113-cds,chr2L:9544175..9544792,4,TGG"	CCGGAGACACGACAACTAC	1	0	3	3	0	1	2	3	0	1	0	0	2	4	2	0	1	3	1	0	3
"CG13113-cds,chr2L:9544175..9544792,6,TGG"	TTGACCCTTGGCTTCTGCC	43	0	34	29	16	16	28	24	22	23	30	16	28	30	22	16	16	38	27	39	171
"CG13113-cds,chr2L:9544175..9544792,16,TGG"	TGGCTCCACTTAAGCAGTA	6	0	4	3	2	4	1	3	4	3	5	4	3	4	1	0	3	3	3	4	13
"CG13116-cds,chr2L:9730004..9730633,5,CGG"	ACAAGTACTGCACACAAAA	5	0	5	4	6	6	4	3	5	4	5	4	5	4	1	3	8	3	5	5	34
"CG13116-cds,chr2L:9730004..9730633,7,TGG"	AGGATGAGCTTTGACACCC	23	0	9	14	10	10	6	7	5	6	9	8	10	15	3	5	14	8	6	18	43
"CG13116-cds,chr2L:9730004..9730633,17,AGG"	GAACTGCAGCGAGCCAAAG	1	0	1	1	0	0	1	2	0	1	0	2	0	2	1	0	0	1	3	2	6
"CG13127-cds,chr2L:10026762..10028966,13,AGG"	GTGGGAGCTGCGCAGATCA	7	0	3	3	1	2	2	6	2	3	5	0	5	0	1	1	4	2	5	7	11
"CG13127-cds,chr2L:10026762..10028966,16,TGG"	ATGAGTCAGGGCAGCGATC	2	0	4	3	4	3	3	5	4	1	0	2	2	1	2	2	1	3	5	3	20
"CG13127-cds,chr2L:10026762..10028966,20,CGG"	ACAAGAGCCCCCCAAAGTG	1	0	1	0	0	0	0	0	1	0	3	0	0	2	0	0	1	1	1	2	5
"CG13137-cds,chr2L:10172734..10174056,3,AGG"	ATAGGCAATCGAACTGAAG	1	0	0	0	0	0	0	0	0	0	0	0	1	0	0	0	0	0	2	1	1
"CG13137-cds,chr2L:10172734..10174056,10,CGG"	CCCGAATGCCGCATCGATC	7	0	8	9	1	1	6	1	3	0	1	2	4	4	4	2	9	3	4	2	16
"CG13137-cds,chr2L:10172734..10174056,13,CGG"	GGAGAGGATTAGCCAAACA	2	0	2	1	2	2	0	2	2	4	1	1	0	3	3	2	0	3	1	3	6
"CG13243-cds,chr2L:15852753..15853966,3,TGG"	CTCTTTGTGACCTGTGACA	76	0	72	66	33	38	58	59	35	54	52	41	47	51	26	30	55	57	84	126	368
"CG13243-cds,chr2L:15852753..15853966,7,AGG"	CTGGACAAGCTGGATGCCC	12	0	18	13	4	7	6	13	7	6	13	7	3	9	11	1	18	13	6	12	52
"CG13243-cds,chr2L:15852753..15853966,9,CGG"	TTGAGACCGATTGAGCCCT	91	0	58	71	32	43	48	61	23	35	36	39	54	61	26	18	48	48	60	88	277
"CG13689-cds,chr2L:603074..603339,1,AGG"	GTTATGAGTCTCTGCCCTG	64	0	57	55	45	33	35	68	24	33	42	41	35	32	17	22	34	47	55	49	247
"CG13689-cds,chr2L:603074..603339,4,AGG"	AATCTGGATCAGGACCTTG	5	0	9	5	3	2	1	2	2	1	2	3	2	4	0	1	3	1	2	1	15
"CG13689-cds,chr2L:603074..603339,7,TGG"	ACAGGAACGTTTCACTGCC	3	0	2	3	0	0	2	2	3	1	4	1	3	1	2	3	4	3	4	2	16
"CG13950-cds,chr2L:860321..860409,4,TGG"	GACACGTCCTCATCGTCAG	21	0	23	13	14	15	20	18	10	10	20	13	20	16	10	11	20	33	17	36	108
"CG13950-cds,chr2L:860764..861357,3,AGG"	ATCGAGGCCAATTTCCGCG	18	0	33	26	18	11	15	24	13	13	27	22	11	15	9	7	15	19	11	15	91
"CG13950-cds,chr2L:860764..861357,14,TGG"	GGAGGAGATCTCGAAGAAC	1	0	2	0	0	1	1	4	0	1	1	2	0	0	0	1	0	1	1	2	3
"CG13994-cds,chr2L:6063023..6063230,2,TGG"	ACCGATGCCCGTGCTCAAT	6	0	5	9	2	2	8	4	3	2	3	4	4	5	4	0	3	6	9	8	24
"CG13994-cds,chr2L:6063023..6063230,6,CGG"	GTTGCGCCTCGAACATCCG	36	0	26	29	19	13	17	24	23	14	16	21	17	26	11	7	25	24	25	31	118
"CG13994-cds,chr2L:6063023..6063230,10,TGG"	GCCGGGTGGCCTTTCACGC	25	0	17	20	14	9	12	14	11	12	20	18	17	16	7	12	23	19	10	4	115
"CG14042-cds,chr2L:5038122..5038757,2,AGG"	CCACGACCGATGCTTCCCG	22	0	25	15	9	8	10	5	5	9	9	8	4	8	7	4	8	14	10	8	68
"CG14042-cds,chr2L:5038122..5038757,5,TGG"	GTGCGCCTGCTGCAGGAGG	2	0	2	5	5	2	6	1	3	3	3	1	1	5	6	3	10	6	8	7	32
"CG14042-cds,chr2L:5038122..5038757,9,AGG"	GAAACGGTGGGCGATCGTA	6	0	7	2	6	2	2	2	7	9	8	3	5	5	3	5	8	8	4	10	31
"CG14043-cds,chr2L:4971812..4973614,3,TGG"	TACGAGAAGGCCAACCGTC	9	0	7	5	8	8	4	7	2	4	5	7	6	8	4	5	3	3	9	6	26
"CG14043-cds,chr2L:4971812..4973614,10,AGG"	GACCAACTGGTATCTGTGC	18	0	14	12	11	4	6	8	6	3	12	7	5	14	8	7	5	8	11	6	48
"CG14043-cds,chr2L:4971812..4973614,15,AGG"	AGCGAGGAGGACGGTGGTC	36	0	23	20	16	12	14	25	13	15	21	18	14	14	6	7	17	15	22	25	104
"CG14273-cds,chr2L:8343383..8343841,1,TGG"	AATACGCAGCTAAGTGAAA	1	0	0	1	0	0	0	0	0	0	0	0	0	0	0	0	0	0	0	1	2
"CG14273-cds,chr2L:8343383..8343841,2,TGG"	GTGTGTGAGAGTCCACTGA	1	0	1	3	0	1	0	0	0	1	1	2	1	0	0	1	1	2	1	2	9
"CG14273-cds,chr2L:8343383..8343841,5,TGG"	ATAATACAAATAGTGCTCC	1	0	1	0	0	0	0	0	0	0	1	0	1	1	0	0	0	1	0	0	1
"CG14277-cds,chr2L:8242783..8243184,4,CGG"	GGCGAGGATGCCATTATGA	8	0	3	8	2	2	3	0	3	3	3	5	0	4	2	2	0	10	6	6	9
"CG14277-cds,chr2L:8242783..8243184,10,CGG"	AACAAGCCGTTCAGTACCG	11	0	6	8	6	7	5	5	7	5	11	2	4	3	7	4	5	9	7	14	32
"CG14277-cds,chr2L:8242783..8243184,13,AGG"	GCTAAGTTCAAGGTCCAGA	4	0	0	2	0	3	2	3	1	1	0	2	3	2	0	1	2	1	2	5	16
"CG14340-cds,chr2L:1112988..1113152,6,CGG"	GGGCTGGAGGAGAAGCCAG	8	0	4	1	1	1	1	3	2	4	3	1	0	4	2	1	2	4	1	0	12
"CG14340-cds,chr2L:1112988..1113152,11,CGG"	CTCGACCATAATCGCCCAT	1	0	2	3	0	1	0	0	0	0	0	0	1	0	0	0	0	0	0	0	8
"CG14340-cds,chr2L:1112988..1113152,14,CCC"	GAGCTGATGCCTCCTCCGT	7	0	6	1	2	1	4	3	1	1	2	3	7	3	1	2	4	8	2	2	18
"CG14341-cds,chr2L:1166560..1166922,4,CGG"	GAGGGACTTCCAACCCCAC	2	0	1	5	1	4	1	1	0	1	3	3	0	2	0	1	0	2	0	5	9
"CG14341-cds,chr2L:1166560..1166922,13,CGG"	AGCGAGGATGACGATGATT	8	0	6	7	5	7	6	7	2	5	11	6	2	3	1	4	7	8	11	12	44
"CG14341-cds,chr2L:1166560..1166922,15,TGG"	GGCTACCAACCACTCGCTT	6	0	1	8	4	2	4	3	2	1	4	5	5	7	1	4	3	5	5	8	19
"CG14342-cds,chr2L:1204316..1204464,3,TGG"	GAATGCCCTCCAGAAGCAG	3	0	1	1	2	2	1	2	0	1	6	2	2	2	2	3	1	2	5	2	11
"CG14342-cds,chr2L:1204316..1204464,10,CCC"	CATTCATCGGCCGCTTGAA	28	0	40	29	17	19	24	23	15	24	27	25	27	33	10	19	24	37	35	54	160
"CG14342-cds,chr2L:1204316..1204464,15,CCA"	GACGCGGTACCACTGCTTC	2	0	3	0	0	3	1	0	1	1	1	2	1	2	3	1	2	0	0	1	1
"CG14402-cds,chr2L:20849386..20850216,4,AGG"	GGAAGTAGTCCACCCTGAG	4	0	5	6	2	2	2	1	1	1	4	2	0	2	0	0	4	1	4	3	9
"CG14402-cds,chr2L:20849386..20850216,8,CGG"	CAATGCCGAAGGTTGTCTG	27	0	25	31	22	29	23	25	13	17	23	20	22	26	14	18	34	30	31	25	142
"CG14402-cds,chr2L:20849386..20850216,14,AGG"	GAAAAGGAGGAGCACTACG	9	0	1	3	0	1	3	1	2	1	1	0	2	1	2	2	0	3	4	5	10
"CG14913-cds,chr2L:11017172..11018355,3,TGG"	ACTCTGCCGTGGATTGTCC	4	0	5	2	2	1	0	0	0	0	2	1	1	1	2	3	1	2	7	3	11
"CG14913-cds,chr2L:11017172..11018355,6,TGG"	GAATAAGTGCGCCACAACT	3	0	5	1	4	1	3	7	2	1	2	2	1	3	4	0	1	7	3	2	18
"CG14913-cds,chr2L:11017172..11018355,8,AGG"	ACAGCAAGAGAGCCCGTTG	2	0	1	3	1	4	2	7	1	3	3	2	2	2	0	2	3	3	2	2	15
"CG14929-cds,chr2L:11519944..11520333,6,TGG"	TGGTGGCCGGTGCGGTGTA	1	0	1	5	3	1	1	0	0	1	0	1	2	4	1	0	1	0	4	1	10
"CG14929-cds,chr2L:11519944..11520333,18,TGG"	GATGAACCGATTCTGCTGC	15	0	20	11	10	12	7	20	8	12	18	12	7	7	8	11	11	11	13	7	83
"CG14929-cds,chr2L:11519944..11520333,22,AGG"	AAGTGCAAGGAGGATGTAC	1	0	1	0	2	0	1	3	0	0	1	0	0	2	1	0	0	1	1	1	7
"CG14931-cds,chr2L:11788653..11788768,1,TGG"	GGCGTTTACGAGGAAGGCA	3	0	1	2	1	0	1	1	2	1	2	3	1	2	1	1	1	1	0	3	9
"CG14931-cds,chr2L:11788653..11788768,3,AGG"	TCAGCTAGTATCAGTCCCC	7	0	1	6	1	3	3	4	2	4	2	0	5	1	4	2	6	3	4	4	19
"CG14931-cds,chr2L:11788653..11788768,7,CCG"	TGCACGACACTTGCTAATT	4	0	3	7	2	2	2	1	0	1	1	3	3	0	0	2	1	2	6	3	14
"CG15141-cds,chr2L:17410781..17411618,4,TGG"	GTTGAGGAGTCCAATCCGC	2	0	3	0	1	0	1	3	1	0	1	0	0	0	0	1	1	2	2	0	3
"CG15141-cds,chr2L:17410781..17411618,10,TGG"	GACGAGTACGCCGCAGTGC	3	0	4	3	2	6	2	3	4	1	1	3	3	0	1	4	3	2	2	5	24
"CG15141-cds,chr2L:17410781..17411618,12,AGG"	AAGTCGTGCACTTACGCCA	1	0	1	1	2	1	4	0	0	0	1	1	1	3	0	2	1	2	2	0	12
"CG15160-cds,chr2L:18591214..18591367,5,AGG"	GCGCTAAAGGACACGCAGG	6	0	6	9	6	2	4	6	3	2	3	6	1	4	2	1	6	6	6	3	28
"CG15160-cds,chr2L:18591214..18591367,11,CCT"	TCGAACAGCTCCTCGTCGA	15	0	11	13	10	9	12	12	5	7	8	7	6	10	5	5	15	15	14	16	60
"CG15160-cds,chr2L:18591214..18591367,12,CCA"	GCACCAGTTCGACATCTGC	92	0	59	67	56	49	64	55	47	50	54	61	40	48	26	25	53	79	56	47	331
"CG15172-cds,chr2L:19023179..19023526,3,AGG"	CTGCAGCAACTCCAGAACC	2	0	1	4	0	2	1	0	0	1	0	1	0	2	2	0	1	2	1	0	7
"CG15172-cds,chr2L:19023179..19023526,6,CGG"	GGAAGTGAGTGACGAGTTG	8	0	6	3	7	7	4	5	6	5	5	4	8	4	1	3	5	7	5	9	39
"CG15172-cds,chr2L:19023179..19023526,9,CGG"	TTGCCCAACTACCCGCCAC	12	0	5	5	5	9	6	4	4	7	10	2	5	5	2	6	5	7	3	10	31
"CG15262-cds,chr2L:15297947..15299263,9,TGG"	GGATATCCCATTTTGTACG	1	0	1	4	1	2	3	2	2	2	1	2	3	1	1	1	3	1	2	4	6
"CG15262-cds,chr2L:15297947..15299263,12,CGG"	CCGTCCCAACCACTTGCGC	71	0	63	54	39	28	54	39	23	41	57	43	25	47	26	30	44	72	29	20	291
"CG15262-cds,chr2L:15297947..15299263,13,CGG"	ATCTTTCGCGAAGATTTTC	4	0	1	2	1	0	0	3	4	0	0	2	1	3	2	0	3	1	0	1	8
"CG15394-cds,chr2L:2592289..2592698,1,TGG"	TGAGCAAGTCATTCGCCCC	15	0	5	3	4	2	4	9	9	2	9	8	2	6	6	4	8	12	9	7	33
"CG15394-cds,chr2L:2592289..2592698,3,TGG"	AAATGCACTGACTTCCAGC	3	0	2	3	6	4	0	1	1	4	4	4	3	3	1	1	1	2	2	3	15
"CG15394-cds,chr2L:2592289..2592698,5,TGG"	TTCATCAGCTACAAGAAAG	1	0	0	0	0	0	0	0	0	0	1	0	0	0	0	0	1	0	2	0	3
"CG15406-cds,chr2L:3309427..3309499,4,TGG"	CAGTACCGCCGCCAACTGC	4	0	10	2	2	4	1	8	1	2	1	3	5	4	2	1	3	5	5	2	28
"CG15406-cds,chr2L:3309771..3310003,1,TGG"	CTCTGATAACCTTCTGCCA	14	0	13	9	7	5	9	15	6	7	10	11	8	10	5	5	6	8	13	13	67
"CG15406-cds,chr2L:3309771..3310003,5,AGG"	CCAAAGCTGCTCTCCCCAC	7	0	9	12	7	5	7	10	10	13	10	15	6	14	5	6	12	13	13	19	66
"CG15423-cds,chr2L:4006113..4006436,7,CGG"	CTCGACCAGTGATTGAGAT	3	0	4	1	2	2	3	3	3	0	1	3	3	2	2	0	1	3	2	10	18
"CG15423-cds,chr2L:4006113..4006436,12,AGG"	GTATCCACCACCACCGCCC	26	0	16	22	8	10	19	15	15	18	15	17	12	12	10	13	20	23	26	40	133
"CG15423-cds,chr2L:4006113..4006436,16,AGG"	CCACCACGACCCATTATCG	118	0	89	89	67	66	73	66	54	73	94	70	61	73	49	39	91	80	74	92	457
"CG15436-cds,chr2L:4463846..4464886,6,CGG"	AAACGTGGCGATTTGTTTT	3	0	1	2	0	1	0	0	2	0	2	1	0	4	3	0	1	2	0	0	6
"CG15436-cds,chr2L:4463846..4464886,7,AGG"	ATATGCCCACAGTGCTATG	4	0	1	2	1	1	2	1	0	1	1	0	1	1	1	0	2	3	0	2	4
"CG15436-cds,chr2L:4463846..4464886,12,AGG"	ACTGCCGAGTTCGCGATGA	22	0	19	21	13	11	11	10	9	12	16	14	17	17	14	8	10	15	25	23	84
"CG15629-cds,chr2L:4813354..4813509,3,CCG"	TGCAGAAGACCCGGTGAGG	5	0	2	2	1	3	4	5	0	1	5	3	6	3	3	3	3	3	3	2	18
"CG15629-cds,chr2L:4813354..4813509,8,CCG"	TTAACTTTCGAAAGCGCTG	1	0	0	2	0	0	0	1	0	0	1	0	0	1	0	1	0	0	1	0	3
"CG15629-cds,chr2L:4814770..4814887,1,AGG"	GCCAGGTGGTGCTCATCAC	6	0	9	4	7	8	5	3	5	3	5	3	3	5	7	2	6	7	9	9	34
"CG16826-cds,chr2L:13347797..13348822,5,TGG"	TCGGCTCCATAAACCAAAC	7	0	5	4	1	1	0	1	0	4	2	2	2	2	4	1	3	3	1	3	11
"CG16826-cds,chr2L:13347797..13348822,11,TGG"	GCCATTGCTGGTGAGTTCC	37	0	38	29	24	33	33	28	24	19	31	28	21	34	18	26	37	44	40	51	177
"CG16826-cds,chr2L:13347797..13348822,13,TGG"	CAGTACACGCACGAAACCC	5	0	5	3	3	4	4	12	1	4	3	2	5	4	4	0	6	7	5	3	27
"CG16854-cds,chr2L:11088386..11090419,5,TGG"	AACTACTTCGTTTCCGTGA	10	0	5	5	6	4	1	5	1	3	8	6	4	8	1	1	3	4	3	4	28
"CG16854-cds,chr2L:11088386..11090419,7,AGG"	GATTTTATGGCCCGCATCG	25	0	9	12	6	8	8	9	10	9	14	7	8	6	12	5	11	19	11	7	43
"CG16854-cds,chr2L:11088386..11090419,13,CGG"	CGTTGACACGACGGGCTGC	43	0	31	31	20	17	25	18	14	15	28	15	13	24	15	17	23	28	33	24	135
"CG16879-cds,chr2L:14104654..14105047,5,TGG"	GACTGCCTCGTCGGAGGGT	43	0	32	23	23	37	29	31	21	15	24	20	28	25	17	20	31	37	32	38	143
"CG16879-cds,chr2L:14104654..14105047,7,AGG"	TATGCCATCGATGAGCGCG	44	0	28	29	16	25	25	25	19	21	23	26	25	24	12	22	43	32	53	67	181
"CG16879-cds,chr2L:14104654..14105047,13,CGG"	ACTGATTTGGCCTACGATG	2	0	4	3	3	4	2	6	2	0	3	2	3	1	2	3	3	5	3	6	15
"CG16965-cds,chr2L:11981632..11981723,2,TGG"	GCGCTTTTCCAGAGTTGCT	16	0	18	22	12	13	10	11	8	7	10	17	11	17	12	7	15	12	9	11	64
"CG16965-cds,chr2L:11981981..11982354,1,TGG"	CTGAATTTTATGCCCACCC	16	0	19	13	10	11	16	11	8	11	9	14	9	7	6	9	13	13	12	15	73
"CG16965-cds,chr2L:11981981..11982354,6,CGG"	ACGTGGGATACACGATCTT	2	0	1	0	2	0	1	0	1	0	1	0	2	0	0	0	0	1	0	0	7
"CG16995-cds,chr2L:2308142..2308249,11,CCC"	GTTTGGGACTCAAAGTCAA	1	0	1	1	1	1	2	3	3	3	2	2	0	0	0	0	1	0	0	1	5
"CG16995-cds,chr2L:2308305..2308531,1,TGG"	TTGCTGTCCAGAAATCGCA	1	0	1	1	1	0	0	0	1	1	1	0	1	2	1	1	5	1	2	2	8
"CG16995-cds,chr2L:2308305..2308531,3,TGG"	ATCGACAGAACAGTGGATA	6	0	2	4	2	2	3	3	0	3	2	3	1	3	3	1	2	1	2	3	18
"CG17010-cds,chr2L:12356646..12357879,3,TGG"	CTTGTCGCCGGAACGTACA	6	0	1	2	0	1	2	3	2	2	1	1	0	2	1	2	1	0	4	2	9
"CG17010-cds,chr2L:12356646..12357879,8,TGG"	AAGGGAGCCAATCAGTGTG	6	0	2	2	1	1	2	3	3	3	3	3	2	2	4	3	3	3	5	3	10
"CG17010-cds,chr2L:12356646..12357879,17,CGG"	AAGTTGGGCAAGGACGAAT	4	0	3	6	2	1	2	5	1	3	5	1	1	2	1	0	1	3	2	4	12
"CG17018-cds,chr2L:22363476..22364294,6,CGG"	AGGTCCACAGCCTATATGT	4	0	2	2	1	5	3	2	1	0	1	0	1	3	0	0	1	1	2	2	5
"CG17018-cds,chr2L:22363476..22364294,9,TGG"	CCTACTCTGCTTCAACAAC	10	0	2	3	5	1	4	2	2	2	2	3	2	1	4	0	0	4	1	3	28
"CG17018-cds,chr2L:22363476..22364294,10,AGG"	CGCACATCCAAGACCAACA	3	0	4	6	3	0	4	2	2	3	2	1	2	2	4	3	4	4	8	3	21
"CG17098-cds,chr2L:10652115..10653282,2,TGG"	GCCCTGAACATTGTGCGCG	39	0	32	34	17	19	28	19	23	28	34	27	16	20	13	22	28	25	23	32	168
"CG17098-cds,chr2L:10652115..10653282,8,AGG"	CAGACCGTGCACCGCTACC	7	0	3	3	5	3	5	4	2	1	1	4	3	2	3	2	4	7	1	9	22
"CG17098-cds,chr2L:10652115..10653282,12,TGG"	GGCTGGACCAACGAAGATT	13	0	13	14	4	9	5	5	4	6	4	7	3	4	3	4	4	7	10	7	39
"CG17127-cds,chr2L:10770985..10771281,3,AGG"	TCCCTGCCCCAGAATCGCG	162	0	130	120	87	98	104	111	81	81	123	113	77	83	79	73	120	103	92	107	626
"CG17127-cds,chr2L:10770985..10771281,8,AGG"	CAGACGCTTCTCATCCCCA	26	0	17	13	7	13	13	22	12	2	14	13	14	9	10	9	9	9	10	17	68
"CG17127-cds,chr2L:10770985..10771281,9,AGG"	GCCCAGATCCAGAACGTGC	5	0	2	8	5	4	2	4	2	8	7	6	6	5	10	6	3	7	5	9	36
"CG17221-cds,chr2L:3040381..3040740,6,TGG"	GCAGTGAACCCCATCGACC	22	0	30	24	11	16	21	31	13	11	23	21	26	26	10	14	24	24	22	34	135
"CG17221-cds,chr2L:3040381..3040740,11,CGG"	AACAAGATGCGCTGTCAGC	10	0	7	4	1	4	6	6	2	6	6	7	11	4	3	3	6	6	6	9	35
"CG17221-cds,chr2L:3040381..3040740,14,TGG"	ATCGAGTTTCCGCTTATTT	1	0	1	1	2	2	0	0	2	1	0	1	0	0	0	1	1	1	1	0	7
"CG17234-cds,chr2L:2253079..2253834,3,TGG"	CGCAGGACAAGTAAACCGA	20	0	19	5	12	11	13	12	8	6	14	14	8	14	9	3	16	15	11	10	57
"CG17234-cds,chr2L:2253079..2253834,7,TGG"	TCATCGGCGGAGAACCCAT	6	0	1	8	3	3	8	7	2	2	3	7	5	2	4	2	1	5	4	6	40
"CG17234-cds,chr2L:2253079..2253834,14,CGG"	GAAAATATCATCGTTACTG	4	0	1	4	2	2	2	3	4	2	1	1	1	3	3	0	3	2	3	2	11
"CG17265-cds,chr2L:3013502..3014572,2,TGG"	ACAAACGAAGCAACCACTT	1	0	4	2	1	3	0	3	0	0	0	0	0	1	1	1	1	2	2	1	13
"CG17265-cds,chr2L:3013502..3014572,7,AGG"	GCTCATTGCTGCCAGCAAC	3	0	1	0	1	1	1	4	1	2	2	1	3	2	1	0	3	3	3	2	6
"CG17265-cds,chr2L:3013502..3014572,10,CGG"	CCAACGCCAACAGCTCAGT	25	0	19	22	9	15	17	17	16	12	17	20	11	13	7	8	12	20	17	20	89
"CG17294-cds,chr2L:8377084..8377172,4,AGG"	CCTACTCCGAATGCTGTCG	14	0	16	10	8	10	16	11	3	5	9	7	13	10	6	8	9	5	9	15	67
"CG17294-cds,chr2L:8377225..8377521,1,AGG"	TTCGTTACAAACACCACGA	2	0	1	1	0	0	0	1	0	0	0	1	0	1	1	0	0	3	1	2	2
"CG17294-cds,chr2L:8377225..8377521,3,CGG"	AAAGGCCACTCTTCACGAA	1	0	1	2	0	2	1	0	1	1	2	0	0	2	0	0	0	4	0	0	3
"CG17322-cds,chr2L:18827002..18827259,3,TGG"	AGCGATTCCCTGCGAATTC	10	0	7	7	10	5	12	7	5	8	8	12	9	3	9	2	8	8	7	6	43
"CG17322-cds,chr2L:18827002..18827259,6,CGG"	TCTTTCACCCAATCATGCG	4	0	1	2	2	2	3	2	0	2	2	1	2	1	2	1	2	1	3	4	19
"CG17322-cds,chr2L:18827002..18827259,15,CCT"	CAGGGAAAGTAGCGCCAGC	2	0	2	2	1	1	0	1	2	3	0	4	3	1	1	0	4	1	0	0	14
"CG17324-cds,chr2L:18820256..18820510,4,CGG"	TGGGCTTGTTTCAACATCC	15	0	12	13	7	4	9	11	6	4	13	9	9	4	8	7	5	16	11	11	57
"CG17324-cds,chr2L:18820256..18820510,5,TGG"	TTCTTCCGTCCCATGTTCT	4	0	7	6	3	3	5	3	4	3	7	1	7	0	3	4	7	2	7	7	34
"CG17324-cds,chr2L:18820256..18820510,15,TGG"	CCCTTGCTCACCGATATTG	98	0	72	59	54	63	50	54	44	50	65	58	61	55	35	26	44	64	61	123	379
"CG17350-cds,chr2L:19381865..19382131,1,TGG"	AGTAAAGTGTCCTCCAAGT	4	0	7	3	2	3	6	2	4	5	4	5	4	10	0	0	5	2	9	8	36
"CG17350-cds,chr2L:19381865..19382131,15,CGG"	GGCAATGGGAGCTACGACC	7	0	4	2	5	4	2	6	0	3	3	0	3	4	2	2	4	3	6	4	24
"CG17350-cds,chr2L:19381865..19382131,20,TGG"	CGGGACGAAGCCTGAGTGG	1	0	1	0	1	0	1	4	0	1	1	1	1	0	1	1	0	3	2	2	12
"CG17472-cds,chr2L:20634565..20634607,1,TGG"	ATAATAGCACTCTTAGTAT	4	0	3	3	0	2	0	2	2	2	1	3	0	2	2	1	2	2	3	2	12
"CG17472-cds,chr2L:20634565..20634607,3,GGG"	TCTTAGTATTGGCGAATCT	19	0	18	15	7	9	6	22	6	9	15	13	12	13	5	9	12	14	13	16	85
"CG17472-cds,chr2L:20634565..20634607,3,GGG"	TCTTAGTATTGGCGAATCT	19	0	18	15	7	9	6	22	6	9	15	13	12	13	5	9	12	14	13	16	85
"CG17593-cds,chr2L:3514984..3515277,4,CGG"	ATTTTGCCGAATTCGACGA	6	0	4	1	5	2	3	1	0	1	4	3	4	3	3	1	2	3	2	5	12
"CG17593-cds,chr2L:3514984..3515277,10,AGG"	CGCGACGATCCGCCTGCCA	5	0	5	4	0	0	3	2	3	0	1	5	2	1	2	2	2	4	3	2	13
"CG17593-cds,chr2L:3514984..3515277,12,AGG"	CGGAAGCAAGCACAAAACC	1	0	3	2	1	0	2	5	2	0	1	1	1	0	0	2	2	2	1	1	10
"CG17633-cds,chr2L:9769084..9770376,3,CGG"	GCCAGCGCATCCGTGAGCG	11	0	8	12	11	8	10	7	7	9	11	9	8	9	9	4	11	12	8	6	69
"CG17633-cds,chr2L:9769084..9770376,6,TGG"	TCGGAGAATGCCAAGCAAC	24	0	20	13	6	13	13	17	8	15	21	14	13	15	12	12	15	14	21	15	92
"CG17633-cds,chr2L:9769084..9770376,11,TGG"	AGCGACTCAATCATGTTCT	10	0	10	16	4	12	5	7	5	6	4	3	7	15	4	2	13	9	3	7	50
"CG17646-cds,chr2L:1741701..1742076,3,TGG"	TCGGATGCCGCCTGCTGCG	21	0	12	8	12	7	8	15	7	5	15	6	7	8	8	5	12	13	14	12	64
"CG17646-cds,chr2L:1741701..1742076,9,TGG"	GCAGCCTCAAGGGTCACCA	10	0	8	7	6	4	4	5	5	5	11	6	6	6	3	6	12	8	11	12	48
"CG17646-cds,chr2L:1741701..1742076,12,GGG"	ACCCCGACAGCGGTTGCCT	1	0	6	2	3	2	1	2	0	2	4	3	1	3	3	2	3	2	2	0	15
"CG17715-cds,chr2L:22737303..22737579,6,AGG"	CCGAGGCAGAGAGCTATTG	2	0	7	4	1	6	3	5	1	2	2	3	5	1	1	2	3	1	2	4	15
"CG17715-cds,chr2L:22737303..22737579,7,TGG"	TTTAGCACACATTTGTCTA	3	0	0	4	0	3	0	2	0	3	2	1	1	2	0	2	2	0	1	1	10
"CG17715-cds,chr2L:22737303..22737579,11,AGG"	CTATGCAACCTTGATGACG	1	0	0	0	0	0	0	0	0	0	0	0	0	0	0	0	0	0	0	0	0
"CG17834-cds,chr2L:8536894..8537071,1,AGG"	TACAATCCCGAGGAGGACG	3	0	0	0	0	1	0	0	1	0	1	1	0	1	2	0	0	0	4	0	4
"CG17834-cds,chr2L:8536894..8537071,6,CGG"	GGACGCATACAACCGACAT	6	0	10	7	12	10	6	3	4	6	12	9	7	9	13	7	14	9	9	11	72
"CG17834-cds,chr2L:8536894..8537071,8,CGG"	GATAATAATAATTCGCTGA	1	0	0	1	0	0	2	0	0	0	1	0	0	0	0	1	1	0	0	0	3
"CG17840-cds,chr2L:4465380..4467003,1,CGG"	TTTGGTGGGCAGCAACAAT	1	0	6	2	0	3	1	0	0	1	2	0	0	1	0	3	0	1	2	6	8
"CG17840-cds,chr2L:4465380..4467003,4,CGG"	AGACCGACTTGCCCACAAC	16	0	6	10	7	12	5	7	8	6	7	7	7	15	4	3	8	9	5	13	48
"CG17840-cds,chr2L:4465380..4467003,6,TGG"	GCCAACGAGTTTAACAGCC	11	0	8	8	5	7	9	4	7	7	14	8	6	8	8	4	8	7	10	15	60
"CG17904-cds,chr2L:16732632..16733567,6,AGG"	GAGAGCGAGGAGGCGGGCA	8	0	5	5	6	2	3	4	2	2	7	5	5	2	2	7	3	6	1	1	26
"CG17904-cds,chr2L:16732632..16733567,11,CGG"	ACAAGAAACTCGAAGATCC	1	0	1	0	0	4	2	0	3	0	1	0	0	1	2	2	2	1	1	2	5
"CG17904-cds,chr2L:16732632..16733567,15,CGG"	ACAAGCTGCTGATCCTGTC	31	0	28	25	17	22	20	25	14	19	19	16	19	15	12	15	21	42	26	48	131
"CG17912-cds,chr2L:16743760..16744067,4,AGG"	CTATCCATACACTGCATGC	88	1	61	49	38	50	47	65	39	50	64	36	46	55	32	30	50	72	63	115	355
"CG17912-cds,chr2L:16743760..16744067,8,AGG"	CACAAGGAAACGGTGGACA	2	0	4	3	1	4	8	3	3	2	6	2	2	2	0	1	7	3	1	4	27
"CG17912-cds,chr2L:16743760..16744067,13,AGG"	CATTCCCGCCGAGGATCTC	5	0	3	8	4	1	5	5	2	1	3	2	2	3	0	3	3	3	5	5	20
"CG18284-cds,chr2L:10643995..10644150,4,AGG"	TTGGTACCCAGCAAGACTC	17	0	15	14	5	9	9	9	4	9	12	12	13	9	9	4	8	8	16	32	56
"CG18284-cds,chr2L:10643995..10644150,9,CCC"	CCCATTCCTGAGTCTTGCT	2	0	5	1	1	2	3	7	1	3	3	5	1	4	0	3	1	2	1	3	17
"CG18284-cds,chr2L:10644345..10644485,1,AGG"	TCAATCACAGCCTGAACCA	3	0	3	1	1	1	0	2	1	1	2	2	2	4	0	1	1	3	5	1	7
"CG18302-cds,chr2L:10534973..10535101,2,CGG"	TTTTCTGTGATACCGCTTC	13	0	10	13	2	12	7	9	5	6	4	18	2	9	3	7	7	8	7	5	41
"CG18302-cds,chr2L:10534973..10535101,8,CCG"	TCGACCTTAATCAAATCGC	1	0	0	1	1	1	2	1	0	0	3	1	1	0	0	0	0	0	1	1	3
"CG18302-cds,chr2L:10535161..10535703,1,AGG"	GCTGAAACGCATAAGATCC	2	0	1	4	2	1	1	1	0	1	3	4	0	1	0	2	1	3	2	0	13
"CG18478-cds,chr2L:15670239..15670322,2,TGG"	GCACTTTTTGTGCTTGGCG	681	1	616	511	359	404	412	496	325	328	508	443	384	418	263	262	479	508	457	354	2670
"CG18478-cds,chr2L:15670423..15671223,1,AGG"	TGCAATTTAATGTTACCGA	6	0	10	11	2	5	7	11	6	6	5	6	8	14	3	2	8	4	9	10	43
"CG18478-cds,chr2L:15670423..15671223,1,AGG"	TGCAATTTAATGTTACCGA	6	0	10	11	2	5	7	11	6	6	5	6	8	14	3	2	8	4	9	10	43
"CG18507-cds,chr2L:13665826..13666122,3,TGG"	CAGGCGCAAAGTCATCCTT	4	0	5	3	2	10	11	5	2	6	7	3	5	0	7	4	6	8	4	6	29
"CG18507-cds,chr2L:13665826..13666122,7,TGG"	CAAGCAGACGCCCAAAAAT	15	0	10	10	6	8	8	9	3	8	12	11	4	10	4	7	6	9	3	2	54
"CG18507-cds,chr2L:13665826..13666122,10,CGG"	TCGACGACGAAGCGGATAG	4	0	3	3	1	0	1	2	3	2	7	2	5	5	2	0	3	6	8	1	18
"CG18619-cds,chr2L:10264552..10264633,5,TGG"	AAGACGTCTACTGAAAAAT	1	0	1	0	0	1	2	1	0	0	0	1	1	1	1	0	0	0	0	0	3
"CG18619-cds,chr2L:10264764..10264885,1,GGG"	CGCAGCAGACAAAGTGCCA	1	0	0	0	0	1	0	0	1	0	1	1	0	0	0	0	0	0	1	1	1
"CG18619-cds,chr2L:10264764..10264885,4,CGG"	CCGGGCGCGCAAGAAGCTG	14	1	15	11	13	10	9	9	9	10	17	12	8	11	6	6	7	11	9	6	63
"CG18661-cds,chr2L:8997762..8998386,3,CGG"	CGCAATTCGCAACCGATTT	14	0	14	3	10	14	15	12	4	5	8	15	11	12	4	11	9	10	4	8	52
"CG18661-cds,chr2L:8997762..8998386,12,CGG"	AACATCACCTTCCAGCCGA	2	0	0	0	0	1	0	1	0	0	1	1	1	2	0	0	0	0	1	0	6
"CG18661-cds,chr2L:8997762..8998386,15,AGG"	GTTCGATTGCTGCCTATGC	95	0	78	60	55	45	47	60	43	45	67	59	44	50	39	31	56	57	57	48	370
"CG18666-cds,chr2L:11034852..11035235,3,CGG"	GATATTTCAAGTGCCCCCT	1	0	0	1	0	0	0	0	0	0	0	0	0	0	0	0	0	0	0	0	1
"CG18666-cds,chr2L:11034852..11035235,4,AGG"	GAGACCCTCGTCGTGACCG	13	0	9	4	5	5	4	8	1	4	4	6	9	4	7	6	7	7	6	9	59
"CG18666-cds,chr2L:11034852..11035235,14,CGG"	ACGGAGGATGAAGATCACA	1	0	0	0	0	0	2	1	0	0	0	0	1	0	0	0	0	1	2	0	2
"CG2608-cds,chr2L:20646095..20646862,2,CGG"	ACAGCGCGAAATGTTAGAG	7	0	2	3	4	1	3	2	2	2	2	1	1	2	0	2	1	1	4	1	17
"CG2608-cds,chr2L:20646095..20646862,9,AGG"	GCGATTCGCCAAGGACGAC	1	0	4	3	0	1	1	1	0	0	2	0	0	3	1	0	2	1	1	2	6
"CG2608-cds,chr2L:20646095..20646862,10,TGG"	TGCATCGAGTTTCAGCCGC	33	0	19	26	19	24	16	14	21	21	26	24	18	16	15	11	29	30	19	19	111
"CG2807-cds,chr2L:568599..569290,9,AGG"	TGGGATTGCTGGACAGCGG	9	0	7	12	6	10	9	4	1	7	5	3	7	6	5	4	3	5	9	17	37
"CG2807-cds,chr2L:568599..569290,19,CGG"	GGGTACAACACCTCCATTG	8	0	5	4	3	6	8	6	3	4	5	2	3	1	1	3	4	3	3	5	16
"CG2807-cds,chr2L:568599..569290,21,AGG"	GACGCCGAGGAAGTCGATG	1	0	1	0	0	0	0	0	0	0	2	0	0	0	0	0	0	0	0	1	2
"CG2955-cds,chr2L:4149349..4151046,3,TGG"	CGTCCCGTCGCAGAATCCT	8	0	4	8	5	8	2	9	3	4	13	3	4	4	3	3	8	9	5	5	38
"CG2955-cds,chr2L:4149349..4151046,6,AGG"	ACCACTTACGTACGTTTAG	1	0	1	0	2	2	3	2	1	2	1	1	3	1	1	1	0	4	5	1	10
"CG2955-cds,chr2L:4149349..4151046,13,AGG"	AGGTTGAAAAGGGTCTTCA	1	0	0	0	0	0	0	0	0	0	0	0	0	0	0	1	0	0	0	0	0
"CG2991-cds,chr2L:2864984..2865418,15,CGG"	GACAACGATCTCAGCTGCT	14	0	19	10	12	10	15	17	8	11	21	17	15	20	4	12	9	13	24	32	85
"CG2991-cds,chr2L:2864984..2865418,20,CGG"	CACCTGCGTCTGCGACATT	7	0	10	3	2	2	6	2	6	2	3	4	1	7	4	2	5	1	4	2	25
"CG2991-cds,chr2L:2864984..2865418,23,CGG"	TCAATCTGCCCTACTACGC	16	0	13	10	11	10	14	15	4	7	13	8	11	8	7	6	13	12	16	18	61
"CG3036-cds,chr2L:4901402..4901917,1,CGG"	TGAACCTGCTGACCATGCT	4	0	7	3	4	3	1	6	2	3	3	5	2	6	3	2	3	5	6	9	21
"CG3036-cds,chr2L:4901402..4901917,2,TGG"	AACCTCACCATTGCCATCG	4	0	0	3	6	7	6	2	6	2	2	2	5	2	2	3	3	7	4	4	28
"CG3036-cds,chr2L:4901402..4901917,4,CGG"	CGACCCAATGTCACATCAG	1	0	0	0	0	3	0	0	0	1	0	1	0	0	0	1	1	0	0	0	1
"CG31619-cds,chr2L:21700672..21700782,1,AGG"	CTATGCCTGTTGGATACAC	2	0	1	2	0	0	1	0	0	1	2	0	1	2	1	1	2	4	0	3	9
"CG31619-cds,chr2L:21700672..21700782,7,CCA"	GTATCCAACAGGCATAGGG	28	0	18	23	13	13	14	18	9	11	21	21	25	17	6	12	20	20	25	21	85
"CG31619-cds,chr2L:21700672..21700782,11,CCG"	TTTAGCTTTTTTGCCCAGG	7	0	4	3	4	0	3	1	0	1	4	2	2	2	4	4	0	3	2	4	15
"CG31638-cds,chr2L:6491235..6491375,5,TGG"	GGCAGCAGACGCAATGAAG	4	0	3	2	0	1	1	2	1	2	2	1	2	0	0	2	1	3	1	1	15
"CG31638-cds,chr2L:6491235..6491375,12,CGG"	GTCATCGGGACCACCATGT	1	0	0	0	0	1	0	0	1	0	0	0	1	1	0	0	0	0	0	0	2
"CG31638-cds,chr2L:6491235..6491375,19,CCA"	GCGGTTACACTTTGCGTTG	1	0	0	0	3	1	1	0	0	1	0	1	0	0	0	0	0	0	0	0	12
"CG31642-cds,chr2L:6118758..6120431,3,AGG"	TGCAAGATATCCGATTTCC	12	1	15	11	5	9	9	16	4	5	6	10	9	12	5	7	9	13	14	11	84
"CG31642-cds,chr2L:6118758..6120431,8,CGG"	TTCGATGCCAACCATCTGC	57	0	58	46	35	33	39	54	31	41	33	40	34	34	23	28	53	50	43	52	227
"CG31642-cds,chr2L:6118758..6120431,12,TGG"	TTCTGCGGTGATCACAAAG	1	0	1	1	0	0	1	2	0	1	0	1	1	1	0	2	3	1	3	2	2
"CG31676-cds,chr2L:20845343..20845528,1,CGG"	CGATGTTGGCGCTGTTCGA	7	0	4	5	2	3	2	3	2	2	7	4	1	3	5	1	5	4	3	5	28
"CG31676-cds,chr2L:20845343..20845528,3,CGG"	TGCAACGATCCCTTCATGC	21	0	18	18	14	11	17	15	9	10	14	11	18	10	9	7	12	15	12	22	78
"CG31676-cds,chr2L:20845343..20845528,7,CGG"	TACGTGAACTGCACCTACT	1	0	0	0	0	0	0	1	0	0	0	0	1	0	0	0	0	0	1	1	2
"CG31680-cds,chr2L:20640123..20640192,2,TGG"	ATAATAGCACTCTTAGTAT	4	0	3	3	0	2	0	2	2	2	1	3	0	2	2	1	2	2	3	2	12
"CG31680-cds,chr2L:20640123..20640192,2,TGG"	ATAATAGCACTCTTAGTAT	4	0	3	3	0	2	0	2	2	2	1	3	0	2	2	1	2	2	3	2	12
"CG31680-cds,chr2L:20640123..20640192,4,GGG"	TCTTAGTATTGGCGAATCT	19	0	18	15	7	9	6	22	6	9	15	13	12	13	5	9	12	14	13	16	85
"CG31697-cds,chr2L:19535554..19535997,8,CGG"	ACGATATACACCACGACCG	17	0	14	10	6	6	9	9	14	8	9	6	9	16	4	7	15	16	7	25	75
"CG31697-cds,chr2L:19535554..19535997,9,TGG"	GTTTTATGCCCGCCACGAC	1	0	0	0	0	0	1	3	0	0	0	0	2	1	0	0	2	0	0	1	4
"CG31697-cds,chr2L:19535554..19535997,11,AGG"	TTTAATTGCACGGACCAAG	3	0	1	1	2	2	0	1	2	0	0	3	4	1	0	2	2	1	2	3	12
"CG31717-cds,chr2L:10250896..10251501,4,CGG"	GTCGTTCTTCAAATCCCTG	3	0	9	2	3	1	2	4	0	3	3	2	1	1	2	0	6	2	5	1	16
"CG31717-cds,chr2L:10250896..10251501,6,TGG"	TTCTGGAGATATCATGCGA	1	0	1	0	0	1	1	0	1	0	0	1	0	1	1	0	1	0	1	0	5
"CG31717-cds,chr2L:10250896..10251501,9,TGG"	CTCATGGATCGCCTTCATC	2	0	0	0	1	0	1	0	0	0	1	0	1	0	0	1	0	0	0	2	2
"CG31728-cds,chr2L:13252179..13252383,3,CGG"	GTAGATCTCCCATCCGTTT	2	0	2	2	2	3	1	1	0	3	2	0	1	0	0	1	2	6	1	3	14
"CG31728-cds,chr2L:13252179..13252383,9,TGG"	ACTAGCTCCAGGTCCTGTG	49	0	56	53	46	43	45	39	40	33	44	49	44	40	26	21	32	41	47	60	267
"CG31728-cds,chr2L:13252179..13252383,12,AGG"	GAAATAAACGCGGCACCCG	11	0	10	7	7	7	11	12	4	5	13	5	3	3	4	8	11	11	5	4	42
"CG31729-cds,chr2L:13297800..13298456,8,TGG"	CCGCTCGGCTTCGTGCTAA	3	0	3	0	0	1	1	0	0	3	0	1	0	1	1	1	3	0	3	0	11
"CG31729-cds,chr2L:13297800..13298456,11,CGG"	GGCGGTCGACGATCTGCGT	58	0	57	42	33	22	30	46	27	29	47	39	26	24	18	24	31	49	30	28	198
"CG31729-cds,chr2L:13297800..13298456,15,CGG"	TGTCGTCCACCAACATCAG	47	0	41	33	35	24	39	33	23	20	28	39	29	25	24	21	26	36	51	79	220
"CG31735-cds,chr2L:15895897..15896267,3,TGG"	AAAGCTACTCCACCTGCGC	2	0	2	2	1	0	1	3	2	1	1	5	0	2	1	1	4	1	0	0	8
"CG31735-cds,chr2L:15895897..15896267,4,TGG"	TGCAATCGCCATTCAGCGC	3	0	1	2	5	1	3	5	2	2	1	3	1	3	1	2	4	5	2	3	19
"CG31735-cds,chr2L:15895897..15896267,12,CGG"	AATTCACGAACACTTTCAC	4	0	4	1	3	1	3	2	2	2	2	1	4	0	2	0	4	1	4	2	16
"CG31741-cds,chr2L:18084268..18084696,10,TGG"	GATTTTTCTGGCCTCAGCC	14	0	11	11	4	4	15	9	9	8	10	10	6	5	1	9	9	11	5	1	52
"CG31741-cds,chr2L:18084268..18084696,13,TGG"	ATTCGAAGTCTTTTGCCCC	31	0	27	23	7	14	22	15	13	9	12	10	10	14	7	3	13	10	21	2	99
"CG31741-cds,chr2L:18084268..18084696,17,TGG"	CACAGTTTTCCTCTTCAAC	3	0	3	8	2	6	1	7	4	2	1	2	5	2	5	0	0	7	2	2	16
"CG31789-cds,chr2L:18605942..18606115,3,TGG"	CTTCGCTGCAAATGCCAGT	2	0	1	4	5	2	2	3	0	1	0	5	2	4	4	2	1	2	6	4	8
"CG31789-cds,chr2L:18605942..18606115,8,TGG"	AGTCTCATCAGTTTCCCAC	32	0	26	18	13	15	25	34	17	16	25	17	24	29	14	25	33	18	22	26	156
"CG31789-cds,chr2L:18605942..18606115,9,CCT"	AATACAAGAGCGAATTGCA	1	0	4	2	1	0	1	1	0	1	3	0	2	1	1	1	0	0	3	4	6
"CG31792-cds,chr2L:18997979..18998055,5,CCT"	AAATATTCGATCGTTCTCG	1	0	1	0	2	0	0	0	0	1	1	0	0	0	0	1	0	0	1	0	2
"CG31792-cds,chr2L:18998124..18998209,7,AGG"	AAGGTCACATTGGGTGCAA	9	0	4	5	5	2	3	9	1	6	6	6	5	1	4	1	4	7	9	4	35
"CG31792-cds,chr2L:18998124..18998209,10,AGG"	CAGGGCCTTGAAAGAGCAT	1	0	2	1	0	0	2	1	2	1	2	0	0	0	0	2	0	0	0	0	8
"CG31806-cds,chr2L:16985078..16985533,4,AGG"	ACGCCGCCCATCGATGAAG	4	0	5	1	1	1	6	3	3	0	2	1	2	2	2	1	5	8	4	3	21
"CG31806-cds,chr2L:16985078..16985533,6,AGG"	CTAAGCATTCTGCATCTCG	1	0	0	1	1	0	1	1	1	1	2	2	0	0	0	0	2	2	2	3	13
"CG31806-cds,chr2L:16985078..16985533,11,TGG"	GAGGATCTGGGCGAGATGC	4	0	3	10	5	3	3	3	4	4	2	6	4	8	5	2	3	4	5	7	20
"CG31816-cds,chr2L:16542673..16542783,8,CCA"	TCTCGTTTTCCCGCTTCGG	16	0	8	13	5	7	11	8	10	5	12	9	10	12	10	2	17	10	17	11	66
"CG31816-cds,chr2L:16542993..16543175,1,TGG"	TATCGATGTCGCACTTGAT	29	0	42	28	14	22	19	36	29	15	25	28	25	42	15	24	22	30	48	79	186
"CG31816-cds,chr2L:16542993..16543175,8,TGG"	CGAAAAAGTTCTGCAAAGT	2	0	1	3	3	2	2	3	2	0	6	3	3	2	3	3	3	4	0	5	13
"CG31827-cds,chr2L:15705236..15705319,2,TGG"	GCACTTTTTGTGCTTGGCG	681	1	616	511	359	404	412	496	325	328	508	443	384	418	263	262	479	508	457	354	2670
"CG31827-cds,chr2L:15705420..15706220,1,AGG"	TGCAATTTAATGTTACCGA	6	0	10	11	2	5	7	11	6	6	5	6	8	14	3	2	8	4	9	10	43
"CG31827-cds,chr2L:15705420..15706220,1,AGG"	TGCAATTTAATGTTACCGA	6	0	10	11	2	5	7	11	6	6	5	6	8	14	3	2	8	4	9	10	43
"CG31835-cds,chr2L:14735951..14737000,1,CGG"	ACCGCAACATTTGCTGCAA	16	0	29	21	11	14	23	19	19	15	15	10	17	21	13	14	14	15	17	16	104
"CG31835-cds,chr2L:14735951..14737000,2,AGG"	TGTCAAATGACGATCTTCC	204	0	159	165	92	99	118	171	103	118	146	126	132	139	65	82	113	149	180	237	894
"CG31835-cds,chr2L:14735951..14737000,2,AGG"	TGTCAAATGACGATCTTCC	204	0	159	165	92	99	118	171	103	118	146	126	132	139	65	82	113	149	180	237	894
"CG31855-cds,chr2L:13369401..13369730,3,TGG"	CCCATTTGAGCAACGAACA	34	0	12	12	7	6	13	15	7	7	14	18	18	15	9	7	14	11	14	31	82
"CG31855-cds,chr2L:13369401..13369730,4,AGG"	TCCGTCTACCTGCCCACCG	10	0	7	7	4	6	9	12	3	4	9	5	8	4	2	2	9	8	11	11	36
"CG31855-cds,chr2L:13369401..13369730,6,TGG"	GCGCTACCTCACTCAGCAG	106	0	110	89	61	64	69	77	47	57	88	57	68	59	56	40	75	90	97	133	492
"CG31861-cds,chr2L:12162007..12162495,5,CGG"	GATCCAAGTCCAAGTCCAT	26	0	28	22	11	14	18	21	13	11	26	22	28	29	11	14	19	26	26	39	147
"CG31861-cds,chr2L:12162007..12162495,8,CGG"	CGTCGAGCTCGTACCAGTG	8	0	5	7	3	4	8	8	5	4	3	6	2	2	2	3	6	2	3	6	31
"CG31861-cds,chr2L:12162007..12162495,11,AGG"	CCTGGAAAGCTGCGCGCTG	2	0	1	2	0	0	0	4	3	2	0	1	1	0	0	1	0	2	4	1	10
"CG31862-cds,chr2L:12338870..12339418,4,AGG"	TCCCAGGGCATCCAAAGCC	15	0	22	13	13	10	10	10	7	6	9	10	14	11	10	6	15	16	6	12	66
"CG31862-cds,chr2L:12338870..12339418,7,TGG"	AAGCTGATTCTGATTTTTC	1	0	1	0	0	0	0	2	0	0	0	0	0	1	0	0	0	0	0	0	3
"CG31862-cds,chr2L:12338870..12339418,8,TGG"	GATCTTCCGCTTTTTCAAC	1	0	2	3	1	0	0	1	1	1	0	2	0	0	2	2	2	3	0	1	2
"CG31872-cds,chr2L:10639946..10642093,3,AGG"	TTTCGAGTGGAACCCAGCG	2	0	3	1	1	0	1	4	4	3	0	2	1	0	1	0	2	8	5	2	13
"CG31872-cds,chr2L:10639946..10642093,5,CGG"	AGCCCCCCGATCCTTCCTG	13	0	10	8	3	8	2	12	2	12	12	7	5	3	3	4	13	7	3	4	37
"CG31872-cds,chr2L:10639946..10642093,8,AGG"	TCAACAGAAGATGAGCAAA	2	0	0	1	1	0	1	3	0	0	0	0	1	1	2	0	0	0	2	0	6
"CG31883-cds,chr2L:9528528..9529514,2,TGG"	TTGCCCACCGAACTTACAG	9	0	13	15	10	10	7	9	9	7	19	10	7	9	4	6	9	14	14	26	70
"CG31883-cds,chr2L:9528528..9529514,4,TGG"	AAGATTTGCCTCCCAAACT	3	0	3	0	1	0	3	1	0	2	0	1	2	1	0	2	2	1	2	0	7
"CG31883-cds,chr2L:9528528..9529514,7,TGG"	TGAACAACCCGAGCTTACC	19	0	8	14	7	10	15	9	8	2	14	11	13	11	6	4	6	16	6	17	60
"CG31937-cds,chr2L:1729984..1730949,3,TGG"	CGACTGCAATGTGGCCCTG	9	0	11	6	6	2	4	5	3	2	2	9	7	3	7	2	4	12	8	7	41
"CG31937-cds,chr2L:1729984..1730949,10,CGG"	GGATAACTGGTGCCTCGAG	14	0	21	9	9	12	15	10	8	6	10	12	13	10	8	6	8	4	8	17	53
"CG31937-cds,chr2L:1729984..1730949,17,CGG"	GAAATTGGTGCTAAGTGCC	2	0	3	2	3	1	3	2	0	3	4	5	2	2	2	2	3	2	1	3	9
"CG31949-cds,chr2L:2300181..2300504,4,CGG"	AGTCCCGTGGAAGCAAGAC	1	0	2	2	0	2	3	6	3	1	0	0	2	6	3	3	1	5	4	8	14
"CG31949-cds,chr2L:2300181..2300504,11,TGG"	GAGGTTCCGGTCCTATGTT	2	0	4	4	0	5	1	0	3	1	2	5	3	1	0	0	2	1	0	1	7
"CG31949-cds,chr2L:2300181..2300504,14,TGG"	GGTGGCTTTGCTAGTCCTT	7	0	6	5	5	3	4	4	3	4	7	2	4	2	1	0	3	6	0	6	25
"CG3277-cds,chr2L:3313347..3313571,7,TGG"	AATCCCACTCTGATATCCC	17	0	7	3	8	10	10	3	5	4	5	6	5	9	1	4	4	6	14	11	50
"CG3277-cds,chr2L:3313347..3313571,11,CGG"	CGGAGCTCGGAAAAGGAAC	1	0	1	0	1	1	2	2	1	0	0	3	0	1	1	0	1	3	0	0	7
"CG3277-cds,chr2L:3313347..3313571,14,CGG"	AGTCGCATCGGTATGTTAC	80	0	63	67	54	33	51	56	43	39	63	61	43	54	39	38	57	50	69	69	346
"CG3285-cds,chr2L:3330963..3331056,5,TGG"	AGGATTCGCCACCAGTTTC	8	0	6	4	5	8	6	7	4	2	7	4	2	5	2	3	2	2	3	5	31
"CG3285-cds,chr2L:3330963..3331056,6,CCT"	TTCGGATTGGCGAAGACCG	3	0	6	4	5	2	4	4	1	3	1	4	4	2	1	2	0	3	1	4	16
"CG3285-cds,chr2L:3331118..3331347,1,TGG"	ACATAGCTACCTTCTCCCA	19	0	12	19	4	12	9	14	13	6	13	12	13	10	9	10	11	9	16	16	63
"CG32971-cds,chr2L:14277480..14277917,6,AGG"	TTGAATGCTTTTGAAATGC	4	0	1	3	0	0	1	2	1	0	2	2	0	0	0	0	2	0	1	1	9
"CG32971-cds,chr2L:14277480..14277917,8,AGG"	CTGGCAATTTCGTTCGCGC	107	0	104	70	71	70	85	80	62	57	80	68	39	68	40	54	91	87	40	24	365
"CG32971-cds,chr2L:14277480..14277917,9,AGG"	AAGCTAGTCCATGATGTCA	10	0	8	8	5	2	3	5	3	5	9	7	5	3	2	0	6	7	10	17	42
"CG33003-cds,chr2L:4401120..4401289,7,TGG"	TGGGTCTCAGTCTAATCCT	5	0	0	1	1	1	0	1	2	0	2	0	0	0	1	1	1	1	1	1	2
"CG33003-cds,chr2L:4401120..4401289,9,AGG"	CGAGTCCAAGCCTATTCTC	16	0	5	4	8	3	9	7	4	10	3	8	2	3	3	3	4	2	5	3	27
"CG33003-cds,chr2L:4401120..4401289,18,CCA"	CCCACCACCAGCGCCCAGT	54	0	47	27	29	33	34	27	25	30	35	36	26	29	23	29	43	37	30	67	218
"CG33116-cds,chr2L:19533809..19533886,6,CCA"	GTTGTCGAACCCATTGATC	39	0	28	30	22	23	27	19	16	21	25	10	26	20	23	12	24	31	34	44	137
"CG33116-cds,chr2L:19534150..19534218,1,TGG"	GTATGTGATGCATCCCTTT	7	0	2	1	2	2	6	4	5	3	4	6	3	6	3	4	3	2	2	7	27
"CG33116-cds,chr2L:19534150..19534218,1,TGG"	GTATGTGATGCATCCCTTT	7	0	2	1	2	2	6	4	5	3	4	6	3	6	3	4	3	2	2	7	27
"CG33301-cds,chr2L:10049616..10050642,3,GGG"	TATTTGCAGCCCAGACTAA	18	0	25	22	8	10	11	16	9	4	13	15	17	13	14	4	17	12	14	24	72
"CG33301-cds,chr2L:10049616..10050642,14,TGG"	GTGATGACCCGCATCTATG	6	0	1	4	3	4	7	3	2	6	8	4	2	2	6	2	4	7	6	10	21
"CG33301-cds,chr2L:10049616..10050642,18,CGG"	TATCAGCTGGGCGATGGAT	13	0	1	4	3	5	3	7	2	2	7	2	2	5	6	4	6	5	7	19	40
"CG3345-cds,chr2L:269192..269389,4,CGG"	AATAAGGTGTCCGGAAACC	3	0	6	3	2	3	4	3	1	1	2	1	2	1	1	2	2	4	1	6	15
"CG3345-cds,chr2L:269192..269389,6,CGG"	TACCCATCAACAGTCTACC	1	0	0	1	1	1	0	2	0	2	1	0	0	0	1	0	2	1	0	1	4
"CG3345-cds,chr2L:269192..269389,9,CGG"	TGCCAATGCTCAAATGTCC	5	0	2	2	2	5	5	4	1	2	5	3	1	1	2	1	2	1	4	0	13
"CG3347-cds,chr2L:3269913..3269986,3,CCG"	TTGGAGGATACTGCAGTAT	2	0	0	1	1	2	1	1	0	2	1	1	0	0	1	2	2	1	2	1	5
"CG3347-cds,chr2L:3269913..3269986,6,CCA"	AAATCCATTGATGTGGCTC	6	0	3	0	0	0	1	0	0	2	0	0	0	0	1	2	1	1	5	1	7
"CG3347-cds,chr2L:3270044..3270794,1,TGG"	CTGTGACAATTGCAACGAG	4	0	6	1	4	3	3	3	2	2	5	5	2	0	0	3	3	3	4	3	20
"CG33643-cds,chr2L:13531074..13531451,2,TGG"	ACTAAGACCATCGAAACTT	1	0	0	0	2	1	2	1	0	0	1	1	0	0	0	0	1	0	0	0	5
"CG33643-cds,chr2L:13531074..13531451,4,TGG"	TGTTGCTAAATCGTGAAGT	7	0	4	2	0	1	3	1	2	0	4	0	6	2	1	1	1	2	8	1	9
"CG33643-cds,chr2L:13531074..13531451,9,TGG"	TTAGATGCCTGCCTCCTAC	10	0	11	8	9	12	9	9	6	10	9	7	8	10	2	6	12	11	11	19	68
"CG33679-cds,chr2L:15058303..15058668,3,TGG"	AATGCCGACTAAAAGTGCT	12	0	10	8	7	7	9	14	4	4	7	9	6	11	6	4	9	14	7	7	35
"CG33679-cds,chr2L:15058303..15058668,10,CGG"	CGTGAGATTCATCACTTAC	3	0	4	3	2	1	0	2	1	2	0	2	1	0	1	2	3	2	0	1	10
"CG33679-cds,chr2L:15058303..15058668,14,CCT"	AAGTAAGCTGATCCACAAG	5	1	3	4	0	7	2	4	1	0	4	3	3	5	3	3	8	3	5	4	14
"CG33695-cds,chr2L:11278755..11279463,4,AGG"	AAGCAAGTGCCCGTCCAGC	45	0	47	33	24	15	33	37	31	16	24	33	27	33	18	26	39	34	24	35	179
"CG33695-cds,chr2L:11278755..11279463,5,TGG"	ATCGTGCAGCACGTACAGC	8	0	1	5	4	3	5	6	2	2	2	4	2	2	2	1	5	3	4	10	17
"CG33695-cds,chr2L:11278755..11279463,10,AGG"	CAGTACCAGCAGATGCAGA	3	0	9	3	3	5	6	2	4	6	7	1	5	5	6	4	1	4	4	16	28
"CG33995-cds,chr2L:5044608..5044689,7,CCG"	TCCCCCGTATGATTATGTA	2	0	1	2	0	0	3	0	0	0	2	1	3	2	1	0	2	3	2	4	11
"CG33995-cds,chr2L:5044608..5044689,8,CCT"	GGATATTTGTGGCTGTAGG	35	0	14	15	11	11	9	16	11	12	16	10	14	14	6	8	20	13	25	32	94
"CG33995-cds,chr2L:5045822..5045925,3,CGG"	CTACTTAGTGCATCCTTGT	3	0	3	3	6	3	0	1	3	4	2	1	1	1	3	2	2	2	3	7	20
"CG34136-cds,chr2L:21098584..21098727,1,TGG"	GATGCCGAAAGTGCCTCAA	2	0	4	0	1	1	3	5	2	1	1	2	1	2	0	0	2	1	2	0	12
"CG34136-cds,chr2L:21098584..21098727,2,TGG"	GTCCCTACAGCGCCACGAC	36	0	23	28	18	17	18	29	12	18	18	20	18	16	8	13	26	25	49	28	136
"CG34136-cds,chr2L:21098584..21098727,4,CCA"	CACTTTCGGCATCAATTGT	26	0	27	23	7	13	17	13	16	10	13	12	18	15	9	6	21	15	19	17	101
"CG34169-cds,chr2L:17173597..17173971,2,TGG"	CTAAAGCACTTCCGCGTTG	3	0	2	3	1	1	5	3	0	3	5	3	1	6	1	2	4	4	3	2	15
"CG34169-cds,chr2L:17173597..17173971,6,AGG"	CTGGTTTGCAGATGCCCAA	3	0	2	1	1	0	2	2	0	1	0	0	2	1	0	0	1	3	2	1	7
"CG34169-cds,chr2L:17173597..17173971,8,AGG"	GTCCATTTACGCCGAAAGT	4	0	11	6	3	5	4	6	4	6	5	1	6	4	2	2	4	2	7	5	29
"CG34177-cds,chr2L:4433960..4434056,3,CGG"	CTATGGATCCTTTTCGCCG	113	0	90	63	59	49	68	84	60	46	77	69	47	56	49	40	59	68	53	43	402
"CG34177-cds,chr2L:4433960..4434056,11,CCT"	CGCGGCGAAAAGGATCCAT	2	0	4	1	0	1	4	1	1	1	0	2	1	4	2	2	5	0	2	2	14
"CG34177-cds,chr2L:4434115..4434238,1,CGG"	GGTAAGTGCACCATCAACC	9	0	15	8	8	7	8	10	6	6	14	17	9	12	10	6	8	7	11	23	74
"CG34180-cds,chr2L:6060544..6060614,5,AGG"	CCGGCGCATTCCGATGCCA	4	0	6	5	5	2	3	4	0	7	5	2	4	0	4	3	3	5	4	2	12
"CG34180-cds,chr2L:6060668..6060827,1,AGG"	TTCATCCCCGCTCGATGCG	6	0	6	4	2	2	8	9	2	3	9	4	9	5	5	8	6	5	4	9	42
"CG34180-cds,chr2L:6060668..6060827,5,TGG"	CTGGAGTGGGTCAACAGAT	10	0	15	7	9	5	7	6	3	6	6	5	3	8	5	5	5	6	8	12	45
"CG34181-cds,chr2L:9367706..9368317,11,TGG"	TGCCACGTTGTGTTTCCTG	39	0	34	26	21	20	30	36	16	21	28	22	28	19	11	14	31	21	26	51	138
"CG34181-cds,chr2L:9367706..9368317,13,TGG"	TATGCACATGTCCCGCTTC	8	0	3	6	7	5	3	6	4	3	8	6	8	9	6	3	8	1	9	11	38
"CG34181-cds,chr2L:9367706..9368317,15,TGG"	ATTGTGGCCTCCATTTTCC	15	0	13	16	13	13	17	19	17	15	8	11	19	13	5	14	6	19	21	12	88
"CG3430-cds,chr2L:6957098..6958287,5,TGG"	GCTCAAGGATCCCAGTCGT	23	0	20	12	10	14	14	12	8	10	12	18	12	11	8	7	20	16	13	16	74
"CG3430-cds,chr2L:6957098..6958287,8,TGG"	AGACTCTGGTGCGCTTTCG	46	0	43	29	26	35	30	21	23	21	33	20	33	30	30	20	46	40	29	30	204
"CG3430-cds,chr2L:6957098..6958287,11,TGG"	ATGGACCCAGAAATCTATC	2	0	0	0	0	4	0	2	0	0	0	0	0	0	0	0	0	0	0	0	4
"CG34313-cds,chr2L:16879546..16879920,6,CGG"	GCTGACCTACAAGAAACTG	1	0	0	0	1	0	0	1	0	0	0	0	0	0	0	0	0	0	0	0	0
"CG34313-cds,chr2L:16879546..16879920,7,AGG"	CCACTCAATTTACGCAAAC	8	0	8	7	2	6	5	7	2	5	8	8	4	6	2	2	4	3	9	7	31
"CG34313-cds,chr2L:16879546..16879920,11,CGG"	GAAGCGGAAGACAAATCCC	5	0	7	1	2	1	3	1	1	5	4	2	7	0	1	1	3	4	1	2	14
"CG34351-cds,chr2L:4705737..4705823,11,CCG"	GTGATCTTGTCCAGCTCCA	1	0	3	3	2	2	0	2	0	0	6	2	2	5	0	3	0	1	2	5	9
"CG34351-cds,chr2L:4712289..4712455,1,TGG"	GTGGAGATCAACAGCCATG	2	0	3	2	1	2	3	3	1	3	3	5	2	2	7	2	4	2	1	5	19
"CG34351-cds,chr2L:4712289..4712455,4,CGG"	GGGATATGCTGATACACGT	13	0	8	9	3	6	7	2	5	4	4	10	7	5	2	4	6	11	11	14	33
"CG3491-cds,chr2L:14924735..14928419,3,AGG"	AGAGGTCCACGCCAAAATA	10	0	7	11	2	3	4	7	2	5	5	10	6	8	4	6	6	7	5	5	26
"CG3491-cds,chr2L:14924735..14928419,6,AGG"	TCCAGGGCGACAACATTGA	4	0	3	5	1	2	2	5	1	4	1	1	1	2	1	1	2	2	2	5	15
"CG3491-cds,chr2L:14924735..14928419,8,AGG"	CCAAAAATGTTTCGCAAAA	2	0	0	0	1	1	1	0	0	0	0	0	0	1	1	3	0	1	0	2	1
"CG3523-cds,chr2L:3059908..3060142,6,CGG"	ACGATGAGATCGCCATCAC	3	0	1	1	1	1	0	0	0	1	1	0	1	0	0	0	1	0	4	1	7
"CG3523-cds,chr2L:3059908..3060142,12,TGG"	CAACGATGATCCCCGCCGT	19	0	17	9	13	17	14	17	6	15	18	7	11	9	5	10	21	15	16	19	95
"CG3523-cds,chr2L:3059908..3060142,14,CCC"	CTTCCTCGGCGAATCGGGC	3	0	2	6	4	1	2	3	4	3	3	2	5	0	0	2	4	6	3	0	21
"CG3544-cds,chr2L:784421..786139,4,TGG"	AGCTACCTGGGCCTCCACT	36	0	38	42	27	32	33	44	19	25	39	33	31	26	16	23	32	37	57	67	211
"CG3544-cds,chr2L:784421..786139,10,TGG"	TACTATCAGATGGCGGTCC	4	0	2	3	4	4	4	5	0	1	1	1	2	0	1	3	3	2	3	3	14
"CG3544-cds,chr2L:784421..786139,13,TGG"	CCTGGCCAATCCGGTAATG	115	0	82	86	71	69	92	81	47	61	96	72	68	68	40	39	56	77	100	132	523
"CG3651-cds,chr2L:22122037..22122180,7,TGG"	GAGCAGGTCGTGGGAGCCG	35	0	25	25	16	10	26	25	11	15	22	26	18	12	9	10	24	18	18	26	119
"CG3651-cds,chr2L:22122037..22122180,15,AGG"	GGTGGCGGGGCAAAGGCAG	1	0	2	2	0	0	3	0	1	3	3	0	2	2	0	2	2	2	0	1	4
"CG3651-cds,chr2L:22122037..22122180,19,CCG"	ACCTGCTCGTCCACCGCTA	4	0	0	2	1	2	3	0	1	2	1	3	2	1	2	1	4	2	6	2	5
"CG3662-cds,chr2L:822900..823569,7,CGG"	CTGTGCGAGATCCCCTATC	1	0	4	1	1	1	5	4	2	2	0	2	2	1	0	1	2	2	4	4	11
"CG3662-cds,chr2L:822900..823569,12,GGG"	GACTCGATGGAGATGGCGC	29	0	31	19	25	25	22	16	16	27	23	23	21	26	20	15	21	35	20	16	141
"CG3662-cds,chr2L:822900..823569,17,AGG"	GACGAGAGCCACTTCCGCG	5	0	1	1	1	0	2	0	0	1	3	4	0	2	1	1	1	1	0	1	4
"CG3769-cds,chr2L:9435510..9435713,4,AGG"	AGTGCCACGCCCAGCATTC	40	0	43	35	34	15	30	18	27	12	33	17	16	26	15	18	34	27	33	35	148
"CG3769-cds,chr2L:9435510..9435713,10,TGG"	CAGCAGCGGCTTCGCCAAT	3	0	6	5	3	5	2	7	2	1	7	2	5	1	2	10	7	3	1	2	19
"CG3769-cds,chr2L:9435510..9435713,12,CGG"	CACAACGACTCCCAAAGAG	5	0	5	1	1	6	2	4	2	1	6	1	1	2	3	2	7	6	1	3	27
"CG3792-cds,chr2L:4977748..4978418,6,AGG"	TGGGATTGGCAATTATCGC	56	0	59	35	28	30	27	29	22	11	34	31	27	22	16	15	34	34	32	27	188
"CG3792-cds,chr2L:4977748..4978418,8,TGG"	AGATCCTTAACAGCAAGTC	1	0	3	1	1	0	1	1	2	1	1	3	2	1	1	1	3	1	1	3	13
"CG3792-cds,chr2L:4977748..4978418,13,TGG"	AACATTGTGGGCGTAGTGT	71	0	88	61	43	42	50	59	43	44	72	49	52	50	38	31	66	70	71	122	362
"CG3838-cds,chr2L:9571509..9571753,3,CGG"	TACAACCACCACAGTCCAA	5	0	6	6	2	3	1	4	3	1	2	5	3	2	0	1	4	0	1	7	16
"CG3838-cds,chr2L:9571509..9571753,11,CGG"	ACCAACCGAGTGATGCAGG	6	0	11	3	2	3	6	6	3	5	7	4	5	8	7	4	3	6	5	6	26
"CG3838-cds,chr2L:9571509..9571753,13,TGG"	AACATCCGCTTCGTCAACC	22	0	16	19	14	16	13	18	18	18	17	15	14	18	10	11	23	21	29	13	113
"CG4238-cds,chr2L:2026768..2027210,3,TGG"	CTGCCTGAGCTGCCCCCCC	286	0	254	195	149	149	145	169	133	133	212	175	138	139	107	110	175	207	150	220	1044
"CG4238-cds,chr2L:2026768..2027210,6,TGG"	AAAGCTGATCCTGCGCGAG	9	0	7	8	3	3	4	5	1	5	7	4	5	0	9	4	6	4	3	6	23
"CG4238-cds,chr2L:2026768..2027210,13,TGG"	GCCGTGGAGGTCGCCTCGC	5	0	2	0	6	3	2	3	4	1	6	5	2	5	1	6	6	5	3	1	24
"CG42523-cds,chr2L:4762981..4763535,5,AGG"	TCCGAATTATCAGATGCCC	11	0	4	13	2	4	4	9	1	4	7	5	6	4	5	3	5	9	8	6	36
"CG42523-cds,chr2L:4762981..4763535,8,CGG"	CAATGTGCCAAAAACAAAC	10	0	8	7	9	8	7	6	3	5	5	3	3	6	5	3	3	3	7	5	39
"CG42523-cds,chr2L:4762981..4763535,11,AGG"	CACAAGATGCACTTATCCA	3	0	1	1	2	2	1	1	0	1	1	2	0	2	0	0	1	3	0	3	12
"CG42585-cds,chr2L:14740022..14741071,1,CGG"	ACCGCAACATTTGCTGCAA	16	0	29	21	11	14	23	19	19	15	15	10	17	21	13	14	14	15	17	16	104
"CG42585-cds,chr2L:14740022..14741071,2,AGG"	TGTCAAATGACGATCTTCC	204	0	159	165	92	99	118	171	103	118	146	126	132	139	65	82	113	149	180	237	894
"CG42585-cds,chr2L:14740022..14741071,2,AGG"	TGTCAAATGACGATCTTCC	204	0	159	165	92	99	118	171	103	118	146	126	132	139	65	82	113	149	180	237	894
"CG4270-cds,chr2L:2263558..2263755,7,GGG"	CCAGGGGTCAGGATACCAA	30	0	33	24	14	15	17	20	18	11	29	15	16	15	11	15	8	19	16	26	116
"CG4270-cds,chr2L:2263558..2263755,9,AGG"	AACGAGCTCTTCCTGAAGG	1	0	3	1	0	0	0	1	0	0	0	0	1	0	1	0	0	0	1	0	3
"CG4270-cds,chr2L:2263558..2263755,18,CCC"	GCTCGTGGGTTTTGGGAAT	3	0	4	3	9	0	3	8	4	5	4	2	5	1	3	1	6	9	2	5	39
"CG42713-cds,chr2L:8891507..8891585,3,AGG"	GCTCTGCTCAGTCTTGCCC	22	1	9	13	12	6	12	7	10	10	17	4	10	6	7	15	12	9	6	15	53
"CG42713-cds,chr2L:8891507..8891585,4,CCT"	CACACTGGCCAGGATCAGA	2	0	5	2	3	1	0	5	4	2	1	1	2	5	4	2	1	5	7	5	12
"CG42713-cds,chr2L:8891507..8891585,7,CCT"	AGAGCTGAGGGCCACATAG	7	0	5	4	1	6	1	2	4	3	2	0	5	3	3	1	5	6	1	5	12
"CG4278-cds,chr2L:16327157..16328035,5,AGG"	AAGCTGGCGGCTGTGGTCA	9	0	3	4	2	1	5	3	3	1	2	0	2	4	1	1	2	2	1	6	17
"CG4278-cds,chr2L:16327157..16328035,16,AGG"	AATTTTCAAGCCCCTGACC	2	0	1	1	1	1	0	0	0	0	3	3	0	0	0	0	0	1	0	1	6
"CG4278-cds,chr2L:16327157..16328035,19,TGG"	TCACATTGGAAGGAGCGCG	21	0	15	23	13	13	15	12	7	11	30	18	16	19	7	7	16	17	16	24	102
"CG43050-cds,chr2L:13119698..13119783,1,AGG"	GGTATGATAACCGCACTTG	2	0	1	3	1	2	3	1	1	1	3	0	4	0	0	1	1	0	3	5	10
"CG43050-cds,chr2L:13119845..13119935,1,AGG"	TGTTCATCGTATAATGTTC	2	0	0	0	0	0	1	0	0	0	0	1	0	0	1	0	0	0	0	0	4
"CG43050-cds,chr2L:13119845..13119935,2,CCT"	TGTAGGCGGGTATATTGAC	19	0	19	12	12	9	11	16	5	6	8	10	11	10	14	12	22	16	24	36	183
"CG43052-cds,chr2L:14352156..14352345,4,AGG"	ACTCAGACGGGCATCCATG	4	0	5	3	4	1	8	3	2	5	9	0	3	3	5	1	6	3	4	2	29
"CG43052-cds,chr2L:14352156..14352345,15,GGG"	GATAAAGTGAATGTGGCTG	9	0	8	1	1	3	7	5	1	1	5	2	7	4	2	3	6	3	4	9	25
"CG43052-cds,chr2L:14352156..14352345,16,CCT"	TGGATGCCCGTCTGAGTGC	74	0	46	51	32	38	59	43	23	39	40	44	40	35	34	25	47	45	26	21	233
"CG43185-cds,chr2L:5885266..5885399,1,TGG"	TGACCATATTGACCATTCC	10	0	8	8	5	4	6	10	9	3	6	7	6	10	4	5	7	9	7	17	40
"CG43185-cds,chr2L:5885266..5885399,3,TGG"	GAAAATCAGCCAATATCCT	5	0	1	6	3	2	5	9	4	3	4	10	3	6	1	2	5	2	6	4	22
"CG43185-cds,chr2L:5885266..5885399,10,CCA"	TTCTCTGCCAAGGTGTGAA	2	0	3	1	1	0	2	2	0	2	0	2	1	0	1	1	1	1	2	2	8
"CG43307-cds,chr2L:5811593..5811773,3,TGG"	AAAACTTTAAGCCCATGTG	1	0	2	0	1	0	3	3	2	1	0	1	0	1	2	0	1	1	1	0	9
"CG43307-cds,chr2L:5811593..5811773,6,AGG"	AATTGTGTAAGAGCTGCCA	1	0	0	0	0	0	0	0	0	0	0	0	0	0	1	0	0	0	1	0	2
"CG43307-cds,chr2L:5811593..5811773,9,CCC"	GGCCATCGTAACCACACAT	4	0	3	4	7	9	3	3	1	3	5	3	3	3	1	2	1	10	8	8	27
"CG43350-cds,chr2L:9349688..9349875,5,TGG"	GCTTGCCGAAAACCTCCCG	1	0	0	1	0	0	0	0	0	0	0	1	0	0	0	0	2	0	1	2	4
"CG43350-cds,chr2L:9349688..9349875,9,CCG"	AAGCCCCACCATTACTTTT	16	0	13	10	6	6	10	8	9	12	5	9	4	13	0	7	7	5	6	8	52
"CG43350-cds,chr2L:9349688..9349875,11,CCT"	AGGTCCACTTGTCCACGGG	3	0	6	3	3	4	4	3	0	5	2	3	2	5	1	5	4	6	2	5	29
"CG43400-cds,chr2L:8491010..8491222,1,TGG"	ACTGGCACTCCAGAATCAG	23	0	19	5	9	10	11	7	16	6	13	10	9	7	7	7	14	9	17	11	61
"CG43400-cds,chr2L:8491010..8491222,2,AGG"	GATGAATTGATGATGCTAA	1	0	0	1	0	1	1	0	0	0	1	0	0	0	1	0	0	0	0	0	7
"CG43400-cds,chr2L:8491010..8491222,6,AGG"	GGAGATGGGTGTGATTCAT	10	0	7	6	7	1	2	6	3	5	7	8	2	5	2	1	7	5	7	4	34
"CG4341-cds,chr2L:950493..950578,5,CCT"	GGCCAGGCTGCAGCAGAAG	16	0	8	12	14	5	13	16	8	14	12	10	14	16	2	2	12	3	14	17	74
"CG4341-cds,chr2L:951587..952142,1,CGG"	CTGGCAAATGCGGATGTCT	28	0	33	21	18	16	17	19	17	14	35	27	15	14	16	14	22	27	20	11	120
"CG4341-cds,chr2L:951587..952142,6,TGG"	GAGCTTCTCGAACGACTTC	3	0	2	2	2	2	3	3	2	3	4	1	3	2	0	3	3	2	1	3	24
"CG43731-cds,chr2L:19102168..19102350,3,AGG"	ACTCAAACCGATTTTACTG	2	0	1	1	0	0	0	0	0	1	1	0	0	0	0	0	0	0	0	0	3
"CG43731-cds,chr2L:19102168..19102350,5,TGG"	TTCGATTGCCCAGCCGATG	14	0	6	7	5	5	5	7	5	3	6	5	6	5	2	5	5	7	11	16	38
"CG43731-cds,chr2L:19102168..19102350,7,CCG"	TAGGCAGTCAAATTGATAT	1	0	0	2	0	1	0	2	0	0	0	0	2	0	0	0	1	1	2	3	4
"CG43733-cds,chr2L:9291405..9291659,8,GGG"	GATCGGTCGCTGGGCGGCG	2	0	0	0	1	1	1	0	0	0	2	0	0	2	1	0	0	2	0	0	8
"CG43733-cds,chr2L:9291405..9291659,14,TGG"	GCGGTACGAGCTGCAGCAA	5	0	4	5	6	2	3	6	2	2	7	5	4	2	3	6	4	8	5	2	21
"CG43733-cds,chr2L:9291405..9291659,15,TGG"	GCTGCTCCTGTTCGTCCTT	16	0	15	13	8	10	7	11	9	2	7	5	9	13	5	3	16	19	13	16	76
"CG43774-cds,chr2L:4008712..4008999,2,TGG"	CTCTACTACGCGAATCCAT	3	0	0	4	1	3	3	4	0	2	4	5	0	2	1	2	4	4	5	5	14
"CG43774-cds,chr2L:4008712..4008999,7,TGG"	TCCGTGCCAGCAAACCAGA	4	0	6	4	1	3	2	1	1	1	5	2	3	2	3	1	8	5	2	3	23
"CG43774-cds,chr2L:4008712..4008999,10,AGG"	CTGCCACCGAAGTACGATC	16	0	11	12	7	8	15	14	6	11	14	12	8	8	12	6	11	18	21	19	74
"CG43816-cds,chr2L:16004694..16004855,2,CGG"	GTTTCGCACCCACGCCCTG	3	0	10	1	7	3	4	1	2	2	3	5	6	6	3	2	2	9	8	3	32
"CG43816-cds,chr2L:16004694..16004855,9,CCT"	GCGATATTGTAGGAGGCAC	6	0	6	7	8	4	7	4	4	5	4	7	4	5	3	7	4	9	11	20	25
"CG43816-cds,chr2L:16004694..16004855,13,CCC"	ATCGCAGTGTCGACAGGCG	6	0	9	8	9	6	9	6	3	5	5	7	3	9	5	3	4	11	11	10	63
"CG43925-cds,chr2L:13176537..13176668,2,TGG"	AACTTACACTTTTGCACGT	3	0	0	2	1	0	0	0	1	0	0	1	1	0	0	0	0	0	0	0	5
"CG43925-cds,chr2L:13176537..13176668,7,CCC"	AGTGTAAGTTTGCATCCAG	4	0	3	0	2	1	3	6	1	3	5	0	8	2	0	1	3	3	2	3	20
"CG43925-cds,chr2L:13176757..13176888,2,AGG"	TTTTGCCCGCTAAATCACC	16	0	8	4	4	6	9	10	6	6	7	10	11	9	3	7	5	11	5	2	39
"CG44000-cds,chr2L:5046568..5046975,2,CGG"	GTTTCGACTGTCGTGTCCG	3	0	3	4	3	4	5	0	1	0	1	7	2	3	3	0	3	3	0	2	21
"CG44000-cds,chr2L:5046568..5046975,7,CGG"	CCGGTGCCCATTCTGCAGT	67	0	50	38	45	23	44	29	32	29	50	26	38	27	27	26	36	45	48	56	217
"CG44000-cds,chr2L:5046568..5046975,12,TGG"	ATTACACCTGCACCATTTT	21	0	19	11	14	12	9	12	3	13	15	10	16	20	5	11	13	9	15	12	86
"CG44139-cds,chr2L:2424841..2425011,8,CGG"	CGAGTATCGCTGCATGTGC	2	0	2	3	0	3	4	4	1	2	5	3	0	3	3	1	4	3	4	1	13
"CG44139-cds,chr2L:2424841..2425011,9,CCT"	CATCGTGATGGGGATCCCT	2	0	7	0	2	2	0	0	1	0	1	0	2	2	1	0	0	1	3	3	6
"CG44139-cds,chr2L:2424841..2425011,17,CCG"	GCGATACTCGTCACAGACC	9	0	10	8	9	8	4	13	15	16	9	9	13	14	2	7	5	10	8	18	58
"CG4415-cds,chr2L:1037379..1038422,5,TGG"	AAGCCTCTCCCTCACCAAG	67	0	64	54	41	39	45	69	37	37	54	40	37	51	27	35	50	58	70	91	326
"CG4415-cds,chr2L:1037379..1038422,10,AGG"	CAAAAACCAAACGTCGCAA	6	0	10	1	3	3	5	6	2	1	3	5	1	5	0	0	6	5	1	2	7
"CG4415-cds,chr2L:1037379..1038422,12,CGG"	CAGAAGGAGATCTCCAGTT	2	0	1	1	0	0	0	0	0	0	1	0	0	0	1	4	2	0	1	0	4
"CG4455-cds,chr2L:16353095..16353134,1,CCT"	TAAAAACAGCACACACAAC	2	0	0	2	0	1	2	0	0	1	0	1	0	0	0	0	1	1	0	0	4
"CG4455-cds,chr2L:16353213..16353553,1,CGG"	TTTCAGTGCGAGTGCAGCG	28	0	19	19	21	23	19	18	22	11	18	24	16	19	8	12	18	24	24	19	110
"CG4455-cds,chr2L:16353213..16353553,6,CGG"	CGAAGGGGTTACAAGGCCA	6	0	7	13	7	5	5	4	10	4	10	6	8	7	5	6	6	9	12	5	40
"CG4537-cds,chr2L:9890910..9891073,2,CGG"	CGAACGAGCACAGCTCCTG	2	0	3	1	0	2	0	1	3	3	1	2	3	4	1	2	3	5	3	0	16
"CG4537-cds,chr2L:9890910..9891073,7,AGG"	GCGAGCGATACAATCCCAT	24	0	23	20	20	14	16	12	12	21	23	13	16	13	14	12	13	18	12	16	119
"CG4537-cds,chr2L:9890910..9891073,12,CCA"	GTGCTCGTTCGCCAGGGAT	80	0	61	57	60	41	61	34	37	38	56	52	56	51	29	34	62	61	69	96	360
"CG4577-cds,chr2L:1134859..1135081,3,CGG"	GTGCCTCAGCCTTCCAATC	32	0	24	16	24	26	18	22	14	24	30	33	15	28	16	10	26	23	20	28	241
"CG4577-cds,chr2L:1134859..1135081,6,CGG"	TCCGTGCTCGCCCAAGACA	2	0	5	0	2	3	6	1	1	1	1	1	0	3	1	1	3	2	3	1	13
"CG4577-cds,chr2L:1134859..1135081,11,CCT"	CAGTGCCAGGACTACCAGC	36	0	29	10	14	22	25	13	13	7	22	16	8	14	9	7	18	14	15	27	111
"CG4592-cds,chr2L:9921741..9921995,8,TGG"	CCCTGCGATCCCTTGCCAA	3	0	3	1	0	1	0	1	0	1	0	3	2	0	1	1	3	2	2	5	8
"CG4592-cds,chr2L:9921741..9921995,13,CGG"	CTGTCAATGAACCTGCCAC	8	0	8	5	0	2	9	2	3	3	8	3	6	6	4	3	4	5	6	5	28
"CG4592-cds,chr2L:9921741..9921995,15,CGG"	TTGAGAGCAACAAGAGCCG	4	0	1	1	2	2	5	0	4	1	3	0	2	5	0	2	2	3	5	0	11
"CG4594-cds,chr2L:9920374..9920601,5,TGG"	GCCACCAAGCTGACCACAG	1	0	3	2	2	7	2	1	3	1	2	1	1	1	2	0	0	7	3	5	17
"CG4594-cds,chr2L:9920374..9920601,9,TGG"	CAAAATGTCCAGCTGCTTT	19	0	28	16	19	16	15	28	11	7	20	16	10	18	16	7	12	14	15	15	103
"CG4594-cds,chr2L:9920374..9920601,13,CCC"	AATCTACTTGGAGCCCCGT	27	0	17	14	12	12	20	24	16	15	20	10	16	12	8	12	18	14	16	16	95
"CG4701-cds,chr2L:14766007..14767161,4,TGG"	AACGTACTACACTGCCAAA	5	0	3	1	0	1	3	4	1	3	3	1	2	2	2	1	3	3	2	8	12
"CG4701-cds,chr2L:14766007..14767161,11,CGG"	CTGCGCAAGCTGAACTCCT	8	0	7	8	5	3	4	11	4	2	7	7	3	5	5	2	1	5	11	10	46
"CG4701-cds,chr2L:14766007..14767161,14,TGG"	ATGATGATTGCTTCGCATC	1	0	0	1	0	1	0	2	0	1	2	0	3	1	0	0	1	3	0	0	4
"CG4705-cds,chr2L:11091567..11091878,6,CGG"	CGCGGAACAGCCGGTGGAC	7	0	2	5	0	2	0	2	1	1	4	1	0	2	1	1	2	1	0	1	14
"CG4705-cds,chr2L:11091567..11091878,9,AGG"	CGAACAAACGTACATCGTC	19	0	18	26	11	15	15	19	17	11	20	13	11	15	14	6	20	16	11	10	82
"CG4705-cds,chr2L:11091567..11091878,10,AGG"	TATGAACACCGAGATTCCC	2	0	1	2	1	2	2	0	1	0	0	0	0	1	2	1	3	0	3	2	6
"CG4793-cds,chr2L:15923410..15923619,4,AGG"	CTTGGATTCTCCCGGATCC	7	0	8	1	4	1	5	7	2	3	3	6	3	3	1	3	4	5	3	4	17
"CG4793-cds,chr2L:15923410..15923619,9,TGG"	AGCGAAACCGTTGCCGTAT	23	0	26	20	17	18	13	12	22	10	25	14	14	12	9	16	22	20	11	11	84
"CG4793-cds,chr2L:15923410..15923619,16,TGG"	GTAATCAGGGATGTGAATC	1	0	1	2	3	2	5	2	0	5	1	2	1	1	4	0	1	3	4	5	8
"CG4839-cds,chr2L:10147085..10147189,4,CCC"	CGGTGTTCTCATCTTCGGC	59	0	56	41	44	47	34	48	32	36	41	52	30	46	28	19	44	52	31	21	235
"CG4839-cds,chr2L:10150338..10150409,1,AGG"	GGCAAGTACATCCGTCGCG	12	0	11	14	7	6	7	5	4	4	8	11	5	7	10	3	4	4	8	7	48
"CG4839-cds,chr2L:10150338..10150409,3,CCA"	TGACGATGGGCGAGTACAG	24	0	20	9	8	14	14	24	7	11	16	17	19	15	8	10	16	17	35	45	106
"CG4892-cds,chr2L:16133716..16134288,5,CGG"	CCAACTGAATCTACAGGAT	9	0	5	3	1	2	1	8	3	2	4	2	2	4	2	1	3	1	7	5	17
"CG4892-cds,chr2L:16133716..16134288,10,AGG"	GAATGGTCTGAATTTACAG	1	0	0	0	1	1	1	0	1	3	4	0	2	2	1	0	0	3	3	2	7
"CG4892-cds,chr2L:16133716..16134288,12,TGG"	CGTATGGAGCTCATGAGCT	2	0	2	0	0	1	0	0	1	1	1	1	0	0	0	0	0	1	0	0	4
"CG4908-cds,chr2L:10223146..10224441,2,TGG"	TTTCGTCAAATCCCTACTT	2	0	6	1	1	4	4	3	1	2	2	4	2	0	1	0	5	1	2	2	13
"CG4908-cds,chr2L:10223146..10224441,13,CGG"	GGGCGGAGTGATACTGTTC	1	0	1	6	2	0	3	0	7	1	0	2	1	2	0	0	2	4	2	2	12
"CG4908-cds,chr2L:10223146..10224441,16,AGG"	CACTGCATGATTACCCTGG	15	0	9	5	6	10	6	9	6	10	5	12	4	6	2	4	11	8	13	8	59
"CG4935-cds,chr2L:16262200..16262278,2,CCG"	CGTTAAAGTTCTCAAATTC	1	0	2	1	0	1	0	0	0	1	2	1	0	0	0	2	1	2	1	0	6
"CG4935-cds,chr2L:16262200..16262278,3,CCA"	CCTTGTTTGCAGTCAATTG	4	0	2	3	2	3	7	5	4	1	1	2	1	2	2	1	7	2	2	8	13
"CG4935-cds,chr2L:16262339..16262457,1,TGG"	GCACTTATTGCTTGAGTTG	7	0	10	7	3	2	4	3	0	1	2	7	1	9	4	5	3	5	3	6	16
"CG4970-cds,chr2L:11517492..11518952,5,AGG"	AACGATGCGAGCGCCAAGA	5	0	1	4	3	0	6	8	3	3	5	5	2	5	5	4	6	7	6	2	27
"CG4970-cds,chr2L:11517492..11518952,8,TGG"	ATCCACCGCGCCAAGTGTC	14	0	11	4	3	10	7	9	7	5	9	13	4	6	4	5	13	10	8	11	41
"CG4970-cds,chr2L:11517492..11518952,9,AGG"	CCATTCCTTCCTCCCAACG	13	0	12	13	16	9	14	15	9	11	11	15	9	11	9	11	15	17	17	21	74
"CG4972-cds,chr2L:10314914..10315073,8,CCG"	AAGCCGCCCCTGAATATTT	7	0	14	7	11	8	7	15	5	7	6	14	8	6	7	10	9	5	4	2	68
"CG4972-cds,chr2L:10314914..10315073,13,CCG"	CGAATTCGCTTGGCATTAC	2	0	3	3	2	1	5	3	2	4	1	2	2	1	1	0	0	3	2	6	28
"CG4972-cds,chr2L:10314914..10315073,15,CCA"	TTTAGATCGTATTTGGACA	5	0	3	1	0	0	2	2	2	1	0	2	0	3	1	2	0	2	2	2	11
"CG4983-cds,chr2L:11652655..11653758,8,AGG"	GGAAGAGCAACCAAAGTAT	1	0	0	0	0	0	0	0	0	0	0	0	0	1	0	0	0	0	0	0	1
"CG4983-cds,chr2L:11652655..11653758,12,AGG"	GGCGAGGTGGACATTTCCA	8	0	10	4	3	3	12	6	2	4	6	4	2	9	4	5	7	7	3	8	33
"CG4983-cds,chr2L:11652655..11653758,14,TGG"	ATCAATGAAGAGATGGCCG	1	0	0	0	1	2	1	2	1	0	1	3	0	0	1	0	1	0	1	1	6
"CG4988-cds,chr2L:11694880..11695206,3,CGG"	GAACCCACTTACCGAAGCC	11	0	7	6	7	11	9	8	7	10	15	6	11	8	6	6	11	13	11	5	56
"CG4988-cds,chr2L:11694880..11695206,8,TGG"	CCGTGACGGTTATTCAGCT	46	0	44	37	13	20	17	29	25	20	22	23	14	21	18	14	29	33	30	26	147
"CG4988-cds,chr2L:11694880..11695206,14,CGG"	AAGTAGAGGATGTGTGCCT	2	0	1	2	2	3	0	1	2	4	3	2	0	1	0	3	1	1	4	2	9
"CG5022-cds,chr2L:10344654..10344743,2,CCT"	TAGGACATCGGAGTCATCG	19	0	9	9	12	5	7	14	14	7	8	5	7	12	6	9	10	9	22	20	76
"CG5022-cds,chr2L:10345471..10345575,3,TGG"	GAGTACTTGTGCGGTGAGT	10	0	12	10	9	11	14	11	8	6	7	10	7	11	6	3	10	10	19	22	57
"CG5022-cds,chr2L:10345471..10345575,7,AGG"	TGTTGACTCCTCCAAACAG	12	0	16	10	6	13	10	15	7	9	13	15	13	10	10	3	20	14	13	28	65
"CG5056-cds,chr2L:10366876..10367739,2,AGG"	TCGTATCGTCAAGAGTGTG	8	0	6	5	5	3	8	7	6	7	8	4	6	7	3	1	10	8	7	13	41
"CG5056-cds,chr2L:10366876..10367739,5,AGG"	ATCCATCTGATGGCTGCGA	2	0	1	2	2	0	1	3	0	2	1	2	0	2	0	3	2	0	3	1	7
"CG5056-cds,chr2L:10366876..10367739,8,AGG"	AGATCCGAGAGTTGTCTGC	9	0	13	8	6	5	5	5	2	4	3	5	6	2	5	3	8	6	3	5	33
"CG5122-cds,chr2L:13130821..13133283,3,TGG"	CCACCGGAAACTCCGACTT	2	0	0	1	0	1	1	0	0	0	2	0	1	0	0	0	2	1	1	0	5
"CG5122-cds,chr2L:13130821..13133283,7,TGG"	CCATTAAAATTTGAATCCG	4	0	2	1	2	2	3	2	0	4	1	1	1	3	1	3	2	1	2	0	10
"CG5122-cds,chr2L:13130821..13133283,9,AGG"	CAAATCCGCTTCATATAAA	2	0	2	3	1	2	0	1	0	2	0	0	1	4	1	1	0	1	1	0	4
"CG5142-cds,chr2L:13107002..13107180,1,TGG"	TCGAGTGCATAACCAGTTT	8	0	13	6	5	8	10	10	3	7	8	6	6	10	9	6	10	4	7	14	48
"CG5142-cds,chr2L:13107002..13107180,10,AGG"	TACCACGCCCAGAAATACG	1	0	4	0	0	0	0	2	0	1	1	1	0	0	1	0	2	1	1	2	5
"CG5142-cds,chr2L:13107002..13107180,15,CCA"	TTGGCCGCCTCACCAAAAC	18	0	9	16	5	14	14	6	10	10	16	11	8	11	8	9	14	19	6	15	90
"CG5168-cds,chr2L:10423520..10423680,2,CGG"	TTTAACACCTCCAAAAAGC	1	0	0	1	0	0	1	0	0	0	0	0	1	0	0	0	0	0	0	2	0
"CG5168-cds,chr2L:10423520..10423680,6,CGG"	AACGCAGCGATCCTAATTC	6	0	11	8	1	6	9	4	5	4	9	8	8	8	5	5	7	6	11	6	38
"CG5168-cds,chr2L:10423520..10423680,9,CCG"	CGCTGAGCTGGTTTTATCT	8	0	11	8	6	7	7	9	3	2	10	7	1	4	5	6	5	10	4	6	35
"CG5177-cds,chr2L:7405448..7405772,1,AGG"	ATTAACCCCGAAACCGATC	6	0	6	4	5	8	4	7	2	3	3	1	4	3	3	4	2	0	8	0	18
"CG5177-cds,chr2L:7405448..7405772,4,TGG"	CCCTGTTGCTGGATTACGA	45	0	45	27	29	19	35	27	12	28	37	26	28	19	13	16	24	32	39	34	179
"CG5177-cds,chr2L:7405448..7405772,7,AGG"	GAGCTGTCCGTCATGCCCA	6	0	4	3	3	3	8	4	4	3	5	4	4	2	1	0	4	6	10	8	26
"CG5828-cds,chr2L:5094106..5095191,4,TGG"	GTCTATCAGCCGGACACCC	4	0	8	8	4	9	13	8	5	7	4	7	3	4	2	8	5	8	11	12	41
"CG5828-cds,chr2L:5094106..5095191,8,CGG"	CTGAACACGGATGGAAAGG	13	0	8	13	8	10	7	9	8	7	2	8	6	7	10	6	8	10	13	12	35
"CG5828-cds,chr2L:5094106..5095191,14,TGG"	GTGGCCAAGTTCGCGAAGG	7	0	2	1	1	3	3	5	3	2	2	3	0	4	3	3	2	0	3	5	14
"CG5973-cds,chr2L:7443646..7443832,9,AGG"	CCGGAATGGGCACTGAAGA	4	0	9	7	7	10	6	4	2	4	6	0	7	6	2	3	8	9	5	7	38
"CG5973-cds,chr2L:7443646..7443832,13,CGG"	ATGAGTTGCGGGAAGTGCC	9	0	4	4	2	1	2	1	0	1	1	1	1	1	2	3	2	0	1	5	21
"CG5973-cds,chr2L:7443646..7443832,17,AGG"	GCAGGCCATCAAGGAACTC	11	0	11	10	3	11	8	12	8	6	9	6	4	6	6	7	7	8	10	11	62
"CG6055-cds,chr2L:7471546..7472205,6,AGG"	CCTGGCTCTGCCCGATCCG	5	0	9	7	7	2	9	7	4	1	11	5	8	4	5	3	8	7	6	5	35
"CG6055-cds,chr2L:7471546..7472205,14,TGG"	CCACTCGTACTTCTTCAGC	99	0	73	76	46	57	56	48	48	56	67	55	55	53	37	47	70	77	61	98	394
"CG6055-cds,chr2L:7471546..7472205,16,TGG"	CATGCTCCTACCCGCAGCC	6	0	2	6	3	3	2	2	0	2	3	5	0	4	1	3	3	3	4	6	17
"CG6094-cds,chr2L:10507194..10507355,8,CCT"	TGGCGCAGAACTCTTATGA	7	0	2	2	1	4	7	3	4	2	1	3	2	4	0	3	1	2	2	2	11
"CG6094-cds,chr2L:10507194..10507355,10,CCT"	AGGTTGCCTGTGCCGCCTG	21	0	14	6	8	6	14	13	8	4	6	8	10	2	5	4	5	10	12	14	36
"CG6094-cds,chr2L:10507194..10507355,15,CCC"	AGATTTGCAGTCGGGCGCC	8	0	11	1	3	4	2	7	4	6	6	5	2	5	3	4	5	6	5	5	29
"CG6388-cds,chr2L:12428143..12428597,4,AGG"	GTGTTCTACAATCCTGTCC	2	0	1	1	3	1	2	0	0	1	1	1	2	1	2	2	0	2	1	4	9
"CG6388-cds,chr2L:12428143..12428597,8,CGG"	AAAGGCGCTCAAAAAGCAG	5	0	3	8	8	2	6	8	5	3	5	5	0	2	1	1	8	1	4	2	20
"CG6388-cds,chr2L:12428143..12428597,13,AGG"	AAGACCACTCCCGTTCCCG	4	0	2	2	1	2	0	1	3	0	3	3	0	3	0	0	1	2	1	3	10
"CG6441-cds,chr2L:7474907..7475871,10,TGG"	TCGCTAAATCCGAACGCAG	7	0	6	12	4	4	6	5	2	2	5	4	3	3	2	4	3	3	5	8	25
"CG6441-cds,chr2L:7474907..7475871,11,CGG"	CCAAGTCCATCGACCAAAA	3	0	1	0	0	0	0	1	1	0	2	3	1	1	0	1	0	0	0	1	5
"CG6441-cds,chr2L:7474907..7475871,13,AGG"	ACAACATTGCTGCGTCCCG	67	0	72	53	42	63	52	50	41	37	43	35	43	55	21	26	42	60	68	67	339
"CG6443-cds,chr2L:10729372..10730202,1,TGG"	TGCGGAGAGGGAGTTCCGT	7	0	15	9	4	13	10	17	4	2	5	9	5	7	7	8	9	7	10	4	47
"CG6443-cds,chr2L:10729372..10730202,2,AGG"	TTGACCCAGCAAAGCCTCC	5	0	10	4	3	3	3	3	5	4	7	4	2	6	1	5	5	13	5	9	20
"CG6443-cds,chr2L:10729372..10730202,7,TGG"	AGCGTCATTGAGCGACTGC	8	0	14	6	4	2	11	8	6	2	5	9	5	5	5	5	4	8	8	1	33
"CG6508-cds,chr2L:10819123..10820394,11,AGG"	CAATCATCACAAACGACAC	20	0	11	12	6	17	11	8	8	7	12	12	7	12	8	7	10	14	9	14	85
"CG6508-cds,chr2L:10819123..10820394,13,TGG"	CTAGCCAACGGATTCAATC	17	0	12	7	3	4	8	7	2	5	12	3	8	5	6	0	3	8	8	10	46
"CG6508-cds,chr2L:10819123..10820394,14,CGG"	ACACCATTCGCCTCTGCAT	6	0	4	7	4	7	3	7	5	2	5	5	8	4	3	2	6	11	6	8	34
"CG6523-cds,chr2L:13366531..13366740,3,TGG"	AGCTCTATTCGCCGCCGAA	5	0	1	3	0	0	0	2	1	1	2	0	3	4	3	1	4	2	4	4	9
"CG6523-cds,chr2L:13366531..13366740,7,TGG"	GGTCAGGTGAAAGACGCGC	1	0	2	0	4	4	1	2	1	0	2	0	3	3	0	0	6	2	2	1	11
"CG6523-cds,chr2L:13366531..13366740,11,CCC"	CAGCCGACACGTTCACCAC	20	0	17	16	16	16	8	10	13	14	13	11	10	16	12	8	13	15	10	26	93
"CG7154-cds,chr2L:7783299..7783921,1,CGG"	TACAGTCAGCACCAGGACC	22	0	17	10	11	9	11	8	9	7	13	7	6	21	11	11	19	12	21	30	107
"CG7154-cds,chr2L:7783299..7783921,7,TGG"	TACAGTGCCAATTCGCCAA	8	0	4	7	2	2	3	4	2	1	3	5	6	1	5	5	7	5	9	7	30
"CG7154-cds,chr2L:7783299..7783921,12,AGG"	ATGATGTCGCCAGTCCCCG	13	0	10	12	5	3	4	4	10	8	7	6	7	2	5	6	11	11	8	9	50
"CG7164-cds,chr2L:7781635..7781851,7,AGG"	GGAGGAGAGCGCCAAGACC	7	0	6	6	2	4	4	3	1	2	2	2	2	1	2	3	2	6	8	3	22
"CG7164-cds,chr2L:7781635..7781851,11,AGG"	GCAGCTGTCCAGGAGGGAC	1	0	0	1	0	2	0	0	3	2	1	0	1	0	0	0	1	0	0	2	1
"CG7164-cds,chr2L:7781635..7781851,16,CCA"	TGGTGCAAGGCCAGTCGAT	4	0	3	2	4	3	0	4	1	2	3	2	3	4	1	3	5	4	1	8	16
"CG7191-cds,chr2L:7771320..7771605,3,CGG"	GCAGGACGCGTCACGTCGC	1	0	3	2	0	0	0	1	0	1	0	0	0	0	0	1	0	2	0	0	4
"CG7191-cds,chr2L:7771320..7771605,12,GGG"	CCAAAGTGGGTGACCATCA	42	0	29	36	29	30	25	34	17	25	40	33	22	11	15	18	17	31	33	46	136
"CG7191-cds,chr2L:7771320..7771605,14,CGG"	CTTCATTTGCCCGTTCTAG	55	0	51	37	29	30	38	44	33	27	36	25	30	29	15	28	34	46	37	34	183
"CG7231-cds,chr2L:7985675..7985768,3,TGG"	GTCAACAGCCAGCAATTGC	4	0	6	4	2	1	2	1	1	1	2	5	2	3	2	2	1	3	3	1	14
"CG7231-cds,chr2L:7985834..7986075,1,CGG"	GGCATTGACTTCATCGAAG	24	0	6	7	8	8	9	8	4	6	11	6	4	8	1	6	6	13	9	15	42
"CG7231-cds,chr2L:7985834..7986075,9,CGG"	GTCTCTGATCTTACGCTGT	2	0	1	3	2	2	2	1	1	0	0	4	3	0	0	3	0	1	2	0	8
"CG7239-cds,chr2L:5802405..5802712,10,AGG"	TTAGGCATGTGCGGTGGTC	16	0	5	6	4	3	9	7	9	7	5	7	6	5	7	4	5	8	9	7	38
"CG7239-cds,chr2L:5802405..5802712,18,AGG"	CGCTACTGGACGCCCAGCG	15	0	7	3	10	7	11	7	6	4	7	11	5	7	4	8	8	9	7	8	50
"CG7239-cds,chr2L:5802405..5802712,21,GGG"	GAGCGCCTGTACGAGATCT	12	0	7	9	7	9	6	12	8	3	9	7	3	9	7	4	2	11	8	6	38
"CG7261-cds,chr2L:2147647..2148589,4,TGG"	GACCTGCCGGCAAACACGC	11	0	14	3	7	8	7	7	7	10	9	10	5	10	4	2	9	8	7	6	54
"CG7261-cds,chr2L:2147647..2148589,5,AGG"	CACTTCACCGAACTGCAGC	5	0	0	1	1	1	3	2	1	1	2	1	1	1	1	0	3	2	2	2	11
"CG7261-cds,chr2L:2147647..2148589,11,TGG"	CAGGAGCAGCCACACCTCT	10	0	10	2	3	2	6	1	6	3	6	4	3	5	3	2	8	4	7	6	31
"CG7466-cds,chr2L:8043715..8044071,3,AGG"	CTGGTGCTGCAAACAGAGC	20	0	8	6	9	4	9	5	1	9	11	3	10	7	6	6	7	6	7	15	49
"CG7466-cds,chr2L:8043715..8044071,4,CGG"	CACCCGTCCACATCGCCGT	1	0	1	0	1	1	2	1	0	0	3	1	0	2	1	0	0	1	0	1	11
"CG7466-cds,chr2L:8043715..8044071,11,AGG"	TCCGGCTTTAACTACACGC	10	0	4	6	1	8	2	8	3	3	4	2	3	7	0	4	3	4	8	5	30
"CG7631-cds,chr2L:15628684..15628900,8,TGG"	TTCCAGGGTGATATGGATG	1	0	1	0	0	1	2	0	0	2	1	0	0	1	0	1	3	1	3	0	9
"CG7631-cds,chr2L:15628684..15628900,11,TGG"	GCTATCCGAGACACGACGC	13	0	7	13	10	7	11	6	5	6	9	9	11	7	6	4	19	16	7	7	65
"CG7631-cds,chr2L:15628684..15628900,12,AGG"	AAACGCCACAGTTCCGTAT	8	0	7	6	2	0	3	6	3	2	3	1	4	2	3	4	3	5	3	2	19
"CG7806-cds,chr2L:8311569..8311932,5,AGG"	GATCTGCTGCCTTGCTTTC	24	0	23	26	9	16	10	19	17	16	26	15	16	16	15	11	18	12	21	14	106
"CG7806-cds,chr2L:8311569..8311932,7,TGG"	CACGACATGTCGTACGTAA	1	0	2	1	1	0	1	1	0	1	1	1	1	1	0	0	0	5	0	0	3
"CG7806-cds,chr2L:8311569..8311932,8,TGG"	CTTTCGATTCGTACCTTCC	9	0	5	4	2	6	6	1	5	4	7	2	4	3	3	2	5	3	6	6	20
"CG7818-cds,chr2L:8308682..8309198,1,AGG"	AGCGTCGACGATCTGAAAA	3	0	0	1	0	0	1	1	1	1	1	1	1	0	0	0	1	0	0	1	5
"CG7818-cds,chr2L:8308682..8309198,4,CGG"	GTAGTCGCCAGCTGAATTC	18	0	8	5	8	5	9	6	6	7	8	7	5	13	3	2	9	11	6	9	50
"CG7818-cds,chr2L:8308682..8309198,10,TGG"	GGCAACGCGAGGAGGAGGA	12	0	9	8	8	2	8	9	2	5	8	7	6	10	4	4	7	9	6	11	56
"CG7840-cds,chr2L:8305685..8306665,3,CGG"	ACCTGCTGCAAATGATGTT	34	0	35	29	15	20	26	30	15	15	24	28	22	14	7	7	17	35	32	51	137
"CG7840-cds,chr2L:8305685..8306665,4,TGG"	TCGCCACGATCGTGTTCTT	4	0	4	3	1	4	3	3	0	4	2	1	2	4	4	2	2	5	1	3	27
"CG7840-cds,chr2L:8305685..8306665,9,AGG"	TATGGCAAGCACAGTTTCA	7	0	12	13	6	5	5	10	3	9	14	6	6	9	6	5	5	4	8	11	41
"CG8419-cds,chr2L:8206279..8207469,8,AGG"	TGCCACCCAGTGCATCCTT	32	0	25	18	19	16	22	11	14	6	19	13	18	10	10	13	24	22	16	33	114
"CG8419-cds,chr2L:8206279..8207469,10,CGG"	CCCTCAGTGCCAAAGCTAC	26	0	51	38	17	23	38	27	18	19	36	29	33	28	31	17	36	45	34	43	216
"CG8419-cds,chr2L:8206279..8207469,16,AGG"	GGTTTGTCGAATAGTGCCC	16	0	7	6	4	6	6	12	6	4	10	13	8	5	3	9	9	2	7	13	50
"CG8813-cds,chr2L:2869746..2870600,3,AGG"	CGAGTTTCTAACGCGGCCC	8	0	6	2	4	1	0	2	1	3	1	2	4	2	0	2	3	2	7	5	15
"CG8813-cds,chr2L:2869746..2870600,14,CGG"	TGTGGCGGCGTCGAGTGGA	28	0	28	25	21	11	15	26	12	12	23	18	17	26	13	14	24	17	24	22	120
"CG8813-cds,chr2L:2869746..2870600,18,TGG"	ATAGCGCCAATGGGAAAGC	10	0	3	7	2	4	8	2	3	2	3	2	3	3	4	3	2	3	2	16	35
"CG8837-cds,chr2L:3320590..3320647,3,CGG"	GCCATCCAGAGTGTTGCCA	1	0	1	2	0	2	1	2	0	0	0	0	1	0	2	1	1	2	0	2	8
"CG8837-cds,chr2L:3320590..3320647,4,CCT"	ACCACCCACTCTTTTGGGC	1	0	2	1	1	4	1	3	1	1	1	3	0	0	0	0	1	1	1	0	7
"CG8837-cds,chr2L:3320805..3321037,5,CGG"	CACATGACGCTTTACGAGT	5	0	11	5	7	6	7	6	7	4	9	6	3	5	7	5	3	7	5	12	35
"CG8851-cds,chr2L:3520379..3521308,7,AGG"	TAGCTATGTCAGCCTCTCC	39	0	35	33	22	18	22	28	16	20	28	29	12	20	26	15	26	34	46	41	177
"CG8851-cds,chr2L:3520379..3521308,8,TGG"	ACGAGAAGTGCCAGTAGCT	16	0	22	12	11	14	9	17	8	12	20	12	18	12	8	12	19	11	20	25	67
"CG8851-cds,chr2L:3520379..3521308,12,AGG"	AAAATTACCCAAGAACAGC	1	0	2	2	0	0	2	0	0	1	1	0	0	1	0	1	0	0	0	1	3
"CG9135-cds,chr2L:6051678..6052022,4,CGG"	TGGAGCCGGACCCAACAAG	5	0	1	3	2	4	3	6	1	5	6	6	4	4	0	1	1	3	8	6	18
"CG9135-cds,chr2L:6051678..6052022,11,TGG"	GCAGCGGCCGCCAACCAGA	3	0	1	1	0	0	3	1	1	0	0	1	0	1	1	0	0	0	1	2	2
"CG9135-cds,chr2L:6051678..6052022,13,AGG"	CCGCCTAGCAAGCTTCCCG	15	0	3	6	9	7	6	5	3	3	3	6	5	5	4	1	6	11	4	4	41
"CG9253-cds,chr2L:21143306..21143503,6,AGG"	CTAGGTAGCGAGGAGGAGC	28	0	33	27	22	18	24	14	24	14	27	26	36	23	17	13	29	31	24	43	159
"CG9253-cds,chr2L:21143306..21143503,13,TGG"	ACAGCGAGGCGGCACTAAG	5	0	4	3	1	3	6	3	4	4	2	1	2	2	2	1	1	4	1	5	16
"CG9253-cds,chr2L:21143564..21143822,1,TGG"	AGCATGTGACGAATTGAAG	1	0	2	0	1	0	2	1	1	1	3	0	0	0	1	1	3	3	3	3	13
"CG9257-cds,chr2L:21102883..21103926,6,GGG"	ATTTTCCGGAACTACTTGC	3	0	0	1	1	1	0	1	0	1	0	0	1	2	0	0	0	2	0	0	3
"CG9257-cds,chr2L:21102883..21103926,10,CGG"	GGCCAAAGGACCTGGATGT	2	0	1	0	1	3	0	1	0	1	2	1	0	2	1	0	1	1	1	0	7
"CG9257-cds,chr2L:21102883..21103926,12,TGG"	CTCCTGGTGCTCGTCCTTA	6	0	1	1	2	1	1	4	0	1	5	4	0	1	1	2	6	3	2	2	21
"CG9338-cds,chr2L:20865412..20865585,1,TGG"	CCTTGACTAATTCCGAGTG	20	0	29	15	15	10	14	12	12	10	18	20	17	19	7	14	16	11	12	19	88
"CG9338-cds,chr2L:20865412..20865585,3,TGG"	TCAGACAGTAGCCTCGTTT	18	0	16	18	16	22	22	26	16	11	25	27	11	22	19	9	25	25	13	8	104
"CG9338-cds,chr2L:20865412..20865585,7,CCA"	TCGCACTGATAGCACTTGA	4	0	3	3	4	3	4	7	3	1	5	4	3	2	2	4	5	6	6	3	25
"CG9507-cds,chr2L:6381298..6383352,8,CGG"	ACTTCTACCAGTACGCCTG	27	0	24	24	12	19	15	21	8	16	20	14	19	19	8	13	21	20	26	41	152
"CG9507-cds,chr2L:6381298..6383352,11,TGG"	CTCCCTGCGCGACAGAGAT	6	0	2	2	3	3	1	3	0	2	2	2	3	1	2	0	3	5	2	2	14
"CG9507-cds,chr2L:6381298..6383352,16,AGG"	AGGGATCGGCAGCGGTACC	1	0	6	2	1	5	2	1	1	2	2	1	0	2	2	7	6	1	7	2	13
"CG9550-cds,chr2L:6497134..6497723,3,CGG"	CTTTTGCCCATGCTGATGC	22	0	24	14	13	12	16	17	8	11	17	19	16	17	10	8	20	14	10	31	104
"CG9550-cds,chr2L:6497134..6497723,6,TGG"	TCCTACAGCACCAGCCACT	13	0	12	3	11	5	4	8	2	3	7	9	5	3	3	3	9	12	6	22	24
"CG9550-cds,chr2L:6497134..6497723,11,TGG"	CAGCCAATCCGCTCAATGC	4	0	6	8	5	3	4	6	3	4	7	10	2	5	5	2	10	4	2	5	30
"CG9870-cds,chr2L:2383299..2384043,4,TGG"	ACCATTCTGCCCACGATAT	63	1	67	47	34	29	34	43	29	38	43	38	41	42	33	24	42	48	51	119	293
"CG9870-cds,chr2L:2383299..2384043,6,CGG"	TTCTTTCCCGCCTGCTCTG	9	0	9	7	3	5	2	3	4	4	10	4	2	7	2	1	7	6	10	9	38
"CG9870-cds,chr2L:2383299..2384043,7,AGG"	CCTGCCGATGCTATCCACG	7	0	4	5	3	0	8	7	1	1	4	3	6	5	2	4	5	5	6	8	37
"CG9879-cds,chr2L:2665143..2665198,5,AGG"	AACCACGGGGATGACTATG	35	0	28	19	13	17	24	23	12	13	25	18	13	14	7	5	22	19	17	30	115
"CG9879-cds,chr2L:2665256..2666195,1,AGG"	TTTGATGGGGTCAAGTTGA	1	0	0	0	0	0	0	1	1	0	0	0	0	1	0	1	0	0	0	1	2
"CG9879-cds,chr2L:2665256..2666195,4,TGG"	TCAGCTAAACTATCCAGTC	5	0	6	1	1	1	0	1	1	0	1	3	1	1	0	2	1	3	6	1	4
"CG9886-cds,chr2L:2420896..2422029,3,AGG"	AACGCAGTGCATCCCGAAA	2	0	1	0	0	1	1	1	0	1	0	0	0	1	0	1	2	2	0	0	1
"CG9886-cds,chr2L:2420896..2422029,8,CGG"	CAAATCGGGGAAAACGCAA	4	0	0	3	0	3	0	0	1	1	1	3	3	3	4	1	4	4	2	0	9
"CG9886-cds,chr2L:2420896..2422029,14,TGG"	CCTGCCACATAGTGGGGTT	3	0	2	2	0	1	2	0	0	2	5	1	0	0	0	1	3	0	1	2	7
"CG9987-cds,chr2L:19430771..19432063,6,TGG"	TTCCAGCCAAATATGAATG	2	0	1	1	0	0	2	1	0	1	1	0	1	2	0	2	0	1	1	2	2
"CG9987-cds,chr2L:19430771..19432063,14,CGG"	CTGAAGAACTCCTGTCGCC	25	0	16	19	10	14	8	20	6	11	17	11	15	10	10	8	16	13	10	10	87
"CG9987-cds,chr2L:19430771..19432063,19,TGG"	CAGTGGGTGGCTTCCTGCC	46	0	39	36	23	21	33	30	17	14	32	24	26	22	18	14	26	32	23	29	176
"CHIP-cds,chr2L:10437839..10437961,5,CCA"	GTCGTGGAATAGATGTGCT	21	0	13	15	7	17	16	17	4	7	17	20	13	12	7	6	15	20	21	31	84
"CHIP-cds,chr2L:10437839..10437961,8,CCC"	ATTGCGTCGTCATATTTTC	35	0	31	33	18	19	21	26	16	19	25	19	17	17	11	13	22	28	13	9	128
"CHIP-cds,chr2L:10438041..10438239,1,TGG"	CAACCTGAAACTGAAGAGA	3	0	2	0	0	1	0	1	0	2	0	1	1	1	1	0	0	1	0	0	4
"ChLD3-cds,chr2L:16738996..16739194,5,TGG"	CTTACCCAGTTTGTGCATC	14	0	8	18	13	11	6	15	1	8	19	13	7	10	4	12	12	13	12	15	71
"ChLD3-cds,chr2L:16738996..16739194,10,CCC"	ATTATAGGCATTTTCCCCC	3	0	2	1	1	0	1	2	0	1	1	0	1	0	0	0	1	0	0	1	8
"ChLD3-cds,chr2L:16738996..16739194,14,CCG"	GGCTTCGAGCGTCGCTGGG	32	0	31	18	14	14	13	19	15	18	15	13	18	15	15	7	18	18	21	19	104
"chm-cds,chr2L:7412507..7413308,4,CGG"	CGGGCAGCTCATCCACAAG	1	0	2	4	2	1	4	0	1	2	2	1	1	2	0	2	3	1	4	2	17
"chm-cds,chr2L:7412507..7413308,10,CGG"	GATTCCAGCAGTGCGACGC	5	0	3	2	1	1	4	2	1	0	3	1	2	0	0	3	3	3	0	1	10
"chm-cds,chr2L:7412507..7413308,12,CGG"	CACAACAACAAACTAATTC	3	0	2	2	0	0	1	0	0	2	1	0	0	1	2	1	4	2	1	2	3
"cl-cds,chr2L:5520401..5520545,7,CGG"	CTGGAGAACGGCGACGAGC	1	0	1	1	0	1	0	0	0	1	3	1	0	1	3	0	0	1	0	1	9
"cl-cds,chr2L:5520401..5520545,10,AGG"	GTCCTCTTCAGTGGCGGCA	18	0	23	14	11	16	12	27	7	12	11	16	16	24	12	9	24	17	11	20	107
"cl-cds,chr2L:5520401..5520545,13,AGG"	TGGTGCCCCTACTGCGTCA	1	0	2	2	2	0	5	2	3	2	0	1	4	3	1	0	4	2	1	2	9
"Cnot4-cds,chr2L:10398115..10398219,4,CGG"	CCTTCTTTCCGTGTACCTG	51	0	41	36	22	26	28	23	21	30	36	39	28	33	24	15	31	32	39	47	199
"Cnot4-cds,chr2L:10398115..10398219,6,CCC"	AAGCGGCTCCATACACAAA	25	0	13	16	10	8	15	13	8	11	10	14	9	12	6	7	16	11	11	14	45
"Cnot4-cds,chr2L:10398115..10398219,9,CCT"	CCGCAGGTACACGGAAAGA	12	0	11	8	8	8	11	6	7	6	12	9	4	6	10	8	6	10	8	1	56
"cold-cds,chr2L:574780..575090,1,CGG"	TATGTCTGCTCCAACCAGA	2	0	1	0	0	1	0	2	0	0	0	0	0	0	0	0	2	0	2	1	1
"cold-cds,chr2L:574780..575090,4,CGG"	AGCCCTTTGAAAACGTCTG	11	0	7	8	6	7	10	7	7	5	9	7	9	4	3	2	7	7	9	6	43
"cold-cds,chr2L:574780..575090,12,AGG"	GCAATACTACGTGTCCAAG	3	0	1	3	2	0	1	1	0	1	1	0	0	4	0	2	1	3	3	0	16
"CoVb-cds,chr2L:6557903..6557984,2,CCG"	ATTCTGGCGTGCGGCGGCA	11	0	14	10	12	10	13	10	11	9	6	5	8	10	12	9	12	12	17	16	40
"CoVb-cds,chr2L:6558418..6558591,1,TGG"	ATCCTTTGGAGCACGCCAC	24	0	21	21	13	12	19	17	8	11	20	16	19	8	10	12	18	16	17	29	98
"CoVb-cds,chr2L:6558418..6558591,4,AGG"	GATAACCCCTTCGACATGA	5	0	6	6	3	6	7	4	2	1	3	6	5	4	3	2	6	3	6	5	31
"Cpr30B-cds,chr2L:9543029..9543478,4,AGG"	GTTTGGGCCATTGAATTGC	42	0	44	44	28	34	36	42	36	23	51	49	28	34	25	29	31	42	29	23	206
"Cpr30B-cds,chr2L:9543029..9543478,13,AGG"	AGCCAAAAGGAGTCCCGCA	3	0	4	3	2	3	3	1	3	2	5	1	2	4	4	1	4	3	1	1	16
"Cpr30B-cds,chr2L:9543029..9543478,17,TGG"	ACGAGCTGATCGATTCCGA	2	0	0	2	1	1	1	0	2	1	3	0	2	0	0	0	0	2	0	1	5
"Cpr31A-cds,chr2L:10054862..10055872,4,AGG"	CCCGCCTATGCCACCTACC	113	0	96	83	60	57	58	65	75	65	85	66	57	57	43	39	88	97	88	120	475
"Cpr31A-cds,chr2L:10054862..10055872,6,CGG"	CCGGCTGCCGTCTACCATG	53	0	48	48	23	23	28	22	25	15	34	31	19	34	26	18	38	22	34	42	182
"Cpr31A-cds,chr2L:10054862..10055872,11,AGG"	CTGCCCACTCCAGTTGTCA	3	0	2	3	3	0	0	4	1	2	2	2	0	5	0	0	2	1	5	2	6
"crc-cds,chr2L:21318127..21318419,2,CGG"	CCGCAAACAAAGTACAATT	1	0	1	3	0	0	1	2	0	0	1	0	2	1	0	0	3	0	1	0	10
"crc-cds,chr2L:21318127..21318419,4,AGG"	CAATTCGATGCTTACAAAC	1	0	6	2	3	1	2	3	1	0	0	1	1	3	1	0	1	2	0	3	9
"crc-cds,chr2L:21318127..21318419,7,AGG"	CCAAAACCCGTGCTCGTAA	23	0	16	11	10	6	9	13	4	4	9	13	3	11	1	7	21	11	11	5	70
"cta-cds,chr2L:22874930..22875325,4,CGG"	TATGGAAGAGCATCGCACG	1	0	0	0	0	0	0	1	0	0	0	0	0	0	1	0	1	1	0	0	4
"cta-cds,chr2L:22874930..22875325,10,CGG"	CAGCGACCACGTCTACAGA	6	0	3	9	0	1	9	6	6	6	5	5	5	5	4	4	3	5	10	11	24
"cta-cds,chr2L:22874930..22875325,15,CGG"	TTGCTTGCTTTCGATGTTG	8	0	11	9	7	9	7	8	10	10	5	13	5	6	6	11	11	10	15	17	60
"Cyp28d2-cds,chr2L:5207308..5207501,3,TGG"	GGTCTACGTGTTTCTGACA	3	0	4	4	1	2	4	6	2	2	3	5	1	1	2	5	5	3	0	1	15
"Cyp28d2-cds,chr2L:5207308..5207501,8,TGG"	CTCCCACATGGCCATTTGT	33	0	21	27	13	17	18	30	16	13	14	20	12	13	11	10	23	22	17	12	120
"Cyp28d2-cds,chr2L:5207308..5207501,9,CCC"	GACAAGAAATGTAGTTACT	1	0	0	1	1	2	0	1	1	0	0	3	2	0	0	0	0	1	1	0	1
"Cyp4ac1-cds,chr2L:5264034..5264235,3,AGG"	ACGAAGCGTGTGCGAACCG	5	0	2	3	2	1	3	2	1	2	2	3	2	2	2	1	5	3	2	3	14
"Cyp4ac1-cds,chr2L:5264034..5264235,9,TGG"	TGCCGGGAAAAACGCGATT	9	0	14	5	3	7	7	7	6	9	6	9	2	6	4	6	6	11	8	0	42
"Cyp4ac1-cds,chr2L:5264034..5264235,12,CCC"	TAGGACCGCCAACAAAATC	4	0	2	3	0	5	3	4	0	2	2	1	2	2	1	2	2	2	1	0	8
"Cyp4d21-cds,chr2L:7605682..7605844,7,TGG"	CCTTTTACGATCCCTATAG	2	0	2	2	1	2	3	3	0	4	0	1	0	2	2	1	1	1	1	4	12
"Cyp4d21-cds,chr2L:7605682..7605844,11,AGG"	ACTGCAGGCCTTAACTTTG	1	0	0	0	2	1	0	1	1	1	1	0	2	3	0	1	1	0	1	1	11
"Cyp4d21-cds,chr2L:7605682..7605844,12,CCA"	GTAAAAGGTCCCAAAATCC	2	0	3	4	2	2	3	0	1	1	2	3	4	5	0	1	2	2	1	1	13
"Cyt-c-d-cds,chr2L:16719135..16719452,2,TGG"	CAGTGCCACACCTACGAAG	11	0	9	6	4	7	2	4	7	3	8	6	4	4	4	2	4	5	9	9	34
"Cyt-c-d-cds,chr2L:16719135..16719452,8,TGG"	ACAAGGTGGGCCCAAATCT	1	0	1	2	1	1	3	0	3	2	2	3	2	1	0	2	1	3	2	0	17
"Cyt-c-d-cds,chr2L:16719135..16719452,14,TGG"	GGGTCGTGGGTCGCAAGTG	2	0	0	0	2	3	2	1	1	0	1	3	1	2	0	3	1	1	3	0	10
"Dbp21E2-cds,chr2L:811636..812496,8,AGG"	GTTAAGACGAAGCCACCAA	6	0	3	5	4	0	5	1	5	4	0	1	1	1	2	3	2	2	5	5	11
"Dbp21E2-cds,chr2L:811636..812496,11,AGG"	TCCAAGGGCAAAAAGCAGA	5	0	3	3	0	0	1	1	1	1	4	2	2	2	1	2	1	0	6	0	5
"Dbp21E2-cds,chr2L:811636..812496,15,CGG"	TTAACCCAATACGAGCAGA	1	0	2	4	1	1	2	4	2	3	5	1	3	1	2	2	1	2	4	4	19
"dbr-cds,chr2L:67625..67762,7,CCG"	ATAAACACACTTTCAACCA	2	0	3	2	0	0	0	1	0	0	0	0	2	1	0	0	1	2	1	0	3
"dbr-cds,chr2L:67892..68023,1,AGG"	TCTTGTTACCGCCAAGTAG	14	0	17	9	8	6	11	11	4	9	9	5	7	7	4	0	14	8	19	23	65
"dbr-cds,chr2L:67892..68023,3,CGG"	ACATACTCAGCTCGTGTTT	2	0	2	2	4	0	1	0	0	1	4	3	1	3	0	2	2	0	0	2	9
"d-cds,chr2L:8483130..8483416,2,TGG"	AAAAGCCTGAGCACCGAAT	7	0	2	1	3	4	5	5	3	2	5	3	2	2	2	2	3	3	4	0	17
"d-cds,chr2L:8483130..8483416,3,TGG"	CTGCGAAACCGCCTGCATG	2	0	0	0	1	0	0	0	1	0	0	1	1	1	0	0	0	3	2	0	10
"d-cds,chr2L:8483130..8483416,10,AGG"	CCGGGTCAGGGTCAGAGCC	36	0	45	30	26	19	28	30	23	19	33	25	19	25	16	12	28	28	29	19	146
"Der-1-cds,chr2L:1974236..1974480,4,TGG"	CGATGTGATACCCCTTCAT	16	0	13	10	10	14	9	10	9	3	11	9	10	11	5	6	10	12	7	13	63
"Der-1-cds,chr2L:1974236..1974480,8,CGG"	TTTCCCATCTCGTCGAACA	3	0	3	4	3	4	5	6	1	4	2	2	7	7	3	2	5	2	3	8	30
"Der-1-cds,chr2L:1974236..1974480,9,CCG"	GGTGAAGCGGGGCAGCGAG	15	0	6	3	6	4	6	6	1	7	5	2	5	4	5	9	12	6	7	9	31
"dgt2-cds,chr2L:11990024..11990255,4,CGG"	TTGCGGCTGGCTCGCGATG	2	0	0	0	0	0	0	2	1	1	0	1	0	0	0	0	0	0	1	1	3
"dgt2-cds,chr2L:11990024..11990255,8,TGG"	GAGCTAAGACGCCTGGATG	3	0	4	4	1	2	1	1	1	1	1	2	0	0	1	0	2	2	3	2	8
"dgt2-cds,chr2L:11990024..11990255,12,CGG"	TTGGAAGTTATGCGCGACT	1	0	1	2	1	1	1	0	0	0	3	3	0	1	2	0	0	2	2	0	10
"Dim1-cds,chr2L:4403337..4403414,6,AGG"	GACCAGGCCATTCTCTCCG	80	0	62	71	50	61	47	61	33	40	44	42	28	42	35	39	52	68	42	43	306
"Dim1-cds,chr2L:4403337..4403414,8,CCC"	CCAGCCATTGTGCAAATGA	5	0	0	2	3	6	2	0	3	0	4	0	2	1	1	2	0	3	0	3	10
"Dim1-cds,chr2L:4403337..4403414,10,CCA"	CTCCTCGGAGAGAATGGCC	3	0	1	1	0	1	2	0	1	0	2	2	1	1	1	0	3	2	1	1	7
"dock-cds,chr2L:831714..831923,7,AGG"	CATGTACTGCATTGGGCAG	2	0	1	0	0	0	1	1	0	0	0	1	0	2	0	0	2	1	1	0	4
"dock-cds,chr2L:831714..831923,9,TGG"	TTCCACTCGCTGGACCAAC	1	0	2	1	0	1	1	3	3	1	1	3	3	1	1	2	1	2	5	3	10
"dock-cds,chr2L:831714..831923,10,AGG"	CCCATCTACACGAATAAGC	28	0	19	19	11	11	11	10	10	4	12	9	9	14	9	10	12	17	14	40	85
"dpr19-cds,chr2L:10377797..10377942,2,AGG"	ACTCGAGTTATTGCACAAA	2	0	3	4	3	1	1	0	0	4	2	0	0	1	2	1	2	7	2	1	7
"dpr19-cds,chr2L:10377797..10377942,5,TGG"	CTTGCCATTCTGCCCTGTG	43	0	44	36	14	35	20	32	26	15	32	34	14	22	14	19	31	33	37	46	188
"dpr19-cds,chr2L:10377797..10377942,6,CCT"	GTATTAAATTGACTTTGTA	1	0	0	1	0	0	0	0	0	1	0	0	1	0	0	1	0	0	0	1	0
"drl-cds,chr2L:19207626..19207737,7,CCA"	GAAGGTCGCTCAGCTGGCA	7	0	9	2	3	3	4	2	2	3	5	2	4	2	0	2	5	2	4	7	23
"drl-cds,chr2L:19207626..19207737,10,CCA"	CGATAGGCAGATCTGCAGC	1	0	1	0	0	0	2	1	2	0	1	1	0	0	0	0	2	0	1	1	3
"drl-cds,chr2L:19207626..19207737,12,CCA"	ATATCTGGTAATCTGGGTA	3	0	4	2	2	3	1	3	5	1	0	1	1	5	2	2	2	0	2	2	8
"drm-cds,chr2L:3545587..3545807,2,CGG"	CATTTGCAAGTACTGCCAG	46	1	41	45	24	26	25	31	28	29	44	22	23	32	19	24	38	38	41	49	188
"drm-cds,chr2L:3545587..3545807,3,AGG"	GAGATCACCTATTCGTGCG	1	0	5	1	1	1	2	2	0	1	1	2	1	4	2	0	1	3	0	3	10
"drm-cds,chr2L:3545587..3545807,7,CCG"	CTTGCGGCGGAAATCGGAC	2	0	5	5	2	3	1	4	2	6	4	2	3	2	1	2	4	3	2	3	13
"dUTPase-cds,chr2L:11011483..11012007,6,CGG"	GTGAGGGGATCCGCCAAAG	6	0	4	3	4	4	3	2	1	1	4	2	4	0	0	3	1	3	3	7	20
"dUTPase-cds,chr2L:11011483..11012007,9,TGG"	CGCAGCGCCTACGACGTTG	4	0	5	3	1	3	4	0	0	3	2	2	1	2	0	2	1	0	2	4	12
"dUTPase-cds,chr2L:11011483..11012007,13,AGG"	AAGACCGATCTGCAAGTGC	26	0	21	31	25	18	14	20	15	19	21	22	11	18	17	15	29	29	20	19	131
"ebi-cds,chr2L:415389..415446,3,CGG"	TACCGATACCTGCAGGAGT	3	0	2	1	1	1	6	2	0	2	2	5	2	0	0	3	2	2	5	4	21
"ebi-cds,chr2L:415512..416710,1,TGG"	TGCACTCGGCCTACGTGTT	9	0	11	10	6	4	7	4	3	4	11	8	9	8	5	11	5	13	7	15	48
"ebi-cds,chr2L:415512..416710,4,AGG"	TTGCTCACCATCCTGCAGA	9	0	6	12	5	9	7	6	8	6	6	5	6	8	10	3	10	10	9	13	46
"Elba3-cds,chr2L:4687649..4688788,4,TGG"	GAGCCGTTGTCAGCGCCAA	1	0	0	2	0	0	0	1	0	0	0	0	0	0	0	0	3	1	0	0	6
"Elba3-cds,chr2L:4687649..4688788,7,TGG"	GGCAGCGACTCGGTTATCC	23	1	25	15	24	18	16	15	20	15	12	16	12	9	9	13	18	17	10	17	96
"Elba3-cds,chr2L:4687649..4688788,10,AGG"	GTCGATGACGGCTTGATGA	10	0	11	11	6	4	12	13	5	6	3	6	9	1	3	3	9	4	10	13	43
"EndoGI-cds,chr2L:16258249..16259262,1,TGG"	GATTACACCATTGGCCTGG	68	0	73	56	42	51	72	66	36	46	64	55	43	52	33	47	47	57	61	53	337
"EndoGI-cds,chr2L:16258249..16259262,3,AGG"	CTTATCGAAACACGCGTGC	14	0	19	15	10	8	3	10	4	8	13	11	5	13	5	7	9	14	5	9	66
"EndoGI-cds,chr2L:16258249..16259262,10,AGG"	TGGCGGCTGTTATTCGACG	7	0	6	3	7	6	4	7	8	4	7	4	6	10	4	5	4	4	7	4	40
"Ent2-cds,chr2L:6562697..6564073,6,CGG"	TGCCGCCCCATGATTCCAA	27	0	9	10	7	5	9	12	11	6	10	12	12	9	6	14	16	20	16	15	71
"Ent2-cds,chr2L:6562697..6564073,13,CGG"	TCTTTATATTCCTGCTGCA	2	0	1	1	0	0	0	2	0	1	0	0	0	0	1	2	0	0	0	0	4
"Ent2-cds,chr2L:6562697..6564073,17,CGG"	CCATGGAACATGTTCATCA	24	0	12	14	11	11	10	15	10	6	11	9	8	9	9	4	14	9	9	17	68
"escl-cds,chr2L:11990973..11991271,3,CGG"	TCCACTGACCACTCTCCAG	6	0	8	5	4	0	2	12	4	3	7	0	2	6	2	4	2	7	9	12	29
"escl-cds,chr2L:11990973..11991271,5,TGG"	TCGAGTGTCTGCAATGTTG	12	0	10	8	13	8	6	11	5	6	8	6	6	16	5	2	6	14	6	17	36
"escl-cds,chr2L:11990973..11991271,11,CGG"	AAAATTGAACCGCCTGTGT	20	0	16	12	15	9	15	19	9	8	20	10	14	9	6	10	12	16	8	4	61
"ex-cds,chr2L:438425..438516,6,CCT"	GGTGATAGTTGCTCGGCTG	81	0	78	68	61	53	54	81	44	59	76	50	59	50	41	36	60	72	66	81	395
"ex-cds,chr2L:438582..438727,1,AGG"	GCCAAGAGTCGAGTTCGAG	22	0	20	16	24	8	14	14	9	12	14	22	13	9	8	3	7	13	17	21	77
"ex-cds,chr2L:438582..438727,2,AGG"	GTCTGCACTTTGCCACGCA	38	0	26	19	18	5	15	31	10	21	19	21	16	11	8	11	19	19	23	31	129
"Fas3-cds,chr2L:18383402..18383719,2,AGG"	ACACAGCGCTCCTCAACGA	11	0	5	5	3	6	5	5	5	3	6	8	3	6	4	4	6	2	6	4	34
"Fas3-cds,chr2L:18383402..18383719,5,CGG"	ACTGCCGCATTGAGATTCC	2	0	4	6	0	0	1	3	2	0	1	1	4	6	3	2	1	1	2	3	11
"Fas3-cds,chr2L:18383402..18383719,10,CGG"	CACCCGGATTCACGTACTT	36	0	24	30	14	13	23	22	5	16	23	19	20	23	17	13	27	32	18	16	136
"frj-cds,chr2L:6456471..6456682,9,TGG"	AGCGCAAGCTGGTGTCCAC	4	0	3	1	3	1	1	1	1	2	4	1	5	2	1	0	3	4	2	3	18
"frj-cds,chr2L:6456471..6456682,13,CGG"	CTTGTGGTTGTCATTGTCT	5	0	1	2	1	2	2	3	1	2	4	3	1	4	3	0	6	3	7	3	11
"frj-cds,chr2L:6456471..6456682,16,TGG"	CTGCACTGCTTTGTTTCCC	30	0	35	26	11	12	24	25	14	20	24	11	12	13	12	6	19	24	16	20	134
"Fs(2)Ket-cds,chr2L:20736103..20736344,5,AGG"	AACCTGCCCGAGTTTCTCA	9	0	10	16	6	6	9	8	4	8	6	13	3	4	8	6	14	5	11	5	38
"Fs(2)Ket-cds,chr2L:20736103..20736344,7,CGG"	TCAGAGATACTGGTGAACA	1	0	0	0	0	0	0	1	0	0	0	0	0	0	0	0	0	0	0	1	1
"Fs(2)Ket-cds,chr2L:20736103..20736344,12,AGG"	AAGAACCACCTGACCAGCA	1	0	2	0	0	1	0	4	2	4	1	0	2	1	1	2	3	2	1	3	13
"GABA-B-R1-cds,chr2L:15021095..15021346,2,AGG"	TCGCCTCGCCGCACCTGCA	5	0	1	0	1	0	2	1	0	0	1	2	3	0	3	0	2	1	0	3	7
"GABA-B-R1-cds,chr2L:15021095..15021346,10,CGG"	GGCCCGATGAACTGCACAT	46	0	24	35	27	18	15	28	17	18	24	15	21	20	13	20	17	21	39	50	162
"GABA-B-R1-cds,chr2L:15021095..15021346,20,TGG"	TGTATGCCTGCCGCAAGAC	1	0	0	2	1	0	1	0	2	0	0	1	0	2	1	0	1	0	2	3	5
"GABA-B-R3-cds,chr2L:753119..753730,10,TGG"	GCTAGTCCTGGCCCTTGCC	18	0	10	11	6	7	9	13	8	5	6	10	8	6	4	8	6	20	5	9	50
"GABA-B-R3-cds,chr2L:753119..753730,14,TGG"	ACGTCGGCAGCGGCTGCCA	6	0	2	4	5	3	2	2	1	2	3	4	0	3	1	0	0	3	2	4	19
"GABA-B-R3-cds,chr2L:753119..753730,21,CGG"	GCCCATCCAGCTCGCCACC	56	0	56	50	37	44	32	44	36	30	39	42	29	27	27	21	44	43	35	48	239
"GABPI-cds,chr2L:3031043..3031893,4,TGG"	TTCATTGTCCCCCTCATGC	32	0	32	35	23	21	28	20	13	19	18	18	18	24	18	11	19	17	24	48	149
"GABPI-cds,chr2L:3031043..3031893,13,TGG"	GGCTTCACCATCTGGGGCA	2	0	1	1	0	0	1	1	1	1	1	1	1	3	0	1	1	0	1	0	3
"GABPI-cds,chr2L:3031043..3031893,18,TGG"	AACTTCTTTTTGAGCTGGC	2	0	1	1	1	1	1	1	0	2	0	0	1	0	0	0	2	0	1	0	10
"galectin-cds,chr2L:75280..76098,4,AGG"	GTTCGCATTCTGGAAGTGA	6	0	4	5	2	4	6	4	0	4	6	6	1	3	1	2	3	3	3	4	42
"galectin-cds,chr2L:75280..76098,8,AGG"	GAGCGATTACCCCAGTCAG	41	0	30	29	14	23	25	35	9	21	32	24	32	24	17	16	17	27	30	40	198
"galectin-cds,chr2L:75280..76098,11,AGG"	GAAATTGATGCCAGCGTTG	16	0	12	16	9	11	13	17	11	14	12	18	13	17	9	6	18	10	13	18	103
"gammaTub23C-cds,chr2L:2973166..2973368,4,TGG"	ATCTCCCCTAGCGGCGTGC	37	0	35	23	15	17	17	18	15	15	25	16	18	16	7	9	26	27	22	25	137
"gammaTub23C-cds,chr2L:2973166..2973368,7,TGG"	GACTTTGCCAATGATGGCT	11	0	9	7	5	6	3	13	6	4	5	11	5	9	1	3	5	10	9	10	33
"gammaTub23C-cds,chr2L:2973166..2973368,11,CGG"	GACCACTACATACCCCGCG	12	0	8	7	6	3	4	3	6	6	8	7	5	8	5	6	13	11	4	5	29
"Glt-cds,chr2L:8673202..8674369,5,TGG"	CAAGTCCATGCACACTCTG	22	0	9	9	8	12	17	10	6	2	17	12	12	10	8	5	12	15	13	17	63
"Glt-cds,chr2L:8673202..8674369,12,TGG"	GCCGCTGAAGCCAGTTCCT	3	0	3	8	1	2	4	5	1	1	2	4	1	0	5	2	3	3	4	3	14
"Glt-cds,chr2L:8673202..8674369,16,TGG"	CCTGAAGTCGGACAGATCT	9	0	6	2	1	1	3	1	4	0	2	3	3	1	1	3	2	1	2	2	12
"GluRIIA-cds,chr2L:5555304..5555406,7,TGG"	TGGAGGGGATTATAGCCCT	1	0	1	0	0	1	0	0	0	0	0	0	0	0	0	0	0	2	1	0	0
"GluRIIA-cds,chr2L:5555304..5555406,9,TGG"	GATCGCAATGAAATCACAG	2	0	3	3	5	2	1	6	3	4	3	3	1	5	0	2	0	3	2	3	12
"GluRIIA-cds,chr2L:5555304..5555406,10,CCT"	ATAGATGACAACTGGACAA	1	0	3	2	1	0	3	0	0	2	0	0	1	1	1	0	0	1	1	1	3
"GluRIIC-cds,chr2L:914198..914279,3,CGG"	ATTTTTCATGTGCCGCAGC	11	0	5	5	6	4	4	3	2	5	5	5	8	5	2	3	3	6	6	6	36
"GluRIIC-cds,chr2L:914338..914493,1,TGG"	TTCTTCTACGACGATGAGC	1	0	2	1	1	3	2	0	1	0	1	2	3	1	0	1	1	3	4	2	8
"GluRIIC-cds,chr2L:914338..914493,7,AGG"	ATAAAGCGCCTGAAGCCCG	12	0	3	9	5	3	5	7	4	3	7	1	3	4	3	5	7	6	6	6	17
"Gr21a-cds,chr2L:781297..782048,3,TGG"	CCCAACCAACGCCAGTTTC	32	0	22	21	22	20	13	14	16	14	24	18	19	12	17	26	24	21	23	9	115
"Gr21a-cds,chr2L:781297..782048,13,AGG"	GCTCGGGGTGATGCCATGG	32	0	37	23	20	22	16	21	16	23	17	18	23	33	13	13	32	39	23	35	160
"Gr21a-cds,chr2L:781297..782048,16,TGG"	GAAACTGTTGACGATCCGC	2	0	1	1	1	0	0	0	2	3	3	1	2	1	0	2	2	4	1	0	6
"Gr36a-cds,chr2L:17176618..17176885,5,TGG"	TATCAACTTCGAAATTGAC	2	0	1	2	0	0	1	2	0	1	1	1	1	0	0	0	2	0	0	1	6
"Gr36a-cds,chr2L:17176618..17176885,7,AGG"	GTGTCGTTGCAGCCCAAAG	10	0	6	7	3	4	5	8	4	4	5	4	4	5	5	4	2	5	7	12	34
"Gr36a-cds,chr2L:17176618..17176885,9,CGG"	TCAATCTCGATGTGTACTT	12	0	7	19	7	7	7	6	8	3	9	4	10	5	1	4	6	10	11	16	46
"gudu-cds,chr2L:7388676..7389292,3,AGG"	TGTCCCAACAGATTCTCAA	1	0	0	0	0	1	1	0	0	0	0	1	0	1	0	0	0	2	0	0	2
"gudu-cds,chr2L:7388676..7389292,11,CGG"	ACGGAGGTGGAATCGTCTA	6	0	5	7	3	2	9	4	6	5	9	5	3	4	4	2	6	6	8	5	32
"gudu-cds,chr2L:7388676..7389292,16,TGG"	GAGGAACGCTGGAAGGAAG	2	0	0	1	0	1	0	0	0	0	0	0	0	2	0	0	0	1	1	0	3
"haf-cds,chr2L:1600634..1600825,6,TGG"	TGCATCTGTGCCTACAACC	81	0	71	58	48	44	68	52	49	43	52	39	57	44	24	31	58	58	85	121	365
"haf-cds,chr2L:1600634..1600825,8,CCA"	AAGCTGTTGTCGTTCGGCC	87	0	63	71	48	51	47	61	46	50	57	49	50	60	37	40	68	65	63	64	317
"haf-cds,chr2L:1600634..1600825,16,CCC"	GAGCCTGCCCAGGATAAGT	3	0	4	3	3	0	3	2	1	2	2	3	4	2	0	0	4	0	2	1	13
"His1:CG33861-cds,chr2L:21531461..21532231,18,GGG"	AAAGCTTATCCAAACTAAG	4	0	6	14	7	11	4	10	12	11	6	6	11	12	9	6	4	7	7	12	34
"His1:CG33861-cds,chr2L:21531461..21532231,18,GGG"	AAAGCTTATCCAAACTAAG	4	0	6	14	7	11	4	10	12	11	6	6	11	12	9	6	4	7	7	12	34
"His1:CG33861-cds,chr2L:21531461..21532231,18,GGG"	AAAGCTTATCCAAACTAAG	4	0	6	14	7	11	4	10	12	11	6	6	11	12	9	6	4	7	7	12	34
"holn1-cds,chr2L:10436086..10436189,2,AGG"	ACGCTTGACTCCGATGAAG	23	0	16	17	10	10	21	11	10	8	26	16	13	11	9	6	15	8	21	22	89
"holn1-cds,chr2L:10436086..10436189,6,CCT"	TCAAGCGTGTGTTTCTTGA	2	0	0	2	0	0	0	0	0	2	0	1	1	1	0	2	2	0	2	0	8
"holn1-cds,chr2L:10436086..10436189,7,CCG"	TCGTCAGAATCCTCTTCAT	3	0	0	1	0	1	1	1	0	0	1	1	0	1	1	1	0	0	0	0	2
"ifc-cds,chr2L:5987875..5988183,4,CGG"	TTGAGACGTACTCCTACTA	9	0	4	1	2	2	1	3	1	0	1	0	5	0	1	2	3	0	3	7	27
"ifc-cds,chr2L:5987875..5988183,8,CGG"	AACGAGCATCACGACTTTC	8	0	14	18	4	5	7	11	7	7	9	7	4	8	6	5	11	12	10	10	55
"ifc-cds,chr2L:5987875..5988183,14,TGG"	AATGCCACAGCACACCAGC	31	0	20	21	7	8	17	11	4	10	9	14	7	10	8	13	19	19	12	23	83
"jhamt-cds,chr2L:16365919..16366570,7,TGG"	GATGGAGAGGATGCACTCC	5	0	7	5	7	6	7	7	6	6	10	6	7	9	4	7	8	9	6	16	50
"jhamt-cds,chr2L:16365919..16366570,12,TGG"	GGATCCGGTAACGTGCTCA	8	0	7	12	3	6	8	3	3	4	6	6	4	6	6	3	8	6	13	5	39
"jhamt-cds,chr2L:16365919..16366570,13,TGG"	AGCCACTGCTCCCGATTCG	1	0	2	2	2	0	3	1	0	2	1	5	1	0	0	1	1	1	0	1	10
"Klp31E-cds,chr2L:10414781..10414919,1,TGG"	TCTGCACGACCGTCACTCT	1	0	0	0	0	0	1	0	1	0	0	0	0	0	0	0	0	0	0	0	1
"Klp31E-cds,chr2L:10414781..10414919,3,CCG"	CTCCCTCGAGTTTTGAGGT	2	0	4	4	2	2	1	6	1	4	3	5	2	6	1	1	6	6	4	3	21
"Klp31E-cds,chr2L:10414781..10414919,5,CCG"	TGAGGCTCTCCAAGAGTGA	10	0	6	6	5	1	3	2	1	6	3	3	1	3	1	4	4	4	3	5	24
"Kr-h1-cds,chr2L:6093793..6095153,6,AGG"	CACCGGCGCATCCACACGA	2	0	6	6	5	5	6	1	2	3	1	3	4	1	0	3	4	3	1	9	17
"Kr-h1-cds,chr2L:6093793..6095153,12,CGG"	GCCACATGCGCATTCACAC	26	0	24	14	11	13	20	16	13	7	12	8	13	14	8	11	19	18	23	24	81
"Kr-h1-cds,chr2L:6093793..6095153,14,CGG"	AGAAGACATTCATCCAGTC	4	0	1	1	0	2	0	0	3	0	0	0	0	0	0	0	1	2	1	1	6
"kuz-cds,chr2L:13610056..13610578,4,AGG"	TCTATGAGGGCGAAGTGAT	1	0	0	0	0	0	0	0	0	0	0	1	0	0	0	0	0	1	1	0	4
"kuz-cds,chr2L:13610056..13610578,7,TGG"	ATCGTAATAGTTATGTATT	1	0	0	0	0	1	0	0	1	1	0	2	1	1	0	0	0	0	2	1	3
"kuz-cds,chr2L:13610056..13610578,14,CGG"	TATTTTCCCACAAATCGCA	6	0	8	1	2	4	5	3	1	1	5	0	3	2	1	3	4	5	6	2	15
"l(2)35Bd-cds,chr2L:15010018..15011218,7,AGG"	ACCACGTCTGCACCAAATC	50	0	32	35	18	32	25	26	21	12	37	28	24	30	23	18	24	29	21	26	179
"l(2)35Bd-cds,chr2L:15010018..15011218,8,AGG"	GCATGTTAGTAAATCACCG	3	0	1	2	1	1	0	3	0	0	0	0	1	0	0	0	1	0	0	5	2
"l(2)35Bd-cds,chr2L:15010018..15011218,12,GGG"	GTACTACGATGAGCCTGGC	30	0	29	26	20	18	18	15	20	14	21	21	9	22	10	14	18	25	18	31	140
"l(2)35Df-cds,chr2L:15752357..15753452,2,AGG"	CCGCCACCAGCACTTAACC	35	0	31	24	25	17	22	13	23	18	25	21	12	15	11	12	18	28	32	24	118
"l(2)35Df-cds,chr2L:15752357..15753452,14,AGG"	GACAAAGGAGACGTCACTG	18	0	10	18	6	8	15	15	9	10	12	12	13	12	5	11	10	14	14	13	82
"l(2)35Df-cds,chr2L:15752357..15753452,15,AGG"	CCCACCAAGCGTCTGAAGC	76	0	79	60	49	60	46	44	39	38	61	49	38	34	24	33	52	67	41	36	268
"l(2)37Cd-cds,chr2L:19127273..19127392,4,TGG"	GATCGGATGATAGCCACTC	5	0	4	8	6	3	7	6	4	4	4	7	6	3	5	8	10	5	5	12	39
"l(2)37Cd-cds,chr2L:19127273..19127392,9,CCC"	GGGATTTACCACTCGGCCG	4	0	5	6	5	5	2	2	6	6	4	5	4	2	3	0	4	6	5	8	27
"l(2)37Cd-cds,chr2L:19127273..19127392,15,CCA"	TTGATGATGCCGCCCAGAG	2	0	2	2	0	0	3	5	2	1	2	1	1	2	0	1	2	0	2	3	12
"l(2)gd1-cds,chr2L:11107209..11108807,7,GGG"	GATATGGTGAGGACGATGG	23	0	8	13	7	6	13	11	11	12	20	17	8	12	6	2	16	15	19	26	89
"l(2)gd1-cds,chr2L:11107209..11108807,10,CGG"	GATTTGGAGGCAGAGCTTG	10	0	11	9	3	3	3	5	2	4	9	8	6	9	1	3	11	8	12	8	36
"l(2)gd1-cds,chr2L:11107209..11108807,14,TGG"	CTGTTACCCGCCAGTGATT	1	0	4	1	3	2	4	5	1	2	1	0	1	1	0	0	1	2	3	2	12
"l(2)k14505-cds,chr2L:21261235..21261334,2,AGG"	CCAATTTCAGCCAGTGCAA	2	0	2	4	2	2	3	2	1	1	1	1	3	2	1	1	6	1	1	2	17
"l(2)k14505-cds,chr2L:21261412..21261719,4,TGG"	AGCGGCTATGAAGTGGTGT	9	0	6	6	1	4	8	5	2	2	6	7	8	1	2	3	4	6	8	5	22
"l(2)k14505-cds,chr2L:21261412..21261719,6,AGG"	CGGAAACTGAAAACGCCCA	8	0	8	2	2	6	3	5	2	1	7	6	1	5	5	5	2	7	3	2	24
"lectin-21Ca-cds,chr2L:624644..625453,5,AGG"	CTCTATGGAATCCGTGCAA	24	0	24	17	16	12	10	14	4	4	15	2	7	15	7	11	14	22	9	17	82
"lectin-21Ca-cds,chr2L:624644..625453,6,CGG"	GTGTGTCCTCGAATGTCAA	17	0	20	24	9	8	23	18	12	11	17	8	13	22	10	6	12	20	23	22	117
"lectin-21Ca-cds,chr2L:624644..625453,9,TGG"	CAACAACCATAAGAGCCAC	15	0	10	14	9	5	9	8	6	8	10	4	8	6	6	5	3	3	14	9	50
"lectin-28C-cds,chr2L:7857121..7857878,3,CGG"	AAGCGCTGATGCCATTGAT	7	0	7	11	4	5	8	7	6	3	5	4	5	5	6	5	4	6	8	11	23
"lectin-28C-cds,chr2L:7857121..7857878,9,CGG"	AGCCAGAAGACATCGCTAA	8	0	10	11	7	9	9	15	7	2	9	3	5	4	2	8	9	8	8	11	42
"lectin-28C-cds,chr2L:7857121..7857878,11,AGG"	TGGAAGAAGATCATTGCAG	8	0	8	7	3	1	3	3	5	5	3	5	4	3	3	5	6	1	3	5	31
"lilli-cds,chr2L:2952089..2952225,9,CCG"	GTTCTCGTGATCCAGTTCT	28	0	26	19	17	13	19	23	13	15	13	19	17	20	9	5	19	18	18	19	114
"lilli-cds,chr2L:2952089..2952225,10,CCC"	GGTGCTATGCAGCGTCAGC	15	0	11	9	6	12	12	13	7	10	13	11	5	7	4	3	11	16	14	5	47
"lilli-cds,chr2L:2952089..2952225,13,CCG"	GAGACCCGCCTGCACGTAC	3	0	1	3	4	3	1	4	2	3	1	0	0	0	1	1	3	2	0	4	13
"loh-cds,chr2L:10447781..10447982,3,TGG"	ACAGTGGATCCGTGAGCTG	2	0	1	1	1	0	0	0	1	1	0	1	3	0	0	0	1	1	0	3	8
"loh-cds,chr2L:10447781..10447982,6,CGG"	TTACTTTGCCGGCCAGTTA	1	0	3	3	0	0	0	0	0	1	0	0	0	1	0	0	0	4	1	1	7
"loh-cds,chr2L:10447781..10447982,8,CGG"	TTTACCAGAAATCCTCTGC	1	0	2	3	1	0	1	1	0	0	1	2	1	0	1	0	3	0	1	2	6
"lok-cds,chr2L:20062734..20063171,9,TGG"	GCGTACGGACTGGTGCGTT	18	0	18	15	11	9	10	10	7	8	9	10	5	8	8	6	10	8	13	16	85
"lok-cds,chr2L:20062734..20063171,13,CGG"	CAATTTCAGTGATCCCGAC	6	0	6	3	3	5	3	3	2	6	2	1	2	6	6	2	2	3	3	0	18
"lok-cds,chr2L:20062734..20063171,15,TGG"	AATCTTTCACATCCGTGCG	20	0	13	14	11	2	7	16	1	7	11	10	5	7	3	8	19	4	13	11	61
"Mcm10-cds,chr2L:21180031..21181192,7,TGG"	AAACCCACCGCACCCATTT	28	0	25	17	16	19	15	28	11	9	25	8	16	24	13	11	20	21	14	10	118
"Mcm10-cds,chr2L:21180031..21181192,8,CGG"	TTCGAGAAGATCGTGAAAC	2	0	0	0	0	0	1	0	0	0	0	0	0	0	0	0	0	0	0	0	3
"Mcm10-cds,chr2L:21180031..21181192,9,AGG"	AAGAATGCTGCTATCATTA	2	0	0	0	1	2	2	0	2	1	2	1	4	1	3	1	1	1	4	0	8
"Mco1-cds,chr2L:9420671..9420878,2,CGG"	AGATTCAACAGCAAAATGC	3	0	1	0	0	1	3	2	0	1	1	2	0	0	1	1	1	3	1	1	10
"Mco1-cds,chr2L:9420671..9420878,3,CGG"	CAGATTAGCAGAGTTAGCT	8	0	6	9	0	4	4	7	3	5	8	3	12	7	3	4	0	3	13	8	37
"Mco1-cds,chr2L:9420671..9420878,10,CCA"	TTTTGCTGTTGAATCTGCT	11	0	12	12	4	5	4	7	6	4	5	7	6	5	3	6	5	5	9	10	42
"MED15-cds,chr2L:473223..473994,1,AGG"	TTATTGCCACCGAATGCGC	15	0	11	9	6	2	7	7	6	6	8	8	3	7	2	1	8	10	9	7	47
"MED15-cds,chr2L:473223..473994,4,AGG"	TTTCGAAAGTCGCGTACTA	16	0	10	8	10	7	1	13	6	8	6	8	11	4	4	1	11	14	8	7	54
"MED15-cds,chr2L:473223..473994,16,AGG"	GGCGGGCAGAATATGATGC	16	0	10	18	13	9	24	16	13	15	13	9	12	11	9	6	13	13	11	19	79
"MFS3-cds,chr2L:1145444..1146472,6,TGG"	CTCCTGGGGTCCATCGGCA	5	0	4	3	5	5	1	7	1	2	5	6	2	3	1	2	7	3	3	5	23
"MFS3-cds,chr2L:1145444..1146472,13,AGG"	GTGAACCACACAGCCATTA	2	0	5	1	2	1	6	6	2	0	3	1	1	2	2	1	2	1	2	2	18
"MFS3-cds,chr2L:1145444..1146472,18,TGG"	ACGGAGACGGCGGTGGACA	2	0	3	0	1	4	2	1	0	1	1	1	2	0	0	4	2	0	1	5	8
"Mon1-cds,chr2L:4850751..4851343,6,AGG"	TCCCCAAATCTCTATCAAG	1	0	4	3	3	1	0	1	0	2	2	2	3	4	2	1	2	3	2	2	20
"Mon1-cds,chr2L:4850751..4851343,13,CGG"	GATAACAGTGCCCTCAGTC	29	0	36	21	20	14	23	24	19	18	26	25	24	32	18	15	28	23	32	51	151
"Mon1-cds,chr2L:4850751..4851343,20,TGG"	GGGCAGGAGAACAAGGGAC	1	0	0	1	0	1	0	1	1	2	2	0	0	0	0	0	2	0	2	2	11
"Mpp6-cds,chr2L:21156971..21157459,6,AGG"	GGCAGACGATGAGCAGAGC	16	0	13	22	16	11	16	17	11	13	16	21	13	18	8	8	17	17	25	17	88
"Mpp6-cds,chr2L:21156971..21157459,10,CGG"	CCAGCTACTCGATATGCGC	1	0	1	0	0	0	0	0	0	0	2	0	0	0	0	1	0	0	0	1	2
"Mpp6-cds,chr2L:21156971..21157459,12,CGG"	ACGGACGCCTCAGTTTCCG	2	0	0	1	0	1	0	0	1	0	0	0	0	1	0	0	0	1	0	1	5
"mre11-cds,chr2L:11282180..11282406,2,TGG"	GACAACGTGATTCGCATCC	2	0	2	3	3	2	4	0	1	2	3	1	2	4	2	2	2	3	4	1	16
"mre11-cds,chr2L:11282180..11282406,6,TGG"	CCGACAACCACCTGGGCTA	12	0	8	10	2	6	7	10	3	2	3	9	5	4	6	1	9	8	6	5	44
"mre11-cds,chr2L:11282180..11282406,16,TGG"	CTGGCGGTGTCCGAGGATG	44	0	30	45	23	17	29	23	17	18	26	30	15	16	15	9	29	37	32	44	148
"MRP-cds,chr2L:12722431..12722484,3,TGG"	ATTCTGCGGATCCACGTTC	4	0	1	6	3	3	2	0	0	1	1	0	3	3	0	2	4	1	1	1	15
"MRP-cds,chr2L:12722559..12724070,1,CGG"	ACATGGTATACCAACGATC	10	0	7	1	7	3	5	4	2	1	3	7	4	7	1	2	5	1	7	17	29
"MRP-cds,chr2L:12722559..12724070,5,TGG"	GACACCCTGCGCCTTCTAC	10	0	8	3	4	3	6	3	4	6	7	2	6	3	4	7	2	8	4	7	44
"mRpL48-cds,chr2L:1710599..1710697,4,CGG"	AGTGGAAGTGTTTACGAAC	4	0	0	1	0	1	1	3	0	2	1	0	0	0	0	0	0	0	3	3	12
"mRpL48-cds,chr2L:1710599..1710697,7,CCC"	CGGCTGTTGTGGTTGCTTT	9	0	8	5	6	6	3	7	4	4	6	6	2	6	3	2	7	10	5	10	41
"mRpL48-cds,chr2L:1710599..1710697,11,CCA"	GGTTCGTAAACACTTCCAC	4	0	1	1	0	1	1	1	2	1	3	3	0	1	0	1	0	0	0	3	8
"msb1l-cds,chr2L:19577798..19577974,6,TGG"	TCGATCCTCGATCACCAAA	1	0	1	1	0	0	0	0	2	0	3	1	0	0	0	0	1	2	0	0	6
"msb1l-cds,chr2L:19577798..19577974,7,CCG"	TGTTTAGTGTCGGCGTATC	12	0	12	8	8	5	10	10	9	9	13	9	10	11	9	7	9	10	9	9	59
"msb1l-cds,chr2L:19577798..19577974,9,CCT"	TTCTCGCTTTTCGCTGGCC	53	0	80	60	51	40	51	54	29	54	50	54	35	32	39	40	48	58	50	52	289
"Msp-300-cds,chr2L:5154579..5155217,3,TGG"	ACCGTGCGCACCGAATATG	25	0	21	30	18	16	16	17	14	12	23	16	19	16	15	13	17	20	24	29	130
"Msp-300-cds,chr2L:5154579..5155217,7,TGG"	TGTGGACGAGGTGCAGCGT	18	0	14	10	5	8	13	16	7	5	12	10	13	7	10	6	13	21	14	19	63
"Msp-300-cds,chr2L:5154579..5155217,11,AGG"	CAGGCAGAGGTGCAGGTGC	50	0	23	31	18	18	39	19	20	24	38	28	21	24	12	13	22	22	22	24	154
"Mt2-cds,chr2L:12096696..12097672,1,TGG"	GGACAAATAGTTGCCGCCT	10	0	10	8	5	7	3	4	3	5	5	2	3	5	2	5	4	5	4	6	22
"Mt2-cds,chr2L:12096696..12097672,3,CGG"	GTCAACACCGTGGCCAATG	8	0	8	7	6	8	9	13	6	6	12	7	3	9	4	6	8	13	7	17	64
"Mt2-cds,chr2L:12096696..12097672,9,AGG"	TGTCAGCCCCACACTCGCC	9	0	4	6	2	7	7	6	4	1	5	4	5	5	3	1	7	9	7	6	30
"mts-cds,chr2L:7831734..7831806,8,CCT"	GTGTTCTTCGCGTAACATG	36	0	34	32	19	15	27	23	23	19	29	29	27	26	9	15	30	32	32	61	178
"mts-cds,chr2L:7830462..7831025,1,AGG"	TCCAAGGAGTCCAATGTGC	10	0	15	8	6	10	7	4	6	3	8	6	2	4	9	4	4	4	1	5	33
"mts-cds,chr2L:7830462..7831025,4,CGG"	AATGCCCGGTGACAGTGTG	2	0	4	2	0	1	4	3	1	1	4	0	1	2	1	0	6	3	2	6	7
"Mur29B-cds,chr2L:8353331..8353503,4,CGG"	CATGTGGAAACGGTTCCGA	5	0	3	3	3	2	1	3	1	0	2	0	0	3	1	1	1	3	2	0	14
"Mur29B-cds,chr2L:8353331..8353503,5,TGG"	ATGATGTCTCTGCCGCTTT	70	0	73	56	37	43	58	61	38	34	70	54	55	47	30	33	50	65	80	81	339
"Mur29B-cds,chr2L:8353331..8353503,7,CGG"	CGCCTTCAATCCGTTCAAG	48	0	36	36	22	21	33	28	29	24	31	35	26	26	15	15	34	33	35	52	211
"Myo28B1-cds,chr2L:7680608..7680871,5,CGG"	GACCCTAGTTTGCGATGAC	10	0	6	7	0	6	8	5	2	2	10	5	3	4	3	2	3	5	10	4	20
"Myo28B1-cds,chr2L:7680608..7680871,8,TGG"	AGCAGTTCTGGGTTCCAGC	3	0	6	7	5	6	9	7	3	0	5	10	8	6	3	3	5	8	11	3	31
"Myo28B1-cds,chr2L:7680608..7680871,12,AGG"	GCAATGCATATCACCTCCC	68	0	56	44	30	39	44	42	32	29	52	34	36	36	23	22	40	49	51	84	270
"nAChRalpha5-cds,chr2L:14061611..14062075,4,AGG"	ACTCACAACACTGCAACCA	84	0	77	71	36	63	56	53	44	30	71	48	60	53	34	42	58	74	68	93	376
"nAChRalpha5-cds,chr2L:14061611..14062075,5,AGG"	CAGCACAATAGCCAGCAAC	5	0	1	1	2	2	2	3	1	4	2	3	1	3	0	4	2	1	6	3	16
"nAChRalpha5-cds,chr2L:14061611..14062075,8,CGG"	ACGAGGATGTAGCCAACCA	27	0	17	20	14	21	20	22	17	11	18	9	11	16	7	8	17	10	14	21	93
"neb-cds,chr2L:20075857..20077296,2,AGG"	TCCAGCAGTTCCAGACGCG	13	0	5	12	11	6	6	5	3	4	8	11	5	3	3	1	9	4	6	9	43
"neb-cds,chr2L:20075857..20077296,13,CGG"	TGCTGAACACTGCATTCAG	10	0	9	3	7	7	5	3	6	6	4	7	5	2	3	7	9	10	10	13	42
"neb-cds,chr2L:20075857..20077296,15,CGG"	CAGCCGAAGCCCAAGCCCA	41	0	30	31	15	28	17	27	17	26	33	29	22	25	15	14	34	32	30	30	160
"NimB5-cds,chr2L:13970559..13970866,2,CGG"	ACAAATGTGCCAAGCTATT	8	0	0	1	1	4	0	4	3	3	4	4	2	3	1	0	2	3	10	5	16
"NimB5-cds,chr2L:13970559..13970866,5,AGG"	AACAGAAGGCCTGTGTCCC	2	0	5	3	4	1	2	4	3	4	2	1	1	3	0	1	2	4	4	1	25
"NimB5-cds,chr2L:13970559..13970866,10,CGG"	GAATGGGAACCTATGGCCG	2	0	2	0	1	0	0	2	0	1	1	1	0	0	0	0	0	0	1	2	3
"ninaC-cds,chr2L:7378401..7378688,5,AGG"	GCCCAAGGCGTCAATGCCA	5	0	6	6	3	7	2	2	2	2	6	4	3	2	2	5	10	2	2	2	28
"ninaC-cds,chr2L:7378401..7378688,9,CGG"	CAAGGAGCTCGACAATGAT	3	0	4	1	1	0	0	0	2	2	2	0	2	1	0	1	1	2	5	3	4
"ninaC-cds,chr2L:7378401..7378688,13,AGG"	CACCAGGTTTCCATCGAGG	17	0	26	16	14	9	16	16	12	10	20	19	7	14	10	17	19	21	11	19	97
"ninaD-cds,chr2L:18081665..18081793,7,CGG"	GGCCTGGGAACCTTTTTCG	19	0	25	12	20	13	13	12	5	8	17	15	3	15	13	9	15	23	5	6	70
"ninaD-cds,chr2L:18081665..18081793,10,TGG"	ACTCCTGGCCATAATATGC	30	0	18	18	10	20	19	17	15	13	19	10	13	9	11	12	19	16	22	19	124
"ninaD-cds,chr2L:18081665..18081793,14,CCC"	AAGACCCAGGCCTTTTGTT	4	0	0	4	2	3	4	7	2	4	8	2	4	3	0	1	3	7	3	2	19
"nompC-cds,chr2L:5346858..5347229,8,TGG"	GGTGGGCGTGGCGGCGGAG	1	0	0	0	0	0	0	0	1	2	0	0	0	0	0	0	1	0	1	0	2
"nompC-cds,chr2L:5346858..5347229,10,CGG"	AAACCCCCTCCTCGCTGAC	5	0	2	5	3	1	1	1	3	2	1	0	1	1	2	1	0	2	1	2	9
"nompC-cds,chr2L:5346858..5347229,15,AGG"	AAAGCAGACTCCGATCCCA	35	0	40	25	23	20	19	31	10	12	31	16	11	22	13	14	26	22	24	23	145
"Oatp30B-cds,chr2L:9534900..9535908,9,TGG"	ATCAATTGCCGTCGACAGT	9	0	4	6	1	4	2	8	3	7	9	3	4	6	1	7	9	5	8	14	48
"Oatp30B-cds,chr2L:9534900..9535908,15,CGG"	GGAGGTGGTGGACCATCAG	3	0	8	4	5	2	8	8	2	4	8	3	6	8	2	3	4	4	6	11	38
"Oatp30B-cds,chr2L:9534900..9535908,18,AGG"	GTGAAGTGTCACAGTCGAC	3	0	1	1	2	0	2	1	1	0	1	0	2	1	1	0	1	1	1	1	7
"Or22c-cds,chr2L:2054589..2055112,6,AGG"	CCTCTGGCCGCAAAGGATA	3	0	2	4	1	2	2	1	0	2	3	5	0	0	0	0	0	3	3	2	6
"Or22c-cds,chr2L:2054589..2055112,15,TGG"	TTCGTGTTCGCCTTCGCCA	11	0	6	9	5	2	3	6	2	3	3	3	7	6	3	0	4	8	5	7	39
"Or22c-cds,chr2L:2054589..2055112,23,AGG"	GTGGTGGGTGCGGTGGGCG	2	0	6	2	3	1	3	1	1	0	5	2	3	2	2	3	1	3	4	3	19
"Or23a-cds,chr2L:2654143..2654858,4,AGG"	GGTGCCTTGGATCTCAGCG	41	1	25	23	18	18	24	24	13	13	22	24	18	26	11	13	24	22	20	22	138
"Or23a-cds,chr2L:2654143..2654858,10,AGG"	CGACACCCATGCTACTGAG	3	0	4	1	2	2	3	2	1	0	3	0	1	4	2	2	2	4	1	8	9
"Or23a-cds,chr2L:2654143..2654858,12,TGG"	TACAGTTTCGAAGATCCGG	14	0	8	15	7	7	5	10	5	4	5	3	5	8	2	6	5	11	4	3	38
"Or33a-cds,chr2L:11934505..11935226,8,TGG"	TATCCTTTTCGACGGCTAG	7	0	5	4	1	6	4	3	1	4	4	3	2	3	3	3	8	4	4	4	20
"Or33a-cds,chr2L:11934505..11935226,9,TGG"	TTTCCCGTGCATCTTATAC	1	0	3	1	0	1	0	0	1	1	0	0	1	1	0	1	0	0	0	0	6
"Or33a-cds,chr2L:11934505..11935226,11,AGG"	GCCCCAGATTCAAGTCTTC	3	0	3	3	1	6	2	2	0	2	4	3	4	1	2	1	2	4	2	3	16
"Or33b-cds,chr2L:11936181..11936908,5,TGG"	TATTGGCATCTTTTGGGCC	15	1	16	18	16	12	10	15	5	10	10	8	8	17	7	12	13	14	19	15	78
"Or33b-cds,chr2L:11936181..11936908,6,TGG"	TTCTTTCTGAATCGCTTGT	1	0	3	0	3	1	0	1	2	2	5	1	2	3	2	0	2	1	1	2	9
"Or33b-cds,chr2L:11936181..11936908,16,AGG"	TCTTTGGGGGATGTCTGCA	8	0	4	12	4	7	5	6	3	1	8	10	5	8	8	4	7	7	12	10	45
"Or33c-cds,chr2L:11937969..11938699,4,TGG"	CGTCCTGTCCAGCTGTACG	6	0	7	4	2	2	2	4	2	4	3	2	5	6	1	1	7	1	8	7	27
"Or33c-cds,chr2L:11937969..11938699,6,TGG"	GCACATCCTGGTCACCTTG	211	0	187	148	106	125	125	123	98	100	143	108	127	111	85	64	138	125	185	212	813
"Or33c-cds,chr2L:11937969..11938699,8,TGG"	GCCTGCAGTCTGAAGCATG	43	0	44	40	26	25	34	41	21	25	26	35	29	31	15	20	38	47	36	50	175
"Orc5-cds,chr2L:13830037..13831134,4,AGG"	CCGCTGTTTCCCTGTCGGG	4	0	1	2	1	0	0	4	2	2	3	2	0	1	2	1	3	0	1	5	10
"Orc5-cds,chr2L:13830037..13831134,8,AGG"	AAACGCTGGGCGAGCTGAT	16	0	8	23	10	10	10	11	8	10	12	11	12	7	8	8	7	12	10	7	55
"Orc5-cds,chr2L:13830037..13831134,9,CGG"	TCGAGTGAGACATATCCCT	2	0	2	0	1	1	0	1	0	0	0	0	1	0	0	0	1	0	0	1	1
"Pcp-cds,chr2L:7021798..7022340,3,CGG"	GCCGGCTCATCCTACATTC	9	0	5	6	6	6	3	6	4	4	5	8	4	1	3	3	5	6	5	8	26
"Pcp-cds,chr2L:7021798..7022340,5,AGG"	ACCCTGCAGAACGATCTGC	3	0	2	2	1	1	2	0	0	1	0	0	0	1	1	0	0	0	3	2	4
"Pcp-cds,chr2L:7021798..7022340,11,TGG"	ATGCCTACGAGACCTCCAA	14	0	10	12	7	11	6	10	9	6	9	11	7	6	2	5	14	13	12	5	58
"pdm2-cds,chr2L:12684531..12685825,1,AGG"	TGCGGAAAGAGCTTCGAGG	1	0	0	0	0	0	1	0	0	0	2	0	0	0	0	0	2	1	2	0	3
"pdm2-cds,chr2L:12684531..12685825,9,TGG"	AGGGAACTAGACTCTGAGC	3	0	1	2	0	1	1	0	1	0	2	1	0	0	0	0	2	1	2	1	8
"pdm2-cds,chr2L:12684531..12685825,13,TGG"	GCACCGCCACCGAAGAGAT	1	0	0	0	1	0	1	0	0	0	1	0	0	0	0	0	2	2	0	4	4
"Pdsw-cds,chr2L:3466335..3466416,3,TGG"	CGGTGCTGAATGTCATCGA	1	0	2	5	0	0	4	2	3	1	2	0	2	3	3	0	0	4	2	3	14
"Pdsw-cds,chr2L:3466335..3466416,9,CCG"	ATGACATTCAGCACCGACT	1	0	0	0	0	0	0	0	0	0	0	1	0	0	0	0	0	2	0	1	3
"Pdsw-cds,chr2L:3466787..3467062,2,CGG"	ACGATCGACCAGTGCTACA	23	0	24	18	12	15	19	26	12	18	20	13	10	18	13	14	17	10	34	37	119
"Pen-cds,chr2L:10057697..10057759,4,CCT"	TTAATGCTGTTGGCCTTGT	2	0	1	1	3	1	0	0	0	0	1	1	0	0	0	2	0	2	1	4	2
"Pen-cds,chr2L:10057821..10058134,2,AGG"	GAGCTGCGCAAGTCCAAAA	1	0	1	1	0	0	0	0	0	0	3	1	1	0	0	0	2	0	0	2	11
"Pen-cds,chr2L:10057821..10058134,5,AGG"	CGGCGCAACATCAACGACG	2	0	4	2	1	3	2	1	3	1	0	1	0	1	1	2	3	2	2	3	8
"Pex12-cds,chr2L:816083..816976,5,TGG"	ACGCCTGGACTTTAAACTA	5	0	5	2	2	4	2	2	0	2	1	0	4	1	1	1	3	4	8	0	17
"Pex12-cds,chr2L:816083..816976,12,TGG"	GCTGTCGCCATTGCTGACT	6	0	4	8	5	6	15	12	1	9	5	6	11	13	5	3	10	8	10	12	35
"Pex12-cds,chr2L:816083..816976,13,AGG"	GTACCTGTATCTGCGCAAG	4	0	6	6	1	5	0	6	2	3	5	2	6	4	1	4	4	7	2	3	20
"PGAP5-cds,chr2L:8199043..8199461,4,TGG"	GGTGCTGCAAAAGTGCAAG	4	0	2	1	2	2	2	0	1	1	1	0	1	2	1	0	2	4	1	2	8
"PGAP5-cds,chr2L:8199043..8199461,9,CGG"	CTTAGGGCAATGATTCTAG	1	0	4	0	2	1	3	2	1	2	2	2	1	1	0	0	2	0	3	2	17
"PGAP5-cds,chr2L:8199043..8199461,15,CGG"	CTGGCTGGACAAGCTCTAC	8	0	6	8	1	3	5	8	7	4	7	6	5	4	5	4	5	6	5	4	40
"Phae1-cds,chr2L:12109643..12110455,4,TGG"	AGTGGGCTTCTTCTCCTAC	15	0	12	14	10	11	12	20	14	8	14	6	13	10	7	8	12	12	9	8	77
"Phae1-cds,chr2L:12109643..12110455,12,TGG"	GCACCCGAGGGGCGTGTCG	1	0	0	0	1	0	0	0	0	0	0	0	1	0	0	0	0	0	0	0	3
"Phae1-cds,chr2L:12109643..12110455,17,CGG"	GTGAATAGTGCTCCCTATG	11	0	9	11	5	5	7	7	8	8	13	4	8	7	3	2	10	6	12	17	43
"Phae2-cds,chr2L:12111148..12111945,4,TGG"	TGTGCGTTTCCCAAGGATC	8	0	7	5	3	3	6	7	1	5	4	3	4	3	4	1	6	9	5	8	31
"Phae2-cds,chr2L:12111148..12111945,6,AGG"	TAGCCTTGGACCAACCCGA	10	0	14	16	8	6	6	15	7	11	10	11	8	9	7	5	13	15	23	13	77
"Phae2-cds,chr2L:12111148..12111945,11,CGG"	GTTGTGGGTGGAAAAGCGG	2	0	3	5	0	2	0	1	3	1	3	1	1	0	1	0	1	2	3	0	7
"Pi3K21B-cds,chr2L:302066..302659,2,TGG"	GCACAGCAACGAAGCTCTC	3	0	0	1	0	1	1	3	0	1	0	1	2	0	0	4	0	2	1	0	8
"Pi3K21B-cds,chr2L:302066..302659,9,GGG"	TGCGGAGGAGATGCTTAAG	12	0	2	7	7	6	6	3	7	6	8	7	7	7	4	4	7	7	15	20	37
"Pi3K21B-cds,chr2L:302066..302659,13,CGG"	CTGATTCGAGCGAGAGATG	4	0	4	1	3	3	4	3	2	0	2	4	3	2	1	4	2	5	4	3	21
"PICK1-cds,chr2L:12696271..12696378,9,CCC"	TATACAGACATGGACACAT	2	0	1	1	2	1	2	3	1	0	0	2	0	1	1	0	0	0	1	2	9
"PICK1-cds,chr2L:12697466..12698821,4,TGG"	CAATCAGGAGATGAACTGT	2	0	0	1	1	0	1	1	0	1	1	1	0	0	0	0	0	1	1	4	2
"PICK1-cds,chr2L:12697466..12698821,6,AGG"	GTGAATTCGGTGAGCGTGA	1	0	0	3	3	0	0	0	4	0	0	0	2	1	2	1	1	1	3	0	5
"Piezo-cds,chr2L:8173276..8173540,1,TGG"	GTGTCGCCCTTTGTTCCGC	4	0	1	5	2	2	0	0	1	1	7	4	0	3	1	1	0	1	1	1	10
"Piezo-cds,chr2L:8173276..8173540,6,TGG"	CACATAACGCTACAGATTC	13	0	12	9	4	5	3	7	1	6	3	7	5	5	3	3	8	9	4	4	39
"Piezo-cds,chr2L:8173276..8173540,8,TGG"	AGCGTCTGCTGCGTCACAT	2	0	5	4	1	5	2	0	2	1	1	5	3	3	1	1	1	5	0	3	19
"pim-cds,chr2L:10363202..10363525,1,TGG"	CAGCGAATCCCATTAAAAA	1	0	0	0	1	0	1	0	0	0	0	0	0	0	0	0	0	0	1	1	2
"pim-cds,chr2L:10363202..10363525,3,TGG"	ATGTGATGCACCAAACTCC	40	0	46	26	33	28	30	39	28	31	53	34	25	33	27	20	32	31	43	51	215
"pim-cds,chr2L:10363202..10363525,4,AGG"	AGCACTTCTCTGAAACTCG	6	0	5	5	8	1	3	9	4	2	1	4	5	6	4	3	9	4	1	2	17
"Pk34A-cds,chr2L:13158944..13160118,3,TGG"	CTCTGTTCGGAACCTGCTT	17	0	8	16	14	12	10	11	12	14	10	17	11	6	8	10	12	17	19	12	65
"Pk34A-cds,chr2L:13158944..13160118,11,AGG"	TCCTTTGGCCGGGTTTACC	22	0	15	10	10	13	13	15	6	6	19	12	13	10	5	4	14	18	11	18	70
"Pk34A-cds,chr2L:13158944..13160118,14,AGG"	TACAATCCGAAGTTGAGCC	21	0	4	7	5	7	5	6	7	3	10	7	4	5	5	4	7	10	11	11	40
"Plc21C-cds,chr2L:337016..337198,2,TGG"	CTCGATCTCTGCGATGACA	4	0	5	6	1	5	1	6	3	5	3	5	4	2	2	0	0	4	8	2	15
"Plc21C-cds,chr2L:337016..337198,6,AGG"	GTCGTCCGTCGAGATTTAC	2	0	0	1	0	2	4	2	1	0	1	1	1	2	1	0	0	3	0	4	10
"Plc21C-cds,chr2L:337016..337198,14,CCA"	GAAGTAGTGCGACATCGGC	27	0	17	13	15	8	14	19	9	12	16	10	7	10	7	9	18	17	11	15	77
"PpD6-cds,chr2L:3109720..3110730,5,TGG"	ATGCAAAGACTTCCATTGT	1	0	3	2	4	2	3	1	4	2	3	1	2	1	2	1	3	3	4	2	11
"PpD6-cds,chr2L:3109720..3110730,8,CGG"	CCCATGTTGCTCAATGTTC	24	0	22	29	18	9	23	13	12	18	18	20	15	5	9	13	17	18	12	21	103
"PpD6-cds,chr2L:3109720..3110730,11,CGG"	GAGTTGTGGGCGACATACA	1	0	2	0	0	3	1	1	2	2	5	0	0	3	0	1	0	1	0	1	7
"ppk14-cds,chr2L:6354956..6355155,5,CGG"	AGTGGTGGCTGATAGGATA	1	0	2	2	0	0	1	0	0	2	3	2	2	4	0	0	1	1	2	3	8
"ppk14-cds,chr2L:6354956..6355155,9,TGG"	TATCCAGATCGCACATCCA	4	0	2	0	3	1	0	1	1	2	2	2	2	0	2	2	4	3	5	3	13
"ppk14-cds,chr2L:6354956..6355155,10,CCA"	GACTGGCGCCAAAGGATTT	4	0	1	1	3	2	2	1	1	1	0	0	1	1	0	1	1	1	2	1	9
"Ppt2-cds,chr2L:11280372..11280515,6,TGG"	AACCGGTGGTCATACTCCA	6	0	5	2	0	2	1	6	3	2	3	5	2	6	1	1	3	4	5	4	14
"Ppt2-cds,chr2L:11280372..11280515,8,TGG"	CTATCAGGAGCCGAATCGA	3	0	3	7	4	3	0	6	2	0	6	1	5	3	8	3	4	3	3	3	17
"Ppt2-cds,chr2L:11280372..11280515,12,CCT"	GCAGGTTAACAGGGCCACC	11	0	4	2	9	3	4	4	10	3	8	5	6	6	4	6	7	5	9	8	40
"Prosbeta4R2-cds,chr2L:2655460..2655556,4,AGG"	CTAGCATCAGATACAATGC	5	0	5	3	1	6	2	4	4	1	2	2	4	2	3	2	6	5	3	6	29
"Prosbeta4R2-cds,chr2L:2655619..2656154,7,CGG"	ATCTGTACAAGATTTCCCA	1	0	2	1	0	0	0	0	0	0	1	2	0	0	0	3	0	0	0	0	9
"Prosbeta4R2-cds,chr2L:2655619..2656154,8,AGG"	GTCAGCTGCCCATTTTACC	5	0	17	6	8	4	6	9	9	9	10	8	9	9	4	4	9	7	10	9	40
"Ptpa-cds,chr2L:3377182..3377805,5,TGG"	TCTCGGCGATATGGGCGTT	2	0	3	1	1	4	4	3	1	3	1	2	1	2	1	2	7	4	5	3	33
"Ptpa-cds,chr2L:3377182..3377805,6,TGG"	GCGCCTTCCACGATTTAAT	19	0	6	8	3	7	12	12	1	9	10	4	7	0	8	2	9	5	18	10	46
"Ptpa-cds,chr2L:3377182..3377805,9,AGG"	GGCACCAGTTCGGCCATTC	6	0	4	4	3	5	2	6	7	1	4	1	5	4	2	1	4	4	5	3	23
"Rab9-cds,chr2L:19432872..19433063,6,TGG"	TACTGGGCGACGGAGGCGT	20	0	9	10	6	7	15	7	11	5	17	9	5	9	6	3	15	9	7	6	60
"Rab9-cds,chr2L:19432872..19433063,8,CGG"	AGAACAACTTCCACACCAT	6	0	3	3	4	5	6	7	3	3	5	7	4	5	1	4	1	7	6	6	29
"Rab9-cds,chr2L:19432872..19433063,14,CCG"	GCAGCTTGGACTTCTGCGG	3	0	1	0	0	0	2	0	1	2	3	1	0	2	0	0	1	2	0	1	8
"Rbp9-cds,chr2L:2961231..2961672,13,AGG"	AACAATGTGACCAACAGTC	3	0	2	0	0	1	0	1	0	2	0	1	0	1	0	0	0	0	0	0	1
"Rbp9-cds,chr2L:2961231..2961672,18,CGG"	GCGACCACGACTGCCGCAG	1	0	0	0	0	0	0	0	0	0	0	0	0	0	0	0	1	0	0	0	0
"Rbp9-cds,chr2L:2961231..2961672,21,CGG"	GCCGGATCCACGACAAATG	8	0	17	12	8	10	8	13	11	12	10	8	9	11	8	8	12	17	7	13	73
"Rbsn-5-cds,chr2L:8160092..8160758,6,CGG"	AAGTCCATCGATGTGCTCA	5	0	4	4	4	2	2	3	2	0	2	3	0	1	3	0	2	1	0	2	12
"Rbsn-5-cds,chr2L:8160092..8160758,7,CGG"	CATTTTGCCCGCCAGCATG	71	0	63	64	37	32	38	48	30	30	41	32	33	48	26	19	51	50	44	53	272
"Rbsn-5-cds,chr2L:8160092..8160758,11,AGG"	AAGATCCTAAACCCCTTTG	4	0	3	1	0	0	2	0	2	1	1	1	2	2	0	1	1	0	0	3	9
"ref(2)P-cds,chr2L:19545157..19545302,10,TGG"	GGCAATATCTCAGCTGCCT	6	0	3	8	4	2	4	5	5	3	7	2	4	1	1	4	5	3	3	6	26
"ref(2)P-cds,chr2L:19545157..19545302,14,CCT"	TCTAGGAGCTGGGTTAGCC	13	0	12	14	4	4	9	13	3	7	7	2	9	8	4	4	13	11	14	15	49
"ref(2)P-cds,chr2L:19545157..19545302,18,CCT"	GATACGTTCATTACGTCCA	2	0	0	0	2	1	2	2	1	0	1	3	1	0	0	1	1	3	2	2	12
"Reph-cds,chr2L:3807133..3807461,7,AGG"	ATCAACGGGCCGTCCTCGC	2	0	7	8	5	3	5	4	9	3	9	4	4	4	2	0	7	6	4	6	33
"Reph-cds,chr2L:3807133..3807461,12,CGG"	GGTCAGCATCCCGGAACGG	2	0	2	4	1	1	3	4	2	2	3	1	0	2	2	0	4	1	3	2	3
"Reph-cds,chr2L:3807133..3807461,21,CGG"	GGAGGCGCCCTACGAGGAG	13	0	8	2	2	4	2	5	5	3	4	1	2	5	4	2	3	7	2	2	29
"robo3-cds,chr2L:1292648..1293686,11,TGG"	CCTCCCTGTACGACAGCTG	18	0	15	18	4	12	10	14	4	4	15	20	6	13	9	10	10	17	10	35	83
"robo3-cds,chr2L:1292648..1293686,15,TGG"	TACGCTACCACCAATGTGG	5	0	3	2	3	2	2	4	2	0	3	6	3	2	1	2	4	3	2	3	15
"robo3-cds,chr2L:1292648..1293686,16,CGG"	CAAAGCCGAACCAGAGCAG	2	0	7	2	1	2	2	2	2	9	2	3	1	4	1	1	4	3	0	0	12
"RpI135-cds,chr2L:404384..404473,3,CCA"	GAATTGGTCAGCACTGGAA	18	0	11	12	7	10	13	17	10	16	6	14	14	14	7	10	8	15	12	11	71
"RpI135-cds,chr2L:404536..406035,1,TGG"	AATTTGGGAGGTCCACATG	4	0	1	1	2	1	2	1	0	0	0	1	0	3	1	2	0	0	1	0	4
"RpI135-cds,chr2L:404536..406035,2,TGG"	TTCGACGAGATGCTGACCG	10	0	5	6	2	4	2	4	3	3	2	2	6	3	4	0	4	2	3	5	22
"RpL7-like-cds,chr2L:12056499..12057147,7,CGG"	AGCAGAGCGCACGTCCAAG	6	0	5	4	4	6	3	8	5	3	2	2	5	4	6	1	4	5	5	7	25
"RpL7-like-cds,chr2L:12056499..12057147,8,CGG"	CTCTTCGTGATGCGCCATG	9	0	7	8	4	5	7	5	7	7	1	5	7	5	2	4	6	4	7	10	36
"RpL7-like-cds,chr2L:12056499..12057147,10,CGG"	ATCTTCGACAAGACCACCG	11	0	6	12	4	3	6	12	1	4	7	3	2	7	6	4	4	8	11	12	42
"RpLP1-cds,chr2L:420075..420146,5,CCT"	TCATCGACGAGGATGAGGG	66	0	40	30	30	26	23	25	32	18	30	43	23	26	20	24	33	38	41	60	196
"RpLP1-cds,chr2L:420292..420558,1,AGG"	AAGATCAACACCATCCTGA	1	0	1	0	0	1	2	0	0	0	1	0	0	0	1	0	1	1	2	0	1
"RpLP1-cds,chr2L:420292..420558,11,CGG"	AGGACCTGATCACCAACAT	28	0	20	19	12	13	14	15	14	16	24	19	26	11	11	20	11	21	22	35	116
"RpS28-like-cds,chr2L:9436953..9437183,5,TGG"	ACCGAAGTTCGTGTGCAGC	2	0	2	1	0	1	0	1	0	0	3	3	0	1	1	1	2	2	2	1	11
"RpS28-like-cds,chr2L:9436953..9437183,10,TGG"	GTCAAGGGACCTGTGCGTC	12	0	2	5	0	2	5	3	5	6	4	6	2	3	5	7	5	3	4	7	26
"RpS28-like-cds,chr2L:9436953..9437183,14,TGG"	CGAGGACACTGAGTTGACA	6	0	7	10	6	9	10	11	2	8	11	5	8	4	5	4	6	11	13	12	36
"Rrp40-cds,chr2L:1728829..1729527,7,CGG"	AGAGCAAGCGGGTGATACT	9	0	6	2	4	2	7	6	4	2	1	5	2	5	2	3	1	6	3	4	22
"Rrp40-cds,chr2L:1728829..1729527,12,CGG"	CTGCGGCGTCTGGATGACA	1	0	1	0	1	0	0	0	0	0	1	1	0	1	0	1	1	0	1	0	3
"Rrp40-cds,chr2L:1728829..1729527,18,AGG"	GCGGGCCCACTTCGACACA	18	0	7	7	9	8	12	12	7	12	13	9	14	9	5	7	9	13	9	16	80
"RtGEF-cds,chr2L:20355410..20355747,8,AGG"	ATCACGGTTACCCAGCGCG	9	0	12	9	5	6	6	8	4	4	7	6	6	9	4	6	1	7	11	6	32
"RtGEF-cds,chr2L:20355410..20355747,16,TGG"	GAACGCTGAACGATAAGAC	5	0	10	7	6	6	5	7	5	5	4	9	10	4	3	5	7	6	7	7	39
"RtGEF-cds,chr2L:20355410..20355747,18,AGG"	AACTATGTGAATGAGTGCA	1	0	1	1	2	0	3	1	0	0	1	0	0	0	0	0	0	1	2	0	5
"sala-cds,chr2L:11486292..11486708,11,TGG"	ATGGAGGGCAAGGAGGATT	1	0	0	0	0	0	1	1	0	0	0	2	1	1	1	0	1	0	0	2	7
"sala-cds,chr2L:11486292..11486708,22,TGG"	GTGGACAAATAGGATTCAC	1	0	1	1	0	0	1	0	0	0	0	1	0	0	0	1	0	0	2	0	2
"sala-cds,chr2L:11486292..11486708,29,TGG"	GGTGGAGTTGGTGGCCAGG	4	0	4	2	6	3	7	8	0	3	4	4	2	2	1	2	7	3	4	6	27
"Sam-S-cds,chr2L:110406..110483,5,CCA"	CAAGATAGCGTCGCTGATT	1	0	4	5	2	5	6	3	4	0	3	5	10	6	0	8	3	9	3	6	23
"Sam-S-cds,chr2L:110406..110483,6,CCC"	TTTGGATCCTGCTTCAGAT	2	0	1	1	1	2	0	0	1	0	2	2	1	1	1	0	0	2	0	5	1
"Sam-S-cds,chr2L:110755..110877,1,CGG"	CGGGCATGATTCTGCTGTG	27	1	37	32	22	16	28	25	20	25	29	26	23	24	15	10	25	28	26	35	165
"SCAR-cds,chr2L:10977962..10978706,6,AGG"	TCGCTGTCCAAGCACGCAG	1	0	0	1	1	0	0	2	2	3	0	1	1	3	2	0	2	2	0	0	8
"SCAR-cds,chr2L:10977962..10978706,9,TGG"	GGTGAACTGGCCCGCGACG	2	0	1	0	2	1	1	2	1	1	0	1	0	0	0	0	1	2	0	2	7
"SCAR-cds,chr2L:10977962..10978706,14,AGG"	GATCGAGCTAACTCCCTGC	21	0	21	15	20	18	6	12	11	9	19	16	8	15	8	6	17	19	8	8	99
"Scgalpha-cds,chr2L:8303541..8304100,6,TGG"	CGAACCGCAACTCTTTAAC	1	0	2	0	1	0	0	0	1	0	0	1	1	0	0	0	0	1	0	1	2
"Scgalpha-cds,chr2L:8303541..8304100,8,TGG"	TTATCCCGATTTGCCCAGT	1	0	1	4	1	0	3	2	1	2	1	4	1	1	1	1	1	1	4	4	8
"Scgalpha-cds,chr2L:8303541..8304100,9,CGG"	ATAGCCATGAATACCATGC	1	0	2	0	0	0	1	1	1	0	2	1	2	0	1	0	3	1	3	3	7
"Sfp33A2-cds,chr2L:11837729..11837881,7,TGG"	GGATAGCAATGCGAATGTT	12	0	7	10	7	6	9	13	4	9	14	12	10	12	7	2	15	13	12	11	63
"Sfp33A2-cds,chr2L:11837729..11837881,9,CCA"	TCCTTTGGATTCAACGCGT	2	0	1	0	0	1	0	1	0	1	1	0	1	1	0	0	1	2	0	3	6
"Sfp33A2-cds,chr2L:11837729..11837881,11,CCT"	AGCACCATCCTCTATAGTT	3	0	3	2	0	3	1	4	1	1	0	0	0	1	0	2	1	1	1	2	5
"Shaw-cds,chr2L:3721381..3721589,5,TGG"	AACAGGGTGGTGCTCAATG	3	0	5	5	3	4	6	7	2	2	5	2	3	4	3	3	4	6	3	9	37
"Shaw-cds,chr2L:3721381..3721589,9,AGG"	ATTAGGCACGAAACCTACA	4	0	6	12	4	5	3	4	0	1	3	8	9	2	3	2	3	4	3	6	24
"Shaw-cds,chr2L:3721381..3721589,16,CCT"	TTCTTCAGCGTGGCCTTGT	50	0	32	29	29	24	27	29	18	27	35	36	25	31	27	15	28	32	34	57	159
"Sir2-cds,chr2L:13165991..13167200,4,TGG"	CACATTAGGTCTAAAGATC	2	0	4	2	0	1	2	4	1	4	2	3	2	2	1	3	2	0	3	5	10
"Sir2-cds,chr2L:13165991..13167200,7,TGG"	CGCCAACTAAGTTTGATTT	1	0	0	3	0	0	0	1	1	0	2	3	2	1	0	1	0	0	0	1	9
"Sir2-cds,chr2L:13165991..13167200,10,AGG"	CTGGCCTCAACGTCAACAG	55	0	40	48	28	36	27	25	25	25	41	28	31	34	17	19	35	38	43	75	209
"slp1-cds,chr2L:3825784..3826752,3,TGG"	ATCCGTACTCCAATTCCGA	2	0	0	3	1	4	0	1	0	1	1	0	3	0	2	3	1	1	0	1	12
"slp1-cds,chr2L:3825784..3826752,7,AGG"	GGATTTCGACAGCCCCAGC	57	0	39	53	20	14	37	34	25	29	34	26	29	31	20	20	32	57	36	33	214
"slp1-cds,chr2L:3825784..3826752,8,TGG"	AACAATGACAAGCTCGACG	1	0	1	2	1	1	0	0	1	4	2	3	2	0	2	1	2	1	0	0	5
"smo-cds,chr2L:277930..278323,5,CGG"	GCAGACGCATCGGCCAGTT	5	0	2	3	1	2	1	0	0	1	3	2	1	4	1	3	2	2	4	1	13
"smo-cds,chr2L:277930..278323,10,TGG"	TGGAACTGGAGCCCATCAA	7	0	7	1	3	2	4	4	5	6	6	1	1	7	2	4	1	5	2	9	16
"smo-cds,chr2L:277930..278323,12,AGG"	TACCGACTGTACGCCAAGA	5	0	4	2	3	2	2	2	3	2	4	2	1	2	2	4	2	1	5	4	13
"Snx1-cds,chr2L:3449795..3449977,4,AGG"	TCAATAACGGTGCGGCCAC	8	0	10	6	7	1	5	9	6	5	8	8	8	3	2	3	9	5	5	15	36
"Snx1-cds,chr2L:3449795..3449977,15,GGG"	TTGAGTCCCAGCAGCATCG	24	0	28	25	11	14	14	18	10	15	17	21	15	14	5	10	11	18	25	35	107
"Snx1-cds,chr2L:3449795..3449977,16,CCC"	GAAGTCGCGCGTGTGTTCC	8	0	11	8	1	5	3	8	4	2	8	5	3	3	2	1	2	7	1	6	20
"SoxN-cds,chr2L:8826494..8828212,4,TGG"	CTAGCTCCCCTTATGAACC	30	0	26	24	8	12	20	24	20	13	21	18	10	27	12	12	25	25	30	49	120
"SoxN-cds,chr2L:8826494..8828212,6,CGG"	CACATGAGCGCCCATATCG	1	0	3	2	1	2	2	1	1	4	2	1	0	2	0	0	3	2	1	3	14
"SoxN-cds,chr2L:8826494..8828212,9,AGG"	AACACCCTCAATGGCAGCC	60	0	63	53	35	31	46	44	35	32	34	34	25	44	14	23	48	48	34	58	252
"spel1-cds,chr2L:14362246..14362295,1,CGG"	TCAAATTCCATGCGAAACT	7	0	5	8	7	3	4	5	3	2	2	1	3	7	4	3	4	3	4	3	13
"spel1-cds,chr2L:14362356..14363140,3,TGG"	AGCGATGACTGCGAACTTG	6	0	5	3	2	1	2	3	3	1	3	5	2	2	1	1	3	2	3	3	11
"spel1-cds,chr2L:14362356..14363140,6,CGG"	TTCATTGGCGCACTGCTGC	4	0	7	4	4	6	5	6	1	3	6	6	2	1	4	5	7	3	9	7	38
"Spn31A-cds,chr2L:10062572..10063441,4,TGG"	ACTCTGTCCCTGCTCTTCC	82	0	95	87	61	48	59	79	46	60	70	59	65	62	44	46	65	84	90	122	467
"Spn31A-cds,chr2L:10062572..10063441,8,AGG"	TCGGATGGAGCCACCGCCG	2	0	0	3	3	1	0	1	1	1	3	0	0	1	2	0	3	2	3	1	9
"Spn31A-cds,chr2L:10062572..10063441,11,TGG"	AATTTCTATGCCGCGGAAC	7	0	6	9	7	4	5	8	1	7	2	3	4	7	4	3	3	4	5	5	18
"Sps2-cds,chr2L:10342759..10342915,4,TGG"	AAAATCCCCCAAAAAGTAC	2	0	2	0	2	1	0	1	2	2	1	2	0	2	1	0	1	0	0	1	9
"Sps2-cds,chr2L:10342759..10342915,9,CCC"	GCTCAAGCCCATGTTTTTC	3	0	4	2	1	1	4	3	3	1	1	4	3	1	1	0	2	1	2	2	5
"Sps2-cds,chr2L:10342759..10342915,13,CCA"	CAACTTCACCCGGTGTGGG	5	0	5	2	3	2	4	1	2	3	5	2	5	4	1	4	1	3	1	1	14
"Sr-CIII-cds,chr2L:4120363..4120597,4,CGG"	CCGACATTTTGTTGCGCAA	1	0	3	1	1	0	0	2	2	0	4	0	1	2	2	1	1	0	1	1	9
"Sr-CIII-cds,chr2L:4120363..4120597,5,TGG"	AGTTACAGAGTTATCTAGT	1	0	0	1	1	1	0	3	0	0	0	0	1	1	0	0	0	1	1	0	3
"Sr-CIII-cds,chr2L:4120363..4120597,7,CGG"	TCAAGTTCGAGTGCAATCC	25	0	29	16	11	14	15	27	12	13	16	14	16	22	14	4	17	17	18	21	96
"Stam-cds,chr2L:10859370..10859647,3,AGG"	ATTTTGGATGTATGCGACA	16	0	10	6	5	7	3	7	7	2	4	5	3	4	1	3	4	3	7	12	41
"Stam-cds,chr2L:10859370..10859647,5,AGG"	ACCAATCCCCGCCTGGCCA	29	0	13	13	5	3	15	11	5	11	15	13	12	5	6	7	15	12	14	20	84
"Stam-cds,chr2L:10859370..10859647,11,AGG"	GATCCTCATGTGGTGATGC	9	0	10	12	6	3	6	5	2	1	5	3	8	3	5	6	7	7	9	9	35
"swm-cds,chr2L:19494033..19494498,2,AGG"	GTCATCGCGCTGCTCAAGA	6	0	5	4	0	1	1	13	1	4	2	5	4	2	6	2	5	4	4	5	28
"swm-cds,chr2L:19494033..19494498,5,AGG"	CTCGATGTTTTCCTGTCCG	11	0	16	11	7	9	7	24	10	11	16	11	12	12	8	16	13	16	14	18	84
"swm-cds,chr2L:19494033..19494498,6,AGG"	TTCGATGCCATTGCCAGCG	1	0	1	2	4	1	1	3	0	0	2	0	3	3	1	0	4	0	1	2	12
"Syx5-cds,chr2L:16307660..16308329,2,AGG"	AGTACCTATACCATTCAAG	1	0	0	2	0	0	0	1	0	0	1	0	0	0	0	0	0	2	0	0	2
"Syx5-cds,chr2L:16307660..16308329,7,AGG"	AACAGGGAGGAGCAGGCGC	8	0	3	6	2	8	1	4	3	2	7	3	6	3	3	3	2	6	4	2	23
"Syx5-cds,chr2L:16307660..16308329,18,AGG"	CCACCACCAACTGGTCACG	28	0	13	19	9	17	13	15	17	12	11	14	12	13	17	11	17	16	24	27	100
"Tap42-cds,chr2L:13367724..13367846,7,TGG"	TTACCGAACTGCCCTTCAA	47	0	34	24	22	23	30	33	23	19	35	23	29	29	13	22	28	28	33	29	157
"Tap42-cds,chr2L:13367724..13367846,8,CCG"	TTTTGGTCCTCTCCGCCAG	6	0	3	1	2	9	5	5	4	3	3	1	4	3	3	0	3	3	5	2	26
"Tap42-cds,chr2L:13367917..13368936,1,AGG"	GCAATGGGCCTTTTCGAGC	48	0	36	43	36	21	34	24	25	26	39	38	26	25	27	20	33	42	33	25	188
"Tbc1d15-17-cds,chr2L:207512..207631,4,TGG"	GAGTCGCAGTTGTCTTCTG	3	0	4	1	3	0	4	1	2	2	2	4	1	2	2	3	3	0	0	5	17
"Tbc1d15-17-cds,chr2L:207512..207631,7,AGG"	GTGCAGAATCTGCCTCAGC	5	0	13	7	3	4	3	7	2	2	2	3	4	3	0	2	6	8	7	7	32
"Tbc1d15-17-cds,chr2L:207711..208608,3,CGG"	TCGCGGATCTGAACACCAG	3	0	4	3	1	2	4	0	1	1	3	3	0	2	1	1	0	1	2	3	15
"Tep4-cds,chr2L:19551682..19552413,2,TGG"	TCCCACCGTGACTACAATG	7	0	8	7	5	7	7	11	5	7	6	9	10	4	1	4	7	9	6	21	27
"Tep4-cds,chr2L:19551682..19552413,4,AGG"	GTGGCTGTCCATCAGACCA	1	0	1	0	0	0	0	1	1	1	0	1	0	1	0	0	0	4	1	1	4
"Tep4-cds,chr2L:19551682..19552413,10,TGG"	ACCTTCAAACTGCCCCCAT	9	0	5	5	1	3	2	0	0	2	3	0	4	4	6	3	5	1	3	5	32
"Tim17b2-cds,chr2L:15484837..15485367,5,TGG"	CCTTTATCATGGGCTGCGT	25	0	23	17	9	6	12	14	8	6	17	19	9	10	10	2	7	17	20	17	85
"Tim17b2-cds,chr2L:15484837..15485367,16,AGG"	GGAACGCACCACAGGGACT	30	0	25	20	14	16	18	14	12	17	13	17	8	22	9	7	11	13	31	22	118
"Tim17b2-cds,chr2L:15484837..15485367,21,CGG"	GCCATCAAGACCAAATCTC	5	0	5	11	2	5	6	4	5	5	3	4	2	4	5	3	5	3	2	3	29
"Toll-4-cds,chr2L:9084107..9084230,4,CGG"	GCTTCAAGTGGACTTCAGA	14	0	15	8	6	7	11	8	13	8	12	9	11	10	7	11	10	12	7	17	69
"Toll-4-cds,chr2L:9085420..9085527,1,cgg"	TGCTCGAAATCTGAACAGC	2	0	5	5	1	4	4	4	3	2	4	4	2	2	3	4	4	6	4	3	18
"Toll-4-cds,chr2L:9085420..9085527,7,cgg"	CCGGGTCCGGGCTCGAGTT	4	0	2	0	1	1	0	2	1	4	3	3	2	3	1	1	3	0	2	2	9
"Tor-cds,chr2L:13004786..13005011,6,AGG"	GAGCTACGCGAAATGTCCC	57	0	48	51	30	36	35	36	24	25	54	43	24	32	27	34	51	48	49	41	252
"Tor-cds,chr2L:13004786..13005011,9,TGG"	GACCATCACATTTTCACGA	45	0	41	35	19	26	22	30	18	18	27	31	27	32	11	27	24	24	21	29	164
"Tor-cds,chr2L:13004786..13005011,13,CCC"	TTCTGTACATTCCGGTTGC	1	0	0	1	2	1	1	2	3	0	1	2	0	1	1	1	2	1	0	0	7
"TotM-cds,chr2L:5329969..5330341,4,TGG"	AGCGCCTATTTAGTGTGTA	2	0	3	2	1	2	2	0	1	1	1	0	1	1	0	0	0	4	1	3	11
"TotM-cds,chr2L:5329969..5330341,7,CGG"	TGATGAGGCCACCAAATAC	9	0	13	10	5	7	10	12	6	9	13	9	7	8	5	9	15	16	15	19	66
"TotM-cds,chr2L:5329969..5330341,10,AGG"	ACGCGCCCATGATCTCTTG	7	0	14	12	11	2	7	14	5	5	8	5	5	13	2	4	6	10	8	8	42
"Tpr2-cds,chr2L:16505496..16505948,4,CGG"	AATGCACTCAAGCTCTACA	4	0	0	1	0	0	0	1	0	0	1	1	0	1	2	1	0	0	0	0	3
"Tpr2-cds,chr2L:16505496..16505948,6,CGG"	ATATCGCTGTGTCCGGACT	1	0	0	1	1	0	0	1	2	1	0	0	0	1	0	0	0	0	3	0	3
"Tpr2-cds,chr2L:16505496..16505948,11,CGG"	CACGCCATACGCATCGATC	25	0	21	17	11	18	23	25	9	12	24	18	13	12	4	6	22	19	22	29	115
"Tps1-cds,chr2L:4388725..4388858,7,TGG"	GATCCGAAGACCGATGAGT	8	0	7	10	1	4	8	10	5	6	8	4	4	11	1	3	4	8	10	14	30
"Tps1-cds,chr2L:4388725..4388858,10,CCC"	TAACGATGATTTCCGTGTC	11	0	9	8	4	2	6	7	7	7	6	7	2	7	2	2	3	8	7	12	31
"Tps1-cds,chr2L:4388725..4388858,18,CCA"	AGCACAAACGGCAACCGAT	13	0	20	17	13	12	13	17	11	12	10	9	12	9	10	10	5	9	20	14	69
"Trf-cds,chr2L:8072971..8073125,10,CCA"	GGATTGGCGGCAGCATTGC	8	0	11	9	3	8	4	7	7	5	9	6	10	7	4	4	13	4	8	12	56
"Trf-cds,chr2L:8072971..8073125,14,CCC"	ACGGGCTGTTGCGGCTGCA	4	0	2	4	0	0	4	0	4	4	4	1	2	0	3	1	5	0	2	3	18
"Trf-cds,chr2L:8072971..8073125,19,CCC"	GCATCCTTGGGCTCCACCA	15	0	3	7	7	10	5	2	3	3	2	3	2	5	2	3	4	8	4	10	26
"Trim9-cds,chr2L:10545404..10546300,2,TGG"	TGTTTCCACGCCCTCTGCC	20	0	14	12	10	16	16	11	11	10	17	20	9	8	8	6	14	11	11	18	84
"Trim9-cds,chr2L:10545404..10546300,5,CGG"	ATCCAGACGCCGTACAGTC	3	0	3	3	2	2	3	1	2	5	4	2	3	1	2	0	1	6	5	6	13
"Trim9-cds,chr2L:10545404..10546300,19,TGG"	ACAATGGGTTGCATGGCAA	7	0	7	9	2	6	4	6	3	2	7	3	3	6	4	6	9	3	9	10	27
"TrissinR-cds,chr2L:5845352..5845952,9,TGG"	AGCAGCGATGGCGACCTGA	1	0	0	1	0	1	0	0	0	0	0	0	2	0	1	0	2	0	0	1	6
"TrissinR-cds,chr2L:5845352..5845952,17,CGG"	TGGTGCATAATCAAAACAA	1	0	2	5	1	2	3	1	2	1	2	2	4	1	0	1	5	2	2	2	10
"TrissinR-cds,chr2L:5845352..5845952,18,CGG"	CACTTCCGCCTTCCGACAG	68	0	83	36	44	47	46	42	35	22	50	48	39	41	26	26	56	53	35	62	281
"tsh-cds,chr2L:21833371..21836182,1,CGG"	CGACCACGTTCCACTGAGT	47	0	39	42	29	28	28	35	26	30	33	37	28	27	15	21	45	44	31	48	190
"tsh-cds,chr2L:21833371..21836182,8,CGG"	ATGGTGGTGGTGCTGGCAG	22	0	13	16	8	11	13	10	9	8	15	10	9	11	6	9	12	18	16	25	72
"tsh-cds,chr2L:21833371..21836182,13,CGG"	ACGCAGCCGCTCTATCAAC	3	0	1	4	1	3	3	1	2	2	1	2	1	1	1	0	1	1	3	1	18
"Tsp29Fa-cds,chr2L:8935152..8935754,5,CGG"	GGAGTTGGCGCCGTCTATA	16	0	17	10	10	9	15	5	4	7	7	8	9	9	6	2	6	9	8	15	57
"Tsp29Fa-cds,chr2L:8935152..8935754,9,TGG"	CCACGTTCCTGATCGTGAT	4	0	3	2	0	3	2	3	1	2	4	3	2	0	1	1	5	6	3	4	7
"Tsp29Fa-cds,chr2L:8935152..8935754,15,TGG"	CTGAAGGAGAACTATTGCC	7	0	4	2	0	1	3	2	3	2	0	2	0	4	2	1	2	1	4	2	21
"twit-cds,chr2L:20852749..20852818,4,TGG"	CTTCTTGCTGGCCAATGCC	54	0	58	44	36	29	35	35	33	36	51	29	39	47	18	17	40	39	47	56	246
"twit-cds,chr2L:20856144..20856356,1,TGG"	GAAGCATCACCTGCAGTGC	2	0	1	1	0	1	0	1	2	1	1	1	0	0	0	0	1	3	1	0	4
"twit-cds,chr2L:20856144..20856356,8,AGG"	TTCTGCGACGTGACCTTCC	13	0	15	15	10	14	17	14	2	9	14	11	7	16	9	5	17	18	14	13	77
"Ucp4B-cds,chr2L:5969902..5970559,8,TGG"	AGACCCAAGTTGGAGTACT	5	0	1	1	1	2	1	1	2	1	0	1	1	0	0	1	3	1	1	3	3
"Ucp4B-cds,chr2L:5969902..5970559,9,CGG"	ACCAACAAGAAGACTCCGC	28	0	15	11	7	8	14	15	9	13	10	11	13	4	7	7	11	19	12	7	66
"Ucp4B-cds,chr2L:5969902..5970559,13,AGG"	AAGACCCGAATGCAGATCC	21	0	37	18	11	17	24	24	14	14	24	14	16	19	14	10	14	18	19	9	111
"Ucp4C-cds,chr2L:5968683..5969690,4,TGG"	TCTACGTCAACACCTTCAT	1	0	4	1	2	2	4	4	4	1	6	2	2	2	2	0	6	4	3	9	17
"Ucp4C-cds,chr2L:5968683..5969690,6,TGG"	GAGTCGTGTGTCTTCCCAT	72	0	86	63	31	41	47	56	35	37	61	55	49	62	26	21	49	61	53	111	276
"Ucp4C-cds,chr2L:5968683..5969690,9,AGG"	GTGGCCAAGACCCGGATGC	25	0	6	27	14	17	13	17	16	17	19	16	10	13	7	9	15	10	9	9	104
"und-cds,chr2L:9763629..9763734,10,CCC"	GCTTCTTGTTGTTCGGCTT	17	0	20	8	8	10	11	25	9	5	14	20	13	9	4	3	14	12	14	12	80
"und-cds,chr2L:9763836..9764648,1,CGG"	CGGCAGCCAAAATAGCCTC	1	0	2	1	0	4	2	0	0	1	0	1	0	4	0	0	1	2	0	0	3
"und-cds,chr2L:9763836..9764648,5,CGG"	ACGAGGAGCTGACCACAAA	1	0	0	0	2	0	1	0	1	2	0	0	1	0	0	0	1	1	1	1	2
"Uro-cds,chr2L:7780118..7780691,2,CGG"	AGACCCCAAAGAATTCCGC	1	0	1	0	1	1	2	2	0	1	2	0	0	2	3	0	1	2	0	1	11
"Uro-cds,chr2L:7780118..7780691,5,CGG"	AGTACGAGATTACCGATCA	6	0	5	5	4	3	2	5	4	3	5	7	5	5	1	3	3	9	6	9	25
"Uro-cds,chr2L:7780118..7780691,12,AGG"	CACGCCATCCAGGAATTCG	85	0	78	62	36	36	47	41	48	38	66	43	26	40	38	29	59	40	48	47	296
"ush-cds,chr2L:536023..536966,5,TGG"	CAGCAAATGGAGGACCAGT	40	0	49	28	26	21	27	19	18	19	20	26	27	20	17	11	31	37	49	40	182
"ush-cds,chr2L:536023..536966,13,TGG"	GATTTGGGAGAGACAGAGA	1	0	0	2	0	0	1	4	0	0	0	0	2	1	1	0	0	0	0	0	5
"ush-cds,chr2L:536023..536966,15,AGG"	CAGGAACACGATCTTCAGC	9	0	4	10	3	5	8	6	9	6	12	11	6	7	4	1	6	12	6	11	49
"Vha100-5-cds,chr2L:11741551..11743729,7,AGG"	CAGTTTCGCGATCTGAACG	48	0	33	29	27	16	31	37	10	19	22	30	27	18	17	11	26	27	28	16	169
"Vha100-5-cds,chr2L:11741551..11743729,9,AGG"	CAGCGAAAGTACGTCAACG	2	0	2	1	2	0	0	2	1	1	0	2	3	1	1	0	1	0	1	0	5
"Vha100-5-cds,chr2L:11741551..11743729,12,CGG"	TGACATGGAGCGCCGCCTC	16	0	18	14	12	10	5	14	6	8	13	10	9	6	3	5	8	9	9	2	60
"Vha68-2-cds,chr2L:12975637..12975712,3,CGG"	GACGTGTCTTCGCTGTCTC	48	0	29	23	22	26	27	29	27	25	24	22	24	21	24	15	33	23	29	40	179
"Vha68-2-cds,chr2L:12975637..12975712,6,CCA"	GCGAAGACACGTCCATATT	4	0	4	2	0	1	0	0	0	2	1	1	2	0	3	0	0	3	3	1	4
"Vha68-2-cds,chr2L:12976126..12976823,1,TGG"	TCACCGCCGAGGCCATGTC	8	0	7	4	4	4	5	3	1	0	1	5	4	3	1	5	7	2	8	4	20
"Vha68-3-cds,chr2L:12978900..12980048,6,AGG"	AAACCAAGATGGGGAGCCA	28	0	15	14	9	9	9	6	3	7	14	6	4	3	12	4	10	8	11	8	67
"Vha68-3-cds,chr2L:12978900..12980048,9,CGG"	AATGACCATAAATCCAATC	1	0	1	1	0	0	1	0	0	0	1	0	1	2	0	1	2	2	1	1	5
"Vha68-3-cds,chr2L:12978900..12980048,11,AGG"	CATGATACAGTCAATGACG	11	0	2	6	2	1	2	3	4	7	8	5	3	2	2	4	6	2	6	14	25
"vri-cds,chr2L:5308021..5309720,2,CGG"	GTCCGCAGTCAAATGACAG	6	0	3	4	1	3	1	2	4	4	1	3	1	2	2	4	3	3	9	7	11
"vri-cds,chr2L:5308021..5309720,5,CGG"	AGTCTGGGCAAATATGTCC	17	0	14	13	7	6	10	9	5	4	13	12	8	16	7	8	12	17	9	12	59
"vri-cds,chr2L:5308021..5309720,10,TGG"	GGCTATGGAGATGGAATGA	4	0	2	2	0	1	1	2	2	0	0	1	2	1	0	2	0	1	2	4	3
"wg-cds,chr2L:7307592..7307707,4,AGG"	AGCAGTCTCAGCCAAGTCG	37	0	56	36	34	24	30	29	20	23	29	31	22	30	20	10	32	32	36	36	202
"wg-cds,chr2L:7307592..7307707,10,CGG"	ACAGAAATCCGGAAGGGGC	1	0	0	2	0	2	0	1	0	3	0	1	0	0	0	0	1	2	0	1	4
"wg-cds,chr2L:7307592..7307707,17,CCA"	TTTCTGTTTGCCCTCGACT	8	0	4	2	1	3	2	7	1	6	3	3	6	4	4	5	7	6	4	4	26
"yip2-cds,chr2L:9915625..9915791,7,CGG"	CAGACCCAATTGCAAACCA	18	0	28	19	9	13	10	14	8	8	15	17	11	9	9	7	25	20	12	8	81
"yip2-cds,chr2L:9915625..9915791,11,CGG"	AGGCTGCCCTGGATGCTGC	13	0	17	12	10	3	8	6	7	7	9	5	8	8	6	4	13	16	6	12	47
"yip2-cds,chr2L:9915625..9915791,15,TGG"	CAAGTGGACACCGTCATCG	3	0	6	1	0	0	0	1	2	0	1	2	1	1	1	1	0	1	0	1	7
"18w-cds,chr2R:15999390..16003547,5,CGG"	CCTCACCACCATGGACATC	16	0	15	15	10	7	8	19	16	7	8	6	9	15	9	5	17	12	18	22	58
"18w-cds,chr2R:15999390..16003547,7,CGG"	GTGTCCGCGCTCTGGAGTC	54	0	45	35	28	31	34	39	34	30	33	35	29	26	22	19	38	34	48	44	182
"18w-cds,chr2R:15999390..16003547,9,AGG"	GGAACGCCACTTGACCTCC	1	0	3	0	0	1	0	0	0	0	1	0	1	0	1	0	0	0	0	0	4
"5-HT1A-cds,chr2R:14978262..14978963,3,TGG"	CCGAACAGCCGAATGTAGA	6	0	1	2	1	0	2	3	0	0	5	3	3	2	0	0	3	1	3	3	16
"5-HT1A-cds,chr2R:14978262..14978963,12,CGG"	CTGGACGACATGGCGGTCA	2	0	0	0	0	0	0	2	1	0	0	0	1	0	0	1	0	0	0	1	5
"5-HT1A-cds,chr2R:14978262..14978963,16,CGG"	GCAAGCGCTACTACAGCTC	4	0	5	8	2	4	4	5	3	7	3	5	2	3	2	3	4	6	4	11	24
"Acsl-cds,chr2R:4563978..4564112,3,CGG"	TACGACATCATCACCCTTC	30	0	25	20	13	15	16	18	21	12	26	21	17	12	15	6	23	21	23	46	123
"Acsl-cds,chr2R:4563978..4564112,5,TGG"	CTTGGTGCTGCAGAAGCCC	4	0	1	0	0	1	0	1	1	1	1	0	2	1	1	1	0	1	1	2	3
"Acsl-cds,chr2R:4563978..4564112,11,CCC"	AGTCCTGACGGCGTTTCCA	1	0	2	5	3	2	8	2	3	2	3	6	2	5	1	4	1	3	5	3	22
"adp-cds,chr2R:14039399..14040146,3,TGG"	CAGCAATACGGTCATGAGC	64	0	52	42	26	41	34	32	30	31	49	42	35	38	30	32	25	51	49	52	239
"adp-cds,chr2R:14039399..14040146,13,AGG"	GCAGTGCTCGTCGGTCACG	24	0	21	16	8	11	9	17	13	17	25	15	18	15	11	7	18	15	11	31	82
"adp-cds,chr2R:14039399..14040146,17,TGG"	GTCTGGAGTGGACCACTGA	1	0	3	4	2	1	1	5	1	2	1	3	2	3	1	2	2	3	6	2	7
"aft-cds,chr2R:13673805..13674245,1,TGG"	TCCATCCGGCCTTCCGAAG	2	0	3	1	1	0	0	1	0	2	2	1	0	2	0	2	0	2	0	1	4
"aft-cds,chr2R:13673805..13674245,2,AGG"	TCCACTATCAGAAGCCGAA	14	0	5	8	7	9	13	12	6	7	11	4	5	14	5	5	6	7	13	16	47
"aft-cds,chr2R:13673805..13674245,6,AGG"	AGTGAGTTCTACCAGTTCG	1	0	1	1	0	1	1	0	0	0	0	0	0	1	0	0	2	2	1	0	4
"Amph-cds,chr2R:8481505..8481573,4,CCG"	AGCATTATGCCTTTATTTT	1	0	0	0	1	0	0	0	0	0	1	0	1	0	1	0	1	0	0	0	3
"Amph-cds,chr2R:8481505..8481573,5,CCA"	GCGTGTTTTTGAACAGATT	2	0	1	0	0	2	0	1	1	0	0	0	1	1	0	0	2	1	0	0	1
"Amph-cds,chr2R:8494420..8494555,1,CGG"	GGCAAAGTCGATCGCACTG	1	0	1	2	0	0	3	0	2	0	1	0	3	2	0	2	2	3	1	1	7
"ana3-cds,chr2R:8232591..8236028,10,CGG"	GAGCCGATACAGTTCAAGC	18	0	15	11	5	5	9	10	7	5	11	11	7	6	3	6	15	6	4	7	50
"ana3-cds,chr2R:8232591..8236028,11,TGG"	GCTGAAGCAGCTCATCCGC	3	0	4	4	3	3	2	1	1	2	3	1	3	0	1	2	1	3	0	2	10
"ana3-cds,chr2R:8232591..8236028,15,TGG"	CTGGTGCCCGACCGTGTGC	7	0	3	6	5	3	8	7	5	9	9	2	3	8	2	5	8	6	8	3	43
"apt-cds,chr2R:19484583..19484843,4,AGG"	ACCCAGAACTGGAACCACC	6	0	5	3	4	0	2	4	4	1	4	4	2	3	2	2	4	6	0	5	20
"apt-cds,chr2R:19484583..19484843,5,AGG"	CTACTCGATCTGTGTCGCA	6	0	15	16	3	8	5	9	8	4	11	7	12	8	8	5	3	14	8	12	57
"apt-cds,chr2R:19484583..19484843,8,AGG"	CTGACCGCCGTGAAGAACA	20	0	20	11	19	13	14	13	9	9	14	12	11	6	8	7	13	13	9	17	69
"Arf51F-cds,chr2R:11210989..11211070,3,CGG"	AAATGCGAATTCTCATGCT	6	0	6	5	6	11	10	10	1	7	9	10	2	10	5	1	7	5	9	18	43
"Arf51F-cds,chr2R:11211350..11211652,2,TGG"	GTTACAACGATACCCACTG	1	0	0	0	0	0	0	0	0	0	0	1	0	1	0	0	0	0	0	0	2
"Arf51F-cds,chr2R:11211350..11211652,5,TGG"	GAATGTCAAGTTCAATGTG	7	0	2	3	2	1	1	0	0	2	2	1	3	1	3	0	4	4	5	4	20
"Arl6-cds,chr2R:15331722..15331899,3,TGG"	AAGATGACGATTCTGGTGC	7	0	6	9	4	1	8	11	7	8	7	6	2	9	5	5	3	6	4	6	23
"Arl6-cds,chr2R:15331722..15331899,6,TGG"	AGCGAACAGACATCCATTG	18	0	20	11	9	14	15	19	12	16	17	23	10	15	13	13	21	18	19	12	86
"Arl6-cds,chr2R:15331722..15331899,9,TGG"	CCCACAGTTGGCTTCATGG	49	0	43	51	51	41	36	54	23	36	57	41	25	42	18	24	58	51	30	40	239
"Atf6-cds,chr2R:1035706..1036661,2,TGG"	GCTTGAGTTCCCCGATTTC	16	0	15	8	8	6	13	2	8	10	11	11	12	8	2	11	11	13	6	7	61
"Atf6-cds,chr2R:1035706..1036661,3,TGG"	AAATTCCTTCAGCGTGTTC	16	0	21	10	6	5	11	10	9	6	8	8	8	10	2	4	9	8	6	8	46
"Atf6-cds,chr2R:1035706..1036661,8,CGG"	TTTTGAACCTGCTAAAGTT	2	0	2	0	0	0	0	0	1	0	1	0	0	1	0	1	1	0	0	1	2
"Atg9-cds,chr2R:12182026..12184563,7,AGG"	ACCATCCCTCCACAGGCCA	44	0	28	31	23	27	31	32	19	21	27	33	22	24	12	18	28	31	29	48	201
"Atg9-cds,chr2R:12182026..12184563,8,CGG"	CTGCGCATTTAGACCCCCT	9	0	8	5	4	10	9	2	0	4	6	10	4	6	10	7	7	6	3	12	41
"Atg9-cds,chr2R:12182026..12184563,13,AGG"	GAGCACGACACCGAGCATG	3	0	3	5	3	4	1	1	5	7	1	5	5	2	1	3	1	2	9	4	19
"AttC-cds,chr2R:9281274..9281591,4,CGG"	GGCGTACTTGGCTCCCTTG	39	0	38	22	23	24	21	22	16	18	36	19	23	13	22	12	24	29	28	28	135
"AttC-cds,chr2R:9281274..9281591,6,AGG"	GACGCCACCCAGAATCTAC	4	0	3	2	1	2	0	3	0	6	0	0	1	0	0	1	2	2	1	1	9
"AttC-cds,chr2R:9281274..9281591,12,TGG"	CACTCACATCCAATCCGAG	2	0	6	4	6	3	6	2	1	5	2	3	7	2	1	2	1	0	2	6	27
"betaTry-cds,chr2R:7233847..7234608,15,AGG"	TGGATCCATCTACTCCGCC	31	0	21	15	16	27	14	22	20	10	20	23	8	17	14	10	21	27	31	26	120
"betaTry-cds,chr2R:7233847..7234608,17,CGG"	CCTCCCTGCAGATCCGCGC	2	0	3	2	0	3	2	3	0	1	3	3	1	1	2	0	4	4	5	3	12
"betaTry-cds,chr2R:7233847..7234608,21,AGG"	TCTGGTGGCGTCGTCGCCA	1	0	2	1	0	2	0	0	1	0	1	2	0	1	0	1	2	2	0	2	10
"blw-cds,chr2R:18687401..18687981,1,TGG"	GCTGCCCGCAAGCTCCATG	5	0	7	4	4	2	5	8	4	4	5	5	0	5	1	2	4	8	3	6	30
"blw-cds,chr2R:18687401..18687981,2,TGG"	GCTGAGATCTCCAACATCC	9	0	1	2	2	2	3	4	1	2	6	4	3	2	2	3	2	4	6	9	15
"blw-cds,chr2R:18687401..18687981,10,CGG"	CCGGCCGTGTGCTGAGCAT	2	0	1	0	0	1	0	1	0	0	0	1	0	0	0	0	0	1	1	1	0
"bonsai-cds,chr2R:18525358..18525563,6,GGG"	GGGCATCGGCAGTTTGTCC	4	0	4	3	4	1	1	3	2	5	1	1	2	0	0	1	0	8	2	2	11
"bonsai-cds,chr2R:18525358..18525563,10,CGG"	AAAGCCGACGAACTGCTGC	42	0	37	23	18	32	22	37	21	20	38	29	21	21	19	21	41	36	26	13	159
"bonsai-cds,chr2R:18525358..18525563,14,TGG"	TACAGGGACTGCAAGGAGT	2	0	2	2	2	2	1	2	1	0	3	3	3	2	1	1	2	1	0	1	6
"Brca2-cds,chr2R:20413824..20414568,7,CGG"	AGTTTCCGCGGCGGCAAAT	9	0	8	10	4	5	6	7	3	3	5	4	8	7	4	5	3	8	7	6	41
"Brca2-cds,chr2R:20413824..20414568,9,CGG"	GACTTTCGCCATCGCTCGA	4	0	4	1	0	5	2	1	2	4	2	2	1	2	1	2	1	4	6	2	10
"Brca2-cds,chr2R:20413824..20414568,14,CGG"	CGGGGTCACGAGCGGCTTG	14	0	5	4	6	3	8	5	3	2	6	2	3	3	3	2	11	8	4	5	43
"bs-cds,chr2R:20231613..20232197,7,CGG"	CTGAGCCTGGCGGATCCGG	4	0	8	7	9	3	7	2	4	6	5	2	3	6	9	4	8	5	8	2	31
"bs-cds,chr2R:20231613..20232197,10,tgg"	ATGTACGGCAACCCGGCCC	6	0	2	2	0	3	3	3	1	4	3	0	2	0	0	2	0	2	0	2	10
"bs-cds,chr2R:20231613..20232197,21,CGG"	ATGCAGCGCCCCAATCCCG	11	0	14	6	9	4	7	8	7	13	11	6	7	3	8	3	11	10	17	13	59
"Buffy-cds,chr2R:7574966..7575241,3,AGG"	CAAAGTGAGCGCCTCTTGC	3	0	4	7	6	9	5	9	7	3	3	8	5	8	3	6	8	2	6	6	43
"Buffy-cds,chr2R:7574966..7575241,4,TGG"	CTACATTCCGCATCACTAC	2	0	1	2	1	2	3	2	3	2	0	2	1	1	2	3	1	4	2	15	22
"Buffy-cds,chr2R:7574966..7575241,14,TGG"	ACTCTCCTACACGATTGGC	6	0	1	9	1	3	1	2	3	2	5	6	2	3	0	3	3	0	1	5	27
"CalpA-cds,chr2R:15315931..15316049,6,CCT"	CAATCAGGTAGTGACCAGG	7	0	7	5	3	4	2	4	0	2	7	1	3	6	3	3	6	6	5	8	24
"CalpA-cds,chr2R:15315931..15316049,9,CCT"	CGTTTGGATCGAAAGTTGA	6	0	6	5	2	5	2	2	5	6	5	5	1	7	2	5	3	5	4	3	29
"CalpA-cds,chr2R:15313550..15313723,1,AGG"	CGACTTGAGGGGATTCTTG	4	0	0	0	0	1	0	0	0	1	0	0	0	2	3	0	0	1	0	0	7
"CanB2-cds,chr2R:3674739..3675037,5,TGG"	CGTTTCCGGAAACTGGACC	1	0	0	1	0	1	0	0	1	1	1	1	3	3	0	0	1	2	0	0	10
"CanB2-cds,chr2R:3674739..3675037,10,TGG"	GAGCTGCAACAGAATCCGC	2	0	2	3	1	2	0	0	3	0	2	2	3	3	2	0	2	4	3	2	7
"CanB2-cds,chr2R:3674739..3675037,11,CGG"	GTGATCGACATTTTCGACG	33	0	33	28	13	19	28	28	13	16	17	30	22	21	11	16	30	27	24	15	137
"CAP-cds,chr2R:6192218..6192435,4,CGG"	CGCTACGATGACTTCCCCA	6	0	6	3	10	10	9	12	4	7	3	12	6	6	3	1	4	10	9	8	50
"CAP-cds,chr2R:6192218..6192435,12,AGG"	CGGGCTCTCTTTAACTTCC	1	0	2	1	1	1	0	2	0	0	0	1	0	0	3	1	1	0	3	2	5
"CAP-cds,chr2R:6192218..6192435,14,CCA"	CTTGCGACGGCGCTCCTCG	12	0	5	5	11	7	4	3	4	8	2	6	4	3	2	1	7	7	6	3	40
"Cap-G-cds,chr2R:9020819..9021064,4,AGG"	ACGGAAAAACCCAAAACCA	1	0	0	0	0	0	0	0	0	0	0	0	0	0	0	0	0	0	0	0	0
"Cap-G-cds,chr2R:9020819..9021064,8,TGG"	GCGGGAGGAAAAAAGCGTC	1	0	0	2	1	0	1	1	0	0	0	0	0	0	0	0	0	0	0	0	2
"Cap-G-cds,chr2R:9020819..9021064,15,CGG"	ACCACCTCAGACACATCCG	78	0	56	51	40	25	46	49	32	38	37	45	38	30	31	34	47	43	52	38	230
"CCHa2-R-cds,chr2R:1950386..1950702,5,CGG"	ACGTTGGCAGCCAGGCTGG	47	0	23	37	32	20	17	25	27	23	22	28	23	19	12	19	22	27	35	34	165
"CCHa2-R-cds,chr2R:1950386..1950702,10,CGG"	GCAACGGGGCCAATGACAG	14	0	18	10	6	6	9	7	10	11	14	20	19	10	3	13	14	14	20	16	57
"CCHa2-R-cds,chr2R:1950386..1950702,14,TGG"	CTGGCAACCGGACAAGGTC	3	0	5	7	2	2	6	5	2	2	3	2	2	1	0	1	6	9	3	2	16
"Cct5-cds,chr2R:8063242..8064223,6,TGG"	AAGGGTCTGGACAAGATCA	3	0	1	2	0	1	0	2	0	1	0	1	3	3	0	1	0	3	3	2	6
"Cct5-cds,chr2R:8063242..8064223,8,TGG"	ACGTGACTGTGACCAACGA	74	0	57	46	34	34	51	65	36	38	61	56	41	46	29	43	55	62	77	84	316
"Cct5-cds,chr2R:8063242..8064223,11,TGG"	CACGAGATTGCCAAGCTGA	5	0	3	5	3	2	6	8	2	6	2	5	4	3	5	4	7	6	6	7	37
"Cdk4-cds,chr2R:12468418..12468520,3,CGG"	TGTCCCAGGCGAAGAAGTT	5	0	9	11	4	5	3	12	4	3	6	3	6	8	3	6	9	13	6	6	54
"Cdk4-cds,chr2R:12468418..12468520,5,AGG"	GGCGATCCGTTCAACTACC	22	0	9	13	7	9	8	10	6	9	11	8	8	13	6	1	4	18	14	20	57
"Cdk4-cds,chr2R:12468418..12468520,7,CCA"	CATTTTCTGCCGCTTCAGC	12	0	7	8	7	14	9	9	7	7	9	11	9	11	6	6	11	9	16	5	48
"CG10073-cds,chr2R:15269261..15269955,5,TGG"	TTACGAGGACCCTGGTATT	17	0	11	8	8	4	8	11	5	12	5	10	11	8	3	5	13	7	9	13	63
"CG10073-cds,chr2R:15269261..15269955,8,GGG"	ACTGGTTTTCTACTGTTTT	1	0	0	0	1	2	0	0	0	0	1	1	0	1	0	0	0	0	1	0	9
"CG10073-cds,chr2R:15269261..15269955,13,AGG"	ACCATTGAGGATGCATCCA	29	0	22	19	18	19	26	26	19	20	21	15	21	19	6	14	22	30	30	49	136
"CG10081-cds,chr2R:15273595..15274289,3,TGG"	AATCATACTCCAGGAAACA	1	0	0	0	0	0	0	0	0	0	0	0	0	0	0	0	0	0	0	0	0
"CG10081-cds,chr2R:15273595..15274289,7,TGG"	TGGAGGCATTGTCCTGTTC	9	0	6	5	5	8	2	8	10	4	13	7	6	3	4	3	4	8	10	9	32
"CG10081-cds,chr2R:15273595..15274289,10,AGG"	CCCGAACCGCTGACTGTCG	10	0	7	10	5	7	3	4	3	4	8	5	6	1	5	3	13	7	9	4	32
"CG10104-cds,chr2R:10278305..10279519,3,CGG"	CCGGTACAGTTTCAACATC	5	0	4	1	0	3	1	1	0	0	2	1	1	2	2	0	0	2	2	6	16
"CG10104-cds,chr2R:10278305..10279519,4,TGG"	CGTCATCGCTTCGAGAAGT	36	0	30	18	24	26	25	19	14	23	32	22	28	16	14	13	28	18	21	28	154
"CG10104-cds,chr2R:10278305..10279519,15,TGG"	ACCTAGACGCCCAGTACTT	5	0	1	3	1	1	4	5	0	2	1	3	1	3	2	1	2	4	1	4	18
"CG10131-cds,chr2R:10517426..10517836,7,TGG"	TGGACTGATCGGCAGGGCG	1	0	6	3	2	7	2	2	4	4	3	1	5	3	3	4	6	5	5	11	24
"CG10131-cds,chr2R:10517426..10517836,10,TGG"	GTCCAACTGTATGACATCC	14	0	5	7	10	7	10	7	4	3	7	11	9	7	8	4	6	6	4	13	56
"CG10131-cds,chr2R:10517426..10517836,16,TGG"	GACAAGGATTTGCATCGGC	2	0	8	7	2	4	5	6	2	1	4	4	5	2	5	1	6	4	5	5	31
"CG10205-cds,chr2R:10720677..10720983,6,AGG"	ATAGCCAACCAAACGCAGA	5	0	7	2	1	2	4	5	1	2	3	2	2	3	0	0	4	1	5	2	11
"CG10205-cds,chr2R:10720677..10720983,9,AGG"	ATGAACTCGCCCTTCATCC	3	0	2	1	4	3	1	2	0	0	2	0	4	3	0	1	1	0	0	4	17
"CG10205-cds,chr2R:10720677..10720983,10,CGG"	CAAACACTGCGTCCGTCAA	53	0	52	49	31	40	27	51	21	29	48	47	28	31	22	22	51	42	40	55	206
"CG10320-cds,chr2R:17545858..17545985,2,AGG"	CCCCACGCATCGACCTACA	154	0	105	93	92	77	87	102	67	74	111	67	83	73	51	51	85	96	115	164	596
"CG10320-cds,chr2R:17545858..17545985,4,TGG"	GAGAGTGTGCCCCAACTCG	5	0	1	2	1	1	4	4	2	0	8	3	3	4	0	1	2	2	0	3	15
"CG10320-cds,chr2R:17545858..17545985,19,CCT"	GGCACACTCTCCACCTTGT	16	0	18	9	14	21	14	10	7	22	13	19	7	17	11	6	15	18	11	33	111
"CG10459-cds,chr2R:5595076..5596044,9,TGG"	TACGATACTGGATACTTTT	5	0	4	2	1	2	4	2	2	4	6	2	3	1	1	2	3	2	6	3	11
"CG10459-cds,chr2R:5595076..5596044,15,CGG"	ACGCACCTAAGAAAGCACA	1	0	0	0	0	0	0	0	0	0	0	0	0	0	0	0	0	0	0	0	0
"CG10459-cds,chr2R:5595076..5596044,18,TGG"	AGCCACGATGCCAAGATCC	6	0	6	4	7	1	5	6	4	2	6	4	4	5	3	1	8	7	2	5	24
"CG10543-cds,chr2R:16888517..16889931,4,CGG"	ACGCTTAAGTGCAAATACC	5	0	4	3	1	5	4	8	1	1	2	4	2	2	5	1	4	6	4	7	17
"CG10543-cds,chr2R:16888517..16889931,6,CGG"	CTGTTCAGTCACATAGCTG	1	0	1	2	1	0	0	1	2	1	2	0	1	1	2	1	0	3	4	7	5
"CG10543-cds,chr2R:16888517..16889931,9,AGG"	ATGACAATGGCGAGTCTGG	4	0	7	17	4	3	8	6	3	4	8	5	2	6	6	4	6	7	6	3	31
"CG10910-cds,chr2R:13907934..13908266,4,TGG"	TGTTCTACGATGCCGTGAC	21	0	20	11	9	9	14	17	14	16	16	17	14	14	13	9	12	15	31	53	132
"CG10910-cds,chr2R:13907934..13908266,7,TGG"	TGCACTGCCCTTTACACTG	21	0	26	31	20	15	13	16	6	15	25	16	17	26	11	23	18	29	28	60	118
"CG10910-cds,chr2R:13907934..13908266,10,CGG"	GCTACAAGATTCGTCGTTG	8	0	13	10	11	7	10	12	6	13	15	7	18	8	4	6	10	14	8	12	53
"CG10914-cds,chr2R:14045801..14047675,4,TGG"	CAGAATACCGCCGCTGAAG	2	0	4	1	1	2	6	1	1	1	3	4	5	4	1	3	0	0	4	4	16
"CG10914-cds,chr2R:14045801..14047675,12,TGG"	GTTCATTACAGCTCTGTTC	2	0	2	2	1	1	5	1	0	3	3	1	1	1	3	1	0	1	2	5	5
"CG10914-cds,chr2R:14045801..14047675,13,TGG"	ACAGCATTTGCCCGACGAC	1	0	0	1	2	3	1	1	2	0	2	2	0	1	2	0	1	1	1	2	12
"CG10931-cds,chr2R:13636523..13637560,2,CGG"	GAAACTGAAATCGCCATCC	3	0	1	2	1	2	0	1	1	2	3	1	2	3	2	1	2	1	2	1	4
"CG10931-cds,chr2R:13636523..13637560,7,CGG"	CCATTAAGCACTCGCTCCT	5	0	4	5	3	2	1	2	0	1	1	3	3	2	3	3	4	1	2	4	13
"CG10931-cds,chr2R:13636523..13637560,12,CGG"	AGAACTTGGTCAGCAGCTC	3	0	5	1	3	5	1	3	5	0	4	0	2	8	3	3	3	10	7	9	22
"CG10933-cds,chr2R:13611277..13611400,4,TGG"	TTACCAGCTGTGGGTGTAT	1	0	11	2	2	2	6	2	0	4	2	5	3	4	3	3	4	6	2	6	26
"CG10933-cds,chr2R:13611277..13611400,13,CCA"	GGTAAGTCCCTCTCAATGC	5	0	6	3	2	1	3	5	2	0	2	5	3	3	0	3	0	8	2	5	21
"CG10933-cds,chr2R:13611277..13611400,15,CCG"	GCTGGAGGAACCAGTTATG	3	0	0	0	0	0	0	2	0	1	0	2	0	2	0	0	0	0	0	0	1
"CG11007-cds,chr2R:15390693..15391508,6,CGG"	CCCGCCTATTTATTCTCGC	5	0	0	3	2	5	3	1	2	2	3	4	0	5	3	2	3	3	4	2	26
"CG11007-cds,chr2R:15390693..15391508,11,TGG"	TTGTTCTTCCTGCTAATCG	2	0	1	1	3	0	0	2	0	1	1	1	0	1	1	0	1	1	2	1	6
"CG11007-cds,chr2R:15390693..15391508,13,CGG"	ATGATACGGTCACGCAAAA	11	0	27	16	6	10	20	21	12	10	9	16	14	11	5	8	15	13	8	13	65
"CG11125-cds,chr2R:3335292..3335760,1,AGG"	CAGTCCCGAAACTTCCTCA	59	1	47	48	24	43	34	39	21	30	38	27	27	51	23	19	28	39	24	28	222
"CG11125-cds,chr2R:3335292..3335760,4,TGG"	AAGTCCACCAGCCAGAAGT	23	0	22	19	16	11	19	11	19	11	22	15	17	9	11	9	15	18	25	24	88
"CG11125-cds,chr2R:3335292..3335760,7,TGG"	CGACGCTCTTCCTCCGTGA	5	0	8	9	6	3	2	3	2	3	8	4	4	6	7	4	9	4	5	5	28
"CG11127-cds,chr2R:3351095..3352444,8,GGG"	AACGGAACCAAGGAGGACG	8	0	4	5	5	3	1	3	2	8	5	4	5	7	3	2	3	7	5	4	31
"CG11127-cds,chr2R:3351095..3352444,11,TGG"	GTGGCGCCCTCTGCCCGTG	3	0	1	1	1	2	1	3	1	0	1	1	2	2	1	4	2	2	2	3	14
"CG11127-cds,chr2R:3351095..3352444,17,CGG"	TGCGCAACGAACTGGTGGC	7	0	1	4	2	5	2	5	1	2	5	1	2	2	3	1	5	3	6	4	28
"CG11269-cds,chr2R:18026447..18026770,4,TGG"	TTCTTGATGCTGAATCTGC	2	0	0	0	0	0	1	0	0	0	0	0	0	0	2	0	1	0	0	0	1
"CG11269-cds,chr2R:18026447..18026770,11,CGG"	GAGGCCTTCAAGGAGCAGG	15	0	9	8	11	4	3	3	3	1	5	7	3	1	2	5	2	13	6	10	39
"CG11269-cds,chr2R:18026447..18026770,14,CGG"	CTACCAGGACGTGTCCACA	5	0	11	4	2	1	4	6	1	2	7	3	4	6	2	0	5	6	10	11	16
"CG11291-cds,chr2R:18098946..18099688,9,CGG"	GACACCATTATTTGCAGCA	13	0	10	16	13	11	8	12	9	7	6	8	10	10	5	5	7	12	17	13	70
"CG11291-cds,chr2R:18098946..18099688,15,AGG"	CAGGAGAATACCCCCATTG	18	0	5	7	3	7	7	8	2	5	7	4	6	8	2	3	11	14	4	9	36
"CG11291-cds,chr2R:18098946..18099688,20,AGG"	GAGTGCTGCCTAACAAACA	1	0	1	0	1	2	1	6	1	0	0	0	1	0	0	1	1	0	3	1	4
"CG11395-cds,chr2R:13024797..13024918,5,TGG"	CCCCAGAATCCTTACTACG	24	0	19	9	8	10	9	11	10	11	13	11	8	7	11	4	11	8	14	20	68
"CG11395-cds,chr2R:13024797..13024918,9,CCT"	CCATTGTCCACTGATTAAA	4	0	1	2	2	0	1	1	1	1	4	0	0	2	2	0	2	0	4	5	12
"CG11395-cds,chr2R:13024996..13026244,1,TGG"	ACCATGGTCATCACGTACA	11	0	10	12	8	10	12	6	6	5	12	6	6	5	3	3	6	7	15	19	58
"CG11400-cds,chr2R:13021713..13022309,2,TGG"	GCTGCTGTTTTTGTTTGTC	41	0	47	39	24	27	16	45	25	18	32	37	18	27	15	20	26	39	31	16	168
"CG11400-cds,chr2R:13021713..13022309,5,TGG"	AATGCCACAGCCATCCGAC	2	0	0	1	2	0	0	1	0	0	0	2	0	0	1	0	1	1	0	5	7
"CG11400-cds,chr2R:13021713..13022309,7,TGG"	AAGGAAATCGAGCGAGAAA	2	0	0	1	0	0	0	0	2	0	1	0	1	0	2	0	1	3	1	0	3
"CG11414-cds,chr2R:20449383..20449661,3,CGG"	TCCACCGCCGTCCCAAAGA	7	0	10	8	8	2	4	6	6	7	7	10	10	5	4	6	5	7	7	10	50
"CG11414-cds,chr2R:20449383..20449661,12,CGG"	ACGTGGAAATTTTCTCCAT	1	0	0	0	0	1	0	1	0	0	2	1	1	1	0	0	0	0	0	0	6
"CG11414-cds,chr2R:20449383..20449661,13,CGG"	GTGCTACGAGTGCTCCACT	19	0	17	14	9	16	16	14	12	10	13	14	11	8	11	7	16	15	11	25	75
"CG11635-cds,chr2R:4246112..4246972,5,CGG"	CAAACGAGAATGCAAGATC	3	0	6	10	6	1	1	3	1	5	3	2	6	0	6	0	3	2	8	1	22
"CG11635-cds,chr2R:4246112..4246972,13,CGG"	ACCGTCCCTCCTGCAAGAA	9	0	11	7	4	5	8	6	6	7	7	5	2	10	1	4	6	12	8	7	34
"CG11635-cds,chr2R:4246112..4246972,17,TGG"	ATCTGCGCCTACGACAAGC	1	0	0	0	0	0	1	0	0	0	0	3	0	2	0	1	0	0	0	0	1
"CG11777-cds,chr2R:6356206..6356442,3,AGG"	TTCTGCGATGCCTGCCCCA	7	0	7	1	3	1	8	5	8	4	1	3	5	4	6	3	4	8	4	4	33
"CG11777-cds,chr2R:6356206..6356442,4,CGG"	GTGCGAGCGACTATTACAG	7	0	5	4	3	4	4	4	1	1	1	6	2	6	3	1	4	3	4	5	20
"CG11777-cds,chr2R:6356206..6356442,8,CGG"	CTGGAGATCCTACGAACAC	3	0	0	2	2	0	5	3	3	1	2	1	2	5	0	2	0	2	3	5	17
"CG11883-cds,chr2R:6525503..6526067,4,TGG"	GTGCCACCGCCTCGTTGAG	5	0	2	5	4	4	1	1	2	4	2	1	4	1	2	2	2	5	6	7	18
"CG11883-cds,chr2R:6525503..6526067,6,AGG"	ACGCTGCAATTTGGACCAG	10	0	9	7	8	5	8	5	10	7	11	4	6	10	7	6	7	3	9	11	44
"CG11883-cds,chr2R:6525503..6526067,11,AGG"	GCTGACGCCACTTGATGCC	4	0	6	2	0	3	0	4	2	2	1	3	1	1	0	0	1	0	6	5	21
"CG12129-cds,chr2R:5920906..5921056,6,CGG"	GTGGAATGGTCAAAACCAA	1	0	2	0	0	0	0	0	0	0	0	0	0	0	0	0	0	0	0	0	1
"CG12129-cds,chr2R:5920906..5921056,7,CGG"	TACAAAGCCTACGAAGAGC	2	0	4	7	0	3	5	5	0	0	1	3	7	2	1	1	6	2	4	3	19
"CG12129-cds,chr2R:5920906..5921056,11,CCA"	CCGATTCTGGCTCATCTTT	3	0	4	4	0	1	4	1	1	0	1	1	0	2	0	0	2	1	0	7	7
"CG12164-cds,chr2R:3199437..3199616,4,TGG"	GTGGAAGAAGAAGCTCACC	2	0	1	2	1	1	2	1	1	2	2	3	1	3	1	0	4	3	2	1	11
"CG12164-cds,chr2R:3199437..3199616,13,TGG"	GACCGTTAAGAAGGAGGCG	1	0	0	0	1	1	0	1	0	0	0	0	0	0	0	0	0	0	0	0	2
"CG12164-cds,chr2R:3199437..3199616,20,CCA"	CTTATGATTAGCGCGCAGC	2	0	1	3	1	3	1	3	2	3	0	2	2	2	2	0	0	2	0	0	7
"CG12263-cds,chr2R:14314234..14314380,4,CGG"	CGGCGTGATGCTCTTCTCG	12	0	18	17	13	9	21	13	11	8	7	14	11	10	5	8	12	18	9	7	77
"CG12263-cds,chr2R:14314234..14314380,12,CCT"	ACGCCGCTGCTGATGAGGA	31	0	20	22	19	18	17	14	11	10	20	11	15	15	11	7	17	20	24	31	109
"CG12263-cds,chr2R:14314234..14314380,18,CCT"	TTTGTGGACAACCTGCGAC	1	0	1	2	1	1	1	0	1	0	1	0	2	1	1	0	0	0	1	2	7
"CG12376-cds,chr2R:4590080..4590365,5,TGG"	CCCGTGTTTGCCAATAGTT	42	0	37	34	25	22	32	32	22	36	33	25	22	22	19	18	26	30	29	43	175
"CG12376-cds,chr2R:4590080..4590365,6,TGG"	GCCGCCCTCTTTGTGTCCA	217	0	163	136	127	113	127	108	79	88	121	127	100	112	76	79	150	133	140	191	757
"CG12376-cds,chr2R:4590080..4590365,12,TGG"	ATGCTCCTTCAGTACTTCC	11	0	8	7	5	6	6	8	4	6	12	7	5	6	3	3	9	9	7	18	40
"CG12744-cds,chr2R:5763019..5763464,2,TGG"	TTCCGCAGCCTGTGAGCAC	4	0	4	1	1	2	1	1	2	1	2	0	5	1	1	0	1	0	4	4	8
"CG12744-cds,chr2R:5763019..5763464,5,TGG"	CGCACGATGCGATCCTCGC	19	0	13	10	10	13	10	9	12	14	11	12	10	13	8	11	18	19	9	9	65
"CG12744-cds,chr2R:5763019..5763464,10,AGG"	CTCCTCCAGGATCATCTCA	26	0	16	15	13	14	17	22	6	8	14	14	14	10	5	6	10	17	16	16	74
"CG12822-cds,chr2R:3719809..3719870,1,CGG"	GAGTCAGTTGACCATCGCG	47	0	33	33	25	27	38	42	27	26	37	31	27	29	13	22	32	25	35	27	193
"CG12822-cds,chr2R:3719809..3719870,2,CCA"	TTGATCTCGTTCCGCGCGA	162	0	183	124	105	104	136	129	96	98	139	86	106	87	76	82	139	143	108	64	691
"CG12822-cds,chr2R:3719809..3719870,2,CCA"	TTGATCTCGTTCCGCGCGA	162	0	183	124	105	104	136	129	96	98	139	86	106	87	76	82	139	143	108	64	691
"CG12824-cds,chr2R:3677907..3678003,6,AGG"	CATCATATTCGCCAACTTG	19	0	18	15	9	16	22	19	22	10	18	25	7	13	13	14	17	24	17	26	101
"CG12824-cds,chr2R:3677907..3678003,8,CCG"	TAATGCCCGCCTTGGAGTC	3	0	0	1	0	1	1	2	0	1	1	1	2	0	2	0	1	1	2	0	9
"CG12824-cds,chr2R:3678062..3678141,1,CGG"	TCAGCAGCGCAGTACTCAT	13	0	9	11	8	7	10	9	8	5	10	5	7	10	2	10	12	9	16	15	68
"CG12853-cds,chr2R:10821173..10821337,7,AGG"	CCAGCCGCCAAGGAAGCCA	11	0	11	14	5	13	11	6	5	11	9	11	13	10	2	7	8	17	9	8	62
"CG12853-cds,chr2R:10821173..10821337,12,CCG"	TGTTTGATTCCTTTTTTGC	6	0	7	2	5	4	4	6	4	2	2	3	4	3	0	5	4	6	3	0	35
"CG12853-cds,chr2R:10821173..10821337,13,CCG"	GGCTTGGCACCAGCTGGAG	19	0	22	14	14	9	10	18	11	9	15	12	11	12	9	17	14	23	16	24	96
"CG12869-cds,chr2R:10480267..10480386,7,CCC"	CGACAGGTGAATCAGGATC	15	0	20	17	16	12	13	19	10	9	10	12	17	22	13	6	17	14	9	8	89
"CG12869-cds,chr2R:10480267..10480386,12,CCG"	TTAATGTGCGTCTGTTGGG	73	0	66	36	40	34	40	32	33	36	39	31	37	26	26	33	46	45	40	69	275
"CG12869-cds,chr2R:10480456..10480548,1,TGG"	TCTTTCCGGATGGGACACG	24	0	7	10	11	9	7	21	7	12	13	14	15	14	5	5	16	8	13	16	69
"CG12917-cds,chr2R:6025312..6025381,2,CCT"	TGATATAGGAGCAATCCAT	3	0	0	0	0	0	0	1	0	0	2	0	0	0	0	1	2	0	1	0	2
"CG12917-cds,chr2R:6025446..6025838,3,CGG"	TCACCTATCGCGATGCGAG	1	0	1	0	0	0	0	0	2	2	0	0	3	0	1	0	0	1	0	0	2
"CG12917-cds,chr2R:6025446..6025838,6,CGG"	CTCGTGTACTGCAGTCCCT	154	0	136	114	92	96	104	116	86	89	118	91	95	94	62	75	104	114	130	196	663
"CG12920-cds,chr2R:5956695..5956890,2,TGG"	CTTGTCGTCTACTTCACGC	33	0	31	34	25	20	32	22	12	21	33	20	26	25	12	3	23	25	40	43	157
"CG12920-cds,chr2R:5956695..5956890,13,CGG"	CACATGGGAAAATCTCGGC	3	0	9	2	4	2	1	2	2	2	2	3	2	3	2	1	3	6	3	1	17
"CG12920-cds,chr2R:5956695..5956890,18,TGG"	CCATCGTCACCACATGTTC	122	0	94	73	57	64	73	84	61	53	60	78	52	58	42	39	88	93	97	102	476
"CG12934-cds,chr2R:6536417..6537130,6,AGG"	TACGCTCACATATTTGCAA	1	0	0	1	0	0	1	0	0	1	1	0	1	2	1	0	0	0	0	0	3
"CG12934-cds,chr2R:6536417..6537130,10,AGG"	AACTCTCTGCCGAGCAACC	1	0	2	2	2	1	0	0	0	0	2	1	1	6	1	0	2	0	0	2	13
"CG12934-cds,chr2R:6536417..6537130,12,TGG"	AATGCGGAAATCAATCATG	5	0	5	4	3	2	3	3	6	1	1	2	4	5	0	0	1	3	3	2	15
"CG12970-cds,chr2R:11743466..11743637,6,AGG"	GGAAGAGTTCTGCAGTTCT	27	0	29	24	17	9	17	23	14	15	32	13	19	18	13	9	23	21	13	21	119
"CG12970-cds,chr2R:11743466..11743637,9,CCA"	ATTTTCACGTATTGGGCGG	7	0	4	1	4	1	1	1	1	1	1	0	0	3	3	0	3	0	0	2	5
"CG12970-cds,chr2R:11743466..11743637,13,CCG"	GTGGGCGGTGTACGGCTCG	1	0	1	0	1	2	1	1	1	1	1	1	2	0	0	0	3	1	4	3	7
"CG13148-cds,chr2R:8575102..8575285,3,AGG"	GATGATGATTGCTTGCTCG	5	0	7	6	6	3	3	8	5	4	3	3	4	3	1	2	6	7	8	3	30
"CG13148-cds,chr2R:8575102..8575285,9,TGG"	TCAGGGGCAGGCAATAATG	31	0	27	14	14	12	12	26	12	15	19	16	17	16	11	9	22	14	16	36	111
"CG13148-cds,chr2R:8575102..8575285,12,TGG"	TGGTCCTTACGAGCGTGCT	11	0	5	8	8	8	3	12	3	4	11	12	7	7	3	7	8	7	15	19	44
"CG13157-cds,chr2R:8303960..8304377,3,AGG"	ATTGCCACACAGCAGCTGC	3	0	4	5	0	1	1	3	2	2	3	2	3	2	0	3	1	2	0	1	19
"CG13157-cds,chr2R:8303960..8304377,10,CGG"	TGCAAAATCCCGTTTCAGT	4	0	4	4	3	2	2	3	2	1	0	5	0	2	2	0	2	5	3	0	22
"CG13157-cds,chr2R:8303960..8304377,17,AGG"	GGCCAATTGTGCCGGCTGC	38	0	35	32	22	20	24	21	21	13	22	27	16	13	16	15	28	25	22	30	140
"CG13177-cds,chr2R:8051489..8051692,1,CGG"	GAGGCTGATCTCTCCACCG	30	0	22	25	14	10	13	26	17	12	26	19	15	9	8	14	26	28	14	26	105
"CG13177-cds,chr2R:8051489..8051692,9,CGG"	ATGGAGGTGGCTACAAGTA	10	0	14	6	12	8	9	8	10	8	9	5	7	15	3	5	7	15	15	16	71
"CG13177-cds,chr2R:8051489..8051692,14,CGG"	ATTCCGGTTACGGCGGCTA	2	0	1	0	1	1	1	1	0	1	0	1	0	2	1	0	1	3	0	3	5
"CG13186-cds,chr2R:7968823..7969254,4,AGG"	TCCGATGAGCATTTCTCCA	24	0	13	16	6	8	6	9	4	7	14	10	9	9	6	5	10	7	16	15	76
"CG13186-cds,chr2R:7968823..7969254,5,AGG"	TGTCCCATTTTCCAGACCA	11	0	3	9	7	4	4	6	3	1	9	6	4	7	7	5	7	3	8	13	34
"CG13186-cds,chr2R:7968823..7969254,11,AGG"	AAGAATCGAAACGGACGCC	2	0	1	2	0	1	2	2	2	1	3	2	0	0	0	1	0	1	2	0	1
"CG13188-cds,chr2R:7837578..7837694,7,AGG"	GAGGATATCTGGTTCCAGA	1	0	2	0	2	4	0	3	1	0	2	1	1	3	0	1	0	0	2	2	13
"CG13188-cds,chr2R:7843090..7843247,1,TGG"	TCAGGAAGTGCTGGACAAA	6	0	0	2	3	2	2	3	2	1	2	6	5	2	4	2	4	3	2	1	14
"CG13188-cds,chr2R:7843090..7843247,2,TGG"	CCAAATCGACGACGAGATC	12	0	10	7	10	4	8	7	10	7	17	1	8	8	5	3	10	10	6	12	56
"CG13192-cds,chr2R:7712921..7713058,7,AGG"	TGCTGGCGGGAACCATCAA	1	0	1	0	1	0	0	0	1	0	2	0	0	0	0	0	0	0	1	3	6
"CG13192-cds,chr2R:7712921..7713058,10,CCA"	GGCTGAATACAGGATCTGG	1	0	3	3	0	2	5	1	1	1	3	4	0	3	0	0	3	1	0	1	9
"CG13192-cds,chr2R:7712921..7713058,14,CCC"	TTGACGGCTCCCATGTCGG	4	0	2	3	1	1	2	0	3	1	3	2	6	4	2	2	2	4	1	2	13
"CG13193-cds,chr2R:7655958..7656051,2,CGG"	AGATCAGTGCTCTGCGATT	2	0	3	2	1	4	3	2	0	4	3	2	1	1	1	2	5	2	4	4	16
"CG13193-cds,chr2R:7656532..7656845,1,AGG"	AGACTACTGCTCCAGCATC	1	0	1	0	0	0	1	2	0	1	0	1	3	0	0	0	1	1	1	2	5
"CG13193-cds,chr2R:7656532..7656845,6,TGG"	GCCAAAGGTGAGCTGAACC	3	0	2	4	1	5	4	4	1	1	3	5	2	1	1	0	3	5	3	4	7
"CG13197-cds,chr2R:7579005..7579080,3,AGG"	ACTCGTTTCATAGCCTTTA	1	0	1	2	0	3	5	3	1	1	6	1	2	1	1	1	0	2	3	4	14
"CG13197-cds,chr2R:7579473..7579672,3,TGG"	CTGCAGATCGTACCCGATA	1	0	4	1	4	0	1	2	0	0	0	1	2	3	1	1	0	0	3	1	6
"CG13197-cds,chr2R:7579473..7579672,5,CGG"	ACCAGAAGCTGATGATCCC	5	0	7	8	4	1	4	3	1	1	3	2	7	3	0	3	2	6	2	5	34
"CG13223-cds,chr2R:7144106..7144314,6,TGG"	AAATAGTTTCAATTCCTTC	2	0	1	1	1	1	0	1	1	1	1	1	0	0	0	0	2	1	0	0	7
"CG13223-cds,chr2R:7144106..7144314,9,TGG"	GATTACCATTTATGTCTTC	1	0	2	2	1	1	0	0	0	2	1	1	1	1	0	0	1	2	3	1	8
"CG13223-cds,chr2R:7144106..7144314,11,CCT"	CTTGCAATAATGCCATCCC	5	0	1	3	2	0	2	1	0	3	4	6	2	3	1	1	3	1	3	4	23
"CG13226-cds,chr2R:7131795..7132508,4,CGG"	CGGTCAGAGGAGTAAGTCC	6	0	9	8	0	4	6	5	4	5	6	10	4	4	2	3	2	7	8	8	40
"CG13226-cds,chr2R:7131795..7132508,9,TGG"	TTATTGACTCCCCTTTTAC	2	0	1	1	0	1	0	4	0	0	4	3	2	2	6	1	0	1	0	7	13
"CG13226-cds,chr2R:7131795..7132508,16,TGG"	GACCACCCATCAGACCAGG	10	0	9	3	4	5	1	5	1	2	3	1	3	1	1	3	5	6	3	4	20
"CG13227-cds,chr2R:7122795..7123157,10,TGG"	ACTTTGGACCACCACCGTT	9	0	10	11	9	4	5	4	3	4	6	12	6	4	5	7	10	12	8	13	51
"CG13227-cds,chr2R:7122795..7123157,11,TGG"	CACCGCCACCACCCTTCTT	65	0	50	52	41	29	29	32	20	23	34	43	29	32	21	26	33	37	44	53	225
"CG13227-cds,chr2R:7122795..7123157,12,CGG"	CACCTCCACCACCGTACTA	85	0	72	59	43	41	59	59	27	49	55	47	67	38	31	33	60	52	65	112	382
"CG13228-cds,chr2R:7121508..7121915,3,AGG"	ATCCTCTCCAGCGTCGACG	9	0	7	4	3	4	7	8	4	6	9	6	2	7	4	4	11	7	5	9	47
"CG13228-cds,chr2R:7121508..7121915,4,TGG"	TTAGAAGACCCCGTCACAT	7	0	6	4	5	3	4	5	1	1	2	4	7	3	3	4	7	6	3	7	24
"CG13228-cds,chr2R:7121508..7121915,10,TGG"	TTGGAGGTGGCGGAGTCGT	2	0	3	1	2	1	1	3	2	3	3	1	4	3	1	1	1	1	6	2	19
"CG13325-cds,chr2R:9010666..9010936,4,CGG"	CGATGTGTTACCGCAGTTT	1	0	1	1	0	0	0	1	1	0	0	0	1	1	0	0	1	0	0	1	1
"CG13325-cds,chr2R:9010666..9010936,9,AGG"	ATATTTCCACGCAAGATTT	1	0	2	0	2	0	0	1	0	0	1	2	0	0	1	1	0	2	1	2	6
"CG13325-cds,chr2R:9010666..9010936,15,TGG"	ACTTGGAAGTGCTGAGTAC	3	0	2	2	1	1	1	1	0	2	1	0	0	1	1	0	1	3	2	3	14
"CG13331-cds,chr2R:9409484..9409625,2,TGG"	GCTGTTTGTGCGCTCCGTG	112	0	84	67	42	57	69	69	57	49	63	65	57	79	42	45	74	83	92	131	444
"CG13331-cds,chr2R:9409484..9409625,10,CCC"	TGCTGGCCGACTCCCAAAT	18	0	21	24	16	24	21	16	17	18	14	16	21	19	9	13	13	23	23	27	111
"CG13331-cds,chr2R:9409484..9409625,15,CCT"	CTGTCGCGGCTCGTAGTCG	4	0	8	7	7	3	3	6	4	6	5	9	6	6	3	3	3	8	2	5	33
"CG13334-cds,chr2R:9446072..9447157,4,CGG"	AAAGCCATGTCCACCAAGT	2	0	9	6	1	8	3	5	3	3	4	6	2	3	0	2	7	6	3	3	33
"CG13334-cds,chr2R:9446072..9447157,5,AGG"	CTGCTTCGCCAAGTCGATG	22	0	17	11	6	13	15	16	9	13	18	10	12	6	9	12	14	11	17	27	83
"CG13334-cds,chr2R:9446072..9447157,13,CGG"	CAGTGCCATGTTGTTGCTC	84	0	79	53	49	45	48	80	37	38	66	39	51	60	38	40	75	62	65	75	363
"CG13337-cds,chr2R:9552712..9554754,3,TGG"	CCCAAGTCCGCGGATCCAT	3	0	5	3	0	2	2	4	1	0	2	2	1	1	0	0	1	4	4	0	10
"CG13337-cds,chr2R:9552712..9554754,5,TGG"	TACTGTGACCCACCTCTCA	76	0	77	60	39	59	74	70	48	43	57	67	54	50	36	41	75	60	73	96	368
"CG13337-cds,chr2R:9552712..9554754,14,CGG"	GCGGCCGACAAGAAGGAGG	4	0	3	1	2	2	1	2	1	1	2	1	5	2	1	1	2	3	5	4	15
"CG13339-cds,chr2R:9712425..9712662,3,CGG"	CCTGAATCTGCACGTCAAG	51	0	46	41	29	23	26	33	20	17	48	29	36	25	18	17	37	40	41	61	221
"CG13339-cds,chr2R:9712425..9712662,8,CCA"	AGTTTTATTTGCACACCAG	2	0	1	0	0	0	0	0	1	0	0	0	1	0	1	0	1	1	0	2	6
"CG13339-cds,chr2R:9712425..9712662,9,CCT"	CCGCTTGACGTGCAGATTC	1	0	1	0	0	0	0	0	0	0	0	0	0	0	2	0	0	0	1	0	2
"CG13344-cds,chr2R:9749803..9750850,4,AGG"	CTGCCCCTGACCGGTGAGG	1	0	0	6	3	3	4	1	1	0	4	2	4	1	3	2	1	3	2	3	13
"CG13344-cds,chr2R:9749803..9750850,6,AGG"	TACGTGTGCGTTACCCTGC	45	0	33	20	23	12	31	26	15	18	22	23	21	14	13	14	37	32	28	35	132
"CG13344-cds,chr2R:9749803..9750850,8,CGG"	CATCCAACACCTGGCTATC	18	0	21	15	11	9	5	12	13	12	11	8	11	11	10	11	14	13	14	22	100
"CG13423-cds,chr2R:16424194..16424736,3,TGG"	GCGTCTTCGATGAATCGTC	4	0	5	3	2	2	6	2	3	3	0	4	1	1	0	1	3	3	3	1	12
"CG13423-cds,chr2R:16424194..16424736,4,AGG"	ACTGTATGCCTGCGATCCG	9	0	8	10	9	4	14	11	6	12	15	12	8	12	5	8	9	10	17	14	74
"CG13423-cds,chr2R:16424194..16424736,6,AGG"	ACTTATGCTCCGTTCCGTC	2	0	1	1	0	0	0	0	0	2	1	1	0	0	2	0	0	5	1	1	0
"CG13443-cds,chr2R:16661363..16662618,5,CGG"	TGGTGCGTCGCCAGGCCAT	41	0	34	24	33	22	32	28	30	20	24	36	30	24	18	20	23	29	42	55	189
"CG13443-cds,chr2R:16661363..16662618,6,TGG"	ACTCAGAATGCTCCTCCAA	8	0	12	2	10	5	7	2	5	3	10	4	5	6	3	4	5	3	6	5	26
"CG13443-cds,chr2R:16661363..16662618,7,CGG"	GCAGATCTCCCAACACAGC	38	0	33	45	19	22	23	24	16	21	34	29	30	35	19	12	35	29	47	60	190
"CG13510-cds,chr2R:18545494..18545780,2,CGG"	CCGCACAAACCTATCAGCC	2	0	4	1	1	0	4	1	0	1	2	2	0	0	1	1	2	2	1	1	18
"CG13510-cds,chr2R:18545494..18545780,4,CGG"	CAGCCACCGCAGTCCTCAA	27	0	30	21	20	25	14	20	13	8	20	25	10	15	11	15	28	14	21	24	101
"CG13510-cds,chr2R:18545494..18545780,12,CCT"	ACTGTTCACTGTACGGTGG	2	0	3	1	3	1	5	2	1	1	2	1	4	8	2	0	2	5	3	5	21
"CG13526-cds,chr2R:18642830..18643294,3,TGG"	GCCTTTGAAAAGTATGATC	2	0	0	0	0	0	1	0	0	0	0	1	3	0	2	0	0	2	0	0	2
"CG13526-cds,chr2R:18642830..18643294,5,AGG"	GGCACATTATCAGCCAACG	24	0	18	30	24	26	17	20	18	21	22	17	29	23	18	16	21	17	22	48	150
"CG13526-cds,chr2R:18642830..18643294,14,TGG"	GTGAGAGACGAGGAGAGGC	3	0	2	2	2	3	6	3	1	1	4	3	2	1	3	1	4	4	3	2	22
"CG13538-cds,chr2R:18974789..18975361,2,CGG"	GACCAAGAAGTATCGCAAT	1	0	0	0	0	0	0	0	0	0	0	0	0	1	1	1	1	0	0	1	5
"CG13538-cds,chr2R:18974789..18975361,5,CGG"	CTCCTCGCCTTCCGCTTCC	37	0	54	28	20	13	26	21	21	21	37	31	20	26	20	14	28	42	40	24	162
"CG13538-cds,chr2R:18974789..18975361,6,TGG"	GCGCAATTGCCGAAAACTC	1	0	0	1	0	0	0	1	0	1	0	1	0	0	0	0	6	1	0	0	5
"CG13539-cds,chr2R:19071990..19072772,7,AGG"	CATGCCCACAGATATCCAG	32	0	42	26	19	25	33	24	18	18	37	38	30	20	19	19	38	32	33	60	179
"CG13539-cds,chr2R:19071990..19072772,17,CGG"	GTTATAGAGGCCATAGTCT	6	0	3	3	4	6	6	11	5	2	9	8	5	4	1	5	11	5	6	9	24
"CG13539-cds,chr2R:19071990..19072772,19,TGG"	TGATCCATCCGATTGGTAC	9	0	3	7	1	2	6	6	3	1	2	6	4	6	6	3	4	5	7	7	30
"CG13558-cds,chr2R:19387255..19387842,4,TGG"	ATCTACGAGCCGGTGCTGG	38	0	31	19	15	14	30	25	23	18	18	19	19	25	16	11	17	23	17	24	152
"CG13558-cds,chr2R:19387255..19387842,7,AGG"	TTCACGCTGGTGGACATCA	2	0	8	1	2	0	0	3	1	1	1	2	3	0	0	2	4	2	3	0	9
"CG13558-cds,chr2R:19387255..19387842,11,AGG"	GACTGCGCCAGTACCATAT	6	0	5	4	6	0	4	4	1	2	1	5	6	2	2	3	2	9	0	11	37
"CG13585-cds,chr2R:20420121..20420166,1,CGG"	GACAAAACCAGAATGCCTG	8	0	11	6	5	8	4	4	2	2	5	3	6	5	1	3	5	4	1	0	19
"CG13585-cds,chr2R:20420420..20420634,5,TGG"	GCCATGATCTTCCTGATCG	5	0	2	1	2	1	1	3	1	2	2	2	0	0	0	2	2	4	2	2	12
"CG13585-cds,chr2R:20420420..20420634,6,TGG"	CATAGTGAACCCGAGTACC	41	0	31	24	24	21	21	19	18	12	21	19	30	21	12	12	28	31	24	28	124
"CG13587-cds,chr2R:20485518..20485956,6,TGG"	GCTCCTTGAACTGCCCCAC	17	0	9	6	3	4	9	5	8	5	2	5	3	8	1	5	6	10	10	13	40
"CG13587-cds,chr2R:20485518..20485956,8,TGG"	AACCCGCTGCAGTTCCACC	1	0	0	0	0	1	0	0	1	0	0	1	0	0	0	0	0	0	1	0	2
"CG13587-cds,chr2R:20485518..20485956,9,TGG"	GCTGCAGCTGATGAAGCTC	3	0	2	8	2	1	1	3	2	0	6	1	6	5	0	4	6	5	1	2	15
"CG13748-cds,chr2R:4827974..4828315,4,TGG"	GCAGTGGTGCTGATCCTGC	2	0	3	2	0	3	1	2	0	0	1	0	3	1	1	0	3	1	0	2	10
"CG13748-cds,chr2R:4827974..4828315,10,TGG"	TGGAGCGAGGCGTTTCCCA	30	0	27	25	14	15	16	15	12	17	26	13	17	9	14	14	22	26	16	21	90
"CG13748-cds,chr2R:4827974..4828315,11,TGG"	TTCTTTGACGCCATCTCGC	1	0	1	4	2	1	3	1	1	3	1	2	2	1	2	0	0	2	3	2	2
"CG13870-cds,chr2R:16231415..16231502,4,CGG"	GCAGAATTTTGTGGCCACA	3	0	6	1	4	2	7	5	4	4	2	6	1	4	0	2	5	3	2	4	19
"CG13870-cds,chr2R:16231701..16232042,3,CGG"	ACGCCAAAGAATCCGTATC	4	0	5	1	4	1	1	1	3	2	2	1	0	4	1	2	4	6	2	3	20
"CG13870-cds,chr2R:16231701..16232042,5,CGG"	TCGAAGGCTACACATCGAT	2	0	8	2	5	1	3	3	4	3	3	4	2	7	2	3	4	7	5	9	23
"CG13871-cds,chr2R:16204913..16206475,3,CGG"	GTACGCAGGTACTCATATG	1	0	0	0	0	0	0	1	0	1	0	1	0	0	1	0	0	0	0	0	1
"CG13871-cds,chr2R:16204913..16206475,11,CGG"	CGAAGGGACTTGGCGCCTT	5	0	2	5	3	4	2	0	3	1	2	1	3	2	3	1	1	3	2	3	16
"CG13871-cds,chr2R:16204913..16206475,12,CGG"	CAGCGATACTTCTCCGATC	38	0	36	33	20	31	27	41	16	16	23	21	15	28	12	13	32	32	30	30	176
"CG14478-cds,chr2R:13350200..13351738,2,CGG"	TTCATCTATGACCCAAAGT	4	0	0	4	1	3	1	2	1	0	3	1	6	0	0	1	3	2	5	3	8
"CG14478-cds,chr2R:13350200..13351738,12,CGG"	CAGTACAGCTGCTCCAGAG	1	0	0	0	0	0	0	0	0	0	0	0	0	0	0	0	0	0	0	0	0
"CG14478-cds,chr2R:13350200..13351738,16,CGG"	GTCGGCGGCTCAATGAATC	5	0	6	4	5	7	5	1	3	3	4	2	2	3	4	8	8	6	3	4	21
"CG14480-cds,chr2R:13452413..13452608,3,AGG"	GAGCAAAGGCAGAGACGTC	1	0	5	4	4	3	3	1	2	1	4	3	1	3	3	3	10	1	4	4	20
"CG14480-cds,chr2R:13452413..13452608,7,CGG"	TGGGAGCGTGTACGCCAGC	14	0	11	12	5	1	6	8	6	5	9	7	4	1	3	1	8	2	2	2	35
"CG14480-cds,chr2R:13452413..13452608,9,AGG"	GATCCACTAGAACGACCTG	3	0	1	0	2	1	2	0	0	1	2	4	2	4	3	1	1	0	1	0	7
"CG14491-cds,chr2R:13782583..13783083,4,TGG"	TGCTATCCCTATTAAAATG	1	0	0	0	1	0	0	3	0	1	1	2	0	0	1	0	1	1	2	3	4
"CG14491-cds,chr2R:13782583..13783083,8,TGG"	TTGTTTTACCCCGACGATT	6	0	2	2	0	0	3	3	3	2	4	2	1	2	0	1	0	4	3	4	16
"CG14491-cds,chr2R:13782583..13783083,11,TGG"	CAGATCGCCTTCATTCAAC	36	1	33	20	14	16	24	29	15	19	30	26	17	19	11	22	28	22	37	48	135
"CG14500-cds,chr2R:14076495..14077067,7,AGG"	TGTCCCACCAACTTTACCC	66	0	56	46	27	33	48	47	33	25	50	47	35	42	34	27	50	46	45	85	297
"CG14500-cds,chr2R:14076495..14077067,11,TGG"	GCGGATAAGTGTCTCCTGG	30	0	9	9	13	10	10	18	12	8	15	16	11	7	12	9	22	25	12	19	98
"CG14500-cds,chr2R:14076495..14077067,15,CGG"	ATTGTCGATCCCTTAACGC	61	0	38	39	21	31	37	38	36	27	39	26	28	30	18	21	42	40	44	75	215
"CG14759-cds,chr2R:4147541..4147921,7,AGG"	CCTGCGCCCGTAAAGCTCC	1	0	0	0	0	1	0	1	0	0	0	0	0	1	0	0	0	1	0	0	2
"CG14759-cds,chr2R:4147541..4147921,9,AGG"	TTCATGGACCGATCTAAAA	3	0	2	0	0	0	1	1	0	0	1	0	2	2	1	1	0	0	1	0	7
"CG14759-cds,chr2R:4147541..4147921,11,TGG"	TTCCTCAACTTGCGCCACA	141	0	104	100	48	76	76	85	60	59	93	82	101	87	53	56	76	98	116	153	555
"CG15109-cds,chr2R:14947248..14948384,4,TGG"	AGCGGAAAAGCCACCGTGT	32	0	15	19	9	13	19	25	14	10	16	16	8	8	4	12	17	18	16	8	80
"CG15109-cds,chr2R:14947248..14948384,5,CGG"	ACTGAAGCCGCCACATCTC	19	0	14	19	17	11	6	14	14	6	11	11	9	10	3	10	13	19	7	8	68
"CG15109-cds,chr2R:14947248..14948384,11,TGG"	TCATCATCACTTGCTGCTG	20	1	33	24	14	19	15	17	8	16	17	20	17	13	10	9	17	12	29	49	124
"CG15111-cds,chr2R:15027199..15027317,3,TGG"	ATTCCGTAACGTTCCAGCG	4	0	9	9	4	2	5	5	2	8	8	6	5	4	2	9	5	7	5	11	26
"CG15111-cds,chr2R:15027199..15027317,7,CCG"	ATGCCACGCTGGAACGTTA	10	0	8	5	5	6	7	10	6	8	9	3	8	5	5	6	3	7	12	13	59
"CG15111-cds,chr2R:15027381..15028411,1,CGG"	GGACTTGATCTCACCAAGC	23	0	17	18	11	18	16	26	12	5	12	15	8	12	11	10	18	18	21	20	102
"CG15225-cds,chr2R:16680514..16681191,7,CGG"	GAGAATCTTGAGCAGAACT	1	0	1	0	0	0	0	0	0	0	0	0	0	0	1	0	0	1	0	0	3
"CG15225-cds,chr2R:16680514..16681191,11,AGG"	CAGGAGTTGAATAGCGTCG	1	0	2	2	1	0	0	0	0	1	0	0	0	1	2	0	0	0	2	1	7
"CG15225-cds,chr2R:16680514..16681191,14,TGG"	CGAGGCGGATCCATCGACG	2	0	10	11	4	2	6	3	7	2	2	2	5	2	5	3	4	3	3	4	21
"CG15227-cds,chr2R:16753594..16754481,3,TGG"	TTCATCAGAGCATTTGGCC	36	0	21	24	12	19	21	32	16	23	14	16	10	24	9	7	15	19	30	34	99
"CG15227-cds,chr2R:16753594..16754481,7,AGG"	GCAACTGGCGGAGGAATCA	6	0	4	6	2	2	7	12	5	9	8	4	4	4	3	7	4	2	7	8	32
"CG15227-cds,chr2R:16753594..16754481,8,TGG"	ATGCTAATCAGCTGCACGA	6	0	3	2	0	2	2	1	1	1	2	1	2	1	3	1	5	0	1	3	11
"CG15676-cds,chr2R:17559234..17559782,4,AGG"	TCATTTATGCCCATCCCAG	2	0	2	0	3	3	1	4	3	1	0	3	2	4	0	0	1	2	4	4	11
"CG15676-cds,chr2R:17559234..17559782,5,CGG"	TTCTATTCGACTGTTCCAG	2	0	1	0	1	1	0	3	1	0	1	0	2	1	0	0	3	0	0	0	3
"CG15676-cds,chr2R:17559234..17559782,8,TGG"	ACAGCAGTGTTAACCCGTT	3	0	3	6	0	5	1	5	2	2	2	7	4	9	0	2	6	2	1	5	27
"CG15701-cds,chr2R:12118283..12120382,6,AGG"	GCCACCACAAGGGAATCGA	23	0	25	15	13	15	16	14	13	10	11	14	15	14	10	15	16	14	19	15	83
"CG15701-cds,chr2R:12118283..12120382,10,CGG"	AGGTCACTGGCCAAACAAC	6	0	4	2	2	5	4	5	2	3	6	2	2	3	2	0	2	2	8	6	23
"CG15701-cds,chr2R:12118283..12120382,14,CGG"	AGCAAAAAGCCATTAGCCA	13	0	6	10	1	4	8	2	1	3	4	3	4	1	2	2	6	6	4	3	23
"CG15705-cds,chr2R:12168527..12168808,8,AGG"	TATCCCAGCAATAAAGAGA	2	0	1	0	0	0	0	0	0	1	0	0	1	0	0	0	0	1	1	0	1
"CG15705-cds,chr2R:12168527..12168808,10,CGG"	AAAAGTGTCACATTCAAGA	1	0	0	0	0	0	1	0	0	1	0	0	0	0	0	0	0	0	0	0	0
"CG15705-cds,chr2R:12168527..12168808,14,CGG"	GTGGAGCTGGTGACCTATT	13	0	10	10	6	6	9	13	7	7	8	11	10	12	7	5	7	13	10	12	61
"CG1667-cds,chr2R:5731309..5731408,7,AGG"	TTTATTTTCGAAAGATGAT	1	0	0	0	0	0	0	0	0	0	0	0	0	0	0	0	0	0	0	1	3
"CG1667-cds,chr2R:5731465..5731913,1,TGG"	ATTGTAGCCACCGTGTTCT	1	0	2	1	1	3	4	2	2	2	1	1	0	2	0	1	1	1	5	6	18
"CG1667-cds,chr2R:5731465..5731913,7,AGG"	GGGCGGTACTATTTGCCCG	1	0	1	0	0	0	0	0	1	0	0	1	0	0	0	0	1	0	0	0	0
"CG1671-cds,chr2R:5735715..5738052,4,TGG"	ACATCGCCTGGAGCCCGAA	4	0	4	1	2	0	3	0	0	0	0	0	0	0	1	1	2	3	4	0	4
"CG1671-cds,chr2R:5735715..5738052,5,TGG"	ATCATCTTTACTGCCTCAA	1	0	2	1	2	0	0	0	0	0	2	0	0	1	0	0	0	0	0	1	7
"CG1671-cds,chr2R:5735715..5738052,15,TGG"	GAGCTGGACAATATCGATG	6	0	7	2	1	2	5	7	2	3	3	7	7	3	3	3	10	6	5	5	20
"CG16742-cds,chr2R:16511280..16511474,2,TGG"	GAGACGAGCGTGAAGCAAG	7	0	3	2	2	3	1	2	0	1	2	0	3	1	0	1	0	5	2	2	13
"CG16742-cds,chr2R:16511280..16511474,3,TGG"	GCCTGCGATCCCTGCAGTT	1	0	0	0	1	1	0	1	1	1	0	0	0	2	0	0	3	1	0	0	2
"CG16742-cds,chr2R:16511280..16511474,7,TGG"	CAGTTCGTGGAGTATCGGG	92	0	74	55	49	36	48	58	43	41	65	59	54	44	32	26	57	78	74	96	359
"CG17580-cds,chr2R:8694203..8694424,4,TGG"	GAAGAAGCCACCATCGTCA	4	0	10	2	2	3	6	3	2	2	1	3	6	3	1	5	5	5	6	6	16
"CG17580-cds,chr2R:8694203..8694424,7,TGG"	CTTCTGGCGCCTGGTCTAC	6	0	7	8	4	4	5	5	2	3	2	3	3	1	0	2	3	5	4	6	25
"CG17580-cds,chr2R:8694203..8694424,11,CGG"	GAGTCCTCATCATGGTCAT	4	0	2	3	1	1	1	3	4	0	4	6	3	5	1	1	2	3	3	7	13
"CG17683-cds,chr2R:19214..19484,5,CGG"	GTTACGCGGAGAAAACACA	1	0	0	3	2	2	1	2	0	1	2	1	0	0	1	1	0	1	2	0	3
"CG17683-cds,chr2R:19214..19484,6,TGG"	CGATCTCCTCAGCAAATAA	1	0	0	0	0	0	0	3	0	0	0	0	0	0	0	0	0	0	0	0	0
"CG17683-cds,chr2R:19214..19484,11,CCT"	CAAACCCACCCCGGACAAG	17	0	13	15	14	10	17	10	8	9	18	10	12	12	11	4	10	14	12	16	71
"CG17760-cds,chr2R:8514304..8514421,4,AGG"	TGAGGAAAGGCGTATCAGC	6	0	4	2	1	3	3	3	4	1	5	3	4	5	1	1	6	6	2	4	13
"CG17760-cds,chr2R:8514304..8514421,9,CCT"	CTCACAAGCCTGGTCCGAT	10	0	15	7	10	12	11	10	10	7	8	7	7	6	2	5	14	7	18	14	53
"CG17760-cds,chr2R:8514304..8514421,11,CCT"	TTTCTTCTTTTCCGCTTTC	3	0	0	2	0	0	0	1	2	2	0	1	0	1	0	0	1	2	1	0	6
"CG17765-cds,chr2R:6367828..6368047,5,AGG"	TTTCCGCCGCAGAATGCCC	40	0	26	21	16	24	16	22	20	19	16	19	17	19	14	17	18	20	19	24	118
"CG17765-cds,chr2R:6367828..6368047,11,AGG"	ATAAACGCTTCCGAGTTGC	2	0	0	0	0	0	0	0	1	0	0	0	0	1	0	0	1	0	0	1	3
"CG17765-cds,chr2R:6367828..6368047,17,CGG"	GGGCGTGGCGATCACTTCT	3	0	2	1	0	1	4	2	3	0	5	1	1	3	0	0	5	1	1	0	6
"CG18003-cds,chr2R:6771137..6771540,5,TGG"	CAACTGGAGAAGAATGCCC	7	0	4	1	5	1	3	3	2	3	4	4	2	6	3	2	1	3	5	0	30
"CG18003-cds,chr2R:6771137..6771540,12,TGG"	TTGAGAGATGTCTCCCGCC	6	0	4	3	0	0	0	2	0	1	2	3	4	0	0	0	1	1	2	1	8
"CG18003-cds,chr2R:6771137..6771540,14,TGG"	CTTCGGCGAGCAGATGCAG	2	0	0	2	0	1	1	2	0	0	1	1	0	1	1	0	0	1	0	0	4
"CG18004-cds,chr2R:6772827..6773037,3,CGG"	GCGTCCCGCCAATTTCCCG	63	0	62	46	46	35	44	50	30	32	37	42	42	29	42	27	51	46	31	17	274
"CG18004-cds,chr2R:6772827..6773037,4,CGG"	AGCTCATCCTCCGTATCCG	73	0	64	45	41	34	37	49	31	32	37	32	42	61	21	23	44	52	55	63	242
"CG18004-cds,chr2R:6772827..6773037,14,CCA"	CTCGGCGGCTCGTCCTTTA	10	0	9	7	6	5	5	8	8	5	5	9	9	10	9	2	6	7	8	6	37
"CG18011-cds,chr2R:6029890..6030643,6,TGG"	CTCTTTGACATCGATGAAC	6	0	12	11	5	5	5	7	6	5	3	7	6	8	5	0	6	7	10	16	41
"CG18011-cds,chr2R:6029890..6030643,9,AGG"	AGAGAACGGGAAGCTGCGA	5	0	1	0	3	2	4	1	2	3	3	7	0	1	2	1	2	3	0	0	13
"CG18011-cds,chr2R:6029890..6030643,13,AGG"	GCCCAGGGCAAAGATTCCA	4	0	1	2	4	0	3	3	4	0	4	0	1	3	3	1	3	4	3	5	13
"CG18067-cds,chr2R:16422031..16422097,6,CCT"	AGAGGCGATGCCGGCCAGC	1	0	1	1	1	1	2	0	1	1	1	1	3	0	1	0	2	1	2	2	15
"CG18067-cds,chr2R:16422159..16422829,4,CGG"	CCTTCCTATCAAACGGAGC	21	0	14	10	14	12	18	9	9	9	15	6	18	9	5	3	14	12	11	14	90
"CG18067-cds,chr2R:16422159..16422829,7,TGG"	AAATCATTCGTGGACCCGA	13	0	12	8	5	5	7	5	6	2	7	4	6	3	3	4	7	4	9	7	32
"CG18107-cds,chr2R:14272264..14272343,1,AGG"	TTCCGTTGTCACCCGATCC	6	0	1	3	1	0	0	0	0	1	1	0	2	3	1	2	1	4	0	3	11
"CG18107-cds,chr2R:14272264..14272343,3,TGG"	GTGTGAATTGCAATGTTCG	22	0	25	22	11	28	12	22	15	16	15	16	19	25	11	13	22	18	23	28	122
"CG18107-cds,chr2R:14272264..14272343,5,CCG"	TTCCTGGATCGGGTGACAA	33	0	29	27	25	16	25	22	10	18	22	18	23	15	19	16	19	32	41	46	135
"CG18327-cds,chr2R:10054597..10054844,7,TGG"	GCGTGGCTGCCATGGGCGC	1	0	2	0	0	0	0	0	0	0	0	0	0	1	1	0	0	1	2	1	3
"CG18327-cds,chr2R:10054597..10054844,15,TGG"	TGACTGTGGCCAAAAACGA	7	0	11	16	6	1	7	12	6	5	7	9	6	5	4	5	13	6	6	5	47
"CG18327-cds,chr2R:10054597..10054844,18,TGG"	CTTGGCTTGCAAAAAGGAT	1	0	0	1	0	2	1	0	0	0	1	0	0	0	0	0	0	2	1	2	8
"CG18368-cds,chr2R:9555360..9558824,6,AGG"	CAGCAGACTACCTTCTTCC	4	0	2	1	3	0	2	3	1	2	0	1	1	1	1	2	1	4	3	1	6
"CG18368-cds,chr2R:9555360..9558824,7,CGG"	ACCAACGATCTCAGCCAAA	36	0	33	19	31	17	34	24	18	16	25	23	21	24	19	19	29	24	22	25	141
"CG18368-cds,chr2R:9555360..9558824,11,TGG"	CCACAAAAGGTCTGCATTG	1	0	4	1	0	1	1	1	0	1	2	2	1	2	1	1	0	2	3	1	8
"CG18446-cds,chr2R:5759255..5760684,3,CGG"	CATCACCACCATCGCCAGA	8	0	4	6	0	11	9	9	6	6	9	3	5	5	3	4	8	9	6	10	34
"CG18446-cds,chr2R:5759255..5760684,5,CGG"	TTTTCACCCACTGATCCTA	14	0	13	14	10	7	11	16	5	13	8	15	9	13	3	8	7	16	13	12	59
"CG18446-cds,chr2R:5759255..5760684,8,TGG"	CCGCTGGTCAAGGAGATTC	2	1	3	4	2	3	1	1	2	2	1	2	0	2	1	4	3	3	0	4	15
"CG18853-cds,chr2R:3716699..3716760,1,CGG"	GAGTCAGTTGACCATCGCG	47	0	33	33	25	27	38	42	27	26	37	31	27	29	13	22	32	25	35	27	193
"CG18853-cds,chr2R:3716699..3716760,2,CCA"	TTGATCTCGTTCCGCGCGA	162	0	183	124	105	104	136	129	96	98	139	86	106	87	76	82	139	143	108	64	691
"CG18853-cds,chr2R:3716851..3717037,2,AGG"	ACGATAACCCGCCTGCTGC	12	0	6	5	6	6	7	5	2	5	8	9	6	3	2	2	6	7	4	2	28
"CG1942-cds,chr2R:3600267..3600395,4,TGG"	GAACGCCGACTGCAGATAC	4	0	4	4	1	3	4	2	0	3	2	3	2	2	0	2	4	0	1	3	14
"CG1942-cds,chr2R:3600267..3600395,11,CCT"	AGCAGCATGGAGGTGAAAA	2	0	1	1	0	3	1	0	2	2	0	1	2	1	0	1	1	1	1	0	12
"CG1942-cds,chr2R:3600267..3600395,14,CCT"	GATCCAGCTACCAAAAGGA	4	0	2	5	2	0	0	4	1	3	1	5	3	1	0	1	4	1	2	3	19
"CG2065-cds,chr2R:3551545..3551801,4,CGG"	ATTGTCACCGGTGCCAACA	3	0	1	4	3	2	5	4	3	1	3	2	3	2	2	3	6	3	6	10	23
"CG2065-cds,chr2R:3551545..3551801,5,GGG"	TTGTCACCGGTGCCAACAC	10	0	7	6	9	3	5	7	4	2	5	3	4	3	3	0	6	8	11	15	42
"CG2065-cds,chr2R:3551545..3551801,5,GGG"	TTGTCACCGGTGCCAACAC	10	0	7	6	9	3	5	7	4	2	5	3	4	3	3	0	6	8	11	15	42
"CG2137-cds,chr2R:3423547..3425688,8,AGG"	CGCTTTTGGATTCGATGAA	6	0	8	6	6	5	7	2	4	2	11	2	4	6	1	6	9	11	5	6	48
"CG2137-cds,chr2R:3423547..3425688,12,TGG"	CCCACGCGAAAGATGTGCC	2	0	4	1	1	0	0	2	1	0	1	0	1	1	0	0	3	2	0	0	5
"CG2137-cds,chr2R:3423547..3425688,14,TGG"	ACTACGACATCCTCATCAT	2	0	2	0	1	0	2	2	0	0	1	1	2	2	0	0	1	0	3	4	13
"CG2144-cds,chr2R:3406879..3407042,5,TGG"	GCGCCGTGCTCTTTCTGAT	48	0	35	47	26	37	35	38	23	29	36	24	18	28	15	18	39	40	35	21	180
"CG2144-cds,chr2R:3406879..3407042,8,TGG"	TTTCCGGCCTCCTACTCGG	6	0	17	13	5	5	6	13	4	7	4	12	3	8	6	6	3	12	4	11	50
"CG2144-cds,chr2R:3406879..3407042,11,AGG"	AAGGAAAGCACCGTGCCAG	10	0	6	5	3	6	9	6	5	6	14	4	2	4	6	8	5	9	3	4	35
"CG2812-cds,chr2R:19813105..19813262,1,AGG"	GTCGAGAGGCCGCACTTCG	4	0	5	2	4	1	2	2	3	3	3	3	4	0	1	4	1	0	4	1	20
"CG2812-cds,chr2R:19813105..19813262,3,AGG"	ACCACACTGTCCGACTCGC	154	0	166	129	68	98	97	109	83	87	117	103	74	83	59	65	105	119	86	110	633
"CG2812-cds,chr2R:19813105..19813262,5,TGG"	GCGTCGACTTTCATCCGAA	4	0	11	3	1	3	4	5	1	7	2	3	1	8	3	2	1	2	3	2	13
"CG2906-cds,chr2R:3844403..3845220,8,TGG"	TTATTGTCGACTTTGGGGC	20	0	10	14	7	9	8	17	9	9	10	12	9	8	8	8	18	17	12	16	67
"CG2906-cds,chr2R:3844403..3845220,10,TGG"	GGTCACCTAGCACGTGTTT	4	0	5	3	4	8	1	9	6	5	8	2	4	3	1	3	8	4	6	12	40
"CG2906-cds,chr2R:3844403..3845220,15,AGG"	CGATCTCAATCAGCAAGCA	4	0	8	2	2	1	2	5	1	2	1	3	1	3	0	0	3	3	1	6	19
"CG30008-cds,chr2R:5777557..5777665,6,CCG"	TCGTAGGAACGTTCACCAC	4	0	1	0	0	1	0	0	0	2	2	0	2	1	0	1	1	1	2	0	7
"CG30008-cds,chr2R:5777557..5777665,8,CCC"	GCACTGTGATCATGTACCA	2	0	2	2	3	1	3	4	2	0	3	1	1	3	1	1	3	4	4	2	10
"CG30008-cds,chr2R:5777557..5777665,10,CCT"	GGTGACGAAGTACAGATAG	3	0	1	0	0	0	0	0	0	0	1	0	0	0	0	0	4	1	2	0	3
"CG30031-cds,chr2R:7238332..7239093,31,CGG"	GATGGGGCACTCTCTCCTA	3061	0	2696	2534	1809	1824	2157	2331	1578	1651	2238	2003	1861	1995	1395	1318	2170	2413	2454	2896	12842
"CG30031-cds,chr2R:7238332..7239093,31,CGG"	GATGGGGCACTCTCTCCTA	3061	0	2696	2534	1809	1824	2157	2331	1578	1651	2238	2003	1861	1995	1395	1318	2170	2413	2454	2896	12842
"CG30031-cds,chr2R:7238332..7239093,69,CCA"	ATGACGTTGCTGGAGTAGA	54	0	45	26	28	33	35	40	27	33	30	32	30	30	12	16	39	35	60	87	273
"CG30046-cds,chr2R:8201693..8201885,4,TGG"	CTACTTCTGCTTGGGTCCC	329	0	271	232	157	182	186	230	159	125	212	170	179	185	137	105	205	226	192	195	1119
"CG30046-cds,chr2R:8201693..8201885,6,CGG"	ACGCGCCGTCCAGCGAACA	1	0	0	0	1	1	2	0	2	0	2	1	0	1	1	2	0	1	0	1	10
"CG30046-cds,chr2R:8201693..8201885,13,CGG"	ATCCGGAAACGTACATTCT	6	0	6	5	4	2	4	4	2	7	7	4	3	3	1	1	7	4	8	5	36
"CG30047-cds,chr2R:8239425..8239944,5,TGG"	ACCATCCTTTCTCCTCCTA	8	0	3	3	2	4	2	7	2	3	2	6	3	5	2	3	6	2	7	8	26
"CG30047-cds,chr2R:8239425..8239944,9,TGG"	CGCATGAATCGAGTAAACC	9	0	4	5	1	3	2	3	2	2	2	2	5	3	2	3	2	5	1	8	23
"CG30047-cds,chr2R:8239425..8239944,14,AGG"	TGTGGCGGAGAGGGCGCAA	12	0	3	5	0	4	4	5	3	0	4	3	2	2	2	2	7	6	3	3	21
"CG30050-cds,chr2R:8296606..8296929,4,AGG"	TTTCGCGAACCTGTACTGC	15	0	11	13	10	8	6	7	8	14	12	12	9	8	5	10	12	11	13	6	56
"CG30050-cds,chr2R:8296606..8296929,6,TGG"	CCACCCAAAAACCGGACCA	2	0	0	2	0	2	1	1	0	0	1	0	0	1	0	1	0	1	0	1	9
"CG30050-cds,chr2R:8296606..8296929,8,TGG"	AACAGTTGAGTGTTTTCAG	4	0	1	0	2	1	3	5	0	1	1	3	2	4	0	0	3	1	4	3	16
"CG30054-cds,chr2R:8511407..8511591,1,CGG"	AACAGATGCGTATTATCCA	2	0	0	0	1	2	1	0	0	0	3	4	0	0	0	0	0	0	1	0	6
"CG30054-cds,chr2R:8511407..8511591,2,CGG"	TGCGTATTATCCACGGCAG	26	0	24	20	13	14	14	18	10	13	16	17	17	19	11	10	20	17	18	45	105
"CG30054-cds,chr2R:8511407..8511591,3,CGG"	ATCCACGGCAGCGGTTACT	15	0	23	12	18	15	16	17	5	8	21	13	15	23	8	9	22	15	25	15	130
"CG30069-cds,chr2R:10073324..10074856,5,CGG"	AGTTCCATGCAGCACGAAT	17	0	18	10	8	16	10	14	7	10	25	7	12	11	7	5	19	14	19	40	94
"CG30069-cds,chr2R:10073324..10074856,8,CGG"	CGTACGGTGGTGATCCTGT	14	0	11	13	7	9	9	5	6	13	12	9	7	9	6	3	12	12	7	19	54
"CG30069-cds,chr2R:10073324..10074856,12,CGG"	TCGGGTGCTTCTCTGCCAG	4	0	13	7	5	8	6	11	5	4	10	4	6	8	4	1	3	5	7	5	37
"CG30075-cds,chr2R:10263524..10264111,5,AGG"	CACATACTTTGTTCCAGGC	18	0	17	19	13	13	14	13	9	8	16	8	11	15	10	18	16	13	10	6	74
"CG30075-cds,chr2R:10263524..10264111,8,AGG"	GCGTTATCACGATGCACAA	15	0	15	13	10	3	15	9	11	8	13	5	12	11	7	6	12	14	17	31	62
"CG30075-cds,chr2R:10263524..10264111,12,AGG"	TGCGTCTGCTATGTCATGA	8	0	5	5	5	4	4	7	0	3	3	8	7	4	2	3	6	9	8	5	51
"CG30089-cds,chr2R:11623268..11624565,2,CGG"	GTGTGTTCCTCAATGTGTC	72	1	50	33	28	24	26	43	21	33	42	35	34	28	17	19	32	38	39	67	230
"CG30089-cds,chr2R:11623268..11624565,6,CGG"	ATAACAACGGCAACACTAA	3	0	4	7	1	2	1	4	2	4	2	1	4	4	0	1	3	6	3	6	10
"CG30089-cds,chr2R:11623268..11624565,10,CGG"	AGTAACGGCAATCGGGTCT	9	0	10	8	4	6	5	11	4	8	10	6	9	10	5	6	6	8	5	11	29
"CG30093-cds,chr2R:11831619..11831903,3,TGG"	ATATGCCCGCCAATACCGC	15	0	15	16	16	6	12	14	14	9	14	15	9	9	9	13	14	18	14	28	82
"CG30093-cds,chr2R:11831619..11831903,5,TGG"	AAGCGTGTCACCTTCCTGC	4	0	5	3	3	8	4	4	1	5	5	2	4	3	2	6	2	6	2	2	13
"CG30093-cds,chr2R:11831619..11831903,14,TGG"	GCGGACCAAACGATTCCCA	8	0	2	7	3	3	4	3	3	4	5	4	2	4	0	2	6	4	1	2	24
"CG30095-cds,chr2R:12010989..12011202,4,TGG"	TATCTGAAGAGTGTCCGCG	7	0	7	6	1	8	5	5	4	3	3	1	5	3	2	3	9	7	7	6	32
"CG30095-cds,chr2R:12010989..12011202,10,CGG"	TGGCCAATCGGCGGTCCAG	18	0	13	9	4	8	10	14	13	7	10	14	4	14	6	7	16	15	13	13	66
"CG30095-cds,chr2R:12010989..12011202,16,CCA"	TTCAGATATGCCTCGCCCA	3	0	5	1	0	2	1	1	0	3	0	2	1	3	0	1	1	2	4	1	8
"CG30103-cds,chr2R:13381280..13381485,6,AGG"	CACGAATGACATGCACTCC	5	0	9	2	6	4	3	5	3	2	4	7	1	2	0	2	3	4	7	4	25
"CG30103-cds,chr2R:13381280..13381485,8,TGG"	ACCCCATTTCCGACACAGG	9	0	9	11	1	3	6	9	3	2	9	7	7	4	6	5	7	7	11	6	29
"CG30103-cds,chr2R:13381280..13381485,10,TGG"	AAGACTGTCGACGATGCAA	10	0	18	15	9	7	7	9	10	7	6	14	5	8	5	5	6	9	18	23	68
"CG30114-cds,chr2R:14095412..14095759,4,TGG"	TCGCTCAAATCCCCTCGTC	40	0	26	24	29	29	20	33	19	18	32	22	24	20	18	16	32	32	30	16	120
"CG30114-cds,chr2R:14095412..14095759,5,CGG"	TCTGCTGATTAATAAAAGA	3	0	1	2	0	1	0	1	2	1	1	1	1	1	1	0	1	1	0	0	1
"CG30114-cds,chr2R:14095412..14095759,8,TGG"	CGTGGCAGAAGTTCGGAGA	7	0	11	8	14	4	8	8	3	3	7	9	11	4	5	1	9	6	12	2	33
"CG30178-cds,chr2R:19874243..19874806,6,AGG"	CCGCACCACTTCACCTGCA	8	0	13	8	4	4	8	12	3	4	7	7	7	5	4	3	7	14	11	14	38
"CG30178-cds,chr2R:19874243..19874806,10,CGG"	GATCCTAAACTGTTTTTCG	1	0	3	1	2	3	4	2	3	1	1	0	3	2	0	2	0	0	2	1	13
"CG30178-cds,chr2R:19874243..19874806,13,TGG"	GTCTGCAGCGAGTGCTATC	2	0	2	0	1	0	0	0	1	2	1	3	0	2	2	0	2	2	3	2	5
"CG30192-cds,chr2R:19026198..19026300,6,CCT"	TGTCAGCGCCTCCGAGGGG	24	0	26	14	16	16	23	20	8	22	14	11	15	13	15	15	21	18	10	16	125
"CG30192-cds,chr2R:19026198..19026300,10,CCT"	GCAATCTAGCCGCTTGTTC	1	0	3	1	3	2	3	3	2	1	4	5	1	1	1	0	1	3	1	3	15
"CG30192-cds,chr2R:19026367..19026447,1,CGG"	CCGAACTTCTGCGATTTTT	6	0	8	9	3	7	1	6	4	1	4	2	4	3	3	7	5	4	5	0	19
"CG30197-cds,chr2R:10401788..10401961,3,CGG"	GCTGTCCGAATTTGTGCAA	8	0	8	3	4	4	4	5	3	1	8	6	0	1	5	5	7	8	3	3	26
"CG30197-cds,chr2R:10401788..10401961,4,TGG"	TGTGCTCAACCGAATGTCC	7	0	6	4	1	2	3	1	0	1	4	2	1	2	0	2	6	4	2	4	21
"CG30197-cds,chr2R:10401788..10401961,8,CCT"	TCTGAACCTTGGTGGATGA	7	0	8	5	2	12	4	8	3	6	5	7	5	6	3	2	6	7	7	6	42
"CG30268-cds,chr2R:18600244..18600521,6,TGG"	CTATGACGCCAAAAGCACT	3	0	5	5	3	5	4	4	4	3	2	3	2	3	3	1	1	6	2	3	24
"CG30268-cds,chr2R:18600244..18600521,13,AGG"	CTGATAGTCTACAATAAGC	2	0	0	1	1	1	0	0	0	0	0	0	0	0	1	0	0	0	0	1	0
"CG30268-cds,chr2R:18600244..18600521,17,TGG"	AAACGATCTGTGGCTCCAT	15	0	18	11	7	3	5	10	8	6	19	11	7	12	7	3	4	7	12	10	44
"CG30270-cds,chr2R:18672111..18672347,5,TGG"	CTTTCCCAACCATTGCATA	1	0	0	3	1	0	1	1	1	0	1	1	1	2	1	1	0	1	4	3	12
"CG30270-cds,chr2R:18672111..18672347,12,CCC"	GCATCATGTGCAGGTCCAT	1	0	0	1	3	2	2	2	1	0	7	0	0	1	2	0	1	2	2	4	13
"CG30270-cds,chr2R:18672111..18672347,15,CCA"	CCCTGGTGTCCATGTCACA	26	0	17	18	11	8	19	21	14	10	18	13	15	12	10	7	15	17	24	27	86
"CG30275-cds,chr2R:18595329..18595597,10,TGG"	ATATCCGTCCGAAATTTCG	31	0	36	26	12	16	15	35	16	8	16	18	17	16	11	16	23	21	22	7	135
"CG30275-cds,chr2R:18595329..18595597,14,TGG"	TGCACTGAATCCTCCGCAT	61	0	82	60	43	37	44	60	47	46	54	52	42	41	30	34	49	61	59	80	320
"CG30275-cds,chr2R:18595329..18595597,16,CGG"	TCCATTGCCGCTTTGCCCA	59	0	61	48	42	34	47	36	22	31	45	38	38	37	24	40	45	44	36	74	273
"CG30343-cds,chr2R:5139867..5140017,2,CCG"	TCATAGTTGGGTTGGAATT	3	0	9	0	2	4	5	7	3	2	3	5	5	3	2	2	4	5	5	9	16
"CG30343-cds,chr2R:5139867..5140017,7,CCT"	TTGCCTTTGTGTGCAGCAC	32	0	23	32	13	13	12	16	16	11	19	19	11	22	7	12	15	28	26	53	136
"CG30343-cds,chr2R:5140078..5140180,2,CCG"	TTGGCGGTATTGTCCACAA	1	0	0	1	1	0	2	3	0	1	0	1	0	0	0	1	1	0	0	1	3
"CG30344-cds,chr2R:5033092..5033296,5,CGG"	GTGGAGACTGGCGAAGATT	10	0	2	4	5	7	2	2	1	2	3	1	2	2	2	4	3	2	6	8	13
"CG30344-cds,chr2R:5033092..5033296,7,CGG"	ATACTGGACGCATCATCTG	1	0	1	1	1	0	1	2	2	1	0	0	1	2	1	1	1	2	2	1	3
"CG30344-cds,chr2R:5033092..5033296,13,CCT"	AAGCCTCCGTATCAGAGCG	1	0	0	1	0	1	0	0	0	0	0	1	0	1	0	0	0	0	0	0	3
"CG30349-cds,chr2R:4795096..4795401,5,CGG"	GGTGGCCAACTATTTGCCT	9	0	7	6	1	0	4	6	2	6	3	4	5	7	3	3	9	5	3	1	29
"CG30349-cds,chr2R:4795096..4795401,12,CGG"	CGCCCAATCTACAGTTATC	1	0	2	0	1	3	3	4	1	1	2	4	3	1	2	1	4	1	1	4	12
"CG30349-cds,chr2R:4795096..4795401,16,TGG"	ACAGCTCTCACGTGGGTTT	4	0	4	2	1	0	1	5	1	1	5	1	0	2	1	2	4	1	0	4	9
"CG30369-cds,chr2R:4146912..4147175,9,AGG"	TCCTGTAGTTCCCGACGCG	86	0	73	66	45	36	49	57	43	33	62	51	50	45	32	31	71	61	55	82	355
"CG30369-cds,chr2R:4146912..4147175,11,TGG"	ACCCGACCACCCCGCATCC	53	0	62	42	46	39	42	45	29	37	51	45	31	42	29	25	45	55	37	36	231
"CG30369-cds,chr2R:4146912..4147175,13,TGG"	TTCTTGGCCCTCCATCATC	10	0	8	5	3	8	3	5	6	3	3	6	7	3	3	4	6	10	4	7	31
"CG30384-cds,chr2R:3070563..3072689,6,CGG"	CAGTCCTTCCTCAAGATTA	1	0	6	5	2	2	2	1	0	5	4	3	7	4	1	1	4	7	6	6	18
"CG30384-cds,chr2R:3070563..3072689,9,AGG"	CCCGATTCCCAGAAGAACG	1	0	0	0	0	0	0	0	0	0	1	0	0	0	0	0	0	1	0	0	0
"CG30384-cds,chr2R:3070563..3072689,10,AGG"	CGCAAGCACAACACGCTTA	2	0	2	0	0	0	0	0	0	0	1	0	1	0	0	0	0	1	0	1	5
"CG30398-cds,chr2R:17605436..17606239,9,AGG"	GAGGCGATACTACTCTACG	3	0	1	1	0	0	1	1	3	1	1	1	3	3	0	2	1	1	3	2	9
"CG30398-cds,chr2R:17605436..17606239,10,TGG"	ATCTTCAAATTGTCCCAGA	5	0	1	1	1	0	0	0	0	0	1	2	2	0	0	1	2	0	1	1	5
"CG30398-cds,chr2R:17605436..17606239,12,TGG"	CGAGTCGCCGCCAGCTGTG	41	0	28	23	19	20	18	21	20	14	24	23	18	15	12	21	23	26	24	25	117
"CG30429-cds,chr2R:21134052..21134529,3,TGG"	GAGCCACTTTCTATTATCC	3	0	3	5	5	6	8	6	2	1	4	8	5	2	2	4	6	3	4	5	25
"CG30429-cds,chr2R:21134052..21134529,8,TGG"	TGGGTCCTACTCTGGCTAC	18	0	11	10	9	8	11	8	8	9	15	8	9	7	8	4	9	14	6	33	52
"CG30429-cds,chr2R:21134052..21134529,11,TGG"	ATGCAACAAACACCAGGGC	5	0	2	5	2	1	6	3	4	1	1	3	2	0	1	2	3	5	3	3	17
"CG30466-cds,chr2R:11459183..11460262,2,TGG"	GAAATTAATGCCGTATGTG	2	0	0	0	3	2	1	0	1	0	0	1	1	1	1	1	0	0	1	0	9
"CG30466-cds,chr2R:11459183..11460262,5,CGG"	ACAAATCCTCAGCACTCTG	7	0	4	6	3	3	6	9	4	6	8	6	11	5	6	10	7	10	9	12	45
"CG30466-cds,chr2R:11459183..11460262,7,TGG"	TGACAACTTTTAGCCCCCA	57	0	34	49	33	30	43	36	25	26	42	34	45	27	21	19	49	38	44	61	175
"CG30467-cds,chr2R:11425819..11427024,5,CGG"	CAAAACGATGTGCCATCCG	9	0	5	10	3	7	5	5	5	2	9	5	5	10	6	4	5	8	1	5	35
"CG30467-cds,chr2R:11425819..11427024,11,TGG"	GCCGAGGAGGCGGAGCTGC	3	0	0	0	2	0	2	1	0	1	0	0	0	1	0	0	0	0	2	1	5
"CG30467-cds,chr2R:11425819..11427024,14,CGG"	AGTCGATTCATCCTGAAAA	1	0	1	0	1	0	0	4	0	0	2	1	0	1	0	0	0	0	0	1	13
"CG30491-cds,chr2R:3543076..3543241,4,CGG"	ATTGTCACCGGTGCCAACA	3	0	1	4	3	2	5	4	3	1	3	2	3	2	2	3	6	3	6	10	23
"CG30491-cds,chr2R:3543076..3543241,5,GGG"	TTGTCACCGGTGCCAACAC	10	0	7	6	9	3	5	7	4	2	5	3	4	3	3	0	6	8	11	15	42
"CG30491-cds,chr2R:3543076..3543241,5,GGG"	TTGTCACCGGTGCCAACAC	10	0	7	6	9	3	5	7	4	2	5	3	4	3	3	0	6	8	11	15	42
"CG30493-cds,chr2R:3589449..3590119,4,AGG"	GAAGACTTTAGAGCCCGCG	9	0	12	10	4	6	3	2	6	4	5	7	2	7	3	2	6	4	10	4	28
"CG30493-cds,chr2R:3589449..3590119,11,AGG"	AGGCATCACAAAAAGAAGC	2	0	3	0	0	0	2	0	1	0	0	2	2	0	0	0	0	1	1	0	5
"CG30493-cds,chr2R:3589449..3590119,20,AGG"	GATGACGCCAAGCAAGCCA	36	0	23	25	14	20	20	20	21	15	30	14	19	25	15	15	22	30	32	21	132
"CG3107-cds,chr2R:979404..979981,5,TGG"	CCACATATAAGAACATTTC	2	0	3	4	0	3	5	2	2	2	1	2	2	4	1	0	2	4	2	4	10
"CG3107-cds,chr2R:979404..979981,6,TGG"	CCAAATCTCCACGACAATT	1	0	2	0	1	1	0	4	3	0	1	0	0	1	1	0	0	0	2	1	3
"CG3107-cds,chr2R:979404..979981,10,TGG"	GGCTTCCAATGCGAACGTG	16	0	15	14	12	7	8	11	10	9	19	15	12	4	8	3	14	15	16	16	78
"CG3253-cds,chr2R:20002579..20003369,5,AGG"	GGACAACCAGCTGCTGTAC	5	0	1	2	2	0	4	6	1	5	2	2	1	1	1	1	1	6	2	1	11
"CG3253-cds,chr2R:20002579..20003369,7,CGG"	GAGCAGTACGTAGACTCCT	1	0	1	1	0	0	2	0	0	0	0	0	0	0	0	1	0	0	3	1	2
"CG3253-cds,chr2R:20002579..20003369,13,AGG"	CGCCTCAACTCGCTTCCCC	8	0	8	10	3	1	5	6	2	1	7	1	2	2	2	6	4	4	7	5	18
"CG3267-cds,chr2R:2633990..2634115,6,AGG"	GCCAATGTTTTGCATAGCG	21	0	19	18	9	15	11	20	9	19	15	7	9	19	7	3	7	13	9	15	72
"CG3267-cds,chr2R:2633990..2634115,7,CCG"	CCTGAATAGCCAATTAAGC	2	0	2	1	2	0	1	2	4	1	0	3	0	0	3	0	0	0	0	0	9
"CG3267-cds,chr2R:2633990..2634115,10,CCA"	AACATTGGCATCTCCCACA	24	0	28	21	14	12	18	24	7	12	12	18	27	19	7	17	20	21	10	36	99
"CG3270-cds,chr2R:2580945..2581157,8,AGG"	GCTGCGGAGTCCTGATAAT	8	0	9	8	7	5	6	5	5	5	6	4	3	6	4	4	9	4	4	13	40
"CG3270-cds,chr2R:2580945..2581157,14,TGG"	GGGCGCCTCCTCCGCTTTC	4	0	1	1	2	0	1	1	1	4	0	2	0	0	1	1	2	0	1	1	16
"CG3270-cds,chr2R:2580945..2581157,17,TGG"	AAGTCCCGGGCCCTGCAGC	34	0	25	29	14	23	16	17	13	13	28	17	16	13	18	11	30	14	11	14	128
"CG33017-cds,chr2R:12159817..12160146,2,TGG"	TCGATCGAACGAGTGCCTC	5	0	8	4	4	6	1	1	3	1	3	2	2	3	2	4	4	1	3	5	21
"CG33017-cds,chr2R:12159817..12160146,6,TGG"	TTCTGCGAAGGATGACGCC	6	0	10	7	4	7	5	8	3	4	5	7	8	6	3	2	1	10	11	9	34
"CG33017-cds,chr2R:12159817..12160146,9,CGG"	TCACCCGGCGGATGAACTG	3	0	1	0	0	1	1	3	0	0	2	1	0	0	0	0	1	1	0	0	2
"CG33143-cds,chr2R:18509664..18509805,1,CGG"	GTTACGTTCCTCACGCCCA	3	0	0	1	2	3	1	2	1	1	2	2	2	0	0	0	0	1	2	2	10
"CG33143-cds,chr2R:18509664..18509805,7,CGG"	ATCGTGACGTACAAGCCAA	6	0	1	1	2	0	1	3	1	4	3	1	3	2	1	1	2	1	2	4	10
"CG33143-cds,chr2R:18509664..18509805,11,CCG"	GTGGGCGTGAGGAACGTAA	3	0	1	1	2	0	3	7	1	1	2	2	0	1	2	2	3	2	0	3	8
"CG33462-cds,chr2R:11584325..11584529,3,TGG"	CAAGGATTTCAAATGCTCC	3	0	0	1	1	0	0	0	0	1	0	1	1	0	0	0	0	0	0	0	1
"CG33462-cds,chr2R:11584325..11584529,10,TGG"	AATCCATGGATGGCCTATT	8	0	8	7	6	4	10	8	6	5	18	8	6	7	1	6	8	11	6	12	42
"CG33462-cds,chr2R:11584325..11584529,13,CCT"	AATCCCGCAATCCTCTTCC	2	0	4	3	2	6	4	3	1	2	2	1	6	1	2	1	7	5	3	0	13
"CG33474-cds,chr2R:6309738..6310343,5,TGG"	TTATGCCAAAGTGCCCAAT	1	0	3	0	0	0	1	0	2	0	1	1	1	2	0	2	1	0	1	1	2
"CG33474-cds,chr2R:6309738..6310343,12,CGG"	TGGGGAGCCACCTGTGCTT	11	0	5	5	7	6	8	12	2	4	4	8	2	6	4	6	6	11	11	9	43
"CG33474-cds,chr2R:6309738..6310343,14,CGG"	TATGAACCAGATCGCATTA	4	0	1	1	1	2	6	3	2	0	0	2	2	2	1	1	1	1	5	5	14
"CG3358-cds,chr2R:2811011..2811164,8,AGG"	TGCCTGAAGGATGTGGATG	35	0	23	28	13	21	22	24	15	7	39	22	18	13	14	16	24	39	25	31	127
"CG3358-cds,chr2R:2811011..2811164,15,CCC"	CCAAGACGATGTGCAGGTC	49	0	30	27	25	23	28	26	24	15	27	26	16	17	19	16	33	36	28	31	179
"CG3358-cds,chr2R:2811011..2811164,18,CCG"	ACATCCTTCAGGCAGCCGG	94	0	86	62	52	58	59	62	39	45	71	47	49	47	28	37	59	63	66	90	388
"CG33792-cds,chr2R:8520301..8520459,2,TGG"	CATTCTGAAGCCTGTAAAC	2	0	3	3	3	2	3	4	4	3	1	4	2	2	3	2	3	5	1	5	13
"CG33792-cds,chr2R:8520301..8520459,5,TGG"	GATCGGTATTGAACATGGA	1	0	0	1	0	1	0	1	4	0	0	0	2	1	1	0	1	2	1	3	2
"CG33792-cds,chr2R:8520301..8520459,9,CCT"	CCGATCGAGTCCAGTTTAC	7	0	6	1	2	3	3	6	0	2	2	1	3	2	3	7	7	1	2	3	21
"CG34033-cds,chr2R:5708074..5708184,2,AGG"	CTGCTTTTGCGTGCTGATG	5	0	3	1	2	3	4	4	2	1	4	3	3	4	0	2	4	3	2	4	13
"CG34033-cds,chr2R:5708243..5708638,2,TGG"	CCAAGACGACCACGAGTAC	41	0	37	38	54	24	40	22	27	18	45	27	26	27	19	31	31	46	22	24	187
"CG34033-cds,chr2R:5708243..5708638,4,TGG"	TCGCCGCACAATTCAAAGC	12	0	10	8	9	5	11	7	3	10	16	7	9	6	5	1	8	13	5	4	42
"CG34189-cds,chr2R:12642012..12642380,4,TGG"	TGGATTCGGTCATGACAAC	3	0	5	3	1	4	2	3	3	3	1	7	4	2	1	0	4	2	1	9	18
"CG34189-cds,chr2R:12642012..12642380,6,TGG"	CATATCCTGAACCATGATG	24	0	17	11	10	7	11	19	7	6	8	7	11	5	8	2	8	11	19	26	72
"CG34189-cds,chr2R:12642012..12642380,10,TGG"	GGGCCGCATGAAGTACATA	1	0	2	1	2	2	2	2	0	1	1	2	2	1	2	3	2	2	5	3	9
"CG34193-cds,chr2R:13397488..13397583,4,AGG"	CTTTCAGTGGCCCTTCCCC	188	0	168	147	110	90	129	109	99	77	141	94	84	113	70	79	160	152	125	112	717
"CG34193-cds,chr2R:13397488..13397583,9,TGG"	GATCTGTAAATGGACCCAG	4	0	2	6	2	4	2	1	1	1	3	3	1	5	0	2	3	4	5	1	14
"CG34193-cds,chr2R:13397488..13397583,11,CCT"	GGCCAGGAAAGTTAAAGCC	4	0	2	3	1	3	3	1	1	4	3	4	0	2	2	2	5	3	2	2	18
"CG34195-cds,chr2R:13621039..13621887,7,TGG"	GAATACAAAGCGAACAAGT	2	0	1	0	1	0	1	0	0	1	0	0	1	0	0	0	0	0	0	0	3
"CG34195-cds,chr2R:13621039..13621887,10,GGG"	ATCGATGCCCAGAGGAACT	2	0	0	1	0	1	1	1	0	2	2	2	2	1	0	0	0	1	5	3	9
"CG34195-cds,chr2R:13621039..13621887,13,AGG"	TGGACAACGCGTGAGTTCC	56	0	32	31	26	23	26	32	17	25	41	36	28	24	21	29	31	31	35	42	219
"CG34200-cds,chr2R:1645416..1645512,1,TGG"	AGCTACGGACTTTTCTTCT	11	0	12	5	4	4	7	5	4	4	3	3	1	4	0	1	5	2	4	1	21
"CG34200-cds,chr2R:1645416..1645512,5,TGG"	CGTTTGGCCAAGGAGTTCG	4	0	3	3	3	1	2	1	1	1	2	2	0	1	0	3	3	1	4	1	15
"CG34200-cds,chr2R:1645416..1645512,7,TGG"	GTCGAACTGATGCCGTCGC	24	0	20	24	20	22	17	28	23	25	40	21	14	22	12	11	22	20	17	14	118
"CG34228-cds,chr2R:7539447..7539576,2,CGG"	ACATCACGTTGCCCATAGC	10	0	9	2	8	4	5	5	2	3	11	7	7	5	4	3	7	10	10	18	42
"CG34228-cds,chr2R:7539447..7539576,8,CCG"	ATGGGCAACGTGATGTAAA	6	0	1	3	1	1	1	1	2	0	0	2	0	3	0	3	5	4	3	1	8
"CG34228-cds,chr2R:7539447..7539576,11,CCG"	CCAATAAAACCCACAACGC	15	0	10	10	5	10	12	5	10	12	12	6	5	6	7	6	7	16	9	9	60
"CG34230-cds,chr2R:7748862..7748970,3,AGG"	ATCCTGATAGCCATCGTTG	8	0	7	7	7	6	9	5	3	11	7	5	6	10	1	1	7	7	11	5	46
"CG34230-cds,chr2R:7749021..7749106,3,TGG"	TGCTGCATTTTTCTACTGC	14	0	11	8	8	6	8	12	10	7	11	8	10	10	11	6	13	14	6	6	50
"CG34230-cds,chr2R:7749161..7749293,1,CGG"	CCTCTCAGTTTCCTGCCTG	30	0	23	17	17	20	16	18	12	10	11	11	8	12	7	9	20	13	15	11	79
"CG34396-cds,chr2R:16987720..16988756,6,TGG"	CCCATGTTCCTGATCGTGC	17	0	14	10	10	12	9	12	14	12	20	8	12	13	11	10	11	14	10	11	80
"CG34396-cds,chr2R:16987720..16988756,9,TGG"	GCGCTGCGTCAAGTTCCTG	17	0	10	6	10	6	4	6	7	10	10	7	6	8	6	4	10	9	11	4	48
"CG34396-cds,chr2R:16987720..16988756,12,CGG"	CTACACGCGCTCCTGCCGC	1	0	2	0	1	0	0	1	0	2	4	1	1	0	2	1	3	0	0	0	5
"CG34424-cds,chr2R:19247003..19247119,6,CGG"	GCACTGAAGGGCATCGACG	3	0	0	3	4	0	7	3	1	3	4	1	1	5	3	2	0	6	0	2	15
"CG34424-cds,chr2R:19247003..19247119,9,AGG"	GCCATCGCCCGGCAGTCGC	5	0	0	3	1	1	0	0	1	2	2	2	1	5	1	1	1	1	2	3	12
"CG34424-cds,chr2R:19247003..19247119,11,CCA"	TTCAGGGTGTTCTGGATCG	54	0	28	37	27	26	42	30	20	16	25	27	23	25	20	13	17	32	27	27	199
"CG34430-cds,chr2R:3830947..3831108,4,CGG"	GTGACCTCCTTTTGCCCAA	2	0	3	4	2	6	3	5	1	0	5	1	5	8	5	1	4	4	2	5	20
"CG34430-cds,chr2R:3830947..3831108,6,TGG"	AATTCGACATAGCCGATGT	2	0	2	0	1	1	2	0	1	0	1	1	1	1	0	0	1	3	0	0	1
"CG34430-cds,chr2R:3830947..3831108,11,CCT"	ATGACCGTTGGGCAAAAGG	4	0	2	3	2	3	3	1	1	2	0	2	0	1	1	0	4	3	3	0	13
"CG34443-cds,chr2R:10255536..10255637,3,TGG"	GACTTAACCAACTCCTTTG	1	0	0	0	0	0	0	0	0	0	1	0	0	0	0	0	0	0	0	0	0
"CG34443-cds,chr2R:10255536..10255637,4,CGG"	TTACAGCTTCCAGCACCCA	10	0	3	10	7	5	12	8	7	10	6	7	0	4	2	3	10	10	11	14	49
"CG34443-cds,chr2R:10255695..10255808,1,AGG"	TTTGTCTCGTACAATTTTG	2	0	1	3	0	1	1	0	0	0	1	1	0	0	1	2	4	0	3	0	7
"CG34457-cds,chr2R:12557990..12558085,3,TGG"	TTCAGCCCAGTGTAAGAAT	1	0	0	1	2	0	1	1	3	1	1	1	0	0	0	0	1	2	1	1	5
"CG34457-cds,chr2R:12557990..12558085,6,CCT"	CCATATCACCGACTCTGCA	24	0	18	15	11	7	21	19	13	7	15	17	18	13	12	12	18	20	19	46	116
"CG34457-cds,chr2R:12557990..12558085,7,CCG"	ACACTGGGCTGAAACCGTG	1	0	1	1	0	3	3	2	0	2	1	0	1	0	0	0	0	4	2	1	3
"CG3483-cds,chr2R:20333076..20334251,5,TGG"	GTGCTTATCGTCTGTTTGC	62	0	55	49	35	37	31	43	32	38	50	58	23	35	23	24	34	46	39	23	271
"CG3483-cds,chr2R:20333076..20334251,15,TGG"	GTGGCAAAGCAAAGAGTGC	12	0	10	7	6	5	5	8	4	8	9	6	4	8	3	5	17	9	14	11	54
"CG3483-cds,chr2R:20333076..20334251,17,AGG"	TCCGCCAAGAAGACCACCA	3	0	3	6	2	0	4	2	3	3	4	7	1	2	1	4	5	4	4	1	25
"CG3492-cds,chr2R:20360361..20361575,4,TGG"	AGCTCCATGACGCCCTATG	6	0	5	2	2	4	3	1	1	0	4	1	4	5	1	1	3	3	3	11	19
"CG3492-cds,chr2R:20360361..20361575,7,CGG"	CCCTACACAATGACCAATC	7	0	5	0	3	1	2	2	2	1	3	3	2	2	4	4	6	2	7	11	31
"CG3492-cds,chr2R:20360361..20361575,15,AGG"	GGCTTGGATGGCCAGGTGG	8	0	7	5	5	4	5	3	5	4	1	6	5	5	4	4	7	11	3	4	29
"CG3494-cds,chr2R:20361982..20362704,11,CGG"	GGGAGTCAGTGGCCGTTTC	3	0	3	4	1	1	1	4	0	2	2	7	2	1	2	1	6	4	1	2	7
"CG3494-cds,chr2R:20361982..20362704,13,CGG"	GTACCACATGAGGAACACC	1	0	1	1	1	2	0	0	0	0	3	2	3	2	1	0	1	2	2	3	7
"CG3494-cds,chr2R:20361982..20362704,20,AGG"	GTATTCGAGGCAGCTCAGC	22	0	27	17	16	8	11	23	16	17	20	17	20	11	4	9	14	14	24	20	89
"CG3640-cds,chr2R:20527219..20527353,2,TGG"	CTCCTTTCCCGCCTACTCC	182	0	130	125	85	88	112	131	68	73	126	104	83	102	61	69	104	123	132	117	620
"CG3640-cds,chr2R:20527219..20527353,5,CGG"	ACGTAGCGTGCAACAACAA	1	0	1	0	0	2	2	2	4	1	2	4	1	2	0	0	0	3	1	2	8
"CG3640-cds,chr2R:20527219..20527353,16,CCG"	CTACGTGGTCGGTGGAACG	18	0	23	14	15	14	17	10	15	17	14	15	7	14	6	10	16	14	16	14	116
"CG3650-cds,chr2R:20736535..20737284,4,TGG"	CAAATCCAGCCCAGAATCG	7	0	6	3	3	3	6	4	5	4	6	5	4	5	1	0	6	3	5	4	14
"CG3650-cds,chr2R:20736535..20737284,7,TGG"	ACCACCACGCTCTCCGCCG	2	0	5	0	0	2	3	1	1	1	2	1	1	1	0	3	1	2	1	1	7
"CG3650-cds,chr2R:20736535..20737284,12,CGG"	TGGTGAACCTGCGGTACGA	1	0	1	3	1	1	2	3	0	0	2	1	0	1	0	0	1	2	1	1	6
"CG3687-cds,chr2R:12124361..12124536,3,CGG"	ATGTGAGCCCACCACCTTG	8	0	4	7	6	11	5	5	12	6	8	3	7	7	7	8	3	6	8	21	52
"CG3687-cds,chr2R:12124361..12124536,7,TGG"	ATCATCCCAAGTACAGCAA	9	0	11	5	9	3	5	11	7	4	8	5	4	6	2	4	6	11	9	16	36
"CG3687-cds,chr2R:12124361..12124536,10,TGG"	GAGCACATTCTGGAGATGC	3	0	2	0	2	5	6	3	4	2	4	3	4	4	1	1	0	2	1	2	15
"CG3700-cds,chr2R:18781988..18782240,3,CGG"	GAGTACTGCGACAATGGAA	15	0	15	11	9	11	10	12	3	10	9	12	8	12	5	3	11	9	13	12	49
"CG3700-cds,chr2R:18781988..18782240,6,CGG"	TCTACAACCAGCACCTGAT	36	0	26	16	22	22	38	31	24	21	33	27	33	35	15	16	32	31	50	83	170
"CG3700-cds,chr2R:18781988..18782240,7,TGG"	GTCTGCTGTCCCATACCGC	14	0	12	10	9	7	11	14	11	9	8	6	8	12	5	10	12	9	19	12	81
"CG3927-cds,chr2R:18482257..18482416,5,CGG"	GAGCGCAAGCGATTGTCCG	689	0	540	529	378	366	410	455	310	349	478	462	328	359	277	292	474	508	302	148	2522
"CG3927-cds,chr2R:18482257..18482416,5,CGG"	GAGCGCAAGCGATTGTCCG	689	0	540	529	378	366	410	455	310	349	478	462	328	359	277	292	474	508	302	148	2522
"CG3927-cds,chr2R:18482257..18482416,9,CCA"	CTGGTAGGTAGGTTGGTCT	54	0	28	31	23	26	25	28	25	21	37	32	24	21	7	18	39	31	21	31	169
"CG42239-cds,chr2R:13460428..13460538,5,CCG"	GTGTTAAGCTCCCCAAAAA	6	0	4	4	4	2	3	3	2	3	3	7	4	8	3	2	2	2	1	1	28
"CG42239-cds,chr2R:13460428..13460538,6,CCT"	CGCCGGTATCACAGTGGAC	22	0	24	9	18	18	27	20	14	14	21	20	16	10	14	13	25	22	14	27	114
"CG42239-cds,chr2R:13460428..13460538,9,CCT"	GCCAGATATCAGAGTCCAA	4	0	0	6	2	0	0	2	1	1	1	2	0	2	0	1	0	1	2	0	11
"CG42284-cds,chr2R:18714785..18714856,3,AGG"	CCAATCTTCAAGACGGAGC	10	0	7	4	4	4	2	4	3	4	3	2	0	1	0	2	4	6	4	6	26
"CG42284-cds,chr2R:18715100..18715639,2,TGG"	AACTACCTGCAGCACTTCA	20	0	6	13	4	8	9	9	4	10	14	13	6	10	5	5	7	6	15	8	35
"CG42284-cds,chr2R:18715100..18715639,4,AGG"	GACCGCAAGCCAATGACCG	11	0	13	4	4	2	6	10	4	2	5	8	3	8	4	3	0	3	8	3	27
"CG42360-cds,chr2R:20494889..20495044,8,TGG"	CGCGGATCGGCCTCTGCAA	6	0	12	9	2	3	7	6	5	0	7	9	3	4	5	3	1	6	1	6	30
"CG42360-cds,chr2R:20494889..20495044,9,TGG"	TCAAATATCTTGTTGCAGC	2	0	1	1	0	2	4	3	0	0	4	3	2	1	3	1	0	2	1	2	10
"CG42360-cds,chr2R:20494889..20495044,16,CCA"	GTGGGATCCTTGTTTTTAT	1	0	2	0	0	0	0	1	1	0	2	0	0	0	1	1	3	0	1	0	8
"CG42363-cds,chr2R:17552697..17553161,3,AGG"	ACCGAGGAACTATATTACA	2	0	0	0	0	0	0	0	0	0	0	0	1	2	1	0	0	0	0	1	0
"CG42363-cds,chr2R:17552697..17553161,4,AGG"	CAGAAAACAAGCAACCCTA	3	0	2	1	0	0	0	1	1	1	0	1	0	1	0	0	0	2	0	0	7
"CG42363-cds,chr2R:17552697..17553161,5,TGG"	TGCGAAAATTACTGCTCAA	6	0	9	3	0	3	4	0	0	1	4	2	2	1	2	0	2	1	2	1	11
"CG42496-cds,chr2R:17579201..17579485,4,AGG"	CCTTTCCCCTGGACCACGA	14	0	6	6	3	2	7	7	3	4	8	7	2	8	1	9	5	8	14	17	32
"CG42496-cds,chr2R:17579201..17579485,5,AGG"	TGTCTGCGCAAGAACGCCC	5	0	5	4	4	5	8	4	3	4	4	5	2	5	6	2	0	8	7	2	26
"CG42496-cds,chr2R:17579201..17579485,11,TGG"	AAAACCGAGTGGTCCAAGT	1	0	6	3	1	2	3	2	1	0	5	0	2	2	6	0	6	2	0	0	14
"CG42518-cds,chr2R:14055471..14055643,4,TGG"	ATGAGACGCGCTGCCCAGT	32	0	34	17	14	16	13	24	18	19	20	13	16	18	10	11	17	15	21	26	113
"CG42518-cds,chr2R:14055471..14055643,10,CCT"	GAGCTGCTCGTTGTTGGCC	7	0	10	3	3	2	3	5	4	2	12	6	4	8	0	1	5	7	6	9	43
"CG42518-cds,chr2R:14055471..14055643,12,CCA"	ATAGCTCTCCGCCATGCGC	2	0	6	4	2	0	3	1	2	1	2	3	4	0	0	0	3	0	1	4	12
"CG42562-cds,chr2R:13573425..13573549,3,TGG"	TGCCGCCCATAAACGATAA	2	0	1	1	2	1	0	1	0	2	0	3	4	0	1	0	0	3	1	0	11
"CG42562-cds,chr2R:13573425..13573549,7,CCG"	CTCCATTATCGTTTATGGG	1	0	2	1	1	0	3	3	2	1	0	0	2	1	1	1	3	0	2	1	8
"CG42562-cds,chr2R:13573612..13573843,1,CGG"	TGATCTCGACGGTTCAACG	6	0	5	7	2	5	2	9	1	4	4	6	2	10	1	6	4	4	5	15	39
"CG42566-cds,chr2R:18550238..18550368,2,AGG"	TGCCCCAGTTGCCGTCAAC	3	0	14	12	3	5	4	6	3	3	6	7	2	4	3	6	2	5	8	2	30
"CG42566-cds,chr2R:18550238..18550368,14,CCG"	GAGTCTTGGTGGTGGCTTT	2	0	0	2	0	1	1	2	0	0	1	2	1	4	0	0	0	0	0	0	1
"CG42566-cds,chr2R:18550439..18550539,1,CGG"	GTACTGCACTCAATGCGCC	3	0	1	0	0	0	0	1	0	1	1	1	1	0	0	2	0	1	0	2	3
"CG42663-cds,chr2R:8622426..8622624,1,AGG"	AACGAGAAGGACTGCGATG	2	0	2	1	2	0	1	1	2	0	1	2	5	2	2	0	1	1	1	2	12
"CG42663-cds,chr2R:8622426..8622624,8,CGG"	CCGAGAACGCCCGTTGAAT	12	0	8	8	8	4	7	15	4	4	6	6	5	5	3	6	6	6	9	13	49
"CG42663-cds,chr2R:8622426..8622624,19,CGG"	GGGGCTCGATCTCCGGATC	22	0	23	15	5	9	7	8	4	9	6	7	3	12	5	2	16	14	6	7	54
"CG42672-cds,chr2R:17191414..17191524,5,CCT"	TTATCGATGTACTGCAACA	2	0	0	0	1	1	1	2	1	1	1	0	1	3	1	1	1	1	1	1	5
"CG42672-cds,chr2R:17191414..17191524,6,CCG"	TCCAAAATGGCGCGCAGAC	33	0	24	28	18	16	21	23	17	25	22	18	15	28	10	14	25	27	16	11	118
"CG42672-cds,chr2R:17191584..17191781,1,TGG"	CGGTGTTGATGGTAGTTGC	2	0	2	1	1	1	2	1	1	0	1	2	0	0	0	1	0	1	0	1	2
"CG4269-cds,chr2R:18487416..18487712,2,CGG"	GAAGCACGACCCTCCTCCT	7	0	5	11	3	1	6	6	3	2	4	6	10	3	3	3	5	6	4	6	27
"CG4269-cds,chr2R:18487416..18487712,9,CGG"	GAATACCACGGCAATCTGT	16	0	7	12	11	15	11	15	8	6	20	14	14	8	13	6	11	19	14	32	79
"CG4269-cds,chr2R:18487416..18487712,12,AGG"	AAAGTGCAGCAGTGCGAGA	5	0	4	3	4	1	3	7	1	4	3	2	4	4	1	2	7	2	5	2	19
"CG42753-cds,chr2R:15522912..15523166,4,AGG"	GCAGCAGCAACAAAGGCCA	4	0	1	6	4	1	2	1	4	4	3	2	3	4	1	3	1	3	4	3	10
"CG42753-cds,chr2R:15522912..15523166,6,TGG"	ATTGCAGTTACGTGCTCGA	1	0	2	2	1	1	1	0	2	0	2	2	1	2	2	2	1	2	2	2	9
"CG42753-cds,chr2R:15522912..15523166,9,CCG"	AAGTGGGCGGCGAGAAAGG	1	0	1	0	0	1	0	1	1	2	0	1	1	0	2	0	2	2	1	2	6
"CG42837-cds,chr2R:12084833..12085021,6,TGG"	TCTGCATCAAACGTGGAAG	7	0	1	4	6	4	6	4	4	3	8	5	3	6	4	2	1	4	10	15	40
"CG42837-cds,chr2R:12084833..12085021,9,CCA"	CCTTGTTGGCACAGTTCAC	23	0	22	20	11	16	17	16	13	9	16	12	15	17	8	8	21	19	21	23	110
"CG42837-cds,chr2R:12084833..12085021,11,CCT"	GACACGCTTACGGAGACCC	3	0	2	1	1	1	0	1	0	0	2	2	0	0	0	0	1	0	2	0	4
"CG42867-cds,chr2R:18553189..18553289,5,CCC"	TGGTATGTGAATCGCAGTT	16	0	15	19	8	8	16	10	6	11	14	13	10	15	5	10	16	10	12	14	65
"CG42867-cds,chr2R:18553189..18553289,8,CCT"	CTTGAATCGCGAGATAGCC	3	0	3	1	1	1	2	1	1	0	1	0	0	1	0	1	1	2	1	0	6
"CG42867-cds,chr2R:18553352..18553454,1,TGG"	GCTGCGGTCATCGATATTG	43	0	34	32	14	15	20	22	16	19	22	15	21	24	14	12	28	21	30	35	135
"CG43114-cds,chr2R:7198485..7198612,3,CGG"	CTACCAACTGCCAGATAGC	8	0	2	5	3	7	3	5	3	6	4	2	0	3	1	1	4	6	1	5	20
"CG43114-cds,chr2R:7198485..7198612,8,AGG"	CGGGACGGACTTTGCAACA	7	0	3	4	4	3	5	4	2	5	6	0	3	3	2	4	9	7	11	6	18
"CG43114-cds,chr2R:7198485..7198612,11,CCC"	GGCACAGGCCTTGGAACGT	12	0	12	9	10	9	14	6	4	3	5	3	5	5	0	4	4	9	9	7	38
"CG43190-cds,chr2R:7732019..7732171,1,CGG"	GCCTGCGTATCCTGTATAT	2	0	0	0	0	1	0	0	0	0	1	0	1	2	0	1	0	1	0	3	0
"CG43190-cds,chr2R:7732019..7732171,5,AGG"	TTTTCATGACCAGTTTATC	10	0	3	4	2	2	1	6	2	1	5	1	3	7	6	5	7	1	6	10	33
"CG43190-cds,chr2R:7732019..7732171,7,TGG"	TGAAGCGGTAAAGATTGTG	1	0	0	0	2	0	0	2	1	1	2	0	1	2	0	0	0	1	1	0	3
"CG43207-cds,chr2R:19040408..19040485,8,CCA"	AGCATCACCCAAGTCAAGG	19	0	16	17	9	13	10	19	9	11	8	8	17	9	7	5	17	16	10	19	63
"CG43207-cds,chr2R:19040545..19040654,1,TGG"	CATTTACTGCTGCAATTAC	9	0	3	3	3	6	3	5	4	6	5	5	6	2	2	1	5	5	8	6	32
"CG43207-cds,chr2R:19040545..19040654,3,AGG"	AATCTTGAGGCCCCATTCC	11	0	5	2	4	5	4	3	1	3	2	5	6	3	3	2	1	3	3	3	21
"CG43267-cds,chr2R:3291637..3291860,4,AGG"	ACTGCAGACAAAATCAAGC	9	0	2	7	3	8	8	10	5	0	7	3	1	3	2	2	3	3	1	6	27
"CG43267-cds,chr2R:3291637..3291860,10,CGG"	GATTTTCGGGGACAGTAGA	5	0	4	2	2	1	2	2	1	3	1	1	2	0	1	0	3	2	5	2	15
"CG43267-cds,chr2R:3291637..3291860,12,TGG"	CATCCCTGGACAATCAAAC	10	0	13	7	6	5	7	10	1	6	7	6	4	7	4	4	5	8	9	9	36
"CG43272-cds,chr2R:13142984..13143157,5,AGG"	AGAAACCGACCACTGCAAG	11	0	26	19	10	6	14	16	12	11	11	7	12	13	9	10	12	9	13	1	69
"CG43272-cds,chr2R:13142984..13143157,9,AGG"	ACTGGTTTGGCTACAATGC	59	0	52	53	44	45	35	65	27	34	45	26	34	44	23	28	45	54	71	56	244
"CG43272-cds,chr2R:13142984..13143157,12,CCG"	CTGCTCCTTGTCATATCTG	1	0	3	0	2	3	1	1	3	1	1	3	0	1	0	3	1	0	1	4	11
"CG43277-cds,chr2R:15525222..15525374,5,GGG"	TGGTGTAAGGCCGTTTACA	5	0	5	8	6	4	7	14	2	7	6	4	3	6	2	2	5	8	4	4	27
"CG43277-cds,chr2R:15525222..15525374,9,TGG"	TTCTGTGCCGGTGTCCTCC	168	0	120	98	78	65	109	102	64	64	100	88	95	81	66	61	94	91	116	157	583
"CG43277-cds,chr2R:15525222..15525374,12,CCT"	TCGGTTTCAGCTGTGACCA	11	0	5	13	9	9	6	15	1	8	7	6	8	11	5	8	8	5	9	14	58
"CG43316-cds,chr2R:8130051..8130429,3,TGG"	CTGGTCGCACTCATCGCCG	5	0	5	1	0	0	3	1	2	4	5	0	1	1	5	1	1	4	4	5	17
"CG43316-cds,chr2R:8130051..8130429,4,AGG"	TGCTCAAAGCAGTCAGAAA	1	0	0	0	0	0	0	0	0	0	0	1	1	0	0	0	1	0	0	0	4
"CG43316-cds,chr2R:8130051..8130429,7,CGG"	TTTGGCTACCGTCACGTCT	63	0	56	41	33	33	51	47	37	22	50	45	33	48	22	31	45	58	51	76	268
"CG43340-cds,chr2R:3527209..3527376,7,CGG"	AAGCGCTGAGCACCACGTC	19	0	7	5	8	10	4	13	7	7	9	6	8	10	1	5	2	5	8	10	50
"CG43340-cds,chr2R:3527209..3527376,9,CGG"	GCCTCACCGATCATGAAAT	7	0	6	5	5	2	6	4	6	0	4	4	3	4	3	1	2	3	3	2	24
"CG43340-cds,chr2R:3527209..3527376,13,CCG"	GACGTGGTGCTCAGCGCTT	9	0	12	6	11	2	6	7	6	4	6	7	9	7	5	5	1	8	10	10	38
"CG43351-cds,chr2R:14917527..14917694,5,AGG"	TCCTGGCCAAAACCAACCA	5	0	2	5	1	1	5	5	3	2	3	2	2	4	0	0	1	4	1	3	26
"CG43351-cds,chr2R:14917527..14917694,8,CCA"	CTCTCGAAAATCCGGGCAG	14	0	4	8	3	6	5	2	8	5	6	3	3	6	4	3	7	10	6	4	25
"CG43351-cds,chr2R:14917527..14917694,13,CCT"	TCCTTGGTTGGTTTTGGCC	14	0	12	9	6	6	5	7	9	7	7	13	4	8	4	6	7	11	8	12	58
"CG43646-cds,chr2R:2906398..2906535,8,TGG"	AGCTGGTGCGGAGCCCTAA	1	0	1	1	1	0	0	4	0	0	1	0	1	1	0	0	1	0	0	1	2
"CG43646-cds,chr2R:2906600..2906738,1,TGG"	TCTGTGTTATCTGCACTGG	21	0	14	14	16	20	18	19	12	7	13	15	21	9	9	10	10	16	19	33	106
"CG43646-cds,chr2R:2906600..2906738,2,TGG"	CTTCGACCTATATTTTAGC	10	0	7	6	1	2	1	5	2	5	4	3	6	1	1	2	4	4	4	4	25
"CG43795-cds,chr2R:19344013..19345388,1,AGG"	ATGTGGGTGCGGATGCCGC	2	0	5	2	0	0	0	2	0	1	0	3	1	1	1	1	1	1	3	5	11
"CG43795-cds,chr2R:19344013..19345388,2,TGG"	GTGCAGCTGCTGTTTGCGA	1	0	0	1	0	1	0	0	1	0	1	0	0	0	1	0	0	0	0	0	7
"CG43795-cds,chr2R:19344013..19345388,10,AGG"	CAGAGGCAGTCGGAGCAGA	2	0	0	2	2	0	4	0	2	2	2	1	2	0	0	0	1	1	0	0	3
"CG43982-cds,chr2R:17651899..17652159,7,CGG"	GCACCCCACGACCCCCATC	108	1	84	95	60	43	87	77	64	62	93	80	54	66	47	42	75	81	84	90	449
"CG43982-cds,chr2R:17651899..17652159,10,CCC"	GACAGTGGGGCTTTCCCTT	22	0	16	17	14	12	19	11	7	6	18	15	8	15	10	9	19	12	16	20	86
"CG43982-cds,chr2R:17651899..17652159,16,CCC"	CTTTTGAGTGTGGGCGAGT	12	0	22	13	6	4	15	9	7	6	9	10	8	5	5	8	6	18	15	14	49
"CG44245-cds,chr2R:17098748..17099983,5,CGG"	GTGGAGTTCGACAAGGCCA	24	0	23	19	18	13	15	24	15	10	20	12	18	12	8	7	14	17	21	36	103
"CG44245-cds,chr2R:17098748..17099983,12,TGG"	CCACCTCTCCGCAGCCCAA	17	0	8	7	2	4	6	7	8	3	12	9	5	8	6	5	6	8	9	10	43
"CG44245-cds,chr2R:17098748..17099983,14,TGG"	GACCCAGGTGCGAACCTTC	2	0	2	1	0	0	0	0	1	1	1	1	3	1	1	0	0	2	0	0	5
"CG44249-cds,chr2R:17954456..17955679,4,CGG"	CGCGCTCACTGAACACCTA	23	0	14	21	14	11	13	12	12	13	10	6	11	6	8	12	9	15	12	25	69
"CG44249-cds,chr2R:17954456..17955679,8,CGG"	CTCCTCGAGTATGCCGACC	96	0	82	72	43	51	51	60	37	51	66	47	44	50	40	25	64	53	58	111	355
"CG44249-cds,chr2R:17954456..17955679,14,TGG"	CGCTGTGCATCAGTGTCTT	1	0	2	0	1	2	2	2	2	1	0	1	1	1	1	1	2	3	0	6	8
"CG44341-cds,chr2R:8991755..8992350,2,AGG"	TTCCTCCTGAAAACCGAAA	3	0	2	0	1	0	1	4	3	2	0	3	1	1	0	0	1	1	2	2	9
"CG44341-cds,chr2R:8991755..8992350,3,TGG"	AAACGAAATCTACGCCAGT	1	0	0	0	0	2	1	0	0	0	0	0	0	0	0	0	0	0	0	0	4
"CG44341-cds,chr2R:8991755..8992350,7,TGG"	CTTAAAGCTGCACGTTCAT	1	0	4	0	0	2	0	0	0	2	0	1	0	0	1	0	0	2	0	1	2
"CG45068-cds,chr2R:20299486..20299642,4,TGG"	CTCGTCTTTGTGCCCCAAC	4	0	2	2	2	3	1	4	1	4	2	3	0	2	2	0	3	4	1	5	18
"CG45068-cds,chr2R:20299486..20299642,7,TGG"	GATGAGTTCTTCCAGAGCG	9	0	6	5	6	4	1	6	4	3	9	4	4	7	1	4	6	8	7	3	29
"CG45068-cds,chr2R:20299486..20299642,13,CCC"	GATGCACGTAGCCCAGTTG	7	0	3	1	0	1	1	5	0	1	1	1	1	1	0	1	0	1	5	10	17
"CG4627-cds,chr2R:9102474..9103087,3,AGG"	AGACGCCGCTTTGCAACAG	19	0	11	14	10	14	7	15	5	6	9	13	8	16	11	9	12	5	14	12	68
"CG4627-cds,chr2R:9102474..9103087,7,CGG"	CGCACCGTCTATAGTATGC	1	0	1	3	3	0	2	0	1	1	0	2	3	0	1	2	1	0	1	3	7
"CG4627-cds,chr2R:9102474..9103087,11,AGG"	GCTCGTGGCCGCATTAAGT	2	0	0	0	1	0	0	1	1	0	0	1	1	1	0	0	0	1	0	1	3
"CG4676-cds,chr2R:9123520..9123760,3,TGG"	TTCGCATGTTTCCTCCTGG	74	0	48	67	31	40	46	40	33	31	47	36	42	49	28	38	55	52	41	54	255
"CG4676-cds,chr2R:9123520..9123760,8,TGG"	GTTTGCCATCGGAGGGATT	17	0	15	20	10	10	13	25	16	13	17	22	28	20	7	15	14	18	19	22	110
"CG4676-cds,chr2R:9123520..9123760,13,CCT"	CGAAATCCGAAATGGAACG	18	0	12	12	7	9	13	7	6	13	11	10	5	8	6	8	14	16	7	1	58
"CG4847-cds,chr2R:13399963..13400220,21,agg"	GACTCGGAGGCGGATTTGG	22	0	12	12	11	8	7	11	10	7	6	9	6	3	11	5	10	12	8	5	50
"CG4847-cds,chr2R:13399963..13400220,27,TGG"	GGCTTGGGCAACAATCGAG	4	0	2	1	1	1	1	1	1	2	2	2	2	2	1	2	2	1	3	3	10
"CG4847-cds,chr2R:13399963..13400220,31,CGG"	GAGCTTTACAAAATGTGGC	2	0	1	1	0	0	0	1	1	1	1	3	1	1	0	0	0	0	0	5	1
"CG4927-cds,chr2R:12459613..12459874,2,TGG"	TATCCGAATTCTGCGATAA	10	0	5	4	3	6	4	7	2	4	4	9	4	4	2	4	7	7	5	7	39
"CG4927-cds,chr2R:12459613..12459874,5,CGG"	TGCAAGGAACTGAGTGCCA	14	0	5	12	8	6	6	10	7	13	8	12	5	3	3	3	7	8	6	10	63
"CG4927-cds,chr2R:12459613..12459874,9,CCG"	GTTCCATTATCGCAGAATT	2	0	1	2	2	4	2	7	3	1	3	3	2	6	0	5	2	3	4	4	21
"CG4945-cds,chr2R:12455290..12455551,11,CGG"	GAGCATCGGGGATCACAGA	6	0	7	5	2	2	5	6	3	9	4	6	8	2	4	4	9	8	9	15	35
"CG4945-cds,chr2R:12455290..12455551,13,CGG"	GACATTGCGTGACTTTTAC	4	0	4	5	0	2	3	1	2	1	5	3	2	4	0	1	3	1	5	0	7
"CG4945-cds,chr2R:12455290..12455551,16,TGG"	TTCCACTATGGACTCCACT	3	0	1	1	2	4	2	2	2	0	2	3	1	3	1	0	2	2	2	3	15
"CG4975-cds,chr2R:13614509..13615589,4,AGG"	TACGACTTTTGCTCACAAA	3	0	2	1	0	0	1	4	1	2	2	2	2	0	0	1	1	0	2	2	6
"CG4975-cds,chr2R:13614509..13615589,10,CGG"	TTCAGTCCAGTGATGCGCA	12	0	15	11	12	6	13	18	11	6	21	13	7	15	9	6	13	9	17	29	87
"CG4975-cds,chr2R:13614509..13615589,12,AGG"	ATACACAATCTATCTCTGC	1	0	4	2	3	1	1	2	1	1	0	0	1	2	0	0	2	1	2	0	6
"CG5065-cds,chr2R:12506778..12507194,3,CGG"	ACGATGCCAAGCTGCTCAA	16	0	17	17	9	9	4	7	7	11	13	9	13	19	8	10	13	21	18	11	56
"CG5065-cds,chr2R:12506778..12507194,6,TGG"	CTAACCCATGCCGCCAGCG	45	0	60	38	36	31	45	38	27	42	43	30	19	30	22	25	47	48	40	49	253
"CG5065-cds,chr2R:12506778..12507194,8,CGG"	CCTCCTCCTCCGGCAGCTA	29	0	17	16	17	8	10	13	15	7	22	15	13	17	16	6	14	17	19	30	88
"CG5089-cds,chr2R:12486473..12487783,6,AGG"	CAGACTCAAGCACAAATCC	1	0	1	1	2	0	1	2	1	1	1	1	0	0	0	1	3	1	2	1	11
"CG5089-cds,chr2R:12486473..12487783,12,TGG"	TCCTTGGCGTGACAGCGAA	4	0	8	3	2	4	5	9	3	5	2	5	5	4	1	3	1	6	5	7	29
"CG5089-cds,chr2R:12486473..12487783,13,TGG"	CCCGATTTTCCCGAGCGTT	1	0	1	0	1	1	2	2	0	2	1	0	0	0	0	0	0	0	0	0	5
"CG5174-cds,chr2R:14311632..14311756,2,AGG"	TTCGCTGCGCTTTCCGTCG	4	0	3	1	0	1	2	2	0	1	0	1	3	0	0	1	1	1	2	2	4
"CG5174-cds,chr2R:14311632..14311756,7,CCA"	GATGCTGGCTCCGACAGGT	5	0	2	7	3	4	1	2	1	2	4	1	5	4	1	2	3	2	6	4	13
"CG5174-cds,chr2R:14311632..14311756,11,CCG"	AACTCGGCGGCAATTTCTG	3	0	5	2	1	2	2	3	0	4	3	0	0	1	1	0	1	0	2	3	14
"CG5189-cds,chr2R:14334143..14334210,4,CGG"	TCAGCCAGGCGAACACCGG	23	0	22	19	14	16	13	9	13	8	17	9	13	13	16	12	24	16	22	22	104
"CG5189-cds,chr2R:14334269..14334455,4,AGG"	TACTCCGGTTATGGCGATA	10	0	9	5	7	5	6	8	3	8	5	10	7	7	6	5	8	7	9	10	32
"CG5189-cds,chr2R:14334269..14334455,12,AGG"	GACGCAACGCCTTTCGCGA	21	0	13	5	8	5	5	4	6	7	11	10	7	8	7	6	6	11	4	1	53
"CG5190-cds,chr2R:14338881..14340221,4,AGG"	CTGGGCAGCCAGTTGCTAA	1	0	0	2	1	0	2	5	1	1	4	2	5	1	0	4	2	3	3	3	14
"CG5190-cds,chr2R:14338881..14340221,7,CGG"	GCGCAGAGAACCTGATAGC	3	0	1	3	0	2	4	2	0	1	5	5	2	2	2	3	4	3	2	3	19
"CG5190-cds,chr2R:14338881..14340221,13,AGG"	GAACGGGATAAGCGACTCA	2	0	7	5	2	4	4	4	2	4	4	7	6	5	2	2	3	2	2	2	27
"CG5323-cds,chr2R:14502666..14502752,5,CCA"	GATTTTCTGGCGCTGTTGC	1	0	1	0	0	0	1	3	0	5	3	4	0	5	2	2	1	1	0	0	14
"CG5323-cds,chr2R:14502666..14502752,7,CCG"	TCGATCATCTCCGTTACCG	46	0	60	52	27	31	32	38	25	32	38	47	28	26	12	23	37	47	60	65	254
"CG5323-cds,chr2R:14502813..14502977,4,TGG"	GACAGTGTCCAGAGATGTG	17	0	14	5	7	6	7	12	4	4	6	12	16	9	3	11	10	14	15	14	63
"CG5335-cds,chr2R:14509297..14509388,5,TGG"	GGTCATGTTCTGGAGGTCG	1	0	3	1	1	0	0	0	0	2	2	0	2	2	0	1	2	0	4	2	9
"CG5335-cds,chr2R:14509297..14509388,7,CCG"	GATAGATTGCCAGCGAATT	10	0	6	3	5	7	3	9	8	3	7	6	4	6	4	2	7	7	1	7	37
"CG5335-cds,chr2R:14509297..14509388,8,CCG"	GAACATGACCAAACTCCAG	6	0	7	5	5	1	6	4	4	7	4	2	3	1	2	3	6	11	6	4	20
"CG5819-cds,chr2R:18181432..18182699,6,CGG"	GGGGGTCATCTCCTCATGC	83	0	93	66	49	59	72	72	32	56	74	61	52	57	46	32	74	91	73	79	409
"CG5819-cds,chr2R:18181432..18182699,9,TGG"	TTGGCCCTGTCGTTGCACG	3	0	3	2	1	1	1	1	4	1	1	1	0	0	2	1	2	4	1	4	11
"CG5819-cds,chr2R:18181432..18182699,13,AGG"	CTTGTACGCAGATTGTTCC	21	0	12	11	16	10	20	23	10	16	20	10	7	11	9	9	11	7	17	26	91
"CG6018-cds,chr2R:18437825..18439478,8,AGG"	ACCAAATATGGCCAGCTGA	1	0	0	0	0	0	0	0	0	1	1	0	3	0	2	0	1	2	0	1	11
"CG6018-cds,chr2R:18437825..18439478,11,TGG"	AGCGCAGGACACTCTACGA	4	0	10	5	6	10	4	6	4	6	2	5	4	3	3	4	4	3	9	4	22
"CG6018-cds,chr2R:18437825..18439478,13,GGG"	AACCCTACTACTCCTTCGA	8	0	4	4	6	6	7	4	4	5	1	5	1	1	2	2	1	3	4	4	29
"CG6197-cds,chr2R:9481334..9483364,3,TGG"	CGCCTACTCCGTAAAACAT	4	0	4	7	4	3	1	4	2	2	5	4	4	5	0	0	1	3	3	12	30
"CG6197-cds,chr2R:9481334..9483364,4,AGG"	TACATTGATCACAAAGCGA	2	0	5	0	1	3	2	3	0	1	1	2	4	0	3	0	2	0	1	5	14
"CG6197-cds,chr2R:9481334..9483364,9,AGG"	CAATTACCTGAGAACTCGC	1	0	2	2	2	0	3	3	2	1	1	4	3	1	3	2	4	1	1	1	13
"CG6421-cds,chr2R:12759811..12759880,3,AGG"	TGTCGCCTTCATTGGTTCA	4	0	5	0	4	2	8	1	2	1	3	3	1	2	0	2	4	2	6	0	14
"CG6421-cds,chr2R:12759938..12760353,2,AGG"	TGTCTCACCTGCATTTGTG	29	0	27	23	25	33	16	26	21	11	23	16	29	16	11	11	16	25	18	44	159
"CG6421-cds,chr2R:12759938..12760353,4,CGG"	ATTAGTGGTTGCAATGCCA	2	0	0	0	0	0	0	0	0	0	0	0	1	0	0	0	1	1	0	2	0
"CG6429-cds,chr2R:12760581..12760824,6,AGG"	GGCATTTGGGTTCAAGCCG	3	0	6	3	3	2	3	2	5	2	4	0	3	2	1	1	2	1	2	0	17
"CG6429-cds,chr2R:12760581..12760824,8,AGG"	TGCCTGATCTGTATGTGTG	2	0	4	5	1	3	1	1	0	2	5	2	1	2	1	1	2	2	5	6	20
"CG6429-cds,chr2R:12760581..12760824,14,TGG"	TGTGCGTGAATGGGGCATG	12	0	10	6	9	3	6	4	9	4	7	6	4	4	1	5	8	4	10	17	29
"CG6435-cds,chr2R:12761333..12761390,4,AGG"	TACAGTGGTTCCAGCTATG	6	0	2	6	2	4	2	5	3	2	4	4	6	5	1	4	2	6	10	8	24
"CG6435-cds,chr2R:12761746..12761922,2,TGG"	CATCCGCAATTTGCGTAAA	2	0	0	1	0	3	0	0	0	0	0	0	0	0	1	0	1	0	1	0	3
"CG6435-cds,chr2R:12761746..12761922,15,CCC"	CTAGGCAATCTTCCGTGAC	6	0	6	6	7	5	6	2	1	4	4	4	1	1	4	2	2	8	4	8	35
"CG6472-cds,chr2R:12770480..12770579,3,CCG"	GAGCGGCGCTGTAGAAAAT	2	0	1	1	1	1	1	1	0	0	0	1	1	0	0	0	2	1	1	0	6
"CG6472-cds,chr2R:12770480..12770579,6,CCT"	ATGGCACAGCAAGTGGAGC	8	0	7	5	8	2	1	4	7	8	7	6	6	3	0	1	7	6	4	12	34
"CG6472-cds,chr2R:12770662..12770816,1,CGG"	CCACCTGAGCGACGATGCC	4	0	3	3	3	3	2	1	0	3	4	5	0	2	2	5	3	5	2	5	25
"CG6665-cds,chr2R:12845072..12845697,3,AGG"	TACGCCGCACCGAGTCTTC	1	0	1	3	1	0	3	2	1	0	2	1	0	2	0	3	2	1	3	1	8
"CG6665-cds,chr2R:12845072..12845697,9,TGG"	AGCAAGGCGGGCGGCAACA	23	0	18	14	3	7	16	19	6	16	16	14	19	13	13	11	29	15	19	28	109
"CG6665-cds,chr2R:12845072..12845697,14,CGG"	GCTGTTCATCTTTGCCAAG	1	0	0	1	0	0	0	1	0	1	1	0	0	0	1	0	0	0	0	2	2
"CG6805-cds,chr2R:12893266..12894012,2,TGG"	GTGCATCTTCCTTTTGACC	29	0	22	16	12	11	18	13	7	15	16	18	19	17	12	15	10	17	19	17	93
"CG6805-cds,chr2R:12893266..12894012,5,AGG"	ACCCATACGCCGCGAAATC	68	0	55	39	35	42	33	31	38	28	32	33	31	27	22	19	47	50	33	34	212
"CG6805-cds,chr2R:12893266..12894012,8,CGG"	TGCCCGATATCTATGTAAT	3	0	0	4	0	1	1	2	0	1	0	1	1	0	0	0	1	0	2	2	6
"CG6967-cds,chr2R:12950689..12951520,3,CGG"	GCGCAAATAATAGTGTGTT	1	0	1	1	0	1	4	0	0	0	3	1	3	1	0	3	0	3	4	1	5
"CG6967-cds,chr2R:12950689..12951520,6,AGG"	AGCACGCCCGTGAATGCAG	6	0	9	6	2	0	3	1	0	1	9	4	3	1	3	0	2	3	0	4	9
"CG6967-cds,chr2R:12950689..12951520,7,TGG"	GCTCCCAATCTAGACCAAG	8	0	9	9	8	4	3	10	5	1	9	2	5	7	9	3	5	6	8	4	43
"CG7220-cds,chr2R:6624162..6624253,7,CCG"	CGATGGTTACGCCTGGTGG	1	0	4	3	4	1	1	4	4	4	3	2	1	2	1	2	3	4	4	2	25
"CG7220-cds,chr2R:6624162..6624253,11,CCG"	AAATTTTGTTGTACGCTCT	1	0	0	2	1	0	1	4	0	0	3	5	4	1	1	1	3	1	3	0	14
"CG7220-cds,chr2R:6624565..6624796,1,CGG"	TTCATCGGCACCAATATAC	12	0	9	12	5	8	8	13	0	6	6	3	4	11	2	8	9	9	10	14	62
"CG7222-cds,chr2R:6701582..6701719,2,TGG"	GAGCTACTGCCATCCAATA	3	0	7	1	5	3	0	2	1	4	3	0	5	2	2	3	4	4	7	4	26
"CG7222-cds,chr2R:6701582..6701719,6,CCG"	TTGGTACACTGAGACAGCT	6	0	2	0	2	1	1	1	2	1	5	1	2	0	0	0	0	1	2	4	14
"CG7222-cds,chr2R:6701582..6701719,8,CCA"	CGCGAGTACCCATATTGGA	74	0	64	47	47	36	49	51	21	32	40	40	44	34	25	25	33	61	38	41	266
"CG7461-cds,chr2R:15192729..15194612,4,AGG"	AGGAAACGCCTCGCTTTGC	1	0	3	3	1	2	1	1	0	0	3	0	0	0	3	2	1	1	1	2	3
"CG7461-cds,chr2R:15192729..15194612,10,AGG"	GCGGAAAGCAATCGCAGCA	7	0	3	2	2	2	5	4	2	3	3	5	0	0	1	1	5	3	5	3	19
"CG7461-cds,chr2R:15192729..15194612,14,TGG"	AACATCTTCCGTGGATCAC	26	0	19	21	11	16	13	12	14	14	25	19	15	20	9	5	19	17	30	31	114
"CG7544-cds,chr2R:11035471..11035593,4,CCA"	ATGCATGCCGACTATCTTT	22	0	24	12	11	10	12	17	12	10	9	14	21	14	11	6	13	15	18	22	91
"CG7544-cds,chr2R:11035655..11035865,1,AGG"	TTGACCAAAATGCTGTTGA	2	0	1	1	1	1	2	1	0	1	2	0	1	1	0	0	0	5	0	1	8
"CG7544-cds,chr2R:11035655..11035865,3,CGG"	TAGATGTGGATTTTGCACC	2	0	1	5	0	3	0	4	1	0	3	1	1	2	2	0	2	1	2	3	18
"CG7737-cds,chr2R:7112092..7113621,3,AGG"	AGATCGTTGTCATCGGAGC	18	0	7	9	4	6	9	8	5	5	8	9	3	8	3	4	5	13	7	19	49
"CG7737-cds,chr2R:7112092..7113621,10,TGG"	TTTCAGAATGTGCTCGTCG	40	0	36	33	29	21	29	41	24	23	29	29	27	30	28	19	34	37	37	29	157
"CG7737-cds,chr2R:7112092..7113621,19,TGG"	CATTGATCTGGGTGCCCAA	3	0	3	7	2	4	4	6	5	2	3	1	1	3	4	0	3	1	1	7	26
"CG7744-cds,chr2R:15340194..15340294,4,TGG"	GTTTGTGCTATTCTCTTTG	7	0	8	3	0	5	4	7	5	2	6	4	4	2	1	4	6	6	4	3	27
"CG7744-cds,chr2R:15340194..15340294,9,CCA"	AGAATAGCACAAACAGGTA	1	0	0	0	0	0	0	0	0	0	0	0	0	0	0	0	1	0	1	0	2
"CG7744-cds,chr2R:15340351..15340719,1,TGG"	CGACGCCCGTGTCAACTGC	2	0	2	0	0	1	1	2	1	0	1	0	1	0	1	1	0	0	1	1	7
"CG7745-cds,chr2R:7195452..7195602,6,TGG"	ACCTCAACGGCGGCGCCAA	32	0	15	15	8	14	11	18	7	4	11	9	6	14	4	7	17	15	13	10	72
"CG7745-cds,chr2R:7195452..7195602,11,CGG"	ATTGCGATGAAGCTGCGCA	5	0	9	3	2	4	5	9	3	5	6	7	6	11	5	3	6	8	10	11	47
"CG7745-cds,chr2R:7195452..7195602,12,CCG"	GTTGAGGTAGTACTTCTGC	4	0	6	3	1	3	3	5	8	4	6	1	7	3	2	1	4	7	8	5	26
"CG7759-cds,chr2R:7293191..7293515,5,CGG"	GCTGGTCCAAATTGTGAGT	1	0	0	0	1	0	0	2	1	1	1	0	0	2	2	0	0	0	1	2	2
"CG7759-cds,chr2R:7293191..7293515,9,TGG"	CTATGTGGAAAAGTTGCCC	5	0	3	2	0	1	0	0	0	3	1	1	0	2	1	0	1	1	1	2	10
"CG7759-cds,chr2R:7293191..7293515,16,TGG"	CAGGCGGGGGATGCCAACC	1	0	1	1	2	1	1	0	1	1	0	0	0	0	2	0	1	1	0	0	7
"CG7763-cds,chr2R:7302257..7302820,3,TGG"	ACTTCAACGAACTTGCAGC	2	0	3	4	2	1	6	4	1	3	6	2	3	3	3	1	1	3	1	0	12
"CG7763-cds,chr2R:7302257..7302820,4,CGG"	CGCAACAACTGCTGACACA	8	0	4	5	9	4	8	13	5	4	9	2	5	8	4	2	7	7	9	10	40
"CG7763-cds,chr2R:7302257..7302820,12,TGG"	CTAAACTGGCACGATGCTT	10	1	11	6	8	12	8	7	7	6	6	6	9	7	4	5	11	8	8	16	60
"CG7849-cds,chr2R:1964481..1964610,4,AGG"	ATTCTGAGCAACATTTGCA	1	0	4	0	0	0	0	0	0	1	0	2	0	1	0	0	0	0	0	2	5
"CG7849-cds,chr2R:1964481..1964610,5,CCA"	GTGGCGGCATCATAAACTT	7	0	3	11	1	4	2	2	1	2	1	6	2	6	4	0	2	2	3	1	20
"CG7849-cds,chr2R:1964481..1964610,8,CCA"	GTTTCACCTTCATACCGGA	1	0	0	1	0	0	0	0	0	0	0	2	1	1	0	0	0	1	1	1	0
"CG8079-cds,chr2R:11105969..11106160,4,AGG"	ATCGAATTGAAGAGCATAC	1	0	0	0	1	0	0	0	1	0	0	0	0	1	0	0	0	0	0	2	0
"CG8079-cds,chr2R:11105969..11106160,8,TGG"	CGCAAATACGACACCAAAC	19	0	23	29	14	10	24	19	16	14	14	10	17	24	5	15	19	28	21	20	94
"CG8079-cds,chr2R:11105969..11106160,9,CCG"	CCAAATCCTCCTCTTCAGC	21	0	16	9	6	8	5	10	9	9	9	11	18	11	7	7	20	17	11	14	63
"CG8243-cds,chr2R:4810503..4810620,4,AGG"	TGCGTGGACTGCGATGCCA	7	0	8	7	2	3	5	9	4	4	3	11	5	3	6	3	8	11	10	5	47
"CG8243-cds,chr2R:4810503..4810620,6,CCA"	CATCTGCGTCAGGAGGGTC	3	0	4	6	0	4	0	2	3	3	5	1	7	2	3	2	4	3	4	3	27
"CG8243-cds,chr2R:4810503..4810620,10,CCG"	GTACTTGTTGTCCTCGTCG	3	0	3	3	5	1	0	1	1	5	0	3	5	2	0	3	3	5	3	6	19
"CG8297-cds,chr2R:11822486..11823345,7,TGG"	AATTTGACGGTGTATTCCC	4	0	3	0	0	1	0	3	4	1	1	2	1	2	1	1	0	5	1	3	6
"CG8297-cds,chr2R:11822486..11823345,12,AGG"	AGCTTCGAAACCTTGCTGA	1	0	1	0	0	0	1	0	0	0	0	0	0	0	0	1	0	1	0	1	2
"CG8297-cds,chr2R:11822486..11823345,14,CGG"	CACCTAAACCAGCTGCCTC	2	0	2	0	1	0	1	2	1	1	3	1	1	2	1	1	1	2	2	2	12
"CG8298-cds,chr2R:7876755..7876832,4,CCT"	CAGTGGGTGCTGCTCACGC	1	0	0	0	0	0	0	0	1	1	0	0	0	0	0	0	0	0	0	0	4
"CG8298-cds,chr2R:7876887..7877015,1,AGG"	TACTCAACGAAAAATGCCG	7	0	4	9	3	7	3	7	4	6	5	2	7	5	4	2	5	8	2	3	30
"CG8298-cds,chr2R:7876887..7877015,8,CGG"	TGGATGGAGTACGATCCGT	11	0	17	9	15	8	3	6	5	5	9	7	7	10	7	6	9	8	13	14	62
"CG8320-cds,chr2R:11880283..11880438,5,CGG"	GACTACACTGACTTTCTAC	5	0	1	1	0	1	4	3	1	1	2	3	5	3	3	0	2	6	2	2	8
"CG8320-cds,chr2R:11880283..11880438,8,TGG"	GCTCTGCTCCTCAGTTTCC	47	0	43	43	25	27	33	36	32	25	31	34	37	31	18	22	32	38	37	23	193
"CG8320-cds,chr2R:11880283..11880438,12,CCG"	ACATCCAATGGCCATGTTC	20	0	17	9	7	8	10	8	11	15	6	5	12	10	10	9	11	17	19	21	74
"CG8343-cds,chr2R:2067243..2067791,3,CGG"	GCTTGGTCCTTGCCAGAAT	3	0	2	3	1	0	1	1	1	4	2	1	2	2	1	2	1	3	2	3	6
"CG8343-cds,chr2R:2067243..2067791,4,CGG"	TACCCACATCTCCAGCACC	8	0	2	3	3	4	2	7	8	5	7	3	4	4	6	4	6	4	8	9	26
"CG8343-cds,chr2R:2067243..2067791,9,TGG"	TGCCTTTGCCAAAGTGAAC	20	0	13	9	10	10	10	5	7	6	4	9	6	8	8	6	7	9	9	24	53
"CG8399-cds,chr2R:11909409..11909881,5,CGG"	TGGCTGGCAACGCTGGTGA	6	0	2	4	4	2	6	5	6	0	5	1	3	2	4	3	5	3	2	4	12
"CG8399-cds,chr2R:11909409..11909881,15,CGG"	CCATGCTGCCGTTCCACTC	4	0	2	4	1	1	1	1	1	0	2	2	0	2	0	1	1	4	4	4	14
"CG8399-cds,chr2R:11909409..11909881,17,TGG"	AGTGTGTCGCCCTTCAGCG	11	0	7	4	6	2	6	5	1	6	4	1	1	2	6	0	3	3	0	5	16
"CG8401-cds,chr2R:11916112..11916310,4,TGG"	GTTTCCTGGTGCCAATCCA	26	0	40	25	22	13	22	37	12	18	15	27	26	27	16	16	27	28	22	36	151
"CG8401-cds,chr2R:11916112..11916310,13,CCG"	ATTGGCACCAGGAAACAGC	4	0	1	1	3	3	9	6	2	1	3	6	1	2	1	0	1	3	5	2	18
"CG8401-cds,chr2R:11916112..11916310,17,CCA"	GATGCGGTGCGGCAGGACC	8	0	7	6	1	3	3	8	3	1	6	1	4	4	3	5	6	6	5	6	30
"CG8490-cds,chr2R:8222991..8223626,4,CGG"	CAAAAGCGAAGGGAAGTGT	4	0	1	0	0	1	0	0	0	0	0	0	1	0	1	0	1	2	2	1	4
"CG8490-cds,chr2R:8222991..8223626,10,TGG"	CGACTGGCGCTGCTGCTGA	16	0	16	19	10	9	6	8	8	13	5	16	6	8	5	4	10	14	4	13	68
"CG8490-cds,chr2R:8222991..8223626,12,AGG"	CAGTAAGAGTGGACGCCAC	12	0	6	9	2	7	6	10	5	12	2	8	8	2	5	4	10	5	3	20	53
"CG8503-cds,chr2R:10131443..10131574,2,AGG"	AAGTGCTCCAACTGTAACC	16	0	11	9	5	8	5	3	6	6	6	2	11	11	8	4	8	6	9	14	50
"CG8503-cds,chr2R:10131443..10131574,3,AGG"	AGTGTCCAGCACCAGAAGC	2	0	2	1	1	1	2	2	1	1	0	1	1	0	0	1	3	0	2	3	7
"CG8503-cds,chr2R:10131443..10131574,5,CCC"	GCTCCTCGCACACATGGCA	5	0	4	3	5	5	3	8	5	3	4	4	1	7	1	1	3	4	5	4	30
"CG8517-cds,chr2R:15601679..15601851,3,AGG"	CGCCTAATGAATTTGATGA	4	0	5	7	2	5	4	5	0	2	1	5	1	6	1	2	4	5	4	1	18
"CG8517-cds,chr2R:15601679..15601851,5,TGG"	ATCGCGGAATGACCAGTAC	7	0	4	5	1	7	6	5	2	4	5	5	4	4	3	3	3	6	4	9	27
"CG8517-cds,chr2R:15601679..15601851,7,CGG"	ACGTGTGATCAATAGCGAT	20	0	12	12	11	7	9	13	7	6	13	11	13	11	7	8	14	8	16	33	69
"CG8525-cds,chr2R:8313321..8313904,4,CGG"	GTCGAGGAGATCGCTTTGA	4	0	2	4	0	0	2	2	1	2	8	2	4	4	2	1	2	1	4	1	14
"CG8525-cds,chr2R:8313321..8313904,5,CGG"	CCCAGCGATGCCATGTCAC	6	0	1	2	2	0	3	2	2	1	1	0	1	1	1	2	1	1	1	2	8
"CG8525-cds,chr2R:8313321..8313904,10,TGG"	CTGACAGATCTTACCACCT	9	0	6	6	6	4	4	10	5	7	6	6	11	4	4	10	11	7	7	19	65
"CG8654-cds,chr2R:15869814..15870208,5,TGG"	TCGTTCTACTGTGCAAATT	3	0	5	1	1	0	0	3	2	0	1	1	1	2	0	2	1	3	1	2	15
"CG8654-cds,chr2R:15869814..15870208,10,CGG"	TGCAAGACAGAGAACGTCA	1	0	1	0	1	3	2	1	2	3	0	2	2	4	3	3	0	1	2	3	8
"CG8654-cds,chr2R:15869814..15870208,11,TGG"	ATCCACCATCATAACCGAG	2	0	2	0	1	0	0	0	0	0	0	1	1	0	1	1	1	1	3	2	2
"CG8740-cds,chr2R:4640660..4641756,4,CGG"	CCAAGGGCCGCACCGTGAA	6	0	2	3	4	4	2	3	2	0	7	2	3	6	2	2	4	4	3	5	33
"CG8740-cds,chr2R:4640660..4641756,9,CGG"	GCCGGCCTTTTCTTACATT	2	0	2	0	0	0	1	2	1	0	0	0	0	0	0	0	0	0	0	2	1
"CG8740-cds,chr2R:4640660..4641756,16,TGG"	CAAGTCCGACGATCGCCAA	7	0	9	1	1	3	2	6	3	5	2	2	2	5	2	4	3	3	6	5	27
"CG8746-cds,chr2R:4680255..4681244,5,CGG"	TTCGCACCGCCACCCATAG	2	0	1	1	1	0	1	1	1	0	1	2	0	0	0	0	0	2	1	1	3
"CG8746-cds,chr2R:4680255..4681244,10,TGG"	ACCCAGAATGAACTCCGCC	5	0	3	4	2	5	6	2	4	1	2	1	3	3	1	3	6	4	4	0	24
"CG8746-cds,chr2R:4680255..4681244,15,AGG"	CGTATTCCGAAGCGGATCA	1	0	0	1	0	1	0	0	0	0	0	0	0	0	1	0	0	0	0	1	3
"CG8777-cds,chr2R:4986099..4986191,4,TGG"	ATTCGGGAGACCATAAAGC	13	0	6	9	3	8	6	14	4	4	11	4	4	10	11	8	14	10	10	9	43
"CG8777-cds,chr2R:4986099..4986191,9,CCA"	GCATGCTTGCCCAGCTTTA	5	0	2	5	3	4	4	3	3	4	2	2	1	4	2	4	6	3	3	8	19
"CG8777-cds,chr2R:4986247..4986458,1,TGG"	TCGGAGCCTGAAAATGCTA	9	0	6	4	2	3	8	2	1	4	3	4	2	4	3	2	2	0	6	3	25
"CG8788-cds,chr2R:5027574..5027803,4,AGG"	TGGCAGCCTGTCCAGCAAC	1	0	0	0	0	0	1	0	0	0	0	0	0	0	1	1	0	0	2	0	1
"CG8788-cds,chr2R:5027574..5027803,7,CGG"	TGCCCGGCTCCTCAGTCGC	1	0	0	1	0	1	1	2	1	0	0	1	0	1	0	0	1	1	0	2	3
"CG8788-cds,chr2R:5027574..5027803,12,CGG"	AGCACCAGCTCCCAGCACA	19	0	24	11	10	11	14	17	15	9	9	13	10	16	15	14	21	15	22	24	77
"CG9235-cds,chr2R:16797261..16798259,2,AGG"	GACATATCCTGTCGACTCC	4	0	7	3	4	1	5	5	2	2	4	4	5	11	2	2	4	6	5	5	12
"CG9235-cds,chr2R:16797261..16798259,9,AGG"	TTGGCCAATAGATGTGATG	27	0	15	18	9	15	13	16	11	10	6	12	10	22	6	6	9	15	22	32	91
"CG9235-cds,chr2R:16797261..16798259,12,TGG"	ACGATGGATGTGCAAATGC	34	0	26	38	21	30	25	23	20	19	35	30	18	23	10	17	33	13	40	32	166
"CG9346-cds,chr2R:16899667..16899783,1,AGG"	ATAAGCGAAAAGAAGTTGG	1	0	1	0	0	1	0	1	1	0	1	0	1	0	0	0	0	0	1	0	6
"CG9346-cds,chr2R:16899667..16899783,5,AGG"	TTGTCCAAAAAAGAGCTCG	1	0	2	2	1	2	1	3	0	0	2	3	0	0	0	1	4	1	0	0	12
"CG9346-cds,chr2R:16899667..16899783,9,CCT"	GAGAAGGTGCCCACCGTGA	6	0	2	0	0	1	2	3	1	1	0	0	0	2	0	1	2	1	0	0	7
"CG9410-cds,chr2R:2556835..2556884,1,CGG"	CTTCTCCAGCAGCACCCAC	2	0	5	3	0	2	2	3	1	3	5	0	2	1	1	1	1	4	3	5	12
"CG9410-cds,chr2R:2556997..2557450,2,CGG"	GCGCTCCGATGTGCACAGC	5	0	2	5	1	1	2	1	2	3	13	3	0	4	2	0	2	2	2	0	16
"CG9410-cds,chr2R:2556997..2557450,9,TGG"	TCAAGGCGGACCTCATTGT	7	0	6	8	5	7	4	6	4	6	6	6	7	7	5	4	2	6	6	8	34
"CG9418-cds,chr2R:17033806..17034209,4,TGG"	CCCATCGCCTCCCAATCCA	5	0	1	3	3	0	1	4	1	2	3	1	2	6	1	1	3	1	2	1	14
"CG9418-cds,chr2R:17033806..17034209,6,AGG"	ACCATTGAAGATTTCGACG	5	0	3	2	3	4	4	1	3	1	4	6	2	3	1	2	0	4	0	5	25
"CG9418-cds,chr2R:17033806..17034209,13,CGG"	GCCACTCGGATTCCGACAT	6	0	2	2	2	0	5	1	2	2	2	7	2	3	1	1	3	1	3	1	11
"CG9640-cds,chr2R:12932587..12933850,5,TGG"	TTGGAGGAGCGACCCTTGC	44	0	45	31	23	26	27	34	24	16	35	32	15	19	16	14	28	37	30	24	183
"CG9640-cds,chr2R:12932587..12933850,8,AGG"	AAGTGCGCGCAATGCCTTC	5	0	10	9	10	7	17	13	9	8	5	6	6	3	2	6	10	10	1	10	50
"CG9640-cds,chr2R:12932587..12933850,12,CGG"	AGTGTGAGTTTTTCACCAG	1	0	0	0	0	0	0	0	0	0	0	2	0	1	0	0	0	0	1	0	6
"CG9646-cds,chr2R:12936815..12936932,1,AGG"	GCCGCCGCCGCCCTCTTGA	2	0	2	0	2	3	0	0	2	0	0	1	1	1	1	0	0	0	2	2	4
"CG9646-cds,chr2R:12936815..12936932,5,AGG"	ATTAACTTCCAGCGCACCA	4	0	7	5	6	8	6	9	5	3	6	4	7	3	4	0	6	5	9	13	32
"CG9646-cds,chr2R:12936815..12936932,8,CCT"	GGCGGCGGCGGCACTGGCG	2	0	3	0	0	0	0	1	0	0	0	1	1	1	0	1	0	0	0	0	30
"CG9826-cds,chr2R:18728358..18728516,4,CGG"	GACCGTGATGCACATTGCC	16	0	4	7	4	6	8	9	4	6	2	7	1	5	1	3	6	8	12	10	23
"CG9826-cds,chr2R:18728358..18728516,6,TGG"	AATGTCAGTGTGGCCATTG	16	0	25	29	13	15	13	13	10	16	21	20	16	15	9	7	20	18	26	35	127
"CG9826-cds,chr2R:18728358..18728516,8,CCC"	GGGCCCTTGCAAGGTTTAT	8	0	7	1	2	0	3	2	1	1	4	0	3	1	1	4	2	2	0	2	18
"CG9849-cds,chr2R:18825387..18825682,4,CGG"	TTTGAAATCCTGTCCCCCT	4	0	7	4	5	3	5	5	3	4	4	5	2	4	2	3	4	7	5	8	22
"CG9849-cds,chr2R:18825387..18825682,7,CGG"	TACACGTACCGGCTGCGCC	2	0	0	0	2	0	0	0	2	3	0	2	0	0	1	0	2	2	2	1	11
"CG9849-cds,chr2R:18825387..18825682,10,CGG"	GACTTTGGATCCGCCTTCT	4	0	4	8	1	1	1	4	4	1	2	1	0	6	3	1	6	1	4	3	27
"CG9975-cds,chr2R:15229589..15229876,4,TGG"	TGCCAGCACTCCGGCGCCC	3	0	2	0	0	1	4	2	0	2	1	2	0	0	0	1	0	4	2	3	15
"CG9975-cds,chr2R:15229589..15229876,9,TGG"	CTACCGGGCCCCGCCCCCT	15	0	15	12	10	9	10	10	4	7	10	11	12	14	7	4	15	6	11	6	73
"CG9975-cds,chr2R:15229589..15229876,13,AGG"	ATCTTGCGCTCGCCCACCA	5	0	4	1	1	2	1	1	1	3	5	2	0	2	2	2	1	4	3	4	19
"cg-cds,chr2R:10063911..10064047,7,TGG"	ACGATCCTTCATTTCCGCC	14	0	9	12	8	8	6	7	6	4	11	10	5	5	3	5	8	6	6	11	44
"cg-cds,chr2R:10063911..10064047,8,CCC"	CATCCGTCGATAGTAGATA	3	0	0	2	2	0	0	1	0	0	3	3	0	2	0	1	0	2	1	3	10
"cg-cds,chr2R:10063911..10064047,10,CCT"	ATTTTTGCCGCCAGCTGTA	1	0	1	0	2	1	0	1	1	1	0	0	0	1	0	0	0	2	0	2	5
"CheB42a-cds,chr2R:2837010..2837258,3,TGG"	CTCCAAGTGGTCATCTGTT	33	0	25	22	10	13	11	27	20	15	27	26	16	20	13	12	16	20	25	38	135
"CheB42a-cds,chr2R:2837010..2837258,7,CGG"	CACCATGCGAGAATCAGCC	7	0	11	11	4	3	4	6	5	6	10	8	8	2	3	4	5	5	10	5	43
"CheB42a-cds,chr2R:2837010..2837258,11,TGG"	CCCTTAAAGTACATAACCT	1	0	1	4	2	1	2	2	0	0	1	3	1	2	1	2	1	2	1	1	6
"CheB53a-cds,chr2R:12354214..12354450,2,AGG"	AGCTACGAATTCGAGATTG	7	0	5	4	3	2	6	3	2	3	3	3	4	6	3	4	11	5	0	4	32
"CheB53a-cds,chr2R:12354214..12354450,3,CGG"	ACTGCAGCGACGTTCCACC	45	0	32	35	24	27	35	33	28	25	29	27	23	23	21	24	27	27	37	42	181
"CheB53a-cds,chr2R:12354214..12354450,10,CCA"	GCTGATTTGCAACGACAAG	24	0	23	24	15	17	18	23	15	19	20	9	18	12	11	20	17	28	25	35	124
"chn-cds,chr2R:11025720..11025941,4,TGG"	AGCGGACAATCCTCCAATG	12	0	7	9	4	4	4	10	5	6	8	6	7	9	4	9	7	7	5	10	43
"chn-cds,chr2R:11025720..11025941,8,AGG"	ACACGCAAATTGTACGGCG	2	0	4	2	3	1	2	1	2	5	3	4	3	1	2	3	5	2	1	0	29
"chn-cds,chr2R:11025720..11025941,11,CGG"	GAAACGGTTTGCATACGCT	3	0	2	3	3	2	6	4	2	0	3	0	2	0	2	2	3	5	2	5	15
"Cib2-cds,chr2R:16768266..16768408,1,CGG"	CAAGCGATTCCGTGAGCTG	2	0	0	0	0	2	1	0	1	1	0	1	0	1	0	0	0	1	0	0	4
"Cib2-cds,chr2R:16768266..16768408,7,CGG"	GCGTGAGAATCCCTTTCGC	8	0	6	4	3	0	8	0	0	3	4	4	3	2	5	6	1	6	2	4	27
"Cib2-cds,chr2R:16768266..16768408,8,CCG"	CAGATCCGGCCGCAGCTCA	16	0	13	15	13	8	19	9	14	8	11	13	10	12	7	8	13	14	10	20	77
"CkIIbeta2-cds,chr2R:16177184..16177734,3,TGG"	ATTGGTTTTGCAAGCAGCG	14	1	10	11	6	5	17	11	5	5	12	8	9	14	3	6	5	12	6	12	63
"CkIIbeta2-cds,chr2R:16177184..16177734,6,AGG"	TTCTTTTGCGAGGTGGATG	53	0	40	38	36	36	34	41	25	27	40	37	33	33	20	17	34	38	37	44	168
"CkIIbeta2-cds,chr2R:16177184..16177734,14,TGG"	GACCCCGCTGAACCAGAAC	5	0	6	4	1	5	1	2	0	4	5	3	1	2	2	1	2	1	5	3	19
"ckn-cds,chr2R:10859284..10860261,5,CGG"	GCCATCGATACCGCTCTAT	3	0	5	5	6	4	1	4	0	0	4	3	4	4	0	2	3	2	6	4	19
"ckn-cds,chr2R:10859284..10860261,7,AGG"	CGCCATCATCAAAACCACC	75	0	62	57	49	39	48	57	38	33	39	37	41	34	20	33	47	62	38	38	282
"ckn-cds,chr2R:10859284..10860261,12,TGG"	ATCGTTTCGTCGCCCTCGC	6	0	10	8	7	4	7	6	6	7	7	6	7	3	3	5	9	5	2	7	29
"ClC-b-cds,chr2R:8459643..8459882,6,AGG"	CCAACTTCCAAAGCTGTGC	13	0	17	10	6	5	7	5	7	4	13	10	6	8	8	9	12	8	12	6	37
"ClC-b-cds,chr2R:8459643..8459882,8,CGG"	GCTAGAAGAGCGACGCTTT	9	0	10	4	6	1	5	9	2	5	3	3	4	5	2	2	5	5	9	5	27
"ClC-b-cds,chr2R:8459643..8459882,12,TGG"	GATTCTCAGCCACTGCTAA	21	0	22	23	16	19	13	26	9	14	16	16	12	16	8	9	14	12	26	19	85
"CNT1-cds,chr2R:4969979..4970123,4,GGG"	GAAAAGCCTCCGCCATCGA	23	0	29	19	11	5	14	17	11	7	15	23	16	18	11	13	13	15	14	12	113
"CNT1-cds,chr2R:4969979..4970123,7,CCA"	CCTCCTGTTCGCCTTCTAT	82	0	62	68	36	31	66	51	43	36	63	48	50	39	31	24	53	58	59	74	299
"CNT1-cds,chr2R:4969979..4970123,8,CCT"	GCTTTGCCCTCGATGGCGG	49	0	37	43	27	29	33	39	25	29	37	24	23	34	14	23	30	29	27	37	157
"conv-cds,chr2R:10158675..10158775,4,CCC"	ACATATTCCGAACTGGCTA	6	0	5	4	2	2	4	5	1	0	2	0	2	1	1	1	2	2	6	4	15
"conv-cds,chr2R:10158843..10159003,1,AGG"	TACCCCTGCGAATGTGTGA	13	0	4	3	10	3	8	10	6	1	13	14	6	1	1	3	6	10	3	8	29
"conv-cds,chr2R:10158843..10159003,4,CGG"	CGATAATGGCCTCTACATT	17	0	8	16	3	6	8	6	6	7	8	5	8	8	3	3	6	11	15	16	49
"cora-cds,chr2R:15123990..15124348,4,TGG"	AGCAGTACGAATCCACCAT	1	0	2	0	1	0	1	0	0	0	0	2	0	0	0	1	0	2	2	0	4
"cora-cds,chr2R:15123990..15124348,6,TGG"	TCGTGCCGCCAAGAAACTG	20	0	21	27	16	16	16	19	8	9	19	19	16	11	7	6	20	17	18	30	102
"cora-cds,chr2R:15123990..15124348,9,CGG"	CCAAGATGTTCCCAGTCTT	8	0	4	4	1	3	2	3	2	2	2	2	1	4	2	1	3	3	6	7	24
"CoVIIc-cds,chr2R:5937066..5937149,5,CGG"	GCGGACATGGTGGAGTTCC	16	0	8	19	10	10	13	12	12	8	16	8	12	13	7	5	17	4	10	11	82
"CoVIIc-cds,chr2R:5937258..5937374,1,CGG"	TCACCGCCCTGTTCACCAT	185	0	182	138	115	105	111	128	105	96	144	136	121	113	95	80	136	167	174	265	871
"CoVIIc-cds,chr2R:5937258..5937374,5,AGG"	ATCGCCCTTCCTGATCGTC	12	0	6	6	9	6	12	5	8	6	9	9	11	8	4	5	8	8	5	6	50
"Cp1-cds,chr2R:9854535..9855246,3,TGG"	GTGACGCTGCCCAAATCTG	2	0	5	2	1	3	3	5	6	2	5	0	4	3	2	0	5	3	1	4	18
"Cp1-cds,chr2R:9854535..9855246,11,TGG"	GGGACACTGCGGCAGCTGC	2	0	4	1	2	0	1	2	1	0	2	1	3	1	0	0	4	2	0	1	7
"Cp1-cds,chr2R:9854535..9855246,16,CGG"	GTCAGCATTTCCGCAAGTC	16	0	10	13	8	7	12	15	8	10	13	15	11	11	5	6	12	12	10	9	64
"cpa-cds,chr2R:16945527..16945767,4,CGG"	TCATCCTACATGCGCCGCC	104	2	49	55	68	57	58	38	35	35	69	52	57	49	43	38	68	82	67	108	409
"cpa-cds,chr2R:16945527..16945767,5,CGG"	CGAAGTGTTCAACGATGTG	3	0	3	6	2	0	2	1	0	2	2	2	2	0	2	0	2	2	3	2	11
"cpa-cds,chr2R:16945527..16945767,11,AGG"	GCCTTCGCCCAATACAACA	2	0	2	1	1	2	3	2	2	1	0	0	2	1	0	0	4	0	1	1	14
"Cpr49Ac-cds,chr2R:8274887..8274932,1,CGG"	TGCCACGCCAGTCCCGTTC	1	0	0	1	1	0	0	1	1	1	0	3	1	0	0	0	0	4	1	0	7
"Cpr49Ac-cds,chr2R:8275805..8275955,2,CGG"	ACATTCCCTATCCCTATGA	1	0	3	4	4	3	2	2	1	0	2	2	3	3	1	2	7	0	6	3	15
"Cpr49Ac-cds,chr2R:8275805..8275955,6,AGG"	TCCCTATGTCCATGACGAC	14	0	11	8	5	8	9	7	2	7	9	9	12	13	4	5	4	10	15	21	62
"Cpr49Ag-cds,chr2R:8295369..8295535,6,CGG"	AGGCCACAGGATCAGCGGG	3	0	6	5	5	3	5	3	0	2	5	4	2	4	5	3	5	3	4	6	25
"Cpr49Ag-cds,chr2R:8295369..8295535,10,CCT"	CAGCAGGGCGGAGCAGACG	5	0	7	5	2	3	0	5	4	1	4	3	1	0	4	3	6	6	5	3	15
"Cpr49Ag-cds,chr2R:8295369..8295535,17,CCA"	GTGGTGGTCGCTGCACTGG	21	0	13	8	10	16	9	8	6	6	17	9	3	16	6	11	15	8	18	17	66
"CSN4-cds,chr2R:3860121..3860693,8,CGG"	AGACTGTGCTGACGAACAC	8	0	11	8	6	8	10	4	8	8	11	4	6	4	5	11	9	9	9	12	46
"CSN4-cds,chr2R:3860121..3860693,11,CGG"	AGAGCTGATCGATGGGCTC	2	0	0	3	0	2	1	1	0	0	0	2	0	1	2	2	1	0	2	0	5
"CSN4-cds,chr2R:3860121..3860693,14,TGG"	GTAAACGAGCACGTCAGCC	1	0	2	3	0	0	0	1	2	0	0	0	1	1	1	0	0	0	1	1	7
"csul-cds,chr2R:12152252..12152627,5,TGG"	TTCGCGAACAACTATAATG	1	0	1	1	0	0	0	2	1	3	0	0	1	0	0	0	0	0	0	1	3
"csul-cds,chr2R:12152252..12152627,6,CGG"	CCCTTCGAACCACACGAAT	1	0	1	0	0	0	3	2	0	0	2	2	0	1	2	2	0	1	0	0	7
"csul-cds,chr2R:12152252..12152627,8,CGG"	ATCCGGCCACAATTTTGAG	19	0	16	8	4	6	13	10	8	9	10	12	7	10	5	5	8	4	8	10	41
"Cyp12b2-cds,chr2R:14642628..14642726,4,TGG"	CGTATCGGGCAATCAGCTG	13	0	11	7	4	6	5	8	4	4	4	6	4	10	4	4	9	5	13	12	36
"Cyp12b2-cds,chr2R:14642628..14642726,7,TGG"	ATAGGAACTCATCTGTTGG	4	0	0	1	1	2	1	0	1	3	1	0	2	2	0	1	1	0	1	0	6
"Cyp12b2-cds,chr2R:14642628..14642726,8,CCG"	CTGATTGCCCGATACGTTC	48	0	43	32	30	22	19	29	25	14	44	33	29	26	18	23	30	34	37	42	188
"Cyp301a1-cds,chr2R:8453863..8454128,3,AGG"	TCTTCGACAATGTGTGCCG	2	0	5	5	5	3	3	3	1	3	3	0	1	2	1	6	3	1	3	4	18
"Cyp301a1-cds,chr2R:8453863..8454128,7,CGG"	CAGTGCCGCGAAAGCTCCA	4	0	3	4	2	2	4	3	2	5	9	5	7	3	4	1	2	7	4	2	23
"Cyp301a1-cds,chr2R:8453863..8454128,10,TGG"	GTGGCCACTTGTCCCCATC	4	0	9	2	3	4	9	0	3	2	4	4	3	3	5	7	7	6	4	2	31
"Cyp4aa1-cds,chr2R:11832757..11832940,2,CGG"	CTGAACACGTACTTGAGAT	3	0	0	1	0	2	1	3	1	3	2	2	3	2	0	1	5	2	4	1	11
"Cyp4aa1-cds,chr2R:11832757..11832940,5,TGG"	CCGCCATCGCTGCCATTTC	3	0	6	7	4	3	4	3	5	5	9	9	4	4	4	2	9	4	5	3	21
"Cyp4aa1-cds,chr2R:11832757..11832940,9,AGG"	TGCATGCTGGTCACGGATA	1	0	2	0	1	0	2	0	0	1	0	1	0	1	2	0	1	1	3	0	4
"Cyp4e1-cds,chr2R:4335008..4335167,3,CGG"	TTTCGAGCTTGGACTACTG	4	0	0	2	1	1	3	3	1	2	2	2	0	4	0	1	2	6	2	1	8
"Cyp4e1-cds,chr2R:4335008..4335167,7,GGG"	CAAGTATGCTGCCTTTGGT	7	0	4	4	4	1	2	6	5	5	6	1	7	2	1	5	5	6	9	6	19
"Cyp4e1-cds,chr2R:4335008..4335167,10,CCC"	GTCACCAAGAACAGTGGAA	2	0	2	1	1	1	0	0	0	1	1	1	0	0	1	1	0	0	2	1	8
"Cyp4p3-cds,chr2R:5129865..5130063,5,CGG"	ACAGGGACTACTGCATTCT	2	0	2	2	2	0	4	4	2	2	0	3	0	2	0	1	6	1	5	4	10
"Cyp4p3-cds,chr2R:5129865..5130063,11,CGG"	CCAACAGCTTCGATTTGTA	18	0	10	10	5	6	13	12	4	6	11	9	18	8	10	11	12	14	11	10	56
"Cyp4p3-cds,chr2R:5129865..5130063,12,CCA"	TTCTTGGTTCGAATCCTCT	2	0	0	0	0	0	1	0	0	1	0	0	1	0	0	0	0	0	0	0	1
"Cyp6a17-cds,chr2R:10761485..10762568,4,AGG"	TCATGGATACTGGCAGAGA	7	0	5	6	2	3	5	10	5	1	11	4	2	6	1	2	4	2	6	6	23
"Cyp6a17-cds,chr2R:10761485..10762568,11,CGG"	CAAGGACTGGCCAAATAAG	2	0	4	2	3	2	2	3	2	6	4	3	1	4	0	2	0	4	1	2	12
"Cyp6a17-cds,chr2R:10761485..10762568,14,TGG"	ACTCCGATTACCCATTCGC	85	0	90	73	52	54	61	68	44	42	73	58	51	41	30	33	52	72	52	50	357
"Cyp6a19-cds,chr2R:10765305..10766391,3,TGG"	TGTCCTTACGCTCGTCGCT	24	0	25	23	12	6	18	13	18	17	13	15	13	21	9	9	17	21	28	25	101
"Cyp6a19-cds,chr2R:10765305..10766391,9,CGG"	ATCCACCCAATATTCCGCT	6	0	3	3	2	1	7	4	4	3	4	1	2	5	3	1	1	2	0	4	12
"Cyp6a19-cds,chr2R:10765305..10766391,12,TGG"	CTTTGGAGAACAATGCCGC	8	0	10	6	3	5	5	5	9	4	5	6	5	3	2	3	2	5	3	5	43
"Cyp6a23-cds,chr2R:10763366..10764452,4,AGG"	ACGTCATGGATACTGGCAG	14	0	9	12	14	6	3	6	4	9	14	9	7	15	6	2	11	15	12	20	76
"Cyp6a23-cds,chr2R:10763366..10764452,11,CGG"	ACACATTGCGATGATCTTC	12	1	16	7	4	5	11	13	8	6	9	7	5	4	6	3	6	7	17	15	45
"Cyp6a23-cds,chr2R:10763366..10764452,13,CGG"	GTTCCGTTTATCCGTTTGC	96	0	84	56	38	52	55	85	47	41	64	55	46	42	37	29	82	75	29	14	329
"Cyp6g1-cds,chr2R:8073943..8074407,6,TGG"	CCAGCGCAACCATAGCTAC	55	0	23	30	24	28	28	28	27	18	33	32	23	17	21	22	29	30	29	30	193
"Cyp6g1-cds,chr2R:8073943..8074407,9,TGG"	TTCCGCCCACGCCGATCAT	25	0	16	12	18	11	9	10	7	8	9	8	10	13	6	7	17	18	16	13	76
"Cyp6g1-cds,chr2R:8073943..8074407,15,CGG"	TCCTTTGGGATGCACCTAT	5	0	5	2	3	2	5	4	5	4	1	4	3	1	1	1	1	3	2	7	23
"Cyp6w1-cds,chr2R:2061221..2061676,6,AGG"	TCCGTCCGTTTCCCGTTGT	57	0	54	34	23	39	35	38	23	24	43	37	29	30	21	31	38	48	40	32	216
"Cyp6w1-cds,chr2R:2061221..2061676,9,TGG"	AAAAATTCCACGAAGCGCC	8	0	5	7	0	4	4	8	0	1	3	1	0	5	1	4	8	3	0	2	20
"Cyp6w1-cds,chr2R:2061221..2061676,10,TGG"	TCGAGAACGAGCCTTTCGT	1	0	3	0	0	0	0	2	0	0	2	0	0	2	2	0	0	0	2	1	6
"Dh44-R1-cds,chr2R:10269711..10269975,6,CGG"	TGCACAACCTAGATGGCAT	2	0	2	2	2	1	2	1	0	0	1	4	2	3	1	2	3	2	3	2	11
"Dh44-R1-cds,chr2R:10269711..10269975,8,TGG"	AGCGTGGAGTTGCAGTGCC	5	0	6	4	3	4	4	7	1	3	3	2	4	8	4	3	3	6	8	6	29
"Dh44-R1-cds,chr2R:10269711..10269975,11,TGG"	ACATCGAGGCATCCACCTA	46	0	27	26	24	19	25	22	20	17	38	21	20	27	12	18	30	25	28	44	146
"Dh44-R2-cds,chr2R:8368439..8368678,3,AGG"	AGCCTGGATGACGCCTCGC	23	0	28	17	14	15	19	18	10	16	21	21	11	15	10	16	19	17	15	9	91
"Dh44-R2-cds,chr2R:8368439..8368678,7,TGG"	GTCATCGCCAACTTCTCCG	22	0	19	14	12	8	17	15	16	11	14	14	9	8	9	9	18	19	17	19	86
"Dh44-R2-cds,chr2R:8368439..8368678,16,GGG"	CCCAGCAGGGCAGCAGTGG	6	0	4	6	8	6	5	3	4	1	4	6	7	13	3	2	8	1	4	8	28
"didum-cds,chr2R:3388416..3389229,5,TGG"	GTGTGGGAGAGCGCCACCT	1	0	2	1	0	1	0	1	0	0	0	0	0	0	0	0	0	1	3	0	1
"didum-cds,chr2R:3388416..3389229,13,AGG"	CTGAAAGAGGTCAAGCTAA	1	0	0	0	0	0	0	1	0	0	0	0	0	0	0	0	0	0	0	0	1
"didum-cds,chr2R:3388416..3389229,15,CGG"	CTGCCTCCACTGCGCAATC	2	0	0	1	2	0	0	2	1	0	0	0	1	0	0	0	0	0	0	1	3
"Dll-cds,chr2R:20702960..20703090,10,TGG"	CCGGGAAAGTCCGCCTTCG	2	0	4	2	0	2	1	4	1	3	4	1	3	1	2	0	2	4	0	2	11
"Dll-cds,chr2R:20702960..20703090,12,CCC"	GGCGTGTGCGGGGCGTCGG	6	0	4	6	2	5	5	3	2	1	9	7	1	3	1	4	9	5	5	4	20
"Dll-cds,chr2R:20702960..20703090,21,CCA"	TTAATGCCGGGCGTGACGC	43	0	36	41	15	21	30	39	22	21	23	22	21	26	15	20	20	38	33	37	180
"Dmn-cds,chr2R:4779579..4780500,1,CGG"	TACGAAACTCCAGATGACC	7	0	7	4	2	2	1	2	1	0	4	6	2	3	2	2	2	5	2	9	15
"Dmn-cds,chr2R:4779579..4780500,2,AGG"	ACATCCGACTACTACGAAG	6	0	5	0	4	3	0	1	0	1	1	2	0	1	3	0	0	2	5	7	13
"Dmn-cds,chr2R:4779579..4780500,12,CGG"	CATTGGACGACGCATGTGC	57	0	43	42	29	26	38	22	26	30	32	43	15	26	26	23	31	50	32	25	180
"dpr-cds,chr2R:16586691..16586775,4,TGG"	ACTCAACTGGCTCATCGGC	59	0	59	53	38	44	42	53	36	27	49	40	33	33	22	25	40	46	39	42	244
"dpr-cds,chr2R:16586691..16586775,6,CCC"	ATATTGGCTCTGGATGGCA	12	0	2	6	4	7	4	4	4	1	3	5	3	3	2	3	4	4	8	8	24
"dpr-cds,chr2R:16613550..16613716,3,TGG"	GGCTTTCTCCATTGCCGCG	14	0	15	10	5	7	13	12	2	2	8	6	5	8	1	7	13	15	7	12	44
"Dpt-cds,chr2R:14753314..14753634,2,AGG"	CAGTACCCACTCAATCTTC	1	0	0	0	0	0	0	0	0	0	0	0	0	0	0	1	0	1	0	0	1
"Dpt-cds,chr2R:14753314..14753634,16,TGG"	ACAATGGACGCCACGAGAT	1	0	2	2	2	1	0	2	1	0	0	1	2	3	0	0	4	7	1	3	15
"Dpt-cds,chr2R:14753314..14753634,20,TGG"	GGAGGATATGGACAGCACT	8	0	9	1	4	3	4	2	1	4	10	3	6	5	2	2	3	4	7	13	30
"egr-cds,chr2R:5966517..5966687,4,TGG"	ACCCGCCAGCTGATCCCCC	2	0	2	2	2	2	3	5	2	1	1	1	1	1	5	2	3	1	1	5	19
"egr-cds,chr2R:5966517..5966687,12,TGG"	GGGTTCATCGGTCTGGGGC	20	0	16	11	12	8	10	10	6	12	20	10	10	4	5	6	13	15	6	14	78
"egr-cds,chr2R:5966517..5966687,13,CCG"	ATAAACGGCTTGAGGGTCT	22	0	9	13	13	11	15	10	5	7	8	11	12	8	7	8	23	12	8	12	88
"eIF2B-delta-cds,chr2R:19274650..19275135,3,TGG"	AAGACTCGTGACCAGATAA	5	0	2	2	2	2	1	3	1	0	2	3	4	1	1	2	2	1	2	4	13
"eIF2B-delta-cds,chr2R:19274650..19275135,9,CGG"	CTGACCACTCCCTCTGCTC	47	0	33	44	26	26	30	32	18	12	36	22	30	24	16	11	22	30	25	31	165
"eIF2B-delta-cds,chr2R:19274650..19275135,10,TGG"	ACCAAAATCATCACTGAAG	5	0	3	4	2	1	2	5	1	4	0	1	1	6	3	2	3	2	5	4	16
"fat-spondin-cds,chr2R:12941604..12941790,3,CGG"	TATGGTCACCGCATGTCCC	6	0	7	3	8	5	3	5	6	1	4	2	5	6	3	0	3	10	3	17	38
"fat-spondin-cds,chr2R:12941604..12941790,11,CGG"	GACCCAACGGCTATGTGCC	13	0	22	9	13	12	7	17	9	6	16	10	19	14	8	13	19	21	11	4	79
"fat-spondin-cds,chr2R:12941604..12941790,12,CCG"	CGATGAGGCGGATGAGCAG	5	0	4	2	0	1	3	1	2	1	3	2	1	1	2	0	3	2	2	3	13
"fd59A-cds,chr2R:18756025..18756377,5,CGG"	CCTCCATCGGCAACGGAAT	3	0	2	1	1	2	6	1	0	1	6	5	2	4	1	3	2	1	2	6	21
"fd59A-cds,chr2R:18756025..18756377,6,TGG"	GCCGCAGATGCCATGTCCA	3	0	6	2	2	2	1	6	0	2	4	2	0	0	0	0	5	4	4	2	16
"fd59A-cds,chr2R:18756025..18756377,20,TGG"	ACGGCTCGGGATCTTCGGG	8	0	8	4	2	5	7	6	3	3	11	5	4	2	7	2	6	4	3	4	35
"Fili-cds,chr2R:17817025..17817855,5,CGG"	ACTCTCGTAATCCTGCCTC	10	0	5	1	1	1	3	3	2	4	4	3	6	1	2	2	2	2	4	3	24
"Fili-cds,chr2R:17817025..17817855,10,TGG"	AATAGTAGAGCGTTGTGCG	4	0	2	3	2	3	1	1	1	4	2	1	2	2	0	1	0	5	3	0	7
"Fili-cds,chr2R:17817025..17817855,13,CGG"	GTGCCTATCCAACTTAATC	2	0	2	1	1	1	2	5	0	0	0	2	2	1	0	2	3	1	6	4	5
"FLASH-cds,chr2R:9094597..9094854,4,TGG"	CTGGTGCTGCCCGAAGCTC	3	0	0	1	0	0	1	1	0	0	0	0	1	1	0	0	2	1	1	1	1
"FLASH-cds,chr2R:9094597..9094854,8,AGG"	TTGATGGATTTGGAAGACC	1	0	1	4	2	2	0	1	0	1	2	2	1	0	0	1	1	3	3	4	10
"FLASH-cds,chr2R:9094597..9094854,16,AGG"	TGTACGATATAGAGCCTGC	5	0	7	7	4	5	3	3	2	2	7	6	6	5	4	2	8	4	3	6	32
"Fmo-1-cds,chr2R:19850583..19850770,6,TGG"	CCCGCCATTCGATTGCAAA	4	0	2	2	4	2	0	2	1	2	5	1	5	3	2	4	3	3	1	2	10
"Fmo-1-cds,chr2R:19850583..19850770,13,AGG"	GGGTTTACAATGAGGCAAC	3	0	6	4	3	4	5	6	5	3	6	5	1	3	2	5	4	5	8	7	31
"Fmo-1-cds,chr2R:19850583..19850770,18,CCG"	CAGCAAAGACCCGCGGTTC	1	0	0	0	0	0	1	0	0	1	0	0	0	0	0	0	0	1	0	0	1
"fsd-cds,chr2R:9118283..9119154,2,TGG"	ACTGCACCCACTTTGCCCA	115	0	73	89	45	41	48	76	42	37	73	56	46	46	44	32	70	85	87	115	402
"fsd-cds,chr2R:9118283..9119154,6,CGG"	CAACAATGTGATTAGCATG	1	0	3	3	1	3	4	3	1	1	6	0	3	2	1	1	1	2	3	6	14
"fsd-cds,chr2R:9118283..9119154,10,TGG"	TGTAAACAAACCTCCAGAC	4	0	0	3	0	1	1	1	1	0	4	0	0	0	0	1	2	1	1	0	5
"fzr2-cds,chr2R:19838209..19839564,5,AGG"	GTCGCCGTCGGCAAAAAGG	2	0	2	0	2	5	5	3	0	1	2	2	0	3	0	3	4	2	2	2	13
"fzr2-cds,chr2R:19838209..19839564,9,CGG"	CGGAACTTTGTCAATGCTC	7	0	3	6	4	0	4	5	1	2	2	7	4	1	1	7	3	6	4	4	19
"fzr2-cds,chr2R:19838209..19839564,13,AGG"	AACTGCGAGCAGACCGCAC	1	0	2	0	0	0	2	3	5	0	2	3	1	1	1	0	2	1	2	2	10
"Gadd45-cds,chr2R:3136926..3137417,10,AGG"	CTTCTAAGGGCCCAGAGCG	27	0	11	16	5	13	15	12	11	10	13	19	13	11	9	6	14	21	8	15	72
"Gadd45-cds,chr2R:3136926..3137417,13,CGG"	AACGTGCTCTCCAAGTCGC	5	0	5	5	2	0	6	3	5	3	3	1	3	2	1	4	2	2	0	4	19
"Gadd45-cds,chr2R:3136926..3137417,16,TGG"	GGATCCCTCTTCTGCCTGA	3	0	5	2	3	1	7	5	2	5	6	3	5	5	5	1	6	4	5	7	25
"Galphao-cds,chr2R:6348795..6348948,1,TGG"	CTCGATCTGTAACAACAAA	3	0	3	2	1	0	0	1	2	3	1	0	2	3	0	1	2	0	1	2	3
"Galphao-cds,chr2R:6348795..6348948,5,CCG"	TTTCAGCGACTCTTGCATG	29	0	28	24	20	10	16	26	9	16	20	14	12	12	10	12	22	24	28	19	131
"Galphao-cds,chr2R:6348795..6348948,8,CCC"	CGGGGAAGCAAATCGTCAG	11	0	15	10	5	12	11	10	15	8	10	14	12	6	11	10	12	12	11	4	54
"Galphaq-cds,chr2R:8503802..8503919,3,AGG"	GAACAAAAGCGCATCAATC	2	0	2	4	1	2	1	1	1	0	2	1	0	3	1	0	3	1	0	1	8
"Galphaq-cds,chr2R:8503802..8503919,5,GGG"	ATCGAGAAGCAGTTGCGCC	1	0	1	0	1	0	1	1	1	0	2	1	0	0	0	0	3	0	0	0	7
"Galphaq-cds,chr2R:8503802..8503919,8,CCG"	GCGCGCATCTCTCTTGTCC	13	0	7	11	5	4	5	4	3	8	7	7	7	7	5	3	9	10	4	12	56
"gcl-cds,chr2R:4614143..4614276,4,TGG"	CGCAGCACTGATTCATCTT	2	0	1	1	0	0	0	2	2	1	0	0	0	0	0	0	1	0	1	1	2
"gcl-cds,chr2R:4614143..4614276,9,CCA"	TCAGCGACGTTCATATGCA	4	0	3	1	3	2	4	5	0	2	2	0	1	0	1	1	3	2	3	4	13
"gcl-cds,chr2R:4614143..4614276,10,CCG"	GAGTGGTGTCTAACTGGGC	37	0	24	17	27	27	28	38	16	20	37	25	19	35	18	25	31	41	20	33	165
"Glycogenin-cds,chr2R:17092249..17092428,4,AGG"	GTCAATGTGCTCGACTCAC	46	0	59	38	36	22	35	40	23	27	37	39	30	44	24	28	40	51	63	86	292
"Glycogenin-cds,chr2R:17092249..17092428,6,AGG"	TCCTCTCGCGACCCGAACT	49	0	36	36	24	27	27	32	25	18	34	35	21	30	12	18	43	29	44	57	191
"Glycogenin-cds,chr2R:17092249..17092428,8,TGG"	TTTGAGAAGTGCGTCTTCC	3	0	3	3	1	4	5	4	1	1	6	3	2	2	2	4	3	3	3	7	14
"Gp150-cds,chr2R:18213901..18215635,3,AGG"	CTCAAGAAACTGCCCGAGA	1	0	1	0	0	0	0	0	0	0	0	0	0	0	0	1	1	0	1	0	3
"Gp150-cds,chr2R:18213901..18215635,7,TGG"	TGCCCCGCGATATCTTCAA	1	0	1	1	0	3	1	2	1	0	1	2	0	0	0	0	3	1	0	0	5
"Gp150-cds,chr2R:18213901..18215635,11,TGG"	ACCAAGGATCTGCAGCAGC	2	0	1	4	2	3	2	0	3	2	2	1	1	2	1	2	3	5	3	3	3
"gprs-cds,chr2R:12530457..12530627,11,TGG"	CTATGTGACGTAACCTTCC	4	0	4	2	3	1	2	4	3	1	2	4	2	0	0	1	1	2	2	4	10
"gprs-cds,chr2R:12530457..12530627,14,CCC"	CGGGTAGAATCAATGCCTC	34	0	25	17	20	8	17	18	14	12	17	11	19	20	15	13	25	20	14	17	117
"gprs-cds,chr2R:12530457..12530627,18,CCG"	TCTCGAACGTCGAGAGGTC	1	0	0	0	0	2	1	1	1	0	0	0	0	1	1	0	0	1	1	0	1
"Gr58c-cds,chr2R:17864167..17865228,3,TGG"	CTCAATCATGTGCCCACAG	37	0	39	27	27	21	29	36	21	19	35	19	16	23	14	22	33	30	43	53	188
"Gr58c-cds,chr2R:17864167..17865228,4,TGG"	TACTGTGTTATCCTGAATG	1	0	5	2	3	2	1	4	3	3	1	3	0	1	1	2	0	2	3	7	14
"Gr58c-cds,chr2R:17864167..17865228,6,TGG"	TTGCCCTGTTCGTGCTAAC	9	0	8	6	2	7	6	5	7	4	6	4	3	3	3	2	5	5	12	5	28
"Gr59a-cds,chr2R:18968084..18969025,8,TGG"	TTTGCTACCGAGTGCTTTC	7	0	7	3	8	8	13	9	5	10	9	9	1	4	5	3	10	4	8	4	26
"Gr59a-cds,chr2R:18968084..18969025,10,CGG"	TCGGCCAAGCTTTTGAGTA	16	0	17	13	7	10	9	11	9	10	10	8	7	11	6	7	9	8	8	14	82
"Gr59a-cds,chr2R:18968084..18969025,13,AGG"	CTGGATGCCTTCCTACATG	50	0	45	30	14	30	27	36	30	19	35	28	36	30	15	13	40	24	39	59	194
"Gr59b-cds,chr2R:18969726..18970670,2,CGG"	TTTCAGTACCCTATTTTCT	1	0	0	0	0	2	0	0	0	0	1	0	0	0	0	0	0	0	1	0	4
"Gr59b-cds,chr2R:18969726..18970670,3,TGG"	CATGTTGCCCATCGTGATG	16	0	14	15	17	18	20	9	13	8	15	17	10	10	13	11	17	11	22	28	80
"Gr59b-cds,chr2R:18969726..18970670,6,AGG"	TTTGATCACCAATAACGTG	1	0	2	1	1	0	2	1	0	0	0	1	0	0	0	0	0	1	0	1	7
"Grx-1-cds,chr2R:17644996..17645346,2,CGG"	CTCGCATGCGCAGTTCGTG	22	0	15	15	13	4	18	13	6	14	14	11	16	9	9	8	14	20	21	30	81
"Grx-1-cds,chr2R:17644996..17645346,6,TGG"	ACAATCAGCGGCAACAAGG	4	0	6	1	2	5	3	4	5	4	4	4	8	5	0	1	6	4	8	8	32
"Grx-1-cds,chr2R:17644996..17645346,12,CGG"	GGTGATTGAGCTGGACCAG	68	0	43	34	39	33	40	62	25	44	47	44	43	38	31	20	57	34	47	71	268
"gsb-cds,chr2R:20950757..20951985,1,TGG"	CAAGGTCGTGTCAACCAGT	8	0	5	4	3	4	4	3	3	4	3	5	3	3	0	2	11	9	11	11	33
"gsb-cds,chr2R:20950757..20951985,5,TGG"	CACATCCGTCGCCAAATCG	14	0	11	8	6	8	8	5	10	9	11	10	8	8	3	4	12	11	10	7	40
"gsb-cds,chr2R:20950757..20951985,13,CGG"	CCATTCGGCCCGGAGTAAT	8	0	8	15	2	2	7	10	2	1	10	3	3	5	0	0	6	4	8	10	44
"GstE9-cds,chr2R:14296596..14297261,3,TGG"	AAACTGACCCTCGACGCCC	11	0	5	8	6	4	9	9	3	2	4	3	2	1	0	2	4	8	3	4	21
"GstE9-cds,chr2R:14296596..14297261,6,TGG"	CTTCAGTATGAGTATAGGC	1	0	4	2	2	0	2	3	2	1	3	6	4	2	2	4	1	0	0	7	11
"GstE9-cds,chr2R:14296596..14297261,9,AGG"	GCCGGTGAGCACAAGACGA	8	0	8	3	1	1	0	3	2	4	1	6	6	1	5	3	2	5	6	4	22
"GstT1-cds,chr2R:5493592..5493709,4,CGG"	ACCCCATTTGAAGACTGCC	54	0	51	43	36	29	38	26	21	35	32	30	27	26	20	22	52	49	39	48	231
"GstT1-cds,chr2R:5493592..5493709,11,CCC"	ACCGGGCAGTCTTCAAATG	3	0	3	2	1	0	3	0	1	1	1	1	2	1	0	0	2	2	2	2	4
"GstT1-cds,chr2R:5493785..5493887,4,TGG"	CAAAAGGTGCCGGCCATCG	26	0	21	12	15	14	16	14	10	14	18	24	5	8	12	7	13	23	10	21	80
"HLH54F-cds,chr2R:13645080..13645155,2,AGG"	TTTGATGACGACTTCGATG	2	0	9	3	0	3	1	3	1	4	1	7	1	0	1	0	1	3	4	6	22
"HLH54F-cds,chr2R:13645080..13645155,6,CCC"	CGTCATCAAAGAACTCCGT	17	0	11	9	8	10	4	8	6	7	5	4	8	6	1	5	7	10	7	7	52
"HLH54F-cds,chr2R:13645592..13645941,5,CGG"	CCGGGAGCGGATGCGTATG	5	0	8	8	5	3	6	8	7	3	8	6	4	2	6	3	5	8	6	3	39
"hppy-cds,chr2R:15067238..15067363,2,AGG"	ATCTCTCGCCGAAATCCGC	19	0	26	16	14	8	18	10	3	13	19	15	17	10	11	8	11	21	10	7	78
"hppy-cds,chr2R:15067238..15067363,7,CCG"	TTGTGGTGACTGTGGGCGG	3	0	14	8	1	3	4	5	5	11	9	4	1	5	7	0	5	8	10	9	47
"hppy-cds,chr2R:15067238..15067363,12,CCA"	ATGTCCGAGCTGAGCATAT	3	0	1	8	2	3	1	0	1	2	0	2	0	2	2	0	2	2	2	3	13
"HPS4-cds,chr2R:13574763..13574997,12,AGG"	GGCACGTCGTATTTCCTCA	3	0	3	4	12	10	7	8	0	4	8	9	3	9	6	4	10	8	1	8	41
"HPS4-cds,chr2R:13574763..13574997,13,TGG"	TTCTTTAATCCCCGCATCC	32	0	22	18	11	15	15	24	14	9	12	17	15	17	8	12	15	16	14	28	118
"HPS4-cds,chr2R:13574763..13574997,15,AGG"	AATGGAAAATTTGTGCTGA	1	0	2	1	1	1	2	2	0	0	0	2	0	2	0	0	3	1	2	1	5
"Idgf5-cds,chr2R:14281213..14281342,4,AGG"	TTCCAGAGTACATATGCAG	1	0	2	3	3	1	0	1	1	1	2	1	2	0	3	2	2	4	2	0	13
"Idgf5-cds,chr2R:14281213..14281342,9,CCA"	AACCTCTGCATATGTACTC	4	0	3	7	5	2	1	4	2	1	5	5	8	10	4	4	5	8	7	7	40
"Idgf5-cds,chr2R:14281399..14281959,1,TGG"	CAAATGTCGCTGGCTGAAC	7	0	8	5	6	1	5	5	4	5	9	4	1	5	2	2	4	9	6	5	36
"igl-cds,chr2R:11076261..11076487,4,AGG"	GCACGCAAGCTGGTGAACA	3	0	0	1	1	1	2	2	0	0	0	0	1	0	0	0	3	1	4	0	4
"igl-cds,chr2R:11076261..11076487,7,AGG"	CCCGAGGACGAGGACATTC	14	0	16	11	9	10	5	10	6	10	12	14	4	9	7	8	11	11	3	3	41
"igl-cds,chr2R:11076261..11076487,12,AGG"	ACCGATCCCGAGCTTAACA	20	0	19	14	13	17	17	20	19	16	13	14	10	15	9	8	16	12	21	14	96
"Ih-cds,chr2R:10178987..10179177,4,TGG"	CAGCCGACGGACAACCGAC	1	0	1	3	1	0	2	0	1	0	0	1	0	0	0	0	0	0	1	0	2
"Ih-cds,chr2R:10178987..10179177,6,AGG"	AAACTGTTTGGCAGCCGAA	4	0	6	4	4	3	5	7	4	0	6	2	2	3	2	3	3	3	3	4	20
"Ih-cds,chr2R:10178987..10179177,13,CCC"	CCGACACGATCGGTATGTT	2	0	0	0	1	0	2	0	0	0	1	0	1	0	0	0	0	2	0	1	8
"IM2-cds,chr2R:14274298..14274377,1,AGG"	TTCCCCTGTCGCCCGATCC	19	0	13	8	9	4	12	5	9	8	10	6	9	8	4	8	14	14	12	11	54
"IM2-cds,chr2R:14274298..14274377,8,CCC"	TTCCTGGATCGGGCGACAG	60	0	34	37	22	22	39	36	22	28	34	29	21	18	21	18	22	25	43	72	196
"IM2-cds,chr2R:14274298..14274377,8,CCC"	TTCCTGGATCGGGCGACAG	60	0	34	37	22	22	39	36	22	28	34	29	21	18	21	18	22	25	43	72	196
"Incenp-cds,chr2R:3166234..3166302,5,GGG"	TCGCTTTCGGACCTGCGCA	2	0	1	0	0	0	1	2	0	1	1	0	0	0	0	0	1	4	1	2	0
"Incenp-cds,chr2R:3166366..3166546,10,AGG"	GCTCCGGCAGCGAAGAGTC	7	0	10	4	8	6	4	6	5	8	5	4	4	7	2	3	6	9	11	4	39
"Incenp-cds,chr2R:3166366..3166546,12,TGG"	CCCAAGCGACTCACCTCAC	1	0	1	1	0	0	1	1	1	1	0	0	0	2	0	1	0	0	2	1	7
"IntS1-cds,chr2R:19925585..19926902,6,AGG"	TCGAAGATCCTGCCCATTA	6	0	8	8	4	4	4	6	4	7	5	4	9	10	3	2	4	4	4	8	35
"IntS1-cds,chr2R:19925585..19926902,9,TGG"	CGTGAAGCCTCCACCGCAC	1	0	0	0	0	0	0	0	0	0	0	0	0	0	0	0	0	0	0	0	1
"IntS1-cds,chr2R:19925585..19926902,11,CGG"	GCTCGAGCAAGCGGTTCCG	11	0	4	12	3	5	6	5	10	12	12	4	8	6	2	3	11	11	4	7	53
"IntS8-cds,chr2R:12738035..12738149,9,CCG"	TCGAACCACAGTACCGTTT	2	0	5	5	1	2	3	4	1	3	6	1	1	3	0	4	3	4	0	3	25
"IntS8-cds,chr2R:12738035..12738149,10,CCT"	AATCTTGTGCGGATCGAGC	8	0	3	11	3	2	2	10	4	8	5	2	5	4	1	5	7	7	4	12	30
"IntS8-cds,chr2R:12738218..12738637,7,CGG"	AACCAGACGCCATCGAATT	21	0	15	21	20	8	15	17	14	13	16	13	13	13	7	17	21	19	21	11	74
"iotaTry-cds,chr2R:7244248..7245006,8,TGG"	GCTGATTCGTAACGCCCCC	21	0	20	11	4	10	20	15	10	7	9	17	9	12	6	7	19	24	11	17	70
"iotaTry-cds,chr2R:7244248..7245006,10,CGG"	TCAGTGCGCGCCACGAGTG	4	0	0	1	2	0	0	2	1	2	2	2	1	2	0	2	6	3	1	6	7
"iotaTry-cds,chr2R:7244248..7245006,14,AGG"	AGATCCGTGACGCTGATGA	8	0	7	3	4	7	6	7	4	6	7	5	4	7	1	5	10	5	6	4	34
"Ir52a-cds,chr2R:11387137..11388936,5,AGG"	CTGTCGAGACTAAATCTAG	1	0	2	0	0	0	1	0	0	0	1	1	0	4	0	0	1	0	0	1	8
"Ir52a-cds,chr2R:11387137..11388936,8,AGG"	CGTGTTTCATTCGTTACTG	25	0	16	12	9	18	12	14	10	13	19	18	18	12	9	9	12	15	15	15	87
"Ir52a-cds,chr2R:11387137..11388936,9,AGG"	CCGCAGTCACTGTACCATC	38	0	40	28	19	22	21	30	25	19	33	25	22	17	15	11	37	30	26	24	135
"Ir52c-cds,chr2R:11391706..11393505,4,TGG"	ACGACACCCTTTTAGTTTA	1	0	0	0	1	0	0	2	1	0	0	1	1	0	0	0	0	0	3	1	4
"Ir52c-cds,chr2R:11391706..11393505,5,TGG"	TTGCAAGTTCCTGCAGTGC	4	0	9	6	3	0	0	4	2	1	4	6	5	3	1	3	4	2	4	4	19
"Ir52c-cds,chr2R:11391706..11393505,7,TGG"	AGGCAGCACCAACTTTGAT	42	0	44	27	25	30	24	34	22	28	32	28	24	34	16	15	33	22	42	52	169
"Ir54a-cds,chr2R:13631606..13633366,6,TGG"	CTGGTTGCGGGATCCGCTG	9	0	5	6	4	3	4	7	7	6	4	6	1	4	6	2	2	10	5	8	41
"Ir54a-cds,chr2R:13631606..13633366,7,CGG"	TTCATCTTTAGAGCAGCAG	1	0	5	1	2	5	1	2	0	2	2	2	1	2	4	1	1	5	3	3	18
"Ir54a-cds,chr2R:13631606..13633366,8,TGG"	TGATTATTGTCCGTACAAC	8	0	9	5	4	3	0	8	4	2	7	3	7	5	1	1	3	9	9	14	19
"Ir60d-cds,chr2R:20406946..20408670,4,TGG"	GCAGCTTGCTGATGTCCCT	5	0	3	3	3	2	9	3	2	3	4	5	2	2	0	3	3	4	6	8	21
"Ir60d-cds,chr2R:20406946..20408670,7,AGG"	ACAAAACCATTCTGCTCGT	20	0	14	14	15	19	19	19	12	19	15	15	19	16	12	11	16	17	20	7	79
"Ir60d-cds,chr2R:20406946..20408670,10,TGG"	TCCTCTACGTGCTGGAGCC	20	0	17	17	8	7	14	18	10	11	14	11	14	18	9	8	10	12	21	37	68
"isopeptidase-T-3-cds,chr2R:15558866..15559355,7,CGG"	AGGTGAATCTATCCTGGTG	9	0	8	4	4	5	5	8	5	2	3	7	3	6	2	3	3	8	8	8	24
"isopeptidase-T-3-cds,chr2R:15558866..15559355,12,AGG"	CTAAACGAGCTGAAGAGTG	9	0	15	11	10	10	11	19	9	14	13	16	13	11	4	3	14	21	17	16	75
"isopeptidase-T-3-cds,chr2R:15558866..15559355,14,CGG"	GCTATTTGCCCCAGATGTG	10	0	5	8	4	3	5	4	4	4	3	4	3	6	3	3	6	4	8	5	19
"Iswi-cds,chr2R:8524559..8524776,1,CGG"	ATGCGGCCACCAGTTCATC	7	0	4	7	2	5	4	4	0	6	7	0	5	2	0	5	3	6	5	6	23
"Iswi-cds,chr2R:8524559..8524776,4,AGG"	GAGTTCGACAACAAAATCG	2	0	0	2	1	1	0	1	1	0	0	1	1	4	0	0	0	0	0	0	3
"Iswi-cds,chr2R:8524559..8524776,7,AGG"	AAGAGTCCCACGAAGCCTA	3	0	4	4	2	2	4	1	4	3	0	4	1	0	1	2	3	3	1	2	21
"jing-cds,chr2R:2501734..2503246,8,CGG"	ACTGCCGTGCCCGCCGCCT	2	0	0	0	0	1	0	0	0	0	2	0	0	0	3	0	1	1	2	1	2
"jing-cds,chr2R:2501734..2503246,11,CGG"	AACAAAAACAAGCGGACGG	3	0	1	1	1	0	1	0	0	1	0	2	1	0	0	0	3	3	1	0	7
"jing-cds,chr2R:2501734..2503246,16,CGG"	GAGCGGCATTAGGATTGAG	10	0	9	3	4	1	4	5	1	4	4	3	5	6	2	0	7	4	7	6	28
"Jra-cds,chr2R:5984772..5985641,3,TGG"	TACCTAAAACCGAGCCCGT	20	0	27	19	15	11	13	13	11	12	20	16	12	16	10	7	17	30	10	14	103
"Jra-cds,chr2R:5984772..5985641,6,CGG"	CGAATCCTAACAAGCGTCC	1	0	2	0	0	0	0	2	0	2	0	2	1	0	0	0	0	1	0	3	9
"Jra-cds,chr2R:5984772..5985641,8,TGG"	AAGCGCATCTTCGCACCAC	9	0	6	5	3	2	2	4	3	1	6	7	6	3	3	3	6	6	5	5	28
"kcc-cds,chr2R:19799200..19799391,6,CGG"	ACCGATCCCGATGCAAAGC	13	0	14	6	8	4	8	10	5	7	9	5	4	7	4	3	7	13	12	15	51
"kcc-cds,chr2R:19799200..19799391,9,CCA"	CTGGTTCTCCTCCGCCCTG	11	0	7	10	8	5	13	9	6	7	5	12	6	7	5	2	5	8	7	13	52
"kcc-cds,chr2R:19799200..19799391,11,CCA"	TATAGATTTGGGTCGATGC	1	0	4	2	2	1	2	0	1	0	2	1	0	0	0	0	1	0	1	3	1
"ken-cds,chr2R:19762448..19762617,6,CGG"	GCCTTCAGAGGGGAGCACC	14	0	6	11	6	5	7	8	6	6	6	5	9	11	5	5	5	8	3	14	39
"ken-cds,chr2R:19762448..19762617,8,TGG"	AAGCTGCACGCCCACAAGT	16	0	13	6	11	7	7	7	4	4	9	10	4	7	4	8	6	6	9	12	60
"ken-cds,chr2R:19762448..19762617,11,CCT"	GCCGGGTGCTCCCCTCTGA	1	0	1	3	0	1	2	3	2	0	1	0	1	1	1	1	3	0	1	0	6
"Klp54D-cds,chr2R:13444720..13445039,8,CGG"	GTCGGGCAGTCGTCGTGGT	19	0	7	13	8	5	9	15	11	13	15	6	5	16	6	3	9	11	8	17	66
"Klp54D-cds,chr2R:13444720..13445039,14,CGG"	CGCCCTCGACCACATCCAC	12	0	5	6	3	3	6	7	6	4	10	5	5	7	3	2	10	7	8	10	43
"Klp54D-cds,chr2R:13444720..13445039,15,CGG"	AGAGCCAGCGCCAGAGTTC	5	0	3	4	4	4	4	5	5	1	3	2	3	3	1	2	3	5	4	3	21
"Klp59D-cds,chr2R:19029689..19031878,5,TGG"	GACGGGCGTGTCCATCAGG	20	0	19	11	9	6	4	8	6	10	12	10	6	10	7	5	17	20	6	14	45
"Klp59D-cds,chr2R:19029689..19031878,7,CGG"	CACTGCCAAGAACCTGGAA	1	0	3	0	0	0	1	0	1	0	0	0	0	0	0	0	0	0	0	0	0
"Klp59D-cds,chr2R:19029689..19031878,12,AGG"	ATCACGGGCGAATGGACCG	1	0	2	3	0	1	1	0	0	0	1	3	1	2	2	0	0	0	1	4	8
"Kr-cds,chr2R:21114885..21116356,2,CGG"	TCGCTATCGCCCCCCATGT	8	0	22	9	6	8	6	6	6	5	11	6	4	13	8	8	11	15	16	12	49
"Kr-cds,chr2R:21114885..21116356,7,TGG"	CGGCCGCTGCCTCAGCTTT	1	0	1	2	0	1	2	2	1	1	2	0	0	2	0	1	1	2	2	1	8
"Kr-cds,chr2R:21114885..21116356,8,TGG"	CTCTCACCTACCCAACTTC	3	0	1	1	1	1	1	3	3	2	0	1	4	0	1	1	4	3	2	4	19
"kune-cds,chr2R:1559340..1560134,4,AGG"	ACCCGCGATTCACTAACCT	7	0	6	4	1	8	4	2	3	4	3	4	6	4	10	1	5	5	7	9	28
"kune-cds,chr2R:1559340..1560134,12,TGG"	TACACGACTTCCTCCTGCC	40	0	39	39	30	29	28	31	17	23	19	23	14	20	15	11	38	32	40	51	173
"kune-cds,chr2R:1559340..1560134,13,AGG"	CACTTCTCGCGATGATGAC	22	0	16	18	12	8	16	18	10	15	11	18	13	20	9	4	11	19	14	26	98
"l(2)09851-cds,chr2R:1642121..1643491,7,AGG"	ACCAAACTCGCAGACGATG	18	0	14	13	14	9	14	14	6	7	17	11	7	12	6	9	12	15	14	5	67
"l(2)09851-cds,chr2R:1642121..1643491,9,CGG"	ATGCTGCACCAAGCTTCTA	2	0	4	4	2	2	2	3	0	2	0	2	2	2	2	3	0	1	4	0	18
"l(2)09851-cds,chr2R:1642121..1643491,11,TGG"	GATGTCATTCCCGACGAGT	3	0	1	4	0	1	1	2	4	2	2	0	1	0	0	1	1	1	3	3	4
"l(2)k01209-cds,chr2R:13311161..13311468,2,TGG"	CGTATGCCGACCTAAGCAA	4	0	4	8	2	4	1	3	6	0	4	1	5	3	1	2	3	4	4	1	21
"l(2)k01209-cds,chr2R:13311161..13311468,6,CGG"	GGGGATCTCAACTGCTGTC	59	0	48	45	21	37	32	35	29	27	43	37	37	19	22	25	35	29	37	42	236
"l(2)k01209-cds,chr2R:13311161..13311468,9,AGG"	GCCTCTTAAACGTTCCGGT	3	0	7	7	2	2	4	3	3	0	4	3	4	2	3	1	3	6	1	3	30
"lack-cds,chr2R:13481471..13481509,1,AGG"	GCTAGAAACTTGGCCCGCA	3	0	5	4	6	2	6	7	1	1	4	7	2	3	4	1	5	3	2	2	17
"lack-cds,chr2R:13487355..13487591,1,AGG"	CTACCCGATCCCTTTGCTA	35	0	20	28	17	14	20	23	14	16	22	32	16	28	11	11	20	21	20	28	122
"lack-cds,chr2R:13487355..13487591,7,AGG"	CAGGTGGATGGAACTGGGC	29	0	18	32	16	12	17	14	14	14	26	12	6	12	7	11	21	20	12	21	92
"lbk-cds,chr2R:12051732..12052618,4,TGG"	TCTGCGACATCAAAACGAG	1	0	1	0	2	1	0	0	0	0	1	0	0	2	1	0	0	0	0	0	4
"lbk-cds,chr2R:12051732..12052618,10,CGG"	TACATGCTGCTGATAACAG	2	0	4	3	2	4	6	6	1	2	5	4	6	8	4	2	2	1	3	5	26
"lbk-cds,chr2R:12051732..12052618,11,TGG"	AGTCGCCGTCATCATCGAA	37	0	26	19	23	12	31	29	13	17	22	15	12	20	11	13	24	15	24	24	137
"lbm-cds,chr2R:2937549..2937608,3,CCA"	GCGATCTTCACGCTGGTCG	6	0	7	4	3	4	2	6	5	2	3	2	4	3	4	4	7	4	8	4	25
"lbm-cds,chr2R:2938568..2938726,1,TGG"	TGCTGCTGGGGCCATCGGC	13	0	20	15	9	8	10	12	4	10	11	7	1	8	2	4	14	6	3	9	62
"lbm-cds,chr2R:2938568..2938726,6,TGG"	ATCGCGTGCTCGCTCATCC	1	0	1	0	0	2	1	0	1	2	0	1	1	0	1	0	0	1	1	0	4
"Lcp4-cds,chr2R:4325270..4325596,3,AGG"	GCCGCCAACGAGAATCCCG	6	0	4	1	2	3	0	0	5	5	3	4	2	3	2	0	1	5	2	2	16
"Lcp4-cds,chr2R:4325270..4325596,8,TGG"	TTCGTAAGCAAGTTGGTCC	3	0	3	3	2	1	4	1	4	3	4	1	2	1	3	2	3	0	4	1	16
"Lcp4-cds,chr2R:4325270..4325596,10,CGG"	GTTCCGCTGCTTCTGCTAC	2	0	0	4	0	2	1	2	1	0	2	0	1	0	0	1	0	0	2	0	5
"Lpt-cds,chr2R:19786193..19786787,10,CGG"	TGTGCTGTTTATGCAATCT	5	0	1	0	0	1	2	0	0	1	0	2	0	1	0	2	0	2	0	0	2
"Lpt-cds,chr2R:19786193..19786787,14,GGG"	AGAAGAGTGCCTTGGGCCA	3	0	2	3	4	3	2	1	1	1	7	3	1	2	2	4	1	6	2	5	16
"Lpt-cds,chr2R:19786193..19786787,16,AGG"	CCCGCGCCCGCCGAGATCA	8	0	4	3	4	5	3	5	0	1	4	4	4	2	2	0	5	4	3	3	17
"Mal-A2-cds,chr2R:4341154..4342655,2,AGG"	CTTCTAATTTCCACCACCC	1	0	0	0	0	0	1	2	1	0	1	0	0	0	1	0	1	0	1	0	5
"Mal-A2-cds,chr2R:4341154..4342655,6,TGG"	TACTGCAGATATCGATTGG	5	0	7	5	2	0	5	3	1	5	5	4	7	9	1	3	3	9	5	3	25
"Mal-A2-cds,chr2R:4341154..4342655,8,AGG"	ATATATCCGCGCTCCTTCC	3	0	3	4	6	6	2	8	4	3	5	9	6	5	2	4	7	9	5	10	26
"Mal-A4-cds,chr2R:4346329..4347140,5,CGG"	CTTCTGGCTGTCGATGCCG	76	0	82	67	61	64	46	43	34	30	49	42	46	37	27	30	58	46	58	66	297
"Mal-A4-cds,chr2R:4346329..4347140,8,CGG"	GCTCCTTCAAAGACAGTGA	10	0	6	6	3	5	2	3	6	4	7	2	1	3	4	3	7	4	2	8	31
"Mal-A4-cds,chr2R:4346329..4347140,18,TGG"	CCTTTTCTGAAATCCCCGA	6	0	5	7	2	4	4	4	2	0	6	4	3	4	2	2	3	5	1	3	27
"Mal-A8-cds,chr2R:4359488..4360588,7,TGG"	ACTCCGATGGCGATGGCAT	2	0	5	4	2	6	5	8	5	2	7	4	4	3	4	1	3	7	6	5	24
"Mal-A8-cds,chr2R:4359488..4360588,7,TGG"	ACTCCGATGGCGATGGCAT	2	0	5	4	2	6	5	8	5	2	7	4	4	3	4	1	3	7	6	5	24
"Mal-A8-cds,chr2R:4359488..4360588,9,TGG"	AACGGCATAACCAGCAAAC	6	0	9	7	7	6	10	7	2	3	7	9	8	8	3	4	4	3	14	12	49
"MED16-cds,chr2R:18070716..18073172,5,AGG"	AGCGTTTTTCCGCACAAGA	12	0	2	5	3	8	4	3	0	1	8	3	4	7	5	2	3	4	4	3	33
"MED16-cds,chr2R:18070716..18073172,7,CGG"	CTCCAGAGCGCCATATTTC	1	0	1	1	2	1	0	1	0	2	1	1	1	2	1	1	1	0	0	1	9
"MED16-cds,chr2R:18070716..18073172,17,AGG"	CGGGAGCGGGTTTGGCCGT	22	0	28	17	9	7	16	14	3	6	12	18	10	9	7	8	8	23	4	6	69
"MED9-cds,chr2R:14054822..14055027,2,CGG"	AACCCATCCTAACCGCCGA	36	0	31	28	25	27	28	29	18	16	27	21	17	23	17	13	30	26	13	17	142
"MED9-cds,chr2R:14054822..14055027,9,TGG"	CATCTGACGGTTGACCAGT	22	0	24	11	7	16	18	12	7	16	12	11	17	10	10	12	17	17	19	22	97
"MED9-cds,chr2R:14054822..14055027,10,CCA"	TGTCCTCGATCTGATTGTT	1	0	1	0	0	0	0	1	1	1	1	1	0	0	0	0	1	0	2	1	4
"mei-S332-cds,chr2R:18010503..18010979,3,TGG"	CAAGTGCAGAAGCAGCGCT	1	0	1	0	0	1	1	0	0	0	0	0	0	1	1	0	0	3	1	0	1
"mei-S332-cds,chr2R:18010503..18010979,7,GGG"	ATCGGCGAGTACAGGAAGC	4	0	3	3	4	3	2	0	3	3	3	3	3	3	0	5	4	4	5	3	24
"mei-S332-cds,chr2R:18010503..18010979,9,TGG"	TCTTTGGAGCGAGAGATCA	4	0	13	9	3	1	3	6	4	2	8	6	3	6	2	2	0	4	7	7	27
"mei-W68-cds,chr2R:15345557..15345923,3,CGG"	GTGTTCCCCGAAATTCATC	1	0	1	0	1	1	0	0	0	0	0	0	0	1	0	0	0	0	0	0	1
"mei-W68-cds,chr2R:15345557..15345923,9,AGG"	ACCGATTGCAAGTCCGCGG	12	0	8	10	9	6	6	9	7	4	12	5	5	3	2	5	8	6	5	3	30
"mei-W68-cds,chr2R:15345557..15345923,11,CGG"	TGACAATCCTCTGCTAGTC	15	0	10	5	4	7	7	7	2	2	5	6	5	8	4	2	5	8	5	9	40
"Mes4-cds,chr2R:18299359..18299539,7,AGG"	CAGCAGGCCATGGAGACTG	2	0	4	2	0	2	2	5	4	1	1	0	2	1	0	1	3	0	2	0	11
"Mes4-cds,chr2R:18299359..18299539,14,AGG"	GAATCGCCGGATAATCCTG	15	0	16	16	12	6	14	13	10	9	21	17	17	10	12	7	10	19	12	15	89
"Mes4-cds,chr2R:18299359..18299539,15,CCA"	GCCTCAAATAGTTCCTCGC	11	0	6	9	7	8	5	11	5	4	7	6	4	11	2	5	7	11	2	4	27
"MESK2-cds,chr2R:17398376..17398565,4,AGG"	CGACGCGTGCCCACAGACA	1	0	0	0	0	0	1	0	1	1	0	0	0	0	0	0	1	0	0	1	2
"MESK2-cds,chr2R:17398376..17398565,11,TGG"	ATTATCACCTACCACGATT	1	0	0	0	1	0	1	1	0	1	2	0	0	0	2	0	1	0	1	1	4
"MESK2-cds,chr2R:17398376..17398565,17,CCG"	TTGGGGAATTGCAGCTGCA	1	0	2	3	1	2	0	1	2	0	1	2	2	2	1	0	2	2	1	3	18
"MFS16-cds,chr2R:17170584..17170717,9,CCC"	TCTCTGCGGGCATGGAAGC	10	0	14	8	4	3	7	3	9	8	9	2	4	2	4	4	6	6	6	4	36
"MFS16-cds,chr2R:17170836..17170987,2,CGG"	CCCATCTCCGTAGTCAAGT	78	0	53	58	25	38	44	50	34	42	55	58	35	38	23	19	43	51	46	86	282
"MFS16-cds,chr2R:17170836..17170987,4,TGG"	GGAAACTGTTCCACAGCGC	19	0	15	17	10	13	9	8	8	14	14	18	7	6	14	6	14	15	19	6	101
"mi-cds,chr2R:19411993..19413044,1,AGG"	GAGAGCCACATATCTGACG	2	0	0	0	0	0	0	1	0	0	1	0	0	1	0	0	0	3	0	1	4
"mi-cds,chr2R:19411993..19413044,2,AGG"	CTGAGCAGCCAGCCCATCA	1	0	1	0	0	0	0	0	1	2	0	1	0	0	0	0	0	0	1	3	5
"mi-cds,chr2R:19411993..19413044,3,CGG"	ACGCCACCCAATCCGAAGA	4	0	1	5	0	6	2	4	1	5	3	0	1	4	1	1	3	6	1	8	14
"Mlp60A-cds,chr2R:19962746..19962860,4,CGG"	CTGCCGAGGAGCGCGTTGC	1	0	0	2	0	0	2	1	1	0	0	0	0	0	1	0	1	2	0	1	4
"Mlp60A-cds,chr2R:19962746..19962860,13,CCC"	GACCGACTTGCCGCACGCG	21	0	24	7	6	12	19	16	9	5	16	13	14	5	6	11	15	16	12	6	77
"Mlp60A-cds,chr2R:19962746..19962860,16,CCG"	CCTCCGGCAACGCGCTCCT	55	0	46	47	26	32	34	43	27	25	36	26	24	28	15	26	34	39	44	36	214
"Mp20-cds,chr2R:9134422..9134754,6,AGG"	GAGGCCCAGGAGTGGATCG	8	0	7	13	5	9	12	3	6	4	10	3	7	6	5	8	5	8	8	4	37
"Mp20-cds,chr2R:9134422..9134754,7,CGG"	TTGCCGAGAAGTTCCCCGC	58	1	34	27	24	28	27	29	23	35	38	28	30	30	21	23	44	44	26	17	187
"Mp20-cds,chr2R:9134422..9134754,12,AGG"	TCGCCCAATGCCGTGCCCA	6	0	4	3	4	4	4	5	6	1	2	4	3	5	6	3	6	4	2	4	24
"mr-cds,chr2R:19860156..19860672,1,AGG"	GTATCCAATGATCCGGTTG	6	0	7	4	1	7	0	6	2	2	3	5	3	5	0	2	3	6	1	4	14
"mr-cds,chr2R:19860156..19860672,5,CGG"	GGCAGCATAGACACCTTCG	17	0	11	12	7	9	13	9	5	7	8	12	13	9	5	4	8	12	12	12	72
"mr-cds,chr2R:19860156..19860672,9,CGG"	GGAAATCCAGTCGACTATT	5	0	4	9	3	3	4	5	2	5	7	3	4	2	0	5	6	3	3	4	15
"mRpL34-cds,chr2R:11986584..11986806,5,CGG"	AAGCACGCTTTCAACCGGG	1	0	3	0	2	2	1	0	0	0	2	2	1	0	0	2	0	0	1	0	6
"mRpL34-cds,chr2R:11986584..11986806,6,TGG"	TGCCATTTTCCGAAACCCA	60	0	34	27	21	22	25	46	32	21	35	33	35	43	26	20	36	30	42	36	201
"mRpL34-cds,chr2R:11986584..11986806,14,AGG"	TGATGAACCGGATCCTCAA	31	0	15	19	10	9	11	12	9	14	19	13	15	15	9	5	17	19	17	21	104
"mRpL43-cds,chr2R:19585747..19585883,2,TGG"	CCCGTGCACCCCTGCAAAA	6	0	3	3	3	2	5	2	3	2	1	2	1	4	2	2	4	1	7	4	16
"mRpL43-cds,chr2R:19585747..19585883,5,CGG"	CTATGTTTGTCAGCTCCAG	84	0	77	69	52	42	62	54	39	50	64	66	50	47	37	37	56	71	83	78	357
"mRpL43-cds,chr2R:19585747..19585883,8,CCA"	GCCGGACTTCAAGAACAAG	4	0	2	3	2	1	0	3	2	0	2	1	1	2	0	1	2	0	3	3	10
"mRpL54-cds,chr2R:16948418..16948520,3,AGG"	GATTGATAGCCCCAGCGAT	22	0	15	14	16	13	13	13	11	7	9	20	10	13	10	7	14	15	24	25	68
"mRpL54-cds,chr2R:16948418..16948520,8,CCA"	TGGAAAACTGCGGTTAGGC	4	0	3	6	3	1	3	3	1	2	3	1	2	1	1	0	2	4	3	2	20
"mRpL54-cds,chr2R:16948418..16948520,12,CCC"	GCCCAGTTTCCTATCGCTG	3	0	6	1	3	0	1	3	0	2	2	3	2	1	1	1	1	1	0	2	16
"Mtk-cds,chr2R:11296381..11296539,5,CGG"	CTGCTGGGTGTGATGGCCA	1	0	2	1	1	1	0	0	0	0	0	0	0	1	1	1	0	2	0	0	7
"Mtk-cds,chr2R:11296381..11296539,12,CCC"	GTGGCCATCACACCCAGCA	15	0	8	6	5	8	7	6	5	5	7	5	2	7	4	1	10	5	11	22	51
"Mtk-cds,chr2R:11296381..11296539,15,CCT"	TGGGTCCCTGGTGACGATG	15	0	18	16	7	16	10	12	11	12	15	14	9	7	10	9	9	12	12	14	67
"mus205-cds,chr2R:3681201..3681332,4,CGG"	TCCGTCCGGCTGGTCATCG	3	0	4	6	1	3	3	1	3	2	8	6	3	5	1	1	4	3	6	7	35
"mus205-cds,chr2R:3681201..3681332,6,CGG"	ATATGGAGAAGCCGCAGTT	2	0	0	1	1	0	0	1	0	0	0	1	1	1	1	0	1	0	2	1	0
"mus205-cds,chr2R:3681201..3681332,11,CCG"	CCATCGATTGCCTCTCCTG	1	0	4	3	4	2	0	1	1	1	6	0	0	1	2	2	4	2	4	4	15
"NaCP60E-cds,chr2R:20791951..20792423,4,AGG"	ATGACGGAGACCGTGGAAG	4	0	5	5	1	2	6	6	4	3	1	5	5	3	4	1	4	7	6	7	27
"NaCP60E-cds,chr2R:20791951..20792423,14,TGG"	ACTTCGTGGTCATTACTAG	2	0	2	3	4	0	2	0	1	4	7	2	5	2	1	1	0	2	2	6	19
"NaCP60E-cds,chr2R:20791951..20792423,18,TGG"	GCCACCATCGGCATGGAGG	3	0	1	1	0	2	1	0	2	0	0	3	1	2	1	1	1	3	0	3	9
"nahoda-cds,chr2R:18791801..18791996,2,TGG"	GCAAGAGCCCTGCTGCTGC	3	0	3	1	2	3	5	3	1	2	2	4	6	2	3	2	2	1	1	2	6
"nahoda-cds,chr2R:18791801..18791996,10,TGG"	CCTGCCCGCAAATTCGACC	31	0	21	23	17	19	13	21	15	20	32	17	14	17	11	11	28	19	16	20	110
"nahoda-cds,chr2R:18791801..18791996,14,CCA"	CTCTTGCGGTCCATGCGAA	2	0	4	1	0	0	3	0	0	1	3	3	2	1	0	2	2	0	3	5	4
"Ndg-cds,chr2R:6201779..6202009,6,AGG"	TCGGAATTGTACGAGTTCG	3	0	2	2	1	1	0	1	1	0	3	0	0	1	1	0	2	0	2	0	10
"Ndg-cds,chr2R:6201779..6202009,10,AGG"	AGCATACACCTCTTGCCCA	13	0	14	10	12	9	7	12	11	9	8	13	8	11	3	2	14	16	21	22	69
"Ndg-cds,chr2R:6201779..6202009,15,GGG"	CAGCCCATTCACTTCTACG	3	0	4	5	4	5	4	4	1	4	4	3	5	4	0	4	8	5	6	6	20
"NKAIN-cds,chr2R:20770600..20770737,1,CGG"	GCCAGGTATTCGACTTCCT	15	0	23	21	15	19	12	16	13	11	11	11	8	19	5	8	16	16	12	16	69
"NKAIN-cds,chr2R:20770600..20770737,7,CCA"	GCCGAGGAAGTCGAATACC	5	0	2	4	2	3	5	5	1	4	1	5	3	1	0	3	7	4	8	7	22
"NKAIN-cds,chr2R:20770600..20770737,12,CCT"	TATTTAACGCGAAAGTGGT	7	0	5	2	4	2	0	5	5	7	2	1	3	7	2	3	6	4	3	4	8
"Nop60B-cds,chr2R:20062551..20062919,8,TGG"	TCCTCCAAGATCGCCGAGC	7	0	5	6	4	2	4	7	3	6	3	4	3	3	6	1	8	8	5	5	20
"Nop60B-cds,chr2R:20062551..20062919,10,TGG"	TCCAACCACTACACTCCGC	17	0	19	10	9	8	8	12	10	16	12	8	7	10	5	6	9	8	5	21	66
"Nop60B-cds,chr2R:20062551..20062919,14,AGG"	TCGAACCCCAGCTCCCACG	8	0	10	11	7	3	6	9	4	6	5	6	7	5	7	3	6	7	9	10	47
"nord-cds,chr2R:20132230..20132537,4,TGG"	GAGATCTCCCACTTGCCGA	50	0	40	26	35	25	30	29	17	28	27	33	29	38	14	25	36	33	40	45	175
"nord-cds,chr2R:20132230..20132537,6,CGG"	CGCATCATTCTGGACTCCA	44	0	38	33	20	34	44	33	24	24	39	31	32	24	21	17	38	36	38	72	196
"nord-cds,chr2R:20132230..20132537,7,AGG"	CTCCAGAACCCGCTGATCC	83	0	98	69	65	55	63	75	49	61	70	69	56	44	31	40	57	78	62	62	374
"nsr-cds,chr2R:18538142..18538316,7,CGG"	GAGCGCAAGCGATTGTCCG	689	0	540	529	378	366	410	455	310	349	478	462	328	359	277	292	474	508	302	148	2522
"nsr-cds,chr2R:18538142..18538316,7,CGG"	GAGCGCAAGCGATTGTCCG	689	0	540	529	378	366	410	455	310	349	478	462	328	359	277	292	474	508	302	148	2522
"nsr-cds,chr2R:18538142..18538316,8,CCC"	TCCTCAGTAAACTCGCTTT	1	0	0	1	0	0	0	1	1	0	3	2	0	1	1	0	0	1	2	0	3
"NT5E-2-cds,chr2R:13378445..13378668,3,TGG"	CGTGATCGTCCTGGCCCAT	36	0	33	29	24	16	25	17	16	18	17	20	23	13	24	9	28	25	31	33	156
"NT5E-2-cds,chr2R:13378445..13378668,6,TGG"	ATTTTGAGCCATCCCAAAG	1	0	4	0	1	3	0	1	0	4	1	0	0	0	1	3	1	2	2	0	13
"NT5E-2-cds,chr2R:13378445..13378668,7,CGG"	ATCAGACGAGCGTTAATAG	4	0	7	4	2	3	5	3	2	6	3	4	3	6	1	1	3	4	5	4	30
"Nup50-cds,chr2R:4010643..4010868,9,AGG"	TTCCGCACGGCCACCGAAG	2	0	4	2	2	3	0	2	1	0	1	3	0	2	1	2	2	1	6	1	11
"Nup50-cds,chr2R:4010643..4010868,13,AGG"	GGATCGTCCGCCGCTGAAG	15	0	22	12	12	11	12	16	12	8	11	8	9	7	10	13	10	21	15	20	75
"Nup50-cds,chr2R:4010643..4010868,15,TGG"	AGCCCAAAAGTGTGTTCAG	45	0	28	32	22	27	29	26	21	19	27	28	25	21	16	15	34	29	19	21	141
"Nup62-cds,chr2R:12232086..12233270,3,CGG"	CAACATCGTCGTTTTCCTT	1	0	1	1	2	2	3	3	2	0	3	0	3	1	0	0	0	0	0	2	5
"Nup62-cds,chr2R:12232086..12233270,10,CGG"	CGGCACCTACTGCTGGTAT	4	0	0	1	1	2	1	2	0	0	0	1	2	1	3	0	1	2	2	0	8
"Nup62-cds,chr2R:12232086..12233270,13,AGG"	GGAGATGCAGACAACAGCA	7	0	1	6	3	2	5	2	3	4	6	7	1	0	2	0	6	6	2	5	25
"Obp56h-cds,chr2R:15703194..15703544,3,AGG"	GTGACCGAGGCTGATCTCA	16	0	17	26	18	27	16	17	10	17	20	20	14	16	12	8	19	31	18	24	91
"Obp56h-cds,chr2R:15703194..15703544,8,TGG"	TGCTACACCAAGTGCCTGA	49	0	57	41	25	27	36	31	18	29	43	35	30	32	19	23	33	43	55	46	225
"Obp56h-cds,chr2R:15703194..15703544,11,TGG"	AGCAGGGTCATCTCACCAA	41	0	31	31	19	25	13	21	24	13	19	17	23	25	15	16	17	29	26	37	148
"Obp57b-cds,chr2R:16391897..16392259,1,TGG"	CCCCTTTGATATATTTCAT	10	0	16	14	7	17	4	10	7	5	8	8	5	4	8	6	6	15	15	13	45
"Obp57b-cds,chr2R:16391897..16392259,5,TGG"	TACGCGCGACACGAAACTT	11	0	6	5	5	5	5	8	6	1	8	6	8	2	7	5	4	7	3	8	27
"Obp57b-cds,chr2R:16391897..16392259,6,AGG"	CAACGAGAAAGTCGACTTG	2	0	2	1	2	0	2	1	0	0	2	0	2	0	0	0	0	0	2	0	0
"Obp58d-cds,chr2R:18594453..18594581,4,AGG"	ATTCTGGTGGCCGTTTCAA	1	0	0	0	1	0	1	2	0	1	0	0	1	0	0	0	0	2	1	1	9
"Obp58d-cds,chr2R:18594453..18594581,7,AGG"	CTGCAGTTGCCATATCTTC	3	0	2	2	0	1	1	3	0	1	0	1	0	0	1	0	1	0	0	1	8
"Obp58d-cds,chr2R:18594453..18594581,11,CCA"	GTCAAGTCACCTGAAGATA	3	0	1	2	0	3	1	3	0	2	0	1	0	0	2	1	2	3	2	3	11
"ocm-cds,chr2R:20075881..20077230,2,AGG"	CGAAAATATCCTGTGTCCA	3	0	5	6	1	6	4	5	1	0	6	6	4	2	1	6	4	2	3	4	26
"ocm-cds,chr2R:20075881..20077230,5,AGG"	CAACTGGTGGAATGTCGAG	1	0	2	3	0	1	0	1	0	1	2	3	0	3	0	0	1	1	2	1	7
"ocm-cds,chr2R:20075881..20077230,10,CGG"	TTTTGATCCACGTCTCAAG	2	0	2	1	0	0	2	1	0	1	0	0	0	1	0	2	0	0	0	2	5
"Odc2-cds,chr2R:3894769..3895038,3,TGG"	CAGGCAGACCTAGAACATC	5	0	4	3	2	5	2	3	5	2	2	1	2	0	2	1	3	4	3	5	17
"Odc2-cds,chr2R:3894769..3895038,5,TGG"	ATCTGTGACTTGTCCAGCC	8	0	6	5	1	3	3	3	1	3	4	1	0	3	2	1	3	3	5	5	21
"Odc2-cds,chr2R:3894769..3895038,14,CGG"	TCAAGTTTCTGGCGGATCT	3	0	2	5	2	1	2	2	2	2	3	0	4	1	0	1	1	0	0	1	9
"olf186-F-cds,chr2R:13745147..13745302,3,TGG"	CTCGCCCACCTACCTGTCC	4	0	7	2	2	4	1	1	2	4	3	2	1	2	2	3	3	3	2	1	15
"olf186-F-cds,chr2R:13745147..13745302,8,CGG"	AGACGTCCGCCCTGCTCTC	9	0	5	3	3	4	8	3	4	1	5	5	2	3	4	2	8	4	8	9	23
"olf186-F-cds,chr2R:13745147..13745302,9,CCA"	GCTGCTGCTGGCGGTGCGA	3	0	1	5	2	3	3	3	1	1	0	4	1	1	2	0	4	3	6	3	19
"olf186-M-cds,chr2R:13734937..13735701,7,TGG"	CGGGAGCCAAGGTCATCGT	3	0	1	1	2	2	1	1	1	1	2	1	4	3	1	1	1	3	4	2	12
"olf186-M-cds,chr2R:13734937..13735701,11,AGG"	GCCCAGCAAGCCGCTGCGC	1	0	3	2	2	2	1	0	1	0	1	1	0	1	0	0	0	0	2	0	7
"olf186-M-cds,chr2R:13734937..13735701,14,TGG"	ATGGAATATGCCGCCGATC	4	0	5	3	4	0	0	2	2	0	3	3	2	1	1	0	1	1	1	3	8
"Or49a-cds,chr2R:8280988..8281763,3,TGG"	ACATGATGTTCAAGACCCT	4	0	2	2	0	0	3	3	1	2	2	0	0	1	1	2	1	2	1	4	10
"Or49a-cds,chr2R:8280988..8281763,4,TGG"	ATTCCATACACCCAAACCC	1	0	1	1	0	2	5	0	1	0	3	0	0	2	1	0	0	1	2	1	12
"Or49a-cds,chr2R:8280988..8281763,7,AGG"	ACGATCAGCAACTTTTACG	39	0	28	16	22	13	19	26	18	13	18	20	23	21	9	15	23	20	17	34	131
"Or49b-cds,chr2R:8730644..8731076,5,TGG"	CGTTATGTGTGCATTGGAC	18	0	7	7	13	8	5	9	6	6	15	14	8	14	7	2	11	12	15	22	65
"Or49b-cds,chr2R:8730644..8731076,9,TGG"	CTCATATATGCTCGTCCTT	2	0	1	1	1	0	0	0	1	0	1	0	0	0	0	0	1	2	3	2	3
"Or49b-cds,chr2R:8730644..8731076,11,TGG"	CTGCGAGCTTATCTCTTGC	1	0	3	3	0	0	1	0	2	0	3	2	2	1	0	0	0	1	1	1	10
"Pabp2-cds,chr2R:4019539..4019637,4,AGG"	CAGCTCCTGGAGTCATTGG	23	0	18	17	13	16	13	23	17	16	23	22	17	16	14	15	17	22	18	34	112
"Pabp2-cds,chr2R:4019539..4019637,8,AGG"	GAGACTGAGATCGCCACAG	2	0	1	3	3	0	2	0	2	1	2	4	0	0	1	2	3	0	1	0	4
"Pabp2-cds,chr2R:4019539..4019637,10,CCT"	CGTCTCCTCCAATGACTCC	7	0	1	2	1	1	8	2	1	1	1	2	1	0	0	1	5	1	3	1	9
"par-1-cds,chr2R:15358102..15358317,3,AGG"	ATGCGATGGCGTGCTACTG	3	0	6	5	3	3	4	5	5	4	6	3	6	4	5	2	8	4	6	17	32
"par-1-cds,chr2R:15358102..15358317,12,TGG"	ACAAGACCCAACTCAATCC	4	0	1	2	2	3	0	4	0	7	1	2	1	3	1	1	1	1	3	2	10
"par-1-cds,chr2R:15358102..15358317,14,CCT"	TACTCCGCATTTGCATGTT	4	0	0	4	3	3	2	2	0	1	4	1	0	3	1	2	4	2	3	9	21
"Pde8-cds,chr2R:19564772..19564870,2,CCC"	GGCGCGATGAGTACACGCT	3	0	0	1	2	0	2	0	0	0	1	0	3	2	1	1	3	1	2	1	9
"Pde8-cds,chr2R:19564772..19564870,7,CCG"	ATTTTGGCGGGCACAATGG	1	0	5	3	1	3	2	3	3	0	5	4	2	2	3	2	1	0	4	6	18
"Pde8-cds,chr2R:19564928..19565176,1,TGG"	ACTTGACGAATCTCTCAGC	1	0	0	0	0	0	0	0	0	0	0	1	0	0	0	0	1	0	0	0	0
"pds5-cds,chr2R:7916222..7916607,1,TGG"	GCCAATGTTCTGCAGACCA	65	0	74	49	35	46	44	36	39	48	43	42	44	44	35	26	45	52	64	108	308
"pds5-cds,chr2R:7916222..7916607,3,TGG"	TACCAGCAATACATACCAT	6	0	4	7	6	5	3	4	2	1	11	1	5	4	0	2	4	7	3	11	18
"pds5-cds,chr2R:7916222..7916607,5,TGG"	CTCTTAATCGCGTGCTGCG	8	0	1	7	1	3	2	1	1	4	4	6	1	1	0	2	2	2	3	3	17
"PebIII-cds,chr2R:19914538..19914918,5,CGG"	GTCGACGAGATCCTGAAGT	9	0	7	3	0	8	3	4	0	3	8	4	1	7	1	1	6	4	4	6	31
"PebIII-cds,chr2R:19914538..19914918,10,CGG"	GACAACGGAAAGTGCACCC	4	0	1	1	2	2	1	2	0	0	2	1	2	1	0	1	2	1	1	4	1
"PebIII-cds,chr2R:19914538..19914918,17,AGG"	CAGCGCCAGAACACCGACA	17	0	11	8	6	8	10	11	8	6	18	8	5	11	5	7	13	9	5	16	63
"Pepck-cds,chr2R:14424739..14426650,3,TGG"	GTCTGTACAGCCACATCCG	13	0	6	3	12	7	7	5	8	3	5	2	5	5	1	4	8	11	13	8	36
"Pepck-cds,chr2R:14424739..14426650,7,TGG"	ACCGGTGTCCGTGCCTTCG	1	0	1	1	1	0	1	6	3	0	3	1	0	0	0	1	1	2	1	4	10
"Pepck-cds,chr2R:14424739..14426650,11,AGG"	GCCCTCTGCCAGCCCGACC	8	0	6	6	5	5	5	11	2	3	7	5	2	8	2	7	3	7	3	2	29
"PGAP3-cds,chr2R:2561187..2561322,4,CGG"	CCGCCTGCCTCGCCTCCAA	2	0	1	1	2	1	2	0	2	2	1	0	1	2	0	1	1	0	1	1	6
"PGAP3-cds,chr2R:2561187..2561322,5,CGG"	TGCGAGCGAACGAACTGCT	3	0	5	0	2	1	4	3	1	5	4	3	2	3	5	2	5	5	8	6	27
"PGAP3-cds,chr2R:2561187..2561322,13,CCG"	CGTTCGCTCGCAGTTCTGT	10	0	11	12	6	9	2	9	4	7	8	11	4	7	5	5	5	11	7	4	35
"pgc-cds,chr2R:18219702..18219917,4,TGG"	CGATGGCATCCTACGACAA	24	0	16	29	20	20	14	30	27	23	20	18	17	12	11	10	21	27	26	46	141
"pgc-cds,chr2R:18219702..18219917,6,AGG"	ATGTGGCATCAAGTGCGCG	14	0	12	4	5	5	9	6	8	8	15	7	5	4	9	4	7	12	8	11	44
"pgc-cds,chr2R:18219702..18219917,11,AGG"	GAGATGAATGAGCTCTGCC	3	0	3	0	1	6	2	1	2	2	1	0	0	1	1	1	2	0	2	2	11
"Phax-cds,chr2R:5002199..5002688,4,TGG"	CGCTCAGCGAGAATATGCG	27	0	21	28	16	15	15	11	8	14	19	11	10	23	8	15	21	19	15	16	113
"Phax-cds,chr2R:5002199..5002688,10,CGG"	CGACGACTCTCAAACTCTT	10	0	7	13	6	4	3	3	4	3	6	10	7	7	4	5	6	5	6	6	37
"Phax-cds,chr2R:5002199..5002688,14,AGG"	CTCCCATCCAGCTCACAAG	1	0	3	4	3	1	1	0	3	0	0	2	2	3	0	2	4	2	3	7	17
"phr-cds,chr2R:3713123..3714376,4,AGG"	AAGGCAGCAAAAAACGAGA	3	0	4	0	1	0	1	0	1	1	1	2	2	0	0	1	1	1	1	0	4
"phr-cds,chr2R:3713123..3714376,5,AGG"	TCCGAGCCCAAAAGTGACC	1	0	0	1	0	0	0	1	0	0	0	0	1	1	0	0	2	1	0	0	0
"phr-cds,chr2R:3713123..3714376,8,AGG"	GAGGAGGCCTCCACATCGA	4	0	1	3	0	3	0	3	1	0	1	1	1	0	2	1	4	3	1	0	9
"PIP5K59B-cds,chr2R:18762552..18762639,4,TGG"	TCGGCGTCTCAGGCCAAAC	4	0	4	1	3	0	2	5	2	1	2	4	3	3	1	5	8	2	3	6	16
"PIP5K59B-cds,chr2R:18762552..18762639,5,CCT"	ATGGTGTCGCCATCGCCGG	11	0	10	10	5	9	8	3	3	6	11	5	8	5	2	6	6	3	11	8	57
"PIP5K59B-cds,chr2R:18762552..18762639,8,CCA"	GAGGAGCTGTCCATGTCGA	5	0	6	2	6	0	2	2	2	3	2	4	1	2	1	0	1	3	1	1	17
"Pkc53E-cds,chr2R:12827606..12827726,3,CGG"	CTTTGCGGATGCGATCACA	10	0	4	3	3	2	4	7	0	2	3	0	2	5	0	4	1	3	4	6	18
"Pkc53E-cds,chr2R:12827606..12827726,10,CCC"	GGCACGTTCTCCTTGCAGC	1	0	3	1	4	3	3	3	2	2	2	3	3	2	1	1	1	4	5	3	13
"Pkc53E-cds,chr2R:12828406..12828562,1,TGG"	GGTCGCAATCTCATACCCA	1	0	1	3	3	3	1	4	0	3	2	4	6	3	3	0	2	7	0	6	9
"pk-cds,chr2R:3096485..3097073,6,CGG"	TGGCCACGCCCCCAGCCCT	9	0	6	3	3	3	6	4	0	1	4	2	0	0	3	4	6	1	6	7	19
"pk-cds,chr2R:3096485..3097073,14,CGG"	CCACATCACCAACAGCACC	4	0	0	1	3	3	3	1	2	3	1	0	1	2	1	4	5	2	3	5	13
"pk-cds,chr2R:3096485..3097073,20,AGG"	CTGGAATGGGACCAGGACC	1	0	1	2	0	1	0	1	1	0	0	0	0	1	1	0	0	0	0	0	2
"POSH-cds,chr2R:13456569..13456682,2,TGG"	TCCGTGTGTCTTGAGCGAC	16	0	18	15	11	11	8	12	11	7	14	12	9	6	1	4	13	9	16	15	76
"POSH-cds,chr2R:13456569..13456682,6,CCA"	CATGGCAGCACCTTCGATG	24	0	15	16	7	9	18	17	5	11	21	6	12	10	5	8	7	8	9	26	82
"POSH-cds,chr2R:13456751..13456859,6,CCG"	TTTGCAAGAGACCAGGATG	16	0	24	20	18	22	13	12	10	10	11	16	12	13	3	13	16	18	19	20	93
"prel-cds,chr2R:5312752..5313147,5,AGG"	AGAGCATACATTAGTTCGC	1	0	1	1	1	0	4	5	0	1	0	1	1	1	0	0	0	1	1	1	7
"prel-cds,chr2R:5312752..5313147,12,TGG"	TCGAACGGTTTAAGGCCAA	29	0	29	21	19	9	20	27	16	17	30	22	18	29	12	17	10	17	19	30	126
"prel-cds,chr2R:5312752..5313147,17,TGG"	CGCATGTTTCCGGACAGTT	113	0	98	59	49	46	64	63	41	62	61	64	56	60	24	38	59	58	86	76	388
"Prp38-cds,chr2R:5031633..5032625,3,AGG"	CGAGAAGATCATCCGTTCG	2	0	8	4	5	2	10	5	3	2	2	4	3	4	4	5	6	4	11	3	31
"Prp38-cds,chr2R:5031633..5032625,6,CGG"	CAATGCTTTGCTCTCACTG	2	0	0	1	2	0	0	0	0	0	1	2	1	3	0	1	0	2	2	0	4
"Prp38-cds,chr2R:5031633..5032625,10,TGG"	CTTCTGGTGGACAAGGCAA	6	0	1	3	0	1	1	2	2	0	4	2	2	4	1	2	1	5	6	4	12
"Prx2540-1-cds,chr2R:6312037..6312119,1,AGG"	CAGACCGTACCTAACTTCG	339	0	276	224	168	167	217	233	171	160	261	199	178	182	115	124	236	224	161	208	1305
"Prx2540-1-cds,chr2R:6312037..6312119,2,AGG"	TTCGAGGCCGACACAACCA	162	0	124	121	95	107	125	122	71	76	127	101	106	109	76	72	124	129	132	160	775
"Prx2540-1-cds,chr2R:6312037..6312119,2,AGG"	TTCGAGGCCGACACAACCA	162	0	124	121	95	107	125	122	71	76	127	101	106	109	76	72	124	129	132	160	775
"ptc-cds,chr2R:4537927..4538055,6,GGG"	CTTTACATACGCACCAGCT	2	0	0	1	1	0	1	0	0	3	2	2	2	1	2	1	3	1	1	5	12
"ptc-cds,chr2R:4537927..4538055,9,CCG"	AACGCGTGGGAGGCTGTCG	46	0	37	32	22	23	31	25	19	18	33	23	27	23	18	16	27	31	28	17	184
"ptc-cds,chr2R:4547457..4548010,1,CGG"	AAAGCGCGTGGCAGCCGCA	1	0	1	2	2	0	0	1	3	0	1	0	0	0	0	0	0	0	0	0	6
"pyr-cds,chr2R:7610147..7610279,1,TGG"	TTTTGTGGCTGCTATTGCG	60	0	49	48	20	39	36	42	32	33	46	36	41	46	24	26	50	42	45	45	269
"pyr-cds,chr2R:7610147..7610279,2,CGG"	CGCTGCACATCAATTCGCA	6	0	2	0	0	3	2	0	1	0	4	0	0	1	0	1	1	3	1	2	6
"pyr-cds,chr2R:7610147..7610279,5,CCG"	GTCCGCAGTATGTTCTCGG	68	0	73	57	43	53	53	55	34	43	49	50	28	41	21	46	63	62	53	52	294
"qkr54B-cds,chr2R:13358115..13358391,2,TGG"	ACGACGATGACAACGATTT	2	0	4	2	2	3	3	3	1	3	3	2	3	2	3	2	3	2	3	5	14
"qkr54B-cds,chr2R:13358115..13358391,10,CGG"	ACGCTTCCGCCCACGATCA	24	0	31	28	13	19	18	24	17	16	17	21	16	7	12	8	13	21	23	29	121
"qkr54B-cds,chr2R:13358115..13358391,14,CGG"	ATCATGGAGGAGATCCCGG	11	0	2	2	4	2	3	3	1	1	3	2	2	3	0	3	2	3	4	1	22
"Rab2-cds,chr2R:2585951..2586049,6,CCA"	GTTTGTGGGGGAGTGCTGT	17	0	12	10	4	5	12	9	8	5	8	7	4	6	1	5	4	9	11	23	50
"Rab2-cds,chr2R:2584389..2584434,1,CGG"	TGTTCAAATACATCATTAT	1	0	1	1	0	1	0	0	1	1	0	0	0	1	0	0	0	0	1	0	3
"Rab2-cds,chr2R:2584921..2585080,1,CGG"	TGTCTGCTGCTCCAGTTCA	6	0	6	3	6	1	2	5	0	2	5	6	0	3	2	0	5	3	1	7	20
"Rab4-cds,chr2R:13461440..13461772,1,CGG"	ACGACAGTTCGCACACCAT	21	0	20	16	3	10	12	6	9	8	14	19	10	17	10	7	18	20	22	25	90
"Rab4-cds,chr2R:13461440..13461772,5,TGG"	GGCTCGCGGATTGTGAACG	9	0	5	7	5	5	6	6	3	3	4	8	3	1	3	3	5	6	5	6	27
"Rab4-cds,chr2R:13461440..13461772,13,CGG"	GGTCAGGAGAGATTCCGAT	3	0	0	0	0	0	1	1	0	0	0	0	1	0	1	1	0	0	2	0	1
"Rad51C-cds,chr2R:5053240..5053490,6,CGG"	CATAAACATACAATCTGTT	3	0	0	3	3	4	2	3	1	0	3	3	3	1	5	1	5	7	3	5	12
"Rad51C-cds,chr2R:5053240..5053490,9,AGG"	AATTGTCTCTGTTGCCAAA	6	0	3	3	3	2	6	3	3	2	3	6	0	6	1	2	4	5	3	2	20
"Rad51C-cds,chr2R:5053240..5053490,12,AGG"	CGGACTTCAATTACGATAC	1	0	0	0	0	1	0	0	0	1	1	0	1	0	0	0	1	1	1	0	1
"RhoGEF2-cds,chr2R:12918630..12919422,2,CGG"	GAGTCAAGCATTCAGCCCC	110	0	80	100	68	76	81	96	44	60	87	76	64	82	52	61	82	82	91	99	518
"RhoGEF2-cds,chr2R:12918630..12919422,9,CGG"	ACATCTGCAGGCCCGTCAG	26	0	20	20	16	11	16	17	11	11	18	13	14	16	8	13	15	21	12	23	92
"RhoGEF2-cds,chr2R:12918630..12919422,11,TGG"	CAGTCACCAGTAATTGTTG	9	0	1	4	1	4	1	3	2	3	5	5	6	2	3	1	7	6	5	7	25
"RIC-3-cds,chr2R:16906892..16907087,4,CGG"	TGATCATCGTAACCGTGAT	1	0	0	0	0	2	0	0	0	0	0	0	0	0	0	0	0	0	0	1	0
"RIC-3-cds,chr2R:16906892..16907087,9,AGG"	CCAAGCCAGCCAAACTTCA	5	0	5	2	0	3	3	2	3	1	4	0	1	1	1	6	2	2	1	1	14
"RIC-3-cds,chr2R:16906892..16907087,11,CCC"	GCTTGGATGTGGCTGTAGC	45	0	35	36	33	21	30	25	20	24	36	16	25	22	16	28	33	30	49	39	190
"robl-cds,chr2R:13344289..13344500,1,TGG"	ATTCCGGTCAAATCCACGC	63	0	47	52	30	30	35	36	24	35	40	37	30	38	18	24	47	44	32	44	244
"robl-cds,chr2R:13344289..13344500,2,TGG"	CTACCACCGTTCAGTACGC	57	0	43	36	34	25	37	28	27	18	33	23	21	28	18	18	39	28	30	53	216
"robl-cds,chr2R:13344289..13344500,9,TGG"	CGAAGTGTGGTGAGGGACT	1	0	0	2	0	0	0	0	0	0	0	0	0	1	0	0	0	1	0	1	3
"RpL23-cds,chr2R:18742170..18742381,4,CGG"	TGAACTGTGCCGACAACAC	4	0	1	1	2	3	1	0	0	0	4	0	3	2	0	1	3	5	4	2	11
"RpL23-cds,chr2R:18742170..18742381,10,AGG"	TTCGTGGCCACCGTGAAGA	12	0	14	10	6	10	10	18	10	8	7	6	13	7	3	4	8	10	13	23	52
"RpL23-cds,chr2R:18742170..18742381,13,CCG"	ATGCGGAACTTGCCTCCCG	7	0	4	7	6	2	3	3	8	2	4	3	2	6	4	3	5	10	2	1	25
"RpL31-cds,chr2R:5474988..5475211,5,GGG"	ATCCGCAAGTTCGCCGAGC	8	0	8	9	10	9	6	10	3	3	9	7	7	6	4	3	11	11	4	9	32
"RpL31-cds,chr2R:5474988..5475211,9,TGG"	CCGTCTGAACAAGCACATC	10	0	7	4	6	3	8	5	3	7	7	3	5	2	2	3	4	7	8	4	32
"RpL31-cds,chr2R:5474988..5475211,12,CCA"	ATTTTCTCACCCTTGGTCT	5	0	0	1	0	1	2	1	1	1	2	1	0	1	3	1	5	1	1	0	10
"Rrp42-cds,chr2R:11902597..11902793,5,TGG"	ATGGACCTGGAAACTGGAC	15	0	13	8	2	5	6	9	6	9	6	10	10	8	5	4	14	6	10	9	51
"Rrp42-cds,chr2R:11902597..11902793,7,CGG"	CAGTGGATCCGCTCGCCTT	61	0	46	41	26	33	41	26	35	17	35	34	24	33	23	24	48	51	49	49	225
"Rrp42-cds,chr2R:11902597..11902793,10,TGG"	GCGAACACAGACATACTGG	28	0	28	32	21	22	25	19	20	13	19	25	28	26	18	16	25	28	22	29	141
"Rs1-cds,chr2R:4052461..4052553,3,TGG"	ATCGAAGACGATGCCGAGG	1	0	4	3	3	3	0	3	0	0	0	3	1	1	0	0	2	4	2	0	6
"Rs1-cds,chr2R:4052461..4052553,8,CCA"	CCTATCAAGTCCAGGTTCT	8	0	8	6	6	1	7	3	1	6	4	4	3	3	4	3	1	5	2	3	21
"Rs1-cds,chr2R:4052461..4052553,10,CCA"	ACCTCGGCATCGTCTTCGA	8	0	11	8	6	7	11	10	4	6	9	7	7	3	7	2	6	7	5	6	42
"Rx-cds,chr2R:16804554..16804922,4,CGG"	GGCAGCCAGGATCACCAGC	22	0	23	20	11	15	15	23	13	9	15	13	11	16	11	8	12	15	15	20	90
"Rx-cds,chr2R:16804554..16804922,7,CGG"	CAATCTCCGGCGCCATGTC	69	0	72	55	40	41	64	62	46	35	73	38	41	43	37	29	75	51	58	62	308
"Rx-cds,chr2R:16804554..16804922,11,CGG"	GCCAACTCGTCCTCCACAG	67	0	68	53	36	38	46	55	37	40	49	35	47	35	31	35	55	62	65	94	317
"sano-cds,chr2R:14843015..14843631,3,CGG"	TTTTCCAAGCAGCCGCTGC	5	0	4	1	4	3	2	5	5	4	3	4	4	4	1	2	7	3	9	1	15
"sano-cds,chr2R:14843015..14843631,8,AGG"	ATCATCAAGGGCCAGCACC	49	0	52	41	26	23	31	21	22	17	39	31	17	23	15	9	33	35	46	58	201
"sano-cds,chr2R:14843015..14843631,13,CGG"	CTGGGGGTGCCCACATTGT	8	0	1	2	2	1	0	4	2	1	4	2	0	2	2	1	1	1	0	3	10
"sced-cds,chr2R:2545017..2547485,5,AGG"	CGCTGCCAAGTGAAAATAG	4	0	5	2	2	3	2	3	1	0	3	2	0	1	1	0	4	1	4	1	7
"sced-cds,chr2R:2545017..2547485,6,CGG"	GTGTGTGCCCTGCTTCCTG	128	0	110	96	82	63	81	89	68	64	105	96	80	69	52	51	90	105	119	159	600
"sced-cds,chr2R:2545017..2547485,12,CGG"	GCACGAAGCAGCACTCGTA	5	0	3	2	1	1	2	2	2	3	2	2	3	4	2	2	2	3	4	5	15
"scra-cds,chr2R:3479867..3480038,2,CGG"	CGAGCCCGCAAATCGCATT	1	0	3	2	0	0	1	0	1	2	3	3	0	2	0	1	2	1	2	1	10
"scra-cds,chr2R:3479867..3480038,3,CGG"	TGTCCGACCTCGACTCCAG	72	0	66	47	44	32	40	48	35	40	61	49	53	40	41	37	51	43	60	88	329
"scra-cds,chr2R:3479867..3480038,4,CGG"	GCCGAAACTGCCTCCGCTA	5	0	2	2	3	2	1	4	0	2	3	8	4	2	2	3	1	6	4	2	21
"Sec31-cds,chr2R:4781450..4781646,4,TGG"	CAGCAGCAGCAGATTCTCT	1	0	4	1	1	0	2	0	1	1	4	1	3	2	2	0	3	1	1	0	4
"Sec31-cds,chr2R:4781450..4781646,12,CCG"	TGTTGGGCGGCGGTGCCGG	3	0	0	2	1	0	0	2	0	1	2	0	0	0	1	1	0	1	1	1	8
"Sec31-cds,chr2R:4781450..4781646,18,CCA"	TCCAGAGTGGAATTGGCAT	11	0	7	16	10	10	8	12	7	3	10	16	10	9	7	3	10	10	16	30	76
"Sec61beta-cds,chr2R:10506464..10506675,4,CGG"	CGCTCCCCCAGCAAATTGT	35	0	39	19	22	27	24	24	16	18	37	29	21	27	9	20	22	35	28	23	185
"Sec61beta-cds,chr2R:10506464..10506675,9,CGG"	ACCACCACCAGCACCACAG	105	0	64	74	50	49	64	61	43	51	59	66	38	48	37	34	76	76	75	138	409
"Sec61beta-cds,chr2R:10506464..10506675,17,CGG"	GGCATGTGGCGTTTCTACA	3	0	4	2	1	5	2	1	4	4	2	2	3	3	1	3	2	3	5	5	22
"Sema-2b-cds,chr2R:12286599..12286926,12,CGG"	AGTGCACGTGGAATACGCC	6	0	7	4	3	5	5	4	5	3	3	9	6	2	1	1	5	4	8	9	26
"Sema-2b-cds,chr2R:12286599..12286926,16,CGG"	TACGAGCCGCCCTGCTGCA	6	0	1	3	3	2	4	5	3	2	2	3	1	3	4	3	2	4	7	5	22
"Sema-2b-cds,chr2R:12286599..12286926,18,CCG"	TCTTTAACTGGGCATTGAG	1	0	1	4	1	1	1	4	0	1	2	2	2	0	2	0	3	0	7	4	12
"Ser8-cds,chr2R:9321717..9322499,10,AGG"	GGCACAGCCTCTTCCATTG	6	0	7	4	5	2	8	7	5	2	5	9	3	4	0	5	4	5	4	2	24
"Ser8-cds,chr2R:9321717..9322499,13,CGG"	AGGTTTCTCTGCAGCGTTC	59	0	52	39	34	42	45	46	39	31	47	33	40	31	36	23	38	46	40	36	249
"Ser8-cds,chr2R:9321717..9322499,16,TGG"	GTGACCGCCGCCCATTGCC	18	0	13	18	12	13	22	17	11	13	15	12	14	14	21	12	25	24	20	21	97
"Sesn-cds,chr2R:19616611..19616757,3,TGG"	CAGTTCCACGATCACTTCC	3	0	0	6	0	3	7	1	3	1	8	5	4	3	2	4	5	2	4	2	20
"Sesn-cds,chr2R:19616611..19616757,8,CCT"	CACTTGGGTCACCTGGTCC	16	0	21	13	8	9	12	14	6	6	10	11	9	8	7	8	5	10	11	18	49
"Sesn-cds,chr2R:19616611..19616757,12,CCC"	GGAAGTGATCGTGGAACTG	5	0	11	12	9	9	10	5	10	8	9	8	13	15	8	11	21	9	16	14	64
"slim-cds,chr2R:14328979..14329818,2,TGG"	TTGTTTATCTGCGACTTCC	13	0	7	9	2	4	6	5	6	5	7	9	4	4	4	4	7	5	10	8	31
"slim-cds,chr2R:14328979..14329818,4,AGG"	CCTCGTATAACTGCCCACC	20	0	17	14	14	10	18	15	10	12	15	14	11	17	13	12	17	21	14	32	111
"slim-cds,chr2R:14328979..14329818,6,TGG"	AATAATAACGATCTGATCA	1	0	2	2	1	0	0	1	1	0	0	1	1	1	0	0	0	0	0	0	3
"Sln-cds,chr2R:7736402..7737368,8,CGG"	TGCCTTCTCCACACGAAGA	1	0	1	0	0	0	1	1	0	1	0	1	1	0	1	0	0	0	2	2	9
"Sln-cds,chr2R:7736402..7737368,16,CGG"	GAGGGCTCCGGCGGAGGGG	1	0	1	0	1	0	1	2	0	1	0	0	0	0	0	0	0	0	0	0	2
"Sln-cds,chr2R:7736402..7737368,24,CGG"	ACGGGTCCGGTGGCGGAGT	7	0	5	4	2	2	4	2	2	5	3	2	3	1	2	4	6	5	3	1	20
"SmD3-cds,chr2R:8056382..8056700,4,CGG"	TCACTTGCGAAACCATCAC	18	0	25	19	12	18	14	24	15	7	19	18	15	17	13	15	19	25	31	32	132
"SmD3-cds,chr2R:8056382..8056700,10,CGG"	TGCCAAATGACCCAGATCA	25	0	17	14	10	14	11	19	14	7	13	8	12	15	13	10	17	12	17	22	89
"SmD3-cds,chr2R:8056382..8056700,14,CGG"	CCGATGTTCAAGAAGCAGA	6	0	5	4	3	4	6	3	4	2	4	4	5	6	3	3	2	1	2	2	18
"Snp-cds,chr2R:17956083..17956176,5,AGG"	GCAACCTGCTGGGAAAAGC	15	0	10	13	6	4	8	8	10	7	11	6	10	5	4	6	9	10	12	13	49
"Snp-cds,chr2R:17956083..17956176,8,CCC"	CGGCAATCACATATGAGTA	1	0	3	3	1	3	0	2	1	1	2	1	2	2	3	0	2	4	2	5	15
"Snp-cds,chr2R:17956083..17956176,11,CCT"	GGAGCCTGCTTTTCCCAGC	6	0	3	3	4	2	7	5	2	2	3	1	6	4	3	3	5	8	0	1	15
"so-cds,chr2R:3311836..3312174,4,CGG"	CGCCTCCTTATAGTCCCAC	5	0	2	3	6	2	2	2	0	1	1	3	0	0	1	0	2	1	3	2	10
"so-cds,chr2R:3311836..3312174,9,TGG"	AACAGCACTCTGGACATCA	3	0	3	2	4	2	1	0	0	0	0	0	1	1	0	0	2	0	2	3	3
"so-cds,chr2R:3311836..3312174,23,tgg"	GCGGCGGCGGAGTGGTCAG	7	0	6	2	5	4	3	1	2	2	4	2	3	2	2	3	1	4	4	1	23
"Sox14-cds,chr2R:19867735..19868268,3,AGG"	GACCATCACCATCCAGCGA	58	0	61	42	29	37	35	58	34	37	54	37	36	32	30	31	49	54	49	49	272
"Sox14-cds,chr2R:19867735..19868268,7,CGG"	GCAGCTATTACTCATCCAG	4	0	1	4	1	1	5	3	1	0	4	2	1	5	1	2	2	1	6	8	22
"Sox14-cds,chr2R:19867735..19868268,9,CGG"	CCGAAGACCCCCAAGACCC	61	0	43	39	29	37	51	36	41	20	54	23	24	34	20	18	40	41	29	39	223
"spin-cds,chr2R:12012882..12013287,8,AGG"	AGTGGGAGCAGCTCCTCTG	2	0	1	0	1	0	0	2	1	1	1	1	1	0	0	0	2	0	1	1	6
"spin-cds,chr2R:12012882..12013287,14,TGG"	GGCGGGAGTCGTGAGGATG	14	0	16	11	10	12	13	10	8	6	12	7	8	8	11	6	12	14	14	9	56
"spin-cds,chr2R:12012882..12013287,20,AGG"	GATACGGACAGCATGGAGG	2	0	1	0	2	2	1	1	1	2	2	0	0	1	1	0	1	1	1	1	8
"sPLA2-cds,chr2R:3330579..3330880,7,CGG"	TGGCCATGGCTTGGGCCTT	2	0	0	0	0	0	0	0	0	0	0	0	1	0	0	1	0	0	0	1	2
"sPLA2-cds,chr2R:3330579..3330880,10,AGG"	GAGGCTATCTTTGAGGACG	2	0	2	3	2	0	3	4	0	1	4	2	1	1	0	1	0	5	4	3	10
"sPLA2-cds,chr2R:3330579..3330880,12,CGG"	CTGCCACCAGTTCCCCATA	65	0	59	40	22	35	29	34	27	30	35	39	29	28	19	26	20	37	29	72	196
"Spt5-cds,chr2R:15325477..15325848,4,CGG"	CATTTCCAACAAGTCGCAA	7	0	6	5	3	5	3	2	4	4	5	4	5	5	0	6	4	3	5	6	40
"Spt5-cds,chr2R:15325477..15325848,5,AGG"	CAAGTCAAGATCGCGTTCC	38	0	30	21	14	17	24	25	21	30	18	16	17	22	12	18	30	14	33	23	132
"Spt5-cds,chr2R:15325477..15325848,11,CGG"	TCCAGATCACGCTCTCAAT	1	0	0	0	0	0	0	0	0	0	0	0	1	1	0	0	0	0	1	0	0
"Spt-I-cds,chr2R:9056456..9056955,1,TGG"	CCCACGTTTGCTCTCGTCT	1	0	2	2	3	1	1	0	0	1	0	1	0	2	0	0	0	2	2	0	6
"Spt-I-cds,chr2R:9056456..9056955,2,TGG"	ACTGCTCATAACCGTGATT	1	0	1	0	0	1	0	0	0	0	0	0	0	0	0	0	0	1	0	0	2
"Spt-I-cds,chr2R:9056456..9056955,9,TGG"	GACTATGAACCAGAGCCCT	6	0	3	3	4	4	1	3	1	1	2	5	2	2	3	1	1	2	3	3	13
"Su(z)2-cds,chr2R:8886841..8887003,3,CGG"	TGCCGCATCCCCAGCTTCT	26	0	25	20	7	15	13	20	8	9	11	11	14	15	6	12	16	23	16	34	94
"Su(z)2-cds,chr2R:8886841..8887003,7,TGG"	ATGATCGATCCAACCACTG	39	0	39	26	27	22	20	28	13	24	27	17	27	19	20	13	25	35	40	41	186
"Su(z)2-cds,chr2R:8886841..8887003,8,CCT"	TGTGTTGTGCGTGTTTTGC	190	0	165	120	96	98	113	123	89	101	128	109	95	127	69	69	140	138	106	112	774
"sut3-cds,chr2R:3977218..3977953,7,TGG"	TTCCTGATAGGTGGCATGC	45	0	28	24	17	10	14	30	13	17	20	22	13	24	16	9	25	21	31	28	131
"sut3-cds,chr2R:3977218..3977953,9,CGG"	TGCCCCGATCTTCAGTGCC	3	0	5	0	2	5	4	1	1	3	7	2	0	4	1	0	4	2	4	4	20
"sut3-cds,chr2R:3977218..3977953,15,CGG"	CATCTGCCAGCTCTTCTGC	12	0	12	13	10	11	5	10	5	4	10	10	7	9	4	2	5	11	9	1	35
"synj-cds,chr2R:17968685..17970142,2,TGG"	TCGCCGCACAGCGTATTAC	1	0	1	1	3	1	2	2	1	1	0	3	2	1	1	0	3	2	3	3	6
"synj-cds,chr2R:17968685..17970142,4,CGG"	ATCCTGTTCGAGTCCCATG	17	0	17	6	8	9	6	10	6	7	6	11	6	7	5	5	12	19	10	20	51
"synj-cds,chr2R:17968685..17970142,9,AGG"	ATCCGGAAGCAGTACACCA	26	0	22	25	11	20	18	17	9	10	17	13	12	16	12	13	18	23	15	23	104
"Syx6-cds,chr2R:7108531..7109134,4,TGG"	AACGATCGCACGTACCTCG	14	0	9	9	5	6	5	10	6	7	9	6	6	8	6	3	6	10	12	6	55
"Syx6-cds,chr2R:7108531..7109134,9,TGG"	AGGTGGCCAATACCATAGC	7	0	7	4	4	4	7	4	2	5	7	5	8	5	2	4	6	4	5	3	32
"Syx6-cds,chr2R:7108531..7109134,16,TGG"	TCCAAGCTGGAGAACGCCC	5	0	4	8	7	8	2	7	3	5	8	6	5	3	5	4	5	3	3	3	38
"Tab2-cds,chr2R:15186705..15188304,2,TGG"	CAAACACCCATCAATTGAA	2	0	3	3	2	1	2	0	1	1	3	3	4	0	2	1	0	0	1	1	7
"Tab2-cds,chr2R:15186705..15188304,7,AGG"	AAGGGGAACCCCCTAGCTG	1	0	1	1	0	0	0	0	0	0	0	1	0	1	0	0	0	1	0	0	2
"Tab2-cds,chr2R:15186705..15188304,13,AGG"	ACGCATCCACAGCAACAAC	28	0	18	24	21	16	16	20	14	14	26	22	15	24	8	5	13	24	21	29	129
"ths-cds,chr2R:7695450..7695568,1,CGG"	ATAACGATAGTCGGCTTCC	7	0	3	4	3	1	5	2	1	1	5	7	0	4	3	1	2	5	1	6	24
"ths-cds,chr2R:7695450..7695568,4,CCC"	TTCGTTGTTCAGATAATCC	1	0	4	1	0	0	0	1	1	0	3	1	1	1	0	1	2	1	1	3	7
"ths-cds,chr2R:7697406..7699373,1,CGG"	TCAACGAGACCATCGTGCA	2	0	1	1	2	1	2	0	0	1	0	1	0	2	1	1	1	2	2	0	10
"Toll-7-cds,chr2R:15714410..15718750,10,AGG"	CTGCCACAGTATCGCTATC	31	0	19	15	19	15	10	17	16	12	20	17	18	8	10	11	22	12	16	21	87
"Toll-7-cds,chr2R:15714410..15718750,11,CGG"	TCGCTGCTGTCCAATGTGC	42	0	49	39	29	22	25	33	20	24	40	30	24	23	9	22	35	35	31	57	200
"Toll-7-cds,chr2R:15714410..15718750,14,TGG"	CCAATCCATCGCAACCCAG	14	0	18	21	15	13	19	14	9	9	13	10	14	8	5	8	7	15	7	17	91
"Tom7-cds,chr2R:4839298..4839397,1,AGG"	AAGCTATCCGAGGGAGTTA	16	0	8	9	7	4	14	12	6	9	14	11	8	15	2	5	12	6	14	16	57
"Tom7-cds,chr2R:4839298..4839397,6,TGG"	TGGTTGGAGTCGTCCAGAC	26	0	17	14	5	14	11	10	9	10	12	14	11	8	5	5	18	17	20	21	101
"Tom7-cds,chr2R:4839298..4839397,11,CCG"	AAACGATCCTTAACTCCCT	4	0	6	6	1	5	4	2	2	4	5	6	0	4	6	6	7	1	5	6	27
"trpl-cds,chr2R:5643543..5643688,1,CGG"	GCCTCCTCCGCCCCCAAAT	2	0	2	3	1	0	0	1	1	0	2	2	1	0	2	0	2	2	2	0	6
"trpl-cds,chr2R:5643543..5643688,8,AGG"	CCACAGCCTCTGCTGCTCG	3	0	0	2	1	1	0	2	0	1	2	1	1	1	0	1	0	1	0	1	6
"trpl-cds,chr2R:5643543..5643688,11,CCA"	TTTGGGGGCGGAGGAGGCG	8	0	2	5	0	1	2	4	3	3	3	3	2	1	1	1	2	3	4	3	27
"Tsp42A-cds,chr2R:1682978..1683691,6,AGG"	CTCAGCCACCTTTATCTGA	1	0	0	2	0	0	1	1	2	1	1	1	1	2	1	1	5	2	1	0	8
"Tsp42A-cds,chr2R:1682978..1683691,9,CGG"	CCAGGCCTTCGTCTATACC	23	0	16	19	12	17	8	6	7	12	19	11	10	15	10	5	12	15	18	22	79
"Tsp42A-cds,chr2R:1682978..1683691,14,TGG"	ACATTTTGAACGCTGTTCT	16	0	15	16	14	14	13	18	15	12	12	21	16	11	5	7	14	18	15	17	73
"Tsp42Ec-cds,chr2R:2895231..2895422,1,TGG"	GGCATCCTACTGATCGTGT	60	0	63	39	45	34	50	40	24	31	49	50	39	46	31	34	54	39	69	65	1294
"Tsp42Ec-cds,chr2R:2895231..2895422,2,GGG"	GCATCCTACTGATCGTGTT	251	0	188	162	110	107	125	160	105	85	147	130	147	151	75	89	123	107	192	328	929
"Tsp42Ec-cds,chr2R:2895231..2895422,2,GGG"	GCATCCTACTGATCGTGTT	251	0	188	162	110	107	125	160	105	85	147	130	147	151	75	89	123	107	192	328	929
"Tsp42Ei-cds,chr2R:2922975..2923157,1,CGG"	GGCTGGCGCTGATCGCCTT	3	0	0	0	2	0	0	0	1	0	1	0	0	1	0	0	0	0	0	1	0
"Tsp42Ei-cds,chr2R:2922975..2923157,9,TGG"	GGGGGCCTAATCATCGCCT	13	0	7	10	11	6	9	4	6	4	11	12	3	7	3	6	2	13	7	9	55
"Tsp42Ei-cds,chr2R:2922975..2923157,11,CGG"	TCCTCATCATTGCGATCTT	20	0	16	17	12	7	13	15	7	12	20	8	16	17	5	8	8	11	31	24	120
"Tsp42Er-cds,chr2R:2952637..2952804,2,AGG"	ATCGATCAAATAGCTCCAA	1	0	0	0	0	0	0	0	1	0	0	0	0	0	0	3	0	0	0	0	0
"Tsp42Er-cds,chr2R:2952637..2952804,5,TGG"	TGGGACTGTACATTGCCGT	4	0	9	9	8	5	3	6	1	6	5	7	9	5	2	3	5	4	7	17	35
"Tsp42Er-cds,chr2R:2952637..2952804,10,TGG"	GGAGAGCATCTGTGTTACC	10	0	9	4	5	4	2	6	5	3	2	5	5	9	4	5	5	6	2	8	33
"tun-cds,chr2R:11739893..11740046,9,AGG"	CCCTGTGGCGCCAGAAAGC	8	0	7	8	3	6	5	5	4	4	3	1	0	2	3	2	6	7	6	0	23
"tun-cds,chr2R:11739893..11740046,11,TGG"	CGACGATCAAGTTGTGATA	1	0	0	2	1	2	0	0	0	1	0	0	4	1	0	0	1	1	0	0	6
"tun-cds,chr2R:11739893..11740046,12,CCG"	AGCACTTGGACAGCTCCTC	3	0	1	2	0	0	0	3	1	1	1	1	0	0	3	0	3	0	2	2	7
"Updo-cds,chr2R:5472433..5473176,7,TGG"	GGTGGACCGGGTGCCTGTT	2	0	2	1	0	2	2	2	1	2	2	4	2	0	1	2	6	4	3	1	14
"Updo-cds,chr2R:5472433..5473176,15,TGG"	CCATTGCGCCGCTTCGACC	65	0	46	45	42	48	36	37	19	28	42	45	21	31	22	25	33	42	37	43	234
"Updo-cds,chr2R:5472433..5473176,17,CGG"	TTGTCATTCCGCAAGCACT	23	0	16	19	21	10	12	15	7	10	10	10	15	19	5	6	26	16	14	35	78
"uri-cds,chr2R:20453209..20453507,5,TGG"	TTCGCAAAGAATCTCAGCG	1	0	1	0	0	0	2	4	3	0	2	0	3	1	2	1	0	1	0	2	7
"uri-cds,chr2R:20453209..20453507,10,AGG"	ATGGTGCCCATTGGACGGA	11	0	13	9	9	7	7	9	7	7	14	10	7	5	1	6	5	13	19	10	53
"uri-cds,chr2R:20453209..20453507,12,TGG"	ATCCACACCAACGAGCTTC	66	0	44	41	36	48	40	35	26	26	43	46	35	21	23	26	56	48	53	68	256
"uzip-cds,chr2R:20915299..20916007,3,AGG"	CAAATTCTAGCTCCAGCAA	6	0	4	1	3	0	1	5	0	1	1	2	1	2	0	1	0	1	4	0	8
"uzip-cds,chr2R:20915299..20916007,9,TGG"	TACCTCGAGTACCCTAGTA	2	0	1	0	0	0	0	0	0	0	0	0	1	0	0	0	0	0	0	3	5
"uzip-cds,chr2R:20915299..20916007,12,TGG"	ACACAGTTGCAGTTCGCCG	79	1	56	48	40	44	53	63	35	31	54	47	37	28	23	38	54	64	54	38	248
"Vang-cds,chr2R:4991389..4992893,7,CGG"	GAGAATACTACCGCCGTCA	9	1	8	6	7	5	2	3	4	6	6	8	6	5	1	3	5	6	9	8	29
"Vang-cds,chr2R:4991389..4992893,11,TGG"	TCGGAGCAAAGCATCTCAA	7	0	13	9	4	6	8	7	4	4	5	6	5	5	3	6	3	4	10	7	30
"Vang-cds,chr2R:4991389..4992893,16,TGG"	TTTGCGTGCCGCCGATACG	12	0	13	7	11	7	5	10	7	12	9	14	7	10	3	4	8	7	7	8	48
"Vha36-2-cds,chr2R:8144860..8145384,2,TGG"	ATCATGAAGCAGCGCGTTT	5	0	2	8	1	6	6	5	3	2	4	3	1	3	1	0	5	3	2	2	21
"Vha36-2-cds,chr2R:8144860..8145384,9,CGG"	GGGCGTGGGTCTCCTCAAG	17	0	14	12	11	12	8	4	7	5	13	4	8	9	12	1	15	7	9	5	50
"Vha36-2-cds,chr2R:8144860..8145384,15,TGG"	CGCAATGCCATATTCTCGA	1	0	1	1	1	0	2	0	0	0	0	2	2	0	0	1	0	0	2	0	1
"VhaAC45-cds,chr2R:5095419..5095521,1,CGG"	GCGAAACCCTCCCTGAAGA	12	0	21	20	12	13	13	18	8	13	18	11	12	14	4	5	20	15	8	8	71
"VhaAC45-cds,chr2R:5095419..5095521,5,TGG"	GCATTGCTGGAAGATCACA	2	0	1	3	2	1	1	2	2	1	2	3	1	1	1	1	0	3	2	2	11
"VhaAC45-cds,chr2R:5095419..5095521,9,CCC"	GGGACACCGTCTTCAGGGA	20	0	19	14	12	11	8	12	9	12	13	16	10	9	10	4	6	10	12	19	63
"Wnt2-cds,chr2R:5389478..5389761,4,CGG"	TGACCGCCGCCTGTGCCCG	2	0	3	3	0	2	2	3	1	4	3	2	3	3	1	1	5	3	1	2	9
"Wnt2-cds,chr2R:5389478..5389761,6,CGG"	CACCTGCGGCTGTGATGTG	17	0	17	13	13	12	13	8	13	13	11	19	13	15	8	12	11	15	18	25	75
"Wnt2-cds,chr2R:5389478..5389761,18,TGG"	GCTCGGCGGACGTGGACTT	57	0	60	50	34	42	49	43	28	44	41	42	33	50	24	37	43	44	33	50	241
"wun2-cds,chr2R:5304161..5304301,3,AGG"	CTGCGATGATTCCTCCTTG	3	0	2	4	6	1	1	4	1	1	3	4	5	5	2	3	1	4	2	3	16
"wun2-cds,chr2R:5304161..5304301,4,TGG"	AGACTCCACCATGCCCAGT	60	0	40	44	19	28	32	41	34	23	30	29	33	36	22	16	35	38	32	49	213
"wun2-cds,chr2R:5304363..5304587,7,TGG"	CCACTTGGAGCTGCCCACT	7	0	7	6	5	4	10	7	2	4	3	5	7	2	2	3	7	4	7	11	23
"Xbp1-cds,chr2R:17031382..17031641,2,CGG"	GAATAATCTGCCCAAATTG	2	0	1	0	1	0	1	1	0	0	0	1	1	0	0	0	2	2	3	0	4
"Xbp1-cds,chr2R:17031382..17031641,6,CGG"	TCGCCCACGCCCTCGAGTT	2	0	0	0	1	2	1	2	0	0	0	0	1	2	0	1	1	1	0	0	9
"Xbp1-cds,chr2R:17031382..17031641,8,TGG"	TACGCATCCTCGTCGAACA	2	0	2	1	2	0	1	7	1	5	2	1	0	1	2	1	2	0	1	0	7
"yellow-d2-cds,chr2R:19268782..19268977,7,TGG"	GTCTTTGGAGCCTACAATC	9	0	8	4	2	4	4	2	3	4	5	2	5	4	3	3	7	9	3	6	29
"yellow-d2-cds,chr2R:19268782..19268977,9,AGG"	CTGGAGTTTCCATCGCCGC	2	0	2	3	1	1	2	3	2	2	1	2	2	1	1	1	2	1	5	0	7
"yellow-d2-cds,chr2R:19268782..19268977,13,TGG"	AGCGTGATCCCCATCGATG	58	0	54	40	30	34	31	37	37	23	43	35	43	44	23	27	52	32	76	105	260
"Zfrp8-cds,chr2R:20021539..20021807,4,TGG"	CGCTACTTTCCCAGCAAGC	1	0	1	0	0	4	5	2	0	2	1	0	0	2	1	1	3	1	3	2	8
"Zfrp8-cds,chr2R:20021539..20021807,14,CGG"	AGACGAGTACAACTTTCAT	3	0	1	1	1	1	4	9	2	2	2	0	2	2	1	2	4	5	2	6	14
"Zfrp8-cds,chr2R:20021539..20021807,15,CGG"	CATCTATGTGTTCCTGTGC	93	0	84	101	49	67	89	82	52	69	89	65	53	77	56	62	73	94	67	92	486
"A2bp1-cds,chr3L:10566550..10567254,16,AGG"	TCCAGCGCAACAGCCTCGC	13	0	8	11	7	5	9	6	5	3	6	3	1	6	1	3	7	8	4	9	37
"A2bp1-cds,chr3L:10566550..10567254,21,TGG"	GATGCGGACTGACCCTCAA	2	0	3	11	5	6	3	8	6	2	9	4	5	5	2	3	3	7	3	10	25
"A2bp1-cds,chr3L:10566550..10567254,24,CGG"	CCACCGAGGGCAGCATGTC	6	0	7	9	7	5	2	3	1	3	5	7	1	4	0	5	2	1	4	4	25
"Aats-gly-cds,chr3L:15088620..15090659,6,TGG"	GTTCAGGAGCAGGGTAACC	7	0	15	9	6	7	8	14	4	8	11	13	8	10	4	7	8	6	17	14	69
"Aats-gly-cds,chr3L:15088620..15090659,12,AGG"	CCCGAGATCGATGTGAAAA	2	0	0	0	1	0	0	1	1	0	0	0	0	1	1	0	0	0	0	0	1
"Aats-gly-cds,chr3L:15088620..15090659,16,TGG"	AGTTTCGATCGCGCGAAGA	3	0	4	1	0	0	1	1	3	1	2	2	1	0	1	2	3	1	4	1	6
"Aats-leu-cds,chr3L:4825953..4826042,7,CGG"	GCTAACCCAAAGCTGCACC	4	0	2	9	8	4	7	8	2	8	3	1	3	8	4	5	6	7	9	6	30
"Aats-leu-cds,chr3L:4825953..4826042,9,CCT"	GGTGCAGCTTTGGGTTAGC	4	0	4	2	5	5	3	6	1	8	1	5	7	3	4	5	1	4	2	6	19
"Aats-leu-cds,chr3L:4826095..4827886,1,CGG"	AACCAGTGATGTCAAGCAC	5	0	2	1	1	0	1	2	1	0	2	0	2	1	1	1	1	1	2	1	11
"Ac76E-cds,chr3L:19942522..19942705,4,AGG"	ACAGCGAATCTGATTGTTA	1	0	0	3	0	1	1	1	3	1	0	0	0	1	0	0	1	0	0	2	2
"Ac76E-cds,chr3L:19942522..19942705,10,CGG"	AGGATGAATGACGCCCTTT	5	0	0	1	1	2	1	2	4	0	1	0	3	0	1	1	2	1	1	2	7
"Ac76E-cds,chr3L:19942522..19942705,12,AGG"	TTGGCCGATTTGAGCGAGC	14	0	12	6	3	7	7	3	3	3	5	3	6	2	3	3	6	6	4	2	30
"Ack-cds,chr3L:4110501..4111639,17,GGG"	CAGTTTCTGGACAGGATAC	6	0	5	7	4	4	2	5	2	4	4	4	4	6	0	2	3	3	6	11	27
"Ack-cds,chr3L:4110501..4111639,20,TGG"	GACCTACAGGTGACCCGGC	11	0	12	8	10	11	7	10	5	7	6	10	2	3	3	3	11	11	5	2	37
"Ack-cds,chr3L:4110501..4111639,21,TGG"	TACGTGCTACCTGACGATC	1	0	3	5	0	3	5	4	2	0	4	4	1	3	1	2	5	5	5	6	18
"Aef1-cds,chr3L:21428320..21429109,2,TGG"	AACTGCGACATTGTCATAG	24	0	15	14	13	11	8	14	11	10	12	6	12	13	5	9	12	15	16	18	84
"Aef1-cds,chr3L:21428320..21429109,10,CGG"	TCTGTGCCGCCGCCACCCA	1	0	1	1	0	1	0	1	1	0	1	1	0	0	0	0	0	2	2	0	7
"Aef1-cds,chr3L:21428320..21429109,11,CGG"	CCTTCCAGATGCACTTAAG	2	0	1	2	1	0	0	3	1	1	2	0	0	0	0	0	2	1	0	0	6
"Arl1-cds,chr3L:15976478..15976694,5,TGG"	GAGATGCGCATCTTGATCC	5	0	3	1	2	1	0	3	3	4	3	0	2	1	0	0	3	1	1	2	14
"Arl1-cds,chr3L:15976478..15976694,15,CGG"	TCACCACGATACCCACCAT	12	0	6	11	6	6	11	12	10	7	10	6	6	10	7	8	13	13	6	24	54
"Arl1-cds,chr3L:15976478..15976694,24,CCC"	ATCAAGATGCGCATCTCCC	20	0	17	16	5	10	10	13	12	8	14	12	9	13	5	12	11	19	12	19	73
"armi-cds,chr3L:3462443..3462784,5,TGG"	AGATCGCTGAGCTTACGCA	3	0	0	0	2	0	1	0	2	1	1	2	1	0	1	0	1	2	3	1	3
"armi-cds,chr3L:3462443..3462784,8,AGG"	AGTTCCTGCACCGCCAGAA	10	0	8	7	1	3	4	7	6	5	10	4	6	9	5	6	3	9	9	14	51
"armi-cds,chr3L:3462443..3462784,11,CGG"	CACCAGTCTAGACGGCGAT	1	0	1	1	0	1	2	3	0	1	4	3	1	0	4	2	2	0	2	3	7
"asparagine-synthetase-cds,chr3L:21166300..21167976,6,TGG"	TACCCACGCAAATCCTCCA	3	0	2	0	2	3	2	2	0	1	1	2	0	1	0	1	3	0	4	3	16
"asparagine-synthetase-cds,chr3L:21166300..21167976,11,CGG"	TCGACAGAGTGGCAAGCAT	7	0	11	11	7	5	8	8	4	8	7	6	10	11	6	3	3	7	9	9	44
"asparagine-synthetase-cds,chr3L:21166300..21167976,17,GGG"	TCGGGGTCCAGATTCCACG	14	0	6	13	8	8	6	5	4	6	5	2	5	8	5	4	6	9	3	4	35
"ATPsyn-b-cds,chr3L:9723412..9723740,5,CGG"	GCCAGCGCCCCGAGCATCC	3	0	4	2	3	4	2	0	0	2	1	2	1	2	2	0	3	4	1	0	10
"ATPsyn-b-cds,chr3L:9723412..9723740,9,AGG"	CGTCTGGGATTCCTGCCCG	77	0	69	51	48	35	47	48	38	36	46	42	44	30	28	38	49	56	33	34	264
"ATPsyn-b-cds,chr3L:9723412..9723740,13,CGG"	TCACCGGACCCTACACCTT	71	0	58	58	51	37	47	54	36	32	55	41	29	49	30	26	41	49	68	82	319
"BBS1-cds,chr3L:7119026..7119305,6,TGG"	ACCACCCTCACCAGTTGCA	105	0	86	82	49	49	81	71	56	59	82	63	54	60	40	35	54	84	78	119	415
"BBS1-cds,chr3L:7119026..7119305,14,AGG"	GAGCCCACTGCCACGCTGA	35	0	15	24	15	14	20	16	14	16	19	17	16	13	13	16	17	28	21	23	122
"BBS1-cds,chr3L:7119026..7119305,16,CGG"	AAGCACGAGCAGCCACTGC	5	0	2	3	0	5	6	4	1	0	1	2	0	4	0	0	1	1	4	2	10
"beg-cds,chr3L:17028799..17029938,6,CGG"	TCCGCCCTTTTGCAGAACG	1	0	1	1	4	0	2	0	1	1	3	2	3	0	1	3	0	3	1	2	11
"beg-cds,chr3L:17028799..17029938,11,AGG"	CGGCCCGCCATCGATCCCA	62	0	45	32	33	49	35	27	30	39	49	36	24	25	28	23	37	51	40	53	262
"beg-cds,chr3L:17028799..17029938,12,CGG"	CAAGTGTGATGCTCTTTCC	1	0	1	1	0	0	0	0	0	0	1	1	0	0	0	0	1	0	0	1	2
"Bet1-cds,chr3L:19254850..19255203,3,TGG"	CCTGCGAGCCACGACGCCT	14	0	15	15	8	4	12	9	12	10	9	15	8	8	7	6	21	18	9	11	75
"Bet1-cds,chr3L:19254850..19255203,12,GGG"	GAGTTGAAGCAGAAGATCG	6	0	6	8	6	6	4	8	1	5	1	6	6	4	1	0	9	2	4	2	32
"Bet1-cds,chr3L:19254850..19255203,16,CGG"	ACCAGGACAAGCTGCTGCG	25	1	26	15	10	12	14	14	14	11	21	16	4	10	11	8	20	19	12	17	81
"Blos2-cds,chr3L:11054739..11055218,5,AGG"	TCCAGCGCCTCCAGTTTCG	4	0	2	5	1	1	1	0	1	1	2	5	1	2	2	0	3	0	1	1	12
"Blos2-cds,chr3L:11054739..11055218,6,TGG"	GACCCCAATCTCAGTCGTT	77	0	75	69	52	36	67	71	46	32	72	56	53	50	37	35	61	59	62	67	323
"Blos2-cds,chr3L:11054739..11055218,9,TGG"	CACGAACTGAACGCTCCGC	1	0	0	0	0	0	1	0	0	2	1	1	0	4	0	1	0	1	0	0	4
"Bmcp-cds,chr3L:11714225..11714291,4,CGG"	GGCGGAGTCGCCTCAATCA	5	0	2	3	4	3	1	3	0	0	3	0	0	1	2	1	1	4	4	2	15
"Bmcp-cds,chr3L:11714417..11714564,1,AGG"	AGACGCGCCTCCAAATCCA	9	0	4	4	7	4	4	9	4	10	7	7	6	3	6	2	4	11	4	8	30
"Bmcp-cds,chr3L:11714417..11714564,9,CGG"	GGCTGAGGGCCCTCTATTC	2	0	0	0	0	0	1	0	0	2	0	0	0	1	0	0	0	0	0	0	3
"bora-cds,chr3L:18615887..18616164,4,CGG"	TCGAACAGCAGCAACTCGT	27	0	20	19	14	19	18	15	6	11	11	13	9	15	11	15	16	29	22	31	100
"bora-cds,chr3L:18615887..18616164,10,CGG"	AAATACAGCCCCCAGATGT	1	0	0	0	0	1	0	2	1	0	0	0	1	1	1	0	2	2	0	0	3
"bora-cds,chr3L:18615887..18616164,15,AGG"	AGGTGCGGAATCCCTTCGA	9	0	7	3	3	6	5	4	2	1	2	2	3	5	1	0	6	7	1	1	16
"Brd-cds,chr3L:14965839..14966084,5,CGG"	TGCAAAATCTTCAAGGCAT	1	0	1	1	0	0	0	2	0	0	0	1	0	0	0	0	1	1	2	0	2
"Brd-cds,chr3L:14965839..14966084,7,AGG"	AAGAACCACTCCATGCCGA	2	0	6	2	2	0	1	1	1	0	0	3	1	2	2	1	2	3	4	0	4
"Brd-cds,chr3L:14965839..14966084,8,AGG"	CTCCCACTGCCCACTTCCG	69	0	49	54	20	32	40	31	24	50	45	40	25	29	21	25	43	42	36	29	210
"CalpB-cds,chr3L:9882384..9883324,5,TGG"	CTTGTCAATTTGGCGGCCT	71	0	51	59	43	27	50	56	22	31	57	43	45	40	27	31	56	51	53	76	273
"CalpB-cds,chr3L:9882384..9883324,15,TGG"	TATCCATCATCCGAATCCG	4	0	5	8	2	2	2	6	1	1	3	2	3	1	2	2	6	2	5	11	18
"CalpB-cds,chr3L:9882384..9883324,19,CGG"	GCCCAGAATGCTTCGTATG	5	0	5	6	5	2	4	8	6	8	3	6	4	2	2	4	3	5	5	3	21
"caup-cds,chr3L:12609903..12610388,1,CGG"	CCAATACCGATAGCCAGAG	3	0	2	1	0	3	0	0	1	0	2	2	1	4	0	1	1	4	1	3	6
"caup-cds,chr3L:12609903..12610388,7,CGG"	GAGGCTTCGCTGAGTCCCT	9	0	9	7	4	6	4	10	8	7	3	11	3	11	1	5	11	7	5	7	49
"caup-cds,chr3L:12609903..12610388,14,CGG"	TCCCAGTCGTCGCATCATG	59	0	36	29	40	23	37	31	27	31	40	34	34	32	16	14	47	47	46	60	215
"Cbl-cds,chr3L:8418409..8418962,3,TGG"	TCCACCGACAAGAAGACGC	2	0	0	1	1	1	1	1	0	0	2	1	3	1	0	1	0	3	2	0	11
"Cbl-cds,chr3L:8418409..8418962,6,AGG"	ACCTGGAAGTTGATGGACA	5	0	4	8	3	4	5	6	3	4	3	3	5	2	2	1	3	4	10	7	26
"Cbl-cds,chr3L:8418409..8418962,8,TGG"	AATAGTCCACCGTTTATTT	1	0	0	1	0	0	2	0	0	0	0	1	0	2	0	0	0	0	0	0	1
"Ccdc56-cds,chr3L:11702184..11702447,5,AGG"	CAGTTCATGAAGCTGATCG	5	0	5	3	3	0	5	3	2	1	3	5	2	2	0	2	5	3	4	5	20
"Ccdc56-cds,chr3L:11702184..11702447,7,CGG"	GCAACAATCTACTGACCGC	16	0	16	13	11	7	6	6	7	10	10	3	13	9	6	8	10	9	8	9	64
"Ccdc56-cds,chr3L:11702184..11702447,13,AGG"	TCCATTTTTTCGGTGCAAC	6	0	6	5	2	4	4	3	4	1	6	4	1	4	3	3	2	4	0	2	13
"Ccn-cds,chr3L:17709070..17709162,4,AGG"	GGTTTCGTTGCTGAAGTCG	7	0	11	7	2	6	6	8	7	4	4	1	2	5	3	6	6	7	8	7	43
"Ccn-cds,chr3L:17714909..17714988,1,TGG"	GCAACACAACATTCGCACA	1	0	0	1	0	0	0	1	1	1	0	0	0	2	1	2	0	0	0	5	14
"Ccn-cds,chr3L:17716241..17716385,1,CGG"	TGCCCCAATGAGCAGCTCC	10	0	17	13	11	15	11	13	7	12	13	13	17	11	8	12	22	12	14	17	85
"Cct1-cds,chr3L:1550794..1551288,2,CGG"	CCAGCAGCAGCGCGTCCCC	46	0	38	33	19	19	17	21	21	18	21	23	20	12	11	13	26	23	20	21	143
"Cct1-cds,chr3L:1550794..1551288,5,AGG"	GCCTCCAGCAGCGCCACAA	6	0	5	3	5	0	3	1	2	1	4	3	0	3	1	1	6	3	1	3	7
"Cct1-cds,chr3L:1550794..1551288,8,CGG"	ATCAGCGCACAAACAGCCC	31	0	18	17	22	14	21	24	7	10	22	23	10	15	8	13	24	30	18	29	140
"Cct2-cds,chr3L:1553897..1554010,2,TGG"	GCCACACCGACATCGCCGA	1	0	3	1	1	0	0	1	0	1	2	2	1	1	0	0	1	1	1	1	6
"Cct2-cds,chr3L:1553897..1554010,5,CCG"	GAGATTCGTCGTCCTCTTT	4	0	3	3	3	1	6	3	1	1	2	2	3	4	2	1	3	3	2	1	12
"Cct2-cds,chr3L:1553897..1554010,7,CCT"	TCGGCGATGTCGGTGTGGC	6	0	9	6	7	7	5	3	8	5	7	7	5	4	5	8	6	8	4	1	35
"Cep135-cds,chr3L:15109961..15110059,4,TGG"	ACACAGACGCTGCCCGTTT	7	0	7	3	2	1	2	3	3	5	3	3	2	4	6	4	3	1	8	0	26
"Cep135-cds,chr3L:15109961..15110059,6,CCT"	GATGTCCAGTTTGCAGCGG	5	0	17	8	5	4	3	6	6	6	12	5	9	5	4	4	4	8	16	11	34
"Cep135-cds,chr3L:15110121..15110195,5,TGG"	AAAAAGGTGGCCGAGCTGC	4	0	1	5	3	3	2	2	1	0	1	1	1	1	1	0	1	2	1	0	6
"CG10426-cds,chr3L:12271760..12272979,3,CGG"	CCACCAGCAGTCCCAGATC	3	0	7	4	5	1	4	2	3	0	1	5	2	2	2	2	0	3	2	1	21
"CG10426-cds,chr3L:12271760..12272979,4,CGG"	AGACCGCGAGCTCCCTGTT	2	0	2	1	1	1	0	3	0	0	1	2	0	0	1	0	1	4	2	2	1
"CG10426-cds,chr3L:12271760..12272979,5,AGG"	CTGAGCAAGCGACCTAGTA	6	0	2	4	3	4	3	1	2	3	1	6	0	4	2	4	3	2	4	3	28
"CG10508-cds,chr3L:21206948..21207197,3,TGG"	GAGCTGCTTCTGGATATCC	49	0	33	32	17	18	19	29	11	18	19	24	28	22	16	12	36	32	28	38	137
"CG10508-cds,chr3L:21206948..21207197,8,CGG"	AGACCCAACAATCGCCCGC	7	0	4	10	3	3	5	5	2	1	2	3	2	3	3	3	2	2	1	3	22
"CG10508-cds,chr3L:21206948..21207197,16,AGG"	CATATACCGCTGAGACCCA	60	0	62	49	60	51	48	63	37	32	59	35	31	47	40	37	70	46	52	72	340
"CG10516-cds,chr3L:15961470..15961793,2,AGG"	CCGTTTCCCAACTCCATTG	25	0	11	23	15	10	17	19	9	8	11	13	9	12	10	6	20	12	25	22	73
"CG10516-cds,chr3L:15961470..15961793,8,AGG"	GTCAGGTGCCAATGCGGCG	12	0	14	9	18	12	14	16	8	9	18	9	9	7	10	8	17	17	9	6	108
"CG10516-cds,chr3L:15961470..15961793,10,TGG"	GTCCGGAAACGTGAATGCC	11	0	12	3	6	7	4	5	3	4	11	15	7	10	4	5	7	12	8	4	34
"CG10589-cds,chr3L:20921051..20922211,5,TGG"	GAGTTAACCCACGTAAATG	2	0	2	0	0	0	0	1	1	0	0	2	2	0	0	0	3	1	2	1	8
"CG10589-cds,chr3L:20921051..20922211,11,TGG"	GGCTTCGAGGGCAAGTGTA	26	0	25	26	12	15	19	12	15	9	16	10	14	17	9	12	17	12	28	30	100
"CG10589-cds,chr3L:20921051..20922211,14,TGG"	GTTCCAATTTCCGAGCAAT	1	0	2	1	0	0	0	3	2	0	1	2	1	1	1	1	0	1	2	1	7
"CG10681-cds,chr3L:12494881..12495047,3,TGG"	CTGACCTGGAATCCTTCAC	30	1	38	24	16	20	25	32	21	19	26	38	19	19	11	16	28	37	27	39	140
"CG10681-cds,chr3L:12494881..12495047,11,CGG"	CGATGTGGAGACCATGATA	3	0	4	3	1	2	4	4	2	1	7	2	6	3	1	6	4	2	3	6	18
"CG10681-cds,chr3L:12494881..12495047,13,CCA"	CACATCCGCAAGGCCCAAG	8	0	7	7	3	3	5	3	11	5	5	7	2	3	5	3	13	7	10	10	35
"CG10749-cds,chr3L:12965626..12966669,3,TGG"	CTCCCAAGGTCCAGCAGCT	45	0	24	37	29	19	24	21	13	16	30	30	15	29	17	20	32	28	36	32	144
"CG10749-cds,chr3L:12965626..12966669,6,TGG"	GGTCTCAAGGTCGCCGTTG	6	0	8	10	4	5	4	6	4	4	16	7	4	3	1	0	8	4	5	5	33
"CG10749-cds,chr3L:12965626..12966669,15,AGG"	GCTTCAGTGTGCCCATTCG	14	0	20	11	12	10	6	8	4	7	16	12	6	6	5	6	9	13	8	12	54
"CG11109-cds,chr3L:22865712..22866788,6,AGG"	GCGGAGCTGCACTACTGCG	1	0	2	1	2	0	0	1	0	0	0	0	2	2	1	1	1	3	1	1	14
"CG11109-cds,chr3L:22865712..22866788,12,TGG"	GTCAATGTCTACGCAGATC	11	0	5	1	4	3	4	4	6	4	3	2	2	2	1	1	5	7	7	6	29
"CG11109-cds,chr3L:22865712..22866788,16,CGG"	GGAAAATGCAAGCGCGGGA	6	0	2	4	4	2	3	5	4	2	6	1	5	6	3	2	3	6	3	1	22
"CG11131-cds,chr3L:22892511..22893197,3,TGG"	GCTGATCCCGCTGCTGCAC	64	0	54	52	45	46	46	38	46	29	52	43	35	40	26	27	36	50	52	97	294
"CG11131-cds,chr3L:22892511..22893197,4,CGG"	CCGAGTACCTGCCTCCCGT	160	0	128	119	84	66	96	92	83	76	99	73	71	81	52	59	116	129	77	79	588
"CG11131-cds,chr3L:22892511..22893197,11,CGG"	TAAGTACAGGACCGTGCGC	1	0	0	1	1	0	2	2	2	2	0	1	3	0	1	0	3	1	0	1	4
"CG11248-cds,chr3L:21673407..21675533,6,CGG"	GGAGATCCTGCTCAGAAAC	2	0	3	2	2	1	3	0	0	3	0	2	1	0	1	0	0	4	2	3	9
"CG11248-cds,chr3L:21673407..21675533,8,TGG"	CCGGACCAATCGATTTTTC	2	0	3	1	0	2	2	4	1	1	2	5	3	5	3	0	3	5	1	1	11
"CG11248-cds,chr3L:21673407..21675533,11,AGG"	CTGCTTCGGACGCGCAGTG	1	0	0	0	0	0	0	0	0	0	2	0	0	0	0	1	0	0	0	0	1
"CG11262-cds,chr3L:12988284..12990392,4,CGG"	TAGCATTCCCCGTAGACTA	9	0	11	11	7	5	6	7	12	7	12	4	9	7	8	2	8	13	14	16	52
"CG11262-cds,chr3L:12988284..12990392,5,TGG"	CAACCTGAACCGAACTACT	2	0	6	7	4	4	5	5	2	5	5	4	5	6	2	1	1	7	2	6	25
"CG11262-cds,chr3L:12988284..12990392,11,TGG"	TGGTGCGCTTCTGCTGATT	4	0	1	3	1	5	2	1	2	3	3	1	0	2	0	1	2	1	4	6	9
"CG11263-cds,chr3L:13000012..13000809,6,AGG"	CGAATTGTTTTGATATACC	1	0	0	0	0	1	0	1	0	0	0	0	0	0	0	1	0	0	0	0	1
"CG11263-cds,chr3L:13000012..13000809,8,AGG"	ACATACCACAGTGCACTAA	3	0	10	2	5	4	3	4	3	2	1	5	4	5	3	0	4	1	5	6	14
"CG11263-cds,chr3L:13000012..13000809,13,TGG"	CATCACCCCACGTCTATTT	4	0	2	0	1	1	1	2	1	2	2	2	1	2	1	2	0	2	0	3	10
"CG11279-cds,chr3L:13040181..13040271,4,CCA"	TCTTTTTCTGTATCGCTGC	1	0	3	2	2	0	0	0	2	0	0	0	0	0	0	0	0	0	1	0	3
"CG11279-cds,chr3L:13040181..13040271,5,CCA"	GGTGAAAGCAGCTTGCTTT	4	0	0	4	0	2	2	1	2	0	1	0	3	1	0	3	1	0	2	1	9
"CG11279-cds,chr3L:13040335..13040552,2,CGG"	AAGTCCGTTATTTCGAAGT	1	0	4	0	1	0	0	1	0	0	1	0	2	1	2	0	2	1	5	0	4
"CG11307-cds,chr3L:21611468..21611727,3,TGG"	ACTCGGCTACTTCCAGCAG	12	0	10	4	5	3	6	2	4	4	5	5	3	4	7	1	8	4	9	12	28
"CG11307-cds,chr3L:21611468..21611727,5,TGG"	AAGTGAATGCTCTGCTGCT	2	0	2	2	0	2	1	1	2	0	0	1	0	0	1	1	2	2	0	0	14
"CG11307-cds,chr3L:21611468..21611727,6,CGG"	TGAACAACCTATGTACTGC	1	0	5	2	3	0	1	2	0	0	1	3	1	1	0	1	4	3	2	1	13
"CG11357-cds,chr3L:4551098..4551940,4,TGG"	GTGCAGCAGTTGCCGATGC	1	0	3	0	1	3	1	3	3	0	4	2	1	2	0	1	1	1	3	0	11
"CG11357-cds,chr3L:4551098..4551940,13,TGG"	ACATTCGATAACCACCCCA	5	0	3	5	0	2	2	4	3	3	3	3	4	3	3	1	1	2	5	4	35
"CG11357-cds,chr3L:4551098..4551940,16,TGG"	CAGAGCAGCATGCACCTCA	9	0	5	6	5	3	6	5	9	8	6	6	7	4	4	3	2	6	8	5	39
"CG1136-cds,chr3L:4057253..4057415,2,CGG"	AATCAATACCATATCCAGA	1	0	2	2	1	1	2	2	1	0	1	0	0	1	1	2	1	2	1	1	11
"CG1136-cds,chr3L:4057253..4057415,6,CGG"	CGATACTTCCGCTTCCAAA	15	0	6	14	8	5	9	15	4	1	10	10	5	5	4	5	4	6	11	14	49
"CG1136-cds,chr3L:4057253..4057415,14,CCA"	TTGATTCGCACTGGGAGTC	33	0	23	26	18	13	16	17	17	7	21	17	21	15	6	13	20	27	24	45	122
"CG1139-cds,chr3L:1972074..1972199,3,CCG"	GTGGTTGGGTAAACCGTCA	2	0	1	1	1	0	1	2	0	0	2	2	4	1	2	0	0	1	1	1	6
"CG1139-cds,chr3L:1972074..1972199,7,CCC"	CCATTCGCTGATTTTGTTG	6	0	3	5	1	2	3	3	2	0	6	1	3	2	2	3	3	4	3	4	24
"CG1139-cds,chr3L:1972263..1972413,1,AGG"	ACATTCGCCCACTTCCTGA	11	0	14	15	4	8	8	9	8	5	11	6	9	11	5	4	7	11	7	13	54
"CG11404-cds,chr3L:22541701..22541852,2,CGG"	ATGTTCGCTCCGTTACAAC	7	0	8	5	2	6	6	8	4	3	4	2	4	6	2	2	6	1	9	15	34
"CG11404-cds,chr3L:22541701..22541852,10,CCA"	ATTCTGCCAAAGACTTGTC	2	0	2	1	0	1	1	0	0	1	1	1	1	1	2	1	2	1	1	2	5
"CG11404-cds,chr3L:22541701..22541852,11,CCT"	CGAACATCTGGCCGATAAT	5	0	7	4	1	2	5	5	1	2	1	5	6	3	2	1	5	2	2	10	19
"CG1140-cds,chr3L:1965330..1966306,1,AGG"	GTCCTGATCAAGCAGAAGC	14	0	14	15	6	11	11	14	9	10	14	11	14	12	11	13	12	11	11	12	92
"CG1140-cds,chr3L:1965330..1966306,7,TGG"	GAGTTGGTGCGTCAATATC	14	0	15	10	6	7	12	10	12	5	17	10	12	9	5	6	10	11	14	22	62
"CG1140-cds,chr3L:1965330..1966306,11,AGG"	CCGTGGAACTGACTCCCCA	27	0	32	20	11	12	25	17	15	18	25	15	12	12	9	9	22	19	11	17	96
"CG1146-cds,chr3L:2491123..2492070,5,TGG"	TACCTCCTCGTCTCCTACG	4	0	2	3	3	5	0	4	4	4	4	5	2	1	1	3	4	8	3	6	21
"CG1146-cds,chr3L:2491123..2492070,8,CGG"	ATGAAACGCTTCGCGGACG	4	0	2	1	1	0	1	3	0	1	0	3	1	0	3	0	1	2	1	0	5
"CG1146-cds,chr3L:2491123..2492070,11,CGG"	ACATGTTTCACCGCTGCTA	7	0	5	5	0	1	4	2	5	2	2	4	4	4	0	3	2	3	1	3	23
"CG11486-cds,chr3L:3083744..3083809,4,CCG"	TGGCGAGTTTACTCTCTGA	2	0	3	2	2	1	0	5	1	0	4	4	2	0	1	1	4	3	5	2	9
"CG11486-cds,chr3L:3085204..3085800,7,CGG"	GTTCCCTCCTCCACGTCAT	2	0	0	0	1	1	2	2	1	1	0	3	1	2	2	0	3	2	0	2	11
"CG11486-cds,chr3L:3085204..3085800,9,CGG"	TCGGTGACCATCAGCAAAA	9	0	9	3	5	5	7	2	4	4	11	9	10	5	7	2	5	10	5	6	36
"CG11529-cds,chr3L:12191007..12191870,6,TGG"	CCCACGGATAGCTACGCCG	36	0	41	21	18	23	18	22	33	26	22	19	15	16	12	20	30	33	16	13	139
"CG11529-cds,chr3L:12191007..12191870,10,AGG"	ATCGAGAAGTTCCCCTACC	11	0	12	5	7	4	3	10	1	2	6	7	12	8	4	6	4	8	5	7	34
"CG11529-cds,chr3L:12191007..12191870,12,TGG"	GCTCATCGGCAAGCAGCTA	7	0	5	11	1	4	7	10	5	2	8	5	10	12	7	3	6	11	14	10	43
"CG12010-cds,chr3L:3374321..3375176,8,TGG"	TGGCAGCTACGCAGTTTGT	2	0	4	5	1	1	2	0	2	3	2	2	1	1	1	1	1	3	3	1	8
"CG12010-cds,chr3L:3374321..3375176,11,TGG"	AAACTTGTTGCTTCCTTGA	2	0	2	2	0	1	0	1	2	1	0	0	1	2	1	1	3	1	2	0	9
"CG12010-cds,chr3L:3374321..3375176,13,CGG"	GTTCTCCCCCACCAATCAG	5	0	1	1	0	1	3	1	1	2	1	3	5	4	0	0	4	4	2	4	21
"CG12017-cds,chr3L:3280562..3280718,2,TGG"	CTGCCAACGCAGATTTCTT	2	0	2	1	2	2	0	1	0	0	0	1	0	0	0	1	2	1	0	0	3
"CG12017-cds,chr3L:3280562..3280718,5,TGG"	CGCCAGCACACCAGCAAGT	2	0	1	2	0	1	2	1	0	1	2	1	0	1	1	1	3	4	2	3	11
"CG12017-cds,chr3L:3280562..3280718,6,CCG"	TGAGGCCTGCTATAACTGC	5	0	3	2	2	0	4	2	2	2	1	5	2	0	0	1	1	2	3	1	17
"CG12018-cds,chr3L:1775681..1776976,4,TGG"	CATCTGTATGCCCACCGCC	7	0	6	4	4	1	3	5	3	2	1	5	3	2	2	1	4	2	3	5	17
"CG12018-cds,chr3L:1775681..1776976,9,AGG"	CAGAAGAAGTGGGGCAACA	3	0	1	0	1	1	1	2	2	1	0	1	0	0	1	0	1	4	0	3	4
"CG12018-cds,chr3L:1775681..1776976,14,CGG"	ACGTGCACTGCATCCTGAT	4	0	0	1	1	0	2	0	1	0	1	2	1	1	0	1	1	1	1	3	7
"CG12025-cds,chr3L:1865757..1865917,5,AGG"	TGATATCCACGCCCATGAG	4	0	5	3	3	5	6	8	2	2	5	1	6	4	5	2	4	8	6	7	25
"CG12025-cds,chr3L:1865757..1865917,7,CGG"	CACCGAAGACGTCTCCATC	4	0	0	5	4	1	0	3	2	1	3	1	1	3	1	0	0	2	3	7	12
"CG12025-cds,chr3L:1865757..1865917,9,CCA"	TCGTGAATGGAGAAGCCCC	24	0	15	7	12	8	15	12	7	16	12	13	9	9	7	6	16	14	14	17	58
"CG12301-cds,chr3L:15573990..15574394,9,TGG"	CTCCAGGATGAGTTCCAGC	1	0	4	6	5	2	6	3	2	3	3	3	0	5	3	5	4	1	3	2	18
"CG12301-cds,chr3L:15573990..15574394,12,CGG"	GGTGTTTCGTCAGCGGAAA	1	0	0	0	1	0	0	2	0	0	2	1	0	1	2	0	0	1	3	1	4
"CG12301-cds,chr3L:15573990..15574394,15,TGG"	GCCGTGGGTCTGAACGATC	4	0	1	1	1	3	1	2	3	2	0	2	1	2	0	0	4	2	1	4	10
"CG12362-cds,chr3L:10406137..10407672,4,CGG"	GGACCACGGTGACTCGCAT	3	0	8	7	3	4	5	3	4	5	0	5	4	6	6	1	4	7	8	5	24
"CG12362-cds,chr3L:10406137..10407672,5,AGG"	GAAAATGACAGCGACAGCG	5	0	8	5	0	2	0	12	3	2	4	7	3	1	3	0	5	7	6	5	37
"CG12362-cds,chr3L:10406137..10407672,8,CGG"	AATTCCAACAGTCCCGAAA	3	0	1	3	1	1	0	2	0	1	1	0	4	1	0	0	2	4	0	1	10
"CG1240-cds,chr3L:2767268..2768002,8,AGG"	GCAAAGAGGGTGCGCGAGC	43	0	26	25	13	22	25	25	25	19	20	22	16	11	17	12	27	29	15	13	153
"CG1240-cds,chr3L:2767268..2768002,13,TGG"	GAGTTCGACAAGATCGTGA	20	0	15	14	9	18	9	10	5	11	7	13	8	5	7	8	13	17	14	11	72
"CG1240-cds,chr3L:2767268..2768002,16,AGG"	ATCAACGAGCAGCAGGACG	1	0	2	2	1	1	0	1	2	0	3	0	1	1	2	1	2	1	0	0	2
"CG12502-cds,chr3L:867995..868487,2,TGG"	ACCAAGAGAAAGCACTCGC	13	0	17	11	12	13	10	6	7	6	15	4	3	8	5	5	4	8	6	2	39
"CG12502-cds,chr3L:867995..868487,13,TGG"	GATGTCCTCGAAGTGCCTG	28	0	25	8	11	14	18	18	17	18	19	19	15	24	13	14	24	20	28	28	112
"CG12502-cds,chr3L:867995..868487,14,TGG"	GCCTGTCGAGCCCTGATCC	9	0	2	1	2	2	3	1	2	2	5	1	6	4	0	0	3	4	3	4	17
"CG12519-cds,chr3L:19465710..19466093,13,TGG"	GCTCCATTGGCTGCTCCTG	80	0	72	57	41	49	51	49	36	47	52	39	40	55	32	37	48	54	57	66	302
"CG12519-cds,chr3L:19465710..19466093,16,TGG"	ACTCCTCTAGCTGCACCAC	15	0	12	9	14	8	6	5	5	4	8	4	7	4	7	6	5	8	14	16	51
"CG12519-cds,chr3L:19465710..19466093,17,TGG"	CTGGCCTACTCCTCGCCTT	1164	1	944	811	618	574	699	694	532	528	752	604	565	565	446	403	769	816	817	1070	4219
"CG12713-cds,chr3L:15825628..15825887,8,CGG"	CGAATACAATAAGATTTGC	1	0	2	6	1	2	3	4	2	1	0	2	1	2	4	2	2	2	2	1	7
"CG12713-cds,chr3L:15825628..15825887,11,TGG"	ATCAACGGCTTCCACGGCT	7	0	10	7	3	7	5	5	4	8	8	7	4	3	1	3	3	8	9	14	55
"CG12713-cds,chr3L:15825628..15825887,12,AGG"	CGACTGCGAGTTCGAGTTG	12	0	7	4	7	8	13	8	13	5	10	9	5	6	2	5	10	11	3	5	53
"CG1273-cds,chr3L:4272111..4272197,5,CCA"	ACTCACGCCGGATAAACTC	11	0	15	9	9	4	10	10	8	8	10	6	8	6	3	6	8	10	12	7	40
"CG1273-cds,chr3L:4273781..4274096,8,TGG"	ACAGTCTGAACAGTCAGTA	2	0	0	1	0	0	0	0	0	0	0	0	0	0	1	0	0	0	0	0	4
"CG1273-cds,chr3L:4273781..4274096,13,CGG"	CAATACGTGGGGCATATGG	127	0	97	113	85	90	99	78	52	61	104	88	78	93	62	51	97	107	108	157	615
"CG13028-cds,chr3L:16916431..16916988,5,AGG"	ATCTTCACCACTGCCCTTC	36	0	26	17	10	14	9	18	18	11	13	7	9	14	8	11	17	14	20	33	82
"CG13028-cds,chr3L:16916431..16916988,8,CGG"	AATTCCCAAGCACTTCCCA	27	0	37	18	13	9	19	22	16	13	8	16	15	15	11	8	23	18	19	10	95
"CG13028-cds,chr3L:16916431..16916988,13,AGG"	TGGATCACTAATACTCAGA	6	0	0	0	0	0	1	2	3	1	1	2	1	2	0	0	4	4	2	4	15
"CG13056-cds,chr3L:16326518..16326802,3,AGG"	CACCCACCAACTTTTGCCA	21	0	14	12	8	14	12	17	5	9	18	12	8	11	9	3	9	20	6	5	66
"CG13056-cds,chr3L:16326518..16326802,9,AGG"	ACTGTTGACACCCGCTTTG	2	0	4	4	5	3	6	4	2	6	3	6	5	3	2	3	5	6	5	10	15
"CG13056-cds,chr3L:16326518..16326802,10,TGG"	CTATCTGAACTATCCCACC	38	0	26	12	13	15	12	16	9	13	11	11	12	15	10	10	18	17	14	27	95
"CG13063-cds,chr3L:16299821..16300198,3,AGG"	GCTGCCACAACCGTTGTCC	10	0	20	11	7	4	7	8	7	9	10	6	5	5	6	8	9	12	6	15	61
"CG13063-cds,chr3L:16299821..16300198,8,TGG"	CTGGCCAAGGTGGGTTCTG	25	0	36	33	16	19	33	25	17	19	32	30	20	19	17	15	22	36	26	29	116
"CG13063-cds,chr3L:16299821..16300198,12,TGG"	CACAGCCACTCGCATGTAG	11	0	5	5	7	5	6	5	0	8	9	7	5	2	4	5	5	8	7	3	40
"CG13064-cds,chr3L:16273651..16273905,6,TGG"	GCATCAACGCCCCAGGAGT	5	0	5	3	6	1	2	6	3	1	2	3	4	2	2	1	0	6	5	4	21
"CG13064-cds,chr3L:16273651..16273905,8,TGG"	CATCCTGGCTACACCATTG	25	0	22	18	12	18	17	23	16	14	20	11	6	13	12	9	16	20	25	39	117
"CG13064-cds,chr3L:16273651..16273905,9,CGG"	GCCCACGTCACCTACGATT	21	1	12	11	10	9	5	9	9	10	13	6	11	17	7	7	16	17	17	23	65
"CG13065-cds,chr3L:16270668..16271078,3,TGG"	GCTGCTGCTCCTGGCTATT	2	0	7	3	1	1	2	2	2	1	2	2	1	2	2	1	0	6	2	7	17
"CG13065-cds,chr3L:16270668..16271078,9,TGG"	ATCTCCTATGGACACGCCT	21	0	13	10	7	10	18	20	9	15	15	13	14	8	12	8	11	9	18	25	82
"CG13065-cds,chr3L:16270668..16271078,10,CGG"	CTCCCTCGATTGCCTCTTA	46	0	26	24	18	21	17	28	10	25	18	8	14	22	15	19	24	22	18	30	142
"CG13067-cds,chr3L:16264525..16264752,3,CGG"	TGCGTCTCTGCCAAGCCGG	1	0	0	0	0	1	1	1	2	0	1	0	0	0	1	0	2	1	1	1	3
"CG13067-cds,chr3L:16264525..16264752,5,TGG"	GCCTACTCCGCTCCCTATG	15	0	10	10	7	6	12	7	5	4	4	11	7	7	1	2	7	5	12	14	29
"CG13067-cds,chr3L:16264525..16264752,7,CGG"	TACTCGGCTGCCTACACCG	3	0	1	3	0	1	1	3	2	0	0	1	1	2	0	0	1	1	3	5	4
"CG13068-cds,chr3L:16262617..16262934,8,TGG"	GCTACCAGTTCGCAGTACG	85	0	54	56	46	52	45	51	35	40	51	40	39	59	54	31	57	63	73	99	354
"CG13068-cds,chr3L:16262617..16262934,11,CCC"	AGAGCGCACAGGACAACGA	22	0	19	15	11	12	14	16	10	11	11	13	6	17	5	4	15	10	19	17	54
"CG13068-cds,chr3L:16262617..16262934,14,CCT"	TTGGGCTCAGCCGAGGAGC	7	0	1	2	0	2	0	0	3	4	1	2	1	2	0	1	2	2	4	3	17
"CG13071-cds,chr3L:16256023..16256220,3,CGG"	TCGTACCACAGTCTGCCCT	50	0	52	41	26	32	46	34	24	27	41	28	32	27	27	23	41	46	47	83	231
"CG13071-cds,chr3L:16256023..16256220,5,CGG"	TTGTGCATCCCATCAGCTA	3	0	4	3	4	2	6	3	9	4	4	3	2	2	2	4	4	3	7	11	24
"CG13071-cds,chr3L:16256023..16256220,14,CCG"	GAGTGCAGGTAACCAGGAG	11	0	9	6	6	9	4	6	4	6	9	7	11	5	6	4	3	8	12	14	50
"CG1316-cds,chr3L:4283964..4284283,12,CGG"	GTGAAGCCTTCTCGCCATA	17	0	11	13	4	7	12	10	5	9	11	10	10	12	4	7	10	12	17	20	63
"CG1316-cds,chr3L:4283964..4284283,17,AGG"	GAGGATATCTGGGTGGTGA	2	0	2	3	5	0	1	4	2	1	1	2	2	4	2	0	1	1	1	4	18
"CG1316-cds,chr3L:4283964..4284283,19,AGG"	AAGCACACCCAGGAGAACA	4	0	4	1	2	2	3	5	0	1	4	4	4	4	4	2	2	2	2	3	15
"CG13239-cds,chr3L:22853887..22854345,2,CGG"	GCTTCTCCTCAGTCTCGCG	12	0	10	14	8	5	12	9	10	7	8	3	2	6	8	3	7	9	6	9	50
"CG13239-cds,chr3L:22853887..22854345,7,CGG"	ACGCAGCGTCTTCGCCCAG	30	0	19	13	6	7	13	7	8	6	11	5	10	6	2	3	12	8	7	4	56
"CG13239-cds,chr3L:22853887..22854345,12,TGG"	CCGAAATCCGCTCGCCTTG	7	0	11	10	6	5	4	11	9	7	9	10	2	5	6	6	6	11	3	8	42
"CG13251-cds,chr3L:20630330..20630405,9,CCG"	TGTGCGTTTGCCTGGCCTC	118	0	114	87	74	68	94	115	76	78	94	84	80	62	52	54	94	91	91	89	499
"CG13251-cds,chr3L:20630464..20631499,1,TGG"	CGCACATACTACTCCAACC	4	0	0	2	1	6	2	1	4	5	5	1	3	1	0	2	8	5	7	4	12
"CG13251-cds,chr3L:20630464..20631499,4,CGG"	CAATTGATCCTGCGCCAGC	3	0	3	0	2	0	3	0	1	1	2	3	2	1	2	3	4	2	1	3	15
"CG13255-cds,chr3L:20831482..20831685,3,TGG"	TACGTCTTTATGTCGCTGC	17	0	12	6	6	12	7	9	5	5	8	4	8	11	8	5	7	7	13	6	48
"CG13255-cds,chr3L:20831482..20831685,4,TGG"	CTCATTGTGTGCTTCATAC	7	0	4	4	2	2	3	5	4	1	5	5	5	0	2	3	4	3	3	7	13
"CG13255-cds,chr3L:20831482..20831685,12,CGG"	TCAACGGGGCTGGTTTCTC	42	0	42	38	18	18	30	34	20	25	36	30	21	27	12	22	27	40	24	24	179
"CG13313-cds,chr3L:8952077..8952290,3,TGG"	TTCTTCAGCAGCTATATAG	2	0	0	1	1	1	0	1	0	0	0	0	2	0	0	1	0	2	0	0	5
"CG13313-cds,chr3L:8952077..8952290,8,TGG"	GCTAATGAATCCCTGATCC	5	0	4	3	1	2	3	2	1	1	0	8	2	1	1	6	1	2	0	1	11
"CG13313-cds,chr3L:8952077..8952290,13,TGG"	ACTCCAGTTTGGTCCACAG	5	0	3	4	4	4	4	3	1	0	3	4	4	0	1	2	2	4	8	6	22
"CG13314-cds,chr3L:8975823..8976203,6,AGG"	GCCCAGTTCTTCTACCACC	77	0	40	41	28	29	43	45	26	41	42	43	26	34	22	25	39	31	45	49	201
"CG13314-cds,chr3L:8975823..8976203,13,CGG"	ACAGCCGATGCCCATCCCT	42	0	42	26	27	22	33	43	18	24	36	26	20	40	9	18	33	36	37	46	196
"CG13314-cds,chr3L:8975823..8976203,17,CGG"	CAGTGGGAGTCTGAGTTGC	34	0	23	19	17	19	22	17	11	15	12	25	23	17	12	11	14	23	8	12	110
"CG13315-cds,chr3L:9090111..9090320,6,TGG"	TGCGGTGCAGACGGTCTAC	12	0	16	11	11	5	12	13	10	7	16	12	11	11	4	11	18	18	12	15	101
"CG13315-cds,chr3L:9090111..9090320,8,CGG"	CTCAGCCGGACCCAATCCC	12	0	11	17	5	7	8	14	9	6	10	12	4	9	4	9	11	20	6	16	74
"CG13315-cds,chr3L:9090111..9090320,9,AGG"	AACTTCGATCGCACCCAGA	24	0	8	11	9	9	19	9	8	11	12	13	14	9	7	2	14	17	9	14	65
"CG13476-cds,chr3L:14698644..14699093,4,TGG"	AATGCCACCAATATGCGCC	51	0	23	24	16	27	12	14	10	13	22	22	19	20	11	16	24	26	29	38	133
"CG13476-cds,chr3L:14698644..14699093,8,TGG"	CGTCGCATTGCTGTTTCTT	29	0	27	27	19	19	24	23	16	15	22	22	23	24	12	12	20	23	20	13	132
"CG13476-cds,chr3L:14698644..14699093,12,TGG"	AAGTGTTGTGAATTGCTCC	11	0	9	10	5	8	6	12	8	8	13	8	4	10	3	8	8	7	12	13	55
"CG13477-cds,chr3L:14684529..14684870,2,TGG"	AGTGACGAAGCAACTGCAG	21	0	14	19	14	9	10	17	10	11	9	6	15	11	9	9	22	17	26	31	85
"CG13477-cds,chr3L:14684529..14684870,10,AGG"	TGCCGTGGTCCAGATGAAG	2	0	2	1	0	1	2	3	3	5	3	1	3	1	4	0	1	3	3	8	20
"CG13477-cds,chr3L:14684529..14684870,11,TGG"	GAATTCCATCCGTACCTGT	5	0	3	1	3	1	3	5	3	2	5	9	6	8	1	2	4	1	4	8	18
"CG13678-cds,chr3L:8215567..8215941,6,TGG"	CCTCTGGCCGCCGCTCCTC	477	1	307	281	243	226	271	265	193	199	290	240	214	188	163	140	297	274	284	296	1553
"CG13678-cds,chr3L:8215567..8215941,6,TGG"	CCTCTGGCCGCCGCTCCTC	477	1	307	281	243	226	271	265	193	199	290	240	214	188	163	140	297	274	284	296	1553
"CG13678-cds,chr3L:8215567..8215941,6,TGG"	CCTCTGGCCGCCGCTCCTC	477	1	307	281	243	226	271	265	193	199	290	240	214	188	163	140	297	274	284	296	1553
"CG13685-cds,chr3L:7740717..7741466,2,TGG"	ATACACTCACAGTCCTACA	2	0	5	2	4	5	2	8	2	2	2	2	1	2	1	2	5	3	2	4	17
"CG13685-cds,chr3L:7740717..7741466,6,TGG"	CCTGCCCGCCAGCACCGAC	26	0	25	13	10	11	10	12	5	13	11	4	7	13	10	12	15	15	28	13	88
"CG13685-cds,chr3L:7740717..7741466,17,TGG"	GATGACTCACAGAACAATC	1	0	0	1	0	0	0	0	0	1	2	1	1	1	0	0	0	0	0	0	8
"CG13713-cds,chr3L:4697679..4697978,4,CGG"	TCGGAATGCCCGGCAGCTG	3	0	3	3	0	0	1	1	1	3	1	6	1	1	1	2	0	2	4	4	11
"CG13713-cds,chr3L:4697679..4697978,7,TGG"	AATCTGAAGACGTGCAGCT	1	0	1	2	0	0	2	5	0	1	2	1	1	1	0	1	1	4	0	0	5
"CG13713-cds,chr3L:4697679..4697978,13,CGG"	ACTGTTCAAGCGGAAACTG	2	0	3	1	0	2	0	3	0	0	1	2	0	1	0	0	2	2	1	3	6
"CG13807-cds,chr3L:2262973..2263294,4,TGG"	GAAAGGGACCTGAACTTCC	16	0	11	12	6	16	10	15	5	15	12	15	11	15	6	7	11	12	12	16	69
"CG13807-cds,chr3L:2262973..2263294,5,TGG"	GACGACGACCCAGAGTTCA	3	0	4	3	1	1	0	4	1	2	2	2	1	3	0	2	2	2	1	1	12
"CG13807-cds,chr3L:2262973..2263294,18,AGG"	GGAGGAGGAGGCGGCTTCC	15	0	8	5	9	3	3	13	4	5	6	6	3	6	5	9	13	7	4	9	41
"CG13912-cds,chr3L:1189892..1190360,4,CGG"	GGCATCCTCATCAGCAATG	20	0	13	16	12	16	15	8	8	11	18	6	9	8	7	10	17	17	14	37	82
"CG13912-cds,chr3L:1189892..1190360,11,CGG"	CCCACTCTCGACAGAATTC	7	0	5	10	8	2	9	4	1	6	6	7	3	6	1	2	4	1	5	5	39
"CG13912-cds,chr3L:1189892..1190360,16,AGG"	GTGGATCCGGATCGGAGGA	3	0	1	1	1	0	0	4	1	3	2	0	2	1	2	3	4	5	1	3	15
"CG13920-cds,chr3L:1649385..1649507,7,CCT"	CGATCGTATTGGATGCAGG	32	0	23	24	26	12	15	15	17	26	23	14	8	18	12	13	22	37	30	24	109
"CG13920-cds,chr3L:1649385..1649507,13,CCC"	ATGTGCGGCGTCAGCTTGA	9	0	5	4	3	2	1	3	3	5	1	2	2	5	5	4	2	4	5	7	18
"CG13920-cds,chr3L:1650714..1650852,1,CGG"	GCCAAAGTGTTCCCACTAA	1	0	1	0	0	1	1	0	0	0	0	0	0	0	0	1	2	1	1	0	2
"CG13921-cds,chr3L:1749178..1749410,5,TGG"	GGTGGATTCAGCTGCTTGC	55	0	39	35	32	34	22	35	21	23	30	32	23	31	20	18	50	40	18	34	197
"CG13921-cds,chr3L:1749178..1749410,15,AGG"	CTGCATCATGAGCCTGGCC	4	0	9	8	3	4	4	14	6	5	4	9	4	5	3	3	5	10	11	5	37
"CG13921-cds,chr3L:1749178..1749410,17,CCA"	GATCCCCGCGCCATGGCGA	4	0	2	2	4	5	3	8	3	4	2	3	1	2	1	3	6	10	7	3	25
"CG14079-cds,chr3L:19091369..19092130,1,CGG"	GTGTTTGGCTTTGTTCACA	34	0	17	17	16	18	17	18	12	11	18	14	9	9	9	20	16	20	23	24	111
"CG14079-cds,chr3L:19091369..19092130,4,TGG"	GAGGCCACCATCAAGACCT	22	0	13	18	13	14	12	14	9	15	10	12	5	9	9	7	12	14	9	25	91
"CG14079-cds,chr3L:19091369..19092130,13,TGG"	TTCAAGAGCGTGGGCTGCC	5	0	5	1	0	4	3	6	5	3	3	4	4	2	2	3	4	2	2	4	17
"CG14086-cds,chr3L:19269693..19269819,5,CCG"	GCGGCGATGATGACGGGCG	1	0	0	0	0	0	0	0	0	0	0	0	0	0	0	1	0	0	0	1	0
"CG14086-cds,chr3L:19269693..19269819,9,CCG"	AGGCACTCGCACGGCTCTG	1	0	2	0	2	1	0	4	3	1	2	0	0	0	0	1	4	1	3	1	8
"CG14086-cds,chr3L:19272029..19272089,1,TGG"	GCGTTGATGTCTACATGCA	14	0	12	10	8	9	14	12	5	12	12	11	11	5	8	3	8	9	20	28	65
"CG14118-cds,chr3L:12885813..12885960,3,CGG"	CGTGATTCTGCGAGAGATT	1	0	1	1	0	2	1	4	1	1	2	0	1	1	0	0	0	0	2	1	6
"CG14118-cds,chr3L:12885813..12885960,10,CCT"	AATCACGACCGCCAAAATT	4	0	3	3	3	3	7	2	5	1	1	6	4	4	0	0	2	1	2	0	17
"CG14118-cds,chr3L:12885813..12885960,11,CCA"	ATCTGACCCACATCTGGAA	6	0	1	8	2	2	1	5	2	3	4	3	5	1	3	2	4	4	1	1	23
"CG14120-cds,chr3L:12878152..12882267,4,CGG"	GCGGTGCAGTGAAAGTATC	11	0	10	3	5	6	6	4	6	5	7	5	9	4	4	5	8	7	7	9	44
"CG14120-cds,chr3L:12878152..12882267,6,AGG"	TGCCGGAATCTCTCGCCGA	32	0	18	27	12	9	17	21	11	14	31	18	13	22	13	19	21	27	17	11	94
"CG14120-cds,chr3L:12878152..12882267,11,CGG"	ATTATTGTGCCAGATCCCA	8	0	11	6	4	6	8	8	6	5	3	5	5	8	5	1	5	6	10	10	39
"CG14125-cds,chr3L:11968096..11968859,3,AGG"	GCTTCACCAAAGCCCCCTG	1	0	0	1	0	1	2	1	0	1	0	1	1	1	0	1	0	2	2	1	3
"CG14125-cds,chr3L:11968096..11968859,8,TGG"	CGATTCGACCGATGAACCA	9	0	6	0	2	1	3	6	1	3	3	2	0	3	4	0	3	3	4	3	13
"CG14125-cds,chr3L:11968096..11968859,9,CGG"	ACATCTACTGAAAATCCAT	2	0	0	0	0	0	0	0	0	1	0	1	1	0	1	0	0	0	0	1	2
"CG14128-cds,chr3L:11872321..11872555,6,TGG"	AGTGACTGTAACCAGCCGT	1	0	6	3	1	4	4	7	4	2	4	1	4	0	5	4	6	6	7	13	26
"CG14128-cds,chr3L:11872321..11872555,9,CCA"	TGCTTTTGCCCCTTCCACT	65	0	49	44	30	30	34	41	34	32	40	35	29	41	25	28	30	51	60	67	221
"CG14128-cds,chr3L:11872321..11872555,10,CCT"	AATTCTCTGAGTGCATCAC	3	0	6	4	3	6	1	1	2	1	3	2	5	3	2	4	1	4	3	5	14
"CG14130-cds,chr3L:11808729..11808922,5,CGG"	CAGCATATGCGCATCATCA	7	0	5	5	1	6	11	5	2	3	1	4	4	4	3	5	0	3	4	17	29
"CG14130-cds,chr3L:11808729..11808922,7,AGG"	GAGGAACAGCAGCTGCACG	23	0	23	17	12	8	12	11	6	4	15	10	12	11	7	14	17	11	16	21	64
"CG14130-cds,chr3L:11808729..11808922,8,TGG"	GCGCTACGAGTTCGATCAC	12	0	12	5	2	3	3	8	2	6	7	3	5	0	2	7	3	9	6	3	27
"CG14147-cds,chr3L:10965912..10966367,4,AGG"	CTGTGGCCCAGGCTGCCCC	9	0	5	6	2	3	2	6	2	5	4	5	7	8	2	5	7	5	2	4	30
"CG14147-cds,chr3L:10965912..10966367,6,TGG"	CCCATGTGGATAGCCATCA	31	0	32	25	19	14	17	14	8	17	22	25	23	17	13	18	19	22	30	37	126
"CG14147-cds,chr3L:10965912..10966367,13,TGG"	CTGGGACACAGTGCCGCTT	2	0	2	2	0	0	0	0	1	1	0	0	0	1	0	1	1	4	0	1	6
"CG14154-cds,chr3L:10635149..10635701,3,AGG"	AATCCGAGTCCCGAGCGCA	6	0	13	7	2	6	5	3	2	6	4	2	6	10	1	2	6	7	2	6	35
"CG14154-cds,chr3L:10635149..10635701,8,GGG"	GATCGCAAGGAGCGCAGGA	4	0	3	3	2	1	3	3	1	4	1	6	1	5	2	3	7	3	3	3	21
"CG14154-cds,chr3L:10635149..10635701,13,GGG"	GAGGAAATGGAACGCAAGC	1	0	0	0	1	0	0	0	0	0	0	0	1	0	0	0	0	0	0	0	1
"CG14177-cds,chr3L:9590954..9591295,11,CGG"	GTATCCTGCGACTGGACAT	1	0	10	3	1	5	2	2	2	2	0	3	2	0	2	1	7	4	4	5	26
"CG14177-cds,chr3L:9590954..9591295,13,TGG"	AACCGCGACGCTCATCAGG	3	0	0	0	0	1	3	0	0	0	1	1	1	1	0	0	0	0	0	0	3
"CG14177-cds,chr3L:9590954..9591295,15,GGG"	CCGTCGATTTCCGATGCGT	4	0	1	3	1	0	1	2	3	2	2	1	1	0	2	0	2	2	1	0	5
"CG14185-cds,chr3L:20099221..20099550,4,AGG"	TCTCCGGATCAATCGCTTC	11	0	7	4	1	3	2	7	4	1	4	4	3	3	3	3	7	7	5	6	15
"CG14185-cds,chr3L:20099221..20099550,15,TGG"	CAGTTCAACCGCCGCCAAC	64	0	49	42	24	40	40	30	34	25	41	43	38	35	26	29	39	43	35	53	253
"CG14185-cds,chr3L:20099221..20099550,19,GGG"	CGCCGGAACTCCTTCGATC	30	0	32	31	21	24	19	26	12	27	30	20	15	19	19	17	25	32	20	20	158
"CG14562-cds,chr3L:21936846..21937158,3,TGG"	GCCCTCAACGGTGACATCC	49	0	53	48	21	25	42	26	30	32	44	36	37	31	24	20	37	35	47	42	217
"CG14562-cds,chr3L:21936846..21937158,7,AGG"	TCATCGAGATCTACGACAT	6	0	2	2	4	6	4	4	0	1	4	7	5	2	1	2	4	2	1	7	28
"CG14562-cds,chr3L:21936846..21937158,15,TGG"	GAGAATCCACCACCACCGC	1	0	0	1	0	1	1	2	1	0	0	0	0	1	0	0	0	0	0	1	2
"CG14572-cds,chr3L:21734677..21735450,3,AGG"	GTCCAGATCGAAGCGCGTC	42	0	51	30	26	28	21	37	18	21	28	27	23	26	20	26	29	43	32	37	167
"CG14572-cds,chr3L:21734677..21735450,7,AGG"	CGGTATGCGGTCACTGTGC	97	1	85	89	51	51	74	54	36	53	77	65	40	38	33	35	66	85	73	104	352
"CG14572-cds,chr3L:21734677..21735450,11,CGG"	GCCGAGGATGCTCCCTATC	32	0	27	21	22	25	21	16	20	11	24	17	11	15	9	7	21	17	28	37	120
"CG14573-cds,chr3L:21727231..21727809,4,CGG"	ATCAGCGCGGTGAATTGTG	12	0	9	10	4	4	5	8	7	3	10	9	9	10	5	3	3	7	9	12	38
"CG14573-cds,chr3L:21727231..21727809,8,CGG"	CGGACTCTGCGCCTGCGTC	1	0	1	3	0	1	0	0	0	2	0	0	0	0	0	0	0	0	0	0	4
"CG14573-cds,chr3L:21727231..21727809,17,CGG"	GATACAGATGCCTTGCCTT	22	0	24	18	17	16	18	23	8	15	10	17	24	17	9	8	17	21	24	21	97
"CG14820-cds,chr3L:6926060..6926209,6,AGG"	GTGCGATATGATAACTACA	1	0	2	1	1	1	0	0	1	0	2	3	3	2	0	0	1	1	4	0	8
"CG14820-cds,chr3L:6926060..6926209,8,TGG"	AATGTGAGGATCGATGATC	1	0	2	0	0	0	0	1	0	0	0	0	2	1	0	1	1	1	0	1	1
"CG14820-cds,chr3L:6926060..6926209,11,CCT"	CCCAAAGAGTCCTACGACT	83	0	70	68	43	39	61	59	35	42	56	39	46	46	26	38	61	61	41	42	343
"CG14823-cds,chr3L:7059484..7059826,7,AGG"	GTGGAAACGGATGAGTCCA	1	0	0	1	0	0	0	0	0	0	0	0	0	0	0	1	1	1	0	0	4
"CG14823-cds,chr3L:7059484..7059826,11,CGG"	CCGAAGCGCTGTCAATGTC	25	0	20	23	14	20	25	20	14	15	20	16	17	15	17	12	20	25	18	14	104
"CG14823-cds,chr3L:7059484..7059826,15,TGG"	AAGTCGTAAGCGGAAACGA	7	0	9	7	4	5	6	6	1	2	8	5	9	8	2	5	7	12	6	7	35
"CG14958-cds,chr3L:3190120..3190536,5,CGG"	AACCAAACCTTCGTCTGCA	2	0	0	0	1	2	1	1	0	0	2	3	1	0	0	0	1	2	1	1	10
"CG14958-cds,chr3L:3190120..3190536,9,AGG"	GCCAGTGATCTGTTTCCAG	8	0	10	8	5	3	5	10	6	12	8	7	15	4	3	5	3	12	5	13	37
"CG14958-cds,chr3L:3190120..3190536,13,TGG"	GCGGCGACACTGATAGCTG	6	0	4	8	4	6	7	2	5	6	5	5	0	3	3	6	8	5	4	4	31
"CG14960-cds,chr3L:3274045..3274480,3,AGG"	GCAGCCAAGATAACGAAGA	1	0	0	2	0	1	1	3	0	0	1	1	1	1	1	3	2	0	0	2	10
"CG14960-cds,chr3L:3274045..3274480,6,TGG"	ACGTCGGAAAAGCCAGAGG	4	0	1	3	2	0	2	2	2	0	0	1	0	0	3	1	2	1	2	0	8
"CG14960-cds,chr3L:3274045..3274480,8,agg"	GCTGCTGCATCGCCAATCG	1	0	0	2	0	0	1	0	0	1	0	1	0	0	0	0	1	0	0	0	6
"CG14985-cds,chr3L:4003599..4003964,3,TGG"	CCGTGGAATGCGACCAAGT	2	0	4	2	2	2	3	1	5	2	0	5	1	7	3	1	4	3	4	3	17
"CG14985-cds,chr3L:4003599..4003964,12,CGG"	AGTTGATGCAGTTCGTCAA	9	0	9	3	5	5	5	3	5	2	2	3	3	3	2	2	9	10	12	8	44
"CG14985-cds,chr3L:4003599..4003964,17,AGG"	CCGGATGAAGCCAAACGGA	6	0	6	7	1	3	4	6	4	7	6	7	5	7	3	1	9	2	5	4	30
"CG14989-cds,chr3L:4090039..4090142,6,TGG"	CCAAGTGCCGGCAACTGTG	2	0	6	4	4	3	1	5	5	3	4	1	2	4	2	1	3	6	3	5	19
"CG14989-cds,chr3L:4090039..4090142,11,CCA"	GGTCTCAGGATTGTGTTTT	2	0	2	7	1	4	1	2	0	0	0	4	3	2	1	1	4	3	5	1	11
"CG14989-cds,chr3L:4090039..4090142,14,CCA"	CCACACAGTTGCCGGCACT	9	0	11	7	6	4	5	6	10	7	3	2	5	5	5	4	9	4	9	10	36
"CG15021-cds,chr3L:4436947..4438206,9,CGG"	TATCATTACAAGCAGCCGT	3	0	0	2	0	0	0	1	2	0	0	0	0	1	0	0	0	1	0	0	2
"CG15021-cds,chr3L:4436947..4438206,12,CGG"	CCTTTTCCGCCTCCGGGAT	71	0	61	57	49	46	61	69	30	24	58	39	48	49	24	25	58	59	59	57	299
"CG15021-cds,chr3L:4436947..4438206,18,AGG"	GCATTGAGGATTCGGGCAT	49	0	40	42	25	31	34	37	21	36	46	31	22	39	27	21	33	26	46	46	193
"CG16711-cds,chr3L:9697871..9701568,6,AGG"	AACGAGGGCATCATCAAGC	6	0	3	2	8	4	5	7	4	2	3	5	2	6	2	5	7	9	6	6	32
"CG16711-cds,chr3L:9697871..9701568,13,TGG"	GTGGCCCGTGATATATTCC	40	0	27	30	23	18	25	38	12	18	32	18	26	24	12	14	37	22	19	22	137
"CG16711-cds,chr3L:9697871..9701568,24,AGG"	AGCACGGGGCAAGGCCACA	1	0	2	2	3	4	0	0	0	1	1	1	0	2	2	0	0	0	3	4	10
"CG16719-cds,chr3L:9678355..9679170,3,TGG"	AAGGAGCAGCGCATTATCC	38	0	20	16	19	21	12	22	18	16	22	29	14	19	16	12	20	25	21	28	125
"CG16719-cds,chr3L:9678355..9679170,4,CGG"	TCATTCTCCGATGTCTTGC	2	0	2	2	5	3	1	4	1	0	1	4	0	1	2	2	3	1	3	2	19
"CG16719-cds,chr3L:9678355..9679170,6,TGG"	AAGCGCAGTCATCCTCGTC	1	0	1	4	1	1	2	6	3	1	4	0	1	1	1	2	3	2	3	3	13
"CG16979-cds,chr3L:15569862..15571646,1,TGG"	GAACAAAGCAGCAGTGCAG	7	0	12	5	5	4	5	4	3	3	8	6	5	6	3	2	7	6	3	3	41
"CG16979-cds,chr3L:15569862..15571646,7,CGG"	CAGATCCAACACAGATTCC	10	0	2	4	3	6	3	3	1	4	4	9	4	6	7	1	6	6	6	4	36
"CG16979-cds,chr3L:15569862..15571646,11,TGG"	GAACTGGATTTATGCGGAC	6	0	6	0	3	4	2	2	1	5	3	5	0	5	0	1	3	2	5	3	21
"CG17147-cds,chr3L:20217387..20218393,6,CGG"	TGTGTCGCCTTTTCAAGAA	2	0	1	1	3	1	1	2	0	1	2	1	2	1	0	0	1	2	0	2	11
"CG17147-cds,chr3L:20217387..20218393,12,AGG"	CAGTCCTTCAATCCCAGCA	3	0	2	2	0	4	1	0	2	3	1	3	1	3	2	2	2	0	1	3	16
"CG17147-cds,chr3L:20217387..20218393,16,CGG"	CCAACAGCAACAAGTACTG	1	0	0	0	0	0	1	0	1	1	0	0	0	0	0	0	2	0	0	1	0
"CG17672-cds,chr3L:13028132..13028319,1,CGG"	GCACTCACCTGCGCAAACG	32	0	32	28	26	33	40	24	20	24	31	22	14	23	9	15	35	36	29	24	164
"CG17672-cds,chr3L:13028132..13028319,3,CGG"	CGCCCCCCAGCCGCTGCAG	5	0	6	6	3	3	2	2	4	7	7	1	2	4	2	1	4	7	4	7	23
"CG17672-cds,chr3L:13028132..13028319,10,TGG"	GATGCGCTGACGGACTCGC	15	0	13	10	7	11	13	10	7	6	16	3	9	3	6	2	5	12	7	10	53
"CG17687-cds,chr3L:13342406..13342595,8,AGG"	CCGCTCTTCGCCTTTGCTG	3	0	4	1	4	0	2	2	0	2	5	4	1	2	0	2	6	7	5	1	16
"CG17687-cds,chr3L:13342406..13342595,10,CGG"	ATCTATATATACCGCTATC	7	0	8	3	2	4	2	3	3	1	4	4	1	4	3	2	2	3	3	9	27
"CG17687-cds,chr3L:13342406..13342595,12,CCA"	AACTGCCTTCGTCTGCATA	9	0	3	2	4	2	2	2	2	7	6	5	6	2	2	2	4	2	2	8	23
"CG18170-cds,chr3L:1603031..1603249,5,AGG"	CCATCCAAGAGGCGTCTGC	5	0	1	2	0	1	0	1	0	0	0	0	0	0	0	0	2	0	1	1	1
"CG18170-cds,chr3L:1603031..1603249,8,CGG"	CGATCGGGCTCCTTCGAAT	47	0	42	36	27	20	23	39	13	20	21	23	26	16	18	16	25	36	25	37	167
"CG18170-cds,chr3L:1603031..1603249,11,TGG"	GGAGTGCCTGTTCGCCAAG	12	0	9	13	5	7	6	5	7	4	7	10	3	11	6	3	8	9	8	11	39
"CG18231-cds,chr3L:18600605..18600762,6,CCG"	TCGACGTATTCGGATTCGC	13	0	27	17	12	11	12	21	15	12	21	15	15	24	18	10	30	30	12	8	102
"CG18231-cds,chr3L:18600605..18600762,8,CCA"	ACTTTTTCGGCCAACTTAT	4	0	3	1	1	1	1	2	1	2	1	1	0	0	1	1	3	4	1	1	12
"CG18231-cds,chr3L:18600818..18600969,1,CGG"	AAGATCGAGAGAAATATGT	1	0	0	0	0	0	0	1	0	2	1	0	0	1	0	1	0	1	0	0	2
"CG18234-cds,chr3L:18596540..18596721,3,TGG"	ATTCTGCAATGTCCATAGC	2	0	6	4	6	2	3	6	3	2	7	6	4	3	2	3	5	7	6	7	24
"CG18234-cds,chr3L:18596540..18596721,6,AGG"	AAAGAGCTTGTGGACTTGG	22	0	12	12	7	10	7	4	13	8	14	11	13	7	9	6	11	10	10	7	65
"CG18234-cds,chr3L:18596540..18596721,12,CCT"	TTTCACAAAGGCCTATTGG	3	0	2	0	2	1	2	2	2	1	0	2	1	0	2	1	1	2	2	2	5
"CG18628-cds,chr3L:10633020..10633153,1,AGG"	CTTCCCCAACTGAACAACG	25	0	24	28	14	23	16	24	19	17	31	19	14	18	16	11	17	30	22	34	134
"CG18628-cds,chr3L:10633020..10633153,4,CGG"	GATGACCATCACCACCACC	64	0	52	60	36	34	34	64	45	45	49	55	45	36	34	38	39	51	49	73	280
"CG18628-cds,chr3L:10633020..10633153,8,CGG"	ACGATGACGTCGCCTGCTG	7	0	7	3	3	2	2	1	6	0	9	3	5	4	1	3	4	5	7	7	23
"CG18815-cds,chr3L:11622061..11622604,1,CGG"	ATGAAAGTCATCTGCCCCA	6	0	4	2	7	0	2	5	3	2	5	6	3	1	1	0	3	1	2	1	14
"CG18815-cds,chr3L:11622061..11622604,2,CGG"	AGCCCGTTTCGCTGAACGC	3	0	3	3	1	1	1	1	5	1	3	0	3	2	0	0	0	1	0	0	7
"CG18815-cds,chr3L:11622061..11622604,4,TGG"	TGGTTTGACCTGAAGACGC	22	0	22	16	9	21	19	25	13	18	18	10	14	21	9	10	11	17	22	24	102
"CG2162-cds,chr3L:3038732..3038905,3,TGG"	GCAACAAATCAGCCAGCAA	15	0	10	13	8	10	7	6	5	5	10	8	3	5	8	6	12	11	15	14	60
"CG2162-cds,chr3L:3038732..3038905,13,CCC"	TTGCCTGGCTTTGTACGCT	20	0	9	4	9	7	5	7	6	8	8	6	10	9	7	3	12	5	24	19	73
"CG2162-cds,chr3L:3038732..3038905,16,CCA"	GCCTGGCTTTTGCCATTGC	1	0	0	0	1	0	0	0	0	0	0	0	1	0	0	0	0	0	0	0	4
"CG32040-cds,chr3L:9347436..9347888,15,CGG"	CAAATGTTTGGCATCAATA	1	0	1	4	0	0	2	2	0	0	0	1	2	1	1	1	2	1	0	1	6
"CG32040-cds,chr3L:9347436..9347888,18,AGG"	GTGGCAAATCTGGTAGCCA	2	0	2	0	5	2	0	3	0	3	0	1	2	4	5	3	3	4	1	2	15
"CG32040-cds,chr3L:9347436..9347888,21,TGG"	TGATTAGCTACGCCCAGAG	3	0	0	0	1	0	2	1	0	0	0	0	0	1	1	1	1	0	0	1	5
"CG32081-cds,chr3L:11020872..11021022,1,TGG"	CGCTTCTTAAATGTGTCGT	3	0	1	1	0	1	0	0	0	1	2	1	2	1	1	1	1	0	0	2	7
"CG32081-cds,chr3L:11020872..11021022,5,TGG"	CATTATCCTTTAATTATGC	1	0	0	1	1	1	0	0	0	1	0	0	0	1	1	1	2	3	1	2	8
"CG32081-cds,chr3L:11020872..11021022,12,CCT"	AAAGCATACCGAAACTAGA	1	0	3	3	3	1	6	1	1	1	4	0	1	0	0	0	1	4	2	3	11
"CG32091-cds,chr3L:11628201..11628291,5,CCA"	GACGGTGTAGTACACATCT	11	0	2	4	3	3	6	8	4	4	3	7	1	4	2	6	6	8	6	11	34
"CG32091-cds,chr3L:11633168..11633297,1,TGG"	GTGAGCGTCGAATTCTGAA	3	0	2	1	2	0	0	1	1	2	0	0	2	2	1	0	2	1	1	0	6
"CG32091-cds,chr3L:11633168..11633297,4,TGG"	TCAGCGGCAGTTTCCGGAA	14	0	15	14	6	7	7	9	4	4	11	7	8	8	7	7	18	9	7	5	59
"CG32100-cds,chr3L:12260858..12262300,4,TGG"	AAGAAGTCGCCCACCGAAA	1	0	0	2	1	0	1	1	0	2	3	2	2	1	1	1	3	2	2	3	5
"CG32100-cds,chr3L:12260858..12262300,11,AGG"	TTCATTCCCGGGGAAAGCG	7	0	10	10	5	6	10	5	2	3	5	9	6	3	1	2	3	2	6	9	33
"CG32100-cds,chr3L:12260858..12262300,16,TGG"	GACAACAGTGATATGCAGT	1	0	3	2	2	1	3	3	0	2	5	2	0	0	1	1	0	1	2	4	11
"CG32105-cds,chr3L:12322570..12323353,8,CGG"	ATCTGCCAACAAGCATTTC	14	0	22	22	13	19	17	22	14	15	17	14	25	26	9	8	24	17	19	21	99
"CG32105-cds,chr3L:12322570..12323353,11,CGG"	ACGGCAACGGCTTCATTAA	2	0	1	0	0	0	2	3	3	0	1	2	1	0	0	2	0	0	0	0	5
"CG32105-cds,chr3L:12322570..12323353,14,AGG"	ACAGCTGCCCCACGCCCAC	17	0	15	9	11	11	6	10	10	8	14	13	7	8	10	7	9	8	13	13	51
"CG32110-cds,chr3L:12801869..12803104,4,AGG"	AAGCAGCCCGAGAATTTCC	4	0	11	4	7	3	10	9	4	8	6	6	4	6	5	5	6	9	0	5	26
"CG32110-cds,chr3L:12801869..12803104,7,TGG"	CAAGAGGAGGACGTTGTAA	1	0	0	1	0	1	1	0	0	0	0	0	0	0	0	0	0	0	1	2	7
"CG32110-cds,chr3L:12801869..12803104,8,TGG"	TCCGCAAACTAACCAGCAA	52	0	35	42	29	28	34	32	25	27	46	35	22	48	15	25	43	32	43	36	189
"CG32163-cds,chr3L:16580718..16580900,7,TGG"	AACTGGGCGGACATGGCAT	50	0	48	36	26	27	38	41	29	20	36	33	31	22	22	19	25	37	43	55	208
"CG32163-cds,chr3L:16580718..16580900,11,TGG"	CTACTGGCCAAGTCGGCAC	2	0	1	0	3	0	2	0	0	0	2	1	1	0	0	5	1	4	2	6	8
"CG32163-cds,chr3L:16580718..16580900,16,CCA"	GGGACGTTGGTGCTGTTGA	40	0	40	41	24	22	24	29	25	18	35	37	26	37	12	20	24	27	34	36	165
"CG32181-cds,chr3L:17753246..17753341,3,AGG"	AAACATTCGTCGGTGACAC	6	0	7	10	8	8	6	5	2	1	4	6	3	3	5	5	7	6	7	7	40
"CG32181-cds,chr3L:17753246..17753341,4,CCA"	ATGGTTCAACAGGGTTGCG	5	1	4	6	1	4	2	3	3	1	4	6	0	6	1	3	0	3	6	3	21
"CG32181-cds,chr3L:17753501..17753674,1,AGG"	CCGATCCCATAGCTTCCCC	49	0	26	22	25	22	25	19	16	15	27	24	12	13	10	13	23	22	19	16	117
"CG32192-cds,chr3L:18033520..18033789,7,CGG"	ATACATGGCACTGATTTGA	3	0	1	2	0	0	1	2	0	0	1	0	0	2	2	1	0	0	1	1	7
"CG32192-cds,chr3L:18033520..18033789,9,AGG"	CCTTTACGTATGTCCTCGC	32	0	37	23	21	14	21	28	18	13	29	15	23	17	11	14	23	27	14	27	130
"CG32192-cds,chr3L:18033520..18033789,13,CCA"	AAGTCGAGCAGCATGATGC	1	0	1	1	2	1	1	2	0	1	2	3	0	0	0	0	1	2	1	0	7
"CG32198-cds,chr3L:18520090..18520500,5,CGG"	ACCACTGCCGCCCCCTCTA	7	0	5	7	1	7	3	4	2	0	4	3	1	6	4	2	2	8	1	10	21
"CG32198-cds,chr3L:18520090..18520500,7,AGG"	AGAAAGGACTCGCAGACGC	16	0	14	12	3	4	7	18	9	9	11	11	6	3	8	4	9	10	3	3	63
"CG32198-cds,chr3L:18520090..18520500,19,TGG"	TCGGTAGACGCAGATTCGG	9	0	8	6	11	4	5	8	2	2	4	5	4	4	2	2	5	8	9	3	31
"CG32201-cds,chr3L:18602729..18602937,2,AGG"	CAGTTCTAAACAGTTTTGT	1	0	1	1	1	3	2	5	1	2	3	3	3	3	3	2	1	0	2	2	7
"CG32201-cds,chr3L:18602729..18602937,5,TGG"	CGATACAGCTCATCTACTG	3	0	0	1	0	2	2	1	1	1	0	0	2	0	1	0	1	1	0	1	7
"CG32201-cds,chr3L:18602729..18602937,7,TGG"	CTTCTGAAACTGCTCAAAG	1	0	0	0	2	1	0	1	4	5	3	1	1	1	3	0	4	4	1	3	13
"CG32202-cds,chr3L:18675377..18675477,4,AGG"	ACTGTATGACAGGTGCCAA	1	0	0	0	2	1	1	1	0	0	1	0	0	2	0	0	0	0	3	2	3
"CG32202-cds,chr3L:18675539..18675863,5,TGG"	AGATAAGCACGGAGACGAC	3	0	3	4	1	3	3	3	2	1	4	4	1	2	2	1	5	2	1	5	16
"CG32202-cds,chr3L:18675539..18675863,8,AGG"	TGGAGGCTCCACATCCCAA	1	0	5	1	1	2	0	6	1	3	3	4	0	2	3	0	5	0	1	2	13
"CG32213-cds,chr3L:19469061..19469438,19,TGG"	CTGGCCTACTCCTCGCCTT	1164	1	944	811	618	574	699	694	532	528	752	604	565	565	446	403	769	816	817	1070	4219
"CG32213-cds,chr3L:19469061..19469438,19,TGG"	CTGGCCTACTCCTCGCCTT	1164	1	944	811	618	574	699	694	532	528	752	604	565	565	446	403	769	816	817	1070	4219
"CG32213-cds,chr3L:19469061..19469438,23,CCT"	GTAAGCAAGGGGAGCACCC	72	0	53	45	40	22	52	52	24	35	55	40	32	42	21	29	47	59	30	65	250
"CG32221-cds,chr3L:19827901..19828390,3,TGG"	ATCTTCAAGCTTCTAAGCT	3	0	1	3	1	0	0	0	0	0	0	1	0	0	0	0	0	1	0	1	3
"CG32221-cds,chr3L:19827901..19828390,8,AGG"	CTGCATCGCCATGATTTCC	11	0	8	6	5	5	7	8	1	2	11	7	3	9	4	3	5	6	8	7	35
"CG32221-cds,chr3L:19827901..19828390,14,TGG"	GGATTGGCGCACCTTTCTG	4	0	6	9	8	8	2	6	2	3	1	4	5	5	3	3	12	8	9	6	25
"CG32230-cds,chr3L:23332634..23332780,6,TGG"	TCGTAATCCCGATGTCACT	8	0	4	2	4	2	5	4	3	4	5	2	5	3	0	1	1	2	3	6	26
"CG32230-cds,chr3L:23332634..23332780,7,TGG"	CACATCAAATCCCGAACCA	3	0	3	1	1	2	1	3	1	0	0	3	0	3	0	1	1	0	1	5	12
"CG32230-cds,chr3L:23332634..23332780,9,CCG"	AGTCGAGCCATATAGTAGA	3	0	5	2	1	0	4	0	1	2	2	2	3	3	2	1	2	7	1	5	17
"CG32246-cds,chr3L:4621265..4622962,4,AGG"	GTAGCCATCAATTTGTTCG	9	0	3	2	2	2	3	1	1	3	3	4	1	4	0	3	3	3	4	1	19
"CG32246-cds,chr3L:4621265..4622962,6,TGG"	CGTCACTGAAATCCTGAGA	4	0	1	3	2	1	2	1	0	0	5	1	2	1	0	1	2	1	1	3	6
"CG32246-cds,chr3L:4621265..4622962,8,CGG"	CTGTTTTCGGTGTATTCCT	3	0	2	1	4	2	1	2	2	1	2	0	0	0	1	0	2	1	2	2	8
"CG32248-cds,chr3L:4471839..4472384,7,CGG"	CAGCAAGCTGCCTCTGCTC	6	0	7	6	7	5	3	4	4	9	7	6	4	5	5	1	6	7	6	8	46
"CG32248-cds,chr3L:4471839..4472384,9,AGG"	CCTGCTCCCGTTTTCCAGC	50	0	49	36	31	21	28	30	13	18	26	20	20	21	14	12	35	41	25	13	133
"CG32248-cds,chr3L:4471839..4472384,10,CGG"	CTCCTGCTTTCGAGTCCTC	11	0	15	8	11	12	8	10	6	13	13	16	8	10	6	12	13	12	10	17	64
"CG32284-cds,chr3L:3186760..3186899,3,TGG"	GTTACAACCACCACCATAA	13	0	6	5	7	5	8	6	4	4	7	7	8	5	3	2	7	4	6	11	43
"CG32284-cds,chr3L:3186760..3186899,5,CCT"	TGGAGCTGGCAAAGCCGTG	10	0	6	12	5	3	3	4	3	4	4	6	9	4	7	5	8	7	4	6	39
"CG32284-cds,chr3L:3186760..3186899,9,CCT"	GTGGTTGTAACTTCGCTGC	43	0	31	29	25	24	20	20	22	20	29	26	25	25	14	14	14	37	29	34	162
"CG32301-cds,chr3L:2244863..2245013,4,TGG"	TACGAATCCATTGCCATAT	2	0	2	3	4	0	0	4	1	5	1	1	3	3	2	0	1	1	4	3	16
"CG32301-cds,chr3L:2244863..2245013,6,TGG"	GCTCTGCTTTTGACTGCGA	6	0	5	5	7	1	2	2	3	2	3	2	2	4	5	1	4	5	2	3	20
"CG32301-cds,chr3L:2244863..2245013,7,CCT"	GAAATAGGGAAGTACGGTG	1	0	1	1	3	3	2	3	1	3	1	1	1	0	2	0	3	2	0	2	8
"CG32302-cds,chr3L:2268840..2269781,7,AGG"	GCTAATGATAATCCCTGCC	2	0	3	1	0	1	3	3	0	1	4	1	1	0	0	1	3	1	2	2	11
"CG32302-cds,chr3L:2268840..2269781,14,TGG"	TGGGAAACGATTTCGATGC	23	0	21	20	11	12	18	18	16	11	16	11	10	5	9	8	16	17	10	8	64
"CG32302-cds,chr3L:2268840..2269781,17,AGG"	AATTTCTATTGCAGCGACG	14	0	6	8	6	9	5	8	5	2	2	9	5	8	4	6	7	6	9	7	41
"CG32320-cds,chr3L:1398604..1399055,4,CGG"	AAGAATGCAATAGTAAGCT	2	0	0	0	1	0	0	0	0	0	0	0	0	0	0	0	0	0	0	0	2
"CG32320-cds,chr3L:1398604..1399055,8,TGG"	AATCATCGCAACTTTGATC	6	0	3	5	0	2	6	5	1	2	3	4	4	4	0	1	8	6	3	5	22
"CG32320-cds,chr3L:1398604..1399055,12,CGG"	GACCGAGCATGGGAAATAC	1	0	3	2	1	0	2	1	1	0	2	1	1	0	2	1	3	1	1	5	8
"CG32368-cds,chr3L:7908593..7908859,7,TGG"	CTCGAGCACGAAATGAGGA	4	0	4	7	1	2	3	1	1	2	3	4	2	3	2	0	1	4	1	6	24
"CG32368-cds,chr3L:7908593..7908859,9,AGG"	GCTCGCGCCAAGATGATCG	8	0	4	1	2	1	2	3	4	1	4	4	5	4	3	2	4	4	3	4	16
"CG32368-cds,chr3L:7908593..7908859,13,TGG"	GAGAACCAAAAGCGGAACT	1	0	2	0	0	1	0	0	0	0	1	1	0	1	0	0	0	0	2	0	2
"CG32406-cds,chr3L:6012437..6012957,3,agg"	CCAGCAGCACAATAATAGC	11	0	14	17	3	10	3	6	5	11	12	8	5	8	7	4	9	13	8	12	60
"CG32406-cds,chr3L:6012437..6012957,6,cgg"	TCGACGACCGCGGGCACAG	2	0	2	6	6	5	5	5	6	1	4	2	2	4	2	2	3	5	5	3	13
"CG32406-cds,chr3L:6012437..6012957,10,CGG"	AGCAGCAACTCCTCGCCCA	6	0	5	7	7	7	4	2	3	5	5	7	3	1	4	3	4	10	11	6	29
"CG32409-cds,chr3L:5892699..5892847,6,CGG"	TCCCAACGATTTCGATGAC	31	0	25	21	9	14	18	25	24	21	25	28	19	16	15	12	21	28	18	24	118
"CG32409-cds,chr3L:5892699..5892847,8,CCA"	TCCAATTCCTTTTGGTGTT	1	0	0	0	0	0	0	0	0	0	0	0	0	0	0	0	0	0	0	0	1
"CG32409-cds,chr3L:5892699..5892847,11,CCG"	CAGGCTGCCAACGTCGAGT	4	0	0	0	1	2	1	1	3	2	2	1	1	2	1	2	1	3	0	2	14
"CG32440-cds,chr3L:21353464..21353630,4,TGG"	ACGCACCAACGCCAGAGAT	1	0	0	1	0	0	2	1	0	0	1	0	1	0	0	0	0	1	1	1	3
"CG32440-cds,chr3L:21353464..21353630,6,CCA"	ATGGTGGGCAGTTCATTAT	1	0	0	2	1	0	1	1	1	0	0	0	2	0	2	0	0	0	0	2	8
"CG32440-cds,chr3L:21353464..21353630,10,CCC"	GAGCGAAGTCACTCTCGTT	3	0	2	2	1	0	0	0	1	0	0	0	0	0	0	3	0	1	4	2	2
"CG32445-cds,chr3L:21632576..21633679,4,CGG"	TCACGCTGGTCACAGAGCG	1	0	1	2	1	1	0	0	1	0	3	1	0	2	1	0	0	2	2	1	4
"CG32445-cds,chr3L:21632576..21633679,8,AGG"	GCCATAATCCAGTCCTTGA	10	0	11	7	4	3	3	9	6	11	11	7	11	7	4	3	8	6	8	4	44
"CG32445-cds,chr3L:21632576..21633679,10,TGG"	CCCGACTTCAACGGAAAGC	3	0	1	1	2	0	0	2	5	0	5	1	5	1	0	1	3	3	3	3	15
"CG32454-cds,chr3L:22722909..22724513,4,TGG"	CGTCGCGGTTGTTCCGTAG	5	0	5	5	3	3	5	2	1	1	8	2	1	3	2	2	4	4	2	3	16
"CG32454-cds,chr3L:22722909..22724513,7,TGG"	GATAGGAGTGATGTGCTTC	4	0	6	0	5	0	2	1	2	1	6	4	2	3	3	0	4	4	3	10	25
"CG32454-cds,chr3L:22722909..22724513,11,TGG"	AGTTCTCCTGCGATGCCCC	103	0	71	50	39	48	49	87	44	42	50	54	61	55	32	40	57	83	54	81	335
"CG32457-cds,chr3L:22980769..22980892,5,AGG"	TGAAGATGACGTCGCTCTA	5	0	6	2	2	0	3	5	4	1	3	5	2	2	2	1	3	4	3	5	18
"CG32457-cds,chr3L:22980769..22980892,8,CCA"	GAGTGAAGTTCTTTCGGTG	4	0	1	2	1	1	1	4	0	2	1	1	2	4	0	0	3	0	0	0	8
"CG32457-cds,chr3L:22980959..22981260,1,AGG"	CCGACCACCTGTGACAATC	42	0	37	25	29	26	27	38	26	18	32	30	18	34	20	17	22	37	28	38	161
"CG32485-cds,chr3L:3050539..3050697,7,CCG"	TTAATTGGCGCCAGCTCCT	7	0	6	10	3	5	8	4	3	7	8	5	7	8	2	2	6	9	8	15	33
"CG32485-cds,chr3L:3050539..3050697,10,CCT"	GCGTCATCTGTGGTCTTGA	4	0	2	4	2	5	2	0	1	1	3	2	2	2	5	1	1	3	4	4	17
"CG32485-cds,chr3L:3051005..3051514,1,TGG"	CATTCTAAAGACCAACAAG	1	0	0	1	1	1	1	0	0	0	0	0	0	0	0	0	0	0	0	1	3
"CG32847-cds,chr3L:15114722..15115216,5,TGG"	GTGTGGCCATTTGTTTTGC	80	0	87	49	53	56	52	63	49	52	56	69	44	44	38	44	68	62	46	31	339
"CG32847-cds,chr3L:15114722..15115216,7,CGG"	GTGTGTCCCGTTTGCAAGT	8	0	12	10	7	12	9	5	9	8	2	6	8	3	7	5	1	8	9	9	40
"CG32847-cds,chr3L:15114722..15115216,11,CGG"	GATAGGAGCAAAGTAATAC	3	0	1	3	0	1	0	0	2	0	0	0	1	0	1	0	1	0	0	1	2
"CG33060-cds,chr3L:16324502..16324867,8,AGG"	CTTCAAGCCACCAGAAGAG	4	0	2	1	2	3	2	3	1	2	0	1	0	0	0	1	0	1	2	2	6
"CG33060-cds,chr3L:16324502..16324867,16,TGG"	ATTCTAATGGAGGGCATGT	3	0	1	5	3	3	5	2	0	3	3	3	3	1	1	1	2	4	1	3	20
"CG33060-cds,chr3L:16324502..16324867,21,CGG"	AAATGCCCCGCGATCCCAT	10	0	7	7	3	6	8	7	6	5	4	7	3	2	5	7	6	9	3	3	29
"CG33170-cds,chr3L:22858978..22859060,2,CCC"	CTGGGGATCATCCACTCGG	54	0	46	40	38	33	44	41	29	29	47	37	22	41	22	25	41	49	38	41	261
"CG33170-cds,chr3L:22860500..22860563,1,AGG"	CTAGTGGATGACATCAAAA	1	0	0	0	0	2	0	0	0	0	0	1	0	0	0	0	0	1	0	0	0
"CG33170-cds,chr3L:22858641..22858796,1,AGG"	CTGCTTGGACTTGGGGCGC	2	0	0	0	1	1	2	0	1	2	0	1	0	5	0	1	1	0	1	4	8
"CG33259-cds,chr3L:15400949..15401308,6,AGG"	CAGAAACGTGTGATACCAA	1	0	0	4	1	1	4	2	2	0	3	1	2	2	0	1	4	1	1	3	15
"CG33259-cds,chr3L:15400949..15401308,7,CGG"	CCAATTGTACTTTGATATG	2	0	3	3	0	3	1	3	0	1	3	0	1	3	0	1	3	2	1	5	13
"CG33259-cds,chr3L:15400949..15401308,9,AGG"	GTCCTTGTGTCTGCAAGCC	66	0	52	47	36	32	31	40	28	26	41	39	42	32	36	20	53	46	51	59	264
"CG33262-cds,chr3L:13129369..13129503,2,AGG"	TCCACGACAAGCGCCTACA	9	0	13	7	4	7	10	4	7	5	10	11	4	8	6	8	8	8	9	9	49
"CG33262-cds,chr3L:13129561..13129793,1,CGG"	GCTGGTATTGGTATTCCTG	4	0	2	3	1	2	3	1	1	2	7	2	4	3	4	0	4	3	1	4	16
"CG33262-cds,chr3L:13129561..13129793,2,TGG"	AGTATGAATCCCTGACTGT	3	0	3	5	1	2	4	5	3	0	4	2	2	0	1	1	3	0	3	6	11
"CG33278-cds,chr3L:7444009..7445205,2,CGG"	AAGCGTATTCAGTGTCGTT	25	0	21	15	14	12	9	14	8	12	16	7	7	6	6	4	6	17	9	11	72
"CG33278-cds,chr3L:7444009..7445205,5,TGG"	CAAGTTATGCCAAAGCCCG	56	0	48	36	20	35	36	31	30	18	42	41	38	45	16	22	38	49	40	55	212
"CG33278-cds,chr3L:7444009..7445205,13,AGG"	TTGGGTTACGCCACCAGTC	1	0	1	0	0	0	0	0	1	1	0	0	1	0	0	2	1	1	0	3	9
"CG33514-cds,chr3L:4365496..4365800,4,AGG"	CGTCTCGAAGCCGATCTGC	6	0	5	12	8	5	8	7	6	4	3	6	5	6	4	4	4	6	4	2	27
"CG33514-cds,chr3L:4365496..4365800,6,TGG"	CCGCATCTAAATCCCCGAA	1	0	1	1	1	1	1	0	0	0	0	1	2	0	1	0	1	0	2	0	2
"CG33514-cds,chr3L:4365496..4365800,9,CGG"	TTCTGGTGGCTTTCTTGCG	14	0	7	10	5	6	6	14	6	10	5	8	11	9	7	5	5	9	6	4	42
"CG33687-cds,chr3L:16191075..16191223,2,AGG"	TTTGAAATGTGCCGCATCA	22	0	16	25	13	17	10	18	8	11	18	13	14	19	6	11	16	15	21	13	83
"CG33687-cds,chr3L:16191277..16191462,1,TGG"	ATTCGAAGCGATATACCAA	10	0	8	10	5	10	2	5	1	6	10	2	4	5	2	3	8	6	3	5	31
"CG33687-cds,chr3L:16191277..16191462,6,CCA"	AAATCATCGATCGCTGGTT	31	0	31	24	14	17	16	21	10	10	15	19	17	22	17	8	26	30	26	31	147
"CG33690-cds,chr3L:16194527..16194706,2,AGG"	TTTCCCACGTGTCGCATCA	69	0	51	43	46	39	38	51	31	30	56	36	37	44	34	32	37	54	56	73	266
"CG33690-cds,chr3L:16194527..16194706,4,AGG"	ATCTACGCGAAACTGAATC	3	0	1	0	1	0	3	2	0	2	0	1	0	0	0	0	3	1	0	1	5
"CG33690-cds,chr3L:16194527..16194706,7,TGG"	TTGATGCGAGGGTGAGTTT	1	0	3	5	3	0	3	2	1	2	2	3	2	3	2	3	3	5	6	3	24
"CG33769-cds,chr3L:22641149..22641619,4,AGG"	TTGGTCACCACTCTACGAC	1	0	2	3	3	3	4	4	4	3	0	3	5	2	0	1	1	3	1	4	9
"CG33769-cds,chr3L:22641149..22641619,7,AGG"	TTCGAGTTCCGCCTGACCA	32	0	23	20	18	17	15	16	6	9	16	16	16	13	7	7	20	12	30	43	86
"CG33769-cds,chr3L:22641149..22641619,8,AGG"	AACTACTGTGCTTTGATCA	5	0	0	2	0	3	1	4	0	0	0	0	0	2	0	3	0	1	2	3	11
"CG33770-cds,chr3L:22641772..22641855,3,TGG"	CTGGAGATACCGTTGTGCC	134	0	110	108	84	62	99	87	93	68	114	77	71	74	39	52	87	114	90	90	502
"CG33770-cds,chr3L:22641772..22641855,8,CCG"	GAGCAATGGCCAGGCACAA	16	0	15	13	6	7	10	15	8	6	8	11	9	7	7	6	10	6	11	15	53
"CG33770-cds,chr3L:22641914..22642387,1,CGG"	GTAGCGTCAAATTCATAGC	3	0	0	2	0	1	0	3	0	2	1	0	1	0	1	0	1	1	1	2	10
"CG33965-cds,chr3L:1232904..1233223,4,TGG"	CCGCCGGGTCTGCAAAAAG	1	0	0	0	0	0	0	1	0	1	1	0	0	0	0	0	0	1	1	0	1
"CG33965-cds,chr3L:1232904..1233223,5,TGG"	AACGAAGTGCCAAGTCGTG	9	0	10	6	7	8	4	4	8	10	8	7	9	8	2	1	9	10	6	9	40
"CG33965-cds,chr3L:1232904..1233223,9,AGG"	GTTCCTGCTTAGTTTTCTT	6	0	5	4	1	1	3	2	0	2	2	5	5	2	0	2	2	4	2	1	18
"CG34039-cds,chr3L:14554959..14555099,5,TGG"	TAGTGGCACAACGAATTTG	1	0	3	3	1	4	0	3	0	2	1	0	3	4	2	1	1	3	2	0	7
"CG34039-cds,chr3L:14554959..14555099,6,CCG"	ATCGCCTTCGCCACAGAAG	29	0	22	13	10	12	11	19	8	14	20	17	12	11	7	7	29	22	23	41	103
"CG34039-cds,chr3L:14554959..14555099,7,CCC"	CTCAGCTAGGACCCAATCG	54	0	41	38	33	23	40	40	29	22	45	26	26	32	19	20	33	33	28	31	179
"CG34241-cds,chr3L:12121285..12121503,4,CGG"	TCCTGCCAAAACCAACGAG	6	0	6	7	6	2	3	3	4	4	9	2	3	4	1	0	6	4	7	9	21
"CG34241-cds,chr3L:12121285..12121503,11,TGG"	ATCCAGCCGCCAAATAATT	21	0	18	15	9	13	21	16	6	10	16	5	8	15	7	6	18	15	13	14	80
"CG34241-cds,chr3L:12121285..12121503,13,CCT"	ATACATCTCACAGGTGGTC	2	0	3	2	2	1	2	2	1	4	0	1	1	1	0	2	3	1	0	2	11
"CG34259-cds,chr3L:2026991..2027965,3,AGG"	TACAACCTGCTATACAATG	1	0	2	0	0	0	0	1	0	0	0	0	0	1	0	0	1	3	1	0	6
"CG34259-cds,chr3L:2026991..2027965,7,AGG"	AAGTTCGGCTTTGGGCATC	4	0	13	4	7	5	3	11	1	8	7	2	5	9	3	7	4	6	4	4	28
"CG34259-cds,chr3L:2026991..2027965,9,AGG"	CTTACCTAATATTTCTCAA	1	0	0	1	0	1	0	3	0	0	1	1	0	0	2	2	2	0	1	0	2
"CG34266-cds,chr3L:4677851..4678117,3,AGG"	CGCCAAATGCTCTACGTCA	7	0	2	5	6	5	4	3	1	6	4	1	2	4	1	3	3	5	3	3	22
"CG34266-cds,chr3L:4677851..4678117,4,AGG"	ACCAAGATCCTGTTGACCA	11	0	11	10	6	6	6	9	9	6	13	5	8	13	5	4	5	11	5	26	59
"CG34266-cds,chr3L:4677851..4678117,10,AGG"	AAAGCGATTGCCAAGCAGA	6	0	4	4	4	4	4	3	4	1	2	1	5	3	5	2	1	1	3	1	18
"CG34269-cds,chr3L:528419..528994,5,TGG"	TACACAAGTCGTTTGAGCC	1	0	2	3	0	1	1	1	0	2	1	3	1	2	1	1	1	1	0	2	9
"CG34269-cds,chr3L:528419..528994,7,TGG"	ACTTTTTCGCCCAGCACTT	8	0	2	6	5	3	5	6	2	2	4	2	4	6	2	1	7	2	3	3	31
"CG34269-cds,chr3L:528419..528994,10,CGG"	CACGTGGAAATCCGAATGG	4	0	5	6	3	2	6	10	2	4	5	6	1	2	2	5	3	4	1	1	20
"CG34427-cds,chr3L:8797979..8798084,1,CGG"	GCTTTTATGGTGGCACAAA	10	0	5	6	3	4	8	10	2	2	5	5	4	9	2	5	9	3	4	13	33
"CG34427-cds,chr3L:8797979..8798084,4,CCG"	GATTGACAGACATTGCAAT	6	0	6	3	1	0	2	2	2	3	6	4	5	5	4	1	1	4	6	8	22
"CG34427-cds,chr3L:8797979..8798084,5,CCT"	AAGGACGTGGAGTTGATGC	10	0	4	4	4	2	4	5	1	3	4	4	4	1	1	2	2	4	7	3	32
"CG34428-cds,chr3L:13054979..13055074,2,TGG"	TAAAAGAGCTCCCATTCCT	9	0	4	2	7	4	4	7	5	4	3	7	3	6	3	6	4	5	3	4	22
"CG34428-cds,chr3L:13054979..13055074,3,CCT"	TTGAAGAGGCTGCCCAGGG	4	0	2	2	2	0	3	4	0	2	3	3	2	1	1	1	1	5	1	2	11
"CG34428-cds,chr3L:13054979..13055074,13,CCA"	ATGACGCGAGTGGGTGATG	75	0	57	65	37	41	46	38	37	38	60	48	45	36	28	24	62	54	65	94	307
"CG34429-cds,chr3L:13056146..13056310,5,CCC"	TAAATCAAGGGCAGCCATC	25	0	23	11	15	8	10	17	13	14	21	14	20	14	14	4	17	12	24	24	85
"CG34429-cds,chr3L:13056393..13056796,1,CGG"	AAAGTTGAATCCGTCATTA	2	0	4	1	1	3	4	2	1	2	2	1	0	3	0	2	0	2	0	4	11
"CG34429-cds,chr3L:13056393..13056796,3,AGG"	ATACTCTGCCAAGCAATTG	4	0	6	2	1	3	4	0	1	2	4	1	1	2	1	0	0	1	1	1	11
"CG34456-cds,chr3L:9355266..9355769,7,CGG"	TTTGTGCCCCGCTACACTC	2	0	1	1	0	1	3	1	2	0	1	2	0	4	1	1	0	1	1	3	6
"CG34456-cds,chr3L:9355266..9355769,12,AGG"	AGCAAAAGAGACCTGCTGC	3	0	1	0	2	0	1	1	1	1	2	2	0	1	2	0	1	4	0	0	7
"CG34456-cds,chr3L:9355266..9355769,14,CGG"	CCTGGCGACGAGTGCAGTA	2	0	3	2	1	0	0	0	1	0	0	0	2	0	0	0	1	1	0	0	6
"CG3552-cds,chr3L:9451089..9451457,3,AGG"	AGCAACAGGTTTTCGCTGA	1	0	0	1	0	2	0	0	3	1	1	2	0	2	1	2	0	1	1	0	10
"CG3552-cds,chr3L:9451089..9451457,5,CGG"	CTGGTAGTCCTCCGATCCG	56	0	29	30	20	23	26	32	20	20	23	18	28	19	14	8	33	33	24	28	170
"CG3552-cds,chr3L:9451089..9451457,8,AGG"	TGCAGGCAAAAAGAGGACC	14	0	10	4	9	3	7	4	6	6	5	4	2	2	1	1	2	2	8	5	27
"CG3919-cds,chr3L:14404195..14404372,3,TGG"	ATCGACTGTGAAAAATGCG	18	0	12	15	12	14	16	11	15	16	15	12	7	13	4	9	17	10	8	3	87
"CG3919-cds,chr3L:14404195..14404372,6,CCG"	TGGTGGAGCTATGGACCGA	29	0	28	19	11	25	27	22	19	13	27	24	17	17	8	19	24	17	28	23	134
"CG3919-cds,chr3L:14404195..14404372,11,CCA"	TGACATATTTTGGCATTGA	2	0	0	0	0	0	0	1	0	0	0	1	0	0	0	0	0	0	1	0	2
"CG42245-cds,chr3L:2631812..2631916,4,AGG"	AAGGCTGAAATTGGCTACA	5	0	7	2	4	1	2	5	0	2	5	2	1	3	0	1	2	8	5	3	18
"CG42245-cds,chr3L:2631812..2631916,7,CCA"	ACGTACGTTATGTTGCGCT	36	0	48	37	30	28	24	36	20	26	39	26	25	26	20	20	26	34	47	48	160
"CG42245-cds,chr3L:2631977..2632121,1,AGG"	CGATTGGATCCGCAGGACC	3	0	0	1	1	0	1	1	1	0	0	0	2	0	0	0	0	0	0	1	4
"CG4229-cds,chr3L:16550186..16550953,4,TGG"	GCCCTAGGTGCTCCTCAAT	10	0	9	3	4	6	3	12	2	5	11	5	4	0	3	4	9	7	4	10	40
"CG4229-cds,chr3L:16550186..16550953,9,TGG"	CTGGTGGATCCCGCTGCAG	14	0	8	13	6	4	18	7	8	12	7	8	12	14	5	11	10	13	8	15	72
"CG4229-cds,chr3L:16550186..16550953,11,AGG"	CTGCCTCCTTCGGTCACCG	15	0	18	12	14	11	14	7	8	11	15	13	17	7	6	4	10	14	16	24	71
"CG42304-cds,chr3L:2653358..2653657,6,AGG"	AGCACCACATCAGCTAACG	5	0	5	4	0	8	2	4	2	7	1	1	4	3	1	0	3	4	3	5	9
"CG42304-cds,chr3L:2653358..2653657,9,AGG"	TCTCCGGGCATGCAACTGC	4	0	9	5	2	1	6	4	1	2	2	3	2	1	1	3	8	7	3	3	22
"CG42304-cds,chr3L:2653358..2653657,15,TGG"	ACACGGGTGGCCAGTCCGG	6	0	1	4	5	5	2	3	2	2	1	0	4	5	3	2	3	3	0	4	10
"CG42307-cds,chr3L:7322529..7322691,8,AGG"	CTTTGAGTTCGGCGCACCA	75	0	61	59	33	34	39	53	23	32	54	41	32	39	25	26	42	51	54	50	271
"CG42307-cds,chr3L:7322529..7322691,11,AGG"	TTCATCAGGGACGCCATCA	3	0	2	1	2	0	1	2	1	0	3	1	1	2	1	1	5	1	3	4	12
"CG42307-cds,chr3L:7322529..7322691,14,CCC"	CGTTGGCAATGCGCTGGAT	8	0	5	3	4	2	4	4	6	7	3	3	5	5	1	2	4	4	3	12	22
"CG42374-cds,chr3L:19257597..19257722,6,CCC"	CTTGCTGGGCACTTGTGGT	43	0	36	45	33	24	34	34	33	21	21	24	29	32	16	19	31	43	45	58	193
"CG42374-cds,chr3L:19257597..19257722,14,CCT"	GTTCGGCGGACTCAGACCA	4	0	19	12	5	4	2	2	6	3	12	2	8	7	3	6	4	9	6	2	39
"CG42374-cds,chr3L:19257781..19258044,1,AGG"	ACAGTGAATCCAGACTTCC	1	0	0	1	1	0	1	0	0	0	0	2	0	1	1	0	0	1	2	0	2
"CG42455-cds,chr3L:9966023..9966101,2,CCC"	AAAGCCAAGCCCGTTTGCA	6	0	2	5	3	3	4	4	2	0	2	2	3	2	5	1	3	5	3	1	24
"CG42455-cds,chr3L:9966194..9966351,5,AGG"	CGAGAGCTGTTGGGTCAGG	27	0	22	15	15	13	20	20	14	15	22	12	12	11	6	10	21	16	24	16	95
"CG42455-cds,chr3L:9966194..9966351,8,TGG"	GGATCAGCAACCACTTGCT	1	0	0	0	1	1	0	0	0	0	1	0	0	2	0	0	1	2	0	0	2
"CG42538-cds,chr3L:16027624..16027702,2,CCT"	TAGGCAGGCCATGATCAAT	3	0	5	5	2	4	3	5	4	2	2	4	1	7	6	2	5	4	5	13	40
"CG42538-cds,chr3L:16027624..16027702,5,CCT"	CAAATCTGGGCATTAATGG	23	0	21	25	25	24	28	25	8	16	24	16	15	16	10	11	28	19	25	26	84
"CG42538-cds,chr3L:16027763..16027953,5,CGG"	ATCGCAATGGAAGATTTTG	2	0	0	1	0	0	0	0	0	1	1	0	0	1	0	0	0	2	1	0	0
"CG42540-cds,chr3L:4579447..4579519,1,CGG"	GTGCAGGAGTACGAGCGCG	17	0	14	15	9	8	12	10	7	6	13	20	11	8	7	5	14	12	17	20	56
"CG42540-cds,chr3L:4579447..4579519,4,AGG"	CGTTTGGGTCGTCTTATGC	3	0	6	18	3	6	9	6	8	4	5	4	5	4	5	1	5	11	4	4	38
"CG42540-cds,chr3L:4580077..4580159,1,TGG"	ATTGACTCCTATGCCCGTG	7	0	5	8	2	6	6	9	4	5	6	4	5	2	3	2	5	7	16	14	36
"CG42552-cds,chr3L:21768131..21768295,7,TGG"	TATGGCCATATAGACAGTG	5	0	3	4	1	3	1	2	1	0	1	2	2	4	2	0	1	1	1	7	20
"CG42552-cds,chr3L:21768131..21768295,9,CCC"	TCCATATTGACCATTAGGC	10	0	6	5	5	3	4	3	2	4	2	3	6	4	2	4	4	5	8	10	41
"CG42552-cds,chr3L:21768131..21768295,14,CCA"	ATGAGGATGGCTGGCTGGA	1	0	1	2	3	0	2	1	0	0	1	1	0	0	0	0	2	1	1	3	11
"CG42570-cds,chr3L:15711023..15711147,5,TGG"	CTGTGGCTCATTTTAGCTC	1	0	2	0	0	2	0	1	0	1	2	2	1	1	1	1	0	0	1	0	4
"CG42570-cds,chr3L:15711023..15711147,8,CCG"	AAACTTTCTTCGCGCCTTT	12	0	17	12	5	10	8	14	17	8	9	4	7	10	9	9	22	14	11	4	66
"CG42570-cds,chr3L:15711198..15711342,1,TGG"	TGCCTTGCGACTTTTGCTT	11	0	7	7	4	9	9	6	5	7	11	8	4	6	6	2	10	8	2	2	45
"CG42571-cds,chr3L:15709634..15709740,3,CGG"	AATTTGGCCGTCAAACTTA	1	0	2	0	0	0	1	1	0	2	1	0	0	1	0	0	0	1	1	1	2
"CG42571-cds,chr3L:15709634..15709740,6,TGG"	GGGTTTAGCTGTGTCTCAA	21	0	18	18	10	10	11	20	12	15	14	15	11	8	11	4	11	20	10	12	62
"CG42571-cds,chr3L:15709796..15709940,4,TGG"	CAACCATAAGATCTATAGC	2	0	6	1	0	1	4	2	1	3	0	1	2	0	2	1	0	0	0	2	8
"CG42575-cds,chr3L:11122788..11122980,7,TGG"	ACGACGTGGCCAACTCATT	33	0	34	33	25	30	33	29	29	22	29	30	34	25	17	17	32	37	29	56	226
"CG42575-cds,chr3L:11122788..11122980,10,CGG"	CTCCGGTGTTCTGACCATC	4	0	4	6	1	4	4	2	5	5	4	2	3	4	3	1	9	5	3	4	16
"CG42575-cds,chr3L:11122788..11122980,13,CGG"	GCCACCATTTGCGAAATTT	2	0	1	0	0	0	1	0	0	1	0	0	0	1	0	0	0	1	0	0	6
"CG42671-cds,chr3L:11209929..11210382,7,TGG"	GCCGCCCACCAATCAGCTG	1	0	5	2	5	6	4	5	4	2	5	6	4	7	2	2	2	6	2	4	23
"CG42671-cds,chr3L:11209929..11210382,13,TGG"	GCCGCGACAATTTGTCCAT	2	0	4	4	3	3	0	2	1	2	3	4	2	2	1	1	1	0	0	0	13
"CG42671-cds,chr3L:11209929..11210382,15,TGG"	GCCAATATGTCGATGACGA	45	0	56	37	26	27	32	27	18	34	43	26	35	35	17	20	38	40	60	72	233
"CG42673-cds,chr3L:9581340..9581544,4,CGG"	CGCTCCGATATATCCTCAT	1	0	2	3	1	2	0	3	1	0	3	4	2	2	0	2	2	1	2	5	12
"CG42673-cds,chr3L:9581340..9581544,7,AGG"	AGCGAGCAGCAGCTATCCG	2	0	5	2	2	2	1	2	0	1	0	0	1	0	2	4	0	2	1	0	7
"CG42673-cds,chr3L:9581340..9581544,12,CCG"	ACTTCAAAGGCTTGTCCCA	5	0	5	7	6	1	5	2	2	2	4	4	4	4	0	3	9	3	2	7	21
"CG42709-cds,chr3L:12786916..12787100,7,CGG"	GACTACAGTGAAACAGCGA	2	0	1	5	0	1	2	3	3	0	1	0	1	1	1	0	1	1	1	0	2
"CG42709-cds,chr3L:12786916..12787100,11,CCA"	CGCTGGAGCGGCATTTGTG	6	0	1	5	0	4	0	1	0	1	2	2	0	1	1	0	1	2	1	0	8
"CG42709-cds,chr3L:12786916..12787100,17,CCG"	GTCTATTTTCTGCTGTCTC	17	0	20	11	14	8	12	16	9	15	13	11	11	15	10	7	11	6	16	6	66
"CG42716-cds,chr3L:16026878..16026959,4,CCA"	CGGCATCGCAATTGCGAGT	5	0	2	5	7	3	2	4	4	5	3	5	2	4	3	1	4	2	2	1	16
"CG42716-cds,chr3L:16027028..16027239,1,TGG"	GAGGTCCTCGGTCATGTTC	7	0	2	8	6	2	4	6	0	2	5	2	6	6	2	2	5	4	5	3	21
"CG42716-cds,chr3L:16027028..16027239,3,TGG"	GAAACATTGGAACTGCGTT	2	0	1	1	4	3	1	1	1	0	1	2	4	3	0	1	0	2	3	1	9
"CG42747-cds,chr3L:6454766..6455150,6,CGG"	GCTGGCCGGAGTGGATCGC	6	0	3	1	0	3	5	2	0	3	0	0	2	1	1	2	1	0	0	1	14
"CG42747-cds,chr3L:6454766..6455150,9,CGG"	AGTCAGCTGCCAGGACCAC	39	0	41	39	26	29	40	31	22	24	27	26	26	28	15	18	38	34	51	74	200
"CG42747-cds,chr3L:6454766..6455150,16,TGG"	GACACCTTCGACTCACCGC	10	0	16	10	6	10	11	14	11	11	13	10	3	7	8	5	5	14	8	11	87
"CG42832-cds,chr3L:11603235..11603432,4,TGG"	ATCTCCTTCTGCTCCACAA	17	0	13	19	9	7	10	12	9	7	9	14	10	13	3	4	12	12	16	23	63
"CG42832-cds,chr3L:11603235..11603432,10,CCA"	GTTGTGGTACTTTCGGCGT	33	0	28	22	11	28	16	26	10	20	23	22	25	13	13	13	26	31	20	27	146
"CG42832-cds,chr3L:11603235..11603432,13,CCT"	GATTTTGTCGTGGTTTCGG	4	0	3	3	2	2	2	1	2	2	1	2	5	4	1	1	1	2	2	0	13
"CG43078-cds,chr3L:8581002..8581918,7,AGG"	CCTCACTTCATCGAGAAGC	2	0	1	2	2	1	3	1	2	2	2	2	3	2	1	0	1	1	2	6	6
"CG43078-cds,chr3L:8581002..8581918,9,TGG"	TCCGACGAAATCCTGGAAC	9	0	2	7	2	2	2	5	1	3	2	0	0	6	2	2	3	5	5	0	32
"CG43078-cds,chr3L:8581002..8581918,11,AGG"	CCATGCCGCAAGCGAACCA	1	0	0	1	1	2	0	0	0	0	0	0	0	0	0	0	0	0	0	1	5
"CG43082-cds,chr3L:15655049..15655255,8,AGG"	TTGAATCGAAACTGCAGCC	30	0	27	27	13	12	22	17	7	10	18	13	16	20	8	13	20	17	14	22	123
"CG43082-cds,chr3L:15655049..15655255,13,CCA"	CGGGTGATATTGCTCCACT	45	0	30	41	24	27	27	41	18	29	39	29	34	28	17	14	31	39	37	46	197
"CG43082-cds,chr3L:15655318..15655379,1,CCA"	CGCGTCCATTGCATTTATC	1	0	4	5	2	2	1	1	2	1	3	0	5	1	0	3	0	3	0	4	19
"CG43173-cds,chr3L:17928272..17928487,4,CGG"	AACCCCATTGAACTCAATC	7	0	1	3	5	3	1	3	0	2	4	1	1	4	1	1	4	5	3	3	16
"CG43173-cds,chr3L:17928272..17928487,7,TGG"	CTCTCCCTCTTGCACCCTT	9	0	22	13	8	10	9	12	4	9	10	12	10	6	8	7	7	8	20	14	69
"CG43173-cds,chr3L:17928272..17928487,14,CCA"	TCAATGGGGTTTGTTGAAC	2	0	0	0	0	3	0	0	1	1	0	2	0	1	0	0	0	0	0	1	4
"CG43885-cds,chr3L:19536383..19536571,4,CGG"	CCTCCTTCGCAGATCCCTT	11	0	12	10	11	8	12	5	7	13	10	5	6	6	3	4	9	5	10	8	54
"CG43885-cds,chr3L:19536383..19536571,10,CCG"	AAGGAGTTTGGGCGTGATC	2	0	1	1	2	3	1	1	1	1	4	1	0	3	2	0	2	2	1	4	6
"CG43885-cds,chr3L:19536383..19536571,14,CCA"	ACTGGATGTGTATTGGGGT	32	0	14	12	9	9	8	16	13	8	11	11	12	11	12	6	15	14	23	20	83
"CG43915-cds,chr3L:3973051..3973368,6,AGG"	GAACCCAAGCCCCCGCTCA	19	0	16	11	7	7	14	10	7	7	16	7	8	6	9	7	8	12	10	6	60
"CG43915-cds,chr3L:3973051..3973368,10,CCG"	GGAAACTGTCGCAGGTGAT	2	0	2	4	7	3	2	3	0	2	5	5	0	3	0	1	0	1	3	3	12
"CG43915-cds,chr3L:3973051..3973368,13,CCT"	GGGTGACTACATGTATCTG	1	0	1	1	0	1	0	0	1	0	2	0	1	1	0	0	0	0	1	1	9
"CG43938-cds,chr3L:21115373..21115624,6,TGG"	TGTGCTAAAGATTTCGCAA	4	0	1	0	1	3	2	0	0	0	1	1	3	3	0	0	4	3	0	1	9
"CG43938-cds,chr3L:21115373..21115624,7,TGG"	TGCGATTTCTACGACCTCT	30	0	14	21	10	13	13	20	11	14	21	17	14	15	13	19	16	25	10	22	97
"CG43938-cds,chr3L:21115373..21115624,10,TGG"	ATGTGAGCAAATTCCCCGC	47	0	52	59	32	25	34	42	29	37	53	21	28	31	22	20	35	48	27	18	216
"CG4447-cds,chr3L:9357517..9358281,5,AGG"	CGCGATTATGCAAAGGGCA	1	0	2	1	0	1	1	3	1	0	0	2	0	0	1	0	2	1	2	5	11
"CG4447-cds,chr3L:9357517..9358281,15,TGG"	GCGAGATCCTCAATTTCGA	5	0	4	5	3	6	2	3	5	1	1	4	3	0	1	1	2	3	0	0	6
"CG4447-cds,chr3L:9357517..9358281,16,AGG"	AAGTCCGTGATGCAGATGA	4	0	2	3	2	2	1	3	2	4	5	1	3	0	0	2	1	2	3	3	19
"CG4452-cds,chr3L:9360625..9360711,6,CCT"	TTGCATAGTTGCTGGCCGG	10	0	17	11	12	11	11	10	3	15	14	13	11	10	6	8	8	7	8	8	70
"CG4452-cds,chr3L:9361049..9361113,1,TGG"	GCCGCGGCTCTACCTCAGT	10	0	13	17	11	8	6	11	2	10	8	7	4	7	13	3	9	9	2	12	48
"CG4452-cds,chr3L:9361201..9361314,5,TGG"	TGCGAGTGCTGCAAGATTG	9	0	11	12	11	6	12	11	3	9	8	10	15	9	4	4	4	5	10	21	67
"CG4476-cds,chr3L:9205973..9206300,1,TGG"	AAGCCATCCTTGCTGCCCA	1	0	0	2	0	1	3	1	2	1	2	0	1	1	0	0	4	1	0	3	3
"CG4476-cds,chr3L:9205973..9206300,3,CGG"	GAATCGTCTGAGCTCTCTC	6	0	7	2	1	3	7	3	2	2	2	1	1	1	2	1	5	6	5	2	18
"CG4476-cds,chr3L:9205973..9206300,10,TGG"	TCCTGCATCGCCCTGAGCG	11	0	9	4	5	7	7	4	4	9	5	8	5	5	1	1	11	7	6	10	43
"CG45186-cds,chr3L:2461146..2461268,5,CGG"	CCAAATGCAACGATAGATG	8	0	10	13	9	7	7	7	6	9	13	6	13	7	5	5	6	18	18	16	52
"CG45186-cds,chr3L:2461146..2461268,6,CCA"	GGAGATTGACGGGAGTTGG	1	0	2	1	2	0	1	0	0	0	0	1	1	1	4	0	0	1	2	2	7
"CG45186-cds,chr3L:2461146..2461268,14,CCA"	TCTATCGTTGCATTTGGCG	7	0	8	6	4	5	3	3	4	2	7	5	7	5	2	7	11	7	4	10	32
"CG4603-cds,chr3L:5127491..5128534,2,TGG"	CTGAACGAGCATACGACGC	10	0	11	9	7	14	15	4	4	4	13	5	5	4	4	4	11	7	9	7	49
"CG4603-cds,chr3L:5127491..5128534,7,AGG"	CGCAATTGCACGTCCTAGT	5	0	2	3	3	2	5	5	2	4	2	1	1	2	3	1	3	9	8	3	17
"CG4603-cds,chr3L:5127491..5128534,9,AGG"	TTGGATCTCTCGCAGCAGC	4	0	7	4	3	2	4	3	4	4	5	5	0	3	3	4	0	11	5	4	22
"CG4611-cds,chr3L:5129572..5131392,3,CGG"	ATTAAATGCCACCGGAAGA	2	0	1	0	0	0	3	1	0	1	2	0	0	2	0	0	0	1	1	0	7
"CG4611-cds,chr3L:5129572..5131392,6,TGG"	GGTTATTCTGCCTGCAACT	15	0	14	16	8	10	10	15	6	10	15	9	10	9	10	5	11	16	22	31	76
"CG4611-cds,chr3L:5129572..5131392,7,AGG"	AAATCGCCTGCTGCACGTG	5	0	1	3	0	1	4	2	1	2	0	3	2	0	0	5	2	3	5	3	7
"CG4623-cds,chr3L:5135405..5135527,3,CGG"	TTCAAGGCTCCCGATCTGC	9	0	1	7	5	2	2	3	1	6	4	6	1	5	2	1	0	5	8	2	22
"CG4623-cds,chr3L:5136173..5136362,4,TGG"	TGGCGAGCAGTACTCCAAT	14	0	13	11	10	5	9	10	5	5	13	10	8	10	5	5	10	8	4	16	58
"CG4623-cds,chr3L:5136173..5136362,7,AGG"	GGCGATGTGCCAGTGCTCC	1	0	2	1	3	1	0	0	0	0	3	0	3	1	0	0	2	0	2	0	6
"CG4835-cds,chr3L:5473096..5476763,4,TGG"	GGTGGTTATCGCCGTATTC	17	0	11	8	10	15	9	12	14	5	13	5	11	4	7	3	12	15	10	4	59
"CG4835-cds,chr3L:5473096..5476763,11,TGG"	TGTGCGAGGGCAAGGACTT	11	0	14	7	5	6	10	7	6	7	7	5	9	2	5	10	4	3	7	7	29
"CG4835-cds,chr3L:5473096..5476763,14,CGG"	TGCGACTGTCTCTATCCCA	6	0	10	7	4	10	6	6	8	3	6	13	6	7	2	6	7	6	8	4	45
"CG4842-cds,chr3L:16361557..16361649,8,CCA"	CAGTTCTTGCACACATTTT	1	0	0	0	1	1	0	0	1	0	0	0	1	1	0	1	0	0	0	0	0
"CG4842-cds,chr3L:16361708..16361935,3,CGG"	AAAAGCCAGCATCCCGATA	21	0	15	20	10	12	18	14	13	6	15	13	13	13	7	6	9	20	14	15	95
"CG4842-cds,chr3L:16361708..16361935,5,CGG"	CTGGACATAACCCAGAAAT	1	0	1	1	1	0	2	1	0	1	2	2	0	0	1	2	1	1	0	3	10
"CG4982-cds,chr3L:16294659..16294988,2,TGG"	TTGCCCAGCTATGAGCACG	1	0	1	0	4	1	0	1	0	1	1	2	0	0	0	1	1	0	3	3	7
"CG4982-cds,chr3L:16294659..16294988,4,TGG"	TCACACCAGAGTTCCACAG	1	0	1	1	1	1	2	2	3	0	2	1	1	2	0	2	1	0	1	1	6
"CG4982-cds,chr3L:16294659..16294988,8,TGG"	CGATCTCGTATGCCCCACT	32	0	26	23	22	13	20	21	15	19	23	22	27	25	17	13	26	27	24	30	206
"CG5021-cds,chr3L:8960228..8960310,8,CCG"	TCGTGTCATCGTCGAGCAG	5	0	14	6	5	6	8	15	9	6	9	10	5	7	2	1	7	13	13	7	55
"CG5021-cds,chr3L:8960228..8960310,11,CCC"	ATTTCTGACCCGCGCGACT	53	0	38	50	34	30	25	45	14	32	29	27	23	28	11	25	30	53	25	26	187
"CG5021-cds,chr3L:8960382..8960616,1,AGG"	CTTCTTCCACCTGTTCTTC	37	0	20	22	12	17	20	23	14	21	18	13	14	18	5	13	22	26	22	24	102
"CG5026-cds,chr3L:8962015..8962173,3,CGG"	CTGCACGACCCATCGAATG	7	0	5	8	5	3	5	5	5	2	8	4	4	0	1	2	6	9	5	11	39
"CG5026-cds,chr3L:8962015..8962173,10,AGG"	TTGGCACACTGTGCATCAC	1	0	1	0	1	2	0	0	2	0	0	2	1	3	0	0	0	1	2	5	6
"CG5026-cds,chr3L:8962015..8962173,12,AGG"	TTGCTGCTCAGCGCCCGCC	1	0	1	0	2	1	1	3	1	1	1	1	0	0	1	0	2	2	0	3	4
"CG5048-cds,chr3L:14678002..14678131,3,AGG"	TGAATCCCAATCAGAGAAG	1	0	1	1	0	1	1	1	1	0	2	0	0	0	1	0	0	1	2	0	7
"CG5048-cds,chr3L:14678002..14678131,5,AGG"	ATTGACTACAGCAGTAGCG	1	0	0	0	2	1	1	0	2	0	0	0	0	0	0	0	0	0	1	0	3
"CG5048-cds,chr3L:14678002..14678131,9,CCA"	CATTTTCAGCTGTTCGGGA	5	0	2	6	4	4	6	3	3	3	6	6	4	2	4	2	4	1	8	6	30
"CG5087-cds,chr3L:8991555..8991709,5,GGG"	GAGCAGACAAAGGCGGCGC	1	0	1	3	3	1	1	1	0	1	2	0	1	1	2	1	1	5	1	0	6
"CG5087-cds,chr3L:8991555..8991709,12,AGG"	CTGCTGCAGTCCACGCTCA	4	0	1	7	1	4	2	1	2	4	1	3	1	4	1	2	5	4	5	13	23
"CG5087-cds,chr3L:8991555..8991709,16,CCC"	AAGCTGGCCTTTTGGTTTT	12	0	9	2	3	5	9	5	5	2	5	10	4	9	2	6	4	7	5	1	36
"CG5114-cds,chr3L:14976035..14976890,8,AGG"	GAAGATGACGACGATTTGG	8	0	1	3	2	2	3	2	2	1	9	7	2	5	1	3	5	5	4	2	31
"CG5114-cds,chr3L:14976035..14976890,12,AGG"	GTGACGCTGGAGCAACTGG	4	0	5	2	1	0	6	0	1	0	6	4	2	1	1	2	6	1	0	0	11
"CG5114-cds,chr3L:14976035..14976890,17,AGG"	GGTGGCGATGATGATGAAG	16	0	15	21	17	9	12	12	8	7	15	12	13	11	11	5	12	26	25	35	97
"CG5144-cds,chr3L:9040596..9041762,3,AGG"	TCAATCGCCATGCCAGCAA	43	0	41	35	33	25	32	51	22	35	39	27	30	28	30	25	36	33	41	53	218
"CG5144-cds,chr3L:9040596..9041762,8,TGG"	AAGGAGGTGATGGAGCAAA	2	0	8	1	2	0	0	7	3	4	4	1	3	1	2	0	3	6	7	7	12
"CG5144-cds,chr3L:9040596..9041762,16,TGG"	GCAATCATGACTCCGGCGT	1	0	6	4	3	3	4	1	2	1	2	1	2	2	3	1	1	3	3	2	12
"CG5537-cds,chr3L:5804179..5804420,9,CGG"	CCCACGCATGCACATGCCG	13	0	6	5	6	6	6	10	3	5	6	11	7	6	2	2	12	13	3	5	39
"CG5537-cds,chr3L:5804179..5804420,12,TGG"	GCCACATCGGAGGAGATCC	61	0	39	42	30	25	31	32	30	21	46	32	32	35	23	20	41	31	30	46	180
"CG5537-cds,chr3L:5804179..5804420,15,AGG"	CTACTCGAGTGCAATTCCC	11	0	6	3	2	4	5	3	2	6	6	8	7	8	1	1	4	6	3	2	22
"CG5592-cds,chr3L:5890748..5891390,6,TGG"	TGTTCGCATTCACCTACTT	49	0	37	26	21	25	29	17	22	27	28	31	28	24	18	11	26	30	35	44	182
"CG5592-cds,chr3L:5890748..5891390,7,TGG"	ACTGTTGCCAAAGAATCAC	6	0	9	12	3	2	5	10	4	3	3	5	2	4	10	4	9	4	3	9	37
"CG5592-cds,chr3L:5890748..5891390,10,CGG"	CGAGAACTAGAGGGACTGC	4	0	3	3	3	5	1	4	1	3	1	4	1	3	1	3	2	1	2	3	20
"CG5955-cds,chr3L:20460112..20460265,4,AGG"	CAGCGTCGCGCGTTCCACC	24	0	17	15	0	8	10	12	7	4	13	11	5	8	7	6	19	17	6	10	44
"CG5955-cds,chr3L:20460112..20460265,6,CCT"	GGCCAAAGCCAGGCTGGCG	3	0	2	3	1	1	2	3	1	5	5	3	0	3	0	1	2	3	2	1	21
"CG5955-cds,chr3L:20460112..20460265,12,CCA"	CTGGGCAGCGGAATGGGAC	3	0	6	6	4	4	2	2	0	3	4	2	0	3	2	1	4	5	5	7	18
"CG6511-cds,chr3L:8714761..8717233,7,TGG"	CAACGTCGCACAGCAGTCA	17	0	12	14	6	7	5	13	10	5	12	8	2	7	7	4	11	11	14	16	49
"CG6511-cds,chr3L:8714761..8717233,9,TGG"	AGGCCCTCTACCAAAGTGC	22	0	14	12	7	14	20	21	11	11	20	5	7	10	9	11	17	11	14	10	85
"CG6511-cds,chr3L:8714761..8717233,12,CGG"	CGATTGGGCCAGATGTTTC	52	0	50	39	23	26	35	32	32	22	43	27	26	19	20	28	34	36	14	19	195
"CG6597-cds,chr3L:20300931..20301022,3,TGG"	TCAAAAGCGTTGCATGGCC	10	0	13	7	5	9	3	12	6	8	5	6	8	4	5	3	5	5	8	10	55
"CG6597-cds,chr3L:20300931..20301022,5,CGG"	TACACAACACCAGATGAAC	4	0	0	1	2	0	0	0	0	0	1	0	1	1	2	0	0	1	0	2	2
"CG6597-cds,chr3L:20300931..20301022,8,CCT"	GTTGTGTACTCCTGGAACC	20	0	17	14	18	11	13	21	15	14	10	15	16	10	6	7	20	24	18	30	97
"CG6602-cds,chr3L:6065244..6066554,5,TGG"	ATTGGCCTTTCTGGCGCCC	11	0	26	17	10	14	19	15	10	14	21	13	17	14	15	5	20	16	9	7	94
"CG6602-cds,chr3L:6065244..6066554,8,TGG"	GCTATACCACATCGATGTC	9	0	8	11	10	5	10	4	6	6	10	8	11	10	3	6	14	9	9	17	60
"CG6602-cds,chr3L:6065244..6066554,12,TGG"	AATCCAACTTCTTCCAACC	12	0	15	13	9	5	8	20	4	6	15	5	6	8	5	2	8	7	8	7	46
"CG6661-cds,chr3L:14028025..14029770,3,TGG"	TCAGATGTCGTCGCCTTGG	15	0	9	6	7	10	8	5	2	2	6	4	11	10	2	5	5	11	10	3	39
"CG6661-cds,chr3L:14028025..14029770,7,CGG"	AAGCAGAAAGCAGTCCAGC	2	0	3	5	1	2	1	4	2	2	2	3	2	1	5	5	1	1	1	1	16
"CG6661-cds,chr3L:14028025..14029770,10,AGG"	CAGGATGAGGACCAACAAG	13	0	10	10	7	8	8	10	5	7	15	7	7	8	3	4	2	7	7	11	43
"CG6893-cds,chr3L:18687624..18687687,4,CCA"	ATGCGTTCGAATTGCCTGT	42	0	42	37	39	32	38	46	25	32	36	35	41	33	30	19	30	57	38	41	230
"CG6893-cds,chr3L:18687868..18688241,1,CGG"	GCTGACATACACCTCGATG	5	0	2	0	6	3	2	7	2	4	4	3	3	4	2	1	3	3	8	9	14
"CG6893-cds,chr3L:18687868..18688241,10,TGG"	AAAGTGCTGGTGGCTGCAT	3	0	13	5	7	13	9	8	0	6	5	9	6	8	1	7	2	5	8	15	33
"CG6928-cds,chr3L:11998365..11998958,7,CGG"	CAGTTGCGGATCTGATAGC	40	0	35	29	16	28	27	42	23	27	32	22	24	27	8	20	36	31	35	33	184
"CG6928-cds,chr3L:11998365..11998958,11,AGG"	GCCTGACGGTGTTGCCCCA	72	0	59	56	41	34	53	52	46	49	77	53	39	42	47	34	57	61	44	52	311
"CG6928-cds,chr3L:11998365..11998958,18,TGG"	GGTCTGTACTCCGCCTTTG	8	0	5	6	4	3	8	12	3	2	5	9	3	3	3	2	5	5	6	12	24
"CG6931-cds,chr3L:11984017..11984184,1,TGG"	AGGGTATGTAATGTGACGT	2	0	1	0	0	0	1	0	0	1	1	1	1	0	0	0	0	0	1	1	9
"CG6931-cds,chr3L:11984017..11984184,2,TGG"	CCTCTGAATGCCTGCCAGT	3	0	3	3	3	2	3	2	1	3	7	3	1	3	1	4	1	0	6	5	19
"CG6931-cds,chr3L:11984017..11984184,6,CGG"	AGGCACTGCGTCTACCTCC	1	0	1	1	2	0	1	1	1	0	1	1	0	1	1	0	1	0	1	3	1
"CG7120-cds,chr3L:8392776..8393043,3,AGG"	CCATCCACCTCAGAGTCGG	159	0	150	89	94	90	98	110	72	69	107	95	81	75	71	69	109	93	105	124	566
"CG7120-cds,chr3L:8392776..8393043,9,CGG"	ATCCAGCACCGACCACTTC	80	1	61	57	36	49	48	49	40	46	59	54	33	58	29	33	57	48	43	50	299
"CG7120-cds,chr3L:8392776..8393043,13,TGG"	AAATCGGTGCTCGGACTGC	75	0	44	36	24	36	43	48	35	29	41	30	37	24	37	16	45	33	31	25	222
"CG7252-cds,chr3L:11940904..11942306,7,AGG"	CGATTTGTCGTTTGTCTGA	1	0	2	0	2	0	0	2	1	0	1	3	1	0	2	0	3	1	3	0	8
"CG7252-cds,chr3L:11940904..11942306,11,TGG"	TTATCGGTAGCTGCCCTCG	43	0	24	30	17	39	26	28	22	27	27	29	25	24	20	14	33	27	34	63	201
"CG7252-cds,chr3L:11940904..11942306,14,AGG"	CCATTTCAATCGGGAGCTG	7	0	10	8	8	4	10	12	4	6	10	10	8	5	3	9	5	7	13	11	68
"CG7264-cds,chr3L:11822535..11822660,3,CGG"	GGCGATGAAGCTGCAGAAG	4	0	2	1	2	1	2	7	2	5	2	0	2	7	2	1	1	5	3	4	14
"CG7264-cds,chr3L:11822535..11822660,6,CGG"	GTACGAAGATGAGCGGAAG	1	0	0	0	1	0	0	1	0	0	1	0	0	1	0	0	1	0	0	1	2
"CG7264-cds,chr3L:11822535..11822660,9,CCA"	GCCTCGTCGAGATCCTGCT	27	0	17	10	8	12	8	12	14	7	11	14	17	13	7	9	15	19	11	22	71
"CG7271-cds,chr3L:18581959..18583242,1,TGG"	TGGTGGTGGAATGTCTGCG	39	0	42	28	23	22	26	27	15	16	29	27	19	28	13	6	28	26	29	32	186
"CG7271-cds,chr3L:18581959..18583242,2,AGG"	CACCACCAGTGGTTTTCCC	54	1	50	43	34	38	45	51	31	28	38	42	20	33	24	22	49	46	24	23	224
"CG7271-cds,chr3L:18581959..18583242,3,GGG"	ACCACCAGTGGTTTTCCCA	18	0	16	13	15	11	17	13	10	9	10	11	9	7	4	3	14	14	4	10	82
"CG7330-cds,chr3L:18142146..18142353,5,AGG"	CTTCTGCTGGAATTCGTGG	89	0	71	50	35	51	43	58	42	38	57	44	43	54	35	41	49	57	42	42	338
"CG7330-cds,chr3L:18142146..18142353,11,TGG"	TCCCAGTTCGCCAAGAAGT	2	0	4	3	3	2	0	4	0	3	3	3	0	4	1	1	2	2	1	6	14
"CG7330-cds,chr3L:18142146..18142353,12,CCA"	CCAGCAGCACGCAGAGCGT	2	0	3	5	1	2	3	0	1	1	2	1	0	0	3	0	3	2	1	0	12
"CG7339-cds,chr3L:11641941..11642051,4,TGG"	GACCAGTTCCATCTGAAGT	12	0	6	5	9	4	4	2	2	0	7	4	4	5	5	2	3	4	4	4	34
"CG7339-cds,chr3L:11641941..11642051,7,CCG"	ACTTCAGATGGAACTGGTC	2	0	1	4	0	1	1	3	0	1	1	2	1	1	1	0	1	4	1	3	8
"CG7339-cds,chr3L:11642109..11642591,1,AGG"	GGATTATGCATTGCGCTGA	4	0	2	2	0	2	0	1	3	2	3	0	3	1	1	0	2	1	2	5	14
"CG7376-cds,chr3L:6167395..6167545,6,AGG"	AATCTCGTTGAGCATAAAG	2	0	0	0	0	2	2	1	4	3	0	2	4	1	0	0	0	1	1	1	12
"CG7376-cds,chr3L:6167395..6167545,7,CCT"	GATCCTCGGGACTTTCTGG	42	0	34	23	23	15	23	28	15	17	22	27	9	22	16	15	23	25	17	22	111
"CG7376-cds,chr3L:6167395..6167545,12,CCG"	CCATCGCTTCTTTCCGTAG	73	0	77	52	48	43	52	62	36	35	59	44	54	34	33	35	44	62	33	39	268
"CG7377-cds,chr3L:11582795..11583079,2,TGG"	GCCACTGTCGCCTGTTTCC	412	1	312	264	233	181	252	244	214	184	291	235	156	174	146	115	235	277	160	124	1362
"CG7377-cds,chr3L:11582795..11583079,2,TGG"	GCCACTGTCGCCTGTTTCC	412	1	312	264	233	181	252	244	214	184	291	235	156	174	146	115	235	277	160	124	1362
"CG7377-cds,chr3L:11582795..11583079,4,cgg"	ACGACCACCGCCTCGTCCT	15	0	9	7	16	6	9	7	6	5	6	8	6	5	3	1	7	7	8	12	45
"CG7407-cds,chr3L:21816632..21816763,3,AGG"	TTCTCTTTCTTGGACTACC	2	0	1	4	1	2	2	1	2	1	3	1	3	2	0	1	1	3	1	1	11
"CG7407-cds,chr3L:21816632..21816763,6,TGG"	ACCCTTCTGCTGTGCGTTT	61	0	53	57	30	32	33	47	29	30	42	37	40	28	31	25	45	42	29	32	250
"CG7407-cds,chr3L:21816632..21816763,9,CCT"	GAAAGAGAACATCCAGCGA	1	0	1	0	0	1	0	0	1	1	0	0	0	2	0	0	0	0	0	0	3
"CG7427-cds,chr3L:15557362..15558225,2,CGG"	TTCATATCGCTGACACACA	6	0	9	12	6	6	9	10	3	5	3	10	6	4	6	5	4	4	9	17	36
"CG7427-cds,chr3L:15557362..15558225,13,CGG"	GCAGCTATTCATGCGCTAT	2	0	3	1	0	3	1	2	0	3	1	0	0	0	1	2	3	3	0	1	5
"CG7427-cds,chr3L:15557362..15558225,15,CGG"	CCAGTGATCCCCTAAAGAT	1	0	2	0	0	0	0	1	0	0	0	1	1	0	0	1	2	0	1	2	7
"CG7441-cds,chr3L:17842980..17843198,5,AGG"	TCCCAGCGCCGTTGCATTC	34	0	27	20	12	11	22	31	9	8	20	17	13	18	9	13	20	27	19	10	89
"CG7441-cds,chr3L:17842980..17843198,9,TGG"	AGGAGTTTCTTGCCGGGAT	7	0	10	9	3	6	1	7	4	5	5	7	9	6	4	2	4	8	6	9	38
"CG7441-cds,chr3L:17842980..17843198,17,TGG"	AGCAGCACGTACACCCCCA	31	0	18	28	14	9	21	15	10	9	14	14	6	9	4	5	10	17	14	17	79
"CG7512-cds,chr3L:11507964..11508113,3,CGG"	CCACCAGTCCAAGTGATCA	2	0	5	2	3	1	0	4	0	4	2	2	2	2	0	1	1	3	2	1	16
"CG7512-cds,chr3L:11507964..11508113,4,TGG"	CCCAGATCACCTCCATCGA	90	0	75	76	49	53	70	75	51	40	67	50	55	49	35	35	83	69	60	69	369
"CG7512-cds,chr3L:11507964..11508113,10,TGG"	CCGCCAAAGAATCGCTTTG	1	0	0	0	1	0	2	1	0	0	0	0	0	0	0	0	0	0	0	1	4
"CG7551-cds,chr3L:11451660..11452628,5,CGG"	AAAAGACGGTGTTGTGCAT	8	0	8	9	4	4	6	8	5	3	7	3	4	3	4	2	6	6	6	5	38
"CG7551-cds,chr3L:11451660..11452628,13,AGG"	TACTGGATTCGCGGTGGCA	55	0	41	37	28	22	28	49	26	29	33	42	35	44	24	21	55	50	53	56	235
"CG7551-cds,chr3L:11451660..11452628,14,TGG"	TCGAACAACTGTACTGTTT	6	0	5	3	4	4	2	9	4	4	3	2	2	8	1	0	5	4	8	3	30
"CG7564-cds,chr3L:17507568..17508830,2,TGG"	GATCAGATGCGAGCAATGC	2	0	4	2	3	4	2	0	4	3	0	0	1	1	0	2	4	4	4	1	15
"CG7564-cds,chr3L:17507568..17508830,7,CGG"	GAGCGCCAACTGAAATTCT	17	0	22	7	11	11	8	19	7	8	16	7	8	12	4	5	16	13	10	3	93
"CG7564-cds,chr3L:17507568..17508830,13,TGG"	TGTCCCAAAGTGCATGACC	6	0	9	8	1	2	4	6	3	3	2	5	6	8	3	4	6	9	7	7	22
"CG7580-cds,chr3L:17468520..17468694,4,AGG"	CATTTTGGCAACTTGGCCA	1	0	1	0	0	0	0	0	0	0	0	0	2	1	0	0	0	0	0	0	1
"CG7580-cds,chr3L:17468520..17468694,9,TGG"	AGCAAGGGACTGCCCAACA	26	0	28	25	17	20	19	19	9	12	17	17	18	17	10	14	22	16	20	32	109
"CG7580-cds,chr3L:17468520..17468694,10,CCT"	TGCTGGCCATTCAGGATCG	21	0	16	12	9	8	13	18	5	14	14	9	10	10	6	5	13	13	17	23	76
"CG7589-cds,chr3L:17463807..17463880,3,TGG"	GATCTTGGTCCTCAGCATA	5	0	4	6	2	3	3	2	3	3	4	4	4	3	2	4	9	2	7	13	18
"CG7589-cds,chr3L:17465530..17465648,5,TGG"	GTCTGCCGCTATGATCGAC	27	0	25	21	16	19	24	22	23	17	28	22	24	15	11	16	23	24	32	44	141
"CG7589-cds,chr3L:17465530..17465648,8,CCT"	GATTAGCTGGGTCTGTTGC	26	0	26	38	21	14	19	22	16	18	28	21	11	20	13	15	24	32	15	10	130
"CG7603-cds,chr3L:17459299..17459656,2,AGG"	ACCGTCTACTACACACAAA	1	0	2	3	0	1	1	0	0	0	1	0	1	4	0	0	1	3	0	6	8
"CG7603-cds,chr3L:17459299..17459656,10,TGG"	CGCCCGCATGTCCAGAAGC	3	0	3	5	3	2	3	2	2	4	2	3	3	0	0	0	2	2	3	1	18
"CG7603-cds,chr3L:17459299..17459656,11,CGG"	TGCCGCAGTTGCCCAAAAC	14	0	17	14	9	10	18	22	12	13	20	11	11	7	10	3	16	11	17	12	67
"CG7607-cds,chr3L:11192777..11192867,3,CCT"	GAAGATTACAGATGCCACG	2	0	1	2	1	1	1	0	0	1	0	2	1	0	0	2	0	2	0	2	9
"CG7607-cds,chr3L:11192777..11192867,4,CCT"	AATCAAAAAGCATAGACAG	1	0	0	0	0	0	0	0	0	1	0	0	1	0	0	0	1	0	0	0	1
"CG7607-cds,chr3L:11192925..11193028,4,AGG"	GTCATCCAACACCGATCAC	1	0	1	1	0	3	0	0	1	0	0	1	1	1	2	0	0	2	2	0	5
"CG7611-cds,chr3L:21518358..21518816,4,GGG"	CTTGCTCCAGGCCCCTCGA	67	0	65	52	42	31	27	49	23	35	45	46	36	41	21	26	42	51	39	40	248
"CG7611-cds,chr3L:21518358..21518816,11,CGG"	GCAGTGGCGATGACAGCGT	11	0	6	8	4	3	9	6	3	1	10	11	6	6	7	8	7	9	8	18	44
"CG7611-cds,chr3L:21518358..21518816,14,GGG"	TCGGTGATGAGAATCCATC	7	0	5	6	3	2	5	2	3	3	2	5	2	1	2	2	3	7	3	9	23
"CG7646-cds,chr3L:19988729..19988905,3,AGG"	CCCAAGATGAGTTCTTGAA	1	0	0	0	2	0	0	0	0	0	0	1	1	0	0	1	0	0	0	2	3
"CG7646-cds,chr3L:19988729..19988905,6,CCA"	TTTCTTCTGCTGAATCAGC	6	0	2	5	0	4	1	4	1	4	3	1	2	0	3	2	3	2	1	5	18
"CG7646-cds,chr3L:19988729..19988905,7,CCC"	CCTTTCAAGAACTCATCTT	4	0	1	0	1	0	2	3	1	3	0	1	2	0	1	1	1	0	1	1	7
"CG7707-cds,chr3L:17236629..17236865,4,TGG"	CCGGCTGAGGTGCTGCATA	12	0	18	16	12	8	11	7	4	4	8	3	3	5	6	5	6	4	9	11	39
"CG7707-cds,chr3L:17236629..17236865,13,AGG"	TACATATTGCATCATCACA	3	0	4	0	5	2	0	1	0	0	0	0	2	1	0	0	1	0	2	4	10
"CG7707-cds,chr3L:17236629..17236865,17,AGG"	ACGAGGTGGCCCATTCGGA	1	0	3	3	2	0	4	1	1	0	1	2	0	1	2	2	3	4	0	3	9
"CG7728-cds,chr3L:17009739..17011524,4,AGG"	GCGGACAAGAAAAAGCTGA	2	0	1	0	0	0	0	2	0	0	2	0	0	0	0	0	0	0	0	0	2
"CG7728-cds,chr3L:17009739..17011524,8,AGG"	CGAGTTGACCGCCAGGCAG	10	0	12	16	9	11	10	6	7	4	13	6	4	4	5	6	12	14	13	17	53
"CG7728-cds,chr3L:17009739..17011524,12,CGG"	GCGAGCAGAGAGGAACTTC	2	0	2	1	1	1	0	1	1	2	1	0	1	2	0	0	1	3	2	0	9
"CG7852-cds,chr3L:1537710..1537989,11,CGG"	TGCAATCTCCCACCTCGCC	158	0	145	95	78	81	106	91	66	63	140	104	100	87	66	51	108	108	120	157	611
"CG7852-cds,chr3L:1537710..1537989,14,CGG"	CGAGCTGAACCAACTGAAG	22	0	14	10	5	17	8	12	13	4	19	16	8	13	6	9	10	14	19	7	74
"CG7852-cds,chr3L:1537710..1537989,22,CGG"	CTGGACACGGGTCTCGAAC	10	0	8	11	4	4	7	8	6	4	1	4	2	5	6	2	9	13	8	9	40
"CG7906-cds,chr3L:14230121..14231095,8,TGG"	AACACATTGAGTGGACCTG	11	0	5	3	3	5	5	7	3	7	2	8	4	4	4	3	1	4	12	11	33
"CG7906-cds,chr3L:14230121..14231095,18,CGG"	GTGGGAGTGGGAGTGAGGG	1	0	1	2	0	1	0	1	0	1	1	1	1	3	1	1	6	1	1	2	9
"CG7906-cds,chr3L:14230121..14231095,20,TGG"	CCAGATCTCCTTCCACCAT	29	0	24	14	10	18	20	17	11	9	17	21	20	16	15	7	20	25	23	25	115
"CG7927-cds,chr3L:8103599..8103754,6,TGG"	CTGAGCGACAATGATGAAC	4	0	9	9	6	8	9	9	10	3	13	3	6	11	4	6	2	13	10	20	45
"CG7927-cds,chr3L:8103599..8103754,8,CCA"	AGTCCTCGTCATCGGGCGG	5	0	7	4	4	3	4	5	2	4	5	8	3	7	5	5	4	3	1	8	29
"CG7927-cds,chr3L:8103830..8104206,1,CGG"	CAAGCCGGTTTGAGTCTCT	2	0	3	4	2	4	5	4	1	3	5	3	2	3	5	1	1	5	1	1	17
"CG7970-cds,chr3L:1653166..1653254,3,CGG"	GAGCAGCTCTTCAACCACC	3	0	7	3	4	3	5	6	3	4	4	4	0	6	3	5	1	1	5	2	27
"CG7970-cds,chr3L:1653166..1653254,9,CCA"	GGATTTGGTGCGGACCGGG	2	0	5	3	0	2	1	2	0	2	2	2	3	1	0	1	1	2	0	1	10
"CG7970-cds,chr3L:1653317..1653575,1,TGG"	AATGTCACCTCCCAGCGTT	10	0	12	4	3	3	4	6	4	2	3	4	6	5	2	3	0	6	8	14	47
"CG7974-cds,chr3L:1665251..1665366,5,CCA"	TTGAACAACACTTTGGTGG	4	0	2	2	1	3	1	4	5	0	2	6	2	2	0	0	0	2	1	0	12
"CG7974-cds,chr3L:1665251..1665366,8,CCG"	TGCCTTAGGTTTTTTCGAC	12	0	7	12	2	7	8	6	7	4	3	6	4	8	4	7	4	8	11	4	32
"CG7974-cds,chr3L:1665421..1666034,1,AGG"	TAAAGAACGCCAGCGCCTC	17	0	6	10	10	12	8	13	10	6	9	17	12	6	2	8	10	6	11	9	62
"CG7991-cds,chr3L:1713068..1714894,5,AGG"	ACACCCCCATCCCCGCAGA	119	0	102	98	65	96	73	67	53	54	79	84	54	77	56	42	73	69	85	98	451
"CG7991-cds,chr3L:1713068..1714894,12,TGG"	GAGCCCGTGCCCACCCAGC	43	0	36	36	19	19	24	23	18	17	42	24	14	18	19	19	40	29	36	37	185
"CG7991-cds,chr3L:1713068..1714894,18,CGG"	CCCACCAGGCTCCTCCCAA	46	1	28	26	22	17	16	23	16	24	27	26	19	12	15	14	24	29	21	17	155
"CG8006-cds,chr3L:8205065..8206576,3,AGG"	AGTTACAAGTATGCCGATC	4	0	2	2	1	0	2	1	0	1	2	0	3	1	2	0	0	2	3	1	10
"CG8006-cds,chr3L:8205065..8206576,7,TGG"	CAGTCGGATCGCCCCATCA	16	0	30	19	15	13	21	24	14	11	23	23	19	13	13	9	19	13	8	23	104
"CG8006-cds,chr3L:8205065..8206576,11,TGG"	GCCTGATGCTGCTCATGCA	20	0	30	23	10	10	19	18	14	13	15	16	20	14	11	11	10	18	15	29	101
"CG8100-cds,chr3L:14076728..14076964,5,AGG"	CACAAACCTTTGCTTCACG	57	0	46	33	25	27	43	34	21	25	39	30	28	35	19	21	32	30	36	41	195
"CG8100-cds,chr3L:14076728..14076964,9,AGG"	GATGATCCTGACAGCTATA	3	0	1	0	1	0	1	3	1	1	0	0	2	3	1	0	2	1	1	2	8
"CG8100-cds,chr3L:14076728..14076964,11,CCT"	ATGATCCGAAATACTTCCA	2	0	2	2	0	2	1	3	2	2	4	1	3	0	2	3	0	2	1	0	10
"CG8270-cds,chr3L:6482030..6482513,1,TGG"	TTCGGTCTGGAGGAGCTAC	4	0	6	4	3	7	7	4	2	3	5	5	11	4	3	6	5	8	7	6	37
"CG8270-cds,chr3L:6482030..6482513,6,TGG"	CCTTTTGCATGAGCGACCG	27	0	17	14	11	10	23	15	15	12	19	17	15	11	6	12	20	19	19	21	103
"CG8270-cds,chr3L:6482030..6482513,9,CGG"	AGGTCCATTAAGTTCTCGC	2	0	6	0	3	1	1	1	1	1	4	1	3	1	2	1	1	0	3	2	15
"CG8334-cds,chr3L:19866992..19867095,2,CGG"	CCTTTAACGACCTGCTCTG	23	0	19	14	16	14	11	21	9	10	22	13	8	15	5	6	20	15	25	23	78
"CG8334-cds,chr3L:19866992..19867095,6,CCG"	CGCTGGGTGCCACCACAGG	6	0	7	6	6	8	7	6	2	2	5	5	6	4	2	5	1	3	6	8	45
"CG8334-cds,chr3L:19867163..19867439,1,CGG"	ACCTGTACTGCAACGATGC	55	0	42	31	25	31	32	32	21	28	38	33	25	26	25	24	36	34	49	68	230
"CG8368-cds,chr3L:6599417..6600178,5,AGG"	GATCGCGATCGATTGCACG	10	0	12	13	11	16	21	18	11	12	13	8	11	15	3	6	8	15	16	4	62
"CG8368-cds,chr3L:6599417..6600178,7,AGG"	GCCAAAAAACGCGATGCAG	25	0	30	25	18	22	32	13	16	14	32	14	13	20	11	14	17	25	15	9	128
"CG8368-cds,chr3L:6599417..6600178,10,AGG"	GAGGAGAAGTCAACAGCGA	5	0	6	7	5	5	6	2	3	1	10	5	7	8	3	0	6	3	10	5	35
"CG8549-cds,chr3L:6746207..6746337,4,AGG"	ATCGCCTGCTATAAAAATA	3	0	0	3	2	2	1	1	2	2	0	1	2	2	0	0	2	0	0	0	6
"CG8549-cds,chr3L:6746207..6746337,7,CCA"	TTTGTGGGCGTGAATATTT	2	0	3	5	2	3	1	2	0	0	2	2	6	0	0	1	3	1	1	0	10
"CG8549-cds,chr3L:6746418..6747045,1,AGG"	TGTTCACCAATGTCTCCAA	4	0	3	2	2	0	1	4	1	0	5	0	1	3	0	4	1	3	4	3	8
"CG8562-cds,chr3L:7391405..7391478,4,AGG"	ACTCTTGTGGCTGCCGAAC	9	0	3	5	3	1	3	3	3	1	5	2	3	4	2	6	3	4	15	10	28
"CG8562-cds,chr3L:7391564..7392466,1,AGG"	ATTCCATCGACTGCCGACC	32	0	30	28	20	12	23	21	26	14	21	16	17	16	10	12	19	30	31	36	123
"CG8562-cds,chr3L:7391564..7392466,2,AGG"	TTGCACCAACTAAGTCTGC	22	0	21	15	7	15	11	9	10	7	19	14	13	8	9	9	10	13	20	18	68
"CG9205-cds,chr3L:1035374..1035461,4,CCA"	TGACCGCAGAGTTTCAGTT	39	0	27	24	12	22	20	17	17	14	39	20	12	21	18	8	13	22	23	26	126
"CG9205-cds,chr3L:1035560..1035956,1,CGG"	TGGCAGTACCGTTGGTTTA	6	0	0	2	1	2	2	1	2	3	0	3	1	0	1	0	2	0	0	4	14
"CG9205-cds,chr3L:1035560..1035956,7,TGG"	GCGCCCTCGCCCCACGTCC	2	0	0	3	1	0	1	2	0	0	0	0	0	1	1	2	0	0	0	1	1
"CG9330-cds,chr3L:19579635..19579891,1,CGG"	GGCGATGACATCTTCGAAG	15	0	11	13	6	11	14	13	9	3	6	15	9	7	9	4	13	14	11	13	69
"CG9330-cds,chr3L:19579635..19579891,4,AGG"	GCAGAGCGTCGACTGTGAT	11	0	12	10	11	11	8	11	4	7	12	9	9	4	4	4	7	9	12	20	60
"CG9330-cds,chr3L:19579635..19579891,13,TGG"	GAGGAGATGGCCAAGAACA	4	0	5	3	3	7	4	11	4	3	8	5	6	5	4	1	8	4	6	8	18
"CG9372-cds,chr3L:19599681..19599768,4,CCC"	CTTGGCGATTGTACTCTGC	6	0	4	7	3	1	2	4	4	2	2	2	2	1	1	3	3	5	4	3	15
"CG9372-cds,chr3L:19599933..19600081,1,TGG"	CGATAATGATGAGTTTCAA	1	0	0	0	0	0	1	0	0	0	0	1	1	0	1	1	0	0	0	0	1
"CG9372-cds,chr3L:19599933..19600081,12,CCG"	GGACAGGAAACTTACGACG	3	0	0	4	1	2	2	1	1	2	0	5	0	0	1	1	1	3	0	1	9
"CG9376-cds,chr3L:19605651..19606361,3,TGG"	CATGCAGTATCGCCGGAAT	51	0	41	48	28	28	39	38	34	26	58	35	40	45	21	28	26	44	37	44	228
"CG9376-cds,chr3L:19605651..19606361,13,AGG"	CGCTTCTACGGGAAGGTTG	1	0	3	1	2	3	2	2	3	3	0	2	2	2	0	2	1	4	4	2	13
"CG9376-cds,chr3L:19605651..19606361,15,CGG"	GAACTCGTACTTTACGCCG	12	0	10	4	7	7	6	4	12	1	8	7	5	5	6	3	8	10	9	8	50
"CG9425-cds,chr3L:14785231..14785560,4,TGG"	CATGGTCCGACGACGGAGT	30	0	34	22	13	17	15	16	18	15	20	22	22	18	10	6	26	14	33	34	121
"CG9425-cds,chr3L:14785231..14785560,7,CGG"	AGCTGATTGCGCCCAGTCC	48	0	39	33	22	31	35	32	14	28	38	29	35	31	20	15	43	51	33	45	228
"CG9425-cds,chr3L:14785231..14785560,12,AGG"	GAAGCGGTGGCCAGAGTGC	16	0	8	10	5	8	3	6	4	5	9	10	6	3	2	3	12	12	3	9	43
"CG9701-cds,chr3L:16727522..16727723,1,TGG"	ATTCCCCAACGACTTTCTC	3	0	3	3	0	0	2	0	1	0	1	2	0	1	2	1	1	2	1	2	5
"CG9701-cds,chr3L:16727522..16727723,5,AGG"	CATCTTCATACCAAATCGA	3	0	5	5	1	1	3	2	2	1	7	7	5	7	2	2	4	4	4	5	23
"CG9701-cds,chr3L:16727522..16727723,18,CCG"	ATCGACGGGTTTGGCTCAC	29	0	39	25	21	31	30	30	22	22	32	34	27	24	25	9	30	31	36	32	167
"CG9951-cds,chr3L:16856346..16858013,4,CGG"	GAGCTGTCCGACTTCACCC	9	0	9	10	10	8	4	10	8	3	7	8	5	8	6	5	8	6	7	11	42
"CG9951-cds,chr3L:16856346..16858013,7,CGG"	AGGTGGTGCGAGCAGTCTC	3	0	6	2	1	4	5	4	3	4	1	4	0	0	0	1	4	7	5	4	17
"CG9951-cds,chr3L:16856346..16858013,10,CGG"	AGCTTCCACGCACTCTCCC	53	0	24	27	22	24	24	25	28	16	44	19	23	19	18	19	29	47	39	39	180
"CG9953-cds,chr3L:6962932..6963719,8,CGG"	GACTGCTTGCGCCCATTTC	4	0	6	0	0	2	0	4	2	4	3	4	3	4	1	0	2	4	2	0	13
"CG9953-cds,chr3L:6962932..6963719,13,AGG"	CGACGCGGAAGGCTGACCA	1	0	1	3	0	1	1	2	0	0	4	1	1	0	0	0	0	1	0	0	11
"CG9953-cds,chr3L:6962932..6963719,21,TGG"	CCTGCACTCGGAGGATCTG	3	0	4	5	1	3	3	3	0	1	2	5	1	5	2	2	4	5	2	6	18
"chrb-cds,chr3L:11487321..11487832,5,GGG"	GCCACGCCTCCATCGGCAG	4	0	6	2	1	0	0	2	1	0	0	1	0	5	1	1	1	2	3	1	8
"chrb-cds,chr3L:11487321..11487832,13,AGG"	GTGGTCCGTTGGCGGGCGG	3	0	0	3	2	2	3	1	1	2	3	2	1	1	1	0	1	5	2	0	12
"chrb-cds,chr3L:11487321..11487832,15,AGG"	GGTATGACCACTCCCAAAC	6	0	8	8	2	5	3	6	6	6	3	3	3	4	3	3	8	4	10	6	26
"CkIIalpha-i1-cds,chr3L:15810148..15810273,4,CCG"	GAGATCGATCTCAATTGCT	6	0	3	3	3	4	0	6	1	4	5	3	2	8	2	2	3	3	3	9	19
"CkIIalpha-i1-cds,chr3L:15810148..15810273,5,CCC"	TATTGGCCGATTTGAATTT	2	0	0	0	0	0	0	0	0	0	0	0	0	0	0	0	0	0	0	0	1
"CkIIalpha-i1-cds,chr3L:15810332..15811438,1,TGG"	GCATTTGCGAGCCCTGCTT	7	0	5	1	1	2	7	6	2	2	2	2	2	3	1	1	5	2	5	3	17
"ClC-c-cds,chr3L:16084742..16084958,6,AGG"	ATGTGATCGGCGGCGGCGG	6	0	6	4	8	3	8	7	5	4	3	9	5	4	5	7	5	10	4	4	33
"ClC-c-cds,chr3L:16084742..16084958,10,CGG"	AAGCAGCAGTGGCTATCAC	4	0	3	2	0	3	1	2	0	2	0	5	1	1	0	0	3	1	6	5	16
"ClC-c-cds,chr3L:16084742..16084958,21,CGG"	TGCCAACTCACAGTGCCTT	16	0	15	6	8	13	8	10	6	8	10	14	9	8	13	6	19	19	10	25	58
"Clc-cds,chr3L:20235898..20236557,6,TGG"	GATCCGGCGGCCGAGTTCC	1	0	0	1	0	1	1	0	1	0	0	1	2	0	0	0	0	1	1	1	5
"Clc-cds,chr3L:20235898..20236557,9,GGG"	CGCGAACAGTCAGCTCTCG	20	0	14	15	11	14	17	15	5	11	19	16	10	12	8	15	14	17	12	9	90
"Clc-cds,chr3L:20235898..20236557,15,TGG"	TGGAGGCGGAGATTACGGG	5	0	5	5	2	0	7	3	2	4	3	3	2	6	2	3	5	6	3	3	12
"Cp16-cds,chr3L:8725091..8725421,3,TGG"	TGCTGCGTCGCCCTGGCTG	71	0	60	47	36	34	29	48	21	28	43	35	34	27	20	26	46	46	44	56	249
"Cp16-cds,chr3L:8725091..8725421,9,TGG"	GGAGCCAGCTACGGCGATG	1	0	0	0	0	0	0	0	0	0	2	0	1	0	0	0	0	1	0	0	2
"Cp16-cds,chr3L:8725091..8725421,13,CGG"	CTGCCCTGACCAACGCTGC	44	0	43	34	27	36	27	33	28	19	36	31	25	27	24	11	32	36	40	52	165
"Cpr65Az-cds,chr3L:6153914..6154303,7,CGG"	CCGCCTCGACCCCCTCCTC	6	0	5	6	4	1	5	1	5	1	3	1	2	3	1	1	8	2	2	2	12
"Cpr65Az-cds,chr3L:6153914..6154303,10,AGG"	AGCTATGGTCCTCCCAAGA	42	0	38	32	23	23	21	34	23	20	35	32	20	20	18	16	21	28	28	39	132
"Cpr65Az-cds,chr3L:6153914..6154303,13,TGG"	CTCCACCCAAACCCAGCTA	2	0	0	1	1	3	4	2	0	0	4	1	4	3	2	0	1	3	3	1	13
"Cpr66D-cds,chr3L:8633654..8633944,5,TGG"	TCTGCGGCGTGGTGGTCAG	7	0	2	2	2	1	3	2	1	2	2	3	2	1	2	2	4	3	3	2	27
"Cpr66D-cds,chr3L:8633654..8633944,9,AGG"	CGTGGATCCCGCCTACTTG	3	0	1	0	2	1	1	2	1	1	0	0	0	0	0	0	1	0	4	0	7
"Cpr66D-cds,chr3L:8633654..8633944,12,CGG"	CCCATTTTCGAGCAGAACT	8	0	11	7	6	4	6	8	1	5	9	7	7	9	2	2	2	5	4	6	30
"Cpr67B-cds,chr3L:9398390..9399139,3,TGG"	TTAACAGCGCCCAACTGCG	1	0	1	2	2	1	2	0	1	1	2	3	0	1	3	0	1	0	2	4	7
"Cpr67B-cds,chr3L:9398390..9399139,5,CGG"	TCGAGTATGCCCCGAAAAC	1	0	1	0	1	2	0	2	0	0	1	0	0	0	1	0	1	2	0	0	3
"Cpr67B-cds,chr3L:9398390..9399139,11,AGG"	CGTGTGATCGAGCATCCCG	11	0	6	11	5	9	8	8	5	2	10	7	4	6	7	5	9	7	8	4	38
"Cpr72Eb-cds,chr3L:16358097..16358750,6,CGG"	TACGGTCCCCCACCAACTT	6	0	4	4	1	4	7	3	4	5	5	8	4	8	2	5	5	4	5	8	32
"Cpr72Eb-cds,chr3L:16358097..16358750,9,TGG"	AGCATGGCCAGTACGCCTA	2	0	3	2	1	1	1	0	0	2	1	3	0	0	0	0	0	0	1	0	9
"Cpr72Eb-cds,chr3L:16358097..16358750,11,TGG"	AAGCACGAGACCCGCACCG	3	0	7	5	1	4	1	1	6	6	2	3	1	1	1	6	5	5	2	0	23
"CTPsyn-cds,chr3L:15103916..15104086,6,GGG"	CCGAGGTGGATCTGGATCT	5	0	4	1	0	4	2	3	0	0	2	2	1	1	0	1	1	2	2	0	17
"CTPsyn-cds,chr3L:15103916..15104086,15,TGG"	GAGCGCACTGGCGAGTACT	2	0	4	8	2	2	4	1	2	3	1	2	0	1	3	1	2	3	3	2	12
"CTPsyn-cds,chr3L:15103916..15104086,18,CCG"	CCCAGATCCAGATCCACCT	6	0	4	1	1	1	5	2	2	0	5	2	6	2	1	1	6	4	3	5	14
"dbo-cds,chr3L:15821419..15822137,6,CGG"	GGCTCCTCCGTTGGATCTA	20	0	13	20	11	17	8	11	11	14	16	9	10	11	6	7	11	11	12	10	78
"dbo-cds,chr3L:15821419..15822137,8,AGG"	ACGTCCGAGAAACATCCGA	3	0	4	3	3	2	2	1	0	1	2	2	0	3	4	0	2	3	3	2	23
"dbo-cds,chr3L:15821419..15822137,9,CGG"	CACTGAACTAAATATGCTA	1	0	0	1	0	0	0	1	0	1	1	1	0	1	1	0	0	0	1	0	1
"dib-cds,chr3L:4062340..4062889,2,AGG"	ACCTTTGCCAAGCCGTATC	5	0	5	3	2	3	1	3	4	6	2	6	1	5	3	2	1	4	2	6	21
"dib-cds,chr3L:4062340..4062889,8,CGG"	ATCTATACAATTACCTGCC	1	0	0	0	0	0	0	1	0	2	0	0	1	0	1	0	0	1	1	1	4
"dib-cds,chr3L:4062340..4062889,11,CGG"	GGCTAAGATTGCACCAAGC	8	0	8	5	9	8	6	6	4	3	9	8	6	7	5	4	9	5	7	9	36
"Doc1-cds,chr3L:9035147..9035298,8,CCT"	GCTGGTGGGGCATGTTGAA	4	0	7	3	4	5	2	6	3	3	6	4	3	6	9	2	2	2	3	8	27
"Doc1-cds,chr3L:9035147..9035298,13,CCG"	GACTGGGCAGCATCATGTG	1	0	0	1	0	0	0	1	0	1	2	0	1	1	1	2	0	0	2	0	3
"Doc1-cds,chr3L:9035147..9035298,16,CCC"	CCTCCACGCCGGGCAGGGT	36	0	27	18	25	31	17	18	12	12	27	18	12	16	17	10	21	23	21	32	136
"DOR-cds,chr3L:4418883..4419172,3,AGG"	TTCAACTGCCGCCGCCGGC	2	0	6	4	1	1	2	2	1	1	1	2	3	2	3	0	4	3	2	1	6
"DOR-cds,chr3L:4418883..4419172,5,TGG"	ACTCGTGTTCCCTGTACAG	5	0	11	6	5	5	3	7	4	4	9	1	7	1	4	2	8	7	10	10	21
"DOR-cds,chr3L:4418883..4419172,14,TGG"	CTGACCCAGTCGCTGTACG	6	0	5	3	0	2	5	2	2	4	4	1	2	2	0	2	2	2	3	1	18
"dos-cds,chr3L:2592336..2592486,5,TGG"	GGAGGCGGATATGCGCGAC	3	0	2	3	1	1	1	0	0	0	1	0	1	0	0	0	1	1	0	0	2
"dos-cds,chr3L:2592336..2592486,11,CCC"	CCAGGTAGTAGGTGCGCTT	14	0	11	12	6	5	6	8	8	7	8	6	5	4	3	2	7	9	7	7	42
"dos-cds,chr3L:2592553..2593319,1,TGG"	CCCAACACACGAGCTCCAG	40	0	45	36	36	37	31	32	29	29	42	30	33	30	23	25	39	34	42	38	191
"Drsl3-cds,chr3L:3315034..3315249,4,TGG"	TGGCACGTGATTGCCTATC	1	0	0	0	1	0	0	0	0	0	0	0	0	1	0	0	0	0	0	0	1
"Drsl3-cds,chr3L:3315034..3315249,9,TGG"	CGGAGGTCCTTGCTGGGCC	18	0	18	23	14	14	14	9	16	9	22	11	8	4	8	8	19	15	12	3	86
"Drsl3-cds,chr3L:3315034..3315249,11,AGG"	TGCCGCCGTCTCTGCATTG	20	0	9	20	9	11	18	19	9	9	21	10	7	11	11	3	17	18	17	13	92
"Drsl4-cds,chr3L:3315637..3315852,4,CGG"	GTCCTAATGGTGGCCAACT	21	0	27	20	14	17	22	17	10	10	19	22	19	27	9	10	11	25	18	35	110
"Drsl4-cds,chr3L:3315637..3315852,11,TGG"	CAGTGGTCCTTGCTGGGCC	8	0	0	3	0	0	0	2	1	2	3	5	1	1	4	0	4	0	6	0	15
"Drsl4-cds,chr3L:3315637..3315852,19,TGG"	CAGTGCCAGTCTGAAGTGC	65	0	58	49	31	38	38	34	34	27	57	49	45	32	33	20	50	53	43	62	259
"Drsl5-cds,chr3L:3316835..3317044,2,TGG"	GTGATGACCATCTTCATCC	3	0	5	1	1	0	3	2	2	1	1	7	5	3	3	3	3	5	6	3	16
"Drsl5-cds,chr3L:3316835..3317044,5,TGG"	CCGATGCCGACTGTCTCTC	2	0	1	1	1	0	1	1	0	0	0	0	0	1	0	0	1	2	1	1	5
"Drsl5-cds,chr3L:3316835..3317044,12,AGG"	ACCTGTCGTCGGGTGTGCA	20	0	20	15	10	13	25	29	10	12	23	15	19	9	15	18	21	28	29	51	126
"Dscam4-cds,chr3L:8242000..8242051,4,CCT"	TCTTATGACATATAGGATC	1	0	2	0	1	2	1	0	0	2	1	1	1	2	0	1	1	0	0	1	4
"Dscam4-cds,chr3L:8247965..8248101,5,CGG"	GTCGAGTTCTCCAACAATT	1	0	1	0	0	0	0	0	0	0	0	0	0	0	0	0	0	0	0	0	1
"Dscam4-cds,chr3L:8247965..8248101,12,CCA"	AGTCCATTTACAAACTGGC	1	0	0	1	0	1	2	0	0	1	2	0	3	1	0	0	1	0	3	1	3
"eIF4E-3-cds,chr3L:8222599..8222857,4,TGG"	ATGGTCTGGCAGTTTATGA	2	0	4	5	1	3	2	6	2	0	7	1	6	2	3	2	1	2	6	3	16
"eIF4E-3-cds,chr3L:8222599..8222857,7,AGG"	GAACTGATGAGCGGCAATG	13	0	13	9	4	10	9	8	7	10	11	10	9	8	6	3	11	9	14	15	61
"eIF4E-3-cds,chr3L:8222599..8222857,9,CGG"	GTTGCAGCCCTCATTGAAC	29	0	32	23	23	18	19	29	22	20	33	29	25	32	11	15	27	25	41	50	160
"Eig71Eb-cds,chr3L:15643183..15643383,3,AGG"	TGTCGCCAGATGTGAGTCA	1	0	3	2	2	5	3	2	2	1	6	2	2	4	1	1	2	2	3	4	18
"Eig71Eb-cds,chr3L:15643183..15643383,6,CGG"	TATTTTCAATGAGAACTGT	1	0	0	0	0	0	0	0	0	0	0	0	0	0	0	0	0	0	0	0	0
"Eig71Eb-cds,chr3L:15643183..15643383,11,CCA"	ACGACCCTTGACTCACATC	19	0	24	11	13	10	10	14	7	16	21	16	14	15	6	7	18	15	11	20	59
"Eig71Ed-cds,chr3L:15645801..15646001,3,CGG"	GAACTGCGACGAGTTGACC	12	0	11	8	8	8	6	9	3	8	8	8	8	8	6	2	6	11	6	15	47
"Eig71Ed-cds,chr3L:15645801..15646001,11,TGG"	CTGACCAGGCTGAACTGCT	4	0	3	5	4	2	4	1	3	1	3	5	1	5	0	2	4	4	4	8	15
"Eig71Ed-cds,chr3L:15645801..15646001,12,CCT"	AGCCACCAAGACCACAAGC	13	0	14	9	6	6	10	9	7	8	11	7	9	11	4	8	11	11	4	9	62
"Eig71Eg-cds,chr3L:15650843..15651052,1,AGG"	TGCTGCATATTGATGTGCC	10	0	11	10	7	12	7	9	4	7	8	9	9	10	5	6	12	8	17	32	61
"Eig71Eg-cds,chr3L:15650843..15651052,5,TGG"	CTTCGTGAACAGCCAACCG	8	0	14	15	7	4	9	8	9	11	13	7	5	15	8	3	11	13	10	10	55
"Eig71Eg-cds,chr3L:15650843..15651052,9,CGG"	ATCTATTCAATTCATATTG	4	0	7	2	2	1	1	6	2	1	0	0	0	2	0	1	0	0	1	2	9
"Eig71Ek-cds,chr3L:15654458..15654664,1,TGG"	GTGCCACATTGATGCTCAA	10	0	5	9	8	3	9	3	5	2	7	7	7	3	2	5	2	6	9	12	36
"Eig71Ek-cds,chr3L:15654458..15654664,2,AGG"	AACGATTTACATCCAGAAT	1	0	2	1	1	1	0	2	0	2	0	1	1	1	1	0	2	5	1	3	5
"Eig71Ek-cds,chr3L:15654458..15654664,3,CGG"	CTTTAATCGTCATTGTCGT	3	0	3	4	2	5	3	2	0	1	2	3	3	5	0	0	2	3	1	5	10
"Eip78C-cds,chr3L:21256212..21256736,2,CGG"	TCGATCGCCTCCTCGCCAT	9	0	5	3	6	2	2	3	0	0	3	1	2	4	1	3	5	5	4	5	21
"Eip78C-cds,chr3L:21256212..21256736,7,CGG"	GTAGCAGCGGTAATGCCAG	7	0	2	5	5	9	3	5	1	1	5	6	7	4	1	1	8	6	7	5	31
"Eip78C-cds,chr3L:21256212..21256736,11,TGG"	AGCGTCGGCGTTGTTGTTG	20	0	19	11	14	12	13	12	15	12	12	15	7	1	13	7	9	20	13	9	75
"enc-cds,chr3L:3831721..3832543,7,TGG"	GCAGCAAAGCACAATCAGC	1	0	1	1	0	0	0	1	0	0	0	0	0	2	1	0	0	0	1	2	5
"enc-cds,chr3L:3831721..3832543,13,CGG"	TATCGCCTCCAAAGAAATC	1	0	1	3	1	4	1	0	2	0	3	0	0	2	1	3	0	1	1	0	8
"enc-cds,chr3L:3831721..3832543,15,CGG"	ACAATCGCACCAACAGCAA	29	0	26	21	9	20	22	18	14	18	20	20	14	17	13	10	20	21	31	41	109
"Fit2-cds,chr3L:17017758..17019905,4,TGG"	CGGATCTTCATCACGGATC	26	0	19	17	17	17	18	21	9	9	16	16	12	10	8	9	13	24	14	11	107
"Fit2-cds,chr3L:17017758..17019905,11,TGG"	GGGGGCATTATGCTGCAAC	4	0	3	1	1	0	3	3	0	1	1	1	0	1	2	1	0	0	1	2	0
"Fit2-cds,chr3L:17017758..17019905,19,CGG"	TGCTCTGTGGTGGCCAGCG	9	0	3	5	3	3	3	7	3	7	3	3	4	4	0	1	3	5	6	7	30
"FMRFaR-cds,chr3L:3008746..3010395,4,CGG"	GTAATGCCACCACCGCCCA	76	0	49	51	41	39	45	39	28	23	45	59	47	38	36	27	52	56	54	90	280
"FMRFaR-cds,chr3L:3008746..3010395,7,TGG"	ATCAGCGACGATGAGTTCC	27	0	25	26	14	20	28	22	17	21	29	21	23	23	13	15	26	24	32	35	130
"FMRFaR-cds,chr3L:3008746..3010395,12,CGG"	CAAATCGTCCTTAACCACA	30	0	34	22	26	13	23	33	17	19	17	29	22	19	16	16	32	23	32	43	160
"FucTA-cds,chr3L:15144016..15144101,2,CCG"	ACTTTTTGAGGGATATCTT	2	0	1	1	0	1	0	0	0	0	3	2	0	1	0	0	1	0	0	0	2
"FucTA-cds,chr3L:15144016..15144101,5,CCT"	GAGGGCACAGATCAGAGTT	9	0	5	3	1	2	2	6	3	3	9	3	5	4	3	3	4	3	2	9	21
"FucTA-cds,chr3L:15144568..15145284,4,CGG"	TCCACTCCTCCGCCGATTG	82	0	65	47	43	39	49	66	36	31	69	48	52	41	43	34	77	70	68	82	315
"Gbeta76C-cds,chr3L:19680828..19680896,2,CCG"	GTGTTTCTGGGTCAATTTT	1	0	1	4	1	0	1	1	1	0	3	3	2	0	0	0	2	1	0	2	6
"Gbeta76C-cds,chr3L:19681318..19681763,1,TGG"	AGCAAGGCTGATTGCACGT	7	0	3	9	2	1	3	5	8	2	6	1	6	5	3	4	3	6	5	9	23
"Gbeta76C-cds,chr3L:19681318..19681763,6,GGG"	GATAAATGCGGCGACATGG	1	0	1	0	0	0	0	0	0	0	0	0	0	2	0	0	0	0	0	0	2
"Gk-cds,chr3L:1743213..1743834,3,CGG"	AATCGCTCATCCAGCACAC	24	0	28	15	20	10	18	16	17	12	23	15	15	13	15	11	17	16	19	28	83
"Gk-cds,chr3L:1743213..1743834,9,CGG"	TTCTCCATCTACACCACGC	61	0	32	35	22	26	29	26	23	19	42	27	27	24	15	23	31	36	43	74	202
"Gk-cds,chr3L:1743213..1743834,11,CGG"	CAAGGAGATCGCCGCACAC	14	0	9	7	6	4	5	2	3	2	8	3	6	5	3	3	12	10	10	12	46
"GNBP1-cds,chr3L:18669106..18669223,5,CGG"	GGATTTAGCGTTTCCATAC	2	0	3	3	1	0	1	2	0	1	3	3	5	1	3	0	2	2	1	1	7
"GNBP1-cds,chr3L:18669106..18669223,6,CCA"	GGATTCCAATGCACAATCC	12	0	15	12	8	8	13	9	7	10	13	16	10	14	7	7	11	15	12	25	60
"GNBP1-cds,chr3L:18669106..18669223,8,CCA"	GTGGGGATCTTGTAGGCAG	20	0	24	20	16	25	10	16	16	18	24	18	23	12	9	9	27	18	26	27	128
"GNBP3-cds,chr3L:8948126..8949598,4,AGG"	TTCCTGCTCCTTGGCGTTC	30	0	20	25	15	18	9	17	12	8	22	14	17	10	6	5	18	19	15	30	97
"GNBP3-cds,chr3L:8948126..8949598,11,AGG"	GAGGTCTCAATTCCCGATG	4	0	3	5	1	0	3	5	1	2	3	1	4	4	2	4	2	5	5	6	19
"GNBP3-cds,chr3L:8948126..8949598,14,TGG"	TCACCCTGTTCGCCTTCCA	43	0	22	23	23	26	20	17	13	16	23	15	19	16	14	9	20	24	33	27	130
"Gr61a-cds,chr3L:841718..841862,7,AGG"	ATGAGATGGCGCTGTGCCC	2	0	6	4	6	4	5	3	3	3	3	4	1	1	1	0	5	4	4	5	15
"Gr61a-cds,chr3L:841718..841862,11,TGG"	GGATTGGAGTTCGAGCAGC	41	0	24	16	24	17	23	28	10	16	18	19	20	22	8	10	18	37	31	26	122
"Gr61a-cds,chr3L:841718..841862,16,CCA"	CAAAATGGCCCTCTGCTTC	21	0	12	15	6	10	9	11	10	8	11	8	3	5	8	2	19	9	10	6	62
"Gr64c-cds,chr3L:4030546..4030740,7,TGG"	GGAGAGGGTGCGCTTTCGC	5	0	4	6	0	2	4	5	2	3	4	7	1	2	4	2	2	2	1	1	22
"Gr64c-cds,chr3L:4030546..4030740,9,TGG"	CTGTTCGTCTTCTCCATCG	48	0	52	46	42	30	48	34	26	21	42	30	43	30	32	20	40	43	50	48	227
"Gr64c-cds,chr3L:4030546..4030740,10,TGG"	TGTGCGCTATCCTCGAAAG	17	0	12	11	8	9	17	13	4	7	13	7	15	11	6	11	16	11	15	25	75
"Gr64d-cds,chr3L:4032460..4033096,2,TGG"	TATAAAACTGTCCCGTCGA	9	0	6	5	4	4	9	7	4	1	3	6	7	1	2	3	3	4	4	5	23
"Gr64d-cds,chr3L:4032460..4033096,5,AGG"	AAGCCCTGCTATGCGAACC	15	0	12	14	10	5	11	10	1	7	8	10	3	9	3	7	11	9	14	10	57
"Gr64d-cds,chr3L:4032460..4033096,11,TGG"	TGGGCATTGATCCTTCTGG	4	0	11	4	3	3	5	6	1	8	8	4	2	6	5	2	6	4	6	5	25
"Gr68a-cds,chr3L:11744405..11745574,3,TGG"	TCGATGATGGCTTTCGCTT	1	0	3	0	3	3	2	7	1	3	3	2	0	5	0	1	2	2	1	1	14
"Gr68a-cds,chr3L:11744405..11745574,12,TGG"	CTAATCGGATCACTGACAT	4	0	6	1	1	5	3	3	1	0	3	1	6	1	1	2	1	2	7	6	10
[truncated: 1,111,264 more chars]
