# Supplementary material for: A Genome-Wide CRISPR Library for High-Throughput Genetic Screening in Drosophila Cells
Source: J Genet Genomics. 2015 Jun 20;42(6):301–9. doi: 10.1016/j.jgg.2015.03.011 (PMC4508376; doi:10.1016/j.jgg.2015.03.011)
Supplement: Supplementary file 4 [file mmc4.zip › 9_sgRNAs.out]

ids	seq	0A	0B	1A	1B	2A	2B	3A	3B	4A	4B	5A	5B	6A	6B	7A	7B	8A	8B	9A	9B	unmatched
"CG1732-cds,chr4:650462..650605,7,CGG"	TCCAGCTCACCTACAACTA	3	0	4	0	1	1	0	2	0	2	2	3	3	3	0	1	1	0	1	3	10
"CG1732-cds,chr4:650462..650605,8,CCG"	CCTCCGTCACCATCGCTTG	76	0	51	32	27	42	41	38	26	32	68	47	33	34	25	27	48	46	45	70	282
"CG1732-cds,chr4:650462..650605,9,CCA"	GGACTGCAAGCTGGTTGTG	15	0	14	9	13	12	13	16	5	11	18	5	11	11	9	11	15	14	12	28	70
"CG1732-cds,chr4:650462..650605,12,CCT"	TGGACGTGTCCGTAGTTGT	2	0	0	0	0	0	0	0	0	1	0	0	0	0	0	0	1	1	0	0	5
"Hcf-cds,chr4:381317..381632,3,CGG"	TCGGCATCTGATCTCAATT	1	0	0	1	1	0	1	0	0	1	1	6	1	1	1	2	0	4	1	1	8
"Hcf-cds,chr4:381317..381632,5,TGG"	TTTGCTAATCGAATTTCTA	1	0	2	0	1	0	0	0	1	0	0	0	1	0	0	0	1	1	0	1	3
"Hcf-cds,chr4:381317..381632,11,TGG"	CAACTTAACCGGATTTCGA	5	0	2	6	4	3	3	7	1	0	4	6	1	2	2	2	3	4	5	4	19
"Hcf-cds,chr4:381317..381632,13,TGG"	CGCAGCCCCGCCCGAGACA	20	0	19	10	11	4	14	10	6	4	12	10	10	6	4	5	17	18	7	11	61
"mGluR-cds,chr4:959056..959743,4,TGG"	CAGTGTCTGTTTCTCTGCC	18	0	11	14	4	9	13	6	4	7	5	12	7	7	1	5	5	9	8	12	39
"mGluR-cds,chr4:959056..959743,8,CGG"	ATACTTGGTGGGCTATTTC	1	0	0	0	3	3	0	1	3	1	2	0	2	0	0	0	0	0	1	2	8
"mGluR-cds,chr4:959056..959743,11,CGG"	AAGGTGAAGGTGCCCCTTG	6	0	7	7	5	7	4	5	5	2	2	3	6	5	1	1	3	6	6	5	23
"mGluR-cds,chr4:959056..959743,15,TGG"	AATAGGGGAGTTCAACGCC	7	0	4	6	1	4	2	4	0	1	3	1	3	3	2	0	0	0	1	5	12
"pan-cds,chr4:115049..115241,2,AGG"	GCGTTCATGCTCTATATGA	1	0	3	6	2	1	0	2	3	0	2	2	3	1	0	1	0	4	1	3	8
"pan-cds,chr4:115049..115241,4,AGG"	GTTGCTGAATGCACTCTGA	5	0	6	1	2	2	0	1	0	4	2	4	5	1	1	2	4	2	1	7	15
"pan-cds,chr4:115049..115241,8,CCT"	TGATGTGTGCTTTGCTTCC	26	0	7	10	7	9	9	6	1	3	9	11	15	7	4	7	14	17	13	13	58
"pan-cds,chr4:115049..115241,9,CCA"	TTATCATTTGTTGTCTCCT	5	0	4	1	2	3	3	2	2	0	1	1	1	0	0	0	5	1	3	4	10
"ab-cds,chr2L:11235597..11236066,7,cgg"	AAAATGGAGCCCCCGCCGC	13	0	6	10	6	7	6	10	5	6	10	3	4	4	7	4	6	5	6	1	49
"ab-cds,chr2L:11235597..11236066,8,tgg"	TCCCTCTCTTCGCTTACAA	25	0	26	12	12	16	9	11	12	18	16	17	17	8	9	10	14	10	14	16	67
"ab-cds,chr2L:11235597..11236066,10,cgg"	ACCGGATCCGCCCTCTCGC	12	0	14	17	4	8	8	14	8	5	12	5	7	5	2	11	14	13	5	2	48
"ab-cds,chr2L:11235597..11236066,11,TGG"	GCAGCACTACGCCCTCAAG	31	0	17	13	23	19	23	19	20	27	21	22	21	10	13	15	24	19	26	42	150
"Acon-cds,chr2L:21170191..21171828,1,TGG"	GTTGCGTCCGAAGCCACAG	1	0	0	0	1	0	0	1	0	0	0	1	0	0	0	0	0	1	0	1	4
"Acon-cds,chr2L:21170191..21171828,2,TGG"	TGCTACACCGCCTCCAAAG	7	0	1	6	7	5	1	2	1	1	4	0	1	2	0	2	2	3	3	4	13
"Acon-cds,chr2L:21170191..21171828,7,AGG"	CCACTGACTCTCTCCGAGA	11	0	15	13	8	7	9	12	6	7	6	14	9	8	10	5	13	11	5	2	34
"Acon-cds,chr2L:21170191..21171828,9,AGG"	CTGGACGATCCCGCAAACC	19	0	13	14	11	16	20	13	10	8	13	9	9	7	13	5	16	12	12	17	74
"Adh-cds,chr2L:14616978..14617244,5,TGG"	CACACGTTCAACTCCTGGT	7	0	1	1	1	1	3	2	2	4	3	1	4	2	1	4	5	6	3	5	20
"Adh-cds,chr2L:14616978..14617244,7,TGG"	CAGGTTGCCGAGAAGCTCC	5	0	3	3	1	0	3	5	1	2	3	3	2	1	2	0	2	0	2	1	12
"Adh-cds,chr2L:14616978..14617244,8,TGG"	CATCCCACCCAGCCCTCGT	14	0	11	21	8	9	16	16	11	9	14	8	13	12	5	6	10	18	14	22	64
"Adh-cds,chr2L:14616978..14617244,9,AGG"	TGCGCCGAGAACTTCGTCA	8	0	2	1	0	1	1	1	3	4	1	1	1	2	1	0	3	6	2	3	13
"Adhr-cds,chr2L:14617548..14617643,5,TGG"	GATTGCGGAGGAATTGCAC	6	0	8	5	5	4	2	7	3	4	5	7	6	4	7	8	3	4	9	8	33
"Adhr-cds,chr2L:14617548..14617643,7,CCA"	TTGGTCATGAGAACCTTGC	37	0	24	26	14	17	20	21	11	25	30	23	19	13	16	11	17	38	33	32	154
"Adhr-cds,chr2L:14618070..14618474,3,TGG"	GAGTACCCAAATATTTTTC	1	0	0	0	1	0	0	0	0	0	0	0	2	0	1	0	0	2	0	0	0
"Adhr-cds,chr2L:14618070..14618474,5,AGG"	CTACGACGTGACCATGGCA	8	0	4	5	2	5	5	6	5	2	6	5	1	3	0	3	9	4	12	10	36
"AIF-cds,chr2L:2152035..2152146,4,TGG"	ATCCGGCAGGCGTACATCC	26	0	26	13	8	13	18	14	12	13	12	14	11	12	12	6	11	12	10	16	87
"AIF-cds,chr2L:2152035..2152146,9,CCG"	GAACCTCTGCGTCAGACAT	28	0	24	25	13	12	16	24	19	12	20	23	17	28	12	11	18	18	21	28	130
"AIF-cds,chr2L:2152035..2152146,10,CCG"	GGCCAGGATGTACGCCTGC	1	0	1	1	0	2	1	0	2	1	0	3	0	0	0	1	0	2	0	1	5
"AIF-cds,chr2L:2152035..2152146,13,CCA"	GCGGCGAGCGCTGCGGCAC	2	0	2	3	1	2	0	3	0	0	1	0	3	1	1	2	0	1	0	0	5
"Arpc2-cds,chr2L:20417594..20417667,4,AGG"	GTCAAATACCGTAATGCCC	8	0	4	1	3	6	1	4	3	1	3	1	9	2	1	4	6	8	3	2	24
"Arpc2-cds,chr2L:20417594..20417667,6,CCT"	CCGATTATTGATTTCCAGC	10	0	9	14	5	4	9	13	4	4	7	10	8	6	2	3	8	15	11	6	53
"Arpc2-cds,chr2L:20420319..20420412,1,CGG"	TACGAATAGCAGACTTCGA	5	0	2	0	0	1	4	2	2	2	5	1	3	2	1	2	1	2	3	3	8
"Arpc2-cds,chr2L:20420319..20420412,4,CCT"	TTCGTATGTCTATCGATTC	4	0	6	3	1	4	3	3	5	3	6	5	8	3	2	6	4	4	1	5	26
"Arr1-cds,chr2L:18078916..18079723,4,AGG"	AATTTCCGATATGGGCGCG	65	0	50	44	18	17	36	46	26	32	31	27	23	32	22	19	36	37	18	25	183
"Arr1-cds,chr2L:18078916..18079723,7,AGG"	ATCGGTCTGCGGTTCCAGA	10	0	9	11	7	6	6	6	6	5	10	7	11	6	5	1	4	7	8	16	41
"Arr1-cds,chr2L:18078916..18079723,9,AGG"	CTGACCCTGGTCTCGCAGC	1	0	3	2	1	2	0	1	2	0	0	0	0	0	0	2	1	3	0	2	9
"Arr1-cds,chr2L:18078916..18079723,11,AGG"	ATCCAGTTGACCAAGATGC	5	0	5	2	0	2	0	1	2	0	2	0	3	0	0	0	2	3	2	1	5
"Atg4-cds,chr2L:1081244..1081427,6,TGG"	GCGTCCTCGCTAGTGCAGT	6	0	6	6	4	5	3	1	2	4	5	5	2	5	8	3	4	2	1	8	26
"Atg4-cds,chr2L:1081244..1081427,12,CGG"	GCGGTGGGCAGCGGAGAGC	12	0	12	4	3	9	7	9	6	7	4	3	2	7	5	3	7	6	8	6	47
"Atg4-cds,chr2L:1081244..1081427,14,TGG"	CCGAAGAAACACCGACGTC	1	0	3	2	2	1	2	1	2	2	4	1	0	1	0	0	2	0	0	2	5
"Atg4-cds,chr2L:1081244..1081427,18,AGG"	AAGAAGTACAACGCCATAC	1	0	1	0	0	0	0	1	1	0	0	1	0	0	0	0	0	1	1	1	2
"Bacc-cds,chr2L:2753415..2753660,6,CGG"	GTGGCCGTGGAGAAGGTGG	6	0	5	7	4	5	6	4	2	3	6	1	2	5	2	2	3	3	6	2	22
"Bacc-cds,chr2L:2753415..2753660,7,AGG"	GATGATGTGTCTGCTGTCA	5	0	5	4	5	0	5	4	3	1	4	6	4	5	3	3	6	4	4	9	36
"Bacc-cds,chr2L:2753415..2753660,11,AGG"	AAGGCGAAGGCGGCCGCCG	1	0	1	1	2	1	1	3	2	0	0	0	1	2	0	0	6	1	0	0	6
"Bacc-cds,chr2L:2753415..2753660,17,cgg"	ACAACGGTACGTCAAAGGA	11	0	10	5	6	5	12	8	8	5	10	12	3	6	4	2	9	3	11	16	60
"baf-cds,chr2L:8029608..8029733,11,GGG"	ACGGAACTGGCCGGAATTG	2	0	0	4	1	1	0	4	2	1	0	1	0	0	1	1	1	1	0	1	6
"baf-cds,chr2L:8029608..8029733,14,AGG"	ACCCTCGGTGGACGCTTGA	21	0	20	15	6	9	13	8	4	2	13	5	5	8	7	3	8	6	2	8	56
"baf-cds,chr2L:8029608..8029733,16,CCA"	TCACCGACTTGTTGCCCAT	2	0	0	0	1	0	3	2	2	1	1	1	0	2	0	0	2	0	1	4	8
"baf-cds,chr2L:8029608..8029733,17,CCG"	CCGAGGGTTTCCCCAATTC	1	0	4	4	2	2	3	1	0	2	2	1	0	1	3	0	1	3	2	1	18
"Cdc23-cds,chr2L:20459418..20460390,1,CGG"	TTCTTCAGCGTGCTGCTGC	59	0	72	55	32	45	47	47	47	38	58	47	38	38	29	24	39	62	57	59	295
"Cdc23-cds,chr2L:20459418..20460390,2,CGG"	GCTGCTGCCGGATGTGAAG	62	0	32	41	23	22	35	35	23	19	33	32	41	33	26	21	32	36	53	47	619
"Cdc23-cds,chr2L:20459418..20460390,3,GGG"	CTGCTGCCGGATGTGAAGC	80	0	75	67	41	48	31	49	38	32	69	61	42	38	39	28	45	55	48	77	303
"Cdc23-cds,chr2L:20459418..20460390,4,CGG"	TGAAGCGGGAGCTGCGCCG	1	0	2	1	0	1	0	1	0	0	0	2	0	0	0	1	0	1	2	0	0
"CG10019-cds,chr2L:3745692..3746046,2,CGG"	GTTATATCCTGCCTGCTGC	30	0	18	21	23	17	26	24	18	11	33	19	19	14	12	11	8	29	24	29	118
"CG10019-cds,chr2L:3745692..3746046,4,TGG"	CGCAGTCAGCCGTACAAGT	4	0	6	5	3	1	6	2	3	6	5	8	1	1	2	3	3	4	3	7	26
"CG10019-cds,chr2L:3745692..3746046,8,TGG"	TCGTTCGGTGGCGATGATA	2	0	1	3	1	2	1	0	1	3	2	1	2	2	2	2	1	0	1	4	8
"CG10019-cds,chr2L:3745692..3746046,12,TGG"	CACCAACAACCGTCATTCC	153	0	121	120	96	72	97	96	80	67	104	91	76	90	58	67	103	106	104	107	600
"CG10026-cds,chr2L:19456433..19456568,5,AGG"	CACATCCGCCGACTTGCCC	100	0	88	82	49	53	60	68	44	47	66	60	42	42	42	37	46	71	60	57	344
"CG10026-cds,chr2L:19456433..19456568,8,AGG"	GGAGAGTGTCCCAGTTCCA	2	0	5	2	3	3	3	4	2	0	0	0	1	2	2	1	1	0	3	5	11
"CG10026-cds,chr2L:19456433..19456568,10,CCC"	TTAGCTTGTGCTCGATGGT	5	0	3	3	2	2	3	4	2	4	3	4	2	4	0	4	5	7	8	12	21
"CG10026-cds,chr2L:19456433..19456568,13,CCG"	TGCTCCGGAACCTCCTCCT	37	0	36	25	31	40	23	28	22	21	29	27	29	27	20	19	38	40	32	49	181
"CG10211-cds,chr2L:18526866..18527446,1,AGG"	CTGACACTCCGTATCCCCG	8	0	4	5	4	6	4	3	4	3	10	9	4	3	6	4	4	6	2	7	36
"CG10211-cds,chr2L:18526866..18527446,2,TGG"	CCCGTTCCCTGACCCCTTG	21	0	13	12	3	13	10	10	3	3	8	5	9	7	5	6	7	9	9	19	58
"CG10211-cds,chr2L:18526866..18527446,9,TGG"	CAACGTCTCCCACCGAAAG	24	0	18	18	9	9	10	15	4	14	20	15	11	8	9	8	18	21	8	21	92
"CG10211-cds,chr2L:18526866..18527446,15,TGG"	GATATCTTCCAGCGTCTGC	2	0	2	3	4	2	1	2	4	2	7	2	0	1	3	3	3	2	1	1	14
"CG10333-cds,chr2L:18606924..18607090,6,CGG"	CGTCACAGGGAGGATCGTC	53	0	46	39	34	26	37	25	30	29	52	40	29	35	30	26	45	50	33	48	208
"CG10333-cds,chr2L:18606924..18607090,11,AGG"	GCGGGATCGAGAGCGAGAG	7	0	11	9	6	12	6	2	6	5	18	3	5	4	3	3	16	10	16	6	42
"CG10333-cds,chr2L:18606924..18607090,15,AGG"	TCGTGTGAGGGAACGAGAT	6	0	5	5	3	3	3	6	2	2	0	5	2	2	2	0	9	3	10	5	11
"CG10333-cds,chr2L:18607154..18609455,1,AGG"	AAGGTCACCCGAACGTCAA	12	0	10	9	10	4	14	18	5	5	7	11	8	11	7	7	4	9	15	20	54
"CG10336-cds,chr2L:18689794..18690717,3,CGG"	GACAACATTCCGACTGACC	13	0	6	6	3	8	10	8	9	7	12	10	11	7	7	3	10	10	7	13	55
"CG10336-cds,chr2L:18689794..18690717,5,AGG"	AGCTGCCCAGCGATGGCGA	1	0	2	3	3	2	3	5	3	4	2	3	3	3	0	3	2	4	1	3	13
"CG10336-cds,chr2L:18689794..18690717,7,AGG"	AAGCTGTTTGCGGACGACG	25	0	19	15	17	11	12	20	11	5	11	14	17	10	10	9	19	9	18	24	111
"CG10336-cds,chr2L:18689794..18690717,12,TGG"	CCCCGACCGCGACTCACTG	80	0	57	65	56	40	40	54	32	40	53	47	35	46	33	34	43	61	52	53	310
"CG10366-cds,chr2L:19584346..19584552,3,TGG"	TCGAAATCCCAGCAGCGAC	8	0	1	5	4	4	6	4	3	5	3	5	4	3	2	2	2	3	5	5	37
"CG10366-cds,chr2L:19584346..19584552,5,AGG"	TGGTGTCGCCTGTGCGCCA	3	0	2	3	2	2	4	2	2	2	4	3	1	2	1	2	3	3	2	1	8
"CG10366-cds,chr2L:19584346..19584552,7,AGG"	AATGTGTTCCTCAAGAACG	2	0	0	0	0	0	0	0	0	0	0	0	0	0	0	0	0	0	1	0	0
"CG10366-cds,chr2L:19584346..19584552,10,TGG"	TCCGGCGAGGCAGCCTCCA	5	0	5	2	2	3	1	0	2	4	1	1	4	2	2	5	7	2	0	2	19
"CG10399-cds,chr2L:6960547..6961473,1,AGG"	GTTACAAGCGCGGCCAATC	5	0	2	5	0	4	1	4	3	1	2	1	1	0	2	1	3	2	5	1	13
"CG10399-cds,chr2L:6960547..6961473,5,CGG"	AATTGTGGAGGTTGGACCG	10	0	19	16	9	13	9	9	7	11	14	11	12	4	10	10	15	6	13	18	84
"CG10399-cds,chr2L:6960547..6961473,8,CGG"	AACGAGCCCAAACTCCTGC	3	0	5	1	3	6	5	3	0	2	7	5	5	3	1	3	1	5	1	2	20
"CG10399-cds,chr2L:6960547..6961473,10,TGG"	CAGCTTTGTGAGCGCCAAA	1	0	0	0	0	0	2	1	3	1	0	0	0	0	0	1	0	0	0	0	4
"CG10470-cds,chr2L:19049287..19049364,1,CGG"	TACATGGGTGATGGTTTAC	14	0	13	8	5	4	6	10	3	10	5	10	11	13	3	1	7	9	13	18	49
"CG10470-cds,chr2L:19049422..19049834,1,TGG"	AGCGCCGCAAGGAAATCCA	2	0	1	1	0	1	0	4	0	0	3	1	1	0	2	1	1	2	2	0	11
"CG10470-cds,chr2L:19049422..19049834,6,AGG"	AAGAAGATCGAGCGCGACG	2	0	0	0	0	0	2	1	2	0	1	1	1	1	1	0	0	0	0	0	4
"CG10470-cds,chr2L:19049422..19049834,7,CGG"	ATGAAGACCATGTTCGCCA	12	0	19	6	4	5	3	9	4	5	4	10	8	9	8	6	7	6	11	10	53
"CG11023-cds,chr2L:7680..8116,2,AGG"	CCAGTATACACGCAGCACC	1	0	1	1	0	1	0	1	1	0	1	1	1	0	0	0	2	2	3	5	8
"CG11023-cds,chr2L:7680..8116,3,AGG"	GACCTCCTCTCAGACGATG	5	0	10	3	5	5	4	6	4	1	7	6	3	9	6	1	6	5	5	10	31
"CG11023-cds,chr2L:7680..8116,4,CGG"	CACAGAGAGTTGCCAACGC	12	0	4	8	5	9	8	8	10	7	13	9	8	5	5	6	13	7	8	12	55
"CG11023-cds,chr2L:7680..8116,7,CGG"	TTCAGGCCCTTGACTTACT	4	0	3	3	0	1	1	2	2	2	0	0	5	0	3	0	2	1	1	2	6
"CG11030-cds,chr2L:5758695..5759362,5,CGG"	CGCAGGCGATTCAGTTGCT	10	0	11	11	7	8	8	8	9	10	10	11	5	6	4	10	15	6	12	9	71
"CG11030-cds,chr2L:5758695..5759362,13,AGG"	TGCTGCAGCGAGTCAAGCG	1	0	3	5	3	6	1	3	1	1	3	1	2	2	1	3	2	0	4	6	18
"CG11030-cds,chr2L:5758695..5759362,15,TGG"	GAGTACGGCCTGAGCTTTC	34	0	27	24	19	21	20	29	17	13	39	18	18	19	12	8	17	21	28	25	145
"CG11030-cds,chr2L:5758695..5759362,16,TGG"	GTGAAGTACCACATGCTAC	10	0	4	4	4	4	5	4	4	0	9	5	9	7	2	2	8	5	10	8	35
"CG11043-cds,chr2L:6559531..6559711,2,CGG"	CCAATTTAACCCAGCGCGA	2	0	1	1	0	3	1	2	2	5	2	3	3	2	1	1	2	3	1	0	16
"CG11043-cds,chr2L:6559531..6559711,3,AGG"	GCTCTTTGCTTCGACGACT	21	0	21	17	10	11	10	23	7	11	19	20	11	16	8	10	14	17	16	25	73
"CG11043-cds,chr2L:6559531..6559711,6,AGG"	CGTCCCATATCCACAACTC	53	0	40	27	21	22	31	30	19	18	26	36	19	31	13	18	30	36	46	54	197
"CG11043-cds,chr2L:6559531..6559711,8,CCG"	GAGATCAGACGTTTGGAGG	3	0	1	1	1	1	2	2	4	1	0	1	1	2	2	1	3	1	1	2	14
"CG11050-cds,chr2L:6612781..6613278,1,CGG"	ACTCTAGTCAAGCGAAGTT	1	0	0	2	0	2	0	0	0	0	0	0	0	0	0	1	1	0	1	0	5
"CG11050-cds,chr2L:6612781..6613278,3,CGG"	CACGGTTCGCCATCGCACA	49	0	59	37	30	34	40	50	24	26	54	30	32	35	24	20	55	55	54	84	262
"CG11050-cds,chr2L:6612781..6613278,10,CGG"	ATCACACCACTTAGCCAGA	4	0	4	4	0	3	4	3	1	0	6	2	8	4	2	2	7	6	4	2	30
"CG11050-cds,chr2L:6612781..6613278,12,AGG"	ATCCACACGCAGTCAGCCA	110	0	87	83	48	50	55	52	47	46	74	63	57	57	28	32	81	70	75	90	373
"CG11236-cds,chr2L:6803052..6803254,5,TGG"	GCCAGTGCCATTAAGATAC	2	0	0	0	0	2	0	0	0	0	0	1	0	0	1	0	2	1	1	0	3
"CG11236-cds,chr2L:6803052..6803254,10,TGG"	ACTTCACGCCTAACACAAC	44	0	34	39	21	23	40	25	15	20	21	23	30	18	16	18	24	30	49	43	172
"CG11236-cds,chr2L:6803052..6803254,16,GGG"	ATGGTTCGGCTGGTCTCTG	20	0	17	12	7	12	14	23	7	15	7	16	10	17	13	7	17	19	16	14	103
"CG11236-cds,chr2L:6803052..6803254,20,AGG"	CTTCTGGGCGGCACTTCGC	3	0	1	7	2	1	2	3	5	3	6	5	3	2	1	0	4	2	5	4	19
"CG11289-cds,chr2L:7067983..7068638,5,TGG"	TACACATGCATTTTCCTGC	43	0	36	25	27	24	28	31	29	22	39	31	33	28	12	18	23	39	18	31	174
"CG11289-cds,chr2L:7067983..7068638,10,TGG"	GTGCACCGGTCGCAGTTAA	7	0	6	9	7	9	9	8	6	5	13	5	6	6	3	1	5	10	6	8	31
"CG11289-cds,chr2L:7067983..7068638,13,AGG"	ATGTCGCGCTCTTTTGCAG	143	0	129	103	84	86	84	108	78	86	125	108	74	88	49	63	114	131	93	89	542
"CG11289-cds,chr2L:7067983..7068638,16,TGG"	CTAGTCACCACATTGCCGC	56	0	36	25	28	25	28	33	20	27	41	26	27	25	14	22	26	41	24	51	201
"CG11562-cds,chr2L:292569..292660,5,AGG"	CCATTTCCACAGCGATCAT	2	0	2	0	0	2	2	2	0	1	3	2	0	1	2	0	0	2	4	2	10
"CG11562-cds,chr2L:292569..292660,7,CCG"	CCCAAAGTCACTCGCGAAG	2	0	1	0	2	0	0	0	0	1	0	1	1	0	1	1	1	0	0	0	3
"CG11562-cds,chr2L:292717..293002,1,AGG"	ACTGCACGATGGTGTCCTG	5	0	11	12	6	11	11	9	4	5	16	4	10	4	5	5	8	8	10	8	49
"CG11562-cds,chr2L:292717..293002,4,AGG"	GACCAAGCAACTGAAAGCC	23	1	18	16	14	24	13	17	7	14	12	14	12	18	6	16	20	16	10	11	85
"CG12299-cds,chr2L:10737888..10740098,5,CGG"	ACCCTGCACCCCCATGAGC	122	0	104	84	65	54	79	66	44	58	86	92	55	51	44	40	87	79	96	109	453
"CG12299-cds,chr2L:10737888..10740098,9,CGG"	CAGCAAGAGCAGGAGAGCC	7	0	1	1	4	2	1	3	2	2	4	3	4	2	2	6	5	3	7	4	22
"CG12299-cds,chr2L:10737888..10740098,12,TGG"	CGAGAGCGAGGACTACAGC	5	0	5	6	4	3	2	8	1	3	1	7	2	0	0	0	1	4	1	2	12
"CG12299-cds,chr2L:10737888..10740098,14,TGG"	TTCGAGCCGGTGTGCGAGC	2	0	1	0	2	2	1	1	0	2	2	1	1	2	0	2	1	0	0	1	1
"CG12393-cds,chr2L:6049011..6049346,1,AGG"	TTCCTCAACAAACGGGGCG	31	0	29	19	12	15	23	19	11	15	21	19	11	14	12	11	20	30	18	23	141
"CG12393-cds,chr2L:6049011..6049346,4,TGG"	TTCTACTTCGAGTCGCGCT	1	0	8	3	3	6	3	6	4	0	5	1	6	5	3	1	9	4	14	4	32
"CG12393-cds,chr2L:6049011..6049346,8,AGG"	TTGGGCCTCATCATTGTCG	55	0	46	49	43	32	39	49	21	43	52	30	40	38	26	26	42	40	44	54	247
"CG12393-cds,chr2L:6049011..6049346,10,AGG"	ACCATTGAGCTGTCTAACG	60	0	49	48	29	31	38	41	24	30	54	41	35	32	14	26	58	39	55	71	232
"CG12448-cds,chr2L:15941506..15942062,2,TGG"	ACATGAGCGATTTCAGTTC	3	0	0	0	1	2	2	1	2	1	2	0	2	1	0	2	1	1	2	0	4
"CG12448-cds,chr2L:15941506..15942062,4,TGG"	GGACAATTTCAGCGATTGT	4	0	10	3	1	2	0	6	3	3	3	1	5	2	4	4	4	2	3	3	23
"CG12448-cds,chr2L:15941506..15942062,8,TGG"	CGACTGAAACTTGCCCTCC	74	0	65	51	46	59	45	49	47	34	61	44	43	37	38	38	45	66	34	39	308
"CG12448-cds,chr2L:15941506..15942062,9,AGG"	CAAACAGTTCAACGCTGCA	12	0	5	10	6	6	9	11	6	7	5	9	7	15	8	5	10	12	8	9	41
"CG12506-cds,chr2L:773595..773918,1,TGG"	CTCTTCGCCCTGATTGCCC	63	0	53	44	37	30	42	36	30	25	43	33	29	32	18	22	48	43	44	52	237
"CG12506-cds,chr2L:773595..773918,3,CGG"	CCCTGGCTGCTGCTCAAGG	5	0	3	1	1	3	1	1	1	1	3	3	5	3	1	3	3	8	1	4	17
"CG12506-cds,chr2L:773595..773918,3,CGG"	CCCTGGCTGCTGCTCAAGG	5	0	3	1	1	3	1	1	1	1	3	3	5	3	1	3	3	8	1	4	17
"CG12506-cds,chr2L:773595..773918,5,TGG"	CTCAAGGCGGACCACAAGG	5	0	3	1	1	1	1	5	2	3	3	0	2	4	2	0	1	3	2	5	13
"CG13078-cds,chr2L:19564338..19565006,2,AGG"	TGATCAACCAGCTGTGCAT	9	0	15	14	6	9	12	14	8	7	15	6	10	13	7	6	12	12	25	34	77
"CG13078-cds,chr2L:19564338..19565006,4,TGG"	CGTCACCATTTGGATCAGC	12	0	21	10	15	7	15	12	13	7	14	15	9	13	8	10	13	13	12	19	74
"CG13078-cds,chr2L:19564338..19565006,6,CGG"	TGCTTGCGCCAGGACCTCT	31	0	24	28	18	16	19	22	20	13	21	18	33	18	12	8	19	24	27	25	141
"CG13078-cds,chr2L:19564338..19565006,11,TGG"	TTCGGTTTTGTGTTCCTGA	28	0	25	9	8	10	6	14	7	7	14	13	17	9	10	10	12	18	11	5	65
"CG13081-cds,chr2L:19540693..19540993,1,TGG"	GTGTTCGCCCTGCTGCTTG	132	0	106	70	74	66	69	74	58	68	97	60	72	68	48	52	81	87	101	115	496
"CG13081-cds,chr2L:19540693..19540993,4,TGG"	GAATTCTGGCCCAGCCCGT	9	0	9	9	6	6	3	2	6	5	9	6	4	8	4	3	7	7	5	4	36
"CG13081-cds,chr2L:19540693..19540993,9,AGG"	GACTAGGCCAGGGAATTCG	2	0	1	3	1	1	1	2	2	3	6	2	5	4	0	3	1	4	2	1	18
"CG13081-cds,chr2L:19540693..19540993,11,TGG"	ACGACGACTATTCCGAGAA	16	0	12	12	7	16	13	16	14	6	12	10	5	9	11	8	4	10	8	12	61
"CG13082-cds,chr2L:19538496..19539629,3,CGG"	AATCCCTTGAGCTCCACAA	6	0	3	3	5	2	2	2	5	1	1	4	2	5	2	3	3	5	1	3	19
"CG13082-cds,chr2L:19538496..19539629,4,AGG"	GACGTGCCGCAGATCATAA	6	0	4	5	5	4	6	3	3	3	5	2	1	2	0	1	4	3	1	5	12
"CG13082-cds,chr2L:19538496..19539629,8,CGG"	CACTTCCCGGCCATGGCCC	2	0	3	2	1	2	1	4	2	2	2	1	0	4	1	4	2	3	0	1	15
"CG13082-cds,chr2L:19538496..19539629,14,AGG"	GAATCGCCCAGCGCAGATG	2	0	0	0	2	0	0	1	1	0	0	0	0	0	0	0	0	0	0	0	0
"CG13117-cds,chr2L:9736710..9737042,4,CGG"	GGAGGAGCTCTTCGTCAGC	5	0	11	7	3	7	8	10	9	5	10	3	5	5	6	5	9	9	3	3	50
"CG13117-cds,chr2L:9736710..9737042,6,AGG"	ATTCAGTTGCAGTTGCCCC	1	0	4	0	2	0	2	4	0	3	6	1	2	1	2	1	1	2	4	3	12
"CG13117-cds,chr2L:9736710..9737042,9,TGG"	CAGTTCGCCCATCTTCGAG	7	0	4	2	1	2	4	5	1	1	0	2	4	2	0	1	4	4	2	5	26
"CG13117-cds,chr2L:9736710..9737042,15,CGG"	ATTAGTGGGCACCAGAGCA	4	0	5	1	1	2	3	3	4	0	5	2	3	2	1	4	1	2	3	8	15
"CG13142-cds,chr2L:10439671..10439888,1,CGG"	AAATCGAAAACAACACCAT	2	0	0	1	0	1	1	0	1	1	1	0	0	1	0	1	0	1	0	0	2
"CG13142-cds,chr2L:10439671..10439888,4,AGG"	ACAGCCAACGATATCAGCA	5	0	4	2	1	4	2	2	1	2	5	2	2	1	3	6	3	5	3	6	18
"CG13142-cds,chr2L:10439671..10439888,6,CGG"	GACCGCCGTACAAACTCCA	5	0	0	1	2	0	0	1	0	0	2	3	0	0	0	1	2	2	1	0	7
"CG13142-cds,chr2L:10439671..10439888,9,TGG"	CGTCGCAATTTCGAAGTTG	2	0	0	0	0	0	0	1	2	0	0	1	0	0	1	0	0	1	0	0	7
"CG13245-cds,chr2L:16005110..16005352,2,CGG"	TGTCAACACTGCGTTTCAC	2	0	0	1	5	1	2	0	0	1	5	3	2	5	0	2	2	3	0	2	10
"CG13245-cds,chr2L:16005110..16005352,5,CGG"	ACTTTATACCCACGCCCTG	46	0	42	35	26	29	36	46	19	26	36	35	29	31	25	18	40	38	36	48	171
"CG13245-cds,chr2L:16005110..16005352,6,TGG"	CCGCACATCCTGTCTCCAC	1	0	1	0	1	0	2	1	0	0	0	0	1	1	0	1	1	0	0	0	4
"CG13245-cds,chr2L:16005110..16005352,9,CCT"	TTGCAGGCCAGGTCAAAGG	21	0	17	16	22	16	12	14	14	14	15	9	15	9	12	11	15	15	16	17	93
"CG13385-cds,chr2L:8396740..8397801,2,TGG"	AACACCATTATGATCCAGC	4	0	5	2	5	3	4	0	6	5	5	1	5	0	0	4	8	3	7	4	20
"CG13385-cds,chr2L:8396740..8397801,3,TGG"	CCCAACAGCCCAGTTCCTG	4	0	6	4	1	3	4	4	2	0	4	5	4	5	2	1	3	5	1	6	19
"CG13385-cds,chr2L:8396740..8397801,5,CGG"	ATGCAGGCCATGCCCATTT	1	0	0	2	0	0	1	0	1	0	2	1	1	2	3	0	4	0	0	1	4
"CG13385-cds,chr2L:8396740..8397801,7,CGG"	CCGAATGTAAGACCTCCAA	7	0	3	3	2	2	2	5	2	2	3	2	2	2	2	3	6	5	5	5	18
"CG13692-cds,chr2L:421800..422188,5,TGG"	CGTTTTCCATGCCCACCAT	161	0	131	140	93	93	112	107	72	91	121	110	92	98	55	79	121	133	130	153	691
"CG13692-cds,chr2L:421800..422188,8,TGG"	TCCCAACAAAATCGCCAAA	8	0	7	7	6	3	2	6	3	3	7	3	4	7	3	1	8	5	0	2	36
"CG13692-cds,chr2L:421800..422188,11,TGG"	CTCCAGCTAACATTCCTCA	15	0	8	6	4	9	5	12	6	8	8	10	7	5	1	3	9	9	4	9	45
"CG13692-cds,chr2L:421800..422188,13,TGG"	CCCAAGTCCATACAGATCC	30	0	14	20	14	15	20	22	10	15	28	16	13	21	7	12	21	18	19	22	110
"CG13693-cds,chr2L:232572..233154,2,AGG"	TTCGAATATGCTGCTCCGC	15	0	25	19	18	18	18	26	15	15	17	18	19	18	6	7	19	23	28	24	141
"CG13693-cds,chr2L:232572..233154,8,CGG"	CAACTTTACGGAAGAAGAG	1	0	1	0	0	0	0	0	0	2	0	0	1	0	0	0	1	0	0	1	4
"CG13693-cds,chr2L:232572..233154,10,TGG"	GAGCAAGTGCATAATGATG	1	0	0	0	0	0	0	0	0	1	0	0	0	0	0	0	1	0	1	0	0
"CG13693-cds,chr2L:232572..233154,13,TGG"	AGGCTGGAGAACCACATAA	6	0	4	4	3	3	7	3	4	2	4	4	2	4	4	4	2	3	5	6	12
"CG13946-cds,chr2L:776542..776841,1,TGG"	CTCTTCGCCCTGATTGCCC	63	0	53	44	37	30	42	36	30	25	43	33	29	32	18	22	48	43	44	52	237
"CG13946-cds,chr2L:776542..776841,3,CGG"	CCCTGGCTGCTGCTCAAGG	5	0	3	1	1	3	1	1	1	1	3	3	5	3	1	3	3	8	1	4	17
"CG13946-cds,chr2L:776542..776841,5,TGG"	CTCAAGGCGGACCACAAGG	5	0	3	1	1	1	1	5	2	3	3	0	2	4	2	0	1	3	2	5	13
"CG13946-cds,chr2L:776542..776841,5,TGG"	CTCAAGGCGGACCACAAGG	5	0	3	1	1	1	1	5	2	3	3	0	2	4	2	0	1	3	2	5	13
"CG13995-cds,chr2L:6057054..6057506,5,CGG"	CAGAGCCCACCGATGACCT	2	0	2	1	0	0	3	2	2	2	2	1	1	1	0	2	1	2	3	0	18
"CG13995-cds,chr2L:6057054..6057506,10,TGG"	TGCCCGCGGACTACGACTA	16	0	13	6	9	8	10	13	8	9	18	4	11	9	3	10	10	6	14	25	55
"CG13995-cds,chr2L:6057054..6057506,12,TGG"	CTAGGCAATCCGTATGACG	7	0	7	9	0	3	13	4	4	2	3	9	3	4	3	3	5	5	11	8	20
"CG13995-cds,chr2L:6057054..6057506,13,TGG"	TCCTGCTCGCTGTTAGCTA	5	0	7	1	1	4	4	7	0	2	4	6	0	7	4	4	0	5	7	10	24
"CG14017-cds,chr2L:5553978..5554304,7,AGG"	ACATCAACTAGTCCCCCTG	10	0	12	9	8	4	4	12	6	7	7	7	8	9	5	3	9	7	10	16	43
"CG14017-cds,chr2L:5553978..5554304,11,AGG"	ACACCCACCCAGTTCAACG	69	0	62	65	31	43	33	44	38	46	33	28	44	29	29	31	35	45	43	57	248
"CG14017-cds,chr2L:5553978..5554304,14,TGG"	CCCAATGATCCACTGACTA	1	0	1	1	1	1	0	0	0	0	0	0	0	2	0	0	0	1	1	0	3
"CG14017-cds,chr2L:5553978..5554304,15,CCG"	GCTCGAAATCCTTTGGAAC	3	0	1	0	0	0	1	2	1	0	1	2	2	1	1	0	1	0	0	0	7
"CG14020-cds,chr2L:5517842..5518822,2,TGG"	TGCTCCTTTGCCTCGCTTT	1	0	3	3	2	2	3	4	3	2	5	2	3	2	2	2	3	7	4	0	14
"CG14020-cds,chr2L:5517842..5518822,4,TGG"	CCTTGCTGAGTCCCTATTC	59	0	47	45	28	30	27	43	30	24	53	36	31	31	22	19	51	52	45	38	229
"CG14020-cds,chr2L:5517842..5518822,7,TGG"	AACTACGAGTACATATTCG	2	0	2	0	1	1	1	2	0	1	0	0	0	0	2	1	1	0	2	2	5
"CG14020-cds,chr2L:5517842..5518822,14,AGG"	ACGGATCAGGGGGAGTACG	11	0	11	5	3	8	3	3	4	5	3	2	7	8	4	3	4	7	7	5	48
"CG14044-cds,chr2L:4942852..4942944,4,TGG"	AAATGCAACCTCGCCAGAA	6	0	8	5	4	4	3	5	4	0	5	4	1	2	4	6	5	7	7	8	25
"CG14044-cds,chr2L:4942852..4942944,6,CCT"	TTCGTCTGCGTATCCATGG	73	0	62	48	36	34	47	58	41	45	61	33	46	37	28	31	67	48	46	61	261
"CG14044-cds,chr2L:4943011..4943280,1,TGG"	GTCGAGCAATATGTGCGCC	2	0	3	2	0	2	3	1	1	1	3	2	3	0	4	4	3	4	1	3	12
"CG14044-cds,chr2L:4943011..4943280,3,AGG"	GAGCAGATCAGCAAGCTGG	3	0	4	2	1	4	1	6	2	0	3	3	3	6	0	1	2	3	4	1	27
"CG14274-cds,chr2L:8338580..8338665,1,TGG"	AATCCCAGTTGCGCCGATC	19	0	10	11	8	7	8	7	8	6	9	8	7	13	3	6	11	10	7	7	62
"CG14274-cds,chr2L:8338580..8338665,4,CGG"	TCGAATTCCAGCATAGTGG	9	0	5	5	3	1	2	5	1	1	8	5	1	0	2	2	4	2	4	7	19
"CG14274-cds,chr2L:8338580..8338665,5,CCA"	TCGCAGACATAACACCTGA	3	0	2	0	1	1	1	0	0	0	1	0	1	0	1	0	1	1	0	0	6
"CG14274-cds,chr2L:8338580..8338665,6,CCA"	GCGCAACTGGGATTATCAC	3	0	5	3	3	2	4	4	3	3	3	5	1	4	1	1	7	4	6	2	23
"CG14346-cds,chr2L:1368242..1368313,5,CCC"	TGTAAGTGCTCAGGGTTTC	37	0	37	32	19	21	28	30	24	19	33	24	24	28	23	19	37	26	36	33	186
"CG14346-cds,chr2L:1368366..1368479,1,CGG"	GGCACCAAGCTGCTGACAT	3	0	2	1	2	1	1	1	2	4	3	4	2	2	1	1	0	0	2	2	17
"CG14346-cds,chr2L:1368366..1368479,3,TGG"	GATTTACCTGCCGCCGATG	2	0	0	2	6	3	3	4	3	3	3	4	1	1	4	2	1	4	5	4	15
"CG14346-cds,chr2L:1368366..1368479,8,CCA"	TCCGCCGATGTCAGCAGCT	13	0	7	2	5	7	10	9	4	7	6	13	5	8	1	2	6	5	2	12	30
"CG14397-cds,chr2L:21094409..21094637,3,TGG"	GCTTTCATTGTGACGATGG	4	0	4	4	1	3	0	1	1	3	2	1	1	2	2	0	1	2	2	4	14
"CG14397-cds,chr2L:21094409..21094637,5,AGG"	GATCGAAGCTAGACCCCAG	4	0	1	1	1	1	2	2	6	1	3	2	2	4	0	1	2	2	3	1	9
"CG14397-cds,chr2L:21094409..21094637,7,TGG"	CTGCAGCACATCGCCGTGG	10	0	17	11	15	11	9	11	8	8	13	15	10	10	8	3	13	16	10	9	66
"CG14397-cds,chr2L:21094409..21094637,10,AGG"	CCCCTTCTACAATACCCCA	1	0	2	0	1	1	1	3	3	2	0	0	0	0	1	0	1	2	2	2	8
"CG14932-cds,chr2L:11790370..11790426,1,TGG"	GGATTTGGATGGGGCAGAC	1	0	2	0	0	2	0	1	0	0	1	1	1	2	0	2	1	0	1	0	4
"CG14932-cds,chr2L:11790370..11790426,3,CGG"	CCATATGTCACTTATGAGG	6	0	6	3	0	0	3	1	1	4	0	0	1	2	2	0	1	3	2	2	15
"CG14932-cds,chr2L:11790483..11790936,1,TGG"	AACCCCACCTCACCCGAAC	105	0	101	90	74	59	78	95	45	53	90	67	54	57	39	36	70	80	67	66	476
"CG14932-cds,chr2L:11790483..11790936,2,CGG"	ATACAGAAGCCAGAGACTC	2	0	3	2	0	1	3	2	2	1	3	0	0	0	1	1	3	2	1	1	10
"CG14945-cds,chr2L:12050096..12051032,5,AGG"	GAGAATCCCAAAGCGCTCA	8	0	5	4	4	11	6	4	2	5	6	10	7	12	2	4	8	5	2	4	51
"CG14945-cds,chr2L:12050096..12051032,7,TGG"	AGTGCCCGCAAGCGCTTCC	3	0	2	3	2	1	4	2	2	2	0	3	1	0	0	1	1	1	0	4	13
"CG14945-cds,chr2L:12050096..12051032,10,CGG"	GTATCGTGGAGCAATGCAC	8	0	10	8	2	2	6	5	1	6	5	6	3	9	4	7	4	10	8	10	37
"CG14945-cds,chr2L:12050096..12051032,13,CGG"	TGACCAACTGCTCGTGACA	5	1	5	3	2	3	3	10	2	4	3	2	6	7	2	4	3	6	5	11	22
"CG14947-cds,chr2L:12076823..12077635,4,TGG"	ATGCCGCAAGTCAAGCCTT	1	0	1	1	0	1	1	0	0	0	0	0	1	1	2	2	3	1	0	1	3
"CG14947-cds,chr2L:12076823..12077635,7,TGG"	GCGAGCAATCGAATCGTCT	17	0	21	21	10	8	11	14	18	11	14	18	14	15	5	8	15	15	16	12	92
"CG14947-cds,chr2L:12076823..12077635,9,CGG"	TCGACCTAGATGCCTTCTT	9	0	6	6	2	5	5	9	3	1	4	6	2	6	3	2	4	7	2	3	30
"CG14947-cds,chr2L:12076823..12077635,12,CGG"	CAGAGGTACGAGAAGGTCT	6	0	5	3	9	2	4	9	2	2	5	6	2	7	1	3	8	2	8	8	23
"CG15152-cds,chr2L:18114683..18115021,7,AGG"	CCGGGGACGTACCACGATG	7	0	3	2	4	2	2	1	2	4	3	3	6	3	3	5	2	2	3	9	24
"CG15152-cds,chr2L:18114683..18115021,10,CGG"	CCGATTTTTGTACCGCCGC	4	0	3	6	0	3	6	5	0	1	1	2	2	1	0	0	5	3	2	1	13
"CG15152-cds,chr2L:18114683..18115021,12,TGG"	GCACGCCTGGTTTCGCAAC	2	0	3	3	3	6	2	2	2	3	1	4	3	1	1	4	2	2	1	3	10
"CG15152-cds,chr2L:18114683..18115021,14,CGG"	TGATGGTCAGCTTCCTGTC	37	0	30	24	12	30	17	41	22	21	32	25	21	24	11	17	18	25	36	40	189
"CG15168-cds,chr2L:18987789..18987870,4,CCA"	AAAGCAGCATGTGCCAGGC	4	0	6	4	4	4	4	3	2	3	6	1	2	0	2	3	6	4	6	2	24
"CG15168-cds,chr2L:18987936..18987988,1,CGG"	CGCACCTATTTGAGGCTGA	34	0	32	36	20	26	29	19	22	16	22	33	19	25	11	16	25	24	30	27	151
"CG15168-cds,chr2L:18988057..18988251,1,TGG"	CTGCAGACCGTCATCAGTT	15	0	22	16	13	11	17	19	9	12	15	10	15	15	8	13	19	10	17	26	79
"CG15168-cds,chr2L:18988057..18988251,2,TGG"	ACAACATCATCGAGATCGT	52	0	49	29	33	22	41	38	32	27	52	34	37	27	17	18	39	42	51	70	233
"CG15256-cds,chr2L:15550472..15550629,4,AGG"	GAATTGAAGTCCACCACAC	2	0	2	1	1	4	0	1	3	1	1	2	1	3	1	2	1	1	4	5	8
"CG15256-cds,chr2L:15550472..15550629,9,GGG"	ATGCTCGAGGAGGGCGCCA	14	0	9	8	3	4	7	9	4	4	10	7	10	3	7	4	5	12	10	13	41
"CG15256-cds,chr2L:15550472..15550629,12,TGG"	TCTACGCAGCAGAAAAAGC	7	0	6	7	8	4	3	11	4	2	3	5	8	2	4	7	4	6	4	3	34
"CG15256-cds,chr2L:15550472..15550629,13,TGG"	AACTTTCAGTCGTTCAACA	3	0	1	3	3	1	2	2	1	2	0	3	3	6	1	0	2	8	2	3	8
"CG15263-cds,chr2L:15285027..15285905,2,CGG"	TACTGCTTTACCGTAGTTC	1	0	1	0	2	0	0	1	1	1	1	0	1	0	0	0	1	0	0	2	4
"CG15263-cds,chr2L:15285027..15285905,4,CGG"	CATCCAAGTCGCCAGGAAG	6	0	8	7	5	3	5	3	3	6	5	5	4	1	1	3	9	7	4	8	25
"CG15263-cds,chr2L:15285027..15285905,6,CGG"	CAAGTTCATGAGTGTCCTT	1	0	2	0	0	0	0	0	0	1	1	0	0	1	0	1	0	0	1	1	3
"CG15263-cds,chr2L:15285027..15285905,12,AGG"	AGGGCCATTGTCGAATACC	48	0	35	31	20	29	31	37	24	15	27	43	25	36	16	14	35	30	37	67	183
"CG15270-cds,chr2L:15075645..15075879,3,CGG"	TCGGAGCAGCAGCAGTCGT	29	0	26	24	15	20	18	18	16	19	25	16	17	11	6	12	13	19	22	22	102
"CG15270-cds,chr2L:15075645..15075879,6,CGG"	GACTCCACAGCGACAACAA	3	0	1	3	2	1	2	4	1	2	3	2	2	2	0	0	1	2	1	3	15
"CG15270-cds,chr2L:15075645..15075879,8,TGG"	CTTCAACAGCCGGCGAGCT	1	0	2	1	1	0	0	1	0	1	0	2	0	0	0	1	1	1	2	0	6
"CG15270-cds,chr2L:15075645..15075879,15,AGG"	GGCCCAAGGGATGGCGGCG	2	0	3	2	1	2	2	1	3	0	6	3	2	0	1	1	0	5	1	1	12
"CG15286-cds,chr2L:14338401..14339936,4,AGG"	AAAGCGGTCCCTCACCTTC	62	0	52	43	36	29	48	54	19	21	51	42	32	31	13	20	37	55	42	35	218
"CG15286-cds,chr2L:14338401..14339936,7,CGG"	ACGCATCCGTTTGACCATC	57	0	36	46	30	42	49	37	22	41	49	38	37	31	33	24	50	44	51	52	283
"CG15286-cds,chr2L:14338401..14339936,10,TGG"	GTCCTCATTCCGGCAGATG	68	0	61	49	33	38	49	49	33	28	70	44	41	51	44	30	45	45	73	91	304
"CG15286-cds,chr2L:14338401..14339936,13,TGG"	CTGTCCGTACTGCAAGAGA	2	0	2	1	1	0	2	5	3	0	2	3	3	1	1	0	2	1	4	5	21
"CG15362-cds,chr2L:1981310..1981583,4,TGG"	CGATCTACAAATGTGCCAG	11	0	8	5	1	3	5	6	2	5	4	6	4	1	2	7	2	2	4	10	27
"CG15362-cds,chr2L:1981310..1981583,8,AGG"	ACTTCGCCCACCGCCGCCA	19	0	10	7	5	9	3	5	6	5	6	9	6	10	6	2	5	9	7	7	32
"CG15362-cds,chr2L:1981310..1981583,14,CGG"	ATCTTCAAGGACAAGTATC	1	0	2	2	1	1	2	1	2	0	2	2	0	1	1	1	3	0	1	5	4
"CG15362-cds,chr2L:1981310..1981583,16,AGG"	CACTATCTGGCGATTCCCA	11	1	7	11	5	5	6	11	3	2	7	5	2	3	2	3	3	6	7	8	26
"CG15382-cds,chr2L:2155783..2156256,2,TGG"	GACGCAGCCGACGTAGCCA	1	0	1	1	1	0	0	1	0	0	1	0	0	0	0	0	0	0	0	0	6
"CG15382-cds,chr2L:2155783..2156256,4,TGG"	AACCACAGTGCTCTGGAAC	2	0	4	5	0	3	2	2	2	2	1	3	2	2	0	2	3	4	0	2	13
"CG15382-cds,chr2L:2155783..2156256,9,CGG"	TGTTCCCCGACTCCACCGC	13	0	10	10	6	6	7	9	3	8	8	6	6	5	7	5	4	10	5	16	50
"CG15382-cds,chr2L:2155783..2156256,10,CGG"	CTCCGCAGATCCCTGACTC	6	0	3	2	4	3	4	4	0	5	3	5	3	3	2	3	2	4	8	4	18
"CG15404-cds,chr2L:3173992..3174238,2,TGG"	TCCCAAAACCTGTGCCCAG	41	0	34	39	20	18	23	29	13	12	23	29	23	21	21	14	40	38	24	5	134
"CG15404-cds,chr2L:3173992..3174238,4,AGG"	AACTCGAATCCCCGGTGCA	24	0	19	13	14	15	25	12	6	9	19	13	11	11	13	12	16	14	19	15	87
"CG15404-cds,chr2L:3173992..3174238,6,TGG"	CGACTACACCTGCTCCGAG	4	0	3	1	3	0	1	2	1	4	1	3	1	3	1	3	2	3	5	3	25
"CG15404-cds,chr2L:3173992..3174238,12,CCT"	CAGATCGGTGACAACAGCG	3	0	6	9	6	6	8	5	6	10	6	6	4	4	4	2	9	8	6	11	33
"CG15408-cds,chr2L:3332911..3332989,2,AGG"	GAACTGCCTGCTTAATCGC	17	0	13	12	9	10	15	11	10	9	18	15	11	10	9	10	12	20	9	9	80
"CG15408-cds,chr2L:3333055..3333284,5,AGG"	ATGGCTATCCCCCACGCTG	4	0	6	4	1	3	3	5	3	5	5	7	1	4	3	3	6	5	9	9	33
"CG15408-cds,chr2L:3333055..3333284,6,CGG"	CTTCAGTCCGACTCACCCG	8	0	7	6	8	1	9	8	8	6	7	4	7	3	4	3	9	8	9	6	37
"CG15408-cds,chr2L:3333055..3333284,9,TGG"	GTCCGAGTTCGAGATCTCC	6	0	4	4	1	1	4	4	2	5	5	5	1	1	2	4	5	2	0	3	21
"CG15422-cds,chr2L:4005056..4005370,2,TGG"	ATCCTCCTCGCCATCACCA	22	0	12	13	10	8	12	14	12	11	14	9	7	6	6	9	15	7	15	24	65
"CG15422-cds,chr2L:4005056..4005370,11,AGG"	CCTCCGCCTCGGCCCGCCG	4	0	8	5	5	7	6	7	9	6	2	5	2	7	8	4	3	9	3	3	37
"CG15422-cds,chr2L:4005056..4005370,14,CGG"	CGGCGGCTACCTATGTGCC	1	0	2	0	0	0	0	1	0	0	1	0	1	0	2	0	1	0	0	0	3
"CG15422-cds,chr2L:4005056..4005370,16,CGG"	TGATAATGCCGCAACCCTA	84	1	47	50	39	33	49	61	26	41	58	47	50	51	29	29	48	41	73	115	307
"CG15435-cds,chr2L:4459978..4460133,2,TGG"	CACAAACGAGTTTCTCAAC	2	0	5	2	1	0	0	2	1	1	1	0	0	1	0	1	3	4	2	2	7
"CG15435-cds,chr2L:4459978..4460133,3,TGG"	AAGCCCATAAACGTTCTGC	32	1	23	18	17	21	18	33	10	20	23	24	22	18	16	15	29	30	15	14	127
"CG15435-cds,chr2L:4459978..4460133,7,CCG"	TGCGGGGCTGCTGCAGATG	3	0	0	5	3	2	2	0	2	3	1	2	3	3	0	2	1	2	2	4	21
"CG15435-cds,chr2L:4459978..4460133,11,CCA"	TGCAAATACGTGGGAATCT	7	0	8	1	8	1	2	8	4	3	3	5	4	11	2	2	13	6	6	5	23
"CG15475-cds,chr2L:20614681..20615382,4,AGG"	GCCCCAACGTATCAACAGC	12	0	5	6	9	6	5	8	7	13	14	6	6	12	7	7	6	7	13	17	60
"CG15475-cds,chr2L:20614681..20615382,9,AGG"	AACGGCTGTGGACTGGCCA	3	0	4	4	1	4	2	1	1	0	0	3	2	2	2	0	5	1	1	3	16
"CG15475-cds,chr2L:20614681..20615382,11,AGG"	ACCAGACCATCCAAGACCC	87	0	60	65	49	46	58	59	38	48	56	51	32	51	31	34	61	69	59	64	321
"CG15475-cds,chr2L:20614681..20615382,14,CGG"	CAACCACTTTGATCTATGC	11	0	11	6	7	7	6	9	8	7	5	11	6	4	7	4	5	5	3	6	30
"CG15635-cds,chr2L:4643110..4646472,5,TGG"	CTCCTGATCCAGCAACCCC	160	1	134	96	109	106	100	122	72	72	126	99	90	91	55	67	115	110	116	157	693
"CG15635-cds,chr2L:4643110..4646472,7,TGG"	GGTATCCACTCCCCATATA	2	0	2	0	1	0	1	0	1	0	0	0	0	3	0	0	2	1	1	3	9
"CG15635-cds,chr2L:4643110..4646472,10,TGG"	CACAATTTGGAGATCCACC	50	0	35	32	14	14	26	33	20	13	22	23	19	22	15	19	24	33	20	32	145
"CG15635-cds,chr2L:4643110..4646472,11,AGG"	CGCACTTGCTTTCCAATTC	2	0	2	2	2	1	2	3	1	0	0	0	1	1	0	0	1	4	2	3	6
"CG16743-cds,chr2L:10972652..10973230,2,TGG"	CTGCTACTTCAGTACGAAG	7	0	8	1	3	3	7	5	2	6	4	6	5	7	2	4	6	5	9	10	47
"CG16743-cds,chr2L:10972652..10973230,6,CGG"	AAGCACAAGCACTCCAAGA	6	0	3	4	2	3	2	4	4	2	6	6	3	1	3	1	3	6	2	2	24
"CG16743-cds,chr2L:10972652..10973230,7,CGG"	TATCCTGCATATCCTAATC	4	0	3	2	4	2	4	3	2	1	2	2	3	2	4	0	1	2	6	8	19
"CG16743-cds,chr2L:10972652..10973230,9,TGG"	TATCCTCCGTATCAAGAAA	1	0	0	0	1	1	0	0	0	0	0	1	1	0	0	1	0	0	1	1	1
"CG16772-cds,chr2L:19962826..19963731,3,CGG"	ACCGATGATACGCATCTGC	5	0	2	1	1	0	0	2	0	1	2	1	0	2	1	0	1	2	0	2	5
"CG16772-cds,chr2L:19962826..19963731,4,AGG"	CCTCATCATCCCCACAAGA	53	0	45	37	32	27	30	29	22	21	35	37	33	41	27	24	33	39	51	78	235
"CG16772-cds,chr2L:19962826..19963731,5,CGG"	ACCACCACCACTCCCGAGC	94	0	77	86	54	61	69	62	52	64	84	66	55	59	29	29	76	85	45	62	401
"CG16772-cds,chr2L:19962826..19963731,6,AGG"	ACGAAGCCCGCAATAGAGC	8	0	9	3	5	1	11	5	2	3	4	6	6	1	3	1	8	3	1	3	25
"CG16800-cds,chr2L:12966749..12966904,8,TGG"	CCCTCCACTCAACGCCAGA	4	0	4	5	4	3	3	4	4	4	2	3	9	1	3	1	3	4	5	9	28
"CG16800-cds,chr2L:12966749..12966904,13,TGG"	CCATAAGCGCGGCGCTGCT	10	0	5	5	3	5	3	8	2	0	1	2	3	7	3	4	3	2	4	5	28
"CG16800-cds,chr2L:12966749..12966904,17,CCG"	GCGTTATCACTTGCCAAGC	12	0	7	10	4	12	11	11	7	5	20	10	11	9	5	11	4	7	15	15	55
"CG16800-cds,chr2L:12966749..12966904,18,CCA"	GAGTGGAGGGCCAAAGCCC	1	0	0	1	0	1	0	1	0	0	1	1	1	1	0	0	1	1	0	1	1
"CG16815-cds,chr2L:13229906..13230484,5,AGG"	CGGGAAGTGGACCATGACA	5	0	3	2	1	1	3	5	2	2	1	4	0	2	2	1	3	1	1	1	21
"CG16815-cds,chr2L:13229906..13230484,7,AGG"	TTCAAGCGCCGTCAGACAC	18	0	17	13	8	7	16	9	9	8	22	15	14	7	6	11	14	12	9	18	71
"CG16815-cds,chr2L:13229906..13230484,11,AGG"	GATAATGAGCAGAACCAAC	1	0	0	0	0	0	0	0	0	0	0	0	0	0	1	0	0	0	0	0	1
"CG16815-cds,chr2L:13229906..13230484,18,CGG"	CCCAGTGGCCCAGGATCCT	3	0	0	2	1	3	0	2	2	3	2	1	1	2	2	2	1	3	1	8	12
"CG16825-cds,chr2L:13306841..13307686,2,CGG"	GTGAGTGATAGTCCGTTCT	6	0	1	6	2	4	5	5	3	5	5	1	4	4	0	1	6	2	6	7	20
"CG16825-cds,chr2L:13306841..13307686,8,TGG"	ACCTACGTCTGCCTGCTGT	2	0	2	4	2	1	9	2	2	5	7	1	1	1	1	1	4	0	4	4	26
"CG16825-cds,chr2L:13306841..13307686,11,TGG"	CATCCTGGCATCGCTGCAG	6	0	7	4	5	3	4	5	2	1	5	7	8	2	2	4	4	8	7	13	42
"CG16825-cds,chr2L:13306841..13307686,14,CGG"	TGGAAACCGCAGCTGAGTG	23	0	20	19	14	14	14	19	8	10	23	20	9	18	10	4	22	15	9	19	82
"CG16833-cds,chr2L:10991189..10991885,4,TGG"	TCGATGGCACAGTTATCAT	12	0	9	11	11	10	11	11	7	5	12	5	8	15	5	3	13	11	17	26	62
"CG16833-cds,chr2L:10991189..10991885,8,AGG"	AAGGGACAATTCCGAGGAC	3	0	2	3	2	2	3	2	3	1	1	1	4	1	0	0	3	4	2	5	21
"CG16833-cds,chr2L:10991189..10991885,12,AGG"	TATGAGAAGCACGTGCTAA	3	0	4	3	2	3	2	1	1	1	4	5	1	2	0	2	1	4	2	4	18
"CG16833-cds,chr2L:10991189..10991885,13,TGG"	AAGCCGATTACCTAGACAA	2	0	1	2	3	2	3	2	2	2	2	0	5	1	2	0	4	3	5	2	15
"CG16848-cds,chr2L:13412593..13413357,2,TGG"	TCATTATCGCACAAGTCGT	121	0	100	90	69	69	77	90	57	60	79	72	82	88	44	48	99	79	138	190	529
"CG16848-cds,chr2L:13412593..13413357,5,AGG"	AAACTCGAGTACACTGAAG	2	0	1	4	0	0	1	1	0	1	1	0	2	2	1	0	1	0	2	2	6
"CG16848-cds,chr2L:13412593..13413357,6,TGG"	AGATGATGCTGTCCTTTAA	10	0	7	7	2	2	6	4	2	2	4	5	2	13	1	3	7	3	4	14	19
"CG16848-cds,chr2L:13412593..13413357,9,TGG"	AAGGATTGCACAGTCTTGC	40	0	32	28	17	37	21	39	20	14	30	25	16	28	10	14	27	29	38	22	148
"CG16853-cds,chr2L:13542652..13543557,4,TGG"	TGCCACCCGCCGTTGAACA	5	0	1	3	2	2	0	1	1	3	3	4	2	2	3	2	3	3	1	7	20
"CG16853-cds,chr2L:13542652..13543557,8,AGG"	TCTGCACAACTCGACCCAC	5	0	4	6	2	2	5	3	5	1	9	6	7	6	2	3	4	6	9	6	33
"CG16853-cds,chr2L:13542652..13543557,11,TGG"	CTTTCGAATGCGGATCGGT	10	0	12	13	10	7	12	11	10	6	9	11	12	9	8	7	5	14	11	7	60
"CG16853-cds,chr2L:13542652..13543557,14,TGG"	AATCGGGTGATTTCAGAGC	6	0	4	4	1	0	3	4	0	3	5	3	2	3	3	4	3	3	3	3	13
"CG16857-cds,chr2L:4324908..4325129,3,TGG"	TCCGCGCTACTTGCTCTTC	8	0	9	9	2	5	7	4	1	6	4	8	10	2	4	3	8	5	2	9	39
"CG16857-cds,chr2L:4324908..4325129,8,AGG"	CAGACCAACCTGGAGGCCA	22	0	20	20	10	10	16	18	14	5	17	11	15	19	10	16	10	17	9	18	96
"CG16857-cds,chr2L:4324908..4325129,12,TGG"	GATGCCCCCATTCCCTACT	5	0	5	6	3	3	5	9	7	6	3	8	5	7	9	5	5	5	8	10	40
"CG16857-cds,chr2L:4324908..4325129,15,CCA"	ATGTTCTGCTGCGTTTCGC	18	0	17	15	9	10	21	16	8	15	13	11	16	16	11	10	22	15	14	13	91
"CG16863-cds,chr2L:13791399..13791595,11,AGG"	ATCATCGAATTCGAACCCA	3	0	2	4	5	4	3	2	1	1	6	1	5	3	2	1	3	5	5	2	17
"CG16863-cds,chr2L:13791399..13791595,14,CGG"	TTCATGCTGTACCATTTGC	55	0	52	48	38	44	45	43	27	34	48	43	34	33	33	22	49	54	41	37	244
"CG16863-cds,chr2L:13791399..13791595,15,CCG"	TTCGGGACACTGTGGCCTC	25	0	15	9	15	13	12	10	4	12	13	10	9	13	7	6	17	17	8	14	98
"CG16863-cds,chr2L:13791399..13791595,19,CCC"	ACTCATCGAGCTCCTCCTT	2	0	2	2	0	0	3	0	0	2	3	0	2	2	1	1	0	3	2	2	7
"CG17005-cds,chr2L:9327800..9327960,3,CGG"	TGTGGTACGTTTAAGCCTC	5	0	8	6	4	5	4	5	5	3	5	4	4	4	3	3	8	3	9	10	26
"CG17005-cds,chr2L:9327800..9327960,8,CCC"	GAACCGAAGGGGAAACTAA	1	0	0	0	0	0	1	0	0	0	0	1	1	0	0	0	0	0	0	0	2
"CG17005-cds,chr2L:9327800..9327960,14,CCA"	GAGGCTTAAACGTACCACA	6	0	3	5	2	4	4	1	3	2	3	2	4	7	2	1	0	4	4	5	27
"CG17005-cds,chr2L:9327800..9327960,17,CCA"	ATCATCAGCTTCTGGTAGA	3	0	8	3	2	4	7	8	2	2	6	4	1	1	6	2	6	3	6	13	23
"CG17105-cds,chr2L:10681047..10681358,9,CGG"	GCTTTGGACACGGAGGACA	42	0	26	25	18	22	20	24	13	16	31	28	13	22	9	12	23	21	40	52	144
"CG17105-cds,chr2L:10681047..10681358,15,TGG"	TCAGTGGCTTGGGAGGACT	3	0	1	3	1	0	1	1	0	1	3	3	1	3	0	1	1	3	6	6	14
"CG17105-cds,chr2L:10681047..10681358,20,CGG"	TAGGAGGACGCGTTGGTTT	17	0	14	10	1	13	10	14	4	8	14	18	7	13	7	8	14	16	14	7	71
"CG17105-cds,chr2L:10681047..10681358,26,CGG"	CCGGTGGCTATGGAGGACC	9	0	9	8	7	3	11	6	5	1	2	4	4	2	4	6	9	5	8	11	39
"CG17211-cds,chr2L:12125098..12125185,4,TGG"	CTCCTATGGCCCGCACAGC	26	0	14	14	15	15	18	13	9	10	12	12	20	10	13	10	16	19	15	26	93
"CG17211-cds,chr2L:12125421..12125756,1,CGG"	CACAATGGCACTTGGTTTG	27	0	16	18	10	13	22	15	14	8	9	10	14	12	6	16	15	15	13	21	87
"CG17211-cds,chr2L:12125421..12125756,4,TGG"	AAATCGGTGGTGCCCAGCA	2	0	1	1	1	0	1	1	1	0	1	2	2	1	0	1	1	0	3	0	5
"CG17211-cds,chr2L:12125421..12125756,5,AGG"	TGCCAATGCCACCGCCCCG	7	0	4	2	3	1	0	4	0	3	4	6	3	3	5	2	2	5	1	4	18
"CG17292-cds,chr2L:8372687..8372753,3,TGG"	CCAAGTTTATACTATATTA	1	0	2	3	0	1	1	2	1	1	1	0	0	0	0	1	1	1	0	1	1
"CG17292-cds,chr2L:8372687..8372753,4,CCT"	GGAGTTCTTGAGTCCGCAG	6	0	4	3	1	3	5	5	0	5	2	2	3	2	3	4	2	4	3	0	21
"CG17292-cds,chr2L:8372881..8373288,6,CGG"	ACACCGTGCTCTATTTGCA	68	0	73	55	34	43	52	53	39	32	42	29	57	36	27	26	67	48	49	60	300
"CG17292-cds,chr2L:8372881..8373288,10,AGG"	AGCATTCACGTCATAGCCG	25	0	26	20	12	16	13	20	14	12	18	11	10	16	10	11	22	20	18	30	108
"CG17321-cds,chr2L:18853112..18853456,3,TGG"	GACGAGATAGAACTGCTGC	13	0	5	2	4	9	3	7	3	4	5	7	4	8	4	4	13	9	5	6	45
"CG17321-cds,chr2L:18853112..18853456,7,TGG"	GAGATTCGGGAGCTGGAGC	5	0	6	7	2	2	4	5	3	3	2	1	4	1	4	1	3	5	4	3	23
"CG17321-cds,chr2L:18853112..18853456,10,AGG"	TGTCAGCTGGACGATGAGC	2	0	2	1	3	0	0	3	1	1	2	0	1	1	0	1	3	2	5	3	8
"CG17321-cds,chr2L:18853112..18853456,15,TGG"	CACTCGCACTCGCTGTCCT	109	0	90	65	59	43	75	64	60	57	73	71	44	46	42	51	67	73	90	88	407
"CG17341-cds,chr2L:14156862..14157404,1,TGG"	AGCACCGACACAGCCAGCG	2	0	1	1	1	1	0	0	0	1	1	3	0	0	1	1	0	1	0	1	7
"CG17341-cds,chr2L:14156862..14157404,8,AGG"	GTGTGGGCGTTGGAGGTGG	5	0	4	2	6	3	3	2	1	2	5	5	3	4	3	5	1	1	3	1	19
"CG17341-cds,chr2L:14156862..14157404,21,TGG"	GGTGGCGCTGGCGGACTCC	1	0	3	2	2	0	1	0	1	1	2	0	1	1	0	1	1	2	0	2	10
"CG17341-cds,chr2L:14156862..14157404,27,CGG"	ATGTGGTCAGTGGACTGGG	32	0	30	24	21	13	33	32	8	15	32	15	19	22	11	16	19	28	33	69	170
"CG17349-cds,chr2L:19370644..19370730,6,AGG"	CAGGGAGTTGTTGTACCTC	12	0	3	5	4	2	4	5	3	4	3	3	4	6	1	2	12	9	6	4	31
"CG17349-cds,chr2L:19370644..19370730,8,CCA"	CCAGGTTCATGAAGTCGAG	2	0	1	0	0	1	0	2	2	0	3	0	0	0	0	0	0	2	0	2	5
"CG17349-cds,chr2L:19370796..19370866,1,AGG"	GTTCCCGCCTTCACTTTTC	54	0	48	54	34	25	27	43	20	24	38	31	22	43	20	15	42	37	37	30	219
"CG17349-cds,chr2L:19370926..19371305,1,AGG"	TTCAAGCGGAAGCCAGTGA	17	0	10	11	4	5	15	14	7	9	8	11	8	4	11	7	8	13	9	8	52
"CG17378-cds,chr2L:6775965..6776078,1,AGG"	ATACCAAGATCGACTTCGA	1	0	0	1	1	1	0	1	1	3	0	0	2	1	0	1	2	0	0	1	3
"CG17378-cds,chr2L:6775965..6776078,5,TGG"	CGATATCGTCAGCCCAATT	1	0	1	1	0	2	0	3	1	3	1	3	2	2	0	3	0	0	2	3	4
"CG17378-cds,chr2L:6775965..6776078,6,CCA"	CGTCCTTCGAAGTCGATCT	3	0	1	1	0	1	0	1	1	1	2	4	2	0	0	1	2	0	1	2	8
"CG17378-cds,chr2L:6776139..6777426,1,TGG"	CACGTCTGGAACCATCACG	90	0	74	75	45	43	61	51	34	54	68	48	41	50	50	37	73	43	66	69	342
"CG17648-cds,chr2L:1752383..1752769,4,AGG"	GGAGCCTTGGCCTCTGCAC	2	0	0	3	0	2	0	1	0	1	7	0	0	2	1	3	2	0	1	2	2
"CG17648-cds,chr2L:1752383..1752769,8,TGG"	GCCAAAATTTCAAGCCAGC	1	0	2	1	1	0	0	0	0	0	1	0	2	0	1	0	2	0	2	0	5
"CG17648-cds,chr2L:1752383..1752769,11,TGG"	ACTGCGGTCATCGATGGAC	4	0	5	2	1	5	3	3	3	3	7	4	3	4	1	1	5	4	4	6	17
"CG17648-cds,chr2L:1752383..1752769,12,TGG"	ACCGAGCAACCGAAGATCC	16	0	11	16	16	11	13	15	15	5	21	19	7	9	12	9	20	27	12	15	88
"CG17855-cds,chr2L:9540753..9541058,1,TGG"	AAGTCCAGAAGTGCGGAGC	4	0	1	5	3	1	3	1	1	4	5	2	2	5	2	2	3	2	2	2	17
"CG17855-cds,chr2L:9540753..9541058,4,CGG"	GCCAGCCACAGCACCAATG	5	0	1	4	9	2	2	1	1	1	3	1	1	5	0	1	0	5	5	5	21
"CG17855-cds,chr2L:9540753..9541058,7,TGG"	AATGTGGAGGCCAAGATCA	1	0	0	0	0	0	1	3	1	1	0	1	0	2	0	0	0	0	0	2	4
"CG17855-cds,chr2L:9540753..9541058,13,TGG"	AAACTGCATGACGCTTATC	8	0	7	10	3	3	5	2	3	3	2	4	3	3	3	0	6	3	9	4	31
"CG18266-cds,chr2L:5596939..5598399,6,TGG"	TGGATCGTCAGCAGGTGTC	11	0	7	5	6	5	11	6	8	6	7	4	5	4	1	6	11	5	8	21	66
"CG18266-cds,chr2L:5596939..5598399,9,CGG"	GTACGTCCAGCTTCCCAGT	5	0	4	2	4	5	1	3	1	2	1	3	1	2	2	0	1	3	4	8	23
"CG18266-cds,chr2L:5596939..5598399,12,TGG"	GAGGATTCGGAGTCGCTGC	33	0	35	27	28	26	18	28	12	23	26	24	30	15	16	17	30	44	31	24	174
"CG18266-cds,chr2L:5596939..5598399,16,GGG"	TATACAAACCACACCTATG	2	0	0	0	0	0	1	1	3	0	2	2	0	2	1	0	0	3	2	2	8
"CG2617-cds,chr2L:20682449..20683273,4,TGG"	CTGGTCCTGCTGCGTCCGC	44	0	49	48	26	32	32	45	33	27	27	39	19	24	29	27	37	41	39	28	212
"CG2617-cds,chr2L:20682449..20683273,9,CGG"	TGTGGGGCAGCTACCTCGT	1	0	4	0	1	2	2	4	3	1	0	0	1	0	0	1	1	0	2	2	15
"CG2617-cds,chr2L:20682449..20683273,14,AGG"	CTGTTTGGTGGAGGGCAGC	35	0	32	21	23	18	29	16	18	28	27	36	23	22	17	14	19	25	24	60	152
"CG2617-cds,chr2L:20682449..20683273,17,CGG"	TGGAATCTGTTGAGATGCG	8	0	12	7	3	7	3	6	4	6	6	9	12	2	0	4	7	6	8	2	42
"CG2789-cds,chr2L:559699..560037,5,GGG"	CCGTGATTCTGCCCAATCT	6	0	2	5	8	4	0	1	3	3	2	5	3	5	1	0	7	3	2	4	18
"CG2789-cds,chr2L:559699..560037,12,CGG"	TCCTTCAAGCCGCCCAACT	3	0	6	9	4	7	8	4	6	4	7	6	4	8	5	4	4	8	10	5	34
"CG2789-cds,chr2L:559699..560037,14,CGG"	ATGTGGATCTCCTTGTACG	2	0	4	3	0	1	1	0	3	2	4	4	3	2	1	3	3	3	2	8	13
"CG2789-cds,chr2L:559699..560037,19,TGG"	ATGGGCTACGGCTCCTACC	3	0	4	4	5	4	3	1	2	2	4	3	3	0	2	2	4	9	4	2	14
"CG2818-cds,chr2L:3714806..3716104,2,TGG"	ATGCTGCCCTCGTCTCCCA	9	0	4	5	2	4	9	10	3	1	7	4	7	7	4	5	8	9	3	5	42
"CG2818-cds,chr2L:3714806..3716104,4,AGG"	AACGACACTCATGATACCA	6	0	4	2	1	1	1	0	0	2	0	2	2	3	0	0	0	0	5	2	6
"CG2818-cds,chr2L:3714806..3716104,7,AGG"	ACAGCCTTTGCCTTTAGCG	1	0	6	1	4	3	2	5	2	2	3	3	7	6	2	4	4	2	3	3	17
"CG2818-cds,chr2L:3714806..3716104,11,TGG"	GGCTGTGGACCCACCGATT	1	0	1	2	2	0	1	2	1	0	1	2	1	0	0	0	0	1	0	1	5
"CG2862-cds,chr2L:2770290..2770400,4,AGG"	CCATGCAAATTTATCCACG	2	0	0	4	0	0	2	0	1	0	1	2	0	1	1	0	2	2	4	1	3
"CG2862-cds,chr2L:2770290..2770400,5,CCG"	AAAATGGTGTCTTCACTGG	6	0	13	6	2	4	2	7	3	3	3	0	1	7	6	0	6	7	5	2	26
"CG2862-cds,chr2L:2770290..2770400,8,CCC"	CTCGTGGATAAATTTGCAT	10	0	9	5	5	6	5	8	3	8	3	5	3	9	2	3	6	6	5	8	34
"CG2862-cds,chr2L:2770460..2770729,1,AGG"	TTCCACGATGTGGCGCCCC	1	0	0	0	2	1	0	2	0	1	2	2	1	0	0	0	0	2	1	0	5
"CG2975-cds,chr2L:2840997..2841502,3,TGG"	CTAATGTTGCTGATCGGTC	85	1	74	61	44	57	54	53	44	41	63	51	52	43	27	29	57	64	74	126	381
"CG2975-cds,chr2L:2840997..2841502,10,AGG"	AATCATGCGGATCGGCTGA	5	0	5	4	3	3	0	2	0	0	2	3	1	2	3	1	6	2	2	4	14
"CG2975-cds,chr2L:2840997..2841502,12,CGG"	TCCCTTTCCGAGCAGCCAG	104	0	84	74	46	55	64	77	23	36	57	60	51	59	40	27	71	71	75	94	381
"CG2975-cds,chr2L:2840997..2841502,14,CGG"	TCGACCACGAATCCACCGC	60	0	47	52	28	40	44	36	39	37	61	38	36	34	23	22	51	45	44	53	261
"CG2983-cds,chr2L:2847641..2848459,2,TGG"	CCAGTACTTTTCCTGCTCC	5	0	0	1	0	1	1	4	1	3	5	2	1	1	0	3	6	2	4	1	17
"CG2983-cds,chr2L:2847641..2848459,6,AGG"	ATTGGCTATCTGATCACCA	7	0	4	1	3	1	5	3	1	2	8	3	2	3	0	4	1	8	2	9	21
"CG2983-cds,chr2L:2847641..2848459,9,CGG"	AAATCGCACACGAATCGCA	6	0	3	2	1	5	4	4	0	4	4	2	3	1	1	2	6	4	4	3	16
"CG2983-cds,chr2L:2847641..2848459,13,AGG"	CCCATTAATCACAAGACTC	6	0	6	2	2	4	3	2	1	5	2	5	3	5	1	4	7	4	6	5	29
"CG3008-cds,chr2L:4883647..4884339,5,AGG"	GCCCACAAGTTGCACGACA	57	0	33	37	21	38	25	29	22	18	29	36	32	29	9	27	42	41	32	52	233
"CG3008-cds,chr2L:4883647..4884339,7,CGG"	ACGGAGAAGCTGAAAAGAC	1	0	0	0	0	0	0	0	0	1	0	0	0	0	0	0	0	0	0	0	1
"CG3008-cds,chr2L:4883647..4884339,9,GGG"	GAACAGATAGCACCCGTTT	3	0	4	3	2	0	4	5	7	0	5	0	3	2	5	3	1	5	1	3	21
"CG3008-cds,chr2L:4883647..4884339,12,CGG"	CAGAGTATCCAAAGTGATG	2	0	1	2	2	0	0	0	1	3	3	1	0	2	0	1	1	1	0	2	6
"CG31648-cds,chr2L:5527075..5527800,5,CGG"	ATGAAATCGACGGATTCTC	2	0	3	0	0	1	1	1	2	1	2	0	2	3	1	0	1	1	1	0	1
"CG31648-cds,chr2L:5527075..5527800,7,CGG"	CACTCTACTACATAACCGC	3	0	5	2	0	2	0	3	2	4	2	1	1	0	2	1	0	3	1	4	10
"CG31648-cds,chr2L:5527075..5527800,11,AGG"	CTGTACAGCATCTTCTGCC	3	0	5	1	0	1	4	1	0	3	2	2	5	4	0	1	1	3	6	3	25
"CG31648-cds,chr2L:5527075..5527800,15,AGG"	TACGGAGGGACCACCACGC	1	0	1	1	0	0	1	0	1	5	2	1	0	2	0	1	2	4	2	3	15
"CG3165-cds,chr2L:2977242..2977530,4,TGG"	ATTTCCACATTTGCCGTTC	11	0	5	8	8	6	6	4	2	1	3	7	4	8	5	1	11	6	12	9	33
"CG3165-cds,chr2L:2977242..2977530,5,AGG"	CACCAACTTGCCTGCCTAC	4	0	4	3	1	3	3	3	2	1	3	1	2	0	0	0	1	0	1	1	13
"CG3165-cds,chr2L:2977242..2977530,10,AGG"	CAGGACCAGGATGAGCAGC	1	0	1	1	1	0	0	3	3	3	1	0	2	0	1	0	0	3	4	1	7
"CG3165-cds,chr2L:2977242..2977530,14,TGG"	GTGCTCTTCCAGCCGTCCA	1	0	0	0	0	0	1	0	1	0	1	1	2	1	1	2	2	2	1	0	5
"CG31689-cds,chr2L:2737032..2737321,13,CGG"	GTCTTATGAACATCCTCAC	1	0	2	1	0	0	2	0	1	0	2	2	0	0	0	4	1	2	1	1	9
"CG31689-cds,chr2L:2737032..2737321,15,CGG"	TGACCAAATCCGGCGTCAG	20	0	25	21	16	13	13	17	3	17	17	15	17	11	11	14	18	13	14	22	93
"CG31689-cds,chr2L:2737032..2737321,20,CGG"	GGAAGGCGCGCAAACTGTG	21	0	19	12	6	14	15	11	7	9	12	10	13	12	10	11	19	25	18	8	63
"CG31689-cds,chr2L:2737032..2737321,22,AGG"	TTTCCCTACTTCACCGTCG	2	0	5	8	0	1	2	5	2	3	1	1	1	3	1	2	1	1	4	4	15
"CG31739-cds,chr2L:16827724..16827889,6,TGG"	GCGGTCGATTTGGTGGCCG	4	0	0	5	1	0	1	2	1	3	2	2	1	3	3	0	3	2	1	1	9
"CG31739-cds,chr2L:16827724..16827889,11,TGG"	GCGGAGGCTATGCAGATGG	9	0	8	6	9	6	7	8	6	8	8	6	1	6	5	7	11	11	4	7	34
"CG31739-cds,chr2L:16827724..16827889,13,TGG"	ATGACTTCGACAACTACCG	32	0	36	26	22	19	34	25	17	20	28	20	18	17	9	17	25	31	35	45	129
"CG31739-cds,chr2L:16827724..16827889,21,CCG"	TGCATAGCCTCCGCCACCA	79	0	67	59	39	50	46	60	22	38	48	46	44	44	35	30	72	78	76	88	348
"CG31751-cds,chr2L:18678854..18679161,3,TGG"	ACACGGCAAAGTCCTCGAA	3	0	0	3	0	0	0	2	0	1	0	1	2	0	0	0	3	1	2	0	9
"CG31751-cds,chr2L:18678854..18679161,5,TGG"	ATGAATCAACAGCTGCAGA	8	0	10	10	4	4	10	12	5	5	9	7	9	4	2	9	8	9	12	25	39
"CG31751-cds,chr2L:18678854..18679161,8,TGG"	TCGGACGTGCGCCCAAAAG	4	0	2	3	2	2	3	5	1	5	6	3	2	5	0	2	2	2	1	3	24
"CG31751-cds,chr2L:18678854..18679161,15,AGG"	GATCGCAACTTCTTTGTCA	20	0	28	24	30	19	23	24	16	28	20	26	31	37	17	16	28	19	27	23	147
"CG31780-cds,chr2L:15696043..15696270,1,TGG"	GCAATAGTGTCGCTCATCC	136	0	131	109	83	73	77	108	78	65	100	101	94	88	59	52	89	116	107	160	600
"CG31780-cds,chr2L:15696043..15696270,2,TGG"	TGTCGCTCATCCTGGTCGC	7	0	3	7	2	5	2	3	3	5	2	5	0	2	2	1	3	5	4	1	30
"CG31780-cds,chr2L:15696043..15696270,3,AGG"	CTGGTCGCTGGTCAAGTCC	504	0	435	361	307	251	348	339	236	219	371	295	279	279	188	206	343	368	357	510	2050
"CG31780-cds,chr2L:15696043..15696270,3,AGG"	CTGGTCGCTGGTCAAGTCC	504	0	435	361	307	251	348	339	236	219	371	295	279	279	188	206	343	368	357	510	2050
"CG31793-cds,chr2L:19004273..19004426,1,CGG"	CTGTGCCGCTTCTTCTGGC	7	0	12	5	8	6	3	5	4	3	5	7	4	2	6	3	2	6	6	0	24
"CG31793-cds,chr2L:19004273..19004426,3,TGG"	TATCGGAGTTCAGCGAGCA	3	0	2	4	0	2	3	0	1	2	1	0	1	0	0	1	1	0	1	0	9
"CG31793-cds,chr2L:19004273..19004426,6,TGG"	CTAACCCACCCATACATGA	2	0	6	5	3	4	3	6	0	2	4	0	4	3	0	1	6	1	2	5	21
"CG31793-cds,chr2L:19004273..19004426,8,CCA"	GCCAGAAGAAGCGGCACAG	9	0	5	6	3	6	3	3	0	4	4	2	2	2	2	2	6	3	4	6	29
"CG31798-cds,chr2L:19394229..19395015,4,AGG"	CTTTGATCGCGAGACCATA	9	0	4	6	9	8	2	5	4	4	9	4	8	3	6	2	9	4	4	6	35
"CG31798-cds,chr2L:19394229..19395015,6,AGG"	ACCCCCCTGACCTACGATG	305	0	241	187	170	139	205	194	126	168	205	181	154	163	106	104	230	225	237	342	1228
"CG31798-cds,chr2L:19394229..19395015,9,AGG"	CTTAAGGGACCAGTTTTCG	3	0	4	1	4	1	3	1	1	3	2	3	2	3	2	2	5	1	1	1	16
"CG31798-cds,chr2L:19394229..19395015,14,TGG"	CCGGAGTTTCTCCACTGCC	32	0	9	17	13	5	24	22	10	12	17	9	10	14	12	10	21	20	18	13	115
"CG31819-cds,chr2L:16211588..16212058,6,AGG"	AATAACCGTCGAATCCATC	7	0	3	1	4	3	4	6	3	1	2	4	3	1	1	4	0	1	3	2	24
"CG31819-cds,chr2L:16211588..16212058,9,TGG"	GACGGTTTGACTACCCCTT	5	0	1	1	2	2	2	4	0	2	5	0	1	0	1	2	1	2	2	4	13
"CG31819-cds,chr2L:16211588..16212058,10,AGG"	CTTCCCCAAACGAAACTTG	2	0	5	3	2	3	1	2	5	0	5	4	4	1	1	2	3	0	1	2	15
"CG31819-cds,chr2L:16211588..16212058,14,TGG"	AGAACAGGATGTAGACTAC	1	0	0	1	0	0	0	0	0	0	0	0	0	0	0	0	0	0	1	0	1
"CG31851-cds,chr2L:13257680..13258294,6,TGG"	GCTCCTGACAATAGTCTCA	4	0	0	0	0	1	0	1	0	1	4	0	0	0	1	0	0	0	2	0	2
"CG31851-cds,chr2L:13257680..13258294,11,AGG"	ATTCTGGGGACACGCGTCG	51	0	35	31	27	22	32	40	18	19	35	25	25	23	17	14	27	30	36	29	163
"CG31851-cds,chr2L:13257680..13258294,13,TGG"	AGATGCAAAGACTATGACC	5	0	1	2	1	1	3	0	1	1	2	5	2	0	0	0	3	1	1	4	12
"CG31851-cds,chr2L:13257680..13258294,15,TGG"	CATGGACACATCTCTGCTC	2	0	0	1	0	0	0	0	0	0	1	0	1	0	0	0	0	1	0	0	2
"CG31915-cds,chr2L:5528253..5528446,4,AGG"	TGCATTTCAGGACAGGATG	7	0	5	5	1	5	3	6	4	4	3	4	4	0	2	3	4	4	6	6	23
"CG31915-cds,chr2L:5528253..5528446,7,CGG"	GATTACCAGGAGTCGCCAA	18	0	13	15	12	14	12	17	5	10	20	20	17	17	12	8	11	9	20	13	92
"CG31915-cds,chr2L:5528253..5528446,10,TGG"	CCCATGTTCCTCAGCTACC	171	0	147	122	103	98	100	121	75	96	142	111	107	103	66	84	129	130	172	231	706
"CG31915-cds,chr2L:5528253..5528446,13,CCT"	CAAAATGCAAGCGAGGAGC	9	0	5	11	1	7	6	6	3	0	10	5	3	2	2	2	8	8	5	3	38
"CG31950-cds,chr2L:2878593..2878958,2,CGG"	CCGCCCGCATGCACACCAC	4	0	6	5	4	1	5	3	3	2	4	2	4	2	3	3	4	7	6	2	18
"CG31950-cds,chr2L:2878593..2878958,3,CGG"	AACGATGCCAGTTTGACGC	7	0	2	3	3	3	5	9	1	2	8	3	8	6	2	3	5	3	6	10	29
"CG31950-cds,chr2L:2878593..2878958,7,TGG"	AGGAAGCTCCAGAAGTGGC	3	0	2	2	1	3	1	6	2	1	1	4	1	1	1	5	4	2	2	2	6
"CG31950-cds,chr2L:2878593..2878958,15,CGG"	GTGGGATTCTTCAACTGCA	2	0	0	0	0	0	1	1	1	4	0	2	0	1	0	1	0	2	3	1	4
"CG3294-cds,chr2L:4794753..4795571,7,CGG"	AACCAAAGACTTATGCAGC	1	0	1	2	0	0	0	0	1	0	1	0	0	1	0	0	1	0	0	2	2
"CG3294-cds,chr2L:4794753..4795571,10,AGG"	CAGAAATGGTCGCAGGAAC	5	0	3	6	4	3	6	6	5	5	6	7	7	8	3	1	8	11	2	1	38
"CG3294-cds,chr2L:4794753..4795571,13,CGG"	CCAACGACTAGCCGACGAA	1	0	1	2	4	1	0	1	2	0	5	0	6	1	2	2	2	0	6	2	16
"CG3294-cds,chr2L:4794753..4795571,18,TGG"	CCAGTTGGCGGAGGAGTCC	3	0	1	1	1	2	1	5	1	2	4	2	2	0	3	1	1	0	1	1	6
"CG32983-cds,chr2L:8865907..8866659,4,AGG"	TTGGAAGAGGAAGCAGACG	16	0	10	9	6	5	7	8	3	8	7	4	4	3	4	1	10	7	7	10	46
"CG32983-cds,chr2L:8865907..8866659,5,CGG"	GTACTACTGTGTTCCGCAT	16	0	17	13	12	11	10	12	7	11	13	10	11	11	3	6	11	7	15	21	82
"CG32983-cds,chr2L:8865907..8866659,8,TGG"	CTTTTCGCCCTCGCCATCC	146	0	139	100	89	67	86	82	68	79	117	97	79	91	61	59	116	117	115	122	566
"CG32983-cds,chr2L:8865907..8866659,9,CGG"	CCTGCCCATCAGTCGCGTT	36	0	28	25	24	24	27	22	14	8	22	23	14	20	13	16	28	26	27	25	139
"CG32988-cds,chr2L:8864904..8865671,6,TGG"	GCCTTAGAACCGGAAGACC	2	0	0	1	0	1	1	0	0	1	2	1	1	0	0	0	0	1	0	2	2
"CG32988-cds,chr2L:8864904..8865671,13,CGG"	GGTCTTAGTCATCAACGAG	3	0	5	2	1	3	2	4	0	1	1	4	2	3	2	3	1	2	1	1	17
"CG32988-cds,chr2L:8864904..8865671,17,CGG"	GTTGCGGGCCTTCATCTTC	30	0	46	24	13	28	29	32	18	26	31	36	38	24	14	22	30	43	38	18	203
"CG32988-cds,chr2L:8864904..8865671,19,TGG"	CCTGCTGTCTTCCATTTCG	23	0	11	17	9	9	18	18	21	9	16	18	8	13	8	10	12	22	11	14	73
"CG33090-cds,chr2L:14342853..14343370,3,CGG"	GACACGCGCTGCAGCTACA	19	0	7	13	9	3	12	7	7	6	17	6	5	8	2	12	12	7	14	16	55
"CG33090-cds,chr2L:14342853..14343370,6,CGG"	CTCTATCCTCGCTCCTGGA	51	0	37	29	29	23	24	35	19	18	33	21	32	27	8	20	32	24	38	39	183
"CG33090-cds,chr2L:14342853..14343370,8,AGG"	GTCCGTCTGACCTGTCGCC	50	0	27	28	26	20	26	24	27	23	30	22	22	24	18	11	29	36	22	20	171
"CG33090-cds,chr2L:14342853..14343370,10,TGG"	ACCGTGCGCCGTCTTCGTG	74	2	51	49	39	41	37	41	43	36	58	50	30	53	21	29	47	63	39	56	285
"CG33127-cds,chr2L:322131..322985,5,AGG"	CATTCAACACCTGACATTG	20	0	22	13	13	13	9	11	13	12	22	16	23	22	7	14	23	26	24	55	113
"CG33127-cds,chr2L:322131..322985,7,TGG"	TCCAGCCCCTGATTATAGA	3	0	4	4	4	4	2	7	0	0	1	2	2	2	3	3	3	4	4	6	14
"CG33127-cds,chr2L:322131..322985,16,CGG"	CCACCTATACCCACTTGTG	59	0	49	39	24	28	30	35	20	23	33	33	35	45	25	24	54	45	53	65	236
"CG33127-cds,chr2L:322131..322985,20,TGG"	ATCCATCATTGGCAAACGA	14	0	12	17	6	16	11	19	11	8	15	8	15	13	7	6	13	13	18	19	72
"CG33298-cds,chr2L:9503792..9504813,2,CGG"	CCGCACCGCCCAATCTGAC	2	0	1	1	1	0	2	0	1	0	3	2	1	2	1	0	1	2	0	0	6
"CG33298-cds,chr2L:9503792..9504813,7,CGG"	CCGAATGCCAGTGCCAGCT	6	0	5	2	1	1	3	5	5	3	7	1	2	4	4	0	9	2	6	4	21
"CG33298-cds,chr2L:9503792..9504813,8,CGG"	CTGATGATGACAACGTCTA	4	0	0	1	0	1	0	3	0	0	1	0	0	0	0	1	0	0	0	2	2
"CG33298-cds,chr2L:9503792..9504813,16,CGG"	GGCGGTGTGGCCATGGGTG	10	0	13	8	12	13	5	14	9	4	9	7	6	9	2	6	10	5	17	12	49
"CG33299-cds,chr2L:9656720..9657226,5,CGG"	AAGGATATGGCGATGGTTA	1	0	1	2	2	0	0	5	0	0	2	0	2	1	1	1	0	2	3	4	9
"CG33299-cds,chr2L:9656720..9657226,15,CGG"	GTGGATCACTAGGCAGCGG	11	0	6	3	4	5	6	2	1	5	3	5	6	4	2	1	4	8	6	7	32
"CG33299-cds,chr2L:9656720..9657226,19,CGG"	CACACACCCACCACGTACT	13	0	5	5	3	4	9	3	4	5	7	8	4	7	1	2	8	8	7	11	39
"CG33299-cds,chr2L:9656720..9657226,21,AGG"	CCGGTGCATGTGATCGAAA	3	0	3	1	1	1	1	1	1	3	2	3	0	3	3	4	3	1	3	5	18
"CG3355-cds,chr2L:4651490..4651688,5,TGG"	GCCCAGCAATTCGCCGACG	2	0	1	2	1	0	1	4	0	1	1	0	0	1	0	0	1	4	1	0	4
"CG3355-cds,chr2L:4651490..4651688,13,CCT"	CTGGTACTGGGCCAAACTG	23	0	20	20	22	20	19	21	12	24	13	21	19	15	10	20	23	27	37	33	136
"CG3355-cds,chr2L:4651490..4651688,17,CCC"	GCTGGGCGAGGGTTTGGTG	45	0	38	27	22	33	26	25	31	16	26	23	26	26	13	22	25	38	20	29	181
"CG3355-cds,chr2L:4651490..4651688,25,CCG"	TCGACCACATCCACCACGT	2	0	2	1	3	3	3	2	0	1	1	2	2	1	1	1	0	2	4	7	14
"CG33648-cds,chr2L:14525043..14525186,3,CCA"	GAAGACGAACATTTGATGT	1	0	3	1	0	0	0	1	0	0	0	3	0	2	0	1	0	0	1	2	3
"CG33648-cds,chr2L:14525043..14525186,4,CCG"	CCTATTCACCGATTTAATA	1	0	0	0	1	0	0	0	1	0	1	0	0	0	0	0	1	0	0	1	2
"CG33648-cds,chr2L:14525043..14525186,5,CCA"	AGGGGCAATATTAACAGTC	9	0	9	8	4	8	4	10	3	4	6	6	3	2	1	5	5	4	8	14	30
"CG33648-cds,chr2L:14525243..14525413,2,TGG"	TTTCTCTACAACGTTTCTG	3	0	1	1	1	0	1	2	1	0	0	0	0	1	0	2	0	2	1	0	9
"CG34109-cds,chr2L:10101188..10101251,1,CGG"	TTCCTAATCGTTGTGCCTA	3	0	0	5	1	2	1	2	0	3	1	2	3	3	1	2	3	5	2	5	23
"CG34109-cds,chr2L:10101188..10101251,2,CCG"	CGATTAGGAAGACCACGCC	25	0	17	12	10	6	11	11	9	8	16	9	5	8	17	8	15	17	9	15	64
"CG34109-cds,chr2L:10101188..10101251,3,CCT"	CGCCGTAGGCACAACGATT	6	0	3	2	4	4	0	3	2	1	1	2	4	3	1	1	2	3	1	1	14
"CG34109-cds,chr2L:10101188..10101251,3,CCT"	CGCCGTAGGCACAACGATT	6	0	3	2	4	4	0	3	2	1	1	2	4	3	1	1	2	3	1	1	14
"CG34137-cds,chr2L:22151826..22152566,2,TGG"	CATTAAACGCAGCCTGCTT	6	0	9	5	7	5	3	10	5	5	12	9	12	1	6	4	7	9	10	5	52
"CG34137-cds,chr2L:22151826..22152566,6,TGG"	CTAGAAACCATATCTCGCC	1	0	0	0	0	1	0	1	0	0	0	1	3	0	1	0	0	0	2	0	1
"CG34137-cds,chr2L:22151826..22152566,9,CGG"	ACACGAGCGACGCCAGCTT	3	0	8	5	3	1	5	2	4	1	4	1	2	4	3	0	3	3	2	2	16
"CG34137-cds,chr2L:22151826..22152566,11,TGG"	CAGGCGCGAATTACTGAGT	26	0	15	17	13	11	8	18	9	13	12	11	14	12	7	10	17	18	17	10	96
"CG34164-cds,chr2L:12057893..12058213,5,TGG"	CTCTCAAGGAACCCATTCT	12	0	7	5	1	11	7	7	4	2	5	3	5	6	3	2	6	4	8	7	34
"CG34164-cds,chr2L:12057893..12058213,7,TGG"	CAGAGTCCACCCATCGAAC	2	0	2	0	0	1	3	1	0	3	0	0	1	0	1	1	1	1	0	7	6
"CG34164-cds,chr2L:12057893..12058213,8,CGG"	GTGCACGCCACCATGATGC	4	0	0	1	1	1	2	0	0	2	3	1	0	2	0	0	0	1	0	0	2
"CG34164-cds,chr2L:12057893..12058213,11,CGG"	TGCCCACGCCGGAGGCAAT	4	0	5	7	6	7	3	4	3	2	0	3	8	6	6	4	7	8	6	9	27
"CG34166-cds,chr2L:14743382..14743618,4,AGG"	GCCGCTGGCTATGGACAAC	3	0	5	3	5	4	1	3	4	1	3	1	4	2	0	1	2	3	1	8	14
"CG34166-cds,chr2L:14743382..14743618,15,TGG"	AGCAAGGATTCGGACAAGG	6	0	5	2	1	1	5	2	4	7	2	1	2	2	2	3	3	8	3	2	26
"CG34166-cds,chr2L:14743382..14743618,19,AGG"	GGCCAACAAGGATTCGGAC	1	0	2	1	2	3	7	2	4	2	0	2	0	2	1	0	1	4	4	3	13
"CG34166-cds,chr2L:14743382..14743618,22,CGG"	GATTCGGACAGGGTGGACA	7	0	10	8	5	10	5	7	3	3	8	8	6	6	2	2	7	3	11	4	27
"CG34175-cds,chr2L:3398135..3398395,2,CGG"	ACTCCACCCAGCTGCTGCA	2	0	0	0	0	0	1	0	0	0	0	1	1	1	1	1	1	1	0	1	3
"CG34175-cds,chr2L:3398135..3398395,3,CGG"	GATTGCCCGCCGTGCTCAC	30	0	36	23	27	19	21	19	16	20	27	28	18	20	18	13	20	32	21	23	147
"CG34175-cds,chr2L:3398135..3398395,7,AGG"	GAGCCTCGACCCGTTCACG	8	0	4	9	1	2	4	2	6	7	5	6	4	7	6	5	6	3	11	3	41
"CG34175-cds,chr2L:3398135..3398395,10,AGG"	AACCCGGGTGTGCCGAAGA	1	0	0	1	0	1	0	1	0	0	0	0	0	0	1	0	0	1	0	0	3
"CG34176-cds,chr2L:4004131..4004382,5,TGG"	GGTACAGATTGCACCACCA	2	0	0	0	0	1	0	0	1	1	0	2	1	1	1	1	1	1	2	1	5
"CG34176-cds,chr2L:4004131..4004382,6,TGG"	CGCCCACCACCCCAAGTTG	9	0	5	5	5	2	7	8	4	5	7	5	3	7	2	5	9	2	6	5	45
"CG34176-cds,chr2L:4004131..4004382,9,TGG"	CCGCCACCGCCACCAGTCA	4	0	4	2	1	6	0	1	0	0	2	2	1	0	1	0	0	3	2	1	13
"CG34176-cds,chr2L:4004131..4004382,13,CCA"	AATGATCGTGGGGTGGTGG	147	0	97	88	63	81	92	101	60	57	85	61	68	67	33	55	84	93	117	127	492
"CG34340-cds,chr2L:3673205..3673301,13,CCC"	TGGGCAGGCGCGGCGGGTG	2	0	1	0	0	1	3	2	0	1	0	1	2	2	0	1	1	0	2	0	14
"CG34340-cds,chr2L:3673205..3673301,24,CCC"	TGGATGGGTGGCGGCGAAC	21	0	15	11	11	6	10	9	7	7	9	9	8	10	2	5	10	14	13	18	53
"CG34340-cds,chr2L:3678211..3678302,1,CGG"	ACACGATGAGACTTTTGTC	15	0	3	6	5	4	4	6	12	8	5	5	5	2	3	6	1	5	7	7	32
"CG34340-cds,chr2L:3678211..3678302,3,CCA"	GCAGGATGATACGAGTAGC	10	0	8	7	5	6	5	4	2	2	5	6	4	6	7	6	6	9	12	6	29
"CG34380-cds,chr2L:6190471..6190696,5,TGG"	CTCAACGCACCGACGACGA	1	0	3	4	0	1	0	3	3	4	3	2	2	1	2	2	3	4	2	8	21
"CG34380-cds,chr2L:6190471..6190696,6,CCC"	TGGAGAAGGTCGCTTCACT	1	0	1	0	0	0	0	1	0	0	0	0	0	1	0	0	0	0	3	0	5
"CG34380-cds,chr2L:6190471..6190696,10,CCC"	AGGTGGGAAAGGCACTGGC	3	0	5	5	2	4	4	2	0	2	4	1	0	6	1	5	9	9	9	1	25
"CG34380-cds,chr2L:6190471..6190696,17,CCC"	GTGGTCGTGGGTGGTGAGC	17	0	9	6	7	1	6	7	6	4	5	5	4	5	2	2	11	8	5	5	34
"CG34398-cds,chr2L:8915835..8916053,13,AGG"	CTCCAGATCCCCCTTCCAG	8	0	6	2	2	7	3	5	3	4	2	6	4	6	0	1	3	4	5	6	17
"CG34398-cds,chr2L:8915835..8916053,20,AGG"	CTCTTCAGCGGACGCTTGG	1	0	1	3	1	0	0	0	1	2	0	0	1	0	1	1	1	1	0	2	6
"CG34398-cds,chr2L:8915835..8916053,23,CGG"	ACGGACCGCTGAACAGCTA	12	0	9	8	5	6	6	6	6	1	5	2	1	4	2	3	3	8	5	6	19
"CG34398-cds,chr2L:8915835..8916053,24,CCA"	TGACTGTGATTGTTTGTTG	1	0	1	1	0	0	1	1	0	1	1	1	1	0	0	0	2	1	1	0	11
"CG3476-cds,chr2L:7027811..7027927,7,TGG"	GCATGTGCAATGTGCTCGT	2	0	1	1	4	2	1	2	1	1	2	4	0	3	0	1	2	1	1	4	9
"CG3476-cds,chr2L:7027988..7028420,1,TGG"	CCATGCCCACACCTCCACC	18	0	16	14	9	12	15	8	7	13	17	11	5	6	9	8	8	14	12	18	60
"CG3476-cds,chr2L:7027988..7028420,4,AGG"	AGTCATAGATTGTGCCGCC	33	0	39	23	21	25	38	33	17	23	40	20	13	21	17	18	25	35	29	34	150
"CG3476-cds,chr2L:7027988..7028420,7,CGG"	TTCGTTATGAGGGTTTTCG	1	0	1	3	0	1	2	1	1	1	1	0	1	1	0	2	1	0	2	1	8
"CG4161-cds,chr2L:15433455..15434909,2,AGG"	ACTACCACAGATCTTTTTG	13	0	4	8	2	6	5	9	3	2	6	6	7	6	4	4	7	7	2	11	31
"CG4161-cds,chr2L:15433455..15434909,5,CGG"	CTCGGCATTCTCTGCTGTC	5	0	8	3	3	2	5	3	3	5	6	3	5	1	0	2	5	3	11	7	38
"CG4161-cds,chr2L:15433455..15434909,7,AGG"	TTTCGCCTATTTGACGCTA	1	0	1	0	0	0	0	0	1	0	2	1	2	3	1	0	1	1	0	0	6
"CG4161-cds,chr2L:15433455..15434909,12,TGG"	CTATCCGATTTGCCAGATC	22	0	20	22	8	12	10	13	9	5	15	16	14	13	8	7	19	16	14	16	97
"CG42366-cds,chr2L:9926613..9926768,6,TGG"	GATGGAACCTACGGCACGG	31	0	16	17	20	17	24	16	15	14	25	25	14	8	15	14	17	30	19	18	115
"CG42366-cds,chr2L:9926613..9926768,9,CGG"	TCGGCCAGCGCAAGGACAC	3	0	1	0	1	0	2	1	2	2	2	1	0	0	1	0	3	1	1	4	14
"CG42366-cds,chr2L:9926613..9926768,12,TGG"	GAAACGCAAGTACTACTCC	3	0	1	0	0	1	1	0	0	0	0	0	0	0	0	0	0	0	0	0	3
"CG42366-cds,chr2L:9926613..9926768,16,CCG"	TTGGGTCAGCGTGATATAG	7	0	8	6	9	10	8	6	6	7	6	3	5	9	3	2	7	7	7	6	37
"CG42367-cds,chr2L:9930700..9930999,3,CGG"	GGAATCATTGCCAGCCATC	62	0	37	53	36	29	56	43	25	29	52	36	37	44	36	24	38	40	45	85	276
"CG42367-cds,chr2L:9930700..9930999,4,CGG"	CCGTTCACGACAGTCACAG	14	0	10	5	3	7	5	1	6	0	8	3	6	6	4	1	4	3	4	7	25
"CG42367-cds,chr2L:9930700..9930999,8,TGG"	ACTGGTCGCTACTCCCTCG	1	0	2	1	0	3	0	0	0	1	0	3	0	2	1	3	0	3	0	2	8
"CG42367-cds,chr2L:9930700..9930999,10,TGG"	GATGGTCACCGTCGCATTG	50	0	35	33	22	24	40	34	25	17	42	26	30	13	17	18	36	33	37	47	200
"CG42464-cds,chr2L:3699620..3699819,1,AGG"	ATCTGTCAACTTACGCCTG	21	0	14	16	9	8	11	6	12	3	15	7	7	11	4	7	15	14	15	21	76
"CG42464-cds,chr2L:3699620..3699819,5,TGG"	CTGTGCACACTACTCGAAT	2	0	0	3	3	1	2	2	1	2	1	0	0	0	0	0	1	3	1	4	9
"CG42464-cds,chr2L:3699620..3699819,10,TGG"	TTTCATACGGAGGCTGTGG	7	0	10	5	7	5	7	13	2	9	3	8	10	3	4	4	5	8	4	6	45
"CG42464-cds,chr2L:3699620..3699819,12,CCT"	TCCCAAAGCCATTAGCCTC	3	0	0	2	0	0	1	1	2	2	2	0	1	1	0	1	2	3	1	1	5
"CG42556-cds,chr2L:16890273..16891046,3,CGG"	CCAGATTATATCCCACATA	1	0	2	2	1	1	2	4	1	1	2	4	0	3	0	1	2	3	2	5	10
"CG42556-cds,chr2L:16890273..16891046,6,TGG"	AGCAGTAGCTTTCCCGAGT	1	0	1	0	0	0	0	2	1	0	1	0	1	1	0	1	2	1	1	0	6
"CG42556-cds,chr2L:16890273..16891046,13,TGG"	TTCTACATGCCAAACTGCG	3	0	2	2	4	1	2	0	1	1	2	1	1	1	3	0	1	2	5	7	12
"CG42556-cds,chr2L:16890273..16891046,17,TGG"	CAGGGTCTTATTTCTTCGT	1	0	0	2	0	0	0	0	0	1	1	0	1	1	0	0	1	0	0	1	1
"CG4267-cds,chr2L:2242693..2242945,1,TGG"	GCCACCTGCAACTACACGC	76	0	41	49	51	50	46	42	38	33	48	54	31	37	25	27	57	64	53	95	305
"CG4267-cds,chr2L:2242693..2242945,8,AGG"	CATACCCTTCACGAGTTCG	2	0	1	1	4	1	1	4	0	0	3	1	0	3	1	2	0	0	0	0	3
"CG4267-cds,chr2L:2242693..2242945,11,CGG"	GCAGTTCATACTCTTCAAG	3	0	1	0	2	0	0	0	0	1	2	1	1	0	1	0	0	0	3	0	2
"CG4267-cds,chr2L:2242693..2242945,17,TGG"	TGCGGAAGGGAACTGTTCG	8	0	6	4	4	1	2	4	1	5	4	4	4	2	1	0	5	5	3	3	14
"CG43129-cds,chr2L:10853110..10853439,6,TGG"	GACAACGAGGTGGCACCCA	20	0	14	9	9	11	14	10	7	11	12	12	7	13	6	7	15	15	14	14	81
"CG43129-cds,chr2L:10853110..10853439,9,AGG"	CCACAAGGAGGAGCGCCAA	4	0	0	4	1	0	1	1	1	0	1	2	1	3	2	2	5	1	2	1	13
"CG43129-cds,chr2L:10853110..10853439,14,CGG"	ATATCGCTCAGTATTTGCG	21	0	9	10	7	13	9	6	3	3	5	12	11	10	3	6	11	7	8	12	45
"CG43129-cds,chr2L:10853110..10853439,21,TGG"	ATGCAGGTGGTGGGTGTGC	6	0	4	6	3	1	4	6	1	4	3	0	6	2	2	1	1	4	5	5	20
"CG43348-cds,chr2L:1199450..1199578,6,AGG"	ATCCTGGGGATCACCAACC	21	0	16	11	13	9	16	12	13	10	15	5	10	10	12	8	13	15	14	18	87
"CG43348-cds,chr2L:1199450..1199578,9,CCA"	GGGGCTGGTGCGGTGGTGG	3	0	1	2	4	1	3	1	4	1	5	4	1	2	1	3	6	1	2	2	18
"CG43348-cds,chr2L:1199450..1199578,18,CCG"	CAGGACCCTTCGGTGGGTG	6	0	9	8	8	5	6	9	4	6	9	1	6	9	2	4	2	8	7	6	37
"CG43348-cds,chr2L:1199450..1199578,23,CCT"	GTCCTGGTTGGTGATCCCC	20	0	9	6	8	7	8	6	2	3	7	6	11	6	3	3	8	3	13	14	50
"CG43376-cds,chr2L:13774161..13774310,3,TGG"	CAACACTTCCCGTATGAAT	5	0	4	7	3	2	6	8	3	5	2	6	2	5	2	7	6	4	8	8	23
"CG43376-cds,chr2L:13774161..13774310,7,TGG"	AGGACGAATGGGATGCAAT	10	0	4	6	7	6	5	6	5	0	5	3	6	5	2	2	5	5	9	2	27
"CG43376-cds,chr2L:13774161..13774310,10,CCA"	TAGAGTGTCATGCTGACGT	1	0	1	1	0	0	0	0	0	1	0	0	0	0	1	0	0	1	0	1	1
"CG43376-cds,chr2L:13774161..13774310,11,CCA"	TTCATACGGGAAGTGTTGC	18	0	5	8	9	6	12	10	4	9	12	10	11	5	5	7	6	11	6	12	46
"CG43394-cds,chr2L:8152635..8153742,6,TGG"	TACTAAATACCGTAGTTTC	1	0	0	0	0	0	0	0	0	1	0	0	0	0	0	0	0	0	0	4	8
"CG43394-cds,chr2L:8152635..8153742,10,TGG"	ACTATGGCGGCGAAATGAT	1	0	1	1	0	1	1	1	0	0	0	0	2	1	1	0	2	0	4	0	1
"CG43394-cds,chr2L:8152635..8153742,13,TGG"	ATCTACGATCCTGCTCAAC	8	0	2	3	3	2	1	0	1	0	2	0	3	3	2	3	2	2	9	4	22
"CG43394-cds,chr2L:8152635..8153742,18,AGG"	CAGCATCGCAATAGCTTGG	4	0	3	4	3	2	6	3	4	2	2	1	2	1	2	4	4	3	3	2	20
"CG43406-cds,chr2L:18251419..18251598,5,AGG"	AAGGGAACGGAAAAGCGAG	3	0	4	6	3	3	7	4	2	2	4	1	5	5	1	3	7	4	3	4	19
"CG43406-cds,chr2L:18251419..18251598,8,CCC"	CATACGTTTGTCGTGGACA	2	0	2	3	2	1	3	3	1	2	1	2	1	2	3	1	1	1	2	2	13
"CG43406-cds,chr2L:18251419..18251598,15,CCC"	CGTTCCCTTTTCCTTTTCT	1	0	1	0	1	2	0	0	0	0	0	1	0	0	0	1	1	0	0	0	6
"CG43406-cds,chr2L:18251653..18251766,1,TGG"	CAAATTAATGCACGACAGT	7	0	10	2	3	1	4	5	1	3	7	2	2	2	6	1	5	5	5	7	15
"CG43707-cds,chr2L:3766937..3767349,1,CGG"	TGGTGGTCAAAAGCGATTC	5	0	2	1	0	3	4	4	2	0	2	1	2	2	0	1	2	4	3	1	11
"CG43707-cds,chr2L:3766937..3767349,5,CGG"	GTAGTGGCCGCCATCGAAC	20	0	10	10	6	11	15	13	7	6	7	9	5	7	6	8	18	14	19	22	62
"CG43707-cds,chr2L:3766937..3767349,9,TGG"	CCGGCGGAGAGCTCTGGCT	2	0	0	1	0	0	0	0	0	0	0	2	0	1	0	1	1	0	0	0	1
"CG43707-cds,chr2L:3766937..3767349,13,TGG"	ACATTATCATCTCCGTGAA	2	0	1	1	0	0	3	0	0	1	0	0	0	3	0	1	1	0	0	3	15
"CG43773-cds,chr2L:4007703..4007930,2,TGG"	CTGTACTATGCAAATCCCC	39	0	21	30	15	14	23	32	9	13	16	26	17	18	17	18	24	43	22	21	132
"CG43773-cds,chr2L:4007703..4007930,6,AGG"	TCCTTGTCGCCAGTGCCGC	104	0	96	70	47	56	56	64	34	46	69	64	61	41	33	34	72	71	70	106	384
"CG43773-cds,chr2L:4007703..4007930,8,AGG"	GTTGTGGTTGTTCCCACTC	9	0	3	5	1	4	2	7	4	2	3	6	5	6	2	3	1	6	4	7	24
"CG43773-cds,chr2L:4007703..4007930,11,CCG"	CCTCGAGGATGGTTGCACT	24	0	33	21	9	26	27	21	15	8	16	16	7	18	7	11	23	24	29	28	124
"CG43798-cds,chr2L:4647232..4647341,4,CGG"	TAGGGCTCTCCGCATAAAT	1	0	2	4	0	1	3	3	2	0	2	1	1	4	1	4	2	2	1	3	14
"CG43798-cds,chr2L:4647232..4647341,5,CCT"	CTTTATCAAAAGGCACTGA	2	0	1	3	1	1	0	2	1	0	0	0	2	0	0	0	1	2	1	0	7
"CG43798-cds,chr2L:4647232..4647341,7,CCG"	ACATGACTGCCGATTTATG	3	0	3	2	2	4	2	1	2	2	1	0	3	2	1	0	1	2	3	5	16
"CG43798-cds,chr2L:4647411..4647864,1,CGG"	AAGTCAATGGTCTGGCCAA	4	0	7	8	8	8	8	4	2	4	2	7	3	11	2	1	7	8	10	10	60
"CG44085-cds,chr2L:13271366..13271627,8,TGG"	GAGCGGATGGCCAAGCGGT	12	0	10	1	2	5	4	4	3	5	3	4	3	4	3	1	6	2	5	2	24
"CG44085-cds,chr2L:13271366..13271627,11,CGG"	CCCAATCGGAAGGAGCAAC	27	0	22	15	7	9	18	21	12	13	23	20	8	9	5	14	20	23	23	17	87
"CG44085-cds,chr2L:13271366..13271627,12,AGG"	CCGCCCAGCCACAGTCGCC	17	0	12	3	6	9	8	8	5	4	5	6	9	10	7	4	16	15	8	7	50
"CG44085-cds,chr2L:13271366..13271627,17,TGG"	GTGGTGCAGCCAGTTCGAT	3	0	5	5	4	10	3	7	3	6	6	4	6	1	3	2	4	5	5	4	30
"CG4440-cds,chr2L:16330079..16330306,4,CGG"	GTCCCCAGTTCGGATTCGG	12	0	11	9	8	8	8	5	3	8	11	7	8	5	6	6	4	10	7	3	49
"CG4440-cds,chr2L:16330079..16330306,17,TGG"	TCGGTGGTTTCGGTTCCTT	47	0	49	33	26	34	29	40	29	20	34	21	13	26	22	22	31	37	20	24	165
"CG4440-cds,chr2L:16330079..16330306,19,TGG"	AGCAACAGCAGGAAAGTTT	7	0	4	2	3	0	3	3	1	1	6	2	11	1	3	0	4	1	2	2	22
"CG4440-cds,chr2L:16330079..16330306,23,TGG"	GTCAGCAGCAACAAGAGTT	20	0	12	17	9	4	7	10	5	2	8	6	9	3	6	6	6	4	19	23	50
"CG45084-cds,chr2L:16043087..16043221,6,CCT"	GTTGAAATCTCTCGACGAA	4	0	5	1	0	0	3	3	1	1	1	2	1	1	2	3	2	3	2	3	10
"CG45084-cds,chr2L:16043087..16043221,7,CCT"	GAATTGGATGGCCTCGACG	15	0	12	6	12	13	11	9	6	4	11	8	6	7	5	3	9	11	14	4	62
"CG45084-cds,chr2L:16043087..16043221,10,CCA"	GATGGCGTGCGAGAGGTCC	5	0	7	7	3	3	7	5	4	6	11	3	4	4	2	4	3	5	3	4	17
"CG45084-cds,chr2L:16043087..16043221,13,CCT"	GAGATTAAATAGGCCCTGG	1	0	0	1	0	0	0	1	2	0	1	1	0	0	1	1	1	0	1	0	6
"CG4598-cds,chr2L:9918881..9919108,4,TGG"	GCCACCAAGTTGACCACAG	3	0	2	3	0	2	0	1	1	0	2	1	1	6	1	1	3	2	1	1	6
"CG4598-cds,chr2L:9918881..9919108,7,CGG"	CGCCACCCTCACGATGAAC	37	0	28	40	14	20	36	19	24	14	29	23	25	20	18	12	32	32	33	55	163
"CG4598-cds,chr2L:9918881..9919108,11,CGG"	TCGAGAGCAATAAGAGTCG	3	0	2	2	1	2	3	2	3	2	1	4	1	5	0	3	3	6	4	3	19
"CG4598-cds,chr2L:9918881..9919108,12,CCC"	ATACGGTTGGAGCCAGCAC	2	0	0	1	1	1	4	1	1	2	0	1	2	4	1	0	2	0	4	2	9
"CG4751-cds,chr2L:11130865..11131203,4,TGG"	AGGTGCTGAGCAGTTCCGA	1	0	0	0	0	0	0	0	0	0	0	0	0	0	0	0	0	0	0	0	1
"CG4751-cds,chr2L:11130865..11131203,8,CGG"	AGGGAGACTGTGATGGTGA	21	0	14	14	11	12	9	15	10	10	19	10	13	9	3	12	19	13	9	14	73
"CG4751-cds,chr2L:11130865..11131203,15,TGG"	AAATAACAAACGATTGTGT	1	0	0	0	0	1	1	0	0	0	0	0	0	0	0	0	0	0	0	0	0
"CG4751-cds,chr2L:11130865..11131203,22,GGG"	AAGGGGTGCAAGCGGAGGA	4	0	5	1	2	8	5	5	1	3	6	6	5	4	3	2	4	5	7	5	23
"CG4764-cds,chr2L:1150863..1151411,6,TGG"	GGCCGCATACATCACATCC	83	0	90	80	56	59	68	53	53	63	68	63	37	74	34	52	81	77	81	105	410
"CG4764-cds,chr2L:1150863..1151411,8,AGG"	ACCGGAAACATCTGCACCA	58	0	49	47	30	40	50	65	32	26	46	45	38	48	23	33	52	46	35	46	236
"CG4764-cds,chr2L:1150863..1151411,9,TGG"	TACGACTACCTGAAGTCCC	2	0	2	1	3	2	0	1	0	2	1	4	1	2	1	1	2	4	5	3	17
"CG4764-cds,chr2L:1150863..1151411,10,CGG"	ATGATGTGCACATAGTGCG	3	0	4	4	3	0	1	2	1	0	2	1	2	0	1	1	0	2	2	5	14
"CG4887-cds,chr2L:1173201..1173319,6,CGG"	AAGTGAAAACGAGGGTGGA	2	0	0	1	1	3	0	0	0	0	0	2	0	0	0	0	4	0	0	0	4
"CG4887-cds,chr2L:1173201..1173319,9,AGG"	CAGCGACTACTATAGATCC	1	0	0	0	0	0	0	0	0	0	0	0	0	0	0	0	0	0	0	0	0
"CG4887-cds,chr2L:1173380..1173829,1,AGG"	AGCGCAACCGCAGCCATGG	3	0	5	1	2	1	2	3	1	0	1	2	3	2	1	4	3	6	3	1	12
"CG4887-cds,chr2L:1173380..1173829,4,CGG"	GAACTCTCGCTCTCGAAGT	2	0	4	7	3	6	5	7	0	6	9	1	4	4	2	2	6	3	5	4	18
"CG4901-cds,chr2L:10211422..10212263,4,TGG"	ATGGCGAACAGTCCCATAC	6	0	2	3	3	5	3	3	2	5	1	0	4	4	0	2	4	2	3	8	18
"CG4901-cds,chr2L:10211422..10212263,6,AGG"	TGCCGCCATCGAATCCTCA	6	0	7	5	1	7	5	9	2	4	8	6	5	7	4	3	4	4	11	6	31
"CG4901-cds,chr2L:10211422..10212263,8,CGG"	GTGCTAATCATGAGCGAGA	2	0	6	2	0	3	1	2	1	3	1	2	0	3	3	1	4	4	2	2	16
"CG4901-cds,chr2L:10211422..10212263,12,TGG"	ATACCACAGTTCCTGCTGC	12	0	16	10	9	8	14	12	4	6	6	7	8	13	11	2	5	10	7	12	62
"CG4953-cds,chr2L:10266913..10267300,1,TGG"	CGTTTGATGCGGCCCACTT	3	0	4	3	2	2	0	2	0	1	4	3	1	0	4	1	3	2	1	3	12
"CG4953-cds,chr2L:10266913..10267300,6,CGG"	GTGGTAACCTGCGAGCCCA	4	0	3	2	2	3	1	2	2	1	2	6	2	2	2	2	2	6	6	6	17
"CG4953-cds,chr2L:10266913..10267300,8,AGG"	CAGAGATTTAGCAGCTCCC	26	0	22	17	9	15	11	20	9	11	12	13	18	10	11	11	11	25	18	12	106
"CG4953-cds,chr2L:10266913..10267300,11,CGG"	GGAATGTCCGGTGCCTGTG	12	0	12	13	17	14	11	8	11	8	12	10	10	10	9	9	15	12	11	19	89
"CG4995-cds,chr2L:10323848..10324309,1,AGG"	CATCCCTTCGATACCGTGA	51	0	43	28	28	25	34	31	18	16	27	23	23	24	12	21	21	42	35	39	208
"CG4995-cds,chr2L:10323848..10324309,2,AGG"	CTCGCAATCCCAAGTACAA	9	0	6	6	3	5	5	6	2	4	2	6	4	2	2	8	3	12	6	9	32
"CG4995-cds,chr2L:10323848..10324309,6,TGG"	CGTGGTATCAGCAGTCCCA	36	0	38	22	21	20	19	27	22	13	35	24	16	19	13	17	28	28	30	56	189
"CG4995-cds,chr2L:10323848..10324309,11,CGG"	TGGTGAACGCCATCGTTTT	4	0	4	3	0	1	4	1	2	1	3	0	3	0	0	4	1	2	1	1	11
"CG5001-cds,chr2L:1191684..1191909,6,CGG"	CTGGCCCTGCGTTATCATC	44	0	45	44	32	31	25	39	25	26	42	35	25	29	16	20	44	36	35	59	205
"CG5001-cds,chr2L:1191684..1191909,7,AGG"	AACAAAGCCGCCAACGCCG	1	0	2	2	2	4	1	3	1	0	2	2	0	0	1	1	3	3	3	0	16
"CG5001-cds,chr2L:1191684..1191909,10,AGG"	AAGTTCAAGGAGGTCGCCG	3	0	2	1	2	4	5	3	6	0	4	2	4	2	2	2	7	2	4	5	20
"CG5001-cds,chr2L:1191684..1191909,13,CGG"	TCTTTCGGACAAGAGCAAG	3	0	1	5	1	1	3	2	0	2	2	2	0	1	0	2	3	6	3	4	9
"CG5011-cds,chr2L:1200860..1201102,5,CGG"	TTTACCACGAACCTCCTCA	2	0	0	0	0	0	0	0	1	0	0	0	0	0	0	0	0	1	0	0	2
"CG5011-cds,chr2L:1200860..1201102,7,TGG"	ACAATCCTCCGCCGCCGCA	10	0	6	4	2	2	5	1	3	1	4	4	4	1	0	2	1	5	1	4	10
"CG5011-cds,chr2L:1200860..1201102,10,TGG"	CCATATGGTCCAGGATACG	41	0	32	24	20	9	26	23	16	11	22	24	25	18	19	13	27	26	33	44	157
"CG5011-cds,chr2L:1200860..1201102,14,CCA"	TGTGGTGGTGGTGCGGTGG	56	0	39	32	25	28	21	33	28	22	37	28	31	22	21	16	34	50	43	57	220
"CG5037-cds,chr2L:10331610..10331681,4,CGG"	CAATCCCAGCTAAGAACGC	10	0	5	10	6	4	15	5	6	4	11	7	4	4	1	7	10	13	10	1	57
"CG5037-cds,chr2L:10331747..10331930,1,AGG"	TAGCTTCCCAAGATGACAA	2	0	0	2	0	0	2	0	0	1	0	2	0	0	0	0	1	2	1	1	1
"CG5037-cds,chr2L:10331747..10331930,2,AGG"	ACAGCGTCGCCAGTATCCC	7	0	2	4	2	2	2	3	5	0	4	1	1	3	3	2	3	3	2	4	17
"CG5037-cds,chr2L:10331747..10331930,7,CGG"	CTAGTCCGTACACCATGCC	8	0	6	12	7	4	7	10	6	6	6	2	2	4	3	2	6	12	1	19	54
"CG5261-cds,chr2L:7428281..7428610,1,CGG"	TTGCTGTGCGAGATTGAGA	13	0	17	11	7	7	14	11	10	8	11	10	13	14	12	12	11	14	12	15	73
"CG5261-cds,chr2L:7428281..7428610,9,AGG"	CTGGCTAAGATTCTCATCC	7	0	7	4	2	3	6	0	5	0	4	5	2	2	4	4	4	7	3	2	16
"CG5261-cds,chr2L:7428281..7428610,13,TGG"	GCACCAAGGACGTTCCCGT	12	0	8	8	6	4	4	1	2	6	6	8	4	4	2	2	5	5	5	3	33
"CG5261-cds,chr2L:7428281..7428610,14,CGG"	CTGCTGTGCATTATCGTGC	51	0	31	30	24	17	25	18	16	17	21	34	15	22	11	8	35	34	26	51	157
"CG5458-cds,chr2L:13183589..13183663,5,AGG"	CTGTCGGCGCCCGAGGAAG	4	0	6	2	2	2	4	3	2	3	2	4	4	3	3	0	7	0	5	9	20
"CG5458-cds,chr2L:13183589..13183663,10,CCA"	TCCTCGGACATTTCGGTCA	31	0	39	28	22	32	19	32	30	18	28	26	17	27	15	13	33	28	36	29	165
"CG5458-cds,chr2L:13183589..13183663,13,CCC"	CCAAATCCTCCTCTTCCTC	140	0	101	91	70	74	90	77	56	49	84	80	87	73	46	51	76	76	86	88	465
"CG5458-cds,chr2L:13183828..13184787,1,CGG"	TAGGCGGTCGAAATGCTGC	5	0	1	13	4	9	2	5	6	6	3	4	2	5	3	2	5	6	8	6	36
"CG5674-cds,chr2L:17969372..17969518,1,AGG"	GCGTCAAAAGTTCATCATG	11	0	9	10	4	8	7	8	6	5	8	5	13	14	4	10	6	9	7	13	57
"CG5674-cds,chr2L:17969372..17969518,6,CGG"	GCGGGACCGCGAGCGGAAA	2	0	1	1	1	0	0	4	1	0	2	1	0	0	0	0	1	2	2	1	11
"CG5674-cds,chr2L:17969372..17969518,7,AGG"	GCGCATGAATCCCGAGTAC	3	0	1	2	1	2	0	2	0	1	0	1	3	2	2	3	1	2	2	2	18
"CG5674-cds,chr2L:17969372..17969518,11,CGG"	GATGGAACGAGAGCGGGAT	15	0	15	8	4	15	12	17	5	11	6	8	9	8	9	11	8	19	9	20	65
"CG5758-cds,chr2L:18123605..18123908,2,CGG"	CAGCATCCACAACGTCAAC	6	0	5	5	5	8	3	6	2	5	5	3	6	2	1	1	6	6	10	8	29
"CG5758-cds,chr2L:18123605..18123908,3,AGG"	AAGAATGCCAAGCTGATTG	1	0	1	1	3	1	0	1	3	0	2	1	0	0	1	7	2	2	1	2	8
"CG5758-cds,chr2L:18123605..18123908,5,AGG"	ATCCTGCAACGCGTTAACC	19	0	20	18	19	16	22	18	17	12	13	22	17	21	10	11	17	17	21	25	108
"CG5758-cds,chr2L:18123605..18123908,10,CGG"	TTCCCGTCCTCGAGTTGTA	7	0	9	8	10	6	3	3	4	1	7	2	5	2	2	4	6	4	8	3	26
"CG6138-cds,chr2L:10567383..10567940,2,AGG"	CTCACCGAACCCTACGATG	57	0	36	31	25	34	25	30	19	24	33	27	25	22	25	25	28	34	37	56	202
"CG6138-cds,chr2L:10567383..10567940,7,TGG"	CCATGCCGAGATCGAAAGC	23	0	19	19	13	19	27	21	12	11	29	20	13	19	15	9	25	33	19	17	118
"CG6138-cds,chr2L:10567383..10567940,11,TGG"	CCATCCTTGCTGCCTATTG	47	1	15	37	21	30	20	22	41	22	22	23	21	17	17	14	15	28	26	36	166
"CG6138-cds,chr2L:10567383..10567940,13,AGG"	TACGAGAGGACCAGCGATA	7	0	2	3	2	1	1	2	2	1	1	4	1	6	3	4	1	2	3	4	18
"CG6495-cds,chr2L:10761506..10761650,5,CGG"	GAGTACCTGCAATCTTCGC	4	0	1	2	1	0	2	2	3	2	3	3	3	2	0	3	2	2	1	4	15
"CG6495-cds,chr2L:10761506..10761650,8,TGG"	CACCGGCTTAGCAAACGCA	3	0	2	3	0	0	1	1	0	3	1	1	0	0	0	1	3	0	1	1	13
"CG6495-cds,chr2L:10761506..10761650,11,CCA"	AGGAAAGGCAACGCCAAGT	1	0	0	0	0	0	0	0	0	0	1	1	0	0	0	0	0	0	0	0	0
"CG6495-cds,chr2L:10761506..10761650,14,CCA"	TACTTCACCTGCTCCGCGG	1	0	0	1	0	1	1	0	0	2	0	1	1	0	0	0	0	0	2	1	2
"CG6565-cds,chr2L:13374504..13375151,2,TGG"	CCGAGAAACGCTGCGTGCC	24	0	20	15	14	19	7	15	13	12	29	12	9	10	14	14	20	21	12	8	80
"CG6565-cds,chr2L:13374504..13375151,7,TGG"	TCAGGGTCTGAAGCAGCTA	4	0	1	1	7	3	5	6	4	0	3	4	2	3	2	3	5	5	7	4	19
"CG6565-cds,chr2L:13374504..13375151,10,CGG"	GGAGCTGCAGCCTCCGCTG	3	0	4	3	2	3	4	2	1	1	1	0	1	1	0	1	1	3	2	2	13
"CG6565-cds,chr2L:13374504..13375151,16,CGG"	TGAGTGCAGTGGGTCTCGT	88	0	68	56	37	33	47	58	48	45	73	52	48	42	35	27	59	51	73	73	307
"CG6675-cds,chr2L:22109235..22110349,1,TGG"	GACGATTACGATGCTGAGA	4	0	2	1	3	2	3	2	1	2	4	5	1	1	2	2	6	5	6	4	22
"CG6675-cds,chr2L:22109235..22110349,5,TGG"	ACCTCGATGATACCCCCTA	129	0	121	80	76	78	78	79	49	62	89	62	57	66	40	59	85	106	90	155	543
"CG6675-cds,chr2L:22109235..22110349,10,TGG"	CCGGAAGAGGATGATATTT	1	0	1	0	0	0	0	0	0	0	1	0	0	0	0	0	0	0	0	0	1
"CG6675-cds,chr2L:22109235..22110349,12,AGG"	AGCCTGGATGATGAGTATG	12	0	8	7	7	3	3	6	5	6	5	4	5	2	1	4	7	4	10	14	42
"CG7211-cds,chr2L:7747474..7747757,1,TGG"	TCCGCAGCTCGATGAATTC	29	0	26	16	14	9	16	21	19	15	22	14	15	26	11	8	22	17	17	13	112
"CG7211-cds,chr2L:7747474..7747757,4,TGG"	ACCGCTGAGTCCGCCAAGT	3	0	5	1	0	1	5	5	1	2	6	3	2	4	1	1	2	2	3	4	12
"CG7211-cds,chr2L:7747474..7747757,10,AGG"	TCCCAAGTGACAGTCGCTG	2	0	0	0	0	1	1	3	0	0	1	1	1	0	0	1	2	0	0	1	4
"CG7211-cds,chr2L:7747474..7747757,13,TGG"	CTAAATGTTCTGGTCACCG	2	0	1	0	0	1	0	0	1	1	2	2	1	2	3	0	0	0	2	2	4
"CG7311-cds,chr2L:13708515..13708895,3,AGG"	GTAAATGCACTGAAGGCCG	9	0	9	6	3	2	5	6	4	4	9	4	5	1	2	2	5	5	5	5	35
"CG7311-cds,chr2L:13708515..13708895,5,AGG"	TCGACGTTCTGATCATCGG	9	0	5	8	3	8	7	6	2	8	12	5	3	6	2	7	6	6	12	8	39
"CG7311-cds,chr2L:13708515..13708895,10,TGG"	CTGTAGACGCAGCGTGTCG	1	0	6	4	2	5	2	4	1	3	4	0	2	3	1	1	1	3	4	5	24
"CG7311-cds,chr2L:13708515..13708895,14,TGG"	GAACCAGTAAGCTGATCGA	2	0	1	1	2	1	3	2	2	1	2	1	1	3	0	0	2	1	0	1	3
"CG8353-cds,chr2L:8214418..8214487,4,TGG"	GTTGTGACCTTCGGCAGTC	4	0	4	3	3	3	3	7	2	6	3	8	2	8	1	5	6	5	5	2	18
"CG8353-cds,chr2L:8214672..8215114,4,TGG"	CATATAGTGGCTTCAAAGT	11	0	3	5	6	2	6	5	6	4	7	7	8	6	6	3	6	8	7	11	36
"CG8353-cds,chr2L:8214672..8215114,10,TGG"	CTTTTCGGGCCAAGGTCGA	8	0	5	7	7	7	6	7	4	5	8	5	8	5	4	8	6	8	6	7	37
"CG8353-cds,chr2L:8214672..8215114,12,TGG"	ATCTTCACTGGCTGCAATG	30	0	22	30	17	21	16	25	11	16	22	16	27	12	13	12	16	31	40	48	151
"CG8460-cds,chr2L:8197293..8197565,6,TGG"	GACCAAGATGTTTTCGATC	3	0	3	2	1	2	1	1	1	0	0	2	0	1	0	0	0	0	3	0	2
"CG8460-cds,chr2L:8197293..8197565,9,TGG"	TTGGTTAGTCCCGAGCCCC	4	0	7	3	2	2	3	5	2	3	3	8	2	3	2	1	3	5	1	7	26
"CG8460-cds,chr2L:8197293..8197565,11,CGG"	ATATCGTGAGCAATCATCG	4	0	3	1	3	3	2	0	1	1	3	3	0	1	2	0	2	4	7	2	16
"CG8460-cds,chr2L:8197293..8197565,16,TGG"	CGGGATTGCGACGCTTCAA	10	0	6	8	4	3	5	4	4	4	5	7	3	2	3	5	5	3	1	6	32
"CG8668-cds,chr2L:8131426..8131912,2,CGG"	GCGAACCATGTGCACCCTG	42	0	27	19	17	19	26	28	12	10	24	28	18	22	16	7	18	27	22	29	149
"CG8668-cds,chr2L:8131426..8131912,3,TGG"	CACCGCCACAGCAGCTGAT	8	0	4	1	3	4	6	6	5	3	1	2	2	0	5	3	7	5	11	11	34
"CG8668-cds,chr2L:8131426..8131912,7,CGG"	GTGCCGCCAGTCAATAGCA	46	0	32	19	24	21	26	20	17	21	30	11	25	12	13	13	24	17	25	28	125
"CG8668-cds,chr2L:8131426..8131912,9,TGG"	AGGAGTACAATTCGCCACC	5	0	2	4	2	3	1	3	4	2	3	4	6	2	2	2	1	4	4	3	11
"CG8852-cds,chr2L:3525209..3527200,2,CGG"	GCAGATTTTGTCACACGTG	69	0	40	54	40	40	41	42	38	25	44	37	45	36	13	32	34	49	45	53	256
"CG8852-cds,chr2L:3525209..3527200,5,CGG"	GAATCAATATCGTTGCCAC	3	0	2	4	4	1	4	6	2	2	3	1	3	4	0	1	2	2	4	4	16
"CG8852-cds,chr2L:3525209..3527200,12,TGG"	AACGATTTTGGGCTGCCTC	25	0	22	16	8	16	13	11	17	7	16	16	10	15	6	16	17	24	18	13	89
"CG8852-cds,chr2L:3525209..3527200,13,TGG"	TGCAGTGAGAACAGTAGCA	2	0	0	0	0	1	1	1	1	3	4	0	3	0	0	0	3	0	2	3	11
"CG9029-cds,chr2L:5886119..5886435,4,CGG"	CCCATTCCCGATCCGAGTC	6	0	9	4	9	1	4	2	2	6	4	8	4	4	2	1	4	5	6	8	26
"CG9029-cds,chr2L:5886119..5886435,7,AGG"	CCGAGCCATCTGCCAATCC	9	0	3	5	3	2	2	2	1	0	7	2	1	2	0	1	4	6	1	2	14
"CG9029-cds,chr2L:5886119..5886435,10,AGG"	CCGGAACCAACGCAGAACC	12	0	23	10	14	10	13	11	6	7	16	11	10	9	8	6	7	12	15	5	64
"CG9029-cds,chr2L:5886119..5886435,12,CGG"	AAACCGAATCCCAGTCCCT	13	0	9	15	11	10	19	13	18	12	24	8	13	13	9	9	13	15	4	10	82
"CG9222-cds,chr2L:6131286..6131688,2,CGG"	CTCGTCACTGACCAGAACT	18	0	10	7	4	5	7	13	8	8	9	9	9	7	7	5	10	7	10	17	60
"CG9222-cds,chr2L:6131286..6131688,6,CGG"	GGTCTACACCTTCAGTGAC	2	0	1	0	0	0	0	0	2	0	0	0	0	0	1	1	1	0	1	2	1
"CG9222-cds,chr2L:6131286..6131688,8,CGG"	CAAAGCCACCGGCACCATC	5	0	3	8	5	5	5	7	3	2	7	7	0	2	6	5	5	10	5	9	25
"CG9222-cds,chr2L:6131286..6131688,11,AGG"	CCGCAGAAAACCATTCTTG	21	1	16	8	13	9	12	7	7	10	16	11	5	12	6	7	13	12	1	2	49
"CG9331-cds,chr2L:20825690..20826087,4,AGG"	ACACATCCCGAGGTTCCCC	4	0	2	2	2	1	1	3	0	0	0	2	0	0	0	0	0	2	2	1	7
"CG9331-cds,chr2L:20825690..20826087,8,AGG"	GAGAACTGCGAGATCGTCC	14	0	14	6	8	13	7	12	6	7	14	7	13	8	5	8	16	17	9	3	51
"CG9331-cds,chr2L:20825690..20826087,13,TGG"	AGCTGCTGGAGAAAATCCG	1	0	3	3	0	2	4	6	2	2	1	3	6	0	0	1	3	4	2	0	11
"CG9331-cds,chr2L:20825690..20826087,19,TGG"	TGGATGGCGTTCTCTGGGG	177	0	155	99	82	63	90	102	66	66	133	74	88	82	63	77	97	114	94	81	526
"CG9483-cds,chr2L:8866867..8867595,5,CGG"	GAGGTCTATGGCGAGCCAC	3	0	5	3	4	5	2	3	2	7	2	1	3	6	6	3	5	6	5	11	40
"CG9483-cds,chr2L:8866867..8867595,7,CGG"	GTCATGCGGCCAAGATATA	4	0	4	2	4	3	1	4	1	4	5	2	1	1	1	6	5	1	3	11	12
"CG9483-cds,chr2L:8866867..8867595,9,TGG"	CGCCATCGCATTGACACAG	1	0	4	6	2	0	3	4	0	3	0	1	2	1	5	3	1	3	8	6	13
"CG9483-cds,chr2L:8866867..8867595,16,TGG"	CGCAGTCGCCACTTTATCG	9	0	14	12	7	5	4	9	9	9	9	6	8	2	3	6	14	8	7	10	52
"CG9866-cds,chr2L:2377202..2378275,5,TGG"	GTGGAGCTTATCCGGAAAA	1	0	1	0	0	1	1	0	0	0	0	0	0	1	0	1	1	2	0	0	6
"CG9866-cds,chr2L:2377202..2378275,13,CGG"	CGTCGGCCGGCTCCAATTC	20	0	27	18	15	15	21	18	13	13	23	13	6	18	5	16	13	17	5	8	79
"CG9866-cds,chr2L:2377202..2378275,19,AGG"	CTATCCCTGTTTAGCCTGC	116	0	85	66	45	60	74	59	56	47	61	47	54	54	43	34	77	66	73	99	390
"CG9866-cds,chr2L:2377202..2378275,22,AGG"	CTGCCACTTTTGGCCCTGC	2	0	2	2	0	0	0	1	1	1	0	1	1	0	0	0	1	2	0	0	1
"Che-13-cds,chr2L:3530903..3531199,3,AGG"	TCGCGTTTCTATTTCGTAA	5	0	2	2	3	2	5	4	2	0	3	3	4	2	0	3	1	4	1	2	15
"Che-13-cds,chr2L:3530903..3531199,5,TGG"	TATGTTTACTTTAATATGC	1	0	1	1	1	1	1	0	0	1	0	0	0	0	2	0	1	0	0	2	4
"Che-13-cds,chr2L:3530903..3531199,8,AGG"	CTATGCAAGAAACTCGGAA	1	0	1	2	2	2	0	1	1	0	1	1	0	2	0	0	0	1	0	2	8
"Che-13-cds,chr2L:3530903..3531199,12,TGG"	TACGATGATCCAAACACTG	16	0	21	16	17	10	16	14	8	12	22	15	17	8	10	8	15	12	18	36	92
"Chrac-14-cds,chr2L:8437505..8437891,4,CGG"	CTCATCAAGGAAGCACTGC	1	0	0	0	0	0	0	2	0	0	0	0	1	0	0	1	0	0	0	0	0
"Chrac-14-cds,chr2L:8437505..8437891,6,CGG"	CGAGCAGCGATCGCCCGAG	3	0	3	4	0	0	2	7	2	4	3	3	1	3	2	2	2	4	4	2	17
"Chrac-14-cds,chr2L:8437505..8437891,7,CGG"	TTCGTGACATCCTCGTCGA	59	0	53	54	28	24	32	53	25	26	47	45	30	45	17	25	44	36	46	62	239
"Chrac-14-cds,chr2L:8437505..8437891,11,AGG"	TTCGTGCCCTCTCTGACGC	63	0	59	50	33	31	48	50	31	35	50	43	27	40	23	23	38	54	33	53	231
"Clp-cds,chr2L:820079..820969,7,AGG"	GAGCGGGACCTCATCGAGC	33	0	11	18	10	17	11	12	17	16	10	18	12	18	17	9	21	18	8	33	87
"Clp-cds,chr2L:820079..820969,10,CGG"	CCATCCCGCTGCCGTTCTA	6	0	9	6	4	4	7	7	3	3	6	4	4	4	2	2	5	7	1	4	25
"Clp-cds,chr2L:820079..820969,14,AGG"	GGTCTGCAACTTCATCACC	67	1	61	47	36	40	52	36	31	34	39	39	29	44	22	21	50	54	47	73	282
"Clp-cds,chr2L:820079..820969,19,CGG"	GTCCCTTCCGACACATTCG	76	1	77	47	31	39	58	43	46	40	46	46	45	42	27	43	47	47	41	59	322
"Coprox-cds,chr2L:6964519..6965691,4,TGG"	TCGCTGGGCACCTTTCAAC	22	0	12	11	15	18	9	15	3	14	15	16	11	13	11	5	11	10	19	14	89
"Coprox-cds,chr2L:6964519..6965691,10,AGG"	CCAGGGGGCCGCACGCCAG	4	0	12	8	9	5	6	8	5	5	7	3	3	1	6	6	9	14	8	8	35
"Coprox-cds,chr2L:6964519..6965691,15,GGG"	TTCTCCTCGGCACGGGATT	19	0	13	15	8	12	9	11	4	8	12	8	5	13	7	5	10	10	12	15	49
"Coprox-cds,chr2L:6964519..6965691,19,CGG"	GTCACGTACGCACATTCCG	12	0	13	11	9	7	9	12	6	6	10	9	13	10	8	11	9	17	13	20	76
"Cpr23B-cds,chr2L:2838557..2839453,3,AGG"	GAGTACAACTACAACGAGA	3	0	2	1	1	0	2	0	0	1	1	0	0	1	0	2	4	1	2	1	10
"Cpr23B-cds,chr2L:2838557..2839453,7,TGG"	CCAACAGTGCGTCCAGTTC	1	0	4	2	1	1	1	2	0	2	3	1	3	2	2	2	1	4	1	3	8
"Cpr23B-cds,chr2L:2838557..2839453,12,TGG"	CCCGATGGCTATGACTACG	39	0	24	31	12	20	28	24	17	19	24	14	21	17	18	12	24	19	17	40	139
"Cpr23B-cds,chr2L:2838557..2839453,14,CGG"	CCAGGAATCAGTTCACCGC	57	0	67	49	37	37	46	57	33	37	48	33	40	39	37	25	46	53	50	38	320
"Cpr-cds,chr2L:6344159..6344283,4,TGG"	ATCTATGTGGACAAGCGAC	7	0	8	8	3	4	4	7	3	5	1	3	5	3	4	8	6	5	8	16	35
"Cpr-cds,chr2L:6344159..6344283,10,TGG"	GCCAACCGGGTCTTTGAAC	4	0	8	6	3	1	5	1	3	8	4	2	2	4	4	6	4	4	5	3	28
"Cpr-cds,chr2L:6344159..6344283,14,CCT"	ACCTTGTTGTAGTGCTCAT	4	0	2	2	1	1	2	0	2	3	0	1	1	0	1	0	0	1	2	4	11
"Cpr-cds,chr2L:6344159..6344283,15,CCA"	AGTCGCTTGTCCACATAGA	45	0	46	30	18	19	19	33	28	21	26	38	24	30	22	16	30	28	45	61	173
"crok-cds,chr2L:12173209..12173603,1,CGG"	GCGATAACGATCCCAAATG	21	0	8	12	11	10	6	15	9	10	11	10	12	9	4	6	8	14	8	13	74
"crok-cds,chr2L:12173209..12173603,4,TGG"	CCTTTTGACAACAGCACGC	96	0	67	70	56	50	47	53	44	38	65	54	53	44	27	33	46	69	66	98	363
"crok-cds,chr2L:12173209..12173603,6,CGG"	ACCGATTGCCAACAGGCGC	3	0	1	0	1	4	3	1	0	1	1	0	1	0	0	0	1	1	1	2	9
"crok-cds,chr2L:12173209..12173603,10,CGG"	GACAATGTGTCGCAAGATC	6	0	2	2	1	1	1	2	2	0	3	1	3	0	0	2	1	1	4	6	7
"Cry-cds,chr2L:11944986..11946410,4,TGG"	GACGATGATGCCACCACCT	3	0	4	4	1	4	2	5	1	1	2	1	2	3	1	1	1	1	3	5	12
"Cry-cds,chr2L:11944986..11946410,6,AGG"	CAGTTTTGCCTACGATGTG	5	0	9	8	5	0	7	8	5	3	5	6	6	5	4	2	5	1	4	6	31
"Cry-cds,chr2L:11944986..11946410,9,CGG"	GCTGACTGGCGATGACAAG	11	0	4	2	5	7	12	7	8	3	7	5	7	3	4	4	6	9	5	13	38
"Cry-cds,chr2L:11944986..11946410,16,TGG"	ACTCCCTGATCGAACCCGA	8	0	9	7	6	4	9	5	6	5	7	5	11	8	3	7	7	10	12	12	41
"CSN1a-cds,chr2L:14762861..14763955,3,AGG"	CGATTGAAGTTCATTGCCC	2	0	2	3	2	1	1	1	0	1	0	2	1	2	1	2	0	1	0	2	5
"CSN1a-cds,chr2L:14762861..14763955,6,AGG"	TACAAAACACTGTGCGTTG	7	0	10	13	7	5	5	8	6	6	7	10	10	4	4	6	5	5	10	11	37
"CSN1a-cds,chr2L:14762861..14763955,9,AGG"	AAGTACCCCAACCAGTCCA	12	0	8	13	10	10	15	14	12	15	18	12	9	7	3	3	8	17	14	16	71
"CSN1a-cds,chr2L:14762861..14763955,12,TGG"	ACGAAGAACTTCATACCAC	1	0	0	1	2	1	0	1	0	0	3	0	0	3	1	1	0	0	2	3	2
"cup-cds,chr2L:6664150..6664587,3,CGG"	CTGAAAATTGCCACCAATG	4	0	1	6	3	4	1	0	1	3	1	2	3	3	2	2	1	2	1	0	7
"cup-cds,chr2L:6664150..6664587,7,AGG"	GTGCTGACCCCCGCTGAGA	23	0	18	18	9	14	24	20	12	9	29	16	15	20	13	10	19	30	23	26	95
"cup-cds,chr2L:6664150..6664587,9,AGG"	CCGCCACCAACTCCAGTCC	2	0	5	7	3	6	6	4	2	1	7	2	2	1	5	3	6	9	1	5	28
"cup-cds,chr2L:6664150..6664587,11,AGG"	CAAGAGCATGACGACGACG	36	0	31	32	18	21	26	30	30	15	27	28	14	19	20	15	17	29	25	24	146
"Cwc25-cds,chr2L:2745272..2745494,6,TGG"	GCGGAGGAGCAAGCGAAGA	2	0	1	0	0	0	0	1	0	0	0	0	0	0	1	0	2	0	0	0	0
"Cwc25-cds,chr2L:2745272..2745494,13,AGG"	AACGAGGAGCGGGACAGAG	11	0	14	8	9	8	7	12	7	6	5	11	6	13	4	7	5	10	8	18	52
"Cwc25-cds,chr2L:2745272..2745494,17,CGG"	GGCGATTGGGCGAAAGTTC	1	0	0	0	2	1	0	2	0	0	3	2	1	1	2	0	1	0	1	1	2
"Cwc25-cds,chr2L:2745272..2745494,20,CGG"	GCAATAATGGCGGAGCCGC	19	0	12	18	16	8	12	18	16	6	14	17	8	10	6	9	15	20	9	19	88
"Cyp28d1-cds,chr2L:5210502..5210695,3,TGG"	GATCTATGTCTTTCTAACA	3	0	4	2	0	1	0	3	0	0	1	1	2	1	1	1	2	0	0	2	10
"Cyp28d1-cds,chr2L:5210502..5210695,9,TGG"	CATTCCAACGGCCAAGTCA	2	0	2	0	6	2	1	3	1	0	1	2	2	3	2	1	4	2	4	0	23
"Cyp28d1-cds,chr2L:5210502..5210695,12,CGG"	CAGCGTTTTCACCCAGAAA	4	0	3	1	3	3	2	2	1	1	2	2	2	2	2	2	3	4	3	1	14
"Cyp28d1-cds,chr2L:5210502..5210695,13,CCG"	CAAAAAGAGCCGTGGAAAT	5	0	14	6	3	7	5	10	4	4	9	5	12	3	4	3	2	9	5	8	28
"Cyp303a1-cds,chr2L:16294351..16295862,5,CGG"	AGCCCAAGCGATTTCCGCC	17	0	12	11	4	3	10	9	10	11	8	8	5	6	1	3	7	9	5	5	50
"Cyp303a1-cds,chr2L:16294351..16295862,8,GGG"	CTGCCTGGTATCCCATTGT	98	0	76	71	55	53	63	69	41	51	72	45	68	54	35	47	70	64	78	104	400
"Cyp303a1-cds,chr2L:16294351..16295862,10,CGG"	CCTGCAGGTTTCCCAACTT	40	0	30	31	16	34	25	33	22	26	28	28	21	30	7	18	32	23	18	25	169
"Cyp303a1-cds,chr2L:16294351..16295862,13,AGG"	CGCCTGGGCATGTTTTGCA	31	0	32	24	21	22	19	24	17	16	25	21	24	20	14	15	22	33	13	17	141
"Cyp4ac3-cds,chr2L:5268546..5268747,8,CGG"	GCAAAGTGTTCGTTGTTCC	24	0	31	27	15	18	25	30	15	18	21	21	16	16	15	17	18	29	19	20	112
"Cyp4ac3-cds,chr2L:5268546..5268747,10,TGG"	ACGCGATTTGGCAACAATT	21	0	14	20	12	11	16	10	12	9	20	14	17	11	11	6	10	10	20	31	90
"Cyp4ac3-cds,chr2L:5268546..5268747,11,CCT"	TTTATTAAGTTGTCTCAGC	4	0	4	3	1	1	4	4	0	3	6	3	4	3	1	3	1	2	6	2	18
"Cyp4ac3-cds,chr2L:5268546..5268747,12,CCA"	CGAACACTTTGCTTTCCAA	23	0	12	7	12	5	12	10	9	7	14	6	10	11	8	3	7	15	15	6	65
"daw-cds,chr2L:2809311..2810253,4,TGG"	TTGCTGGTGTGTCTGGCCC	66	0	61	58	41	40	63	56	39	30	52	36	39	64	33	25	37	52	42	77	317
"daw-cds,chr2L:2809311..2810253,6,TGG"	GCTCCCATCCGAGTTCCCG	64	0	46	39	39	39	37	37	20	23	46	33	35	28	15	29	39	50	46	33	239
"daw-cds,chr2L:2809311..2810253,7,CGG"	GCAGCAGCAACACCATATC	3	0	2	5	2	3	3	3	2	1	0	2	1	5	0	0	1	4	1	5	17
"daw-cds,chr2L:2809311..2810253,8,TGG"	TCCCGTCAGCTGAAACACC	8	0	11	10	4	9	13	6	8	2	10	12	4	14	6	3	5	6	12	15	48
"dmGlut-cds,chr2L:12031893..12032071,1,TGG"	ATACCCCAGCGAGTGATCC	31	0	16	12	16	15	15	13	13	12	20	20	14	17	17	9	16	14	14	21	89
"dmGlut-cds,chr2L:12031893..12032071,5,AGG"	ATGCGCGTCTGTCTATCAC	13	0	18	15	8	10	7	9	18	12	11	14	8	9	5	8	11	13	11	11	63
"dmGlut-cds,chr2L:12031893..12032071,11,AGG"	GAACCCGATGACATCGACG	2	0	0	1	0	0	1	0	0	1	2	2	1	2	1	0	2	3	1	1	4
"dmGlut-cds,chr2L:12031893..12032071,13,CCC"	TGGCCAGGATCACTCGCTG	1	0	2	3	2	2	4	0	2	2	3	3	0	3	4	2	3	2	3	8	9
"Eaat1-cds,chr2L:9338155..9338339,4,TGG"	CAGGAGAATGTCCTTACCA	1	0	4	4	2	1	2	3	2	1	2	0	1	2	1	4	4	5	5	2	10
"Eaat1-cds,chr2L:9338155..9338339,6,TGG"	ACCGTTATCGGTGTGTTTG	1	0	1	0	0	0	2	0	1	0	2	1	0	1	0	0	0	0	1	0	3
"Eaat1-cds,chr2L:9338155..9338339,12,CGG"	TCATGTACATATCCTTCCC	1	0	0	0	0	0	1	0	0	0	0	0	0	0	0	0	0	0	0	0	1
"Eaat1-cds,chr2L:9338155..9338339,13,CCC"	ACTTGCCGCCATCCTGTTT	6	0	1	3	3	8	1	3	1	4	3	4	2	1	4	1	13	1	6	8	21
"ed-cds,chr2L:4032676..4032769,5,AGG"	AGTCAATAGCAGGAGTGCG	7	0	9	6	5	11	4	7	4	2	7	8	3	11	3	2	5	7	16	11	43
"ed-cds,chr2L:4074514..4074712,1,TGG"	GCTCTGAGTTCCACGACTC	113	0	95	96	70	57	83	99	55	64	92	74	48	59	44	58	78	77	75	108	448
"ed-cds,chr2L:4074514..4074712,4,TGG"	GAACGATTTCTCTTTCTTC	1	0	0	2	1	0	0	2	0	0	0	0	1	0	0	1	0	0	0	0	6
"ed-cds,chr2L:4074514..4074712,6,CGG"	AATTCGATAACGTAGCCAT	7	0	5	2	5	1	1	3	2	2	5	2	4	2	1	1	4	4	3	5	20
"Edem2-cds,chr2L:13192943..13193094,3,TGG"	CGGCTTATGCTCATCTTCC	3	0	5	4	4	6	3	9	2	7	4	1	2	2	1	0	5	7	4	6	19
"Edem2-cds,chr2L:13192943..13193094,5,AGG"	ACGCAGAACATGTCCAATA	1	0	2	5	0	2	1	1	0	5	4	2	0	1	1	1	1	2	0	2	6
"Edem2-cds,chr2L:13192943..13193094,9,CCA"	ACAAAGGATTCGGAGGATG	2	0	2	3	1	0	0	1	1	1	0	3	0	1	0	3	1	0	0	2	12
"Edem2-cds,chr2L:13192943..13193094,16,CCA"	CAGGCAACTACGATGCACA	2	0	2	9	2	5	2	2	5	2	3	4	3	3	0	1	2	4	1	1	20
"eEF1delta-cds,chr2L:10233757..10234359,1,TGG"	ATGGCGTTACTCTGGACGA	11	0	11	10	1	4	15	12	2	10	7	14	7	9	4	5	8	9	8	12	51
"eEF1delta-cds,chr2L:10233757..10234359,3,TGG"	TCCGAGCTGGCCAAGCGTC	2	0	1	0	0	0	0	1	0	1	3	1	0	0	0	0	2	2	1	0	1
"eEF1delta-cds,chr2L:10233757..10234359,7,AGG"	CAATTGGAGGGTGAACACA	13	0	14	16	11	18	16	16	7	6	18	16	8	20	5	10	19	14	24	23	82
"eEF1delta-cds,chr2L:10233757..10234359,9,TGG"	ACTGCCACAGTGAAGCGCT	18	0	15	9	4	6	14	10	4	7	7	3	8	4	5	5	11	16	17	8	46
"Elp3-cds,chr2L:4444895..4445136,5,AGG"	GTCATCGGGGAGATCATTC	1	0	1	2	2	2	1	0	1	0	2	2	1	0	0	0	0	0	1	1	9
"Elp3-cds,chr2L:4444895..4445136,9,TGG"	CTTAATCGGATGAAATCAT	2	0	1	1	0	0	0	1	0	1	0	0	0	1	0	0	0	0	2	0	1
"Elp3-cds,chr2L:4444895..4445136,13,TGG"	CTGGACAGTTCGCCGCGCC	1	0	2	1	3	2	1	0	1	2	0	2	0	0	1	1	1	3	4	1	9
"Elp3-cds,chr2L:4444895..4445136,14,AGG"	ATAATTGCTGCCGTGCCGC	1	0	0	0	0	2	2	0	0	1	0	0	0	0	0	1	1	3	2	1	3
"Eogt-cds,chr2L:2381334..2382296,5,AGG"	CTACACTTGTCCCTGGCGG	8	0	12	14	6	9	10	12	15	8	12	10	6	6	4	1	7	9	6	18	55
"Eogt-cds,chr2L:2381334..2382296,8,CGG"	TCCCTGCCCAGCCTGCCGT	16	0	12	11	10	3	9	8	4	6	10	6	12	3	9	6	12	8	8	20	54
"Eogt-cds,chr2L:2381334..2382296,10,CGG"	AGCTGCCCACGAATCTCAC	49	0	50	37	20	26	41	45	34	30	47	41	27	20	18	22	36	53	31	72	217
"Eogt-cds,chr2L:2381334..2382296,13,TGG"	CACCATTTCATCCGCCTGC	11	0	18	10	6	15	5	9	14	12	12	11	9	6	3	5	12	11	13	5	49
"epsilonCOP-cds,chr2L:6489191..6490111,3,CGG"	CCCGCAACGAGTACTACAT	55	0	38	36	21	27	30	31	28	26	26	36	23	24	17	26	31	34	25	40	188
"epsilonCOP-cds,chr2L:6489191..6490111,12,TGG"	TACATGTACCTATCTTACT	1	0	2	0	0	0	0	1	1	0	0	0	1	0	0	0	1	0	0	3	4
"epsilonCOP-cds,chr2L:6489191..6490111,15,TGG"	ATCGATTCCGGGCGCATCG	6	0	7	6	4	4	2	3	2	1	4	4	2	3	2	2	2	4	3	4	18
"epsilonCOP-cds,chr2L:6489191..6490111,20,AGG"	GGAAACTCCACGCCACTGC	13	0	10	13	8	12	14	15	9	4	10	13	14	8	7	6	10	13	10	8	71
"eys-cds,chr2L:2323766..2324256,3,TGG"	CCTCAAATTAGACGCGACA	8	0	7	3	4	2	3	4	4	2	1	3	1	5	1	2	1	4	3	3	24
"eys-cds,chr2L:2323766..2324256,12,AGG"	CGGGGCCGGCACAGCTTTG	6	0	4	5	4	4	5	1	4	3	4	1	3	4	5	1	6	7	2	1	10
"eys-cds,chr2L:2323766..2324256,14,CGG"	CCACACCTCTGACAGCCAA	4	0	2	5	3	5	4	4	4	3	3	3	4	5	4	0	2	3	5	10	20
"eys-cds,chr2L:2323766..2324256,17,AGG"	AGTGTTACCCTTGCCCCGA	7	0	5	6	2	3	5	2	3	8	5	4	4	1	2	3	7	6	2	5	14
"gcm2-cds,chr2L:9610602..9611346,5,AGG"	CCAAGTCCTGGTCAACAGC	31	0	16	15	10	11	20	9	4	6	9	15	7	14	7	8	6	17	20	15	74
"gcm2-cds,chr2L:9610602..9611346,9,CGG"	ACCATGCCGTCGTCGTCGA	11	0	15	5	5	9	12	4	11	5	7	13	9	6	8	8	14	10	4	7	56
"gcm2-cds,chr2L:9610602..9611346,17,CGG"	GCCATTGTGCCACATGTGC	8	0	8	7	4	4	3	6	5	4	2	6	4	5	4	5	7	12	3	10	31
"gcm2-cds,chr2L:9610602..9611346,23,AGG"	ATCTATTCGCTGCACAACG	3	0	1	2	3	1	2	3	1	0	4	1	2	2	1	2	4	2	2	2	7
"GlcAT-S-cds,chr2L:9621145..9621417,4,CGG"	TGTTACTCCAACGTATCCG	14	0	10	6	10	3	4	7	5	5	2	5	6	7	7	5	9	14	9	13	53
"GlcAT-S-cds,chr2L:9621145..9621417,5,TGG"	ATCCCAGAACTAACCCGTC	20	0	20	11	8	14	7	11	5	9	11	4	14	8	10	7	6	9	9	6	67
"GlcAT-S-cds,chr2L:9621145..9621417,6,TGG"	CCATATTCCACGATTGCAC	23	0	13	10	7	6	8	16	10	10	16	7	9	10	6	8	16	13	17	23	78
"GlcAT-S-cds,chr2L:9621145..9621417,10,CCG"	AACGGTTTCGTTCAATGGC	1	0	0	1	0	0	0	0	0	0	1	1	1	0	2	1	2	0	0	0	2
"gny-cds,chr2L:10380149..10380813,6,CGG"	TCTCGCTGTACTCCTACTC	28	0	25	24	13	18	18	20	14	11	17	21	19	19	9	11	19	27	26	34	115
"gny-cds,chr2L:10380149..10380813,7,TGG"	TCGATTCCCCGCCGATGCA	13	0	13	13	4	6	11	11	2	4	14	4	7	9	3	4	9	5	9	18	51
"gny-cds,chr2L:10380149..10380813,9,TGG"	CTACGAGGCCCAGCGCCAC	1	0	0	1	0	1	0	1	1	0	0	1	0	0	0	0	0	2	1	0	8
"gny-cds,chr2L:10380149..10380813,12,TGG"	ATCACGGTCAATCTGGCAG	105	0	91	86	54	67	74	66	29	36	73	66	68	67	45	45	77	71	75	99	382
"Gr22e-cds,chr2L:1784062..1785078,5,CGG"	CGTTGAAGGGTGCTCTATA	6	0	3	2	9	3	3	4	2	3	3	6	5	4	4	3	8	5	10	6	34
"Gr22e-cds,chr2L:1784062..1785078,9,TGG"	TCCCTTCGCCTACGATAGC	7	0	3	4	4	5	6	6	3	1	4	4	4	6	4	5	9	3	10	6	33
"Gr22e-cds,chr2L:1784062..1785078,11,TGG"	GACATTGCGTCGTTCCAAG	31	0	34	22	16	20	20	19	14	18	25	23	22	21	9	15	24	20	29	35	167
"Gr22e-cds,chr2L:1784062..1785078,13,TGG"	AATGCCGCATTCATTCTGC	10	0	7	6	8	4	4	8	9	4	12	6	4	5	7	3	9	4	9	10	44
"Gr23a-cds,chr2L:2671862..2672020,5,TGG"	ACACTGCACCAGCGATTTG	26	0	12	25	17	17	16	27	9	17	23	20	13	7	11	2	15	21	15	15	101
"Gr23a-cds,chr2L:2671862..2672020,7,CCG"	AATTAGACAACCGATTTGC	1	0	0	2	1	2	1	1	3	2	3	0	2	1	2	3	1	2	4	1	12
"Gr23a-cds,chr2L:2671862..2672020,8,CCC"	TGTATAGTTTGCTGCCCTG	1	0	2	1	3	3	4	1	1	1	2	3	5	0	3	1	3	3	4	3	8
"Gr23a-cds,chr2L:2671862..2672020,11,CCA"	GGCGGTCACCACAAATCGC	5	0	5	3	3	5	6	1	5	2	1	4	1	1	2	1	3	1	2	4	11
"Gr32a-cds,chr2L:11114183..11115319,2,AGG"	GAACCGCGATGCCTTCAGT	1	0	13	3	1	3	5	4	3	10	2	2	7	0	2	3	3	8	3	6	29
"Gr32a-cds,chr2L:11114183..11115319,4,AGG"	TGCACCACCTATGCCAGCG	3	0	4	0	0	2	0	2	0	0	1	2	2	2	1	0	0	0	1	0	8
"Gr32a-cds,chr2L:11114183..11115319,5,AGG"	CATGATCATCCCGTTTTCG	16	0	20	13	10	14	21	17	10	6	18	17	18	12	5	9	18	16	18	10	72
"Gr32a-cds,chr2L:11114183..11115319,6,AGG"	ACCATTTTGTCCGTGCTCA	1	0	3	2	3	2	1	3	0	1	1	0	1	1	3	2	1	1	3	3	11
"Grip71-cds,chr2L:18708938..18709127,3,CGG"	CACCAGAACGCAGAGCCCA	49	0	38	44	21	33	21	39	23	17	45	25	29	33	18	23	41	38	29	29	185
"Grip71-cds,chr2L:18708938..18709127,5,CGG"	TCAGTTCAACGGCCAACGC	1	0	1	0	0	0	0	1	0	1	0	2	0	0	0	0	0	0	1	0	5
"Grip71-cds,chr2L:18708938..18709127,14,AGG"	TTGGCCGTGATGCGAATAA	9	0	8	8	8	3	6	7	1	2	3	8	3	5	2	5	6	5	5	7	45
"Grip71-cds,chr2L:18708938..18709127,17,CCA"	AGCACGGTTTTTTTAGACG	9	0	6	5	2	4	4	5	6	0	7	6	2	6	4	2	6	5	4	2	26
"Grip75-cds,chr2L:10483358..10483426,5,AGG"	CCGGAGCAGCTGGGTATAA	3	0	13	7	9	9	10	10	10	6	6	10	7	8	2	5	17	16	3	9	55
"Grip75-cds,chr2L:10483484..10483628,1,CGG"	GTTCATACATCCTTGCGAG	12	0	3	3	4	2	2	8	2	6	8	4	3	6	1	1	6	7	7	10	34
"Grip75-cds,chr2L:10483484..10483628,5,CGG"	GAGCAGTTTACCCATTCAT	6	0	4	2	4	1	3	2	3	2	3	1	2	4	2	0	3	2	1	7	17
"Grip75-cds,chr2L:10483484..10483628,8,CCA"	ATGAACTGGTCAATGACTG	7	0	5	4	1	5	5	3	3	4	4	3	10	4	0	2	6	9	8	2	27
"grp-cds,chr2L:16697501..16697643,6,CGG"	AAGGCATATCACGCCCAGC	17	0	12	23	11	15	9	12	7	10	11	19	10	5	7	8	13	9	17	6	74
"grp-cds,chr2L:16697501..16697643,10,TGG"	TGGTCGTGTGGCGTTATAT	6	0	10	5	5	4	3	4	7	6	5	5	5	4	3	8	4	4	8	8	32
"grp-cds,chr2L:16697501..16697643,14,CCT"	TCGGGCGCCACATACGGCA	1	0	1	1	0	0	1	1	0	0	1	1	0	2	0	0	0	0	2	0	2
"grp-cds,chr2L:16697501..16697643,18,CCC"	GACCAGAGATCCGCCGGCT	13	0	10	9	10	13	11	9	8	8	14	7	7	6	2	5	11	11	10	4	43
"hgo-cds,chr2L:11136806..11137075,3,TGG"	TATCCCAACTCCTTGCCAG	2	0	1	1	2	0	1	1	0	2	4	1	0	2	1	1	1	1	4	3	8
"hgo-cds,chr2L:11136806..11137075,5,CGG"	TGCCCATACAAACTCTATG	2	0	2	0	4	2	1	2	0	1	1	1	1	3	1	0	0	0	0	3	6
"hgo-cds,chr2L:11136806..11137075,10,AGG"	TATGCGCACGTGGCTCTAC	4	0	5	3	1	2	2	4	2	1	1	2	5	1	1	1	3	5	0	2	24
"hgo-cds,chr2L:11136806..11137075,11,AGG"	CTTCCATTCCAGCCCTTCA	109	0	99	96	63	54	63	76	46	46	65	62	51	79	48	41	71	54	70	86	426
"His1:CG33855-cds,chr2L:21521775..21522545,18,GGG"	AAAGCTTATCCAAACTAAG	4	0	6	14	7	11	4	10	12	11	6	6	11	12	9	6	4	7	7	12	34
"His1:CG33855-cds,chr2L:21521775..21522545,18,GGG"	AAAGCTTATCCAAACTAAG	4	0	6	14	7	11	4	10	12	11	6	6	11	12	9	6	4	7	7	12	34
"His1:CG33855-cds,chr2L:21521775..21522545,18,GGG"	AAAGCTTATCCAAACTAAG	4	0	6	14	7	11	4	10	12	11	6	6	11	12	9	6	4	7	7	12	34
"His1:CG33855-cds,chr2L:21521775..21522545,18,GGG"	AAAGCTTATCCAAACTAAG	4	0	6	14	7	11	4	10	12	11	6	6	11	12	9	6	4	7	7	12	34
"Hrs-cds,chr2L:2741108..2741482,5,GGG"	CACACTTTCCCCGAACTTC	11	0	7	4	2	5	2	5	2	3	8	11	7	7	3	4	5	5	6	8	46
"Hrs-cds,chr2L:2741108..2741482,8,CGG"	GCAGATGCCATGTTCACGG	35	0	26	25	19	25	28	20	18	18	28	15	21	17	10	7	24	35	31	39	122
"Hrs-cds,chr2L:2741108..2741482,15,TGG"	GTATGCCATCGCTGTCGCG	34	0	35	28	28	15	18	29	17	31	25	31	19	20	19	24	23	33	24	17	144
"Hrs-cds,chr2L:2741108..2741482,17,CGG"	CAACCGGAAGCACCACTGC	2	0	3	1	1	2	3	1	1	1	3	4	1	3	2	0	1	1	0	0	11
"Hsp60B-cds,chr2L:728508..730454,2,CGG"	CTCTAGTCGCTGTTTCGCG	70	0	56	45	27	51	41	39	36	29	39	49	27	43	32	35	45	47	43	34	221
"Hsp60B-cds,chr2L:728508..730454,4,TGG"	ACTCGAAGGACGTGCGCTT	1	0	4	4	1	4	1	2	2	2	1	0	1	1	0	1	2	1	1	1	10
"Hsp60B-cds,chr2L:728508..730454,12,TGG"	GATGCCGTTGCTGTGACCA	18	0	6	12	8	11	5	7	7	9	8	9	11	7	8	5	16	9	17	11	52
"Hsp60B-cds,chr2L:728508..730454,17,TGG"	AAGGGTCGCAGTGTGATCG	6	0	7	5	6	1	6	8	5	1	2	8	7	7	1	5	3	7	7	9	31
"Hsp60C-cds,chr2L:5668949..5670679,11,AGG"	GTGAGGGCCATGATGCTGC	28	0	33	28	23	17	22	28	26	14	23	19	21	18	14	17	22	39	28	25	149
"Hsp60C-cds,chr2L:5668949..5670679,16,TGG"	GACGTGCTGGCGGATGCCG	43	0	27	23	23	29	24	20	16	17	28	28	20	19	13	18	31	28	25	24	161
"Hsp60C-cds,chr2L:5668949..5670679,21,TGG"	CGTGATCATCGAGCAGAGC	5	0	3	11	5	5	11	3	7	6	6	7	8	5	1	2	10	3	6	10	30
"Hsp60C-cds,chr2L:5668949..5670679,25,CGG"	CGCCAAAGATTACCAAGGA	6	0	6	4	4	2	2	0	3	2	2	1	4	3	1	2	4	8	5	2	14
"Hydr2-cds,chr2L:3167204..3167558,1,CGG"	ATCACGGTGGCCATTTGCC	14	0	8	7	9	6	8	7	8	8	7	10	4	2	4	4	7	13	8	2	52
"Hydr2-cds,chr2L:3167204..3167558,4,CGG"	ATCGCCAACAGCTCGGAAT	6	0	3	2	0	4	2	4	1	5	3	3	4	1	1	1	2	1	7	4	8
"Hydr2-cds,chr2L:3167204..3167558,7,CGG"	TGCAATGGATACCGCTGTG	73	0	66	55	35	38	50	49	33	37	55	52	57	50	39	26	57	52	68	121	344
"Hydr2-cds,chr2L:3167204..3167558,9,AGG"	GGCGCACTGCGCAGTGTCC	20	0	13	11	6	10	9	12	4	7	10	11	5	6	6	7	15	8	14	7	45
"Idgf2-cds,chr2L:16449803..16450458,8,TGG"	CTCCCATCTACCATCCCGA	7	0	7	5	9	4	3	5	2	4	5	5	3	3	7	6	6	11	14	7	41
"Idgf2-cds,chr2L:16449803..16450458,12,AGG"	CACCTTAACGCTGATTTCC	9	0	6	6	0	4	8	14	6	6	15	9	5	6	6	5	12	9	7	5	47
"Idgf2-cds,chr2L:16449803..16450458,17,TGG"	CCATCCAATAAGATCAATT	3	0	1	1	0	0	0	4	1	1	0	0	1	0	0	0	0	1	1	1	7
"Idgf2-cds,chr2L:16449803..16450458,20,TGG"	TGCCACCTATGGTAATGCA	1	0	0	0	0	0	0	2	0	1	0	2	0	0	1	1	0	0	1	1	7
"IntS14-cds,chr2L:1164540..1165080,4,TGG"	GAGCACACCTACCAGTCGC	50	0	58	18	27	29	41	34	25	21	35	27	27	31	19	21	25	28	26	29	194
"IntS14-cds,chr2L:1164540..1165080,7,TGG"	AAGGGCATCCAGCATCTGC	31	0	31	40	14	21	25	27	18	18	13	19	15	19	9	19	29	20	17	8	121
"IntS14-cds,chr2L:1164540..1165080,11,TGG"	CTCACGGCGGCCGGCAAAT	9	0	3	4	1	5	4	0	3	2	3	4	3	2	2	1	7	5	2	6	30
"IntS14-cds,chr2L:1164540..1165080,12,CGG"	CTGCTCTCCTATTCGACGA	15	0	9	11	5	10	12	13	6	4	9	4	12	11	2	6	10	12	7	13	55
"Itgbetanu-cds,chr2L:21053285..21053361,1,TGG"	AGATGTTTATCCGCTCATC	6	0	2	6	7	2	4	6	2	1	2	3	3	4	1	3	4	4	3	4	27
"Itgbetanu-cds,chr2L:21053458..21053644,1,CGG"	ATATCGTTGTCTCTCTCGC	10	0	6	8	8	4	4	5	5	4	5	8	6	3	2	5	7	6	4	1	37
"Itgbetanu-cds,chr2L:21053458..21053644,2,CGG"	AACTACAACTGCAGTGAAA	3	0	1	2	1	1	2	3	0	2	1	1	3	2	2	1	2	3	1	0	6
"Itgbetanu-cds,chr2L:21053458..21053644,4,AGG"	CCGGTCCTAGATGTCCTTC	42	0	28	20	20	15	26	29	14	17	16	23	11	15	21	16	20	21	17	17	122
"Kua-cds,chr2L:20100947..20101187,4,AGG"	CTAGCGCCCGCCACCACCA	53	0	36	24	19	28	21	21	17	23	36	18	21	23	12	17	28	30	33	45	198
"Kua-cds,chr2L:20100947..20101187,7,AGG"	AAGGAATCAGTCAAGCCGG	1	0	0	0	2	1	0	0	0	0	1	0	1	2	0	0	1	0	0	0	4
"Kua-cds,chr2L:20100947..20101187,10,CGG"	GCAACATCCCCCCCCAACT	33	0	18	19	12	14	24	27	8	13	17	16	15	25	12	12	18	18	26	45	103
"Kua-cds,chr2L:20100947..20101187,11,TGG"	AGTTTCGACTTCTCCGCGA	61	0	70	63	38	34	57	65	38	35	60	45	41	46	30	37	37	57	54	23	294
"l(2)35Cc-cds,chr2L:15256749..15257190,1,AGG"	GCGCGAATCACCCAAATTG	4	0	1	2	0	1	1	2	2	1	3	4	5	2	1	2	1	2	1	1	12
"l(2)35Cc-cds,chr2L:15256749..15257190,3,AGG"	ATCAACGAGGTGCTGAAAG	3	0	7	2	2	5	5	4	4	5	4	2	5	3	1	3	2	6	3	9	18
"l(2)35Cc-cds,chr2L:15256749..15257190,8,TGG"	CAGTACAACGAGGAGATCA	1	0	0	0	1	0	1	0	1	0	2	1	2	0	1	0	0	0	0	2	3
"l(2)35Cc-cds,chr2L:15256749..15257190,9,TGG"	TCGACACCCACCTACCAGA	4	0	1	3	1	1	1	2	2	0	3	4	0	4	1	3	6	4	4	5	13
"l(2)37Ce-cds,chr2L:19132484..19133024,3,CGG"	GCGAGGAGAGCAGCCTGCG	2	0	1	1	1	0	1	2	0	3	1	0	0	0	0	1	1	0	2	1	5
"l(2)37Ce-cds,chr2L:19132484..19133024,6,TGG"	ACCTTCTCGTCGGGCTGTG	52	0	36	34	35	34	36	29	16	31	35	33	29	31	28	11	40	41	40	56	215
"l(2)37Ce-cds,chr2L:19132484..19133024,7,AGG"	CCACCGTTATCGCCGACGC	187	0	119	137	106	95	131	101	72	95	107	113	94	94	66	80	122	143	85	105	630
"l(2)37Ce-cds,chr2L:19132484..19133024,12,TGG"	GCCACCGTAGCTCACCGCT	10	0	4	4	3	7	8	3	2	5	5	3	2	4	2	3	8	4	3	7	27
"l(2)k09022-cds,chr2L:6854246..6855414,3,TGG"	CCGCAGTCGTCGGTAACTT	5	0	6	1	3	2	3	6	5	2	7	3	3	3	4	2	4	0	2	7	22
"l(2)k09022-cds,chr2L:6854246..6855414,4,AGG"	TCCATACTCTTCGATCCCA	30	0	16	8	8	7	10	7	6	13	10	6	9	5	9	4	15	12	8	15	65
"l(2)k09022-cds,chr2L:6854246..6855414,10,CGG"	GGCGGTCCATTTATGAGAT	6	0	2	1	3	5	3	5	1	2	3	4	2	3	3	4	4	1	5	6	29
"l(2)k09022-cds,chr2L:6854246..6855414,17,AGG"	CAGCTAACGTTGTTCGATG	28	0	30	25	23	14	19	25	22	10	26	12	15	25	9	10	20	25	24	57	121
"lace-cds,chr2L:15503699..15503915,6,TGG"	TTCCCGGCCACACCCATCA	23	0	11	21	6	14	8	19	8	12	17	21	17	15	12	9	15	12	9	12	84
"lace-cds,chr2L:15503699..15503915,10,TGG"	GAGCAGCTGGACTTTGCCC	20	0	12	5	6	8	6	5	2	5	7	6	3	4	5	4	8	3	5	5	27
"lace-cds,chr2L:15503699..15503915,12,TGG"	GACGAGATTGCCGATGATC	8	0	7	7	8	4	5	6	7	5	9	3	4	6	4	2	3	6	5	5	44
"lace-cds,chr2L:15503699..15503915,14,CCT"	GCAATGTGGCGAGTCGTCA	34	0	28	25	13	17	12	18	20	11	19	14	17	20	6	9	19	14	19	27	111
"Lam-cds,chr2L:5543332..5543794,3,CGG"	CGGCAACACCTCCACCCCC	116	0	69	83	49	58	62	49	47	53	74	66	49	52	38	27	71	83	58	66	390
"Lam-cds,chr2L:5543332..5543794,7,CGG"	CCGTCCACTCACTCGCAGA	105	0	60	61	51	53	70	57	47	45	81	49	61	48	35	36	73	67	60	63	411
"Lam-cds,chr2L:5543332..5543794,8,CGG"	CAGCCCCCTCAGCCCCACC	11	0	9	5	6	5	4	6	7	3	8	7	9	5	2	4	10	6	4	9	43
"Lam-cds,chr2L:5543332..5543794,12,TGG"	CAGAACCTGAACGATCGCC	3	0	3	0	1	0	2	1	0	2	1	0	0	2	0	0	3	0	0	0	14
"Lamp1-cds,chr2L:21574787..21575113,1,CGG"	TTATTGGCTTGCCGAGAGT	2	0	0	2	1	1	1	1	1	0	1	0	0	1	0	1	1	3	1	1	8
"Lamp1-cds,chr2L:21574787..21575113,2,TGG"	AATGTTAGTGATTTGTTTC	1	0	2	4	3	1	2	2	2	3	1	6	0	0	1	0	1	3	10	4	11
"Lamp1-cds,chr2L:21574787..21575113,3,CGG"	AGATCTACCACACCTTCAA	6	0	5	4	3	2	4	3	2	3	4	3	7	2	2	1	4	4	7	2	21
"Lamp1-cds,chr2L:21574787..21575113,4,TGG"	CATATCCGCAACCATCCAT	32	0	42	39	24	26	21	36	19	17	45	23	38	25	20	22	37	32	46	53	192
"LanB1-cds,chr2L:7814948..7817656,6,TGG"	CCCAAAGACCGCCCCAGCA	66	0	64	54	43	41	41	53	33	40	47	35	31	35	38	33	52	50	34	35	296
"LanB1-cds,chr2L:7814948..7817656,7,CGG"	GAGAGATCCTCCTGCTACC	2	0	0	1	0	1	0	0	0	1	0	0	0	0	0	0	1	0	0	2	0
"LanB1-cds,chr2L:7814948..7817656,11,TGG"	TGACTGCCAGTTCCACGTG	3	0	1	1	2	0	0	1	1	2	0	1	0	0	0	1	0	0	0	0	4
"LanB1-cds,chr2L:7814948..7817656,13,AGG"	TGCATCCTGTCCCATTTGC	12	0	10	7	7	7	4	3	7	6	7	5	8	6	5	6	8	5	4	3	46
"lectin-24Db-cds,chr2L:4188148..4189227,3,CGG"	AAGATCCGCCAAATCAGTG	2	0	5	2	1	2	2	3	2	5	3	0	5	5	4	1	3	6	4	2	14
"lectin-24Db-cds,chr2L:4188148..4189227,7,TGG"	TGTAAAGCACCAGGAGCAA	4	0	3	5	0	1	2	2	2	0	4	1	5	3	0	2	3	1	4	6	15
"lectin-24Db-cds,chr2L:4188148..4189227,10,AGG"	CTCTGGCTGAACGAAACCC	7	0	3	1	3	0	2	5	5	1	4	2	0	0	2	0	0	1	3	5	4
"lectin-24Db-cds,chr2L:4188148..4189227,14,TGG"	GACAGGATACAGACCCAGC	4	0	3	4	6	4	3	1	2	1	4	7	3	3	1	1	4	1	3	3	16
"Lectin-galC1-cds,chr2L:19417620..19418089,1,AGG"	ACGTTTGGTGCGCTCGTCA	1	0	0	2	0	0	0	1	0	0	0	1	0	0	0	0	0	0	0	0	0
"Lectin-galC1-cds,chr2L:19417620..19418089,6,TGG"	TGGCACGGAGTCCTTGAAC	2	0	2	1	2	0	0	2	3	1	2	1	1	0	0	1	6	3	1	2	10
"Lectin-galC1-cds,chr2L:19417620..19418089,8,TGG"	CGCGAATTGAACTCTGAGC	17	0	11	21	10	10	4	7	4	4	15	11	3	12	7	5	10	12	4	6	55
"Lectin-galC1-cds,chr2L:19417620..19418089,11,CGG"	CAGGAGTTCGATGCCGTTA	1	0	1	3	2	0	1	2	0	2	2	5	1	1	0	2	0	1	0	6	9
"Liprin-alpha-cds,chr2L:6724848..6725096,6,TGG"	GCCAACTTTGAGCAGCTGA	12	0	8	2	2	1	5	3	2	3	6	4	4	6	0	3	2	5	2	5	21
"Liprin-alpha-cds,chr2L:6724848..6725096,10,TGG"	GACGAGCGGGACAAGCTGA	23	0	20	11	11	15	16	16	11	19	16	16	12	9	16	3	16	14	24	10	101
"Liprin-alpha-cds,chr2L:6724848..6725096,15,CGG"	CCTGAGGGAGGCGCAGGAG	2	0	1	0	0	0	0	1	0	0	0	2	0	1	1	1	2	0	1	0	1
"Liprin-alpha-cds,chr2L:6724848..6725096,17,AGG"	AAGCTGCGTGACGTCGAGA	9	0	10	10	3	7	6	5	5	3	5	4	5	5	1	4	5	6	7	9	38
"LM408-cds,chr2L:10457852..10457962,4,CGG"	GATTCACGATGCCGATTTG	4	0	3	2	1	3	1	4	2	4	5	2	3	5	3	3	2	2	1	2	17
"LM408-cds,chr2L:10457852..10457962,5,CGG"	AACCAAAAGCATCCCAGTG	1	0	1	3	3	2	1	0	1	0	4	1	1	1	0	2	1	0	0	1	15
"LM408-cds,chr2L:10457852..10457962,6,CCC"	TCGTGAATCAGGCAGCCGA	18	0	16	16	12	10	11	13	7	11	8	8	10	11	8	7	14	16	11	8	64
"LM408-cds,chr2L:10458448..10458818,1,TGG"	AACATGTTGAACGTGCACC	48	0	28	28	10	15	13	30	23	23	43	15	29	21	7	16	25	23	37	48	183
"Mal-B1-cds,chr2L:11847231..11848421,5,AGG"	GCCCATAAGCACCAGTCAA	6	0	7	7	3	6	4	7	4	2	8	3	4	7	3	2	3	5	11	12	32
"Mal-B1-cds,chr2L:11847231..11848421,8,TGG"	GGATGCGAAATATAATTGG	2	0	0	1	0	0	0	1	0	0	1	1	0	2	0	0	1	2	0	0	4
"Mal-B1-cds,chr2L:11847231..11848421,14,AGG"	ATGGTATTGGTGATCTTCA	3	0	2	0	0	1	0	0	0	0	1	0	0	0	0	1	0	0	1	0	1
"Mal-B1-cds,chr2L:11847231..11848421,16,AGG"	TCTAGGCTACAGTACTTCA	8	0	8	6	3	9	2	5	3	3	6	3	7	7	5	4	5	4	5	10	32
"mib2-cds,chr2L:19035799..19035865,10,CCC"	GATTCGACCAGATCCAGTT	2	0	6	4	1	5	2	2	1	2	3	7	2	7	1	0	3	1	5	6	24
"mib2-cds,chr2L:19037804..19037971,1,CGG"	TTGGAACCGTTTGCGAAAT	13	0	4	3	5	5	6	8	3	3	4	10	7	6	2	4	4	11	12	10	24
"mib2-cds,chr2L:19037804..19037971,8,TGG"	CACCGGACCAACTACCGTG	5	0	4	0	0	2	1	3	1	1	3	0	1	0	0	0	3	0	2	1	11
"mib2-cds,chr2L:19037804..19037971,10,CCG"	CAACGTCCGATTTCGCAAA	30	0	30	25	16	26	28	23	18	22	29	24	16	24	14	17	19	24	30	21	136
"mio-cds,chr2L:2217427..2217544,2,TGG"	TCCCGACAAATTCGTATCC	26	0	14	12	6	22	18	15	11	9	11	13	9	12	5	12	16	20	8	6	82
"mio-cds,chr2L:2217427..2217544,12,CCG"	TTGGCTGTGATCATCTTTG	42	0	16	35	9	20	15	33	18	23	21	21	22	29	15	7	23	25	37	40	129
"mio-cds,chr2L:2217598..2217771,1,TGG"	TATCAATATGCCCGCTGCG	35	0	44	28	30	27	23	23	14	24	29	20	30	32	12	13	29	26	35	57	164
"mio-cds,chr2L:2217598..2217771,2,TGG"	GACCAGCCCATAATTGCAG	3	0	2	0	0	0	1	1	0	0	0	0	1	1	0	2	2	0	2	0	1
"mRpL10-cds,chr2L:203993..204717,5,CGG"	GAAAGCACCGCACTACGAG	1	0	1	0	0	0	0	0	0	0	0	1	0	0	1	1	1	1	1	2	5
"mRpL10-cds,chr2L:203993..204717,10,CGG"	AGCTGCTTCAAAACGCGTG	17	0	18	18	11	7	18	17	8	11	12	14	6	6	7	9	18	18	18	10	87
"mRpL10-cds,chr2L:203993..204717,12,AGG"	AACGAAATCATCGCACGAG	15	0	10	14	4	5	10	12	3	6	11	8	3	6	3	6	5	15	1	5	46
"mRpL10-cds,chr2L:203993..204717,16,TGG"	TGGCTGGATCATTCCCGAC	5	0	4	1	0	3	3	1	1	2	2	0	0	1	0	0	4	2	3	6	8
"mRpL28-cds,chr2L:4974277..4975100,4,AGG"	CGTCCGGGTCGCTTTGACA	15	0	7	5	7	6	10	11	1	9	9	8	5	8	6	7	12	11	11	6	44
"mRpL28-cds,chr2L:4974277..4975100,8,AGG"	CTGGGAGCCCAGCTGCCCG	1	0	3	2	0	2	0	0	0	0	0	0	0	1	1	0	3	1	0	0	6
"mRpL28-cds,chr2L:4974277..4975100,14,AGG"	GCGGTCCATTATATCCCCA	6	0	8	7	1	4	4	2	5	2	6	2	2	2	1	3	2	4	5	8	19
"mRpL28-cds,chr2L:4974277..4975100,17,AGG"	CAGCAGTGGGAACGAGATG	15	0	18	14	16	8	18	12	10	7	10	8	5	8	8	7	9	11	15	15	62
"ms(2)34Fe-cds,chr2L:14328469..14328718,3,CGG"	ACTCGAAGATCCCTAGCTT	4	0	7	5	1	2	3	6	4	3	6	1	4	6	2	3	0	8	6	9	26
"ms(2)34Fe-cds,chr2L:14328469..14328718,12,CGG"	GCGGGATGAGTTTGTGAAG	2	0	0	1	0	0	0	0	0	1	1	3	1	0	1	3	1	0	0	1	9
"ms(2)34Fe-cds,chr2L:14328469..14328718,15,TGG"	GCCATGTTCGTCATCGACT	84	0	76	60	44	45	64	70	42	44	79	58	42	56	28	36	74	62	78	103	380
"ms(2)34Fe-cds,chr2L:14328469..14328718,19,AGG"	TCAGTTCCAACGAAAGTCG	5	0	0	2	1	1	4	3	2	1	3	1	1	1	0	1	1	1	2	0	14
"NimA-cds,chr2L:13957850..13958152,9,AGG"	GTGGCTCTGCCCTCCATCC	20	0	8	5	7	12	16	6	5	5	7	10	4	8	5	3	11	7	4	6	53
"NimA-cds,chr2L:13957850..13958152,13,AGG"	GGGAACATCTGCATACGCG	12	0	12	7	4	12	4	7	3	4	8	6	5	7	2	7	9	3	7	13	36
"NimA-cds,chr2L:13957850..13958152,15,AGG"	CCATATGTGGAGCACGTCC	12	0	12	7	6	7	7	7	6	5	8	10	7	10	8	4	6	14	3	16	46
"NimA-cds,chr2L:13957850..13958152,17,CGG"	GATGCAGCCGGTGCGTGTG	34	0	28	27	14	20	28	25	11	10	22	26	19	15	16	12	29	27	28	20	153
"ninaA-cds,chr2L:877362..877871,4,CGG"	GCCAGTGGTCTGAGCTTCA	6	0	3	1	0	3	2	1	1	2	6	2	2	1	3	6	7	1	3	2	15
"ninaA-cds,chr2L:877362..877871,7,CGG"	GTGAAGCACAACAAGAAGC	13	0	9	3	2	2	5	6	2	3	3	4	6	9	4	3	5	6	4	5	23
"ninaA-cds,chr2L:877362..877871,12,CGG"	GGATCACGTTTGGACTGTT	15	0	17	11	6	7	9	11	5	9	14	12	16	10	7	10	10	5	9	19	79
"ninaA-cds,chr2L:877362..877871,17,CGG"	CAAGACGGTGGCCAACTTC	20	0	16	20	10	14	10	4	8	4	14	15	15	7	11	10	7	19	12	8	65
"Nnf1b-cds,chr2L:810646..810758,4,AGG"	GTCATTCCACAGGTGAAGC	47	0	42	38	26	22	28	33	24	35	31	41	33	41	23	20	41	34	45	68	238
"Nnf1b-cds,chr2L:810646..810758,7,CGG"	GCCATTGGACAGATCTTCT	1	0	0	0	0	1	0	0	0	0	1	0	1	0	0	0	0	0	0	0	2
"Nnf1b-cds,chr2L:810646..810758,11,CCA"	CGTAGGCCTGCTTCACCTG	25	0	22	19	12	21	11	21	9	14	16	5	15	6	14	12	20	19	22	11	88
"Nnf1b-cds,chr2L:810646..810758,13,CCA"	TCCGAGAAGATCTGTCCAA	11	0	10	9	10	6	13	13	7	2	7	14	10	4	4	6	13	12	11	9	64
"Nplp4-cds,chr2L:2008673..2008855,2,CGG"	CCGCCCCCCAGTACTACTA	38	0	31	38	27	23	30	25	21	26	22	27	8	29	16	21	22	24	21	32	164
"Nplp4-cds,chr2L:2008673..2008855,3,CGG"	CTAGCCCATACGCCTACTC	1	0	3	5	0	0	1	0	2	0	0	0	1	2	0	0	1	1	2	0	6
"Nplp4-cds,chr2L:2008673..2008855,5,CGG"	ATTCGCCCTACTCCTACTA	59	0	54	44	33	38	43	41	34	25	48	50	43	50	28	35	54	46	46	60	244
"Nplp4-cds,chr2L:2008673..2008855,9,CCC"	TGGCACGGGCAACTGGAGC	2	0	7	6	4	4	8	7	1	4	4	4	5	13	5	3	6	4	3	3	36
"Ntf-2r-cds,chr2L:18454767..18455159,3,AGG"	CAGTACGAGGACATTGGCA	73	0	53	50	39	40	45	49	30	34	46	29	30	37	19	27	40	50	67	70	263
"Ntf-2r-cds,chr2L:18454767..18455159,3,AGG"	CAGTACGAGGACATTGGCA	73	0	53	50	39	40	45	49	30	34	46	29	30	37	19	27	40	50	67	70	263
"Ntf-2r-cds,chr2L:18454767..18455159,5,CGG"	ATTCGATGACCCGGCGAAT	4	0	4	2	2	1	3	3	0	0	1	3	2	2	1	2	1	2	4	2	15
"Ntf-2r-cds,chr2L:18454767..18455159,5,CGG"	ATTCGATGACCCGGCGAAT	4	0	4	2	2	1	3	3	0	0	1	3	2	2	1	2	1	2	4	2	15
"oaf-cds,chr2L:2493030..2493296,8,CGG"	GCACTCGAACACCAGCGCA	2	0	0	1	1	1	0	2	1	1	2	0	1	1	0	2	2	2	1	3	4
"oaf-cds,chr2L:2493030..2493296,10,TGG"	GCACAGTCGCGCGTTTCTG	2	0	1	2	1	1	0	0	1	1	1	0	1	1	2	1	1	2	0	1	5
"oaf-cds,chr2L:2493030..2493296,11,CGG"	TGCAACTTAGTGATGAACG	4	0	2	1	3	0	0	1	1	0	3	0	2	0	1	0	1	2	2	1	8
"oaf-cds,chr2L:2493030..2493296,12,CCC"	AGTTTCGATGCTCTGGTGT	17	0	14	12	9	14	14	18	4	11	11	14	8	12	8	3	9	11	23	12	66
"Oatp33Eb-cds,chr2L:12448807..12448995,1,AGG"	AGCGTCGATTGTGGCATCA	1	0	1	3	1	0	0	3	1	1	2	0	4	3	0	1	2	2	2	6	4
"Oatp33Eb-cds,chr2L:12448807..12448995,7,CGG"	TGGGATGGTGTCGCGGTCC	16	0	10	15	12	7	13	14	11	5	7	4	7	4	1	6	9	3	13	12	62
"Oatp33Eb-cds,chr2L:12448807..12448995,12,AGG"	GCCATCTCGGGAACCCTAC	10	0	20	18	12	12	11	13	7	14	11	7	11	11	7	6	8	16	10	18	68
"Oatp33Eb-cds,chr2L:12448807..12448995,14,CGG"	GAATCCTACTTCCGCGTGT	14	0	9	8	10	12	6	5	3	6	13	4	5	7	4	5	9	5	10	5	46
"obst-B-cds,chr2L:10036818..10037073,5,TGG"	AGTAACAGCCAGTTTCGCG	10	0	8	7	7	3	2	7	1	3	2	3	1	6	0	3	7	8	3	3	35
"obst-B-cds,chr2L:10036818..10037073,8,AGG"	CGAAACCGTGATCCCGTCC	8	0	7	5	2	5	8	6	4	3	4	3	5	2	2	4	6	5	2	3	24
"obst-B-cds,chr2L:10036818..10037073,12,CGG"	GTGCCAAAGAGCAAACAGA	1	0	1	1	0	0	1	0	1	0	1	1	0	0	0	1	1	3	1	0	6
"obst-B-cds,chr2L:10036818..10037073,16,AGG"	AAGGAGTACGAGCCCACCG	9	0	20	15	7	5	8	12	0	9	8	12	8	6	1	4	17	9	13	12	49
"Or22a-cds,chr2L:1520613..1520740,1,CGG"	AGAAAAGCCATTGAGCGAG	1	0	3	1	2	1	0	2	0	1	2	2	1	1	0	0	1	1	0	2	6
"Or22a-cds,chr2L:1520613..1520740,2,GGG"	GAAAAGCCATTGAGCGAGC	31	0	32	24	13	21	19	31	22	25	28	20	26	29	20	13	23	19	19	18	144
"Or22a-cds,chr2L:1520613..1520740,2,GGG"	GAAAAGCCATTGAGCGAGC	31	0	32	24	13	21	19	31	22	25	28	20	26	29	20	13	23	19	19	18	144
"Or22a-cds,chr2L:1520613..1520740,7,TGG"	ATCGGGTGATGTGGTCCTT	348	0	269	241	185	193	226	252	166	171	269	202	201	192	134	129	226	265	282	325	1395
"Or22b-cds,chr2L:1522703..1522830,1,CGG"	AGAAAAGCCATTGAGCGAG	1	0	3	1	2	1	0	2	0	1	2	2	1	1	0	0	1	1	0	2	6
"Or22b-cds,chr2L:1522703..1522830,2,GGG"	GAAAAGCCATTGAGCGAGC	31	0	32	24	13	21	19	31	22	25	28	20	26	29	20	13	23	19	19	18	144
"Or22b-cds,chr2L:1522703..1522830,2,GGG"	GAAAAGCCATTGAGCGAGC	31	0	32	24	13	21	19	31	22	25	28	20	26	29	20	13	23	19	19	18	144
"Or22b-cds,chr2L:1522703..1522830,6,TGG"	ATCGGGTGATGTGGTCCTT	348	0	269	241	185	193	226	252	166	171	269	202	201	192	134	129	226	265	282	325	1395
"p38b-cds,chr2L:13781000..13782097,4,CGG"	CGCACCGAGTGGGAAATCC	11	0	2	9	8	7	10	4	3	7	11	3	4	2	2	4	6	9	4	5	27
"p38b-cds,chr2L:13781000..13782097,5,TGG"	TACCAGAACCTGCAACCCG	7	0	8	2	6	5	6	1	4	1	6	11	1	5	5	1	7	3	6	8	26
"p38b-cds,chr2L:13781000..13782097,14,AGG"	GTCCGCGGAACCAGCACGA	3	0	5	2	3	2	4	7	4	2	1	1	2	6	1	1	3	2	3	1	13
"p38b-cds,chr2L:13781000..13782097,17,CGG"	CTTGCCAGGCCCTTCCAGT	50	0	65	63	41	43	50	59	37	31	69	48	47	43	33	29	50	76	58	72	347
"Pect-cds,chr2L:13204190..13204272,6,TGG"	GCGGAAGGATGTGCGCGTC	1	0	2	0	1	0	2	1	1	0	0	0	0	2	1	0	3	2	0	0	3
"Pect-cds,chr2L:13204190..13204272,8,CCA"	GAATACCCATTGCAGGCGC	39	0	31	28	26	22	26	39	19	18	36	32	19	22	21	13	28	32	21	28	179
"Pect-cds,chr2L:13208110..13208360,1,AGG"	AATTCTCTGCGACAAGCCA	1	0	1	1	1	0	0	1	0	0	2	1	0	1	0	1	0	0	0	0	4
"Pect-cds,chr2L:13208110..13208360,4,TGG"	CTTGGCGATAAGGTAATTG	3	0	0	0	1	0	0	0	1	0	0	0	0	0	1	0	1	0	0	0	5
"Pgant35A-cds,chr2L:14359380..14361278,7,TGG"	CCTTCTGGTGGCGGTCGTC	14	0	22	15	9	11	14	11	7	8	8	11	7	13	10	2	9	18	10	7	72
"Pgant35A-cds,chr2L:14359380..14361278,9,CGG"	CTGCGCAGCTCCATCCGCT	20	0	11	16	7	8	14	19	7	8	10	12	12	15	5	12	15	19	14	13	66
"Pgant35A-cds,chr2L:14359380..14361278,18,AGG"	CGAGCTGAGCTACCAGGCC	8	0	4	9	4	2	4	3	3	5	6	7	4	8	2	4	8	6	6	6	36
"Pgant35A-cds,chr2L:14359380..14361278,21,TGG"	CAAATGCCAGCATTACCAC	4	0	5	6	1	3	5	3	3	1	4	7	4	5	1	3	2	5	5	5	23
"pgant4-cds,chr2L:3472803..3473302,5,TGG"	GTCATCGTCACTGTGTCCT	11	0	11	9	5	13	13	18	11	7	11	6	9	14	8	7	12	16	14	26	76
"pgant4-cds,chr2L:3472803..3473302,9,CGG"	GAACGGCGAATGAAAAATG	3	0	3	0	0	2	1	1	0	1	0	1	1	2	0	0	0	0	0	1	6
"pgant4-cds,chr2L:3472803..3473302,13,AGG"	TCCCATAACGCCCGTTTTT	12	0	13	16	5	8	12	13	6	5	8	11	3	7	5	4	7	6	11	1	52
"pgant4-cds,chr2L:3472803..3473302,15,CGG"	TGCCAATATACATCCAACT	3	0	3	0	0	0	0	4	0	3	0	0	1	1	0	0	2	1	1	1	12
"Phlpp-cds,chr2L:19059647..19059850,3,AGG"	CCGCATCCACTGCCCGTCG	12	0	7	5	6	7	6	1	9	5	4	5	2	2	1	3	10	4	7	5	40
"Phlpp-cds,chr2L:19059647..19059850,8,AGG"	ACGGCGGCAGAGGAGGAGC	2	0	1	0	2	2	1	0	0	1	1	1	2	1	0	1	1	3	1	0	10
"Phlpp-cds,chr2L:19059647..19059850,10,AGG"	CCCCAGAAGCTCAGCCTGA	6	0	1	1	1	0	1	4	2	4	1	1	5	2	2	2	3	6	1	4	14
"Phlpp-cds,chr2L:19059647..19059850,15,TGG"	TGGGCGGCAGCATTTTGAT	2	0	0	2	1	2	0	1	1	0	4	1	1	3	3	0	4	3	1	4	18
"Pph13-cds,chr2L:578155..578420,1,AGG"	TTTAACACACTGCAACTGC	1	0	1	1	0	0	1	2	0	0	1	0	0	0	0	0	1	2	1	1	3
"Pph13-cds,chr2L:578155..578420,6,CGG"	TTCCAGCGGACACACTATC	7	0	7	5	6	9	8	6	1	6	7	7	8	1	2	4	3	6	9	9	24
"Pph13-cds,chr2L:578155..578420,8,TGG"	GTGTTTTTCCGAGAGGAGC	1	0	1	0	0	1	2	0	0	1	0	1	2	1	1	0	0	1	2	0	4
"Pph13-cds,chr2L:578155..578420,11,AGG"	GTGAGGATCGATTTGACGG	3	0	6	4	5	3	1	5	2	2	3	4	2	3	0	1	6	4	1	5	18
"Prosbeta4R1-cds,chr2L:2653147..2653237,3,CGG"	GATTTCATCATACTGGCCT	1	0	1	1	4	3	4	6	2	3	3	5	7	2	5	3	4	4	9	7	19
"Prosbeta4R1-cds,chr2L:2653147..2653237,6,TGG"	GAGGAACAAGTCGGCGATG	7	0	7	3	3	4	3	3	0	6	8	3	4	3	2	1	2	2	5	6	16
"Prosbeta4R1-cds,chr2L:2653147..2653237,9,CCT"	TTGTTCCTCATGGTATCCG	13	0	13	6	5	4	9	6	4	6	7	11	4	10	4	8	7	8	12	19	52
"Prosbeta4R1-cds,chr2L:2653289..2653845,1,CGG"	AGAAAGACTCACCGCATCT	11	0	17	14	13	6	8	10	2	6	6	11	15	9	7	12	10	6	9	9	72
"qtc-cds,chr2L:5066870..5067249,6,CGG"	CCGCAGACGCCACAAACGC	50	0	41	35	34	30	28	44	24	23	46	29	22	24	23	23	39	49	25	14	204
"qtc-cds,chr2L:5066870..5067249,9,CGG"	GACGCCACACAGCTGCATT	8	0	9	8	3	5	7	2	5	8	3	2	1	5	2	4	6	5	8	9	27
"qtc-cds,chr2L:5066870..5067249,13,AGG"	AACTGCGTCAAGGCCAACC	1	0	0	2	1	2	4	4	2	0	3	2	0	3	0	3	1	3	1	2	11
"qtc-cds,chr2L:5066870..5067249,14,AGG"	CGAGTCCAAGATTTCTCCG	59	0	50	40	19	33	31	34	30	29	44	28	21	27	22	19	39	32	21	13	202
"Rab14-cds,chr2L:14357349..14357454,7,CCT"	GTGAACTGGTGGAGCAGGC	16	0	8	11	11	6	8	6	11	4	10	9	7	3	3	5	11	7	2	14	43
"Rab14-cds,chr2L:14357520..14357700,1,TGG"	CCAATTGTCCTCACACCAT	7	0	7	5	5	4	1	5	6	2	10	4	2	2	3	3	4	7	9	17	38
"Rab14-cds,chr2L:14357520..14357700,4,AGG"	TTCGGCACACGCATCATTG	6	0	7	7	4	3	5	4	4	5	11	4	6	3	1	2	6	10	10	7	31
"Rab14-cds,chr2L:14357520..14357700,11,AGG"	AGCGGGTCAGGAGCGATTC	13	0	9	7	5	6	4	4	5	7	6	6	4	4	6	11	18	11	7	7	47
"RanGAP-cds,chr2L:19445210..19445285,4,TGG"	CGAGAACAAGGTGCTTTCC	13	0	10	6	7	8	7	7	2	9	6	13	6	9	7	5	6	4	7	9	48
"RanGAP-cds,chr2L:19445210..19445285,5,CCG"	TGCTCCTGGCCCAGTTGGG	41	0	45	30	26	20	26	33	27	29	36	27	23	22	20	23	35	38	36	38	208
"RanGAP-cds,chr2L:19445345..19446026,1,TGG"	ACCGTGCACTATCTGAATC	1	0	2	3	2	3	2	0	0	2	1	2	0	3	0	3	2	2	3	3	6
"RanGAP-cds,chr2L:19445345..19446026,6,AGG"	GGGAACACACTGGGCGTTG	9	0	13	16	15	13	15	9	11	13	15	16	5	12	7	3	11	13	6	23	76
"Rat1-cds,chr2L:6908166..6910892,3,AGG"	GAATGCAATGAAAACAAGC	1	0	0	1	0	0	0	0	0	1	0	0	0	0	0	0	3	1	0	1	1
"Rat1-cds,chr2L:6908166..6910892,8,TGG"	CCACCTTGCCGAATCCAAA	3	0	2	1	2	1	3	3	0	3	1	2	1	1	2	0	1	2	0	2	13
"Rat1-cds,chr2L:6908166..6910892,10,TGG"	GAGTTTGACAATCTGTACC	14	0	8	7	5	5	6	5	3	7	3	3	10	9	6	3	7	5	9	9	41
"Rat1-cds,chr2L:6908166..6910892,12,CGG"	ATCCATCCGTGCACGCATC	47	0	41	30	24	39	33	37	23	20	45	27	20	31	14	14	43	34	51	80	213
"rdo-cds,chr2L:18051461..18051593,2,AGG"	CATGTTCAGCAATACGAAG	2	0	1	1	1	0	0	3	1	0	3	0	1	2	0	0	0	3	0	2	4
"rdo-cds,chr2L:18051461..18051593,3,TGG"	ACTGAATGCCAATGCAGCA	2	0	1	2	1	4	1	3	2	0	1	1	2	0	0	0	0	0	2	0	9
"rdo-cds,chr2L:18051461..18051593,10,CCC"	GCTGCATTGGCATTCAGTG	5	0	2	3	5	2	3	1	1	3	4	6	2	5	2	1	3	4	10	12	19
"rdo-cds,chr2L:18062362..18062562,1,TGG"	CTGCTGTCGCCCAATGAGT	3	0	0	0	1	1	1	1	0	1	2	2	2	3	3	1	3	2	2	2	6
"RfC3-cds,chr2L:10419359..10419423,1,CGG"	TGGAAAAGTACAGACCAAG	4	0	2	1	1	0	0	1	1	0	1	0	1	2	1	0	4	0	1	4	12
"RfC3-cds,chr2L:10419480..10419930,1,CGG"	TGCCCCATTTGCTGTTCTA	1	0	0	1	1	0	0	0	0	0	0	0	1	0	0	0	0	0	1	0	1
"RfC3-cds,chr2L:10419480..10419930,5,TGG"	GGAAAAACGAGTACAATCC	1	0	1	0	0	0	0	1	0	1	0	0	1	0	0	0	0	0	0	0	1
"RfC3-cds,chr2L:10419480..10419930,6,TGG"	CCTCAGCAGTTTAAGTCCA	3	0	3	0	4	4	5	1	5	2	2	3	2	2	3	2	1	1	1	1	7
"Rh5-cds,chr2L:12008449..12008684,3,AGG"	CCTATGTGAACGATAGCTT	3	0	2	0	0	1	2	0	2	4	1	1	1	1	0	1	3	4	1	2	5
"Rh5-cds,chr2L:12008449..12008684,6,GGG"	ATGGCAGCGTCTTTCCAAT	2	0	5	5	4	2	0	5	4	1	2	2	3	7	3	1	5	2	3	0	24
"Rh5-cds,chr2L:12008449..12008684,15,AGG"	CACTGGCGGGGATTCCGTG	1	0	1	4	0	0	4	2	0	0	1	1	1	3	2	2	0	2	4	5	22
"Rh5-cds,chr2L:12008449..12008684,17,TGG"	TCATGCTGTCGAGTATCTT	4	0	0	3	2	4	4	5	3	1	9	4	2	7	1	2	6	2	5	4	19
"robl37BC-cds,chr2L:19010996..19011343,9,TGG"	CAATCCTGATCGATGGCAA	21	0	32	17	11	6	12	21	9	11	15	10	13	16	15	7	14	15	18	40	88
"robl37BC-cds,chr2L:19010996..19011343,12,TGG"	ACCAATTTGCCAGCGAATG	6	0	7	11	5	7	9	7	3	3	9	4	7	4	5	4	5	6	11	7	37
"robl37BC-cds,chr2L:19010996..19011343,14,AGG"	CATATACGCCGATCGGATG	23	0	20	12	11	11	12	16	4	7	10	17	8	9	8	7	9	11	17	18	70
"robl37BC-cds,chr2L:19010996..19011343,17,TGG"	GTGATTCTGGCCCGATCCA	48	0	24	27	16	13	23	16	19	23	19	22	28	24	16	15	28	29	27	32	122
"RpL7-cds,chr2L:10201230..10201528,2,AGG"	TCGAAACGTCGCCTGAAGA	12	0	11	11	7	3	8	6	1	5	5	9	5	4	1	4	6	10	4	7	49
"RpL7-cds,chr2L:10201230..10201528,3,AGG"	GTGATTGCCCTGCGCAAGA	4	0	1	0	0	0	1	2	0	1	0	1	2	2	2	1	1	0	4	1	4
"RpL7-cds,chr2L:10201230..10201528,7,TGG"	GAGATCAAGCTGCGTCGCT	37	0	30	26	29	17	29	27	15	25	26	28	30	19	14	12	32	29	18	28	163
"RpL7-cds,chr2L:10201230..10201528,8,AGG"	CAGTTCTACGTGCCCGCCG	46	0	31	38	24	16	36	33	22	19	23	37	16	15	24	13	24	40	28	32	167
"Rpn3-cds,chr2L:19052054..19052217,6,CGG"	ATGGAGGTGGATCCAACGG	3	0	2	1	0	1	0	1	0	1	0	0	1	2	0	1	0	1	0	0	9
"Rpn3-cds,chr2L:19052054..19052217,10,AGG"	CAGATTCGTCAGATTGAGA	6	0	10	9	3	5	10	7	1	4	8	0	4	4	0	1	8	3	5	1	34
"Rpn3-cds,chr2L:19052054..19052217,14,CCA"	GCACCGATGTCCGTTGCGT	1	0	0	0	0	0	0	2	0	1	2	1	0	0	2	0	0	0	0	0	2
"Rpn3-cds,chr2L:19052054..19052217,15,CCA"	CAGCCAGCGTCTCCGCCGT	3	0	4	3	1	0	3	1	0	2	1	4	1	0	0	1	1	2	0	0	8
"SA-cds,chr2L:6950673..6950988,1,CGG"	GCCCTGAATGAGAGCACCT	3	0	3	0	2	1	2	4	1	5	3	3	2	2	0	2	3	2	2	3	5
"SA-cds,chr2L:6950673..6950988,4,AGG"	CCCCACCAAACGGATGACC	10	0	11	7	6	6	12	11	6	9	5	6	4	10	13	8	12	5	6	9	57
"SA-cds,chr2L:6950673..6950988,9,CGG"	CAGAGCGCGGGGCGGAGTG	4	0	5	4	1	2	2	2	1	1	1	3	1	0	0	4	0	3	8	4	23
"SA-cds,chr2L:6950673..6950988,11,AGG"	CCCATAATTGATGATGACG	16	0	11	11	6	7	11	9	11	10	8	11	6	7	5	6	12	9	14	20	72
"salr-cds,chr2L:11366413..11369008,6,CGG"	GTGGCACCAGGAGCGGCAG	4	0	2	1	2	4	2	1	1	4	3	0	1	3	5	3	3	1	4	6	9
"salr-cds,chr2L:11366413..11369008,13,CGG"	GCGGGAGAGGGACCGAGAT	5	0	5	5	4	0	1	1	2	1	5	2	4	5	2	2	6	6	3	0	23
"salr-cds,chr2L:11366413..11369008,17,CGG"	CAGGGATCGTGATCGAGAT	3	0	3	4	0	5	2	1	2	1	2	2	2	1	0	4	3	2	1	0	20
"salr-cds,chr2L:11366413..11369008,21,TGG"	AGGGACAGAGACACCCTGC	16	0	16	15	7	20	12	10	12	8	12	8	7	8	9	8	9	10	10	6	61
"scat-cds,chr2L:9431714..9431901,2,TGG"	CCGCCACGTCCGTTGATAC	56	0	52	48	38	34	37	35	37	42	54	36	38	25	30	22	41	48	46	71	247
"scat-cds,chr2L:9431714..9431901,8,CGG"	GGTATCAGAAAGCTATCGA	3	0	4	4	4	2	4	1	1	1	1	3	3	1	3	1	4	5	1	5	22
"scat-cds,chr2L:9431714..9431901,12,AGG"	GCGTCGGTGGAATTGCCGG	1	0	0	0	0	0	0	0	0	0	1	1	2	1	0	0	0	0	0	0	0
"scat-cds,chr2L:9431714..9431901,17,CCA"	CCTCCGGCGGATCTTGTCG	61	0	45	30	36	31	30	33	23	26	47	29	28	26	22	19	43	35	29	17	179
"sick-cds,chr2L:19954553..19956399,6,CGG"	CGAAAGGACGGCGAGCTGA	17	0	10	4	3	4	5	5	4	6	3	9	3	5	3	3	2	8	6	3	30
"sick-cds,chr2L:19954553..19956399,12,CGG"	ATCCAGGCGGGACTGACCA	32	0	40	20	18	19	30	23	24	17	22	22	23	18	15	11	24	28	28	26	148
"sick-cds,chr2L:19954553..19956399,15,AGG"	AGCATGGGCGTCCAGACCC	12	0	9	12	7	6	11	8	7	0	7	3	7	7	2	4	6	7	11	10	38
"sick-cds,chr2L:19954553..19956399,21,agg"	CAAGGTCAGGTTCAGGGTC	13	0	15	10	9	6	9	15	5	4	7	9	6	8	11	3	9	10	7	7	54
"Side-cds,chr2L:19028801..19029112,5,TGG"	GGCATAAAGTCCATCGGGC	5	0	4	6	3	7	4	6	4	3	4	4	4	7	8	3	7	5	5	5	28
"Side-cds,chr2L:19028801..19029112,6,AGG"	CAGAATGTGACTTCGTCGC	1	0	0	1	0	0	2	2	0	0	2	0	0	1	1	1	1	0	0	0	3
"Side-cds,chr2L:19028801..19029112,8,TGG"	CGGACAAACAAACCACTCA	2	0	2	0	2	0	3	3	0	0	2	1	1	1	0	2	0	2	3	0	8
"Side-cds,chr2L:19028801..19029112,12,TGG"	GCGCGAATCAACCAGAGCC	5	0	2	5	1	2	0	3	1	1	0	2	0	1	3	2	1	4	2	1	13
"slam-cds,chr2L:6373577..6375307,4,CGG"	GAGCTACTGCAGCTGAACG	10	0	3	6	3	2	7	5	2	0	6	4	3	10	2	2	6	3	6	9	11
"slam-cds,chr2L:6373577..6375307,8,AGG"	GCTCCGAGCTACGATGACC	93	0	76	67	43	55	67	71	52	62	78	69	53	64	44	36	73	94	69	95	457
"slam-cds,chr2L:6373577..6375307,11,TGG"	CTCTTCGAGATTTCCTCGC	1	0	0	0	0	0	0	1	0	0	0	0	0	0	0	0	2	0	0	0	7
"slam-cds,chr2L:6373577..6375307,12,TGG"	GATCGCTTCCTGACCGCCC	12	0	10	6	1	2	10	7	7	8	7	6	2	3	0	7	8	6	7	8	44
"Sos-cds,chr2L:13814214..13815305,10,tgg"	GCGGGATCGGTCTGGGCAC	20	0	14	7	15	14	8	12	9	7	18	10	14	13	5	11	18	16	12	21	109
"Sos-cds,chr2L:13814214..13815305,19,agg"	GGTAGTGGTAGTGGCTCAC	1	0	0	1	2	2	2	2	0	3	3	0	2	0	0	0	1	4	0	2	3
"Sos-cds,chr2L:13814214..13815305,26,tgg"	GAGGCGGTGGTATTGGCAT	3	1	4	1	1	5	3	2	0	0	4	2	5	4	2	1	4	1	4	4	20
"Sos-cds,chr2L:13814214..13815305,33,AGG"	GGTGGCGTGGCTGGGCTGC	34	0	33	23	28	21	21	35	15	29	21	24	22	22	18	12	32	36	18	18	150
"SP555-cds,chr2L:5039111..5039740,3,AGG"	CATAGCGGCAATTGCCCCG	6	0	8	2	4	2	2	2	2	1	4	1	0	0	1	2	3	6	0	1	17
"SP555-cds,chr2L:5039111..5039740,10,CGG"	TAACAGGAGGGTTGTCGTC	2	0	3	2	1	2	1	3	3	4	4	1	0	2	1	3	1	2	1	1	11
"SP555-cds,chr2L:5039111..5039740,12,TGG"	GTTTCTGTCCGCTGCCCAA	14	0	11	12	7	9	9	6	4	7	8	12	4	11	3	2	8	11	19	13	57
"SP555-cds,chr2L:5039111..5039740,16,CGG"	TAACTGGACGTGGAGCAAG	18	0	10	7	7	9	6	11	7	5	14	7	10	4	8	8	2	11	7	19	48
"spen-cds,chr2L:183761..185082,2,TGG"	GCGAACAACTCAACTTCCT	4	0	7	5	6	7	8	6	4	3	6	8	3	9	4	1	4	4	10	9	41
"spen-cds,chr2L:183761..185082,3,CGG"	TCCGCGTCAGTCTTCGCTA	23	0	30	20	7	19	21	19	21	13	16	11	16	17	10	14	17	19	10	5	95
"spen-cds,chr2L:183761..185082,8,AGG"	CAACCGAGATCGCCCGTAC	5	0	9	6	3	2	6	5	3	6	7	10	5	5	3	2	3	5	4	2	29
"spen-cds,chr2L:183761..185082,11,CGG"	GTTCTGCCAGCGTTCAAGG	12	0	9	9	10	3	10	10	5	10	14	11	7	9	9	7	16	12	14	9	62
"spict-cds,chr2L:12704792..12705092,6,CGG"	ACGGTGGGTGGCATGCTGC	40	0	42	26	19	25	29	39	28	21	31	23	23	19	15	17	37	29	29	28	161
"spict-cds,chr2L:12704792..12705092,11,CGG"	CCAACACGGACTTCTACAT	17	0	23	11	16	10	13	15	15	16	22	19	17	13	8	4	21	32	22	21	83
"spict-cds,chr2L:12704792..12705092,14,CGG"	TCTCCTCCTGCTTCTTCAT	6	0	3	10	2	4	6	6	1	3	6	7	8	6	2	4	8	3	1	15	26
"spict-cds,chr2L:12704792..12705092,15,AGG"	AGCTTCATCATCAAAAAGA	1	0	2	0	0	1	1	1	0	0	0	0	0	2	1	2	1	2	1	1	4
"spir-cds,chr2L:20311820..20312414,5,TGG"	CGCCCACACCCACCCCGAG	6	0	5	6	3	2	3	2	2	3	2	5	3	2	2	3	3	4	1	2	26
"spir-cds,chr2L:20311820..20312414,8,CGG"	GCCTTCCTGTCCACATCGC	17	0	8	14	12	9	13	10	5	10	15	17	6	8	9	5	15	10	16	29	55
"spir-cds,chr2L:20311820..20312414,10,CGG"	GCCCAACACAAGCTGCCAG	2	0	4	3	2	2	7	4	0	2	4	3	2	1	2	1	2	4	2	10	8
"spir-cds,chr2L:20311820..20312414,12,AGG"	TCCAGTGCGCATCCCCAGC	22	0	26	11	11	15	20	18	6	6	14	12	9	14	12	9	16	16	17	24	89
"Sr-CI-cds,chr2L:4121760..4121979,3,TGG"	TGTGAAAGATCAATAGATT	1	0	0	0	0	0	1	0	0	0	0	1	0	1	0	0	0	0	0	0	1
"Sr-CI-cds,chr2L:4121760..4121979,5,TGG"	AATTATCGACAGAGAAATG	1	0	0	1	1	0	0	0	0	0	0	3	0	0	0	0	0	0	1	0	1
"Sr-CI-cds,chr2L:4121760..4121979,7,AGG"	AATCGCGGCTACACTTTGC	64	0	47	42	25	31	39	35	28	31	53	34	22	35	23	29	38	49	29	18	221
"Sr-CI-cds,chr2L:4121760..4121979,11,CCT"	GAATGGTTTTTCGCCTCGA	27	0	17	14	9	16	17	20	12	15	17	16	13	14	8	13	16	17	20	4	82
"stai-cds,chr2L:6121774..6121943,6,TGG"	TTGAGCTATGAGGTCATCC	2	0	4	3	1	2	3	1	3	2	3	2	6	0	0	0	2	1	2	1	6
"stai-cds,chr2L:6121774..6121943,9,CGG"	GTGGCCGTTCCAAAACGAC	6	0	6	4	0	5	3	6	1	1	4	5	2	8	6	2	2	5	6	2	22
"stai-cds,chr2L:6121774..6121943,11,AGG"	GGCAAGAACGTTAGCGTCG	38	0	27	23	31	21	28	28	15	17	36	32	25	10	16	15	22	25	22	15	136
"stai-cds,chr2L:6121774..6121943,15,CCA"	TCCCCCGCGGGACTTCTCC	8	0	6	4	4	3	6	9	4	4	2	4	0	4	3	3	3	2	8	3	15
"stc-cds,chr2L:15113890..15114213,6,TGG"	GGCAATGAGTCATCCGCCA	5	0	3	1	2	1	1	0	3	2	3	4	0	3	0	0	1	3	0	1	13
"stc-cds,chr2L:15113890..15114213,14,AGG"	AGTGGGTGGTTCCTGCAAC	10	0	8	9	4	5	9	6	2	7	8	5	7	9	3	1	6	8	11	10	51
"stc-cds,chr2L:15113890..15114213,15,TGG"	TTCATTATGCAGCACAATC	4	0	5	1	4	1	5	2	5	1	3	5	3	3	0	4	3	6	4	6	25
"stc-cds,chr2L:15113890..15114213,19,CGG"	ACCAGCACTATGCAACATC	53	0	46	44	33	34	34	26	36	31	43	30	24	26	19	21	37	31	55	70	235
"tai-cds,chr2L:9233988..9234657,4,cgg"	GCAGCAGCATTAGTGCCAG	1	0	0	1	0	0	2	2	0	0	1	0	0	0	0	0	0	0	0	1	1
"tai-cds,chr2L:9233988..9234657,6,CGG"	TACAACAGCGGCAACATAT	3	0	2	1	2	2	1	1	1	1	0	3	2	2	1	0	1	1	3	4	5
"tai-cds,chr2L:9233988..9234657,7,CGG"	AACCTGCCGCGCTCATCGC	139	0	125	97	78	72	85	98	74	69	92	84	57	67	55	59	102	92	86	48	497
"tai-cds,chr2L:9233988..9234657,8,CGG"	GCAGCCGTTACACTATCGT	22	0	19	9	7	9	9	6	6	8	9	9	10	11	8	4	18	13	8	19	74
"Tango6-cds,chr2L:18969218..18971419,1,TGG"	TCAGGGACTGCCGAAGCCT	1	0	1	2	1	1	0	1	1	0	1	0	1	1	0	0	0	1	1	2	7
"Tango6-cds,chr2L:18969218..18971419,3,TGG"	AATATGCTAAACTCGAGAT	1	0	0	2	0	0	0	0	1	1	1	1	1	1	0	1	2	0	0	1	1
"Tango6-cds,chr2L:18969218..18971419,4,TGG"	CAATTGCATGAGCTGTGCC	16	0	12	6	5	4	6	12	7	8	11	6	7	11	5	4	7	11	11	6	55
"Tango6-cds,chr2L:18969218..18971419,6,AGG"	TGTGCTACATTCGATCATG	11	0	8	7	8	6	11	5	7	5	7	4	12	6	5	8	7	8	11	25	54
"Tehao-cds,chr2L:13435749..13436794,3,CGG"	CTGGTGCTTCGTTCTGCCA	4	0	4	3	0	1	0	1	1	0	0	0	1	1	0	0	0	0	3	2	9
"Tehao-cds,chr2L:13435749..13436794,5,TGG"	CCACTGCCCACCTTTTGTT	10	0	10	3	3	6	7	7	1	2	2	2	3	4	1	4	2	7	9	8	29
"Tehao-cds,chr2L:13435749..13436794,11,CGG"	GTGGTGCGTTTCCATTGTC	10	0	12	8	5	7	12	8	6	4	12	6	10	5	3	3	9	7	9	5	63
"Tehao-cds,chr2L:13435749..13436794,13,AGG"	GAGTACGCCATGCTGCTGG	37	0	37	34	25	29	27	31	18	19	34	18	16	23	9	13	21	29	35	23	161
"Tektin-A-cds,chr2L:15854363..15854722,5,AGG"	AAATCCAGAGTGTAAGGGC	2	0	3	8	4	4	4	4	3	2	7	4	2	5	3	0	5	3	2	4	19
"Tektin-A-cds,chr2L:15854363..15854722,8,CGG"	AATCCGGGATCTGCTTGCC	54	0	48	37	30	42	29	40	29	28	44	38	31	28	25	16	37	46	28	28	208
"Tektin-A-cds,chr2L:15854363..15854722,9,CGG"	CTAATCTGTCCCCTGCCGA	174	1	120	136	100	89	90	108	82	79	127	118	104	91	68	75	124	111	136	217	749
"Tektin-A-cds,chr2L:15854363..15854722,10,TGG"	AAGCCACCGCAGCCCGCCC	2	0	6	4	4	4	4	3	3	3	4	2	4	4	5	3	6	3	5	3	23
"Tep3-cds,chr2L:7703147..7703232,3,AGG"	CTTTGCCAAACATCTGCCC	1	0	2	1	2	1	1	0	2	3	1	1	3	2	0	2	2	1	2	1	11
"Tep3-cds,chr2L:7703147..7703232,5,CCT"	GCCCATATCCGCTCCCTGG	32	0	21	16	18	13	17	10	12	18	19	14	7	14	16	8	16	19	15	20	105
"Tep3-cds,chr2L:7705402..7705579,1,TGG"	CCGAACTCGCAATTTCATG	5	0	3	5	4	3	4	7	7	2	4	4	4	3	1	0	4	7	9	3	37
"Tep3-cds,chr2L:7705402..7705579,2,AGG"	CCTGAATCTGCCACATTTA	1	0	1	1	0	0	0	0	0	0	0	0	0	1	0	0	0	0	0	0	1
"Tep5-cds,chr2L:19558065..19558191,3,CCT"	GTTTTTGGGCAGATTGTTA	12	0	6	6	3	3	4	4	1	5	3	5	8	4	2	3	6	4	2	4	27
"Tep5-cds,chr2L:19558065..19558191,6,CCA"	GCAGCGATGGGAATGCACT	2	0	0	1	0	3	1	1	1	2	0	3	4	0	0	2	3	3	1	4	15
"Tep5-cds,chr2L:19558065..19558191,14,CCT"	TAATCGTAGAGGACAACTG	1	0	1	0	0	0	0	0	0	0	0	1	0	0	0	0	0	1	0	0	1
"Tep5-cds,chr2L:19559092..19559517,1,CGG"	AAAGTGCCTGACATTTCCT	17	0	15	23	9	13	14	14	12	8	15	13	20	18	13	6	16	6	16	18	90
"Tgt-cds,chr2L:1184166..1184254,3,CGG"	GTGCTCCGTCTCCAAAGCC	6	0	5	3	6	7	7	5	9	5	5	10	6	5	1	1	7	8	12	13	40
"Tgt-cds,chr2L:1184166..1184254,7,CCC"	TCAGCGGAGGAATGTGGCT	8	0	8	7	7	9	8	14	10	5	5	13	6	6	6	5	8	10	8	15	47
"Tgt-cds,chr2L:1184166..1184254,13,CCG"	GCTTTGGAGACGGAGCACT	9	0	2	2	1	3	1	2	1	7	2	1	2	0	3	0	6	8	4	5	17
"Tgt-cds,chr2L:1184323..1185517,7,CGG"	ACCTTGAAGGGCATCGTGC	72	0	57	55	32	34	40	48	43	39	59	39	25	40	34	28	42	50	58	53	276
"Thor-cds,chr2L:3478616..3478760,3,AGG"	CTGCCCATGATCACCAGGA	35	0	26	34	20	17	26	30	18	16	41	22	21	24	14	22	24	23	23	35	115
"Thor-cds,chr2L:3478616..3478760,7,CGG"	TGTACTCCTCGACGCCCGG	32	0	26	23	22	23	17	22	8	15	33	17	18	12	11	21	33	27	24	19	116
"Thor-cds,chr2L:3478616..3478760,8,TGG"	CCCTCTACTCCACCACTCC	181	0	137	116	82	86	85	129	78	93	121	99	74	99	59	65	126	124	145	177	692
"Thor-cds,chr2L:3478616..3478760,9,CCG"	TGACGGGCGGTGGGTGAAG	2	0	5	5	4	2	0	2	1	2	1	6	3	6	3	3	1	3	4	6	17
"tio-cds,chr2L:22020688..22023143,1,TGG"	GCGATTCCAACACCTCAGC	10	0	9	5	4	5	4	6	2	3	6	2	6	6	2	2	3	8	6	2	29
"tio-cds,chr2L:22020688..22023143,6,CGG"	TCGAATGAGTCGCATTGTT	9	0	5	4	6	7	1	5	4	8	2	1	2	5	3	5	2	1	2	3	28
"tio-cds,chr2L:22020688..22023143,7,CGG"	GCAACCATCTCCCCAAACT	1	0	1	2	2	1	0	0	1	0	1	2	2	2	0	1	1	2	0	5	8
"tio-cds,chr2L:22020688..22023143,12,TGG"	CTTCTGCTAACAAATCCAT	1	0	1	1	1	1	0	1	1	0	1	0	1	0	0	1	1	0	2	2	2
"tj-cds,chr2L:19464756..19466291,3,AGG"	TTTGATCTGCACCACCTGG	54	0	33	36	29	21	30	43	28	21	36	40	27	27	20	18	26	42	31	46	217
"tj-cds,chr2L:19464756..19466291,12,TGG"	GCGTCCCAGGTCACGACTT	7	0	6	9	2	6	5	11	8	6	11	6	6	4	1	5	7	5	11	12	44
"tj-cds,chr2L:19464756..19466291,15,CGG"	GATCACAGTCCACCGCAGC	6	0	2	4	0	4	1	2	3	1	0	4	2	2	0	4	3	5	2	6	14
"tj-cds,chr2L:19464756..19466291,19,CGG"	TTAAATGGACGACAATCCA	5	0	3	3	2	1	0	2	1	0	4	1	0	2	0	0	1	3	0	2	9
"TM9SF4-cds,chr2L:13771337..13772571,5,TGG"	CTGCTGGCGGGCGTCGTCC	1	0	0	0	0	0	0	2	1	1	0	0	1	0	1	0	0	2	0	0	5
"TM9SF4-cds,chr2L:13771337..13772571,7,CGG"	CCGACTCCTTCTACGTGCC	25	0	22	19	11	16	14	17	12	7	13	12	18	9	12	11	23	7	13	26	79
"TM9SF4-cds,chr2L:13771337..13772571,11,AGG"	ATATCAGTACTACTCTCTT	2	0	2	0	0	1	4	0	0	0	0	1	0	3	0	0	0	1	0	2	7
"TM9SF4-cds,chr2L:13771337..13772571,16,AGG"	ATCGTCAATACGCCTTACG	34	0	29	22	18	14	21	23	14	12	22	26	15	13	10	12	24	19	41	42	118
"Traf4-cds,chr2L:4378906..4380099,4,AGG"	TTTTGCATTCATCACAAAC	6	0	8	9	5	4	9	7	3	11	5	6	9	7	5	6	7	6	8	4	40
"Traf4-cds,chr2L:4378906..4380099,9,CGG"	CCCAGTGCCCCAACAAGTG	3	0	10	5	7	4	5	6	2	2	7	4	4	3	6	3	6	5	7	4	39
"Traf4-cds,chr2L:4378906..4380099,10,AGG"	CCAGTACACCTGCACGATG	1	0	7	7	3	4	9	2	6	5	5	2	3	3	3	2	7	9	10	12	42
"Traf4-cds,chr2L:4378906..4380099,11,CGG"	TCTGCCAGAGCGAATTCTC	7	0	1	2	7	5	2	3	4	6	5	5	6	5	2	2	4	4	7	2	19
"Trn-SR-cds,chr2L:2760033..2760146,2,AGG"	CAATCAGCGCCCTCTTCCA	47	0	46	35	33	21	44	33	28	19	40	31	30	20	12	23	37	38	32	35	190
"Trn-SR-cds,chr2L:2760033..2760146,5,AGG"	AATCCCAAGGAGCAGGAGA	9	0	2	3	3	6	4	6	5	2	6	5	6	4	1	4	4	7	4	8	28
"Trn-SR-cds,chr2L:2760033..2760146,8,CCA"	GAAGAGGGCGCTGATTGCT	2	0	0	1	0	0	1	0	1	1	1	1	2	2	1	0	1	1	1	2	3
"Trn-SR-cds,chr2L:2760033..2760146,14,CCA"	AAGTCCTGGAGCCATTTGT	9	0	5	0	4	5	6	11	7	4	4	2	2	5	3	4	4	4	2	6	33
"Trs23-cds,chr2L:8686318..8686492,8,AGG"	CTGGACTACGATTCCAAGA	1	0	3	4	2	2	2	4	3	2	1	1	0	2	1	3	3	2	4	2	18
"Trs23-cds,chr2L:8686318..8686492,10,AGG"	TCGGTCTCGTTCAACAGAA	14	0	9	13	5	11	10	10	2	7	8	8	7	7	1	6	7	10	14	10	59
"Trs23-cds,chr2L:8686318..8686492,12,CCT"	GTTGTCCAGGTTGAATATA	1	0	0	0	1	0	0	0	0	0	0	0	1	0	0	0	0	0	0	0	1
"Trs23-cds,chr2L:8686318..8686492,14,CCA"	TCTTCTCGTGCTCAATGCG	25	0	24	14	18	10	12	23	10	13	16	17	14	18	15	12	18	26	29	33	112
"Trx-2-cds,chr2L:9615302..9615448,5,TGG"	TCCGGCAAGCTGGTGGTGC	20	0	12	13	7	2	8	7	8	8	12	7	9	3	3	5	14	8	8	12	55
"Trx-2-cds,chr2L:9615302..9615448,9,CCG"	GTCAGCTGTCCATCGAGAT	7	0	13	8	10	10	8	6	3	6	7	10	11	15	5	4	6	2	14	23	51
"Trx-2-cds,chr2L:9615302..9615448,11,CCG"	TCCAGCACCACCAGCTTGC	21	0	16	9	18	12	12	13	5	9	16	9	14	7	12	8	19	16	17	16	99
"Trx-2-cds,chr2L:9615302..9615448,12,CCA"	TTGCAGGGTCCGCACCAAG	1	0	2	0	0	2	1	3	4	1	1	5	3	1	2	0	1	4	2	7	10
"Tsp29Fb-cds,chr2L:8937551..8937631,3,CCA"	ACGATGATGAGCATGTACT	14	0	8	14	7	7	7	13	7	9	12	12	6	9	5	6	17	13	14	22	65
"Tsp29Fb-cds,chr2L:8938569..8938757,1,TGG"	ACCGCCATCCTCCTGATTA	7	0	1	3	2	1	2	4	3	1	1	0	1	2	0	0	2	1	2	0	10
"Tsp29Fb-cds,chr2L:8938569..8938757,3,CGG"	CTACGATCCAGACCATCTT	1	0	0	2	0	0	0	0	0	0	1	1	1	0	0	0	0	0	1	0	2
"Tsp29Fb-cds,chr2L:8938569..8938757,4,TGG"	ACTTCAGCCTCTTCATCGA	18	0	25	17	8	11	19	19	8	17	20	8	13	14	9	18	10	20	20	20	104
"ttm3-cds,chr2L:22079688..22080719,3,TGG"	TATACCTACAGTGTTGTGT	9	0	7	4	3	2	4	8	3	0	5	3	6	7	1	2	2	7	4	8	25
"ttm3-cds,chr2L:22079688..22080719,10,AGG"	TATAAGCTGGGCAAGCCCG	3	0	3	5	8	1	1	3	2	0	1	3	0	3	2	0	1	3	4	4	9
"ttm3-cds,chr2L:22079688..22080719,14,TGG"	TGAGTTCAGTCAGCTTCCC	79	0	76	46	46	37	42	63	42	39	54	48	49	39	44	33	52	61	78	95	311
"ttm3-cds,chr2L:22079688..22080719,16,TGG"	CCAGTACATAATGAGGATG	2	0	1	0	2	1	0	2	0	1	0	1	1	0	0	0	1	3	3	1	6
"tutl-cds,chr2L:4295225..4295621,5,AGG"	CACAACACCGAGAAATCGA	21	0	18	13	14	13	18	17	3	8	14	10	10	12	4	11	14	19	7	11	83
"tutl-cds,chr2L:4295225..4295621,6,TGG"	CAGCAGCAATCCCAGCCCT	4	0	3	0	1	0	2	1	3	1	0	4	2	3	1	2	1	0	1	1	4
"tutl-cds,chr2L:4295225..4295621,7,AGG"	AGCGTGCTTCCAAGTGTCG	107	0	100	68	55	61	61	68	60	48	64	78	46	48	40	38	87	72	64	80	381
"tutl-cds,chr2L:4295225..4295621,9,CGG"	CCCGCTAGCAAAACGCTGA	17	0	24	19	18	7	19	21	12	6	23	10	10	16	14	5	11	20	21	18	97
"tweek-cds,chr2L:16889003..16889125,6,TGG"	TCCTTGAACGACATGAATC	3	0	1	0	1	1	0	2	0	0	0	1	1	1	0	0	0	1	0	2	5
"tweek-cds,chr2L:16889003..16889125,11,CCC"	GTTCCAGGTGCCCACTTCT	4	0	0	2	6	3	3	4	7	4	6	3	3	6	4	1	9	4	2	3	36
"tweek-cds,chr2L:16889003..16889125,14,CCC"	TCGTTCAAGGAGACATTAT	1	0	1	2	1	0	1	0	0	1	0	0	0	0	0	0	0	1	0	1	1
"tweek-cds,chr2L:16891458..16891737,1,TGG"	GCTCCTGACCACGATCACC	24	0	19	17	22	16	18	23	13	12	20	16	21	17	12	12	23	15	23	40	111
"Ugt36Ba-cds,chr2L:16794236..16795807,8,CGG"	CATCTGATAATCCACATGT	6	0	5	2	3	3	7	1	2	1	4	5	4	1	1	2	3	2	0	3	15
"Ugt36Ba-cds,chr2L:16794236..16795807,12,TGG"	CCAAGGCACTGGTCAAAGC	2	0	2	3	1	4	1	1	0	2	1	0	1	1	0	2	1	5	1	1	1
"Ugt36Ba-cds,chr2L:16794236..16795807,14,AGG"	GTGTCCATGCTGAAGCCCA	42	0	32	32	35	29	36	36	22	13	31	26	23	31	16	18	21	31	43	65	187
"Ugt36Ba-cds,chr2L:16794236..16795807,16,TGG"	AAGGACATCCACCTGATTG	6	0	6	11	3	4	7	4	5	3	8	3	4	3	1	3	8	5	9	11	21
"Ugt36Bc-cds,chr2L:16799808..16800520,6,TGG"	TGCAGCTTGGGCGGCCTGT	1	0	0	0	0	0	1	0	0	1	1	0	0	0	0	2	2	0	2	0	1
"Ugt36Bc-cds,chr2L:16799808..16800520,8,AGG"	GCCCTGCAAACGATGCCAC	13	0	14	5	7	4	14	11	6	8	16	3	4	5	2	3	9	11	14	8	56
"Ugt36Bc-cds,chr2L:16799808..16800520,11,TGG"	ACTGAAGGAGCCAACATCC	8	0	2	8	4	5	2	6	2	3	3	4	5	5	0	1	3	6	11	5	17
"Ugt36Bc-cds,chr2L:16799808..16800520,13,TGG"	ATGTCCATCATGAAGACGC	13	0	7	10	6	8	5	0	8	3	8	9	10	10	2	6	5	12	11	18	57
"Ugt37b1-cds,chr2L:6225079..6225761,6,TGG"	AGCCTGAGTCCGTCGCACT	84	1	59	54	53	44	54	57	37	37	56	59	40	31	29	41	52	52	52	60	271
"Ugt37b1-cds,chr2L:6225079..6225761,9,TGG"	ATGTCGATGGCCCGGATTC	62	0	70	73	47	29	57	57	41	49	47	42	51	51	34	26	54	74	58	55	339
"Ugt37b1-cds,chr2L:6225079..6225761,14,AGG"	AAACCTCCGTCTCTACACA	2	0	1	0	1	2	2	2	1	0	2	1	0	1	0	2	3	0	1	2	9
"Ugt37b1-cds,chr2L:6225079..6225761,16,TGG"	AACCACATTCTGGTGCCAA	26	0	14	23	12	9	14	23	9	11	12	11	20	18	12	6	23	15	13	14	79
"vas-cds,chr2L:15068483..15068870,5,CGG"	TGGAGCGATGATGAGGACA	4	0	6	3	5	2	2	3	5	2	5	5	10	0	3	2	9	3	8	12	28
"vas-cds,chr2L:15068483..15068870,13,TGG"	ATGGTGTTGGAGGGAGCGG	1	0	4	1	0	1	0	1	0	2	0	0	1	0	0	3	2	2	2	2	9
"vas-cds,chr2L:15068483..15068870,18,AGG"	AAGGCGGCGGCTACCAAGG	14	0	11	7	5	8	3	8	7	6	7	4	4	5	3	5	11	8	9	8	56
"vas-cds,chr2L:15068483..15068870,21,CGG"	GAGATGTGTTCGGAAGGAT	19	0	25	21	6	16	17	19	18	6	15	16	13	16	12	12	15	23	24	31	94
"Vm26Ab-cds,chr2L:5957066..5957572,3,CGG"	GCCTTGTCCGCCGTGTCCT	34	0	26	21	12	14	16	21	16	13	16	15	15	14	13	12	28	31	21	31	134
"Vm26Ab-cds,chr2L:5957066..5957572,4,AGG"	ATCCAGCTGCAGCCCACTC	5	0	8	5	2	2	1	3	2	3	1	1	7	1	0	1	3	2	4	3	19
"Vm26Ab-cds,chr2L:5957066..5957572,6,TGG"	ATCCTCATCCCCGCCCCGC	36	0	35	20	15	22	26	17	17	18	29	22	19	19	21	13	32	24	35	24	169
"Vm26Ab-cds,chr2L:5957066..5957572,7,CGG"	GTGTGTCGCGTGCCGCCTA	3	0	1	1	0	2	0	0	1	0	1	1	2	0	0	0	1	0	0	2	13
"wb-cds,chr2L:14319554..14320913,4,TGG"	ACTGGGCAATGCGCCTGCC	4	0	0	1	0	1	1	0	0	0	0	2	0	0	0	1	0	1	0	0	3
"wb-cds,chr2L:14319554..14320913,8,CGG"	AGATGCGACAAGTGTCGAC	1	0	0	0	0	2	2	0	0	0	0	0	0	1	0	0	0	0	0	0	8
"wb-cds,chr2L:14319554..14320913,14,AGG"	TGGAATCTCACGGCGGGCG	10	0	11	8	11	7	3	8	13	11	7	7	6	8	4	3	6	7	7	7	87
"wb-cds,chr2L:14319554..14320913,18,TGG"	ATTGCCGATGCGATCCTCA	1	0	2	1	1	1	1	1	0	0	1	2	3	2	1	0	0	5	0	1	12
"Wdr82-cds,chr2L:8374527..8375480,5,CGG"	AAGATCTTCCGAGAGAACA	2	0	1	0	0	0	0	2	1	0	1	1	0	1	0	0	1	0	2	1	9
"Wdr82-cds,chr2L:8374527..8375480,6,CGG"	CCATCGATTTTGCGCCCAA	17	0	11	11	8	4	10	9	5	7	7	5	7	7	5	3	7	7	10	14	46
"Wdr82-cds,chr2L:8374527..8375480,7,AGG"	CATCTAATATCCTGCAGCG	9	0	8	4	1	3	4	6	2	3	7	2	1	7	1	2	3	4	7	8	19
"Wdr82-cds,chr2L:8374527..8375480,8,AGG"	GTGATCTACGACTGCGAAA	22	0	19	16	7	7	12	26	10	11	17	12	13	13	10	11	17	16	15	19	67
"yellow-b-cds,chr2L:16755699..16755963,9,TGG"	CGCCAATCCAGACCAAAGA	1	0	4	1	0	0	2	3	0	1	1	0	0	0	1	1	2	1	4	3	11
"yellow-b-cds,chr2L:16755699..16755963,14,CGG"	GAGCGGGGCGAGTTCAAGC	1	0	1	1	0	1	2	2	0	0	2	0	2	0	0	0	1	2	1	2	4
"yellow-b-cds,chr2L:16755699..16755963,16,TGG"	AATGTGATACCCTTTGGCC	8	0	3	6	2	3	3	0	3	0	4	9	6	4	1	2	3	5	4	3	19
"yellow-b-cds,chr2L:16755699..16755963,19,TGG"	CTTTGTCACCCTGCCCAGA	51	0	44	40	46	33	33	47	29	34	35	30	33	42	19	17	43	50	49	76	227
"14-3-3zeta-cds,chr2R:5994972..5995127,3,AGG"	CTGAACGAGGACTCCTACA	10	0	8	11	12	10	9	8	6	10	10	13	6	11	6	5	11	17	12	11	50
"14-3-3zeta-cds,chr2R:5994972..5995127,4,AGG"	ACTCATCATGCAGCTGTTG	5	0	4	8	2	2	1	2	5	0	3	3	2	4	1	1	8	2	6	3	21
"14-3-3zeta-cds,chr2R:5994972..5995127,10,GGG"	ACGAAGCTGAGCCACAGGA	11	0	15	11	20	17	10	12	6	10	20	9	12	12	10	6	19	11	26	23	79
"14-3-3zeta-cds,chr2R:5994972..5995127,12,CCG"	TCGTTCAGTGTGTCCAGCT	12	0	25	19	15	18	10	11	10	13	11	17	13	10	7	6	18	14	11	24	91
"Aats-cys-cds,chr2R:12030741..12030919,5,CGG"	AGCTCCCGAGGCGGTGGAT	1	0	1	1	1	0	1	0	1	1	0	0	1	0	2	1	1	2	0	0	14
"Aats-cys-cds,chr2R:12030741..12030919,6,AGG"	AACAGCCTGACGCGACAGA	13	0	7	7	1	3	5	9	3	6	8	3	4	8	1	7	9	6	3	5	42
"Aats-cys-cds,chr2R:12030741..12030919,10,TGG"	GGACGGCAATAATGTAACG	5	0	5	1	3	5	4	5	5	0	5	2	5	5	0	0	4	7	2	3	25
"Aats-cys-cds,chr2R:12030741..12030919,12,TGG"	GTCTACGATGCCTCACACA	3	0	1	2	0	2	3	3	1	2	0	3	0	2	0	0	1	2	2	2	6
"Aats-phe-cds,chr2R:9855914..9857107,7,TGG"	CCGTCATCGCCACCGCAGC	13	0	4	4	3	11	11	5	3	5	6	8	0	2	4	6	8	6	4	8	35
"Aats-phe-cds,chr2R:9855914..9857107,10,CGG"	GAAGCACGTACGCCACCGA	2	0	6	0	3	1	1	1	1	2	0	1	2	2	1	0	0	2	1	2	9
"Aats-phe-cds,chr2R:9855914..9857107,12,TGG"	CCCAAGATACTCTCCTACG	2	0	0	1	1	2	1	0	2	1	1	0	0	0	0	0	0	1	1	1	3
"Aats-phe-cds,chr2R:9855914..9857107,16,CGG"	GCCAACAAGCACCTGCAGA	3	0	4	4	2	1	1	1	5	4	4	4	3	2	4	3	2	1	6	3	16
"a-cds,chr2R:18050425..18051199,3,agg"	AACAACAACATCAAGCGGA	10	0	8	3	0	6	5	2	0	4	11	3	7	3	2	2	5	3	9	4	33
"a-cds,chr2R:18050425..18051199,4,CGG"	AGCAACAAGAGTCACACAC	1	0	8	0	3	2	6	4	0	3	3	2	2	1	3	1	4	9	3	1	19
"a-cds,chr2R:18050425..18051199,5,TGG"	ATCCTCAGCTGCACCACCC	13	0	15	13	11	8	4	11	6	3	11	12	7	9	2	2	9	11	11	19	48
"a-cds,chr2R:18050425..18051199,7,CGG"	AGCAATGGAGCCACCGCCA	19	0	13	15	16	13	19	12	8	6	14	8	15	10	9	8	19	15	20	19	102
"Act57B-cds,chr2R:16832349..16833439,1,CGG"	TGTGCAAGGCCGGTTTCGC	72	0	74	63	46	35	47	54	36	34	65	43	33	35	24	34	58	53	34	32	274
"Act57B-cds,chr2R:16832349..16833439,2,CGG"	CCGTCTTCCCCTCCATCGT	14	0	17	14	8	11	12	8	13	5	7	9	9	3	6	8	13	8	9	24	59
"Act57B-cds,chr2R:16832349..16833439,10,CGG"	GCCAGAAGGACTCGTACGT	44	0	54	53	40	29	32	36	25	24	42	29	23	31	20	22	41	51	46	23	202
"Act57B-cds,chr2R:16832349..16833439,10,CGG"	GCCAGAAGGACTCGTACGT	44	0	54	53	40	29	32	36	25	24	42	29	23	31	20	22	41	51	46	23	202
"Adf1-cds,chr2R:2554225..2554518,3,TGG"	TTCAAGCAGATGCAATTCC	1	0	0	1	1	1	0	3	0	1	0	1	1	1	1	2	2	0	1	2	7
"Adf1-cds,chr2R:2554225..2554518,7,AGG"	GGGAGTCAAAGCGCCAACC	6	0	4	2	0	0	6	3	0	1	2	1	0	1	1	0	4	2	4	6	13
"Adf1-cds,chr2R:2554225..2554518,9,AGG"	GATCCGTCGCAGCAGCAGC	20	0	18	15	6	10	13	10	4	7	9	7	9	5	8	6	14	13	8	5	64
"Adf1-cds,chr2R:2554225..2554518,11,CGG"	TATTTGCACAGCCCTTCAA	1	0	4	1	2	1	2	3	2	0	0	0	1	0	0	1	3	2	2	6	6
"AGBE-cds,chr2R:9059025..9059104,5,CCG"	GACGGATCTCATGCTCAAA	19	0	20	10	12	16	10	16	7	6	12	12	9	10	10	16	26	18	14	17	70
"AGBE-cds,chr2R:9060056..9060225,6,CGG"	GGACTGGATGGCTTTTCGA	21	0	23	22	21	14	16	25	10	13	20	14	17	14	9	11	16	21	17	15	88
"AGBE-cds,chr2R:9060056..9060225,8,CGG"	TACGGACTTCACTTCCAGC	11	0	11	6	4	4	6	10	5	6	5	5	8	10	4	3	9	7	9	10	44
"AGBE-cds,chr2R:9060056..9060225,10,TGG"	TTCGGTGATTGCCCGCGAG	19	1	19	23	9	16	22	21	11	10	16	17	14	14	13	7	20	15	25	28	97
"alpha-catenin-related-cds,chr2R:19845855..19846035,2,TGG"	AGCAGATCATGTCCACTTT	3	0	0	2	0	2	0	1	1	2	0	1	0	3	0	0	0	2	2	1	14
"alpha-catenin-related-cds,chr2R:19845855..19846035,5,TGG"	CACCTGCTGAACATTGCCG	10	0	8	9	3	5	5	4	5	3	4	4	2	4	2	1	7	8	6	4	23
"alpha-catenin-related-cds,chr2R:19845855..19846035,10,AGG"	ATCAAGGGAGACATGTACG	6	0	5	2	1	3	2	5	0	4	6	5	2	6	2	0	5	6	3	8	18
"alpha-catenin-related-cds,chr2R:19845855..19846035,14,CGG"	GCGAAGGAGGCCAGAGATG	13	0	7	10	5	8	6	6	5	5	7	6	7	15	2	4	13	5	6	5	47
"Asph-cds,chr2R:11999246..11999431,1,TGG"	GGCGTTCACATTACAAAGA	2	0	4	2	3	2	4	5	1	0	2	2	3	1	2	2	5	0	6	3	18
"Asph-cds,chr2R:11999246..11999431,7,TGG"	ATTATATTCTTCGCCCTGA	4	0	2	2	2	0	0	1	1	0	1	2	1	3	1	0	4	2	3	1	10
"Asph-cds,chr2R:11999246..11999431,12,TGG"	TTGGTGGGTCTGATCATCA	20	0	15	9	9	10	8	16	6	8	10	5	9	4	8	6	15	12	20	23	83
"Asph-cds,chr2R:11999246..11999431,16,CCA"	ATCGTGGTGCACATGCAGG	4	0	5	6	7	2	2	2	2	2	5	2	2	2	7	3	6	1	11	5	25
"Asx-cds,chr2R:10392752..10392987,2,TGG"	CTGCAGCAGCAATCCCTGT	57	0	51	34	21	42	42	45	16	27	31	38	38	32	28	21	43	48	39	69	234
"Asx-cds,chr2R:10392752..10392987,3,TGG"	CCACCGCCTACGATGATAA	2	0	1	3	3	2	2	2	1	1	0	1	2	3	1	4	0	2	4	2	16
"Asx-cds,chr2R:10392752..10392987,6,AGG"	CTGGTGGACGACGACGAGA	11	0	10	11	8	15	16	10	5	9	7	7	7	9	6	1	8	14	16	20	51
"Asx-cds,chr2R:10392752..10392987,8,TGG"	CCTCTTGCGCTGGAGCAAC	1	0	3	1	0	0	2	0	1	0	0	2	1	0	1	1	1	0	2	5	7
"AttB-cds,chr2R:10636760..10637013,3,AGG"	CAGAGGCAGTTCCCACAAC	2	0	2	3	1	1	2	1	0	1	2	1	0	0	2	1	0	2	3	1	6
"AttB-cds,chr2R:10636760..10637013,7,TGG"	GGGTCCGTCGCCAGGTGCT	29	0	31	22	15	22	19	16	12	9	18	15	22	18	11	9	21	27	14	18	99
"AttB-cds,chr2R:10636760..10637013,9,TGG"	CCTTAGCCTCCAATCCCGC	38	0	33	35	21	19	25	30	12	26	25	16	15	18	8	16	23	29	19	28	116
"AttB-cds,chr2R:10636760..10637013,14,AGG"	GCTCGGTTGAATCTCAGCA	3	0	0	3	2	3	5	5	1	1	2	3	0	0	3	1	1	2	5	3	10
"babo-cds,chr2R:4840608..4840922,1,TGG"	TCCCCCATTGAGTTCGTAA	42	0	37	31	22	19	19	34	17	15	24	20	31	20	17	18	25	25	24	21	157
"babo-cds,chr2R:4840608..4840922,3,TGG"	CTGCGACTGCAACCCACCC	16	0	14	12	6	9	9	10	7	6	5	7	5	5	5	9	11	13	3	7	54
"babo-cds,chr2R:4840608..4840922,5,CGG"	CCACCGACGACCAAAGCGC	3	0	0	2	1	3	1	1	1	1	1	1	0	3	0	1	2	1	2	2	9
"babo-cds,chr2R:4840608..4840922,10,TGG"	CAGTCGCCATCGTCGTCGC	1	0	1	1	1	0	0	0	1	0	0	1	1	1	0	1	1	0	1	0	4
"betaTub60D-cds,chr2R:20193605..20193661,4,CGG"	GCCAGTGCGGCAACCAAAT	1	0	2	1	2	1	3	1	2	0	2	2	0	3	2	1	2	2	2	4	10
"betaTub60D-cds,chr2R:20198245..20198353,1,CGG"	AGATCATTTCCGAGGAGCA	1	0	2	0	0	0	0	0	0	0	1	0	0	3	1	0	1	0	2	1	6
"betaTub60D-cds,chr2R:20198245..20198353,3,TGG"	GACAGCAATGGCATCTACG	19	0	16	16	6	10	16	14	10	9	9	14	10	9	4	3	10	15	11	17	57
"betaTub60D-cds,chr2R:20198245..20198353,6,CGG"	GTCTACTACAACGAAGCAT	6	0	7	5	3	1	2	4	0	3	5	4	3	4	2	4	4	2	5	11	23
"bl-cds,chr2R:16492369..16493124,6,CGG"	CAGTACCCGTCCAAGTCAG	2	0	0	1	1	0	1	0	0	1	1	1	1	0	0	0	0	0	1	1	7
"bl-cds,chr2R:16492369..16493124,12,TGG"	ATCGTAACGGAGGAGGCGC	2	0	2	4	2	2	4	3	3	3	6	2	4	3	8	2	3	8	4	5	24
"bl-cds,chr2R:16492369..16493124,21,TGG"	ATGGTGGAGGATTCAATGC	2	0	3	1	3	1	3	4	0	2	2	2	1	5	1	1	2	2	1	4	13
"bl-cds,chr2R:16492369..16493124,25,CGG"	GTGCACGCGGCAATGCTGG	9	0	7	7	1	2	5	6	9	6	6	7	5	4	3	5	7	8	7	15	48
"botv-cds,chr2R:15017195..15017422,4,TGG"	CGTACCAACCCCTGGACAC	1	0	0	2	0	6	4	5	2	1	0	4	2	2	3	2	7	4	1	4	14
"botv-cds,chr2R:15017195..15017422,12,CGG"	ATTCCGGACATCCTGGATG	11	0	12	12	9	14	8	14	10	9	13	12	12	9	3	10	16	7	14	15	79
"botv-cds,chr2R:15017195..15017422,13,TGG"	CGCCGCTACAAACTGCCCA	2	0	1	3	3	4	2	4	1	2	1	1	2	2	1	3	7	4	9	4	19
"botv-cds,chr2R:15017195..15017422,14,CCA"	GGCCAAGGTCGTACGCCGG	26	0	15	14	8	17	12	26	11	7	18	11	11	16	13	17	15	13	10	11	90
"Cam-cds,chr2R:8152248..8152422,2,CGG"	TCTCGCTATTCGACAAAGA	4	0	8	4	4	5	6	4	4	3	4	4	3	3	3	0	6	6	6	10	21
"Cam-cds,chr2R:8152248..8152422,5,TGG"	ACCATCACAACAAAGGAGT	4	0	4	0	4	0	0	2	2	1	2	1	3	2	1	1	0	1	5	7	10
"Cam-cds,chr2R:8152248..8152422,11,AGG"	CTGCAGGACATGATCAACG	2	0	5	1	4	3	3	6	5	2	2	1	1	8	1	2	5	5	3	8	17
"Cam-cds,chr2R:8152248..8152422,12,CCG"	TGTTCCTCTGTCAGCTGAT	14	0	15	11	8	6	8	16	6	11	9	9	11	9	11	8	12	12	15	33	77
"Camta-cds,chr2R:5354377..5354468,2,TGG"	TCCATCACAGCGTCATCGT	165	0	159	105	100	103	118	121	100	83	125	107	110	104	73	66	126	137	158	244	789
"Camta-cds,chr2R:5354377..5354468,3,CCC"	AATTGTCGGGCAGCTTGAT	18	0	9	6	6	6	9	6	1	3	7	7	8	9	3	6	4	10	12	10	34
"Camta-cds,chr2R:5354377..5354468,7,CCT"	AAAACTGTCGGCTCTTGGC	9	0	11	4	4	10	5	7	1	9	14	9	7	4	4	3	10	6	8	4	44
"Camta-cds,chr2R:5357352..5357419,4,CGG"	GTGGCAGTCCAAAGAGGTT	1	0	2	0	0	1	1	0	0	1	0	2	0	1	1	0	0	1	2	0	4
"cbs-cds,chr2R:9338330..9338503,5,CGG"	CAGCCAATCAACGTTATCC	11	0	8	3	8	3	6	8	5	5	6	2	1	4	8	7	6	2	6	6	37
"cbs-cds,chr2R:9338330..9338503,7,TGG"	TCCAACTCAGCTGATGATG	7	0	10	10	5	5	7	8	5	9	11	8	2	10	1	4	7	13	15	18	51
"cbs-cds,chr2R:9338330..9338503,12,CCA"	ATAACGTTGATTGGCTGAT	5	0	1	4	1	0	0	2	1	0	1	1	1	2	1	1	0	4	1	5	11
"cbs-cds,chr2R:9338330..9338503,18,CCA"	CCCACATCATCAGCTGAGT	5	0	2	4	4	6	5	0	4	4	3	5	2	4	1	1	9	4	5	5	15
"CG10062-cds,chr2R:15264645..15265192,3,TGG"	TGATTGAGCTGACCAGGAT	11	0	5	8	5	8	7	5	6	5	11	5	4	11	8	3	13	3	12	11	65
"CG10062-cds,chr2R:15264645..15265192,12,AGG"	GTGGAGTTCCTGCGCGCCG	2	0	1	0	2	1	1	0	0	0	0	0	0	0	0	1	0	0	2	0	2
"CG10062-cds,chr2R:15264645..15265192,14,TGG"	TCCGAAATGAGCGACCTTC	4	0	10	5	6	3	5	6	2	4	3	2	4	2	3	4	7	3	10	2	41
"CG10062-cds,chr2R:15264645..15265192,16,AGG"	ATCGAAGTGGATGTGCAGC	3	0	2	1	0	4	1	2	0	1	3	1	0	1	3	0	1	1	0	2	4
"CG10082-cds,chr2R:17542280..17542412,5,CGG"	GCGCTACTCGCCTAGTTTC	1	0	0	0	0	0	1	0	0	0	0	1	0	0	1	0	1	0	0	0	0
"CG10082-cds,chr2R:17542280..17542412,8,AGG"	CAAGATGAGCGCCTCCAAG	2	0	1	5	6	5	3	2	2	0	1	3	0	0	6	3	3	5	1	2	20
"CG10082-cds,chr2R:17542280..17542412,12,CCA"	TTGGCTCCGCCCATGGTGG	3	0	2	3	2	3	1	4	2	1	3	1	1	0	2	1	5	3	2	2	14
"CG10082-cds,chr2R:17542280..17542412,19,CCG"	CTCATCTTGCGAACGGGAA	5	0	2	3	1	4	4	3	0	1	4	2	1	1	2	1	3	5	3	3	11
"CG10396-cds,chr2R:1241672..1242160,5,AGG"	CTTATGGTCGCCGATCGCC	4	0	4	2	2	1	5	1	2	2	2	1	1	3	2	3	7	1	5	4	18
"CG10396-cds,chr2R:1241672..1242160,10,CGG"	CCCATATACTTCGATAGTC	11	0	13	13	8	4	10	8	5	8	12	10	15	9	5	6	11	10	9	23	53
"CG10396-cds,chr2R:1241672..1242160,15,AGG"	TTGTGTGCCCTACGTGAAA	3	0	7	4	4	0	5	2	1	3	2	4	3	4	1	4	3	2	1	3	17
"CG10396-cds,chr2R:1241672..1242160,18,TGG"	GACTGGAAGAAGCTGTCGC	41	0	33	32	19	11	17	25	16	18	27	23	23	22	16	11	23	25	23	11	144
"CG10799-cds,chr2R:9145456..9145956,3,GGG"	CTTCCTTTGCCCCCAATTT	41	0	48	26	22	34	28	37	9	13	38	33	25	38	12	17	41	25	30	28	167
"CG10799-cds,chr2R:9145456..9145956,6,AGG"	ATCAGCAAGCGAGCTACCA	5	0	7	11	1	2	7	9	3	0	2	3	7	9	3	4	5	5	9	4	32
"CG10799-cds,chr2R:9145456..9145956,8,CGG"	ACGGAAGATGATGAGCTCA	13	0	11	7	6	9	12	11	8	6	6	13	6	8	6	11	14	14	14	17	71
"CG10799-cds,chr2R:9145456..9145956,12,TGG"	TCGTCTTCTATGCTGATCA	16	0	4	4	7	5	2	11	4	2	4	6	9	5	3	2	6	14	13	10	57
"CG10916-cds,chr2R:14061315..14062106,5,CGG"	AATTTGCAACGAGTTTTTC	4	1	3	4	2	1	2	3	3	2	1	4	4	5	1	1	6	1	7	1	24
"CG10916-cds,chr2R:14061315..14062106,7,CGG"	CATAATTTTCTCAACTTCA	1	0	1	0	0	0	0	0	0	0	2	0	0	1	0	0	0	1	0	0	1
"CG10916-cds,chr2R:14061315..14062106,10,TGG"	CAAGGACTGCCTCACCCGA	49	0	42	32	33	23	34	37	24	21	40	30	20	22	25	20	34	33	19	26	182
"CG10916-cds,chr2R:14061315..14062106,15,AGG"	GATGACACCGAATTGCCCA	27	0	25	13	23	13	14	12	7	9	15	16	13	19	11	3	12	18	13	21	91
"CG11018-cds,chr2R:15550048..15550101,6,CCT"	TATCGATGATATTCCCAGG	1	0	1	1	0	0	0	1	1	1	1	0	0	1	0	1	1	0	4	2	7
"CG11018-cds,chr2R:15550155..15551054,3,TGG"	CCATTGGCTACAACCGATC	44	0	21	35	31	22	36	28	29	22	35	29	18	18	17	16	25	30	33	44	164
"CG11018-cds,chr2R:15550155..15551054,5,AGG"	CTTCCAATCGTCTTGGCAG	15	0	20	12	13	3	10	4	7	8	7	11	11	9	8	8	12	14	12	12	65
"CG11018-cds,chr2R:15550155..15551054,8,AGG"	TCCGGTGGAGAGAGCTCCA	1	0	0	0	0	0	0	0	0	1	0	0	1	2	0	1	0	0	0	1	1
"CG11041-cds,chr2R:16033719..16033950,2,TGG"	TTTGTGTGTTCGATCATCA	26	0	24	18	11	13	26	13	6	13	17	18	13	16	11	10	13	22	22	33	106
"CG11041-cds,chr2R:16033719..16033950,3,TGG"	TTCATCGACGTTAGAGAAG	1	0	1	2	1	0	0	0	0	0	0	1	0	0	0	1	0	1	0	1	4
"CG11041-cds,chr2R:16033719..16033950,7,AGG"	CTGGGCTGTGTTCCCACCG	1	0	1	0	1	0	2	0	0	0	0	0	0	0	1	0	2	2	0	0	1
"CG11041-cds,chr2R:16033719..16033950,13,TGG"	CAGAATCGGAGGAGACCAG	1	0	2	3	2	1	0	1	1	0	1	0	0	5	0	1	2	5	0	2	8
"CG11123-cds,chr2R:3328284..3328473,5,CGG"	GAAGGGCAACCGCTTTATG	5	0	6	6	3	4	7	7	4	4	6	6	8	11	1	3	8	8	8	2	30
"CG11123-cds,chr2R:3328284..3328473,9,AGG"	GCCAAGGGGTTCGCCAAGC	22	0	15	6	11	8	11	8	9	8	14	15	6	9	7	7	13	11	8	12	67
"CG11123-cds,chr2R:3328284..3328473,19,AGG"	GCTATGAAAGTGGGATTCG	1	0	0	1	0	0	0	1	0	0	0	0	0	0	0	0	0	0	1	1	1
"CG11123-cds,chr2R:3328284..3328473,21,CCG"	TTTCGCCTTGAGTCGCCTT	68	1	51	44	41	46	42	58	32	40	53	41	52	45	27	27	43	53	47	44	270
"CG11165-cds,chr2R:3837394..3837840,10,AGG"	CGCCAGCCCAACGACGCCG	4	0	4	8	1	2	4	3	1	3	3	2	4	1	0	3	2	3	2	5	20
"CG11165-cds,chr2R:3837394..3837840,12,TGG"	CAGTCCATGATCAATGAGG	18	0	8	11	9	9	6	6	11	7	8	14	7	7	5	8	10	10	12	19	61
"CG11165-cds,chr2R:3837394..3837840,17,TGG"	GAGGGAAACGGATCCATCG	3	0	2	1	0	1	1	1	2	2	1	0	2	1	0	0	0	1	1	0	6
"CG11165-cds,chr2R:3837394..3837840,19,AGG"	ATGCGCGACACCAACCATG	30	0	19	23	22	18	36	23	16	21	29	25	13	20	11	13	25	28	26	37	147
"CG11257-cds,chr2R:15277686..15278995,3,CGG"	CCCCAATTGATGGCTCCTG	4	0	3	1	2	3	3	1	0	0	1	2	0	1	0	1	0	1	0	2	10
"CG11257-cds,chr2R:15277686..15278995,8,TGG"	CACAGAAGCTGAACTCCAA	3	0	2	5	8	3	2	4	4	2	4	7	3	5	4	4	6	7	2	7	28
"CG11257-cds,chr2R:15277686..15278995,12,CGG"	AACAAGTGCGCCCTAAAGC	15	0	11	11	3	7	10	13	6	6	6	3	9	7	4	1	6	5	5	5	32
"CG11257-cds,chr2R:15277686..15278995,15,CGG"	CTCCCTGATGAACTGGATA	12	0	5	5	7	7	3	3	2	3	7	1	5	5	2	2	3	4	5	12	34
"CG11275-cds,chr2R:18068781..18070034,4,TGG"	GGCAGTGTGAGCAGCGGTC	42	0	33	30	18	22	18	16	18	19	28	24	15	15	7	6	25	24	31	20	136
"CG11275-cds,chr2R:18068781..18070034,10,AGG"	TGCGTGTTCCACGTGTGCG	22	0	16	19	12	12	17	18	9	9	18	16	13	14	16	11	17	27	18	28	111
"CG11275-cds,chr2R:18068781..18070034,11,AGG"	TCCGCCAGTCCCGTTTTCG	68	0	59	60	40	39	62	45	29	37	59	57	38	42	33	26	48	56	37	28	278
"CG11275-cds,chr2R:18068781..18070034,13,CGG"	CAAAACAACGAGCCCGAGC	12	0	11	6	5	2	6	6	4	2	10	11	3	3	4	4	9	3	3	4	30
"CG11300-cds,chr2R:19639472..19639945,4,CGG"	TACGCCGATTCTCCACCTG	52	0	40	34	27	29	26	35	22	17	31	23	35	28	19	25	33	36	32	41	182
"CG11300-cds,chr2R:19639472..19639945,6,CGG"	CCACCCGCGTCATCTCCAC	212	0	163	131	111	116	135	131	81	103	109	134	83	90	93	75	129	158	106	147	735
"CG11300-cds,chr2R:19639472..19639945,9,TGG"	CCTCACCATCCCCAGCGAC	18	0	19	13	8	8	15	12	9	12	21	14	11	11	9	2	13	24	17	25	90
"CG11300-cds,chr2R:19639472..19639945,10,TGG"	CTTCAGCATCCCCAGCTGC	23	0	20	27	14	19	15	18	17	11	18	14	7	16	6	10	14	19	19	21	83
"CG11413-cds,chr2R:20423722..20424150,3,AGG"	TGCCTGTGTGTCTGCGCCC	122	0	102	70	77	64	88	77	63	55	80	91	63	54	46	52	86	106	54	72	437
"CG11413-cds,chr2R:20423722..20424150,5,CGG"	GCCAAGCTACCGCCAAAGC	2	0	1	2	1	2	0	2	1	0	1	0	0	0	0	0	0	1	0	0	3
"CG11413-cds,chr2R:20423722..20424150,7,AGG"	CCCAAGCCCGCTATCCTCA	13	0	14	8	8	6	11	10	6	6	12	7	3	10	9	2	6	11	11	9	66
"CG11413-cds,chr2R:20423722..20424150,8,CGG"	AAGCCAGTGATCATAAAGC	3	0	3	2	1	1	0	5	1	3	1	1	0	4	1	2	4	4	3	1	7
"CG11866-cds,chr2R:6005607..6006047,6,GGG"	GCGGTACGTCCGCTTCGGA	2	0	1	1	2	2	4	2	1	0	1	6	1	1	0	0	4	1	1	5	13
"CG11866-cds,chr2R:6005607..6006047,20,GGG"	CGGGATCGGCCTCTGGAAC	11	0	7	6	7	3	10	7	1	5	3	6	7	4	2	6	7	5	7	6	23
"CG11866-cds,chr2R:6005607..6006047,23,CGG"	CCGGATCAGCAGTGTCATC	2	0	0	2	1	0	0	0	1	1	1	0	1	2	2	0	1	3	1	1	6
"CG11866-cds,chr2R:6005607..6006047,27,CGG"	AAACCGTTCCTCCGTCCTG	1	0	0	0	1	2	0	3	0	0	1	0	0	0	0	0	1	0	0	2	4
"CG12107-cds,chr2R:3562057..3562164,3,CGG"	GGCCAAAAGCTCCACACTA	2	0	0	1	1	0	2	3	1	0	1	5	0	2	2	0	1	3	2	1	5
"CG12107-cds,chr2R:3562057..3562164,9,CCA"	GAGTGGCCGTTGCGCTCGA	6	0	3	5	3	1	1	5	4	2	3	1	2	3	2	1	2	7	2	7	22
"CG12107-cds,chr2R:3562057..3562164,11,CCA"	TCCCGTAGTGTGGAGCTTT	6	0	5	4	1	3	3	3	5	0	1	5	3	3	1	0	1	3	3	2	16
"CG12107-cds,chr2R:3562057..3562164,13,CCA"	TCCCACTCCGATTTTGTGA	106	0	71	74	46	57	64	73	43	51	65	46	43	68	30	38	64	71	56	28	381
"CG12128-cds,chr2R:5915213..5915949,5,TGG"	TCGGGAAACAGGTGTTTAT	4	0	0	1	2	1	3	1	0	1	1	1	2	5	0	2	1	1	4	2	5
"CG12128-cds,chr2R:5915213..5915949,9,CGG"	CCAAATCACCCTACGCAAC	86	0	63	63	37	38	42	46	32	33	52	42	45	45	26	30	52	52	48	76	305
"CG12128-cds,chr2R:5915213..5915949,13,CGG"	GATGTTACGGTGGGTACCT	1	0	2	1	2	2	3	2	2	2	2	1	3	4	2	1	2	2	1	3	18
"CG12128-cds,chr2R:5915213..5915949,15,AGG"	CGCGGAACCAACGTACATG	3	0	5	4	2	4	3	5	2	3	2	2	1	3	1	3	1	4	2	1	12
"CG12133-cds,chr2R:5854770..5855317,2,TGG"	GCCCACGAGCTAGTGCACA	9	0	12	8	4	4	4	3	2	6	5	4	4	3	3	2	7	6	11	9	36
"CG12133-cds,chr2R:5854770..5855317,4,AGG"	CCTGCTGCCCGATGGTTGC	2	0	2	3	4	1	4	3	2	4	1	5	0	2	4	1	5	5	2	1	16
"CG12133-cds,chr2R:5854770..5855317,10,AGG"	CTCCTTCGTCATATATCGT	11	0	15	11	10	8	7	9	2	10	6	9	13	7	5	5	12	14	15	23	75
"CG12133-cds,chr2R:5854770..5855317,14,TGG"	ACAGTCCAACCAGTTTCCC	13	0	18	16	4	12	10	9	9	10	13	13	10	8	8	8	14	7	5	15	66
"CG12851-cds,chr2R:20837156..20837389,6,AGG"	AGGGCAGTAAACACAAGCA	1	0	2	1	1	2	2	1	0	0	3	0	3	4	1	1	3	6	0	4	18
"CG12851-cds,chr2R:20837156..20837389,10,TGG"	GACGCAGGCAGTTCTTGCG	1	0	3	1	0	0	0	2	0	0	1	1	1	0	0	0	0	1	0	0	5
"CG12851-cds,chr2R:20837156..20837389,16,AGG"	GCGGGCACCTTACCAACAC	39	0	28	18	26	21	33	25	17	18	24	25	22	17	21	20	22	31	31	51	173
"CG12851-cds,chr2R:20837156..20837389,19,CGG"	GCCCGGTCCTGACCAGTAG	5	0	6	7	2	5	3	8	2	2	3	4	4	3	1	1	3	4	1	6	21
"CG12859-cds,chr2R:10644090..10644218,2,AGG"	TTCATTAAGCGCAAGCACG	3	0	6	1	5	7	3	1	0	4	2	5	0	3	2	2	2	4	3	4	19
"CG12859-cds,chr2R:10644090..10644218,4,CGG"	ATCCCTACCGCCATGCCAC	20	0	17	13	9	7	11	10	4	5	16	13	11	17	9	11	17	16	17	18	99
"CG12859-cds,chr2R:10644090..10644218,8,CCA"	ATGAACTCCTGCTCCTCGT	2	0	0	1	2	1	2	2	1	1	1	2	0	1	0	0	1	0	2	2	7
"CG12859-cds,chr2R:10644090..10644218,9,CCA"	GCTCTGCTTGAGGAACTCC	3	0	0	1	1	3	1	0	0	2	0	0	0	0	0	0	1	1	1	1	4
"CG12913-cds,chr2R:6140492..6141530,2,CGG"	TGCTCTTCGCCTTGTTGAC	16	0	7	10	8	3	9	7	4	5	7	8	5	8	0	1	3	6	11	17	56
"CG12913-cds,chr2R:6140492..6141530,4,CGG"	TTGTGGTGCTCACAAAGTG	1	0	0	2	0	1	0	1	0	0	0	0	1	0	1	1	1	2	1	1	3
"CG12913-cds,chr2R:6140492..6141530,7,CGG"	ATAATCCGAGTGAATCCAG	13	0	9	9	8	6	8	13	9	12	8	6	7	8	3	4	6	10	15	9	47
"CG12913-cds,chr2R:6140492..6141530,11,AGG"	GAAATTGAGCGGCTGAAAC	11	0	3	3	3	4	6	12	6	7	8	2	7	6	10	4	8	7	6	7	32
"CG12914-cds,chr2R:6135637..6135749,5,CGG"	CCATAATTATGCTCGTCAT	2	0	2	2	0	1	0	1	0	0	1	0	1	1	0	0	1	0	1	2	9
"CG12914-cds,chr2R:6135637..6135749,9,TGG"	ATTCAGGTCTCGGTGGCGA	40	0	29	29	28	14	25	21	21	19	28	29	20	31	21	14	29	33	32	26	159
"CG12914-cds,chr2R:6135637..6135749,17,CCC"	TTATGGTTACTCTGTACGT	1	0	0	1	2	0	0	3	1	1	0	0	0	1	0	0	0	0	0	1	1
"CG12914-cds,chr2R:6135817..6135967,1,CGG"	TCCTATCCATCCAGCTCTA	5	0	5	9	4	2	7	2	4	4	9	3	4	1	3	5	3	3	9	9	27
"CG13016-cds,chr2R:10045372..10045641,2,TGG"	GATTCCTTCGCCCACCTGC	130	0	97	72	55	59	73	77	55	71	77	68	55	71	42	40	89	91	75	56	436
"CG13016-cds,chr2R:10045372..10045641,5,CGG"	CAGGGCCAATCCCAGACAC	43	0	38	47	24	35	34	35	28	29	36	29	27	29	29	22	45	29	44	33	182
"CG13016-cds,chr2R:10045372..10045641,6,CGG"	CCCAAACACATTCCCTTCC	94	0	70	50	34	42	52	45	41	40	53	56	44	32	23	36	46	56	40	41	260
"CG13016-cds,chr2R:10045372..10045641,8,TGG"	ATCATGTGCGCCTTTACCA	20	0	21	20	16	11	10	22	16	12	8	19	15	13	7	12	13	20	21	37	98
"CG13160-cds,chr2R:8259271..8259781,4,TGG"	CCGTTGCAAGCAGTATTCC	67	0	60	45	43	32	39	39	39	41	52	42	50	22	29	24	46	56	55	35	282
"CG13160-cds,chr2R:8259271..8259781,5,TGG"	CCCCATCTACCTCCTGTTC	23	0	21	13	21	9	14	15	8	10	11	12	17	12	13	11	21	17	23	9	83
"CG13160-cds,chr2R:8259271..8259781,9,AGG"	GTCATATATCCACTTTTCC	1	0	0	0	0	0	2	1	0	0	2	0	0	2	0	0	1	1	3	1	7
"CG13160-cds,chr2R:8259271..8259781,16,TGG"	GATAAACCGGGACAATTCG	1	0	1	1	1	0	3	0	1	0	0	1	1	2	0	0	1	3	2	0	3
"CG13168-cds,chr2R:8141979..8142520,2,AGG"	AAGTTGAAGAGCGTCCTGA	23	0	18	13	11	15	12	11	6	11	13	8	9	14	4	5	16	18	12	11	68
"CG13168-cds,chr2R:8141979..8142520,5,TGG"	ATGACATGATCCGCCACCT	66	1	62	50	20	36	40	39	34	42	57	36	40	39	27	37	41	55	57	80	286
"CG13168-cds,chr2R:8141979..8142520,7,TGG"	CACACCACCATGCGAATCG	3	0	3	3	6	2	0	2	3	2	1	2	0	0	1	0	2	4	3	2	15
"CG13168-cds,chr2R:8141979..8142520,12,TGG"	GCCGCCTTTCACTTTCTCC	15	0	10	9	7	6	17	8	12	8	8	7	11	6	2	5	7	8	10	5	56
"CG13203-cds,chr2R:7263039..7263423,4,CGG"	CCGTACCGCTCGATGTCAT	15	0	11	10	11	4	8	9	8	5	12	4	6	6	11	2	5	13	10	15	55
"CG13203-cds,chr2R:7263039..7263423,7,CGG"	CGTCCTCGTCCTCCGTCGC	108	0	82	62	55	64	69	58	55	61	64	66	46	58	53	47	85	95	55	48	414
"CG13203-cds,chr2R:7263039..7263423,9,CGG"	ATCCAAGAAGGCTTTGAAT	1	0	2	1	0	1	1	0	0	0	1	1	0	2	1	0	0	0	0	1	6
"CG13203-cds,chr2R:7263039..7263423,11,TGG"	GCACCCGATGTGATTACCC	179	0	142	119	93	105	114	111	86	90	140	114	102	105	77	63	131	131	110	199	727
"CG13220-cds,chr2R:7172003..7172464,5,CGG"	ACTACTACATACCGCTGCA	20	0	15	12	6	10	12	13	7	12	12	12	15	18	4	13	16	13	23	39	90
"CG13220-cds,chr2R:7172003..7172464,9,AGG"	CCCAAAATCCTGCCCAAGA	7	0	5	2	4	1	4	3	2	1	6	1	2	4	1	3	1	2	4	4	25
"CG13220-cds,chr2R:7172003..7172464,10,CGG"	AACGTGTTCCTCATCTCCG	34	0	22	21	12	14	20	17	11	12	22	28	16	20	11	11	24	25	25	18	117
"CG13220-cds,chr2R:7172003..7172464,14,CGG"	GCAGTGCCTTCTACATTTA	1	0	0	2	0	1	0	0	2	0	0	0	1	0	0	1	2	0	2	1	5
"CG13231-cds,chr2R:7034018..7034308,6,AGG"	CAGGAGGAGTCCTCTGTCA	3	0	1	0	0	0	0	0	0	0	0	0	1	0	0	0	0	1	0	0	0
"CG13231-cds,chr2R:7034018..7034308,11,CGG"	GCGGCATATCATTGGGGCT	12	0	11	8	10	8	7	9	5	3	6	4	15	7	5	6	8	7	8	16	41
"CG13231-cds,chr2R:7034018..7034308,13,TGG"	TACATAGCTGCACCCACGC	8	0	7	6	2	6	4	4	3	1	5	5	3	6	6	7	9	7	7	14	46
"CG13231-cds,chr2R:7034018..7034308,14,CGG"	CCGCTGATTGCCCACCATC	3	0	1	5	3	1	2	1	0	1	1	0	2	1	1	1	2	3	1	3	16
"CG13319-cds,chr2R:8811454..8811852,4,TGG"	ACCTCACATTGCGTCCACT	10	0	8	5	3	2	6	5	5	4	7	6	7	7	2	4	8	2	7	10	31
"CG13319-cds,chr2R:8811454..8811852,8,AGG"	TGCGCGCCCTGAAAATGCA	3	0	3	0	1	3	2	1	0	1	3	2	3	1	2	2	1	4	1	3	8
"CG13319-cds,chr2R:8811454..8811852,9,AGG"	ATGCTGATCATAAACCCCA	2	0	2	2	0	1	1	1	1	0	1	2	2	1	1	0	3	1	1	2	10
"CG13319-cds,chr2R:8811454..8811852,16,TGG"	TCCCTATCCTCCACAATCC	12	0	8	8	8	6	3	5	7	3	6	6	8	8	7	8	5	8	11	18	43
"CG13422-cds,chr2R:16413838..16414296,3,AGG"	CTGTCCTACGATGTGCCCA	1	0	1	3	1	0	1	0	2	1	2	5	2	0	4	1	0	2	0	5	10
"CG13422-cds,chr2R:16413838..16414296,5,AGG"	GTCAAGGTCAACTCACCGA	6	0	3	4	1	0	1	1	2	2	0	3	4	0	1	4	3	4	5	7	16
"CG13422-cds,chr2R:16413838..16414296,8,AGG"	TCTCCATTCCGGATGAGCC	10	0	8	7	13	10	4	15	8	9	10	15	6	8	9	8	14	11	16	24	66
"CG13422-cds,chr2R:16413838..16414296,9,CGG"	TTTCCCTATTCGCTTTTCA	2	0	0	0	1	2	0	2	1	2	2	2	0	1	0	0	0	0	1	0	5
"CG13436-cds,chr2R:16523977..16524613,2,TGG"	ATGAAGCGCTTCAAACAGT	12	0	12	7	5	10	8	11	5	6	7	5	10	13	1	8	13	13	17	13	53
"CG13436-cds,chr2R:16523977..16524613,6,TGG"	AAGGAGTTTGTCATCTACA	1	0	0	0	0	0	0	0	1	0	0	0	0	0	0	0	0	0	0	0	1
"CG13436-cds,chr2R:16523977..16524613,9,AGG"	TGGCAAGAGATCGGCGCAA	6	0	1	0	1	1	4	1	3	1	1	2	0	3	0	1	4	1	0	1	12
"CG13436-cds,chr2R:16523977..16524613,10,AGG"	CCAACCGCCTGTGCCATTG	1	0	1	0	0	1	0	0	0	1	0	0	0	0	1	0	0	0	0	1	2
"CG1344-cds,chr2R:1541212..1541421,4,TGG"	CTTGTTGAGGAAAATGCGG	5	0	4	0	0	3	2	1	1	1	3	3	3	2	2	5	2	2	1	1	15
"CG1344-cds,chr2R:1541212..1541421,8,TGG"	CTTTGTCAAGGCACATGTA	1	0	2	1	0	0	2	0	1	1	0	0	0	0	0	0	0	2	1	2	4
"CG1344-cds,chr2R:1541212..1541421,12,CCA"	GTTCATCGTTGGTTGTCTC	7	0	6	5	4	4	4	7	3	5	3	2	3	3	3	5	4	5	5	5	25
"CG1344-cds,chr2R:1541212..1541421,14,CCA"	TTCGAATACGGAGAGCATC	5	0	7	6	3	3	3	11	4	7	7	6	3	4	0	2	3	7	5	5	28
"CG13516-cds,chr2R:18557105..18557360,3,AGG"	CCCCTCGCCGACGCCAACG	9	0	16	6	8	3	7	7	6	8	11	6	2	6	5	2	6	8	10	2	36
"CG13516-cds,chr2R:18557105..18557360,7,CGG"	TGGGCAATCCCATCGCCAA	3	0	2	1	0	1	1	0	1	0	1	1	0	1	1	0	0	0	2	1	11
"CG13516-cds,chr2R:18557105..18557360,13,CGG"	TCTGTTCCGGTGGCTCCAG	13	0	14	10	10	15	8	9	6	14	17	13	15	13	10	8	8	10	13	16	74
"CG13516-cds,chr2R:18557105..18557360,14,TGG"	CCAGCACGACCACCGCCAG	23	0	12	16	11	13	12	12	7	16	8	16	13	9	10	5	15	23	8	7	73
"CG13527-cds,chr2R:18651309..18651550,4,TGG"	TATCCTCGCCCAAATTTCA	2	0	10	6	1	3	7	7	3	1	2	3	6	1	1	2	2	2	3	1	23
"CG13527-cds,chr2R:18651309..18651550,6,TGG"	CTCGAGTTGGCCAAGTACG	3	0	6	2	4	3	3	3	4	4	6	1	4	2	4	0	1	4	1	7	14
"CG13527-cds,chr2R:18651309..18651550,10,AGG"	ACAATCACTATTGCGGAGG	4	0	1	0	1	2	1	1	1	0	2	1	0	0	0	0	2	2	1	2	11
"CG13527-cds,chr2R:18651309..18651550,14,TGG"	ACTGCCGCCCATTGTGTCA	23	0	9	7	5	4	11	6	6	2	12	12	4	7	7	2	12	4	7	7	48
"CG13532-cds,chr2R:18759465..18759658,1,CGG"	GGTGCGCATCACCAACCTG	3	0	2	1	1	4	3	2	1	3	5	5	7	5	3	2	2	5	2	8	10
"CG13532-cds,chr2R:18759465..18759658,3,TGG"	GACCACGAACCCGATCCTC	3	0	1	3	4	2	1	1	2	0	5	1	2	4	4	3	1	4	2	1	9
"CG13532-cds,chr2R:18759465..18759658,11,TGG"	GCAAGGATTCGTCCTCAAA	2	0	1	0	0	0	1	0	0	1	0	2	2	0	0	0	0	1	0	0	2
"CG13532-cds,chr2R:18759465..18759658,12,TGG"	TAACCACTCCATCTACCAG	1	0	0	2	1	0	0	0	0	0	0	1	2	0	1	0	0	0	0	1	3
"CG13559-cds,chr2R:19390853..19391197,8,TGG"	GAGATCACACAGCACCACG	4	0	3	1	1	0	0	2	0	3	4	3	1	0	3	3	2	3	1	3	15
"CG13559-cds,chr2R:19390853..19391197,10,CGG"	CGAGACGACCACAAAGATC	1	0	1	0	1	0	2	1	1	0	1	0	1	1	2	0	1	0	0	1	8
"CG13559-cds,chr2R:19390853..19391197,13,CGG"	TGGATCGCCTACGTGGCCT	99	0	90	47	49	53	65	69	45	41	93	59	60	68	37	38	69	62	63	74	381
"CG13559-cds,chr2R:19390853..19391197,15,CGG"	TAGTCTTGTTCACCACCTG	26	0	17	11	9	15	13	14	16	4	11	10	15	8	4	8	15	8	15	31	73
"CG13562-cds,chr2R:19791558..19791764,4,TGG"	ACGATGCCTACGATCTCAG	4	0	6	8	1	1	1	2	2	0	1	5	4	2	0	1	2	3	6	3	21
"CG13562-cds,chr2R:19791558..19791764,8,TGG"	AGTTTGCCATAGTTCTGCA	8	0	0	1	2	2	2	3	2	0	1	1	0	1	1	1	2	3	3	0	12
"CG13562-cds,chr2R:19791558..19791764,11,TGG"	CCAAAGTTGTTCGGACGAG	10	0	6	2	2	3	2	5	3	2	4	4	5	4	2	0	5	4	2	3	12
"CG13562-cds,chr2R:19791558..19791764,13,CCA"	ATATTTGATTCTCTGCTGG	3	0	2	1	1	2	1	2	1	1	2	0	1	2	0	1	0	1	0	3	2
"CG13563-cds,chr2R:19943213..19943412,2,TGG"	CGCCATGCGAAAGTTCTAC	1	0	0	1	0	1	0	1	1	0	0	0	0	0	1	0	2	2	1	0	3
"CG13563-cds,chr2R:19943213..19943412,4,TGG"	AACGCTAGGACCCCGATCC	31	0	29	26	15	16	14	18	14	17	16	23	8	12	14	9	22	33	24	14	103
"CG13563-cds,chr2R:19943213..19943412,7,AGG"	TCACCTGTCCAGTTCCACG	10	0	6	6	6	6	6	4	3	4	2	8	8	4	1	4	4	4	4	15	39
"CG13563-cds,chr2R:19943213..19943412,8,CCC"	CGATCCCTGGATGATCCAC	1	0	2	1	0	0	1	0	0	0	0	1	0	0	0	0	0	1	0	0	5
"CG13564-cds,chr2R:19968546..19968791,4,CGG"	AGCGAGGAGACCAGAACCA	8	0	5	2	6	3	3	5	4	2	6	4	6	4	4	2	6	8	5	8	28
"CG13564-cds,chr2R:19968546..19968791,7,AGG"	CTGGCGGACTTTTGCTTGA	15	1	11	7	5	5	10	13	2	4	7	9	5	4	8	8	4	6	9	9	42
"CG13564-cds,chr2R:19968546..19968791,13,TGG"	CCCACAAACCTATCCCATT	1	0	0	0	0	0	2	0	0	1	1	0	0	1	1	2	0	1	2	0	2
"CG13564-cds,chr2R:19968546..19968791,21,TGG"	CTGGGCGTCGGTATGGGCG	19	0	16	18	6	9	12	8	12	9	17	10	11	8	9	8	11	12	9	13	65
"CG13575-cds,chr2R:20142912..20143265,5,CGG"	CCCTCGATCCAGCCGTATC	1	0	1	2	0	0	0	1	0	1	2	1	1	1	0	0	2	1	0	6	8
"CG13575-cds,chr2R:20142912..20143265,9,TGG"	CATGCCTTCTCCGCCGTCG	4	0	3	1	2	1	1	2	1	1	2	2	1	2	1	1	4	4	1	0	17
"CG13575-cds,chr2R:20142912..20143265,11,CGG"	TCTTCGTCCTCGCCTTCTG	59	0	69	41	29	40	31	45	32	30	45	28	42	36	25	28	43	41	71	39	236
"CG13575-cds,chr2R:20142912..20143265,12,CGG"	CCTCTATGTGAACAGCCGC	49	0	40	48	36	32	44	30	20	20	27	27	23	24	15	20	42	37	37	42	174
"CG13579-cds,chr2R:20370570..20370791,2,CGG"	GCTCGCATCCGCGCTACTC	5	0	5	6	2	5	2	4	3	5	4	2	3	4	4	2	3	8	4	4	27
"CG13579-cds,chr2R:20370570..20370791,3,AGG"	ACAATTTCATCGCCCACAT	41	0	45	29	32	28	36	51	24	21	51	30	32	36	20	20	40	39	36	47	218
"CG13579-cds,chr2R:20370570..20370791,13,GGG"	CTCACACTGGGCGTCATCG	11	0	8	11	8	2	7	4	6	5	9	6	9	6	10	3	7	9	10	11	44
"CG13579-cds,chr2R:20370570..20370791,15,CGG"	ATCAACAACCGCCGCTATG	69	0	38	51	40	41	47	38	22	28	44	37	35	41	31	31	46	51	37	67	252
"CG13581-cds,chr2R:20394486..20395112,2,CGG"	TCTATTTCCGCGTTGCACA	73	0	70	69	37	36	55	60	32	42	47	41	52	50	29	36	44	51	61	98	334
"CG13581-cds,chr2R:20394486..20395112,5,AGG"	CAACTCAAAATCAAAGTGC	2	0	0	0	0	1	0	0	0	0	1	0	1	0	0	0	0	0	1	1	3
"CG13581-cds,chr2R:20394486..20395112,7,TGG"	GCGAGTGCTAGGTCACAAC	7	0	7	3	6	4	3	4	2	2	6	7	5	5	2	4	5	8	6	9	29
"CG13581-cds,chr2R:20394486..20395112,10,AGG"	CAGTGTGGGTGCTACTCCC	136	0	104	74	75	74	73	80	62	50	85	73	61	58	56	60	104	94	100	151	540
"CG13749-cds,chr2R:4821003..4821264,5,CGG"	ATGATGGGCCTCACGTTTT	16	0	8	15	10	14	20	14	8	8	10	15	13	6	8	9	17	16	14	8	71
"CG13749-cds,chr2R:4821003..4821264,7,CGG"	CGGCAATCAAGTCTACATT	13	0	15	9	10	10	12	13	5	8	11	9	6	9	5	4	13	13	10	18	59
"CG13749-cds,chr2R:4821003..4821264,12,AGG"	CAGAACGATGGCGTATACA	10	0	9	9	8	9	4	15	6	5	6	8	7	11	3	1	14	10	12	13	76
"CG13749-cds,chr2R:4821003..4821264,16,CGG"	CCAGCAGATCACGTCTATA	3	0	3	1	1	2	4	2	1	0	1	3	1	2	1	1	2	5	1	3	9
"CG14490-cds,chr2R:13748304..13748712,2,TGG"	TTCGCTCTCAACGTTATCC	6	0	1	6	0	0	4	4	2	2	4	3	3	3	1	4	1	0	5	3	24
"CG14490-cds,chr2R:13748304..13748712,8,TGG"	CAGTACCAGGGCAAATGGT	13	1	13	8	5	4	9	7	8	5	9	8	6	7	5	5	11	8	18	9	55
"CG14490-cds,chr2R:13748304..13748712,14,GGG"	CAGCAGCCTCACGGGTTTG	22	0	23	23	21	18	16	18	15	16	16	14	10	17	8	9	15	16	15	15	83
"CG14490-cds,chr2R:13748304..13748712,22,TGG"	GGCAGAAGGGTCAACGGCA	3	0	6	5	4	3	3	2	2	4	4	1	4	2	3	4	5	2	4	1	20
"CG14499-cds,chr2R:14075227..14075794,5,TGG"	GCCTTGGGTCAACTTTACC	4	0	7	3	1	2	4	3	3	2	2	1	2	2	0	3	3	3	2	6	15
"CG14499-cds,chr2R:14075227..14075794,8,AGG"	TGTCCAACCAACTTCACCC	48	0	45	42	28	37	41	51	28	29	47	21	46	39	21	23	48	38	43	76	249
"CG14499-cds,chr2R:14075227..14075794,14,CGG"	ACTGTCAATCCCTTAACGC	8	0	12	6	2	0	2	6	6	3	3	3	3	4	1	6	11	8	12	7	27
"CG14499-cds,chr2R:14075227..14075794,15,TGG"	CTGAGCTTTAGCAATAAAA	2	0	0	0	0	0	1	2	0	0	0	1	1	1	0	2	0	0	2	1	5
"CG14589-cds,chr2R:2024932..2025204,5,CGG"	CATGAGCAAGGAGTAAACG	2	0	1	2	3	0	0	2	0	1	1	1	0	2	0	2	1	1	0	2	8
"CG14589-cds,chr2R:2024932..2025204,7,TGG"	CTTGTGCGTGACCTTCTTG	13	0	8	9	3	6	10	9	3	6	11	7	2	3	4	6	9	6	8	9	38
"CG14589-cds,chr2R:2024932..2025204,8,TGG"	TCCAAGCTAACCCAACTCG	20	0	11	9	2	9	7	9	7	6	16	5	8	7	4	6	10	19	10	4	59
"CG14589-cds,chr2R:2024932..2025204,12,TGG"	CCGCACGATCAAAAACGAG	7	0	6	8	8	7	2	3	5	4	11	4	5	8	1	3	11	8	4	1	42
"CG14749-cds,chr2R:4515547..4517580,5,CGG"	CTGGCGTCCGCAACGTGCA	2	0	1	0	0	4	1	2	0	2	1	3	5	0	2	0	5	1	1	3	5
"CG14749-cds,chr2R:4515547..4517580,12,GGG"	AGGACTTTGGGCGAGGATC	1	0	0	2	0	0	0	0	0	0	2	0	1	1	1	0	2	0	0	1	7
"CG14749-cds,chr2R:4515547..4517580,18,CGG"	TATATGGGTGGAGGGCAGT	29	0	14	14	19	11	8	18	18	17	13	24	15	17	9	9	17	11	31	51	142
"CG14749-cds,chr2R:4515547..4517580,19,AGG"	TCTTGCTTTCCCGACCTAC	35	0	31	23	20	20	30	31	14	17	26	28	19	23	15	15	16	25	30	46	151
"CG14752-cds,chr2R:4479070..4479325,1,AGG"	ACCATCCACGTGCCCTACA	116	0	111	67	56	50	75	57	48	56	79	62	61	53	53	39	81	76	88	138	433
"CG14752-cds,chr2R:4479070..4479325,3,AGG"	CACCACCATCACGTTCAGA	93	0	79	65	56	57	68	59	41	44	62	63	46	43	33	32	47	58	62	109	349
"CG14752-cds,chr2R:4479070..4479325,9,AGG"	GTGCACCACGTCCACCACG	2	0	3	1	1	2	2	0	0	1	0	2	0	1	0	0	0	1	1	1	6
"CG14752-cds,chr2R:4479070..4479325,11,AGG"	GTGCACCACGTCCATCACG	27	0	24	23	15	11	18	10	10	12	21	13	13	10	10	11	17	15	28	33	102
"CG15073-cds,chr2R:14593589..14593705,4,TGG"	GTTGGCCTTTCCCTAAATG	3	0	1	2	1	0	2	1	0	0	2	1	0	1	0	2	1	2	0	0	3
"CG15073-cds,chr2R:14593589..14593705,6,TGG"	TGTGCTGGCCAAATACTTT	7	0	3	3	2	2	3	3	5	1	4	3	4	1	0	1	4	1	0	7	21
"CG15073-cds,chr2R:14593589..14593705,9,CCT"	ATTGGCCACATTTAGGGAA	6	0	8	4	6	3	6	11	5	3	4	7	2	9	4	1	7	4	9	11	32
"CG15073-cds,chr2R:14593760..14594433,1,CGG"	AGCGATGATCCCATTTCCA	10	0	4	5	4	5	2	3	3	5	4	2	6	1	2	2	4	3	4	5	24
"CG15080-cds,chr2R:14676837..14680178,4,TGG"	TTATTGGCCACGGCTAGTC	7	0	4	6	2	3	6	11	2	10	3	6	2	5	8	2	3	8	5	8	20
"CG15080-cds,chr2R:14676837..14680178,5,TGG"	CCAAGAATCCTCCTCCAAA	2	0	3	7	1	0	2	2	1	1	0	3	1	1	1	2	1	4	2	1	8
"CG15080-cds,chr2R:14676837..14680178,8,CGG"	AATGTGGCCACATCCGATA	1	0	0	0	0	0	0	1	0	0	0	0	0	0	0	0	0	0	1	2	1
"CG15080-cds,chr2R:14676837..14680178,11,TGG"	TCACTTGACTGGGTGCCCT	30	0	26	14	13	9	20	20	12	15	16	14	13	13	10	14	23	12	23	31	115
"CG15082-cds,chr2R:14719677..14720186,1,CGG"	CACTACGAAACGCACCTTT	2	0	3	2	2	1	4	0	2	1	2	3	2	2	2	0	4	2	4	3	15
"CG15082-cds,chr2R:14719677..14720186,5,CGG"	CGTGACCGTCAAATTCCGC	38	0	21	24	12	17	24	26	15	24	20	19	16	12	14	8	12	32	13	8	128
"CG15082-cds,chr2R:14719677..14720186,14,AGG"	TGGGATTTCGCTGGAAGCG	18	0	22	24	9	16	9	18	17	18	12	15	16	16	11	6	13	20	17	8	94
"CG15082-cds,chr2R:14719677..14720186,19,TGG"	CCGATGACGTCACGCACCT	83	0	72	68	34	42	57	58	36	38	60	53	35	44	27	27	57	56	62	72	331
"CG15083-cds,chr2R:14722897..14723017,3,TGG"	CAATACCGATTTGCGGAGC	3	0	1	0	2	0	0	1	1	1	0	0	1	1	0	2	0	1	3	2	8
"CG15083-cds,chr2R:14722897..14723017,6,TGG"	CCTGGGAATCGCGATCTAT	1	0	0	0	0	0	0	0	0	0	0	0	0	0	0	0	0	1	2	0	3
"CG15083-cds,chr2R:14722897..14723017,7,CCC"	CCGCAAATCGGTATTGCAC	2	0	0	1	1	3	2	2	0	0	2	1	0	1	3	0	1	0	1	0	5
"CG15083-cds,chr2R:14722897..14723017,10,CCT"	CCAATAGATCGCGATTCCC	2	0	5	3	0	2	4	6	3	3	4	1	4	3	1	2	5	4	4	4	24
"CG15236-cds,chr2R:2717421..2717553,6,TGG"	CTGAGGTCCTGCCTCCTGC	1	0	3	2	0	1	0	0	2	0	1	2	1	2	2	1	1	1	1	1	5
"CG15236-cds,chr2R:2717421..2717553,9,CGG"	CATCCTGGGATTACTCTGC	35	0	12	22	13	16	20	23	12	12	21	24	14	20	13	12	22	25	19	30	111
"CG15236-cds,chr2R:2717421..2717553,11,CCA"	TTTCGGCGGATTTCACGGA	2	0	2	4	1	0	2	1	0	0	1	0	0	0	0	2	3	1	1	1	3
"CG15236-cds,chr2R:2717421..2717553,15,CCC"	AGCAGGAGGCAGGACCTCA	1	0	0	1	0	1	0	0	1	0	0	0	1	0	0	0	1	0	1	0	3
"CG15614-cds,chr2R:12833104..12833696,6,CGG"	GGCTAATTGGGCAGGAGCA	3	0	3	2	0	1	0	1	0	0	2	1	0	1	0	0	2	2	2	0	2
"CG15614-cds,chr2R:12833104..12833696,8,CGG"	TTGTGCTCTTTGTGCTCTA	7	0	3	10	3	3	4	9	6	4	5	6	9	3	2	0	5	5	6	7	27
"CG15614-cds,chr2R:12833104..12833696,11,TGG"	TGCCCACCTTGTCGGCCTT	1	0	0	0	1	0	2	0	1	0	1	1	1	0	0	0	1	0	0	0	5
"CG15614-cds,chr2R:12833104..12833696,12,TGG"	ACGAACTTTATCAACGCCG	1	0	1	2	0	1	2	2	1	0	0	4	0	0	1	0	0	1	1	1	4
"CG16716-cds,chr2R:15481397..15482073,2,CGG"	GCCCATAAATCTCTGCCCC	80	0	76	64	29	48	58	49	31	34	51	53	43	43	35	40	66	52	48	66	315
"CG16716-cds,chr2R:15481397..15482073,6,TGG"	TCCTGTCGAATAAGTCACG	2	0	2	2	0	0	1	0	2	0	0	1	2	2	3	1	0	3	1	5	8
"CG16716-cds,chr2R:15481397..15482073,12,TGG"	GGAAAATAACCAGCCAACT	7	0	6	8	2	1	8	5	3	3	3	6	9	4	1	4	7	6	7	2	22
"CG16716-cds,chr2R:15481397..15482073,16,AGG"	CGCGGTGGCGGCGTTAACG	5	1	5	3	2	8	5	3	2	0	1	2	0	2	0	1	4	1	2	2	23
"CG16739-cds,chr2R:16229612..16229954,3,TGG"	GTATCCACCCACGCACAGC	3	0	8	8	2	1	5	8	1	1	3	6	4	4	2	2	2	5	6	3	29
"CG16739-cds,chr2R:16229612..16229954,5,CGG"	TCACGATCGGACCACCGCG	2	0	0	2	0	0	0	1	2	2	1	0	3	0	0	1	0	2	3	1	3
"CG16739-cds,chr2R:16229612..16229954,8,AGG"	TACTATTGGCGCGACATCG	52	0	37	33	35	27	45	29	16	12	35	25	32	37	13	16	36	35	40	63	208
"CG16739-cds,chr2R:16229612..16229954,13,AGG"	AAAACCCGCATCCGTCCAC	7	0	2	6	5	3	3	1	3	3	6	4	2	5	3	0	6	3	2	3	33
"CG1698-cds,chr2R:5682940..5683399,5,AGG"	CCTCAACTATCTCAATACC	1	0	1	3	0	1	4	1	0	1	1	1	0	1	1	2	3	1	3	1	5
"CG1698-cds,chr2R:5682940..5683399,8,TGG"	AGCCCAATGAGTCATCCAA	18	0	21	11	12	8	16	17	9	7	13	9	14	9	7	3	10	18	15	18	78
"CG1698-cds,chr2R:5682940..5683399,12,TGG"	CAGCTCCACCACCAGGACA	7	0	2	4	3	2	2	1	4	1	1	6	5	6	1	1	1	4	7	10	21
"CG1698-cds,chr2R:5682940..5683399,16,TGG"	GCCCGTCTGGAGTGGAGGC	8	0	4	3	4	3	3	3	2	3	2	3	5	2	1	1	2	4	3	2	19
"CG17386-cds,chr2R:10308544..10311147,5,CGG"	AGGTGAAGGCTCCACATGC	32	0	13	15	9	15	14	15	7	7	20	14	11	13	10	8	11	10	12	24	77
"CG17386-cds,chr2R:10308544..10311147,8,TGG"	ACGTTCCTTGTGAGTCCCG	7	0	7	4	4	4	4	6	1	6	2	4	8	9	1	4	4	4	5	5	32
"CG17386-cds,chr2R:10308544..10311147,11,AGG"	GCTTCAATGGACAAGACCA	1	0	0	1	0	0	0	0	0	0	1	0	0	0	0	0	0	1	1	2	2
"CG17386-cds,chr2R:10308544..10311147,15,AGG"	CAGCCGAGCTGCAGTTCCC	22	0	8	11	9	10	12	6	7	9	13	8	9	11	5	12	11	14	6	4	76
"CG17658-cds,chr2R:19782786..19784222,3,AGG"	TTCGTCTGCGTCTCCGATG	1	0	5	2	0	2	3	2	1	3	4	2	3	0	1	2	0	0	2	1	7
"CG17658-cds,chr2R:19782786..19784222,7,AGG"	CTTGGACAGAATTGATACA	1	0	1	1	0	1	3	0	2	1	0	1	0	0	0	0	1	0	1	0	3
"CG17658-cds,chr2R:19782786..19784222,11,TGG"	ACCAAGGAATCGGACAAGG	25	0	18	20	15	8	14	16	9	11	14	14	21	13	12	11	17	14	13	25	91
"CG17658-cds,chr2R:19782786..19784222,13,AGG"	AGCCCAGCGTGATATGCAG	3	0	1	1	0	2	3	0	0	1	4	1	0	0	0	1	3	1	4	4	9
"CG1827-cds,chr2R:5476655..5476767,5,CGG"	CCCAAACCAACGCTGACTT	28	0	15	18	17	13	13	16	14	10	23	22	13	13	8	5	21	20	18	10	100
"CG1827-cds,chr2R:5476655..5476767,6,CCT"	CGCCATGGTGGCCAAACAA	1	0	0	0	0	1	0	1	0	1	1	0	0	1	3	0	2	0	0	0	10
"CG1827-cds,chr2R:5476655..5476767,9,CCA"	GTATTTACTGCCGCAAGGA	4	0	4	1	1	2	1	3	2	1	1	1	3	2	0	2	1	2	0	4	11
"CG1827-cds,chr2R:5476655..5476767,11,CCC"	CCGAAGTCAGCGTTGGTTT	37	0	27	39	19	24	22	22	22	17	24	19	23	16	11	14	18	32	24	13	138
"CG18467-cds,chr2R:13329020..13329122,3,CGG"	GATGATGAGCTTCCAGTGC	12	0	23	13	6	6	12	16	7	7	14	11	11	14	6	4	7	15	6	11	66
"CG18467-cds,chr2R:13329020..13329122,7,TGG"	CGCCTGGTGATGAACTATC	13	0	15	12	11	10	11	8	2	15	12	5	8	5	4	7	10	10	15	10	57
"CG18467-cds,chr2R:13329020..13329122,8,CCG"	GAAGTGGATGGTCTATACT	1	0	1	2	0	1	1	2	1	2	0	1	0	0	1	0	0	0	2	4	7
"CG18467-cds,chr2R:13329020..13329122,11,CCC"	GGAAGCTCATCATCCGATG	2	0	4	2	1	2	0	0	3	1	3	3	2	1	0	3	4	0	2	2	13
"CG18540-cds,chr2R:14186981..14187133,3,TGG"	ACCACAAATCCCAGTGCCA	20	0	14	20	17	13	18	12	13	10	20	13	11	14	9	13	12	15	10	13	94
"CG18540-cds,chr2R:14186981..14187133,4,AGG"	GCGAATTGAGCGCATTTCA	9	0	8	11	6	8	6	5	8	5	5	7	2	5	1	10	4	6	5	1	31
"CG18540-cds,chr2R:14186981..14187133,9,TGG"	GTTTTCAGGCACATTCTTC	1	0	2	2	1	4	0	1	1	1	0	2	2	1	4	1	3	3	2	1	8
"CG18540-cds,chr2R:14186981..14187133,11,CCA"	AATGGCGTTGCCTCCCAGT	10	0	9	11	3	6	2	7	2	4	5	5	4	6	4	2	3	4	2	8	32
"CG1882-cds,chr2R:3700852..3702015,6,CGG"	TTCGTGGATATCGGGCCGG	7	0	15	7	8	8	8	7	7	6	11	10	8	9	6	5	4	10	5	14	50
"CG1882-cds,chr2R:3700852..3702015,11,AGG"	AGCATGAATACCGAGTCCA	6	0	5	6	2	3	1	3	0	3	2	1	2	5	2	2	4	5	3	3	14
"CG1882-cds,chr2R:3700852..3702015,14,TGG"	TGCCGCTGGTGCTCCTGCA	1	0	1	1	0	2	0	0	1	1	1	1	0	2	0	0	0	1	0	1	5
"CG1882-cds,chr2R:3700852..3702015,20,AGG"	AACCTCGATGCCTTTGCCA	3	0	6	8	4	2	10	5	2	2	8	6	7	14	4	6	9	5	8	5	46
"CG1902-cds,chr2R:5491387..5491685,7,AGG"	TCGACGGTTGCGAAGATCG	6	0	6	2	0	2	2	6	1	1	0	1	1	4	1	4	3	3	2	0	13
"CG1902-cds,chr2R:5491387..5491685,10,TGG"	ATCGACAAACAGATCTACC	8	0	3	2	2	1	2	1	0	1	1	2	2	2	2	3	0	2	0	1	7
"CG1902-cds,chr2R:5491387..5491685,13,TGG"	CGGACCGACGATCAGTTCT	48	0	54	43	32	33	37	30	24	38	41	37	21	30	25	14	53	46	20	29	218
"CG1902-cds,chr2R:5491387..5491685,15,TGG"	CTTTCTGCGCTTCTGCCGC	5	0	11	6	4	4	4	4	5	4	7	7	3	10	1	0	9	9	2	3	26
"CG2070-cds,chr2R:3549542..3549621,5,CGG"	GGTCAGCTCTTTCGGCCAT	69	0	48	47	30	30	37	45	15	25	40	36	53	27	25	22	37	43	46	59	240
"CG2070-cds,chr2R:3549542..3549621,6,CCC"	GGCAGAACAGGTAATCCGT	28	0	32	31	19	20	21	18	8	15	24	22	14	15	13	14	13	21	34	27	140
"CG2070-cds,chr2R:3549671..3549934,1,CGG"	CCACGAAAACGAATGAGAC	4	0	3	2	2	2	3	2	1	1	1	1	2	1	1	0	2	1	2	2	4
"CG2070-cds,chr2R:3549671..3549934,9,TGG"	ATTGGCAAGGAGACCGTTC	11	0	5	12	3	1	3	3	4	4	4	5	4	6	4	2	4	5	5	2	30
"CG2269-cds,chr2R:5978103..5978304,4,TGG"	GGTGCCATGTTGGTGCTGC	101	0	69	56	52	59	62	67	38	40	59	51	52	48	24	34	70	62	70	75	309
"CG2269-cds,chr2R:5978103..5978304,7,AGG"	ACCGCCGCCTTTTCGCTGC	1	0	0	2	1	0	0	0	0	0	1	1	0	0	0	1	1	1	0	1	7
"CG2269-cds,chr2R:5978103..5978304,10,CGG"	CGTGGATGAACTGCATCGT	7	0	5	6	1	2	5	3	4	3	3	2	4	7	1	1	2	5	8	1	20
"CG2269-cds,chr2R:5978103..5978304,16,CCA"	CTGGGGCCTACAAATCGGT	1	0	2	1	0	1	0	1	0	0	3	0	1	0	0	0	0	1	1	0	7
"CG30002-cds,chr2R:5591912..5592203,4,CGG"	GTCCACCTTTATCTGAAGC	2	0	4	2	1	4	3	2	1	0	2	3	0	1	0	2	1	0	2	2	11
"CG30002-cds,chr2R:5591912..5592203,9,AGG"	TACGAGAACCTGACACAAC	3	0	6	2	1	1	3	4	1	4	6	5	3	3	3	1	3	3	3	5	21
"CG30002-cds,chr2R:5591912..5592203,11,AGG"	GAATCAGATTCCCGCCGTA	1	0	1	1	1	0	1	2	0	0	0	0	0	1	0	0	0	0	0	1	5
"CG30002-cds,chr2R:5591912..5592203,14,TGG"	GTCGCTAATGTCTCAGCCT	2	0	4	4	2	1	3	1	1	3	3	1	2	1	2	1	2	0	4	2	9
"CG30043-cds,chr2R:8247089..8247605,3,TGG"	CCGCCGGCCGCGATTGTCC	7	0	9	3	3	4	2	6	5	1	3	10	3	6	1	4	7	5	8	4	34
"CG30043-cds,chr2R:8247089..8247605,4,TGG"	CCCCTCCTTTCTGCTCCTC	6	0	10	2	8	0	7	4	2	8	6	5	2	2	3	5	2	4	5	2	31
"CG30043-cds,chr2R:8247089..8247605,6,CGG"	CCGCTCTACTACAGACTTC	6	0	5	3	2	1	2	1	1	2	2	3	1	1	2	1	2	2	3	5	10
"CG30043-cds,chr2R:8247089..8247605,9,AGG"	CATATCCGAGGAGTCACAC	13	0	9	12	7	7	10	9	4	9	10	7	7	5	4	3	3	7	5	11	42
"CG30088-cds,chr2R:11578657..11578888,4,CGG"	ACTTCCTGATTCCGTCCTG	4	0	3	6	1	3	2	1	1	1	2	6	4	6	1	1	6	2	4	6	26
"CG30088-cds,chr2R:11578657..11578888,6,CGG"	TGGCCACGAGAATAGTTCG	1	0	0	0	0	0	0	0	0	0	2	0	0	0	0	0	0	0	0	0	2
"CG30088-cds,chr2R:11578657..11578888,9,TGG"	CTGAAATCGGCTCCATTTA	2	0	0	0	0	0	0	1	0	0	0	0	0	2	0	0	0	0	1	1	3
"CG30088-cds,chr2R:11578657..11578888,10,CGG"	ACAGCTCCGAGATCCACTG	6	0	2	0	1	0	2	1	3	1	2	2	5	1	1	2	4	1	2	1	10
"CG30152-cds,chr2R:16558889..16559183,3,CGG"	CAACTGTGACGTCGTCGTG	58	0	51	43	31	26	39	31	27	24	37	37	32	38	19	20	41	45	35	38	224
"CG30152-cds,chr2R:16558889..16559183,13,CGG"	GGCAGCAGTGAAAGCGGTA	3	0	0	2	1	1	3	0	1	1	2	0	1	2	4	0	0	0	0	1	9
"CG30152-cds,chr2R:16558889..16559183,16,TGG"	AAAACGAGCCAGATGTCGA	6	0	4	7	2	3	5	7	5	5	3	1	1	2	4	4	10	5	8	5	35
"CG30152-cds,chr2R:16558889..16559183,20,GGG"	GATGAGGCCATTGCCTTCG	2	0	4	3	2	0	2	4	1	1	5	3	1	1	2	0	1	1	2	2	15
"CG30159-cds,chr2R:2880633..2881352,8,TGG"	GATACGCGCGGCAGTGAGC	5	0	5	4	2	5	5	6	1	4	4	2	3	5	5	2	7	6	7	6	27
"CG30159-cds,chr2R:2880633..2881352,11,TGG"	GGCACCTCGGCCATCATGC	5	0	4	0	4	0	3	3	0	0	2	0	2	3	0	1	5	3	2	3	18
"CG30159-cds,chr2R:2880633..2881352,14,CGG"	GCCTATGCCAAACGGAAGC	3	0	3	0	2	2	5	0	0	2	2	1	0	0	0	0	4	2	2	0	7
"CG30159-cds,chr2R:2880633..2881352,16,CGG"	AAGCAGCCCTCGCACATCC	2	0	2	0	4	0	0	4	1	0	0	1	1	0	2	0	2	0	0	5	7
"CG30177-cds,chr2R:19689170..19689790,4,CGG"	ACCTGGATGGAGCAGCTTG	36	0	37	28	17	31	32	30	21	21	30	23	21	25	20	20	31	32	27	52	187
"CG30177-cds,chr2R:19689170..19689790,10,AGG"	GTAATCTATGCACTGCTGC	16	0	12	10	5	5	10	11	4	4	10	8	6	6	5	7	5	20	18	31	67
"CG30177-cds,chr2R:19689170..19689790,14,CGG"	TCCTCACGGATTTCCTGCT	18	0	25	11	12	11	16	21	13	8	9	19	13	6	7	15	16	9	11	10	72
"CG30177-cds,chr2R:19689170..19689790,17,TGG"	CTCAAGCTTATCCTGTCCG	40	0	27	28	19	13	20	14	16	19	18	21	21	17	9	6	19	30	25	27	113
"CG30184-cds,chr2R:19451602..19452273,3,TGG"	ATGGAGCTGCTGCTGAGCC	18	0	18	15	13	16	16	13	10	13	18	11	16	12	4	11	13	7	22	23	80
"CG30184-cds,chr2R:19451602..19452273,6,TGG"	GTCCATTGGACCTGCTTCA	1	0	0	0	1	1	0	0	0	0	1	0	0	1	0	2	1	1	0	0	3
"CG30184-cds,chr2R:19451602..19452273,10,CGG"	CGCACATCTTCCTGCTGTG	1	0	0	0	0	0	0	1	1	2	1	1	0	1	2	0	0	1	0	3	1
"CG30184-cds,chr2R:19451602..19452273,16,AGG"	CGGCCGACGATGAAGCACG	24	0	15	21	5	5	16	7	11	12	12	3	9	14	8	8	18	18	8	14	72
"CG30222-cds,chr2R:17471301..17471706,1,TGG"	GCACCTCAGTTGATCCAAA	7	0	6	4	0	6	3	5	1	3	3	4	4	2	1	1	2	8	3	4	30
"CG30222-cds,chr2R:17471301..17471706,2,AGG"	CATTCGCATTGATTCCGCC	149	0	114	92	83	66	111	115	87	65	110	80	95	77	45	50	117	115	106	113	564
"CG30222-cds,chr2R:17471301..17471706,6,AGG"	CCAGAATTGCCCAGCCTCC	21	0	7	14	10	7	6	10	4	7	9	9	8	8	10	8	9	8	12	10	57
"CG30222-cds,chr2R:17471301..17471706,10,TGG"	CAGGAGACAACCGGAACGT	8	0	7	3	3	1	4	5	1	0	4	6	1	2	2	3	3	6	2	3	31
"CG30269-cds,chr2R:18555492..18555820,5,AGG"	AAGGGATCCGTCGAGCTGC	1	0	0	0	1	0	0	1	1	0	0	0	0	0	0	0	0	0	0	0	2
"CG30269-cds,chr2R:18555492..18555820,6,CGG"	CAACAACACCTTCTGCCAC	117	0	100	104	76	58	75	91	61	55	81	75	66	73	52	60	99	75	100	121	528
"CG30269-cds,chr2R:18555492..18555820,8,CGG"	GACCAGGCCACAACCACTC	18	0	23	21	21	15	12	13	11	12	14	10	10	20	11	17	15	15	20	29	114
"CG30269-cds,chr2R:18555492..18555820,11,CGG"	ACATCCACCACACAGCACA	1	0	2	1	0	1	0	1	3	1	3	2	1	1	0	1	3	1	1	2	8
"CG30271-cds,chr2R:18706928..18707088,4,TGG"	GGATTCACGAGAAGGACAT	6	0	10	3	3	2	4	5	1	0	6	4	4	4	3	6	4	2	4	9	27
"CG30271-cds,chr2R:18706928..18707088,7,GGG"	AGTTGACGCGTATTTTATG	1	0	1	0	1	0	0	0	0	0	0	0	0	0	0	0	0	2	0	0	0
"CG30271-cds,chr2R:18706928..18707088,11,AGG"	GGCAACAGACTATGCCAAC	11	0	3	6	4	5	4	7	9	3	3	4	8	5	4	2	7	4	5	2	36
"CG30271-cds,chr2R:18706928..18707088,13,CCA"	TGAATCCAGATCCTGATGG	11	0	14	14	8	12	19	10	15	9	17	7	15	12	5	9	10	13	5	12	63
"CG30273-cds,chr2R:18554687..18554831,5,AGG"	CCCCCACCGAGCTATGAGC	29	0	26	20	16	22	24	17	11	19	20	20	16	13	14	15	22	23	11	18	102
"CG30273-cds,chr2R:18554687..18554831,11,TGG"	ACGACAGCACCTCCGCCCG	18	0	22	19	12	16	9	11	14	19	13	11	9	12	13	8	8	14	7	15	77
"CG30273-cds,chr2R:18554687..18554831,12,CCG"	GATAGCCCGGCGCTCCCGC	5	0	3	0	1	0	1	3	3	2	4	2	3	1	0	0	2	2	1	3	9
"CG30273-cds,chr2R:18554687..18554831,17,CCA"	ATAGCTCGGTGGGGGCATC	4	0	1	2	2	1	0	3	2	0	0	2	1	0	0	0	0	2	1	3	6
"CG30345-cds,chr2R:5036332..5036503,3,CGG"	ACCGCTGGACATCGAAGTG	1	0	4	2	1	0	0	2	3	2	2	0	0	5	1	1	5	2	1	4	10
"CG30345-cds,chr2R:5036332..5036503,6,TGG"	TTAGAGCCCGCCGTGTTTC	5	0	5	4	6	0	1	3	3	2	5	3	2	2	2	2	6	3	3	3	11
"CG30345-cds,chr2R:5036332..5036503,8,CCG"	TTGGCTCCTCATCATCTCT	3	0	4	5	4	0	2	7	0	1	2	1	1	4	2	1	4	1	4	3	26
"CG30345-cds,chr2R:5036332..5036503,10,CCG"	ACCGCACTTCGATGTCCAG	16	0	10	9	11	10	13	5	6	4	13	10	7	5	1	8	12	10	6	13	61
"CG30350-cds,chr2R:4714017..4715126,4,AGG"	CGCCTGACCGCCCAGCTGA	30	0	21	24	11	15	17	14	11	10	26	13	15	12	12	10	22	30	13	22	99
"CG30350-cds,chr2R:4714017..4715126,8,AGG"	GAGCGCAAGAAGGCGGCCA	1	0	0	1	0	0	0	0	0	0	0	0	0	0	0	0	0	0	0	0	0
"CG30350-cds,chr2R:4714017..4715126,11,CGG"	AGCCGAAGAAGATCCTGGG	45	0	28	33	18	19	19	18	12	17	17	18	26	22	18	22	23	32	23	9	154
"CG30350-cds,chr2R:4714017..4715126,15,AGG"	CAGCACCGTGAGCGGATCA	6	0	2	1	3	4	3	1	1	2	1	2	0	2	0	2	1	2	3	0	10
"CG30354-cds,chr2R:4564840..4565100,3,AGG"	AAGGCCGATGATGACGAAA	6	0	9	2	4	4	3	5	3	1	5	4	6	3	0	2	3	1	5	2	27
"CG30354-cds,chr2R:4564840..4565100,4,AGG"	TGATCCGCAAGCAGCCCTT	10	1	8	12	10	9	11	16	10	7	8	14	15	9	9	3	7	13	18	22	68
"CG30354-cds,chr2R:4564840..4565100,8,TGG"	AGTGCAATGATCGTGTGAA	6	0	4	1	3	3	0	1	2	4	3	4	3	2	1	2	3	3	6	13	16
"CG30354-cds,chr2R:4564840..4565100,9,TGG"	AAAACCACTGAGACATGCA	3	0	6	3	2	9	2	4	2	0	1	2	4	3	1	1	2	3	3	4	14
"CG30378-cds,chr2R:3838008..3838454,6,CGG"	GGGTTTCCGTCCAACAGCT	9	0	5	2	1	5	2	6	2	5	5	5	5	4	3	4	3	1	8	7	30
"CG30378-cds,chr2R:3838008..3838454,11,AGG"	CTTGGAGAGAGTCTCACCG	2	0	4	5	3	1	1	2	0	1	1	1	1	0	3	0	0	1	1	3	7
"CG30378-cds,chr2R:3838008..3838454,19,CGG"	TCTATACGTGATGAGCAAA	2	0	8	1	3	3	3	2	3	0	3	3	6	2	0	0	4	3	3	9	20
"CG30378-cds,chr2R:3838008..3838454,23,AGG"	AGTCTGGTGTGCCTAAAGC	46	0	35	35	28	24	31	23	22	22	35	20	25	34	15	26	24	36	37	27	171
"CG30379-cds,chr2R:3827461..3827512,4,CCT"	GTACAGTGAAGCCTTATCG	5	0	9	6	8	5	6	9	2	1	8	5	6	6	4	2	3	5	13	8	44
"CG30379-cds,chr2R:3828489..3828718,1,CGG"	TCTTTGTCAGCCCCTCCTA	4	0	2	0	3	2	0	4	3	1	3	3	5	3	1	2	4	2	4	8	21
"CG30379-cds,chr2R:3828489..3828718,3,TGG"	CGAATTCCGATCCAAAAGA	7	0	7	4	3	2	4	6	2	2	2	7	4	4	5	3	8	5	5	2	29
"CG30379-cds,chr2R:3828489..3828718,10,AGG"	CGCATGGGATTCGTCCGCA	13	0	15	8	4	11	9	10	7	6	6	7	6	9	8	7	5	13	8	12	57
"CG30411-cds,chr2R:19303591..19303821,4,CGG"	AATGGTTGCCAGCGATGTT	5	0	6	5	3	4	5	7	3	1	7	2	8	0	3	4	3	3	4	7	27
"CG30411-cds,chr2R:19303591..19303821,8,TGG"	GTTTCCGATGCGGCTGGTG	4	0	4	7	3	1	2	7	4	2	1	8	3	2	4	1	5	2	7	7	16
"CG30411-cds,chr2R:19303591..19303821,11,TGG"	TGCTGCTCTGTTTGCTACC	8	0	14	16	7	9	4	11	7	9	14	11	6	8	2	2	7	7	13	19	82
"CG30411-cds,chr2R:19303591..19303821,15,CGG"	CTGCTCGGCAACGCCGCCT	2	0	0	2	4	0	1	0	0	0	0	0	1	1	1	1	0	1	1	0	3
"CG30421-cds,chr2R:20631790..20632362,4,AGG"	CAGGAGCAATAGTAGCAGC	3	0	5	6	2	4	2	2	3	1	1	1	2	2	1	1	0	3	3	4	11
"CG30421-cds,chr2R:20631790..20632362,6,TGG"	GCCACGCAATCCCTTCCGC	7	0	7	2	5	2	1	3	1	2	0	4	1	2	2	2	3	4	0	2	19
"CG30421-cds,chr2R:20631790..20632362,11,CGG"	GTTACGTCGTCCGCGGGAG	10	0	3	3	5	4	3	6	1	4	5	8	8	10	7	3	3	6	5	10	21
"CG30421-cds,chr2R:20631790..20632362,13,CGG"	ACGAAAGCGGCAAGAATAA	1	0	2	1	0	1	1	3	5	0	5	1	0	1	0	1	3	5	2	3	9
"CG30431-cds,chr2R:2090452..2090872,7,CGG"	CCGCCCTGCGCCTTGAGCA	6	0	6	2	3	1	5	4	3	2	3	3	3	6	2	2	1	3	4	2	21
"CG30431-cds,chr2R:2090452..2090872,8,CGG"	CGACGCCCGCGACTTCCAG	1	0	1	3	1	1	0	0	0	0	1	0	1	2	0	0	1	0	0	0	0
"CG30431-cds,chr2R:2090452..2090872,11,CGG"	CGAACAGGTGCTACGCATG	13	0	18	14	5	8	10	9	3	9	9	10	8	5	6	11	13	15	16	12	81
"CG30431-cds,chr2R:2090452..2090872,14,TGG"	GAGCACTGGAAGCACACGG	3	0	3	0	4	3	2	3	1	1	2	0	0	0	1	2	1	3	0	3	16
"CG30447-cds,chr2R:15834838..15835362,3,TGG"	CAGCACATCCAACATTCTC	19	0	12	8	18	10	13	16	5	5	17	13	9	16	9	6	13	14	11	16	92
"CG30447-cds,chr2R:15834838..15835362,5,AGG"	TTAAGCTCGCCGTTTTACC	3	0	5	8	12	3	6	10	5	4	5	5	4	3	5	3	3	5	9	8	19
"CG30447-cds,chr2R:15834838..15835362,9,CGG"	ACGTCCTTTGGCGGTAGTG	3	0	2	0	2	2	1	2	4	1	1	1	1	2	0	0	1	1	2	1	12
"CG30447-cds,chr2R:15834838..15835362,13,AGG"	TCTGTACGCTCTTTTAAAT	1	0	0	1	1	0	0	0	0	0	3	0	1	0	1	1	0	1	0	2	1
"CG30485-cds,chr2R:9737396..9740323,4,TGG"	CACCCAAAATAGTCAGAAG	8	0	5	2	1	3	2	5	2	1	3	0	1	0	2	0	4	5	0	3	18
"CG30485-cds,chr2R:9737396..9740323,6,AGG"	TACTTCGATGTGGATGACA	7	0	3	2	0	0	2	5	1	0	1	2	2	4	2	1	1	3	7	7	10
"CG30485-cds,chr2R:9737396..9740323,10,AGG"	CGAGAGAAAGCCATGCAAA	2	0	2	1	0	1	0	1	0	0	0	0	0	1	0	1	0	1	1	1	8
"CG30485-cds,chr2R:9737396..9740323,13,AGG"	AGACATGCCCTTCGTCGAA	4	0	2	1	2	1	3	2	1	5	2	1	1	0	3	0	1	0	4	1	13
"CG30495-cds,chr2R:3544718..3544803,8,CCA"	GATAATGCCGACAATCCCA	1	0	0	1	2	1	1	0	1	1	1	0	0	0	1	1	1	0	0	1	10
"CG30495-cds,chr2R:3544917..3545180,1,AGG"	TATGCAGGGCGGAAAGTTT	1	0	0	0	2	0	0	1	2	0	0	1	0	1	0	0	0	2	0	0	5
"CG30495-cds,chr2R:3544917..3545180,4,TGG"	ACCGATGAGACGGGAAAAG	2	0	0	2	2	0	1	7	1	1	1	5	4	2	2	0	1	2	1	0	14
"CG30495-cds,chr2R:3544917..3545180,7,CGG"	ATCGTTACTGGCGGAAATA	2	0	1	1	0	0	0	0	0	0	0	0	1	1	0	0	1	0	0	1	0
"CG3065-cds,chr2R:19858284..19859420,3,CGG"	GGCGTCCGATATGATACTG	6	0	6	3	2	9	8	10	5	2	4	3	6	4	3	2	8	6	7	9	19
"CG3065-cds,chr2R:19858284..19859420,8,CGG"	TGGAGAATGTGCCCCATCA	5	0	3	1	1	0	5	4	1	2	1	2	4	4	1	1	1	1	1	4	9
"CG3065-cds,chr2R:19858284..19859420,10,CGG"	CTGAGGACGACTCGCACTA	5	0	3	4	7	1	8	7	2	5	3	8	3	3	2	5	4	4	2	6	22
"CG3065-cds,chr2R:19858284..19859420,14,TGG"	ATGCCCAGTGTGAAGCTAA	13	0	8	7	4	6	11	6	6	3	6	6	5	9	6	6	5	9	7	11	39
"CG3085-cds,chr2R:18962778..18962989,2,CGG"	CTCCAGCACATTTCGCTGA	2	0	0	0	2	0	1	0	0	0	1	0	2	1	0	0	1	2	0	2	5
"CG3085-cds,chr2R:18962778..18962989,4,CGG"	TGCCCGTGTGAACCAGATG	42	0	42	40	25	32	29	26	12	27	38	32	29	29	18	18	38	30	30	50	192
"CG3085-cds,chr2R:18962778..18962989,9,CGG"	GTGGCGGATGCCCGGAGGT	2	0	2	2	0	0	1	3	1	1	1	2	0	3	1	0	1	5	2	0	5
"CG3085-cds,chr2R:18962778..18962989,10,AGG"	CCACTCATCCCGATCCTTG	145	0	125	93	80	78	77	86	72	65	104	110	91	93	52	61	88	105	110	183	578
"CG3121-cds,chr2R:19905037..19905341,3,AGG"	CCGGAGAAGCCCGCAGCTG	4	0	0	7	3	3	3	1	1	2	2	2	2	4	2	0	2	3	2	2	13
"CG3121-cds,chr2R:19905037..19905341,5,AGG"	CGACAACCACCATATCCAT	3	0	5	3	2	2	2	4	2	1	3	3	3	2	0	2	1	4	1	5	9
"CG3121-cds,chr2R:19905037..19905341,6,CGG"	ATGCAACCTCCACAACGCC	3	0	3	0	0	1	1	1	1	0	0	2	1	2	0	0	0	3	0	1	11
"CG3121-cds,chr2R:19905037..19905341,9,TGG"	ATTGGCTATGAGTTGAACG	1	0	0	3	0	2	1	8	2	3	5	1	4	5	1	1	2	4	3	4	23
"CG3163-cds,chr2R:19916901..19918007,6,AGG"	GGCGGACTCGGCGGACTTC	2	0	2	0	0	1	1	1	1	0	3	1	0	0	0	0	1	1	1	1	11
"CG3163-cds,chr2R:19916901..19918007,10,AGG"	GCCTACGCGAAGCTCATCG	10	0	14	19	10	13	14	18	11	11	15	7	5	6	6	10	16	17	11	17	77
"CG3163-cds,chr2R:19916901..19918007,15,TGG"	CACGGGGAGATGTACAATG	28	0	23	19	19	20	22	25	19	17	36	18	9	18	16	13	19	29	35	34	117
"CG3163-cds,chr2R:19916901..19918007,16,AGG"	TGCATTTCGTCATCAGCTG	51	0	42	42	23	34	26	48	14	22	50	28	31	37	16	24	26	45	54	81	205
"CG3209-cds,chr2R:19960551..19960854,2,TGG"	GTACATGATGATGACCTCG	19	0	13	16	11	7	7	12	5	9	7	6	6	7	7	11	14	14	14	20	48
"CG3209-cds,chr2R:19960551..19960854,5,AGG"	GTACCTGCCGCCGATGTAC	12	0	7	1	3	3	5	4	4	6	4	5	6	2	1	4	8	5	8	11	24
"CG3209-cds,chr2R:19960551..19960854,10,AGG"	AAGAGTGTCATCGCGAAGC	2	0	0	1	0	0	1	1	2	0	0	1	2	0	1	1	2	0	1	2	6
"CG3209-cds,chr2R:19960551..19960854,18,AGG"	AAGCGCATGAAGCCAAAGA	5	0	4	4	3	2	6	4	5	2	4	5	3	3	3	5	4	5	1	7	22
"CG33140-cds,chr2R:3066003..3068165,5,AGG"	ACGACCCGTTCGACTGCAC	8	0	4	6	4	4	2	2	6	4	4	4	3	4	5	8	2	2	5	4	21
"CG33140-cds,chr2R:3066003..3068165,6,TGG"	CTGAATGCCGAGTCCCCCA	21	0	17	13	15	11	10	16	4	7	11	16	7	11	5	6	14	11	11	20	67
"CG33140-cds,chr2R:3066003..3068165,10,TGG"	AAGTACACGGAGCGCATGG	10	0	7	8	5	8	4	4	3	9	5	6	6	5	2	3	13	7	11	16	40
"CG33140-cds,chr2R:3066003..3068165,12,AGG"	ATTCTGACCGAGATTTTCA	12	0	11	10	5	3	8	15	2	6	8	6	10	3	7	2	5	3	4	0	41
"CG33626-cds,chr2R:8297691..8298005,1,TGG"	GATTGCTTCGACTGTCAGA	6	0	4	4	3	2	1	3	3	0	0	3	3	2	1	3	5	7	1	3	17
"CG33626-cds,chr2R:8297691..8298005,3,TGG"	ATCAGATGACATGCCAAAT	18	0	10	9	13	5	8	12	8	5	9	7	16	13	7	6	18	14	15	15	73
"CG33626-cds,chr2R:8297691..8298005,6,TGG"	CGGCGCTCCCTGTTGAATG	8	0	2	8	7	3	5	2	4	4	6	5	4	6	3	1	4	5	4	9	30
"CG33626-cds,chr2R:8297691..8298005,9,CGG"	TAAGTCAACAACTTTGTAT	1	0	0	0	0	0	0	1	0	0	0	0	0	0	0	0	0	0	0	0	0
"CG3376-cds,chr2R:20149517..20149631,2,AGG"	CAGCTCCAGTTCCAATCCC	13	0	17	7	7	13	11	9	7	8	5	11	5	10	4	11	11	8	8	8	61
"CG3376-cds,chr2R:20149517..20149631,6,TGG"	TGGCTCATCCTCGTACTTA	2	0	0	1	1	4	1	1	0	2	3	0	2	2	0	1	4	1	1	5	13
"CG3376-cds,chr2R:20149517..20149631,15,CCA"	TTTCCCCTGGGATTGGAAC	10	0	11	13	6	9	12	12	8	10	13	11	13	15	7	7	10	5	15	15	71
"CG3376-cds,chr2R:20149517..20149631,19,CCT"	GAGCACAGCCATAAGTACG	2	0	2	3	7	2	5	3	2	4	7	1	4	6	3	3	2	5	5	7	35
"CG3394-cds,chr2R:20183173..20183372,3,TGG"	CGACTAGGCACCATCCTGC	53	0	38	37	34	23	27	24	27	22	36	20	16	20	20	16	33	32	27	17	179
"CG3394-cds,chr2R:20183173..20183372,5,TGG"	GATCTTCGGCGCCTTTTGC	2	0	2	3	0	1	1	3	3	2	3	1	1	0	0	0	1	0	1	0	12
"CG3394-cds,chr2R:20183173..20183372,8,TGG"	GCGTTGGCCAGTCTAACAC	11	0	6	4	3	4	7	8	8	2	7	5	3	4	2	10	7	4	12	9	34
"CG3394-cds,chr2R:20183173..20183372,12,TGG"	CCCACCTTCGTCTTTGCCT	12	0	12	11	9	3	11	15	5	3	8	13	9	8	6	5	11	14	3	6	60
"CG34005-cds,chr2R:13935728..13936051,1,TGG"	TTTGCTCTTACTTAGACGA	1	0	0	0	0	0	0	0	0	2	0	1	1	0	0	1	0	0	0	0	0
"CG34005-cds,chr2R:13935728..13936051,4,GGG"	AGGAAACTGTTTCGAGTCT	6	0	6	5	4	1	3	4	4	6	5	2	2	2	1	1	2	2	1	3	24
"CG34005-cds,chr2R:13935728..13936051,5,CGG"	TGTTTTGCTCGTTACCTAC	5	0	0	1	1	2	2	2	2	0	2	1	4	3	0	3	4	1	2	4	13
"CG34005-cds,chr2R:13935728..13936051,10,TGG"	GGAAAGTGAAGGGGCTACC	17	0	12	10	12	10	9	18	11	11	10	15	5	10	8	8	18	23	12	14	84
"CG34194-cds,chr2R:13431993..13432125,3,TGG"	ATTCAAGCGCTATGTGAAA	4	0	4	5	4	2	3	0	2	3	4	4	0	3	2	1	4	3	5	3	15
"CG34194-cds,chr2R:13431993..13432125,7,CCC"	GTAATCCTCGGCCAGCTTT	11	0	5	5	1	1	5	7	3	2	11	6	5	10	1	3	5	6	5	4	39
"CG34194-cds,chr2R:13431993..13432125,10,CCC"	TGTGTGTTCAGTTCGTAGA	2	0	0	2	1	4	3	1	3	1	1	0	1	0	0	2	3	0	0	1	9
"CG34194-cds,chr2R:13431993..13432125,12,CCA"	TTTTCCCACGGCTCACATA	2	0	3	1	1	0	0	1	1	1	1	1	0	1	0	1	2	0	2	2	3
"CG34196-cds,chr2R:13997505..13997744,3,TGG"	CCCATGGACTATGACACCT	44	0	35	33	23	18	28	16	23	15	26	26	18	14	10	14	22	28	39	36	174
"CG34196-cds,chr2R:13997505..13997744,4,TGG"	GCCTTATTTCGAGCCTTTT	3	0	5	2	1	4	2	2	0	2	6	0	2	1	0	0	1	1	1	0	17
"CG34196-cds,chr2R:13997505..13997744,8,TGG"	AAACGCCCTCTTCGGCACC	4	0	1	0	2	2	3	2	1	1	3	0	1	1	1	1	2	1	3	0	5
"CG34196-cds,chr2R:13997505..13997744,16,CCG"	ATGAAGGCAACAGCAGCTC	8	0	5	5	1	6	4	2	4	2	5	4	3	7	2	2	2	6	6	9	19
"CG34199-cds,chr2R:16175201..16175767,3,CGG"	AAGCTGAAGTGGATTTTAC	3	0	1	2	0	2	1	0	1	2	2	1	1	3	0	1	2	2	1	0	5
"CG34199-cds,chr2R:16175201..16175767,7,AGG"	CCTGCTATCCGATCAAGTC	3	0	2	4	1	3	3	2	2	1	4	3	2	1	3	2	3	3	2	2	10
"CG34199-cds,chr2R:16175201..16175767,10,TGG"	GAAATCACAAAGGCACGAG	3	0	0	0	0	2	0	0	0	0	1	0	1	0	1	1	0	0	2	2	3
"CG34199-cds,chr2R:16175201..16175767,12,TGG"	TATTTGCCTCCAAATCAAC	1	0	0	0	0	0	2	1	0	0	1	0	0	0	1	0	1	0	0	1	6
"CG34202-cds,chr2R:16640110..16640167,2,CGG"	ATCGTTCTCTGCGCAGCTG	5	0	5	7	2	5	4	4	0	0	1	7	0	4	3	1	6	2	6	9	16
"CG34202-cds,chr2R:16640231..16641192,4,CGG"	GGAGTACAAGGAGCTGCTC	2	0	2	2	2	0	3	1	0	1	2	0	2	1	0	1	1	1	2	3	7
"CG34202-cds,chr2R:16640231..16641192,9,CGG"	CAGGGCAAGGAGGAAGTAT	3	0	1	0	1	1	1	1	0	0	0	0	0	0	0	0	1	0	1	1	3
"CG34202-cds,chr2R:16640231..16641192,11,TGG"	TGCTCAGTAGCTCCATTGT	38	0	35	27	19	17	26	24	15	17	24	17	22	22	17	15	31	24	35	38	162
"CG34208-cds,chr2R:18220657..18220809,4,CGG"	TCGGCATCCTCGGACTCAT	32	0	37	26	24	26	18	29	15	13	17	22	24	17	15	6	16	17	21	45	154
"CG34208-cds,chr2R:18220657..18220809,11,CCT"	TCCGAGGATGCCGAATACC	1	0	2	3	1	2	1	3	2	0	4	1	4	2	0	0	6	3	2	4	21
"CG34208-cds,chr2R:18220657..18220809,13,CCC"	TCCGGATTGGGTTCCGCTA	6	0	10	4	8	3	6	10	6	4	11	4	5	2	4	2	6	7	7	4	32
"CG34208-cds,chr2R:18220657..18220809,19,CCA"	GTTGTGTGCGGACGACCCT	2	0	2	2	3	3	0	4	5	0	1	2	2	1	4	2	3	0	4	2	10
"CG34211-cds,chr2R:1934725..1934877,3,TGG"	TCCGGCCTGTTCATCTTCT	64	0	74	47	44	38	45	39	37	33	52	42	33	49	32	38	54	61	51	55	303
"CG34211-cds,chr2R:1934725..1934877,8,AGG"	AGACCACCACCACTACATC	65	0	49	48	44	25	41	49	29	31	52	40	37	31	25	30	37	44	54	80	258
"CG34211-cds,chr2R:1934725..1934877,9,CCT"	CAGGCCGGAAACAAGGACC	5	0	3	5	5	3	1	4	2	4	5	1	1	3	2	2	6	4	1	1	20
"CG34211-cds,chr2R:1934725..1934877,13,CCC"	GCAAGGTGGACTCTACAGT	3	0	2	1	1	0	1	2	2	6	3	2	0	3	1	1	1	2	5	7	10
"CG34223-cds,chr2R:7123365..7123461,7,TGG"	GTGGGGCTGGTGGCAGCTC	4	0	7	5	4	6	7	5	1	7	5	4	4	3	2	6	4	6	6	7	35
"CG34223-cds,chr2R:7123365..7123461,12,CCG"	GATCCACAGCAGCAGCAAG	24	1	19	19	24	15	13	22	3	15	16	12	18	13	14	11	15	15	40	46	116
"CG34223-cds,chr2R:7123365..7123461,13,CCG"	TTTGAGGTGGTGCCACCTG	2	0	1	1	0	2	0	0	1	0	0	0	1	2	1	1	0	2	1	2	6
"CG34223-cds,chr2R:7123522..7123709,1,AGG"	ACCAACTCCGCCCACCGTT	5	0	4	1	4	3	3	6	3	0	1	3	2	5	1	0	3	4	3	4	17
"CG34231-cds,chr2R:7873576..7873668,2,AGG"	ACAAGATTGAAATACCGTC	1	0	1	0	0	0	0	1	1	0	1	1	0	0	0	0	0	0	0	2	3
"CG34231-cds,chr2R:7873576..7873668,6,CCG"	TTTCAATTCGCGGCCCTGA	9	0	11	7	1	2	0	1	4	5	4	3	4	4	2	3	3	3	1	9	27
"CG34231-cds,chr2R:7873768..7873912,1,TGG"	CCCGTCATTTGCTGATCTT	75	0	55	37	28	19	32	48	26	28	35	32	38	27	18	15	45	38	38	48	230
"CG34231-cds,chr2R:7873768..7873912,4,AGG"	AAATCTTCAAGCTAATCTC	1	0	1	1	1	0	1	1	0	2	1	1	1	1	1	2	0	1	0	1	6
"CG34423-cds,chr2R:19246366..19246494,9,CGG"	CGGCGGCGGCGGATCCATC	2	0	2	0	1	1	1	0	1	1	0	0	0	0	1	1	0	0	2	0	9
"CG34423-cds,chr2R:19246366..19246494,16,TGG"	GGCGGTTCATTTGGCAAAA	3	0	1	5	2	1	0	4	1	4	1	5	1	2	0	2	2	2	1	0	8
"CG34423-cds,chr2R:19246555..19246623,1,CGG"	AAGAACCTGAAGACCAAGA	2	0	1	0	0	0	0	2	2	1	0	0	0	0	1	0	0	1	2	0	3
"CG34423-cds,chr2R:19246555..19246623,6,CCT"	TGGGAGCCTCTGGTGCCTT	3	0	1	0	0	2	4	4	0	2	2	2	2	3	2	0	1	1	1	4	4
"CG34439-cds,chr2R:9046522..9046608,1,CCG"	ACGCTCGTCCATGTTGCGC	2	0	2	1	2	1	1	2	0	1	2	0	0	2	1	1	1	2	0	0	5
"CG34439-cds,chr2R:9046522..9046608,2,CCG"	ATCGCGCTGGTACATAACT	1	0	0	1	1	1	2	2	2	0	1	0	2	0	3	1	7	0	1	0	5
"CG34439-cds,chr2R:9046522..9046608,4,CCG"	GTAGGGATTGTCGGTCAGT	2	0	2	1	2	0	3	2	1	1	1	1	1	3	0	0	0	1	2	1	3
"CG34439-cds,chr2R:9047039..9047074,1,CCA"	TTCGTTTTCTCATCCGGTA	6	0	11	5	0	5	6	4	4	5	9	3	5	7	3	6	2	7	8	5	34
"CG34458-cds,chr2R:12559557..12560330,2,TGG"	ACTTTTGTTCACAGCGATA	1	0	2	5	3	2	2	1	1	0	0	0	1	1	1	0	0	0	1	0	2
"CG34458-cds,chr2R:12559557..12560330,8,AGG"	CCCGGACAATTTCCCCATC	37	0	38	31	16	30	35	24	21	21	33	35	28	21	18	17	24	35	37	24	165
"CG34458-cds,chr2R:12559557..12560330,10,CGG"	TAAATGGACGCCATCACTG	8	0	5	14	6	5	6	7	9	5	3	7	4	8	6	5	3	5	9	5	35
"CG34458-cds,chr2R:12559557..12560330,13,GGG"	CAGCTGCCCACTGCACCAT	3	0	1	5	2	0	3	1	2	0	1	1	0	1	0	0	0	1	2	2	8
"CG34460-cds,chr2R:12714403..12714490,3,TGG"	CTCGTGCACTATATGAAAC	1	0	0	0	0	0	0	0	0	0	0	2	4	1	1	2	4	1	0	1	5
"CG34460-cds,chr2R:12714403..12714490,5,CCT"	ACAGGCTATCGTCACCAGG	4	0	8	3	3	4	6	3	2	3	1	3	5	5	5	2	9	3	6	7	35
"CG34460-cds,chr2R:12714547..12714664,1,AGG"	AACGGATGCAAATCGCCCA	2	0	3	2	2	6	5	5	1	3	4	1	5	4	5	3	4	6	3	4	15
"CG34460-cds,chr2R:12714547..12714664,6,AGG"	GCTGTGGGTGCTGTTGAGC	1	0	1	1	0	4	4	2	0	0	1	2	1	0	1	0	3	2	3	4	9
"CG3570-cds,chr2R:20491173..20492081,2,AGG"	AGCCTGCGCCAGTTGACTA	12	0	14	12	8	5	12	11	16	9	13	13	9	10	6	6	11	12	11	19	69
"CG3570-cds,chr2R:20491173..20492081,8,TGG"	CCCAGGAACGCCAAGCAAC	39	0	37	24	19	20	28	22	29	24	23	29	21	21	12	23	28	38	33	35	153
"CG3570-cds,chr2R:20491173..20492081,11,TGG"	GCCAAGGCGATGAAGCAAC	18	0	13	14	6	4	8	14	11	5	6	10	10	11	3	8	7	12	22	19	60
"CG3570-cds,chr2R:20491173..20492081,15,TGG"	CCATATGGGAGACCAACGA	32	0	37	30	14	19	17	29	16	20	16	21	12	23	11	11	28	27	28	28	129
"CG3589-cds,chr2R:20671178..20671884,6,CGG"	AACCACATTTGGCCGTAGA	6	0	4	7	4	8	6	6	4	5	5	3	6	4	6	4	3	5	2	3	24
"CG3589-cds,chr2R:20671178..20671884,11,AGG"	AATTGTTGCCAGATTGCAG	13	0	11	11	4	13	6	11	9	14	14	16	12	16	6	12	18	10	10	18	62
"CG3589-cds,chr2R:20671178..20671884,15,AGG"	CTGCTGGATGTTCAGAATG	13	0	8	8	6	9	9	13	4	7	5	10	8	4	5	8	7	8	10	11	74
"CG3589-cds,chr2R:20671178..20671884,18,TGG"	ATCCGCTCACTACATTTTG	7	0	2	6	2	3	2	1	0	3	2	2	6	3	2	2	1	2	2	2	12
"CG3663-cds,chr2R:20549118..20549240,2,CCC"	TTCAAGTGACAGCGTCGCA	4	0	2	2	1	3	3	4	0	0	1	1	1	0	2	0	2	2	5	1	10
"CG3663-cds,chr2R:20549118..20549240,6,CCT"	TTCTTGAATGTCGCACAAC	4	0	1	2	4	2	3	6	3	2	11	6	9	5	1	2	6	6	5	7	27
"CG3663-cds,chr2R:20549311..20549520,1,CGG"	ATTGTAACCGAACACTATC	1	0	2	2	0	0	0	1	1	0	0	0	2	0	0	1	1	0	1	0	1
"CG3663-cds,chr2R:20549311..20549520,4,TGG"	GGAAAAACAGTGGCCCAAC	5	0	8	4	18	12	12	12	4	10	15	6	9	8	4	9	10	9	9	7	71
"CG3770-cds,chr2R:20833284..20833686,4,TGG"	TGGTTCCTCTGTTCGCTGG	156	1	148	114	77	86	89	128	86	75	110	97	84	86	73	61	111	102	104	121	596
"CG3770-cds,chr2R:20833284..20833686,6,TGG"	ATGCTCTTTGCTGTGGCCC	75	0	68	56	33	32	47	52	39	39	60	55	35	47	26	26	49	47	61	96	283
"CG3770-cds,chr2R:20833284..20833686,13,CGG"	AGCTCTCACCACCAATCCT	7	0	14	5	4	3	7	6	9	5	7	8	5	6	3	1	3	6	5	5	35
"CG3770-cds,chr2R:20833284..20833686,16,AGG"	GGCATCTACACGCGCTGCA	2	0	3	1	4	4	1	3	4	1	4	2	2	2	3	1	2	8	6	6	24
"CG3776-cds,chr2R:20857370..20857723,5,TGG"	TTGCAGCCCAGACCCACAG	4	0	2	1	3	1	3	1	1	2	2	1	1	1	2	2	3	6	1	3	12
"CG3776-cds,chr2R:20857370..20857723,11,TGG"	CCTCCGGGGGACAGGAAGC	1	0	0	0	0	0	0	0	1	0	0	0	0	0	0	0	0	0	0	0	1
"CG3776-cds,chr2R:20857370..20857723,13,CGG"	ATCTCGAAGCCAACACAAC	6	0	10	6	1	3	7	12	3	3	4	7	4	9	3	10	8	7	12	11	50
"CG3776-cds,chr2R:20857370..20857723,17,TGG"	AACCGCCTGCCTCGCCTAA	24	0	17	15	14	10	12	18	6	18	17	14	10	8	4	8	10	19	8	7	87
"CG3829-cds,chr2R:20875738..20875993,12,TGG"	GGGTGGGCACGGGAAACTT	1	0	0	0	0	1	0	3	2	0	2	5	0	2	1	2	1	1	0	1	7
"CG3829-cds,chr2R:20875738..20875993,20,TGG"	TCTGTGCTGCACATGATAA	6	0	1	2	1	4	3	9	5	5	5	5	4	1	1	1	4	7	7	10	20
"CG3829-cds,chr2R:20875738..20875993,23,AGG"	GCCTTGGGTCTACGCAATC	14	0	18	16	13	13	11	14	7	12	12	15	9	13	12	12	16	18	15	7	90
"CG3829-cds,chr2R:20875738..20875993,24,AGG"	AACCGCGAGCCAACATCCA	23	1	14	13	10	12	17	17	6	7	15	8	14	13	8	8	14	13	15	9	69
"CG3880-cds,chr2R:20648811..20649668,5,AGG"	GTGGGAGGCAGCCATCCAC	2	0	0	1	0	1	0	1	1	1	0	0	0	1	1	0	1	0	1	1	8
"CG3880-cds,chr2R:20648811..20649668,10,TGG"	CAGTCGCAATTTTGGGAAC	1	0	0	1	1	3	2	6	0	0	1	2	0	3	1	0	1	3	1	0	17
"CG3880-cds,chr2R:20648811..20649668,13,AGG"	CGCTTCACGGACATCGAGA	12	0	8	4	3	1	4	4	2	3	4	1	8	6	1	2	7	7	5	6	31
"CG3880-cds,chr2R:20648811..20649668,18,AGG"	TGGCAGGATGATGGCTCCA	5	0	2	3	4	0	0	2	2	1	5	4	3	1	1	3	3	2	1	7	10
"CG4021-cds,chr2R:17660903..17661071,4,CGG"	GAGCGCCAGCGTTTGTCCG	2	0	1	4	1	1	2	0	2	0	1	1	0	0	1	2	1	2	0	0	6
"CG4021-cds,chr2R:17660903..17661071,5,AGG"	TGCGCACTGCTAATCGACG	66	0	57	43	37	51	47	46	38	35	47	41	54	43	32	25	45	54	39	83	276
"CG4021-cds,chr2R:17660903..17661071,6,CCC"	TTCCTCAGTAATCTCGCTT	2	0	0	1	0	0	1	1	0	0	1	2	2	0	0	0	4	0	2	4	1
"CG4021-cds,chr2R:17660903..17661071,8,CCA"	GGTACTCGTGTGTGGTAGT	67	0	52	52	35	45	48	53	35	36	50	48	42	53	30	37	49	48	70	117	299
"CG42319-cds,chr2R:9150412..9150502,8,CCC"	CAGCCTCAAACTGGCCCAT	16	0	14	9	8	4	10	8	4	5	12	8	8	7	5	8	9	12	13	10	60
"CG42319-cds,chr2R:9150412..9150502,11,CCA"	TGGGCGGCGGCAAAGGCTT	2	0	0	1	0	0	0	0	0	0	1	0	1	0	0	1	3	0	0	0	2
"CG42319-cds,chr2R:9150998..9151170,1,TGG"	TCACCCCAACCCCCCTGCT	172	0	132	103	104	85	95	126	84	80	117	100	88	88	60	61	131	126	129	188	743
"CG42319-cds,chr2R:9150998..9151170,3,TGG"	TTGTTGGCATCCGATAATG	1	0	0	3	0	0	2	2	1	0	1	0	1	0	0	0	0	1	1	5	2
"CG42361-cds,chr2R:20495317..20495607,4,AGG"	CAGCAGCACCTGAGCTCCG	3	0	3	0	0	2	1	0	1	1	4	1	0	1	3	1	1	2	1	1	11
"CG42361-cds,chr2R:20495317..20495607,5,TGG"	CGCTCGCGCCTACCACAAT	1	0	0	0	0	0	0	1	1	0	1	2	0	0	0	0	0	1	0	0	2
"CG42361-cds,chr2R:20495317..20495607,14,TGG"	GCCAATCCCAACATTGTGC	15	0	9	4	6	5	4	4	3	4	9	7	2	5	3	1	2	7	4	9	21
"CG42361-cds,chr2R:20495317..20495607,15,TGG"	TCCAGTACTACCACTTCGA	46	0	27	14	24	21	24	31	32	14	30	30	25	28	17	15	30	26	26	38	158
"CG42372-cds,chr2R:12179056..12179223,2,TGG"	ACCGACAAGAACTACTTTC	1	0	0	1	0	0	1	0	1	0	2	0	1	0	0	0	0	2	0	0	1
"CG42372-cds,chr2R:12179056..12179223,5,GGG"	AGAGTTCGCCACGAGTTTC	28	0	26	16	10	11	17	15	16	18	22	18	17	16	5	16	14	31	16	14	95
"CG42372-cds,chr2R:12179056..12179223,6,TGG"	CGTTCCCTTACGAATCCCG	15	0	23	18	24	17	18	16	16	16	13	20	12	13	7	5	24	22	23	16	90
"CG42372-cds,chr2R:12179056..12179223,9,CCT"	GTTCTTGTCGGTCAGCTTT	61	0	51	47	21	26	38	50	26	18	47	35	36	27	18	25	33	45	46	47	234
"CG42531-cds,chr2R:7751709..7751811,3,TGG"	AACTTAGTGGTGCTTAACT	12	0	6	10	2	8	4	12	5	4	8	8	6	8	5	8	3	8	10	12	43
"CG42531-cds,chr2R:7751709..7751811,6,CCT"	ACGATGGCTATGATGATGC	80	0	52	54	47	45	54	50	49	43	49	44	45	51	27	31	55	57	55	85	318
"CG42531-cds,chr2R:7751877..7751959,1,CGG"	ATCGCACACATTGAGCAAG	4	0	6	1	2	1	7	3	4	1	5	3	2	3	4	2	4	4	2	4	14
"CG42531-cds,chr2R:7751877..7751959,4,TGG"	ATCGGCTGCACATTCCTGC	111	0	88	77	59	60	51	66	49	49	63	67	54	65	43	39	70	78	63	79	394
"CG42561-cds,chr2R:13572479..13572600,3,TGG"	TTCCGCAAATCCGCACAAA	11	0	9	12	4	6	7	10	8	7	4	5	7	2	4	3	5	5	8	10	37
"CG42561-cds,chr2R:13572660..13572903,1,AGG"	CCGGGTGGCACTATTCGCC	3	0	5	4	5	2	2	2	6	1	4	4	7	0	0	2	7	5	1	1	23
"CG42561-cds,chr2R:13572660..13572903,2,CGG"	CCGTGAGCCAGAATGAAGC	59	0	46	38	37	13	37	29	22	20	43	31	25	21	22	19	40	36	47	39	219
"CG42561-cds,chr2R:13572660..13572903,5,AGG"	GTGATTAACCAGCCCTTCG	17	0	9	8	6	6	10	9	5	3	10	14	4	9	8	3	10	13	12	25	66
"CG42806-cds,chr2R:9852424..9852690,6,TGG"	TGGCCGACGATAATTGTCC	25	0	23	12	15	11	14	22	15	3	16	14	4	14	11	9	14	18	12	17	86
"CG42806-cds,chr2R:9852424..9852690,14,AGG"	GAATACAAATGCCAGGAGG	7	0	5	2	4	3	3	3	2	0	4	4	3	3	0	0	1	4	2	1	16
"CG42806-cds,chr2R:9852424..9852690,15,CGG"	GTTCCACATTCCTCCTATG	16	0	13	16	9	7	18	8	7	11	13	9	7	10	7	7	6	8	9	12	57
"CG42806-cds,chr2R:9852424..9852690,18,CGG"	TCGACAACGGAACGGCATG	1	0	0	1	0	3	0	1	0	0	0	0	3	1	1	1	0	1	2	3	4
"CG4282-cds,chr2R:12209940..12211296,6,CGG"	TAGATGTACACTCCGCGCG	16	0	20	26	17	11	21	20	9	15	24	6	17	20	12	10	15	20	39	25	108
"CG4282-cds,chr2R:12209940..12211296,9,AGG"	TTCCCCGTCCAGATCTCCA	25	0	8	15	8	6	15	18	6	10	18	8	10	11	9	8	13	10	14	22	75
"CG4282-cds,chr2R:12209940..12211296,12,TGG"	AAGGATATGCGGCCGCTGC	2	0	3	2	1	1	2	0	0	1	2	0	1	1	1	0	1	1	2	0	2
"CG4282-cds,chr2R:12209940..12211296,16,AGG"	ACAAAAGTGGCGCTCATGG	43	0	26	25	24	24	31	25	11	23	30	20	24	20	15	15	22	20	21	13	124
"CG42878-cds,chr2R:15474969..15475145,2,AGG"	TCCCCAAAAAATGCGAGCG	20	0	13	9	13	9	13	14	6	11	8	11	8	11	3	11	13	15	8	4	77
"CG42878-cds,chr2R:15474969..15475145,7,CCA"	CGCAGATCTTGGGACAAAC	9	0	7	7	4	6	6	5	4	2	4	3	8	2	4	1	8	6	7	6	33
"CG42878-cds,chr2R:15474969..15475145,10,CCC"	TCCTCGCTCGCATTTTTTG	5	0	11	4	3	1	3	5	2	4	12	0	4	3	2	6	5	4	1	0	26
"CG42878-cds,chr2R:15474969..15475145,13,CCT"	CGCAACCAACCCTTTGGAC	41	0	36	44	31	28	38	33	14	33	39	32	25	29	25	22	40	45	39	30	218
"CG43068-cds,chr2R:11072782..11073408,3,TGG"	TCTGAGCATACTCTACCTA	1	0	0	0	1	0	0	0	0	0	1	1	1	0	0	1	1	0	0	0	1
"CG43068-cds,chr2R:11072782..11073408,7,CGG"	CAATTGGCTGCCATCATTC	24	0	30	27	17	16	18	18	13	19	24	17	15	18	13	13	25	16	20	14	123
"CG43068-cds,chr2R:11072782..11073408,11,TGG"	TCGTTTTTTACTAATGATC	1	0	0	0	0	0	1	1	1	1	0	0	0	0	0	0	0	0	0	1	0
"CG43068-cds,chr2R:11072782..11073408,13,CGG"	GTATTTGCGTCATGATCCT	18	0	10	8	5	4	3	7	4	3	6	8	7	8	5	5	8	6	14	8	37
"CG43164-cds,chr2R:13393141..13393516,1,TGG"	CGCATTACGACAATCCACC	160	0	142	109	90	97	105	112	88	83	106	101	103	76	58	60	101	125	153	168	612
"CG43164-cds,chr2R:13393141..13393516,3,CGG"	CGAATGAATCCCTACTCCC	3	0	5	2	0	0	4	2	0	1	1	1	2	4	0	2	2	3	2	1	13
"CG43164-cds,chr2R:13393141..13393516,5,TGG"	TACCAGTACTGTCGCTCCC	10	0	8	3	3	8	8	8	3	7	3	4	6	6	2	5	8	4	3	15	35
"CG43164-cds,chr2R:13393141..13393516,8,AGG"	CTGGCCTCCTTTGAGACGA	6	0	9	4	5	7	3	6	5	5	5	9	6	2	2	1	7	6	6	4	31
"CG43187-cds,chr2R:12268063..12268254,3,TGG"	TTGTATCCCTCCTTATCGC	6	0	5	5	3	1	4	4	6	4	1	1	5	4	2	4	3	3	7	10	15
"CG43187-cds,chr2R:12268063..12268254,7,TGG"	GGTGGAGATCCATAAGTGC	1	0	0	2	0	0	0	0	0	0	2	0	0	1	0	1	0	1	1	0	5
"CG43187-cds,chr2R:12268063..12268254,10,CGG"	TTTGCCTGCTGCAGATCAT	2	0	3	4	1	1	0	1	0	1	0	1	1	1	0	1	1	2	4	7	7
"CG43187-cds,chr2R:12268063..12268254,14,CCA"	ATGACCATTCGCACGTGGT	61	0	45	53	25	28	40	36	29	25	42	34	35	44	33	27	41	44	61	110	274
"CG43366-cds,chr2R:1808438..1808748,5,CGG"	TGCTACCCTTGGCCACCCC	8	0	7	3	2	2	9	2	3	2	6	5	2	6	4	3	10	8	7	8	41
"CG43366-cds,chr2R:1808438..1808748,8,CGG"	CCAAACACCCAGTCACAGC	4	0	7	2	3	0	5	3	5	2	1	2	0	2	3	4	4	5	2	4	14
"CG43366-cds,chr2R:1808438..1808748,10,CGG"	CTCGTCGTCGTCCAGTCAG	99	0	88	71	55	56	70	75	40	77	71	53	63	57	39	43	85	68	70	113	452
"CG43366-cds,chr2R:1808438..1808748,13,CGG"	GTCTATGAGTCACCCCTTC	1	0	4	0	5	2	0	1	1	1	0	2	0	5	0	1	2	4	3	1	16
"CG44242-cds,chr2R:12083976..12084077,2,AGG"	CCGCTCATACACTTCCGCA	33	0	31	32	15	26	26	13	22	26	25	27	28	25	17	15	22	16	25	29	159
"CG44242-cds,chr2R:12083976..12084077,8,CCA"	TAGCCAGCGCAACTAGTGT	21	0	13	15	15	11	11	5	14	6	16	14	10	10	6	11	21	16	9	23	92
"CG44242-cds,chr2R:12083976..12084077,9,CCG"	CCTTGCGGAAGTGTATGAG	19	0	23	26	10	15	14	18	16	14	15	17	15	11	9	16	24	23	24	15	106
"CG44242-cds,chr2R:12083976..12084077,11,CCG"	GGTTTGCTGTCTGGGCGCC	67	0	50	44	28	25	34	30	23	37	45	26	28	30	23	21	38	37	31	65	224
"CG44296-cds,chr2R:5937976..5938065,9,TGG"	GATATCCAGGCGGCTCTCC	4	0	1	0	0	0	1	1	0	1	2	2	0	0	3	0	1	0	0	0	5
"CG44296-cds,chr2R:5937976..5938065,12,CCC"	CAATGGGTTTACGAAGTGT	3	0	0	2	1	2	3	5	1	0	1	3	1	3	3	1	1	2	4	9	13
"CG44296-cds,chr2R:5937976..5938065,16,CCG"	CACTCCCATAACGCATCAG	7	0	3	7	3	5	6	2	3	7	6	7	4	9	3	4	5	13	9	7	24
"CG44296-cds,chr2R:5938127..5938254,1,CGG"	ACACTATTTTACCTAATTG	1	0	1	2	2	2	1	3	2	0	1	1	1	2	0	2	2	3	2	1	19
"CG4752-cds,chr2R:18365936..18366380,4,TGG"	TGTTGTGCATTTGTCCGAA	51	0	41	47	23	26	30	38	23	31	35	30	33	37	18	19	34	47	47	43	231
"CG4752-cds,chr2R:18365936..18366380,5,AGG"	ACCATGAAGTTGCTCTCTG	3	0	3	0	1	1	3	2	1	0	3	2	2	1	3	5	2	2	1	1	11
"CG4752-cds,chr2R:18365936..18366380,13,AGG"	GGCATCCGGCGAATTCTTA	3	0	2	3	3	2	2	2	2	0	0	0	3	2	0	1	2	1	3	2	14
"CG4752-cds,chr2R:18365936..18366380,17,CGG"	GTGAAGATCTGGCCGCGAG	6	0	13	7	5	8	8	7	6	3	9	5	3	7	4	3	9	7	10	11	25
"CG4853-cds,chr2R:13402243..13403034,4,TGG"	GGCAAGGATGTCAAGATCG	4	0	6	6	1	2	3	2	2	2	3	2	1	1	0	0	1	1	1	1	11
"CG4853-cds,chr2R:13402243..13403034,5,AGG"	ACCTCATCCTCGCTGCAGC	97	0	77	83	60	39	70	61	53	57	74	49	55	47	33	35	69	80	85	120	404
"CG4853-cds,chr2R:13402243..13403034,15,CGG"	AAGCTGGATGGGCTGCCGG	31	0	38	30	19	22	16	21	22	12	28	23	17	21	14	7	24	22	24	18	133
"CG4853-cds,chr2R:13402243..13403034,17,TGG"	GCCATAAAGGCAGCTTTGC	1	0	0	3	1	1	0	1	2	1	2	1	0	3	0	2	1	0	1	1	3
"CG5009-cds,chr2R:13648771..13648894,3,CGG"	CACGGCCACCTTCAATCCC	3	0	1	3	1	1	2	1	1	3	2	0	1	2	0	1	0	1	0	2	3
"CG5009-cds,chr2R:13648771..13648894,8,CGG"	TCTCCGTTCTGTGGGCCGG	32	0	23	13	11	10	11	16	7	4	10	13	13	8	10	13	20	21	17	18	80
"CG5009-cds,chr2R:13648771..13648894,13,CCA"	CGGGATTCACTGGTTTGGC	149	0	111	89	65	79	83	93	76	65	110	87	80	80	47	53	103	113	73	58	497
"CG5009-cds,chr2R:13648771..13648894,18,CCA"	GGCCGTGCTGCGTTCCTTC	5	0	4	5	0	3	4	3	3	2	2	4	3	3	2	2	4	2	2	3	22
"CG5036-cds,chr2R:13685190..13685274,4,CCG"	GGACTATCCGCTTTGGAAC	13	0	11	10	13	7	6	4	9	9	16	11	5	17	12	11	15	12	16	18	75
"CG5036-cds,chr2R:13682632..13682933,1,TGG"	CCGTTTCCGAGCTGCCCAG	47	0	36	41	25	34	35	32	27	15	31	30	23	24	21	31	23	35	35	38	182
"CG5036-cds,chr2R:13682632..13682933,3,TGG"	AAAGTGCCGCCAACAATAG	1	0	1	0	1	2	3	2	1	2	3	0	1	2	1	0	0	1	1	2	12
"CG5036-cds,chr2R:13682632..13682933,11,CGG"	ATGGCAATGGGAACGGTGG	62	0	60	43	45	35	40	38	30	45	52	27	31	45	22	33	42	57	63	57	281
"CG5084-cds,chr2R:13906551..13906883,5,TGG"	GAGGAGGTCCTATTCCGCA	6	0	3	4	3	0	3	4	2	3	2	3	3	1	2	5	3	2	3	1	17
"CG5084-cds,chr2R:13906551..13906883,10,AGG"	TTGGTGAGGCTGAGGGTCG	5	0	5	0	1	3	2	1	2	2	3	3	2	3	3	2	4	4	5	6	22
"CG5084-cds,chr2R:13906551..13906883,11,CGG"	TGAACACCACCCAGAAGAA	3	0	0	3	1	2	2	3	1	0	4	1	2	6	3	1	0	0	3	3	4
"CG5084-cds,chr2R:13906551..13906883,13,AGG"	AATGCCACCAATGCTTGCG	19	0	13	19	18	14	20	14	13	3	16	10	17	10	4	5	23	19	11	27	93
"CG5539-cds,chr2R:19692462..19693352,11,TGG"	CCTGGCCTGGGCCAAATAC	2	0	0	0	1	0	0	1	0	2	0	0	0	1	0	0	0	1	1	0	4
"CG5539-cds,chr2R:19692462..19693352,13,AGG"	GCCTTCCTGGTCACCTTCG	1	0	0	0	1	0	0	0	0	0	0	2	0	0	0	0	0	0	0	2	2
"CG5539-cds,chr2R:19692462..19693352,16,TGG"	GGCGGACGTCTTCCTCTCC	10	0	5	4	2	2	6	2	7	6	5	10	8	1	3	2	3	3	4	2	29
"CG5539-cds,chr2R:19692462..19693352,17,TGG"	ATGCCCACCAAGTTGCTCC	9	0	8	7	11	6	4	7	5	10	9	3	9	4	8	9	9	7	8	9	66
"CG5543-cds,chr2R:19696882..19698849,3,CGG"	AATGTAAACGTACCTCCTG	13	0	6	12	6	5	9	9	2	4	5	2	3	8	0	4	7	9	5	9	54
"CG5543-cds,chr2R:19696882..19698849,4,AGG"	CCAAGATCCAACGAAACCG	1	0	3	1	0	0	0	2	0	5	4	0	0	1	1	2	2	0	0	0	6
"CG5543-cds,chr2R:19696882..19698849,7,CGG"	AGGAGTCCACTGAAGCCAG	4	0	1	2	2	4	2	1	0	2	2	0	0	1	2	1	2	2	2	1	13
"CG5543-cds,chr2R:19696882..19698849,14,AGG"	CAGATGATTCGGCAGATCG	1	0	1	1	0	0	2	1	0	0	1	2	2	0	1	0	2	0	0	2	6
"CG6044-cds,chr2R:18294549..18294830,7,TGG"	CTGGAGGCGGAAACGGAGG	1	0	2	0	0	0	1	0	0	1	1	1	1	1	0	1	0	0	2	0	4
"CG6044-cds,chr2R:18294549..18294830,12,AGG"	CCGTCACTGCCCCGTCAGC	3	0	0	1	0	3	3	2	2	1	2	5	2	1	0	3	2	1	1	1	6
"CG6044-cds,chr2R:18294549..18294830,14,AGG"	AGCAAGGACTACGACTACG	20	0	22	20	13	11	20	24	11	10	20	14	15	17	8	13	9	25	18	32	97
"CG6044-cds,chr2R:18294549..18294830,20,TGG"	CAGCGGGCTCCGGGAAACC	5	0	2	5	4	3	7	5	3	2	4	4	4	0	1	2	8	4	4	4	33
"CG6262-cds,chr2R:12249429..12250829,3,TGG"	GTGTGTGGCGCTCCTTCAA	26	0	20	20	12	16	20	24	18	6	24	17	21	16	13	12	12	27	25	28	116
"CG6262-cds,chr2R:12249429..12250829,6,TGG"	CACAGCCTCCTTGCTCCTG	11	0	6	5	5	6	5	7	3	3	10	8	5	8	3	4	8	14	6	6	45
"CG6262-cds,chr2R:12249429..12250829,11,TGG"	AGGATGGCAAATGCTCATG	4	0	4	1	1	5	2	6	1	0	1	2	3	4	0	2	2	2	2	1	14
"CG6262-cds,chr2R:12249429..12250829,14,AGG"	CAGCAGCAATTGCAGCCAA	1	0	2	0	0	0	0	0	0	1	1	0	2	0	0	0	0	0	0	0	1
"CG6329-cds,chr2R:9718056..9718223,1,CGG"	GCGAGTTCGATCCCCGCTG	3	0	0	0	3	1	2	0	1	0	0	1	1	0	2	0	0	1	3	1	5
"CG6329-cds,chr2R:9718056..9718223,2,TGG"	CCTTCGAGCCGTACTCCAT	19	0	12	10	9	5	8	10	9	10	13	3	12	3	3	5	14	4	18	9	52
"CG6329-cds,chr2R:9718056..9718223,5,TGG"	TGCAGCAAACAGGAGCCTC	1	0	1	0	0	0	1	2	0	0	1	0	3	1	0	1	1	2	0	1	5
"CG6329-cds,chr2R:9718056..9718223,7,CCA"	TCGTAGCACATCAGGGCAG	19	0	16	10	9	15	13	18	9	11	8	15	8	11	11	8	6	11	18	14	75
"CG6357-cds,chr2R:9727583..9727810,2,TGG"	CCACTGCTCCTGTATTTGA	2	0	4	3	1	0	3	4	1	0	2	4	0	5	0	0	0	2	2	0	17
"CG6357-cds,chr2R:9727583..9727810,12,TGG"	CCACAATTGAACACACCTC	62	0	48	50	38	33	42	55	30	43	42	43	40	41	24	28	42	42	43	81	286
"CG6357-cds,chr2R:9727583..9727810,15,TGG"	GGAGGAATGCCAGTTTGCA	4	0	0	2	1	1	2	4	2	0	1	1	1	4	1	0	2	0	2	2	16
"CG6357-cds,chr2R:9727583..9727810,17,CCT"	CCAAGTAAAATTCGAGCTG	1	0	0	3	0	1	0	2	2	0	0	2	1	1	1	1	1	1	1	0	5
"CG6426-cds,chr2R:12757026..12757107,3,TGG"	ATTGGCGCTCTTTTGTGTC	17	0	21	17	5	12	15	14	13	16	23	16	9	11	7	9	16	29	17	13	78
"CG6426-cds,chr2R:12757026..12757107,5,AGG"	GCAGCCCTCATTCAAGCTC	30	0	28	23	18	14	25	16	10	17	16	15	22	20	14	10	22	29	22	24	148
"CG6426-cds,chr2R:12757026..12757107,6,CCA"	AAAGTGCAGCACAATTTGT	4	0	4	7	2	4	3	3	1	3	6	7	9	4	4	5	3	4	2	1	19
"CG6426-cds,chr2R:12758775..12758945,1,TGG"	CCGGTGACTGATGTGTGCC	11	0	5	5	3	3	6	9	3	4	5	9	11	6	2	2	13	7	7	5	47
"CG6613-cds,chr2R:17990757..17990886,5,AGG"	GCGCGTGAGATAGAGTTCG	3	0	5	2	2	3	5	2	5	0	2	1	2	3	2	1	1	2	2	4	12
"CG6613-cds,chr2R:17990757..17990886,7,CCC"	TGGTTCAGGCTGCGGAACA	1	0	1	0	0	1	5	1	4	0	3	1	2	0	0	3	1	4	4	2	13
"CG6613-cds,chr2R:17990947..17991446,5,AGG"	CTGTTCCTGCACGGGCTGA	7	0	6	3	4	2	3	3	3	3	3	6	7	8	3	3	7	4	9	8	23
"CG6613-cds,chr2R:17990947..17991446,6,TGG"	CCACCTTCAATGTCATCGC	22	0	10	14	14	7	10	12	13	8	13	13	12	9	4	5	13	11	9	19	60
"CG6758-cds,chr2R:18062642..18062822,5,TGG"	GACAATTGCGGGGCGACCT	5	0	7	4	2	1	4	10	2	1	5	3	3	2	3	2	2	6	7	4	20
"CG6758-cds,chr2R:18062642..18062822,6,TGG"	GTCCTTCCCGATGAGATAC	3	0	4	2	0	0	0	3	3	4	2	5	4	3	1	3	7	2	4	3	16
"CG6758-cds,chr2R:18062642..18062822,7,CGG"	TCACCTACCTGCCACCCTA	10	0	5	8	3	0	10	10	2	2	7	2	5	3	3	4	3	3	9	9	26
"CG6758-cds,chr2R:18062642..18062822,11,CCT"	TTCAGATTTACAGCGGCCA	10	0	10	3	3	3	8	8	4	2	7	5	4	7	3	4	3	5	11	12	28
"CG6984-cds,chr2R:12979518..12979996,3,TGG"	TCATTCGCTTTACCAGCAA	1	0	0	1	0	0	1	0	0	0	1	2	3	0	0	0	2	1	1	1	8
"CG6984-cds,chr2R:12979518..12979996,6,AGG"	AGTGATTTGGTCCTGGTCA	38	0	33	30	15	23	24	29	17	21	29	19	28	26	14	15	28	24	26	25	133
"CG6984-cds,chr2R:12979518..12979996,8,TGG"	ACTCTGAATTCCCTATCAC	1	0	4	2	1	0	2	5	0	2	3	3	2	5	1	4	3	2	2	1	6
"CG6984-cds,chr2R:12979518..12979996,12,CGG"	CTGAGATGCGTGGTCCTGA	12	0	12	4	5	4	4	4	5	8	8	10	7	4	7	2	3	7	9	7	38
"CG7777-cds,chr2R:7327475..7327630,1,TGG"	ATCCAAGGAGCTGCGATTG	35	0	22	22	13	27	15	31	7	10	11	18	14	14	7	13	15	17	16	15	103
"CG7777-cds,chr2R:7327475..7327630,5,CGG"	TCCTCAATTTCTTTGCCTG	5	0	8	4	2	4	4	4	4	3	3	2	1	2	2	0	4	8	3	2	21
"CG7777-cds,chr2R:7327475..7327630,7,TGG"	CATGCACCCAAATTGAGGA	8	0	8	6	4	3	11	4	5	2	6	4	11	7	5	3	1	6	5	9	46
"CG7777-cds,chr2R:7327475..7327630,10,TGG"	CCTTCAAGGCCTTGGCTTT	1	0	0	4	2	5	1	2	0	0	3	2	1	2	0	3	2	3	2	3	11
"CG7882-cds,chr2R:1845378..1845467,2,AGG"	CAATCATTAACGTTCTCAG	11	0	8	4	7	2	6	10	6	8	9	3	2	8	1	8	7	8	4	5	45
"CG7882-cds,chr2R:1845378..1845467,5,CCA"	GAAGCGATTCGCCGACTTT	2	0	1	0	1	0	2	1	0	0	2	0	3	0	0	0	0	1	0	1	7
"CG7882-cds,chr2R:1845378..1845467,6,CCG"	CATTTTCGTGTGCCATTAG	6	0	8	0	3	3	3	1	2	0	0	2	1	0	1	1	2	6	1	3	19
"CG7882-cds,chr2R:1845524..1845634,1,TGG"	GGAGCGGCCCCAGTGGAGC	3	0	7	5	0	0	3	3	5	1	4	1	0	4	3	1	4	1	1	3	24
"CG8083-cds,chr2R:4967736..4967928,1,CGG"	CGTGACTCGGAAGAATTCA	5	0	10	9	3	3	2	2	3	0	3	3	4	8	1	1	5	3	3	6	20
"CG8083-cds,chr2R:4967736..4967928,7,TGG"	AATCCAAAAGTAGCGCGAC	13	0	5	4	12	8	9	8	9	4	5	9	7	3	9	8	8	11	7	4	43
"CG8083-cds,chr2R:4967736..4967928,9,TGG"	CTGCTGCATCTGTGTGTTG	8	0	2	10	7	6	5	1	4	1	7	5	5	6	0	0	7	6	6	14	36
"CG8083-cds,chr2R:4967736..4967928,12,CCG"	CGTGAATTCTTCCGAGTCA	2	0	3	2	0	1	0	0	2	1	2	4	1	5	0	1	3	2	0	0	9
"CG8290-cds,chr2R:7858487..7858580,4,TGG"	ACGCCGTCGCCATCGCCAC	28	0	26	22	18	12	12	17	12	15	20	13	11	14	13	11	16	23	21	22	99
"CG8290-cds,chr2R:7858487..7858580,7,CCG"	CCAGGCCACTTTCGCTACC	32	0	24	22	9	10	17	16	6	6	12	12	8	4	9	4	14	16	16	18	100
"CG8290-cds,chr2R:7858643..7859111,1,AGG"	CACCCCTCGCTTTCAGACG	134	0	86	99	58	61	65	74	36	57	80	69	67	57	49	48	86	68	55	58	424
"CG8290-cds,chr2R:7858643..7859111,2,TGG"	ATGTACCCCAACGTAGATC	39	0	41	25	25	13	20	27	19	22	26	19	31	18	18	15	26	24	35	48	145
"CG8370-cds,chr2R:11889437..11890003,2,TGG"	CTAATCTTCCTTTTCACTT	1	0	2	0	1	0	0	0	1	0	1	0	1	1	1	0	0	0	0	0	7
"CG8370-cds,chr2R:11889437..11890003,6,AGG"	AAAGGTGAAAAGGTCCTGC	1	0	0	0	1	0	0	0	0	0	0	0	0	0	0	0	0	0	3	0	0
"CG8370-cds,chr2R:11889437..11890003,16,CGG"	CCACGATTTGGGGGACCTT	34	0	37	21	19	25	29	13	12	16	27	19	13	15	15	13	28	26	24	33	137
"CG8370-cds,chr2R:11889437..11890003,17,TGG"	TGCCGTCCCGTCTAGACTT	5	0	2	3	2	3	2	0	1	2	1	1	2	2	1	2	2	1	3	3	10
"CG8405-cds,chr2R:11935299..11935427,11,CGG"	AAATGGGAACGGGCGCAAT	4	0	4	1	2	1	1	3	1	4	4	7	4	3	6	0	2	7	6	3	15
"CG8405-cds,chr2R:11935299..11935427,17,TGG"	TACCTGGCGGATTAGGTGG	17	0	10	8	8	11	8	8	8	14	13	7	10	6	7	11	11	13	9	9	69
"CG8405-cds,chr2R:11935299..11935427,19,CCG"	GCGTTTTCCGGCAGCACAG	17	0	12	11	6	12	13	13	8	4	17	8	14	14	7	9	22	14	15	20	76
"CG8405-cds,chr2R:11935299..11935427,21,CCG"	GCATTGGCCACCGCGATCT	2	0	6	2	3	2	3	1	3	2	3	4	2	5	2	1	2	4	2	7	19
"CG8407-cds,chr2R:8041018..8041083,4,TGG"	ATCGTGCACGTTTATCCTC	19	0	14	12	3	11	11	11	9	4	5	11	10	8	8	5	15	13	12	17	58
"CG8407-cds,chr2R:8041150..8041233,1,CGG"	CGATATGAACGAGGAGATG	3	0	4	7	7	2	6	7	4	4	4	7	4	9	3	4	6	5	15	10	43
"CG8407-cds,chr2R:8041150..8041233,4,CCA"	GCGGTAATGGACAGTTCAA	5	0	3	4	1	1	2	1	1	0	0	1	1	2	1	0	2	2	4	5	6
"CG8407-cds,chr2R:8041411..8041575,4,TGG"	TTCGGCATCTACTGGCATG	2	0	0	0	0	2	1	0	1	0	0	0	0	0	0	0	0	0	0	0	3
"CG8468-cds,chr2R:10114919..10116800,4,TGG"	GAGCTGGCATCCAAAGGCC	4	0	0	0	1	0	1	2	1	1	0	1	1	1	2	1	1	3	2	2	7
"CG8468-cds,chr2R:10114919..10116800,12,AGG"	GAGGGCGAGGAGGAAATCG	2	0	4	0	4	1	3	0	1	2	3	1	2	0	2	2	4	2	0	1	11
"CG8468-cds,chr2R:10114919..10116800,14,CGG"	GCAGCCGTCGTCGTGCCTC	3	0	0	2	0	1	1	0	0	0	2	0	0	1	0	0	0	0	0	4	7
"CG8468-cds,chr2R:10114919..10116800,21,TGG"	GGATGGGCCTGGGTGGTGA	1	0	4	0	1	1	0	0	2	0	0	1	0	0	2	0	0	0	0	2	2
"CG8494-cds,chr2R:10127535..10127618,3,CCA"	GGATTGTGCGGATTTGGGT	11	0	8	9	2	8	6	12	8	6	12	7	5	5	5	2	6	5	6	4	56
"CG8494-cds,chr2R:10127535..10127618,8,CCG"	GCTGTGTATGGTGCGGTTG	45	1	34	40	29	27	31	44	29	27	50	29	29	25	21	21	41	43	46	71	206
"CG8494-cds,chr2R:10127716..10128082,1,AGG"	GTATGCCATGGGTGATCCA	6	0	6	5	1	11	3	3	5	8	6	4	4	3	1	7	7	7	11	13	36
"CG8494-cds,chr2R:10127716..10128082,2,CGG"	GTCACGACAAACTCTTCAG	11	0	5	12	8	8	10	12	6	4	8	5	3	13	8	4	12	8	10	11	59
"CG8520-cds,chr2R:8311215..8311613,3,TGG"	GCAGAAGCCGCTGCTCCTA	1	0	4	0	3	0	2	3	1	2	1	3	1	2	0	1	2	1	1	1	5
"CG8520-cds,chr2R:8311215..8311613,7,TGG"	ATGAGAAGCGTGTTAGTTC	6	0	7	3	3	1	2	5	3	0	2	1	2	3	1	2	6	4	3	7	17
"CG8520-cds,chr2R:8311215..8311613,9,AGG"	AGGCAGCTGCAGACGATGA	3	0	2	2	2	3	0	0	0	2	2	2	2	4	0	2	1	1	3	6	15
"CG8520-cds,chr2R:8311215..8311613,11,AGG"	GCGCTGTACCACAAGATTC	34	0	25	30	15	19	22	20	11	18	30	15	23	20	11	15	24	34	33	33	135
"CG8550-cds,chr2R:8359420..8361321,3,AGG"	GCATTATTCATTCCCATCC	10	0	11	10	4	8	7	6	6	5	5	8	7	7	5	2	4	8	9	10	34
"CG8550-cds,chr2R:8359420..8361321,6,TGG"	ATCACCGTGCACGAATTTC	23	0	12	11	12	6	12	12	11	13	12	12	8	14	9	12	13	8	14	14	85
"CG8550-cds,chr2R:8359420..8361321,9,AGG"	GACAACTTTGAGCGAGTCG	2	0	0	2	0	0	0	0	0	0	1	1	0	1	0	0	1	0	1	1	1
"CG8550-cds,chr2R:8359420..8361321,11,TGG"	CAGTTCGCCACTGCCATGG	2	0	0	1	2	1	0	0	1	2	0	0	1	0	1	2	1	2	0	1	7
"CG8613-cds,chr2R:10239887..10240038,2,CGG"	CGAATCCGAATCGTTCCGT	70	0	78	63	43	49	74	61	38	37	68	61	41	33	27	45	56	76	50	48	343
"CG8613-cds,chr2R:10239887..10240038,3,CCG"	TTCGTATCCTGGGGAGGAG	1	0	0	4	2	4	4	2	2	1	2	3	1	3	1	0	2	4	2	2	14
"CG8613-cds,chr2R:10239887..10240038,8,CCC"	AGTTTCAAGGTCGTTTGCA	16	1	10	5	4	5	6	8	5	1	7	6	4	7	3	3	6	5	7	11	35
"CG8613-cds,chr2R:10239887..10240038,12,CCG"	CGACGGAACGATTCGGATT	51	0	51	39	41	33	32	40	30	26	36	35	20	29	25	31	44	59	28	13	224
"CG8646-cds,chr2R:8544789..8544896,4,CCA"	CCTCAGCTGCATCAATGAT	6	0	3	0	0	1	4	1	1	0	4	0	0	1	0	0	0	3	4	5	9
"CG8646-cds,chr2R:8544789..8544896,5,CCT"	ATATAATGTTGGGCTTTGC	3	0	1	2	0	2	2	1	2	0	0	0	3	1	2	1	2	2	4	4	8
"CG8646-cds,chr2R:8544964..8545123,1,TGG"	TCAACGATGTGGGATTCCA	1	0	0	2	0	1	2	1	0	1	1	1	0	0	0	0	0	0	0	0	5
"CG8646-cds,chr2R:8544964..8545123,3,TGG"	ACGCCTAACATTGATGCCT	81	0	72	62	35	47	45	61	43	39	58	38	57	50	33	39	53	58	64	94	330
"CG8738-cds,chr2R:4584124..4584627,3,CGG"	TCCTCTCGATCCGCACCTG	279	0	267	178	145	118	184	204	132	115	168	155	166	132	123	114	197	209	254	322	1106
"CG8738-cds,chr2R:4584124..4584627,6,CGG"	AAGAAGAAGTGCGACGAGT	1	0	0	2	1	2	0	1	0	1	0	0	0	1	0	0	0	1	1	1	3
"CG8738-cds,chr2R:4584124..4584627,11,TGG"	GATTCCGGCAAGGGGAAGC	1	0	1	0	1	0	0	0	0	0	0	0	0	0	0	0	0	0	0	0	4
"CG8738-cds,chr2R:4584124..4584627,13,CGG"	GCATATTGGACAACAGCTG	1	0	2	0	2	1	2	0	0	1	1	0	1	0	0	1	1	1	3	6	5
"CG8791-cds,chr2R:3815641..3815800,4,CGG"	CCCATGACGCAGTCCACCG	126	0	99	81	57	56	68	85	57	56	89	66	57	57	40	41	79	79	62	69	390
"CG8791-cds,chr2R:3815641..3815800,10,CGG"	TTCTACACCTGGGATACGT	37	0	24	21	15	15	16	26	13	19	21	15	17	18	9	12	18	13	31	48	138
"CG8791-cds,chr2R:3815641..3815800,16,CGG"	TATGTGGTCTCCCAGGTGC	8	0	6	1	3	4	4	6	4	2	3	8	1	4	4	8	2	2	5	7	20
"CG8791-cds,chr2R:3815641..3815800,17,CCA"	AGCCGAGATGTTCACCCGC	13	0	5	6	5	3	2	6	3	6	4	2	2	4	6	2	15	5	9	3	33
"CG9308-cds,chr2R:17922426..17923037,3,TGG"	TGTGGCTTCATCGTTACCC	114	0	94	82	59	50	64	91	68	54	94	81	86	66	42	47	72	94	110	155	482
"CG9308-cds,chr2R:17922426..17923037,6,TGG"	ACCGTGTCCTTCGAGGTAA	3	0	1	5	2	0	1	3	0	0	2	1	0	0	0	0	0	0	2	3	6
"CG9308-cds,chr2R:17922426..17923037,12,TGG"	GGCTTCAAGGATGTGGGCG	2	0	7	1	0	0	1	2	1	1	1	1	5	1	0	1	2	0	1	3	16
"CG9308-cds,chr2R:17922426..17923037,14,AGG"	CGCCTGCACCACTCCAAGC	18	0	8	10	8	9	7	5	5	4	13	9	3	5	5	3	16	9	9	13	43
"CG9313-cds,chr2R:16868816..16869246,1,TGG"	CCTCCAAGAACAAGACAGA	4	0	4	3	0	2	3	1	3	0	2	1	2	1	1	1	2	4	1	2	11
"CG9313-cds,chr2R:16868816..16869246,7,TGG"	TGCCGATGACTTCGATGCC	8	0	9	11	4	5	3	10	3	10	7	7	5	9	3	4	9	2	3	18	36
"CG9313-cds,chr2R:16868816..16869246,13,AGG"	CTGGGCGAGGAGATCACCA	11	0	7	5	6	8	5	7	7	4	4	5	5	6	4	2	4	4	8	10	39
"CG9313-cds,chr2R:16868816..16869246,14,TGG"	AACATCGTTCGCAATCTCG	1	0	1	1	2	0	1	0	0	0	1	0	1	0	0	0	1	1	0	0	4
"CG9344-cds,chr2R:16864660..16864750,3,CCC"	TGCGACAGGGCCTCTTTGC	65	0	42	46	29	31	33	27	37	23	35	37	19	20	24	20	38	32	36	26	217
"CG9344-cds,chr2R:16864660..16864750,7,CCC"	GTTCAGCTTTACGGCGACG	19	0	10	8	5	7	6	9	5	3	7	9	8	3	3	2	2	4	9	7	77
"CG9344-cds,chr2R:16864822..16864970,1,TGG"	GGCTACATGAACATCTGCC	11	0	17	5	6	12	9	6	7	8	12	18	7	8	8	4	7	12	9	13	40
"CG9344-cds,chr2R:16864822..16864970,4,TGG"	AGACGGAGGAGTACGTGAA	13	0	8	11	6	4	7	10	7	3	5	9	8	6	1	3	13	6	7	9	36
"CG9350-cds,chr2R:16912852..16913108,4,TGG"	GATGCCTTTGGCAAGATCG	4	0	4	1	0	1	1	3	0	2	1	1	0	2	0	0	1	3	2	2	9
"CG9350-cds,chr2R:16912852..16913108,6,CGG"	ACAAGTACGCGGTATCCGC	4	0	3	2	5	4	2	1	2	2	1	4	2	0	0	0	2	0	2	1	13
"CG9350-cds,chr2R:16912852..16913108,12,CGG"	GGCCGTTTCGCCTACAACA	2	0	2	0	0	0	1	3	1	1	1	1	2	1	2	3	2	2	2	1	4
"CG9350-cds,chr2R:16912852..16913108,17,CGG"	CCGCTGATGGGCATGGCCA	2	0	4	7	1	0	4	2	0	1	0	5	2	3	2	1	1	3	4	2	8
"CG9406-cds,chr2R:17030051..17030288,4,CGG"	ATATTGATTCCCGCAATGT	2	0	0	0	0	0	0	0	0	0	0	0	1	0	0	1	0	0	0	1	2
"CG9406-cds,chr2R:17030051..17030288,6,AGG"	TGCGCGCCCACCGAAAAAG	15	0	12	10	17	8	13	12	0	4	10	13	7	4	6	3	5	13	9	7	65
"CG9406-cds,chr2R:17030051..17030288,7,AGG"	CCGATTCCGTCGACTATCC	11	0	9	5	8	8	7	6	6	3	1	10	2	6	2	2	3	6	4	7	29
"CG9406-cds,chr2R:17030051..17030288,9,TGG"	GCCCATTTGGTGAAGTTCA	1	0	5	3	2	2	1	1	1	2	2	1	0	2	2	1	0	1	1	3	13
"CG9437-cds,chr2R:17056502..17057449,3,CGG"	TCCCCAGCTGCCCTCCTTT	13	0	14	12	8	15	14	8	9	4	15	6	7	9	5	14	5	9	13	7	51
"CG9437-cds,chr2R:17056502..17057449,6,TGG"	GCAGCGCAAAGAGGAGGAC	32	0	20	16	10	10	16	17	14	16	23	18	12	14	16	17	20	25	16	20	91
"CG9437-cds,chr2R:17056502..17057449,10,CGG"	CATCTCCATCTCAGACGCT	17	0	22	20	9	13	14	14	14	9	18	8	13	13	9	9	9	14	15	30	88
"CG9437-cds,chr2R:17056502..17057449,15,CGG"	TCTGCGGGATCGCTATTCG	7	0	8	9	12	6	14	15	3	6	7	9	10	5	6	5	10	8	15	10	42
"CG9485-cds,chr2R:17201929..17202269,2,AGG"	CATAGCATACCCATCAGCG	3	0	3	6	3	5	4	3	3	5	4	0	2	5	3	2	6	2	4	10	20
"CG9485-cds,chr2R:17201929..17202269,6,CGG"	TATCCTGTACCGTCTGAAG	33	0	30	33	19	28	24	36	15	16	33	26	18	26	11	14	23	24	45	70	150
"CG9485-cds,chr2R:17201929..17202269,9,CGG"	TCCAAGCTGAGTGTTCATC	12	0	22	14	12	14	16	12	8	9	9	6	13	17	10	1	9	12	13	16	89
"CG9485-cds,chr2R:17201929..17202269,13,AGG"	TACACCAACTATCCCGCCG	3	0	0	4	2	0	1	0	0	1	2	2	0	0	1	0	0	0	0	2	4
"CG9861-cds,chr2R:19211301..19212446,9,AGG"	GGAATCTCGGCGAAACAGG	7	0	3	3	2	4	1	3	2	2	3	3	9	2	2	3	1	2	4	2	19
"CG9861-cds,chr2R:19211301..19212446,10,CGG"	CACAATGTCCGAGAGCCTC	29	0	21	15	11	17	13	21	14	17	15	10	17	7	11	8	15	12	21	23	100
"CG9861-cds,chr2R:19211301..19212446,15,GGG"	TGACTTCGAGCAGGGAACA	4	0	2	2	1	1	2	1	1	1	2	0	1	2	2	1	1	2	2	7	15
"CG9861-cds,chr2R:19211301..19212446,18,TGG"	TTCAAGGCACTGATATCCC	49	0	49	29	27	27	32	37	25	25	33	35	22	45	20	26	41	42	49	57	204
"CG9863-cds,chr2R:19234191..19234994,6,AGG"	GCAATGTGAGTCTTTTCAC	4	0	2	6	3	1	0	5	0	1	4	1	3	2	0	0	1	0	3	0	10
"CG9863-cds,chr2R:19234191..19234994,8,TGG"	GCGTGATGCAGTTCCTCAG	7	0	6	2	4	6	7	6	4	6	8	5	3	7	3	1	4	6	4	8	27
"CG9863-cds,chr2R:19234191..19234994,10,TGG"	GCGACACCGGTACTGCCTG	4	0	2	3	1	2	1	1	4	4	0	0	0	1	2	1	2	3	2	1	7
"CG9863-cds,chr2R:19234191..19234994,17,AGG"	GACGAGGGCGGATTCCATG	29	0	29	25	27	22	25	21	19	17	23	19	24	20	16	11	26	24	30	27	134
"CG9875-cds,chr2R:19245278..19245357,5,CCA"	ATCCTTGCACGTGCGAGTA	12	0	13	7	7	11	8	11	7	3	7	12	6	12	5	1	7	11	13	11	52
"CG9875-cds,chr2R:19245416..19245701,1,AGG"	CCCAGGAAGCTCTACTCCG	7	0	2	6	4	1	3	5	1	2	6	4	2	1	2	8	1	1	2	0	16
"CG9875-cds,chr2R:19245416..19245701,4,TGG"	GCCCCCGGGTGTTTTCCTT	3	0	5	2	3	1	3	1	2	2	4	0	1	3	2	1	3	1	1	2	17
"CG9875-cds,chr2R:19245416..19245701,10,AGG"	GGCGGACTTGGCAAGCTGC	1	0	0	0	0	0	0	0	0	0	0	0	0	0	0	0	1	0	0	0	1
"CheA46a-cds,chr2R:5636412..5636894,1,TGG"	AATCGATTTCGAAAGTGTT	2	0	0	0	0	1	1	0	0	0	1	1	1	1	0	1	0	0	0	0	0
"CheA46a-cds,chr2R:5636412..5636894,5,TGG"	CTTAACTTTCACGTCGATT	27	0	14	22	15	10	15	18	8	17	18	12	15	16	9	12	19	13	21	18	101
"CheA46a-cds,chr2R:5636412..5636894,6,AGG"	GACTACGAAATGTCAAACG	1	0	1	0	1	0	0	1	1	0	1	0	2	1	0	0	0	1	0	2	5
"CheA46a-cds,chr2R:5636412..5636894,8,TGG"	TGCACTCAAAGACGGAGAG	1	0	2	1	0	1	1	2	0	0	3	0	1	0	1	0	0	1	4	0	6
"CheB53b-cds,chr2R:12355714..12355971,3,TGG"	GTTAGCTACGAGTTTACAA	2	0	0	1	0	1	0	0	0	0	0	1	0	1	0	0	1	0	1	1	4
"CheB53b-cds,chr2R:12355714..12355971,4,TGG"	CTAAAACACTGAACATTGA	1	0	1	0	1	0	0	1	1	0	0	1	1	0	0	0	0	0	1	0	4
"CheB53b-cds,chr2R:12355714..12355971,8,CGG"	GAGGACGGAGTGCAACTTT	3	0	1	1	0	1	0	2	0	0	2	0	3	2	1	2	2	0	1	2	8
"CheB53b-cds,chr2R:12355714..12355971,12,CCT"	ATGTGGGATAAATGCCATC	1	0	1	0	1	0	1	1	1	0	1	0	0	0	1	1	1	0	2	3	7
"Cht8-cds,chr2R:16949153..16949237,5,AGG"	CAGCATCATCTTCTGCACA	8	0	6	8	4	2	4	3	4	4	1	9	9	4	1	4	7	2	8	9	40
"Cht8-cds,chr2R:16949298..16949754,1,TGG"	TGTCTGCTACCAGGGCACT	13	0	6	6	4	6	7	6	3	7	6	3	3	5	5	6	3	2	4	9	30
"Cht8-cds,chr2R:16949298..16949754,5,CGG"	GACCTGGTCTGGGCAAGTT	7	0	4	7	1	6	4	8	2	2	3	7	3	5	5	3	3	6	4	4	32
"Cht8-cds,chr2R:16949298..16949754,8,TGG"	CATCTTATCTACGCCTTCC	49	0	42	38	26	22	19	27	16	21	33	34	32	27	23	15	47	37	50	63	202
"Corin-cds,chr2R:3442378..3442469,3,TGG"	CATCAGCATCAGACCTCGG	11	0	16	6	9	4	9	6	2	10	8	12	8	10	4	4	7	11	5	7	52
"Corin-cds,chr2R:3442527..3442770,1,TGG"	CTGCCCCTCAATTCGCTGC	23	0	15	13	13	20	17	14	11	16	17	15	8	18	11	10	20	14	20	9	89
"Corin-cds,chr2R:3442527..3442770,3,CGG"	TGCCCTTGCCCAGCAACTC	13	0	14	5	6	4	8	8	9	2	9	9	7	5	3	5	7	11	11	12	44
"Corin-cds,chr2R:3442527..3442770,4,AGG"	CACTATTATCCCATGCTCG	1	0	2	2	0	0	1	0	1	2	0	1	0	0	1	2	1	2	3	2	4
"Cpr47Eb-cds,chr2R:7142750..7143394,6,TGG"	GATCTCTGGCTGCCAGCAT	17	0	16	6	4	7	5	3	7	4	11	7	12	10	2	8	9	10	12	16	50
"Cpr47Eb-cds,chr2R:7142750..7143394,8,AGG"	TGAGATTGTGCCTCTGCTG	12	0	8	15	8	9	7	15	9	6	10	11	5	5	4	2	3	11	12	15	49
"Cpr47Eb-cds,chr2R:7142750..7143394,9,TGG"	AGACGAACAAGAACCCCGA	7	0	9	6	4	5	9	4	4	6	13	3	5	4	0	4	9	7	4	3	33
"Cpr47Eb-cds,chr2R:7142750..7143394,11,GGG"	CCTTCCACTTCAGCTACGA	167	0	154	151	100	116	134	155	97	89	134	140	125	125	68	69	132	132	170	210	823
"Cpr47Ee-cds,chr2R:7152821..7153270,5,TGG"	CGCTGGGTGGCCTGTCTGC	7	0	12	8	7	3	7	3	6	2	5	4	1	7	3	5	8	7	2	1	43
"Cpr47Ee-cds,chr2R:7152821..7153270,7,AGG"	CTCTGGTTTTCCGTCAGCC	30	0	15	13	14	19	20	14	15	8	25	7	17	11	14	11	21	20	27	24	92
"Cpr47Ee-cds,chr2R:7152821..7153270,10,AGG"	TTGCCAGGAACCGGATTCC	7	0	2	2	4	2	1	2	0	4	2	2	4	2	4	3	4	4	2	4	10
"Cpr47Ee-cds,chr2R:7152821..7153270,14,AGG"	CGCCAGCCGAATCCCGTAC	2	0	2	2	0	1	5	1	1	0	1	1	0	0	2	1	1	2	2	0	6
"Cpr49Ae-cds,chr2R:8290886..8291013,5,AGG"	CCCATCGCCATCATCAGCC	9	0	6	8	3	5	5	7	4	8	7	8	5	3	4	4	5	5	8	17	33
"Cpr49Ae-cds,chr2R:8290886..8291013,11,CCC"	GGCTCCTCCGCCTTTTGGG	1	0	0	1	0	1	3	0	1	2	2	1	0	1	1	1	2	1	1	2	4
"Cpr49Ae-cds,chr2R:8290886..8291013,18,CCA"	TTGGACTCCTGGCTGATGA	15	0	18	7	12	12	6	7	8	8	9	13	10	6	5	5	12	17	20	10	69
"Cpr49Ae-cds,chr2R:8290886..8291013,21,CCA"	CATAGTTGTAGGATCCATC	5	0	8	3	5	3	9	11	3	5	5	4	5	5	4	3	4	7	14	19	34
"Cpr50Cb-cds,chr2R:9691130..9691246,1,TGG"	CCTACGCCCAGATCGCCCC	10	1	9	7	5	5	5	4	4	9	5	5	6	7	3	3	8	4	8	5	37
"Cpr50Cb-cds,chr2R:9691130..9691246,2,TGG"	ACCTCCCGCCCACCAAGAA	6	0	10	9	7	4	5	9	3	6	9	4	9	3	2	2	4	6	8	12	40
"Cpr50Cb-cds,chr2R:9691130..9691246,8,CCT"	CCAGGGGCGATCTGGGCGT	2	0	5	1	3	1	1	3	1	0	0	0	1	2	1	0	2	2	4	0	8
"Cpr50Cb-cds,chr2R:9691130..9691246,14,CCA"	GTGGGCGGGAGGTACGCGT	1	0	2	1	1	2	1	2	2	2	3	1	3	1	0	1	2	2	0	1	13
"CSN7-cds,chr2R:4308616..4308801,3,TGG"	AAGAGCAAGGAGACGTTCC	4	0	2	6	1	4	4	4	2	5	9	4	5	1	2	1	1	4	4	4	26
"CSN7-cds,chr2R:4308616..4308801,5,CGG"	TCCTGGCCAAGTCATCCAC	70	0	64	50	43	47	40	49	30	34	50	50	34	44	31	28	50	41	58	83	289
"CSN7-cds,chr2R:4308616..4308801,7,AGG"	TTGCTGGATGTGATTCGCC	3	0	3	4	0	1	3	3	1	2	5	5	2	1	1	2	5	3	2	5	9
"CSN7-cds,chr2R:4308616..4308801,12,CCG"	ACGTCTCCTTGCTCTTGCT	13	0	3	10	3	1	3	4	4	1	5	4	8	2	1	5	3	1	12	6	27
"cuff-cds,chr2R:7773616..7774153,7,TGG"	TTACCAAGCCCGTTTCGAA	58	0	54	41	27	35	36	46	31	39	29	46	50	40	28	32	43	44	34	34	289
"cuff-cds,chr2R:7773616..7774153,10,CGG"	GGTTCGCCTGGTCGCCAAT	5	0	3	2	1	3	3	2	1	1	2	2	0	1	0	3	3	1	3	3	11
"cuff-cds,chr2R:7773616..7774153,12,TGG"	CAAAAAGTGCCCTACGTCG	4	0	3	7	6	4	6	3	1	3	5	5	0	2	1	0	5	7	2	5	19
"cuff-cds,chr2R:7773616..7774153,13,CGG"	CAAATTTCCCATTTCTCTT	1	0	2	2	1	3	2	2	0	1	1	1	1	4	0	0	2	3	0	0	7
"Cyp4p2-cds,chr2R:5125057..5125261,4,TGG"	CATACTTGTGGTCATCCAC	13	0	14	9	5	11	10	13	14	7	11	10	14	7	4	5	10	15	11	15	61
"Cyp4p2-cds,chr2R:5125057..5125261,6,TGG"	AACAAAGACTACAATATCC	1	0	0	0	2	0	0	0	0	1	0	0	0	0	0	1	1	0	0	1	0
"Cyp4p2-cds,chr2R:5125057..5125261,12,AGG"	AGCTTAGTGCCCATGATCA	4	0	9	5	1	3	4	2	4	2	3	0	2	3	1	1	4	3	4	11	27
"Cyp4p2-cds,chr2R:5125057..5125261,14,AGG"	CCAACTGCTTCGATCTCTT	7	0	12	8	10	4	8	8	5	6	7	6	6	6	4	8	6	15	5	7	52
"Cyp6a13-cds,chr2R:4458036..4459517,4,AGG"	TTACAGCTACTGGAGCAGA	3	0	5	4	1	6	6	5	1	4	3	5	4	2	7	3	6	3	8	12	25
"Cyp6a13-cds,chr2R:4458036..4459517,8,CGG"	AAAGACCCGTGTACTTCCG	5	0	3	2	0	2	2	2	0	0	2	2	0	1	1	0	0	1	0	0	1
"Cyp6a13-cds,chr2R:4458036..4459517,15,TGG"	GCTGGGAAGGGACCTTCAC	1	0	0	0	1	2	0	0	0	0	0	0	0	0	1	0	1	2	0	1	5
"Cyp6a13-cds,chr2R:4458036..4459517,18,CGG"	TATCAACCTGCGGATCTAC	9	0	5	7	4	3	4	4	4	6	5	1	5	9	2	6	3	7	7	12	39
"Cyp9c1-cds,chr2R:20518709..20518887,3,CGG"	AATGGTCCGTCTACACCTT	11	0	9	6	1	9	3	9	5	3	10	6	11	12	4	5	6	7	11	13	43
"Cyp9c1-cds,chr2R:20518709..20518887,9,AGG"	AAAAGCCAATTCCTCTGCT	3	0	2	3	3	3	6	4	1	4	5	4	4	3	2	0	7	9	4	3	26
"Cyp9c1-cds,chr2R:20518709..20518887,12,TGG"	ATTCCGTGGTCGGTGCTGA	67	0	62	42	37	48	38	67	41	24	49	35	28	35	24	28	47	53	57	53	260
"Cyp9c1-cds,chr2R:20518709..20518887,14,CCT"	TACAATAGCAAACCGATGA	2	0	1	0	2	0	0	1	0	1	0	1	1	1	0	2	0	0	2	0	5
"Dbp45A-cds,chr2R:4975416..4975491,5,TGG"	GTTAAGCAGCTGACCAAGT	21	0	33	20	18	19	22	32	12	16	19	20	30	25	14	16	20	21	41	57	157
"Dbp45A-cds,chr2R:4975416..4975491,11,CCA"	TCAGCTGCTTAACCAACCA	1	0	0	1	0	0	2	0	1	0	2	0	0	1	1	0	0	1	1	1	7
"Dbp45A-cds,chr2R:4975547..4976088,1,TGG"	AAATGCATCCCAGCGATAT	1	0	2	3	3	1	3	1	3	1	5	2	6	2	1	1	0	4	6	3	23
"Dbp45A-cds,chr2R:4975547..4976088,6,CGG"	TGCATTGGAGCTGCCAAGA	5	0	10	1	5	1	1	5	3	2	1	3	9	3	3	3	4	5	6	10	30
"Dcp-1-cds,chr2R:19439246..19439397,3,TGG"	TAGGCATTCGCAGCCCAAA	5	0	4	4	6	4	1	4	1	0	2	6	1	2	2	3	4	3	5	0	18
"Dcp-1-cds,chr2R:19439246..19439397,8,TGG"	AATCGGGGCAGCTTTATAA	1	0	0	1	1	0	1	0	0	0	1	0	0	0	0	0	0	1	0	0	2
"Dcp-1-cds,chr2R:19439246..19439397,14,CCG"	TTTCTGGTTACGCACTCGT	5	0	14	6	6	6	8	16	5	8	9	7	7	10	7	8	11	10	9	18	59
"Dcp-1-cds,chr2R:19439246..19439397,16,CCC"	CCGATTTTCCGATCCATTT	3	0	2	5	0	3	3	3	1	1	2	0	1	1	2	0	2	1	1	0	12
"Dgkepsilon-cds,chr2R:8645250..8645408,4,TGG"	GCGCTGATAGGATCCCTGC	1	0	2	1	2	0	3	1	2	0	2	0	2	2	1	1	3	0	2	1	8
"Dgkepsilon-cds,chr2R:8645250..8645408,6,TGG"	CTTCAAAACACGTCACAGC	53	0	42	31	34	23	17	33	19	19	29	39	30	24	21	16	34	31	27	41	204
"Dgkepsilon-cds,chr2R:8645250..8645408,8,CCC"	AGGATACTGAGGGCCAGCA	18	0	18	20	8	13	11	19	8	10	12	15	13	11	5	7	15	19	19	29	77
"Dgkepsilon-cds,chr2R:8645250..8645408,13,CCT"	GAAAGCAGGCTGCGGCAGA	2	0	2	5	1	0	2	3	0	1	1	2	3	1	0	1	2	3	0	1	8
"DMAP1-cds,chr2R:16531676..16531776,7,CCG"	TCCAGAATATCACGCACAT	2	0	2	2	0	1	1	3	2	1	1	2	2	4	0	0	2	0	0	2	4
"DMAP1-cds,chr2R:16531676..16531776,8,CCA"	CGCGTCACCTCGGGCGTGT	1	0	3	0	1	1	2	0	1	0	0	1	1	1	0	0	1	0	0	2	5
"DMAP1-cds,chr2R:16531676..16531776,11,CCA"	TCAAAGTTGCGCTTCTTGG	3	0	1	1	3	0	0	3	1	0	1	0	1	3	0	1	1	2	0	2	3
"DMAP1-cds,chr2R:16531834..16532223,1,CGG"	AAGACTGCGTCCCGGCGTC	3	0	2	1	0	1	0	1	0	2	0	1	1	0	0	0	0	1	0	0	2
"Dp1-cds,chr2R:14302850..14303100,4,TGG"	CCATCCTCGCCAACTTCAG	108	0	93	65	57	52	71	62	56	73	67	60	60	69	54	45	68	74	77	129	431
"Dp1-cds,chr2R:14302850..14303100,5,CGG"	CGCCCACTAGTACCACTAG	1	0	0	0	0	0	0	1	0	0	1	0	0	0	1	0	2	4	2	0	3
"Dp1-cds,chr2R:14302850..14303100,8,CGG"	AGCTACGACGACCTGTTTC	49	0	43	40	32	30	45	42	26	36	37	31	28	38	20	18	42	37	37	30	210
"Dp1-cds,chr2R:14302850..14303100,11,CGG"	CTTCGGCTCAATCGCAATC	7	0	4	3	5	2	4	2	1	1	3	6	6	5	4	4	5	5	1	3	21
"Dp-cds,chr2R:9112986..9113129,7,TGG"	GGAGGTAAGCCCGTGGCGG	2	0	1	1	0	0	3	2	0	0	1	1	1	0	0	3	0	3	0	0	8
"Dp-cds,chr2R:9112986..9113129,9,CGG"	GCTCATCCGCGCGCAACAG	45	0	28	24	20	15	16	18	12	17	19	12	13	10	3	13	18	14	21	31	96
"Dp-cds,chr2R:9112986..9113129,12,TGG"	GCTAGCGGCATCGGCAACG	1	0	3	4	3	3	2	0	3	2	4	3	4	4	2	1	6	2	2	4	25
"Dp-cds,chr2R:9112986..9113129,16,CCG"	TTTCGGACTTGTTCTGGGC	20	0	15	13	7	8	7	14	4	5	8	8	7	12	1	2	10	8	8	3	60
"dpr12-cds,chr2R:1734858..1734975,4,TGG"	TGCCTGCCGACGCTGCTCC	3	0	3	5	1	0	0	3	0	2	5	0	3	1	1	1	2	0	2	4	13
"dpr12-cds,chr2R:1734858..1734975,8,CCC"	GCAGTTCCATCAGGTGCAG	14	0	9	6	12	8	9	11	10	6	11	8	10	4	6	4	10	17	11	29	65
"dpr12-cds,chr2R:1734858..1734975,12,CCT"	CGTCGGCAGGCAGAGCAGC	3	0	0	1	1	2	0	0	0	0	0	3	0	0	0	0	0	2	1	1	5
"dpr12-cds,chr2R:1734858..1734975,15,CCT"	TGGTTCGAGGGTGGTGGCC	13	0	11	10	7	10	11	12	7	8	11	10	8	4	8	9	6	9	6	13	77
"DptB-cds,chr2R:14754927..14755043,3,TGG"	TTGTGCCTTCTCGAGTGCC	17	0	8	9	6	7	7	10	6	3	7	9	5	5	8	5	2	10	6	12	43
"DptB-cds,chr2R:14754927..14755043,5,TGG"	AATCTGCAGCCTGAACCAC	5	0	9	9	9	11	7	11	2	5	10	8	6	8	9	9	5	4	10	10	55
"DptB-cds,chr2R:14754927..14755043,6,CCG"	CCAATGAATAGAAGACTAG	1	0	1	0	0	0	0	0	0	0	3	0	0	1	0	0	1	1	1	0	1
"DptB-cds,chr2R:14754927..14755043,7,CCT"	TAAGCCCAGGCACTCGAGA	6	0	6	6	5	2	5	3	4	4	3	3	4	5	5	2	3	5	2	4	23
"Drep-1-cds,chr2R:7935481..7935696,3,AGG"	GTCTGCGCCTCCAGTCTGG	2	0	6	2	4	1	3	2	0	3	4	4	3	2	0	2	1	2	5	4	14
"Drep-1-cds,chr2R:7935481..7935696,7,TGG"	CACCTGCCCACCATCCACC	97	0	81	85	50	61	81	78	60	53	74	63	45	52	55	46	65	60	85	146	447
"Drep-1-cds,chr2R:7935481..7935696,10,AGG"	GGCACGGAGATCGATGATG	1	0	5	3	5	2	2	5	3	2	6	4	3	5	2	5	6	4	5	4	28
"Drep-1-cds,chr2R:7935481..7935696,14,CGG"	AACTGGTGGCCGTCTTTCC	4	0	3	3	4	2	1	4	3	2	2	0	1	1	1	0	1	4	2	4	22
"Drep-2-cds,chr2R:5184771..5185041,5,AGG"	AGCTGGCGGAATGTGCGCA	8	0	4	3	2	2	4	3	6	6	3	3	4	2	3	1	5	5	2	1	36
"Drep-2-cds,chr2R:5184771..5185041,9,AGG"	GTCGTAGTTGGGACCTTCG	1	0	2	2	2	3	2	1	4	0	1	2	0	1	0	1	2	2	1	1	6
"Drep-2-cds,chr2R:5184771..5185041,17,CGG"	GGGGTTCCTGCTTCAGAAC	3	0	3	1	0	3	3	1	1	0	2	1	0	2	1	0	0	1	2	5	8
"Drep-2-cds,chr2R:5184771..5185041,19,TGG"	GCGTTGTTCTGGAGTGTGA	22	0	22	15	12	16	16	17	16	4	20	21	16	14	4	17	19	16	12	19	88
"Dro-cds,chr2R:10633495..10633689,5,AGG"	TCCCCGCCCCATTCGAGTG	7	0	10	4	5	7	7	8	5	3	5	5	9	6	7	4	3	3	11	11	39
"Dro-cds,chr2R:10633495..10633689,9,AGG"	CCTGACTCAAGCTGCCATC	59	0	52	48	37	28	55	37	34	21	47	40	24	41	23	26	58	37	40	53	242
"Dro-cds,chr2R:10633495..10633689,10,CCA"	GCAAGCAGCAGGAAAACGA	14	0	9	6	2	5	5	3	5	7	5	4	4	3	5	2	7	7	5	5	26
"Dro-cds,chr2R:10633495..10633689,16,CCA"	GGCGTGGGCTGTAGGGGCG	7	0	11	13	9	8	9	6	5	6	9	7	7	6	7	4	10	7	5	9	108
"dve-cds,chr2R:18168172..18168381,4,TGG"	CATCGACACTCGCCAGCCC	46	0	54	39	22	27	24	27	32	17	42	32	25	31	12	20	36	32	41	42	195
"dve-cds,chr2R:18168172..18168381,7,CGG"	AGCTACGTGATCATCGCCG	20	0	18	25	10	17	19	18	9	15	17	22	12	13	10	15	17	23	20	26	109
"dve-cds,chr2R:18168172..18168381,9,CGG"	TGGAGCGAGATTGTTCAGA	9	0	6	9	5	2	6	12	5	4	10	5	6	5	5	2	4	8	7	3	33
"dve-cds,chr2R:18168172..18168381,12,AGG"	CAGAGGCTCGGCTACTCCC	3	0	2	9	3	3	4	5	3	1	6	2	0	3	4	3	1	3	3	6	25
"E(Pc)-cds,chr2R:7341822..7341974,5,CGG"	CGAGTACTCAGCCATCAAC	43	0	23	29	21	28	25	29	15	18	39	34	20	34	18	15	19	24	39	53	181
"E(Pc)-cds,chr2R:7341822..7341974,8,TGG"	CCTCAAATGCCCAGTGGCA	4	0	5	3	4	2	2	1	0	0	0	2	4	2	1	0	2	1	1	5	17
"E(Pc)-cds,chr2R:7341822..7341974,12,CCA"	CGGGCTCTGAACGACAGCT	7	0	2	1	4	1	0	4	2	2	3	4	5	4	0	3	2	3	3	4	16
"E(Pc)-cds,chr2R:7341822..7341974,16,CCG"	AGATGGGCATCTGCTTGGA	1	0	0	0	0	0	1	0	0	0	1	0	0	0	0	2	1	2	1	2	7
"Eap-cds,chr2R:20668481..20669233,4,CGG"	ACAGTCAACGACGACAGTG	2	0	4	4	5	2	3	1	4	0	6	3	3	2	1	3	5	6	3	8	26
"Eap-cds,chr2R:20668481..20669233,11,TGG"	ATCTTCGAGGGCACGTATG	1	0	0	1	0	0	1	1	1	0	0	0	0	0	0	1	0	1	3	0	3
"Eap-cds,chr2R:20668481..20669233,16,CGG"	GGACGGAATCCCAGTGACC	2	0	0	0	0	0	0	0	0	0	0	0	0	0	0	0	0	0	0	0	0
"Eap-cds,chr2R:20668481..20669233,19,AGG"	GATAGTAAGAGCGAGGATG	3	0	2	1	0	1	0	3	3	1	0	2	1	4	2	1	1	1	1	4	14
"Ef1alpha48D-cds,chr2R:7781080..7782471,3,CGG"	CCGGTAAGTCGACCACCAC	1	0	4	5	1	7	0	1	2	2	1	3	0	4	0	2	4	3	3	5	15
"Ef1alpha48D-cds,chr2R:7781080..7782471,5,TGG"	ACTTGATCTACAAGTGCGG	6	0	3	2	3	1	3	3	3	1	3	1	1	2	1	1	2	2	2	2	12
"Ef1alpha48D-cds,chr2R:7781080..7782471,8,AGG"	AAGTTCGAGAAGGAGGCCC	7	0	7	8	3	3	4	7	2	2	9	4	4	7	0	0	6	4	7	6	33
"Ef1alpha48D-cds,chr2R:7781080..7782471,9,TGG"	GAGAAGGAGGCCCAGGAGA	3	0	0	1	0	0	0	2	1	2	2	4	0	2	2	1	1	6	0	1	9
"Ef1beta-cds,chr2R:12755996..12756584,1,TGG"	CTGTCCGTGTTCGATGCTC	11	0	14	9	10	6	12	6	4	10	6	9	5	12	12	5	8	10	12	21	49
"Ef1beta-cds,chr2R:12755996..12756584,4,TGG"	TCTGCCGACAATGTGAACG	32	0	24	31	13	22	28	20	17	21	23	22	25	17	11	15	25	21	31	57	142
"Ef1beta-cds,chr2R:12755996..12756584,6,AGG"	CGCCACATCGCCTCCTTTG	2	0	1	2	1	3	1	2	4	2	2	1	3	1	1	1	0	2	1	0	16
"Ef1beta-cds,chr2R:12755996..12756584,8,CGG"	GCTGAGCGTGCCGCTTGGT	3	0	6	1	3	2	3	2	3	1	4	3	2	2	3	1	6	1	8	1	17
"Efhc1.2-cds,chr2R:16127717..16128270,1,CGG"	TGGAAAGCGTCGCCATCCG	13	0	6	7	8	5	12	5	3	4	9	8	2	4	4	3	8	7	10	6	46
"Efhc1.2-cds,chr2R:16127717..16128270,2,AGG"	CAAACGCTGATGCACTACC	8	0	6	3	3	4	2	1	5	3	5	4	2	5	2	2	2	8	4	3	22
"Efhc1.2-cds,chr2R:16127717..16128270,5,CGG"	TCAGATGCTTTCGGACCGC	49	0	42	34	33	30	41	38	34	27	41	34	25	39	27	21	47	43	45	36	219
"Efhc1.2-cds,chr2R:16127717..16128270,12,TGG"	CGCCCAGCTCAATAGCCTG	4	0	3	3	1	0	2	2	0	1	3	0	4	4	2	0	1	4	1	2	8
"Egfr-cds,chr2R:17442335..17442557,3,CGG"	TTACCGGAACCTCAGAGAT	2	0	2	1	1	0	0	2	1	1	0	2	2	0	1	0	1	1	3	3	4
"Egfr-cds,chr2R:17442335..17442557,5,TGG"	CGAACTGTACGTATGTGGA	14	0	14	16	11	8	11	16	10	10	16	26	12	13	14	12	17	25	20	30	104
"Egfr-cds,chr2R:17442335..17442557,8,TGG"	TGGCTGCCCAACGAGAATT	8	0	9	6	3	4	3	6	2	2	7	7	1	2	2	2	8	11	5	6	24
"Egfr-cds,chr2R:17442335..17442557,10,CGG"	CAGCTTCCTGGACAACATA	2	0	2	0	1	1	0	1	0	1	1	2	0	0	1	0	2	0	2	2	5
"eIF2B-gamma-cds,chr2R:11430259..11430409,9,CGG"	GCCCCCAAATGCCTGCTGC	11	0	14	9	6	6	7	9	8	5	15	12	5	3	5	7	16	17	5	6	54
"eIF2B-gamma-cds,chr2R:11430259..11430409,13,CCG"	AAAACTACGGCCTGGAACT	2	0	0	0	2	1	0	0	1	0	1	3	0	1	1	0	1	1	2	1	10
"eIF2B-gamma-cds,chr2R:11430259..11430409,16,CCG"	AGACGAGTGCCACGCCCAG	12	0	4	9	5	5	9	10	7	6	5	4	4	5	4	5	2	4	2	2	34
"eIF2B-gamma-cds,chr2R:11430259..11430409,18,CCG"	GGGGCATCCCCCAAGACCT	3	0	0	1	2	2	0	1	1	0	0	1	2	2	1	0	1	1	1	3	7
"eIF3-S8-cds,chr2R:13553572..13553664,3,AGG"	TCGGAGTCCGAGTCCAGCG	4	0	2	4	2	3	0	2	1	1	1	4	1	0	1	1	3	3	3	2	19
"eIF3-S8-cds,chr2R:13553727..13556366,1,AGG"	TTCAGCGACGATGAGGAGG	3	0	2	8	1	0	4	7	1	4	4	4	5	5	1	2	8	5	3	6	20
"eIF3-S8-cds,chr2R:13553727..13556366,3,AGG"	CGCGTGGTCCGCTCCACGA	1	0	1	0	1	0	0	0	0	1	2	1	0	4	1	1	2	0	2	1	6
"eIF3-S8-cds,chr2R:13553727..13556366,4,AGG"	CGCAACCACAAGAAAATCA	2	0	1	0	0	0	0	1	0	0	2	1	0	0	0	1	1	0	0	0	0
"eIF3-S9-cds,chr2R:13423970..13424084,3,AGG"	GCGAACGACAGTGATTACC	22	0	12	11	10	10	3	13	8	12	14	10	7	13	4	5	11	15	7	18	46
"eIF3-S9-cds,chr2R:13423970..13424084,8,CCA"	TGCTCCTCGCTTTTCTTCT	3	0	6	5	2	1	2	4	1	1	2	3	1	2	1	3	3	2	1	1	20
"eIF3-S9-cds,chr2R:13423970..13424084,9,CCG"	CTGTCGTTCGCATCCGTAC	16	0	11	11	7	6	11	6	10	9	12	20	8	7	5	4	15	13	11	23	71
"eIF3-S9-cds,chr2R:13423970..13424084,10,CCA"	GTCAAAGTTCGGCTCCTCC	12	0	14	5	6	3	6	8	3	5	4	5	7	4	3	4	6	1	5	7	35
"eIF-5A-cds,chr2R:19946009..19946214,3,CGG"	ACCTATCCCATGCAATGTT	17	0	12	5	4	3	11	6	3	6	5	6	6	10	2	6	6	9	10	19	46
"eIF-5A-cds,chr2R:19946009..19946214,5,CGG"	ATTCGTCATGCTGAAGTCG	46	0	44	42	30	28	33	30	33	24	36	20	31	26	17	19	36	37	45	40	180
"eIF-5A-cds,chr2R:19946009..19946214,9,TGG"	GGACACGCCAAGGTTCATA	7	0	3	4	9	6	3	0	3	1	4	1	3	4	2	5	1	4	3	2	15
"eIF-5A-cds,chr2R:19946009..19946214,11,CCA"	GTCGATGCGCCGGAATCCG	13	0	9	6	3	8	10	11	12	3	6	10	5	9	7	4	10	13	9	11	49
"Eip55E-cds,chr2R:14515500..14516681,2,CGG"	GCCACCAAGTCCATCCACT	13	0	11	12	4	4	11	6	6	4	8	10	15	6	7	4	12	13	19	15	64
"Eip55E-cds,chr2R:14515500..14516681,5,CGG"	ACCTTCAAGCAAGATGCAC	5	0	2	2	1	2	2	1	0	1	4	2	3	1	4	0	0	5	2	6	8
"Eip55E-cds,chr2R:14515500..14516681,10,TGG"	GCTATGAGTACTCCCGCAG	15	0	25	16	16	14	10	17	15	11	20	17	12	20	9	14	24	21	19	31	96
"Eip55E-cds,chr2R:14515500..14516681,15,CGG"	TACGGCCTCACGTTCTCAT	23	0	22	19	16	11	12	22	19	14	26	12	17	23	20	13	27	14	21	36	114
"Elk-cds,chr2R:13785809..13785884,3,TGG"	CCATCGCCACCCGGTTCGA	7	0	11	3	7	6	6	6	3	4	12	8	5	2	1	4	5	11	7	4	42
"Elk-cds,chr2R:13785809..13785884,4,CCA"	CTAGCAGCCCCTTGCGGGC	2	0	1	1	0	1	0	0	0	1	0	0	0	1	0	0	0	1	0	0	3
"Elk-cds,chr2R:13785809..13785884,7,CCC"	TGTCCAGGAATGTGTTCTG	8	0	2	1	1	2	3	3	3	3	0	4	1	2	4	3	2	4	2	1	14
"Elk-cds,chr2R:13789213..13789323,1,AGG"	TTTGTGCTCGGCAATGCGC	11	0	7	7	8	6	7	16	12	8	7	9	2	8	2	5	7	6	13	11	57
"enok-cds,chr2R:19987404..19988266,6,AGG"	GATCAGGTCCCAGAAGCAG	21	0	14	11	12	9	9	14	8	7	4	6	6	11	4	2	12	7	11	26	52
"enok-cds,chr2R:19987404..19988266,8,AGG"	TCCGTGCAGAGGATTTGCC	3	0	2	3	2	2	2	3	2	1	2	2	3	2	1	0	1	1	1	2	9
"enok-cds,chr2R:19987404..19988266,10,AGG"	ACACACCACAAGTTCCACG	9	0	6	6	2	6	4	5	11	6	5	5	4	1	3	4	9	8	9	9	35
"enok-cds,chr2R:19987404..19988266,13,CGG"	CTGGAAAAAGCTGTCGAGT	20	0	16	16	12	11	14	9	13	10	12	8	11	10	2	6	19	13	8	10	77
"Etf-QO-cds,chr2R:5798899..5799125,3,AGG"	CGATGTGGCCAAATATCCC	18	0	14	17	9	15	7	13	12	12	12	9	15	7	5	10	17	20	18	18	82
"Etf-QO-cds,chr2R:5798899..5799125,4,AGG"	ACGCTGAATCCCCGCGAGA	1	0	0	0	1	0	0	0	1	0	2	1	1	0	0	0	0	0	0	0	2
"Etf-QO-cds,chr2R:5798899..5799125,8,TGG"	CGCTGGACGGAAGTGGATA	2	0	2	2	1	0	3	1	2	6	3	2	0	2	2	0	2	5	4	7	12
"Etf-QO-cds,chr2R:5798899..5799125,12,TGG"	TGTGTTGAGGAGGTGGACC	1	0	1	1	0	2	1	0	0	0	0	1	0	0	0	1	0	0	0	0	1
"eve-cds,chr2R:5866920..5867058,2,TGG"	CATCACGACGCCAGTCCCG	6	0	6	3	2	12	5	7	6	6	6	5	3	4	2	7	6	5	3	9	41
"eve-cds,chr2R:5866920..5867058,5,TGG"	CCCCTGGTTGTGGACCTCT	6	0	2	1	5	4	3	8	4	1	6	4	5	6	2	2	5	3	9	8	24
"eve-cds,chr2R:5866920..5867058,10,CCA"	ACTGGCGTCGTGATGGGCA	38	0	25	23	16	18	18	17	12	23	19	22	28	22	9	18	25	35	26	40	130
"eve-cds,chr2R:5866920..5867058,16,CCA"	GTCCACAACCAGGGGCTTC	10	0	2	4	5	5	4	11	4	0	4	7	4	3	10	2	6	4	6	4	33
"fj-cds,chr2R:14121615..14123366,3,TGG"	CAGCAAGCACAGCAACCAC	1	0	2	2	1	4	2	2	1	0	3	0	1	1	0	0	2	3	1	2	9
"fj-cds,chr2R:14121615..14123366,8,AGG"	TCGCAATCCAACCCCAGCG	14	0	5	6	4	4	5	7	2	2	5	3	3	3	6	3	3	3	2	4	25
"fj-cds,chr2R:14121615..14123366,9,CGG"	GACTTTGTTGACGCTGCGC	1	0	0	0	0	1	0	0	0	0	1	2	0	0	0	0	1	0	0	0	3
"fj-cds,chr2R:14121615..14123366,10,TGG"	TCCTCGCCGCCTTCGTCTT	64	0	54	55	33	41	60	65	33	48	51	43	40	38	27	29	46	51	44	50	249
"garz-cds,chr2R:8214179..8214280,6,CGG"	GAAATGGCCACCCTGATGA	5	0	7	9	6	3	12	8	6	5	9	5	6	5	4	7	10	3	12	8	44
"garz-cds,chr2R:8214179..8214280,9,CCA"	CCACGTAGATGCCGTTGCC	2	0	3	6	3	0	2	2	0	3	3	4	0	1	2	3	2	4	0	4	22
"garz-cds,chr2R:8214179..8214280,10,CCA"	CGCATCGCCGTCATCAGGG	148	0	108	115	83	75	109	98	71	69	127	87	80	93	62	47	111	120	122	126	597
"garz-cds,chr2R:8214344..8214542,3,AGG"	CTGCGTCAGATCGAGCCTC	20	0	20	21	15	16	22	19	6	16	16	24	16	17	10	14	23	20	15	37	133
"gem-cds,chr2R:6022974..6023177,2,CGG"	GCGCCAAGTGCAGCATCGC	9	0	3	6	2	2	3	1	0	2	4	3	3	2	0	2	3	2	3	3	10
"gem-cds,chr2R:6022974..6023177,3,CGG"	AGCCCCATAGCCATCAACT	1	0	2	0	1	2	1	0	0	0	0	3	0	2	1	1	3	1	1	6	7
"gem-cds,chr2R:6022974..6023177,4,TGG"	TCGCCCACCCTCAAGCTGA	100	1	73	63	61	48	69	70	38	30	64	43	51	58	38	43	66	65	74	54	396
"gem-cds,chr2R:6022974..6023177,7,CCA"	GTATGTGCACGGGCGAGTT	34	0	37	22	19	16	27	24	17	13	32	20	22	23	17	27	19	13	32	34	167
"GlcT-1-cds,chr2R:17963855..17965177,4,TGG"	GGCATTCTTCATGGTTTTC	1	0	0	0	0	0	0	0	0	0	2	1	1	0	0	1	3	0	0	0	2
"GlcT-1-cds,chr2R:17963855..17965177,11,CGG"	AAGTCCTGCAAGCTGCCCA	42	0	42	44	16	30	15	31	16	20	32	14	20	26	9	20	31	29	38	30	166
"GlcT-1-cds,chr2R:17963855..17965177,14,TGG"	TCTATTCTCAAGCCCCTCA	8	0	0	6	2	1	2	4	0	4	5	1	1	2	1	3	3	2	4	5	22
"GlcT-1-cds,chr2R:17963855..17965177,16,TGG"	CCCAACCTGCAGCACAACC	143	1	122	111	81	75	93	95	71	82	98	85	62	68	68	54	84	107	105	138	536
"Got1-cds,chr2R:12026281..12026389,3,AGG"	GAGGTCTTCGCCCTGACGC	2	0	1	2	0	0	0	1	1	1	1	2	3	1	1	0	0	2	2	2	9
"Got1-cds,chr2R:12026281..12026389,9,CCA"	TTTGGAACGTCGGCGTAGA	1	0	0	1	1	2	3	1	1	0	3	1	0	2	2	1	2	3	0	3	8
"Got1-cds,chr2R:12026281..12026389,12,CCC"	GGGCGAAGACCTCGATGGC	1	0	0	0	1	0	0	0	0	0	0	1	1	0	1	0	0	1	1	0	1
"Got1-cds,chr2R:12026281..12026389,17,CCT"	GGATTGCTGTCGTCCTTGA	88	0	102	87	55	48	60	74	39	51	60	66	66	64	41	45	68	70	59	80	400
"Gp210-cds,chr2R:1648413..1648567,3,AGG"	TCATGCTTCTGAGGCAGCT	5	0	3	2	1	0	2	3	0	0	2	2	2	2	0	3	1	1	1	2	9
"Gp210-cds,chr2R:1648413..1648567,10,CCC"	TTCGGCTCGTCGACTTCCA	1	0	4	1	2	3	2	3	1	2	0	4	1	1	1	1	1	2	0	0	4
"Gp210-cds,chr2R:1648639..1649698,1,AGG"	TCTGTCATGCCCATTTACA	2	0	9	5	3	7	1	3	4	3	2	7	3	3	2	3	5	3	5	6	26
"Gp210-cds,chr2R:1648639..1649698,3,AGG"	TTCAGCGAATGTGCATACC	8	0	4	4	6	2	5	2	1	1	5	2	4	1	3	2	4	5	6	4	18
"Gr47b-cds,chr2R:7249405..7250346,8,TGG"	GGGTGAGAAGTCCTGATCG	37	0	34	25	31	15	21	29	18	23	20	26	27	28	15	12	34	32	25	29	165
"Gr47b-cds,chr2R:7249405..7250346,12,TGG"	CTTTTCACGCGCTCCTTTA	2	0	4	5	3	4	3	2	2	1	1	5	3	3	3	0	0	6	3	1	23
"Gr47b-cds,chr2R:7249405..7250346,14,AGG"	TACCGTGATGACTAAGCTG	7	0	3	2	5	4	2	0	3	2	4	5	4	7	1	3	5	4	8	21	21
"Gr47b-cds,chr2R:7249405..7250346,16,TGG"	AGATGTCCGCTGCCATGTT	5	0	5	2	2	1	3	2	3	3	2	3	3	2	1	3	3	4	3	1	19
"GstE11-cds,chr2R:14391257..14391354,4,TGG"	GCCGCCCTCGGTTTGGAGT	30	0	29	34	23	17	23	25	15	25	30	25	15	22	9	18	36	33	25	18	144
"GstE11-cds,chr2R:14391257..14391354,5,CCA"	GCGTAATAGAGGATGGGTT	8	0	7	7	2	1	4	6	4	7	6	3	4	8	3	0	5	8	7	7	27
"GstE11-cds,chr2R:14391257..14391354,10,CCC"	GCACGACAGGGGGGACTAC	28	0	26	25	24	18	20	15	12	16	16	28	19	13	12	17	19	20	33	23	108
"GstE11-cds,chr2R:14391751..14392330,1,CGG"	TCCCCGTGCTCGATGATAA	13	0	8	5	7	3	15	13	5	4	4	4	11	10	6	6	11	12	6	17	81
"GstE4-cds,chr2R:14290780..14291448,4,AGG"	GCATGTCTGCTCACCCTGA	62	0	58	69	35	40	52	50	28	46	53	63	48	58	39	44	50	77	61	91	348
"GstE4-cds,chr2R:14290780..14291448,6,AGG"	TTCGTCAATCTGTTCGAGA	4	0	4	3	0	2	3	3	0	2	2	4	2	3	2	0	1	1	4	1	12
"GstE4-cds,chr2R:14290780..14291448,8,CGG"	AAGAAGAATCCACAGCACA	11	0	13	13	14	13	11	13	5	5	6	5	12	10	4	3	14	13	15	3	59
"GstE4-cds,chr2R:14290780..14291448,8,CGG"	AAGAAGAATCCACAGCACA	11	0	13	13	14	13	11	13	5	5	6	5	12	10	4	3	14	13	15	3	59
"GstE7-cds,chr2R:14294460..14295131,3,TGG"	CGTGCCGTCAAATTGACCT	17	0	13	13	3	7	8	12	8	8	8	15	6	3	10	10	8	16	5	8	79
"GstE7-cds,chr2R:14294460..14295131,11,AGG"	GCCAAGGAAAACTTCTCTG	4	0	1	3	1	2	2	1	1	3	2	3	3	2	1	1	3	1	0	0	9
"GstE7-cds,chr2R:14294460..14295131,12,CGG"	AAGAAGAATCCACAGCACA	11	0	13	13	14	13	11	13	5	5	6	5	12	10	4	3	14	13	15	3	59
"GstE7-cds,chr2R:14294460..14295131,12,CGG"	AAGAAGAATCCACAGCACA	11	0	13	13	14	13	11	13	5	5	6	5	12	10	4	3	14	13	15	3	59
"GstT2-cds,chr2R:5494872..5494989,4,CCA"	TAATAGAATCTAATTGGCT	2	0	0	1	0	0	2	2	1	1	2	1	0	1	1	1	2	0	0	3	7
"GstT2-cds,chr2R:5494872..5494989,6,CCC"	CATAGACCACGGGCGATCG	1	0	1	0	1	0	0	0	0	0	2	2	0	0	0	0	2	1	0	0	3
"GstT2-cds,chr2R:5494872..5494989,11,CCC"	CAATCGGGCAATACTCAAC	4	0	4	6	4	4	6	3	4	3	4	6	4	2	0	4	6	4	7	2	28
"GstT2-cds,chr2R:5495041..5495143,9,CCC"	AGTCCCCACCCACAATGGC	58	0	51	43	46	31	43	42	29	36	49	36	41	36	29	33	47	58	42	54	258
"HPS1-cds,chr2R:10743017..10744807,8,TGG"	CTCCAGTCCGGCGGCTCCC	9	0	5	2	0	0	5	1	4	3	1	2	5	3	1	0	3	6	5	3	12
"HPS1-cds,chr2R:10743017..10744807,9,TGG"	AGATTTTCAGCCCCATCGT	55	1	55	39	30	33	38	43	24	28	29	37	32	40	18	27	31	42	27	25	229
"HPS1-cds,chr2R:10743017..10744807,10,AGG"	CCAGCCTGCAGTGTGAGCA	27	0	26	10	9	12	7	13	1	8	16	11	13	5	8	8	14	19	14	40	77
"HPS1-cds,chr2R:10743017..10744807,13,TGG"	TGGTGTTCGGCGAACTTCT	2	0	0	2	1	0	0	0	0	1	0	0	0	0	0	0	0	0	0	2	3
"Hr51-cds,chr2R:11221082..11221472,1,CGG"	CATTGCTACACTCCGCCGC	18	0	20	3	8	9	9	9	10	6	14	9	13	7	2	12	13	11	10	12	50
"Hr51-cds,chr2R:11221082..11221472,4,CGG"	GCGCCTCCACCTACATCAA	34	0	26	20	13	14	16	18	12	19	24	19	11	11	19	14	18	25	16	34	98
"Hr51-cds,chr2R:11221082..11221472,7,TGG"	CCGCCCCAAACGTGCCCAA	6	0	1	2	2	4	2	1	2	3	3	2	2	1	1	2	1	2	2	1	13
"Hr51-cds,chr2R:11221082..11221472,13,CGG"	AACTCCATGAACCACTCGT	16	0	13	7	10	5	7	12	9	7	9	11	8	6	5	10	10	9	18	30	57
"IM1-cds,chr2R:14271528..14271585,1,CGG"	TCGTCACCGTTTTTGTGCT	119	0	117	78	70	67	88	88	58	52	77	75	74	101	57	60	88	95	63	56	476
"IM1-cds,chr2R:14271655..14271734,1,AGG"	TTCCACTGTCGCCCGATCC	21	0	12	10	7	11	13	10	5	5	7	10	11	16	1	7	8	6	20	15	66
"IM1-cds,chr2R:14271655..14271734,3,AGG"	GATCATCAATGGCGATTGC	32	0	41	29	35	25	45	41	20	25	43	21	18	21	16	18	31	39	17	7	181
"IM1-cds,chr2R:14271655..14271734,7,CCA"	TTCCTGGATCGGGCGACAG	60	0	34	37	22	22	39	36	22	28	34	29	21	18	21	18	22	25	43	72	196
"IM3-cds,chr2R:14275690..14275741,1,TGG"	CTATCACTCGCCTTCGTTT	62	0	67	60	37	45	40	57	42	45	44	54	45	38	35	36	58	59	46	60	316
"IM3-cds,chr2R:14275813..14275880,1,TGG"	CTGGCAATGTCATCATCAA	6	0	2	3	2	1	6	3	3	1	3	3	3	4	4	1	3	3	5	7	25
"IM3-cds,chr2R:14275813..14275880,2,AGG"	TTGCCGCGTCTGCAATGTG	11	0	10	10	6	5	5	9	2	9	5	4	5	8	3	6	7	5	9	8	50
"IM3-cds,chr2R:14275813..14275880,4,CCC"	TGACATTGCCAGGATTCAG	6	0	4	4	2	2	3	3	2	4	6	3	2	3	0	1	5	4	1	2	14
"inv-cds,chr2R:7363481..7364774,5,AGG"	AGAGGACCACGCGCAGGAG	18	0	11	16	11	7	7	12	6	7	13	12	9	9	8	3	10	13	6	14	62
"inv-cds,chr2R:7363481..7364774,12,AGG"	GCGGAGGTGGCCAGGAAGT	22	0	17	13	9	6	7	9	4	10	9	7	4	3	5	4	13	8	9	19	59
"inv-cds,chr2R:7363481..7364774,17,Ggg"	GGCAACTCGCCCCAAGTGC	1	0	0	0	0	0	1	0	0	1	0	1	0	0	0	1	0	1	0	0	0
"inv-cds,chr2R:7363481..7364774,23,agg"	GACGAGCAGACGGAGTGCG	4	0	7	3	4	3	4	2	2	3	4	1	3	1	3	2	2	2	3	2	22
"Jhedup-cds,chr2R:12004616..12004801,4,AGG"	TCCTTGGATGTGTGCCTGG	16	0	9	4	5	9	5	10	6	8	11	7	6	2	3	5	9	13	6	11	38
"Jhedup-cds,chr2R:12004616..12004801,8,AGG"	TGCGAGGCACTCTAATGCC	1	0	0	0	0	0	0	0	1	0	0	0	0	0	0	0	0	1	0	0	2
"Jhedup-cds,chr2R:12004616..12004801,10,TGG"	GGAGAGTTCGAAGCCTTCA	3	0	1	0	1	2	2	3	0	1	1	0	2	1	0	0	1	1	0	1	7
"Jhedup-cds,chr2R:12004616..12004801,12,TGG"	CCTTTGCCCAGCCGCCAGT	84	0	81	56	56	42	67	58	45	54	66	57	50	59	24	41	72	72	82	108	361
"Jon44E-cds,chr2R:4578974..4579789,7,CGG"	TGAAGGACATGCCACGCGC	3	0	1	1	0	0	1	0	2	1	2	1	1	1	0	1	0	0	0	2	4
"Jon44E-cds,chr2R:4578974..4579789,11,CGG"	CGCATTACCAATGGATACC	18	0	13	16	7	9	14	9	6	8	10	10	8	10	5	3	16	13	19	15	64
"Jon44E-cds,chr2R:4578974..4579789,14,CGG"	GCAAGATTCCCTACATTGT	1	0	0	0	0	3	0	1	0	1	0	1	0	1	0	0	0	0	1	2	5
"Jon44E-cds,chr2R:4578974..4579789,17,TGG"	CTTCAACGATGGCGGCTAC	4	0	2	3	2	0	0	0	2	2	0	2	1	2	0	0	3	2	1	2	6
"ktub-cds,chr2R:17009135..17009408,1,CGG"	GCTGATGGAGGCCTACATC	6	0	3	3	4	1	2	8	4	2	2	8	1	5	1	1	7	4	10	10	41
"ktub-cds,chr2R:17009135..17009408,4,TGG"	AAGAGAGCCTCGCCGGGAA	1	0	0	1	0	0	0	1	0	0	0	0	0	1	0	0	0	0	0	0	0
"ktub-cds,chr2R:17009135..17009408,6,CGG"	AGATCAATCGACCCATGTC	20	0	9	17	14	13	17	16	7	15	11	16	17	7	10	11	12	15	14	15	97
"ktub-cds,chr2R:17009135..17009408,11,CGG"	ATCAGTTCGCCCCAAAATC	24	0	26	19	14	18	20	24	15	12	21	17	22	18	13	17	18	16	19	7	104
"l(2)03709-cds,chr2R:14707138..14707270,6,CGG"	CTGGGCAAAGGTGGTCCGC	4	0	2	3	2	0	0	2	2	2	2	0	0	0	1	1	0	1	3	0	10
"l(2)03709-cds,chr2R:14707138..14707270,15,TGG"	CCGTGGGAGCAGCCGCCTA	4	0	0	4	3	1	0	4	2	0	3	3	1	3	1	1	1	0	5	2	10
"l(2)03709-cds,chr2R:14707138..14707270,16,CCG"	CCACCTTTGCCCAGCTTGC	12	0	6	9	6	8	9	8	5	1	10	9	9	7	4	5	6	8	7	5	42
"l(2)03709-cds,chr2R:14707138..14707270,18,CCG"	TCAGTCCGATTCCCAATCC	69	0	69	46	36	46	44	46	30	33	48	39	27	48	32	31	41	55	65	53	262
"l(2)k09913-cds,chr2R:18958136..18958411,3,AGG"	AGCACCAAGACCCAAGTTG	49	0	36	22	28	28	20	29	17	19	32	29	25	20	13	14	31	33	28	21	140
"l(2)k09913-cds,chr2R:18958136..18958411,9,TGG"	ACTGGTTCTCATGATGGCC	56	0	42	21	27	20	31	28	20	15	29	22	22	30	15	21	34	31	32	38	185
"l(2)k09913-cds,chr2R:18958136..18958411,11,TGG"	GCCCAGATCTACACTGAGA	14	0	8	4	5	4	8	13	4	4	8	6	5	4	5	7	6	4	8	7	46
"l(2)k09913-cds,chr2R:18958136..18958411,16,TGG"	GGTGGTGCACATTACGCCG	6	0	1	3	3	3	7	3	1	4	1	0	4	2	2	3	2	3	5	4	14
"l(2)k10201-cds,chr2R:5286594..5287259,4,CGG"	GCGGGATTCATAAAGCCCA	1	0	2	1	0	0	0	1	0	0	0	0	0	0	1	0	0	0	0	1	1
"l(2)k10201-cds,chr2R:5286594..5287259,6,CGG"	TGGCGCCCTTCAAGAAACT	5	0	12	5	3	7	5	13	3	4	10	5	10	6	5	6	14	14	7	9	47
"l(2)k10201-cds,chr2R:5286594..5287259,13,AGG"	GCAGGATGCGGCGGCAGCT	1	0	1	0	0	1	1	3	3	1	2	1	1	3	0	2	3	0	4	4	22
"l(2)k10201-cds,chr2R:5286594..5287259,17,TGG"	CTGCCCACTGCCCATCTAC	22	0	21	20	10	14	13	9	17	12	13	13	11	9	11	15	20	23	21	31	94
"lambdaTry-cds,chr2R:7224365..7225183,5,TGG"	CTCGGAGTGGGCTGCTCCC	16	0	18	7	9	20	6	5	6	9	11	8	9	13	7	3	17	14	16	6	62
"lambdaTry-cds,chr2R:7224365..7225183,7,AGG"	CCTATATACCGGAACGAAG	2	0	2	0	1	2	3	1	1	1	2	0	1	0	0	2	3	1	0	4	14
"lambdaTry-cds,chr2R:7224365..7225183,12,AGG"	TCCGCATCAGATCTCGATG	22	0	22	15	9	16	17	11	13	12	17	9	10	12	13	9	13	8	16	27	81
"lambdaTry-cds,chr2R:7224365..7225183,15,AGG"	GAGGAAATCACCGATGCGG	16	0	16	10	17	5	14	13	11	4	9	9	11	14	7	3	12	9	11	8	73
"Lapsyn-cds,chr2R:17085116..17085298,5,TGG"	CGGATTCGTTGCTACGACT	62	0	58	47	34	41	45	43	28	29	53	36	39	23	20	28	53	39	47	41	276
"Lapsyn-cds,chr2R:17085116..17085298,8,CGG"	CCACAGAACCTCAAGAGTT	2	0	1	0	1	0	3	1	0	2	2	2	0	0	1	1	2	2	0	0	6
"Lapsyn-cds,chr2R:17085116..17085298,10,CCT"	GGCGGAATGCAACAACTGG	1	0	2	3	0	2	1	1	2	1	1	3	0	0	0	2	1	1	0	0	7
"Lapsyn-cds,chr2R:17085116..17085298,14,CCA"	CCGGAGCAGCTTATCGATA	23	0	10	11	13	7	13	8	13	8	16	15	9	7	5	8	15	18	12	11	54
"Lcp3-cds,chr2R:4323062..4323388,4,AGG"	GCCGCCAACGCTAATGTGG	28	0	15	13	13	7	9	12	10	15	27	15	7	7	5	12	10	15	20	15	104
"Lcp3-cds,chr2R:4323062..4323388,7,TGG"	TCAACGATGTCCAGCCCGA	8	0	7	7	0	5	3	4	2	3	1	2	5	5	6	0	2	7	10	5	28
"Lcp3-cds,chr2R:4323062..4323388,9,CGG"	GCAAGTTGGTCCTCGACGA	7	0	9	9	8	6	10	10	5	6	7	4	3	5	8	9	15	9	10	8	46
"Lcp3-cds,chr2R:4323062..4323388,11,CGG"	CCGCCACCGGAGACATCCA	2	0	1	1	0	4	1	2	0	1	1	4	1	1	0	1	1	1	5	0	9
"Lhr-cds,chr2R:13318665..13319669,3,TGG"	CATTCCACTGTTCCCCATT	8	0	8	5	4	5	4	13	3	5	4	2	6	5	1	5	5	6	8	11	33
"Lhr-cds,chr2R:13318665..13319669,4,CGG"	TATCAAACACCAACATCAG	3	0	4	2	3	4	3	5	2	3	2	6	4	1	2	1	1	6	11	6	27
"Lhr-cds,chr2R:13318665..13319669,5,TGG"	TTAAACGACTTGCTGCTCA	4	0	3	4	3	2	2	4	5	3	0	5	3	5	0	3	2	4	2	6	23
"Lhr-cds,chr2R:13318665..13319669,7,AGG"	CCCTTCCTTATCATCCCGC	4	0	3	7	6	3	2	4	4	0	7	6	1	0	0	2	4	2	2	8	29
"lig-cds,chr2R:3957404..3957784,9,CGG"	AGTCAAATGCCAGCAACTC	26	2	27	27	22	19	18	21	23	15	21	21	18	16	8	12	13	18	14	22	113
"lig-cds,chr2R:3957404..3957784,14,TGG"	GAGGAACCGGCCATCACGA	6	0	10	4	5	6	4	3	1	0	5	3	1	5	1	0	5	4	9	2	23
"lig-cds,chr2R:3957404..3957784,16,TGG"	TCTCACATGCTGCGGCCGC	17	0	10	10	11	10	17	11	4	5	10	7	3	3	6	4	11	17	10	12	56
"lig-cds,chr2R:3957404..3957784,23,AGG"	ATCACCAATAGCACCACAG	18	0	18	10	4	7	11	15	7	8	12	12	14	11	9	1	9	8	14	25	67
"Lis-1-cds,chr2R:12069663..12069963,1,TGG"	CAAGCGATTGCCGATTATC	1	0	0	0	1	0	2	0	0	0	0	1	2	0	0	0	1	0	1	0	2
"Lis-1-cds,chr2R:12069663..12069963,7,TGG"	GCCGATCTCAGCACAGAAG	4	0	3	2	4	2	1	3	1	1	4	3	0	3	4	2	2	3	4	5	24
"Lis-1-cds,chr2R:12069663..12069963,10,TGG"	AAGAAATTTGGCGGACTGT	3	0	1	1	2	0	2	2	1	1	3	2	0	2	3	2	2	2	2	0	13
"Lis-1-cds,chr2R:12069663..12069963,12,CGG"	GAAGTGGACGTCCGTGATT	8	0	8	4	3	3	3	6	5	2	6	6	8	4	5	2	6	4	6	4	32
"lms-cds,chr2R:16444463..16444700,3,AGG"	CGCAGCTCCACTTCCTTTG	68	0	51	45	44	39	51	52	23	35	34	33	39	49	27	35	36	55	38	48	268
"lms-cds,chr2R:16444463..16444700,6,CGG"	TGCAGGATGAAAGCGGTCG	5	0	3	4	3	1	0	1	0	1	2	1	0	0	1	1	2	2	2	1	10
"lms-cds,chr2R:16444463..16444700,9,CGG"	CAATTGTCTCGGTGCTTCA	5	0	7	9	4	6	6	10	2	4	3	2	5	4	5	4	4	7	7	4	29
"lms-cds,chr2R:16444463..16444700,15,TGG"	GGCAAAAGTGATATCGATT	2	0	2	1	1	0	1	3	0	1	1	0	0	0	0	1	0	1	1	1	7
"loopin-1-cds,chr2R:12422702..12424282,4,TGG"	TGGTGCGCCAAAATCGTTC	13	0	12	6	14	6	6	10	9	6	16	10	9	10	5	10	8	11	7	6	69
"loopin-1-cds,chr2R:12422702..12424282,5,AGG"	ACATCCTGCAAGAGTCCCA	4	0	4	2	2	1	2	2	4	1	1	7	3	0	1	1	5	3	4	2	14
"loopin-1-cds,chr2R:12422702..12424282,9,AGG"	GTGGTTGGTGTTTATACCA	2	0	1	3	0	1	2	2	0	0	1	1	0	2	0	2	1	0	2	1	3
"loopin-1-cds,chr2R:12422702..12424282,15,TGG"	TGACCCTGATCCGTGAACG	29	0	24	18	4	22	13	12	8	15	17	13	15	15	9	6	16	23	19	23	87
"LRP1-cds,chr2R:4062162..4062336,3,TGG"	CTGTTGTTGTTGGTCGCCG	49	0	43	42	34	26	44	38	30	22	36	31	27	26	24	21	43	40	51	57	220
"LRP1-cds,chr2R:4062162..4062336,8,AGG"	AGCAGCAGCGGCTACAGGA	1	0	1	2	1	0	3	1	0	0	2	1	1	1	0	0	1	0	2	5	8
"LRP1-cds,chr2R:4062162..4062336,12,AGG"	CAGTGGCAGGAGCAACAGG	4	0	4	0	3	3	0	0	1	1	0	3	2	3	0	0	3	0	3	4	16
"LRP1-cds,chr2R:4062162..4062336,13,CCG"	TCCATGAATTCGCTGTCGC	16	0	14	20	13	12	15	16	20	12	23	14	15	16	8	8	15	18	15	5	88
"Lrt-cds,chr2R:16544735..16545140,4,AGG"	GACCTCAAGGATCTGCTAG	19	0	17	12	6	8	12	10	5	8	8	8	5	9	6	6	14	16	14	21	67
"Lrt-cds,chr2R:16544735..16545140,9,CGG"	CGGTTCCCGCCCTCGTTGC	3	0	3	0	1	0	0	1	1	0	4	1	0	2	0	1	0	1	0	0	5
"Lrt-cds,chr2R:16544735..16545140,11,CGG"	GAAAGTCCAAGTCCACATC	2	0	3	4	2	9	1	5	5	3	2	4	7	4	0	2	4	1	4	2	23
"Lrt-cds,chr2R:16544735..16545140,12,AGG"	TGTGAACAAGAGCTCGCCG	3	0	0	3	2	0	0	0	1	2	2	2	0	0	0	0	4	0	2	1	9
"mahj-cds,chr2R:17512701..17513110,7,TGG"	GCGACTGAAGCGGCACTGA	3	0	2	4	2	3	1	3	1	2	5	4	1	2	3	2	4	3	3	4	19
"mahj-cds,chr2R:17512701..17513110,10,AGG"	GTGGCCTACCAGAGCGACG	4	0	1	2	1	0	0	4	1	1	3	2	1	2	0	0	0	0	1	4	4
"mahj-cds,chr2R:17512701..17513110,13,CGG"	CCAGAAGCCGAGGATATGC	26	0	21	17	14	18	17	23	19	16	15	28	16	9	4	14	19	28	16	16	102
"mahj-cds,chr2R:17512701..17513110,17,AGG"	GCTGGCGATAACCAGGAAG	2	0	0	0	0	0	0	1	0	0	0	0	0	0	0	0	0	0	0	0	1
"Mal-A6-cds,chr2R:4352675..4353817,6,TGG"	CTTGGGAGTGCAGCAGCAG	1	0	2	1	0	0	1	1	0	0	0	0	0	0	0	0	0	1	1	0	4
"Mal-A6-cds,chr2R:4352675..4353817,7,CGG"	GACCTTGAGAGAGCGACCA	8	0	7	6	5	8	8	7	0	6	5	4	8	4	6	4	10	6	5	5	42
"Mal-A6-cds,chr2R:4352675..4353817,12,AGG"	ATCTATCCGCGCTCCTACA	32	0	23	20	13	11	14	19	11	12	14	13	13	10	11	10	16	21	25	30	104
"Mal-A6-cds,chr2R:4352675..4353817,16,AGG"	GATGGCATTGGCGACCTGC	4	0	1	7	3	0	4	4	1	2	9	4	0	2	4	1	5	1	1	3	15
"Map60-cds,chr2R:5478534..5478805,3,TGG"	AGGTGCTGCATCCAAACAA	6	0	9	8	4	7	5	3	4	3	2	5	6	3	5	4	4	7	5	6	31
"Map60-cds,chr2R:5478534..5478805,7,AGG"	GCCAGCAAGCAGGAGCAGG	3	0	3	0	2	0	1	0	1	3	3	1	2	4	2	1	3	1	2	4	17
"Map60-cds,chr2R:5478534..5478805,14,AGG"	CTCCAAAAGAAGTACGAGC	1	0	6	2	2	2	1	2	0	1	1	2	1	4	2	2	0	4	0	1	6
"Map60-cds,chr2R:5478534..5478805,18,TGG"	GCTAAAGGGCAATTCGGCG	29	0	24	17	8	13	16	17	14	18	19	5	17	12	10	5	25	17	3	9	91
"mars-cds,chr2R:9390541..9392047,3,AGG"	AGTCCGCGCAATCACTGCC	12	1	6	5	5	1	5	6	4	7	9	7	6	1	5	8	6	9	3	7	34
"mars-cds,chr2R:9390541..9392047,8,CGG"	AACAGGGATCGGTTGCAGG	48	0	35	37	23	20	22	30	21	23	31	32	17	20	8	24	31	31	38	32	164
"mars-cds,chr2R:9390541..9392047,13,AGG"	GCCCAAGCTGCTCTGACCC	102	0	95	85	43	53	55	70	48	34	65	46	39	54	35	36	72	79	82	78	365
"mars-cds,chr2R:9390541..9392047,16,CGG"	GCACCCAAACTGGAGAGTC	31	0	36	45	22	22	36	24	14	24	40	29	26	32	17	20	44	42	30	34	173
"mbl-cds,chr2R:13163380..13163568,4,TGG"	GATTCGCGCTGGCTGCAAT	2	0	4	1	0	3	0	3	0	3	1	1	4	3	0	1	0	2	1	1	7
"mbl-cds,chr2R:13163380..13163568,7,CGG"	TGCAAGTTCGCCCATCCCC	3	0	5	0	0	1	3	2	0	2	1	4	1	1	0	1	3	2	1	1	15
"mbl-cds,chr2R:13163380..13163568,11,AGG"	GTGGAGGTCCAGAACGGCA	14	0	7	10	4	4	7	5	4	6	8	8	8	4	5	6	5	5	4	7	33
"mbl-cds,chr2R:13163380..13163568,12,CCA"	CTGTTCATATTGACAACGT	3	0	2	1	0	1	0	2	0	2	3	2	2	0	0	0	2	1	3	1	8
"Mctp-cds,chr2R:14659245..14659396,2,TGG"	GCGATTGAAGTCACAGATC	2	0	2	1	3	1	0	0	0	1	1	2	1	1	0	0	1	0	0	1	8
"Mctp-cds,chr2R:14659245..14659396,6,TGG"	ATTTGCCCTTAGCTGAAGA	4	0	1	2	1	2	2	4	2	3	2	0	3	5	1	2	0	2	4	1	16
"Mctp-cds,chr2R:14659245..14659396,7,CCA"	AGCCAGTTTCGAGTTGCGC	37	0	28	26	18	23	20	33	16	18	17	18	14	15	15	7	21	24	19	16	114
"Mctp-cds,chr2R:14659245..14659396,8,CCA"	TTGGCTTTAACCAGCAATA	1	0	0	0	0	0	0	0	1	0	0	1	1	0	0	1	0	0	1	3	1
"NC2alpha-cds,chr2R:17558001..17558984,1,AGG"	AAGATCATGCAAAGCGACG	3	0	4	1	1	1	0	0	1	1	1	3	0	2	2	2	3	2	3	0	10
"NC2alpha-cds,chr2R:17558001..17558984,7,CGG"	ATCGGGAAGGTGGCCCAGG	45	0	42	21	18	22	26	18	19	14	27	17	17	13	11	18	33	23	23	26	107
"NC2alpha-cds,chr2R:17558001..17558984,10,AGG"	GCTATCGCCATCGCACATG	28	0	30	21	14	16	18	24	10	9	19	19	18	20	10	7	22	31	29	40	139
"NC2alpha-cds,chr2R:17558001..17558984,11,AGG"	AAACGCTTTGACTTCCTCA	13	1	11	7	8	7	6	6	6	6	8	9	7	8	3	4	4	14	4	5	52
"Nrk-cds,chr2R:9047794..9048162,6,CGG"	GGTGGTTGAGCGGGTGCTC	3	0	2	4	5	5	6	3	6	0	1	7	4	2	1	3	4	2	2	2	17
"Nrk-cds,chr2R:9047794..9048162,15,TGG"	CTGAAATGGGGGGCCAATT	4	0	1	0	1	0	2	1	2	1	1	3	1	3	1	2	1	6	2	1	16
"Nrk-cds,chr2R:9047794..9048162,19,AGG"	AACTCCCTGAACGCCATCG	21	0	14	16	16	4	11	13	7	8	4	6	10	9	8	9	6	11	7	13	73
"Nrk-cds,chr2R:9047794..9048162,24,AGG"	CATCACGAGCGCGAGCGGG	3	0	2	3	1	4	2	6	2	2	2	2	4	6	0	2	1	1	2	0	14
"NtR-cds,chr2R:18015360..18015681,2,CGG"	CTGATATTGATTGACCCAG	1	0	1	0	0	0	1	5	1	0	2	0	1	1	0	0	4	1	0	1	5
"NtR-cds,chr2R:18015360..18015681,6,CGG"	ACCTACTCCGTTCCGAATA	3	0	1	0	1	2	0	2	0	2	3	1	1	0	0	1	1	0	4	2	9
"NtR-cds,chr2R:18015360..18015681,11,AGG"	CGAGCTGAGCAACAACAAC	2	0	3	0	3	0	3	0	1	1	1	2	4	0	0	0	2	1	7	3	8
"NtR-cds,chr2R:18015360..18015681,15,TGG"	TTCTACGTCCTGACCGCCA	50	0	49	27	20	25	29	32	24	16	32	28	38	26	27	18	38	35	48	59	191
"Obp47a-cds,chr2R:6797562..6797990,1,TGG"	ATCAATCTGGGACTAACCG	24	0	17	17	16	11	10	16	9	9	11	11	10	14	6	3	11	11	18	18	72
"Obp47a-cds,chr2R:6797562..6797990,2,AGG"	TCCCCCAAAACGATCACCG	78	0	81	69	50	48	61	65	29	37	69	65	53	47	41	40	63	56	77	71	327
"Obp47a-cds,chr2R:6797562..6797990,4,CGG"	CGCCTGTGCGGAGATCAAA	1	0	0	1	0	1	1	0	1	4	0	1	0	1	0	1	1	0	1	2	2
"Obp47a-cds,chr2R:6797562..6797990,12,CGG"	TTCTCGGATCCCTCGGAAT	1	0	1	2	0	0	0	0	0	0	0	0	0	0	1	1	1	0	0	0	2
"Obp50b-cds,chr2R:10258754..10258954,4,TGG"	TTCTTGTGGCTTCCTTTGC	1	0	2	3	1	2	1	0	0	1	0	3	2	0	0	0	2	1	3	2	8
"Obp50b-cds,chr2R:10258754..10258954,8,TGG"	CTTCTAAATACACATAAGT	1	0	1	1	0	0	0	0	1	0	0	0	1	0	0	0	0	0	0	0	1
"Obp50b-cds,chr2R:10258754..10258954,10,TGG"	TGTTGTGGCAAATCCTTTC	2	0	2	1	0	1	1	4	2	2	0	1	2	1	2	1	0	3	3	3	13
"Obp50b-cds,chr2R:10258754..10258954,12,TGG"	CAGCAATTGCACACCGTTT	28	0	24	29	14	32	26	23	16	14	25	23	20	20	8	18	28	27	25	28	133
"Obp56a-cds,chr2R:15585574..15585933,1,AGG"	AATCTGAGCGACGAGCAGA	2	0	1	1	2	2	2	0	1	0	1	0	0	1	1	1	0	0	3	0	5
"Obp56a-cds,chr2R:15585574..15585933,3,AGG"	CATCGTGAGCAGTGCGCCG	11	0	7	9	3	4	7	3	3	4	3	2	5	3	3	0	9	5	5	4	23
"Obp56a-cds,chr2R:15585574..15585933,9,AGG"	GCCAACTGCTTCTTCGAGA	10	0	6	4	2	7	6	7	4	1	5	5	3	0	0	0	4	8	4	2	26
"Obp56a-cds,chr2R:15585574..15585933,13,AGG"	CTGAAGGACGGTGAGCTGC	2	0	7	5	2	2	4	7	2	4	4	2	2	3	5	3	4	3	5	3	24
"Obp58b-cds,chr2R:18592446..18592797,4,AGG"	CACCATTGCTGCAAACATC	3	0	3	1	0	1	3	2	2	1	3	0	1	1	0	3	1	1	3	4	9
"Obp58b-cds,chr2R:18592446..18592797,7,AGG"	CGTTTGCCCAGTCCCAATG	2	0	4	6	6	1	1	6	5	3	4	5	4	4	1	4	6	3	4	7	31
"Obp58b-cds,chr2R:18592446..18592797,14,TGG"	GGCGATGGTTGGAACCTGC	5	0	2	1	1	2	4	0	2	4	0	7	4	2	3	0	3	3	1	0	21
"Obp58b-cds,chr2R:18592446..18592797,16,TGG"	TTCGATCACTACAATCTGA	1	0	2	1	1	1	1	6	4	2	1	1	1	4	3	0	0	2	3	6	12
"Obp59a-cds,chr2R:18590222..18590584,2,AGG"	GCACTGAAATGCAGATCCC	6	0	2	2	1	4	3	3	5	2	4	1	1	2	4	4	1	4	4	4	19
"Obp59a-cds,chr2R:18590222..18590584,6,AGG"	CGCAACTGTATGCATCGCC	23	0	16	17	10	6	14	10	8	11	17	23	12	7	6	10	12	10	12	6	77
"Obp59a-cds,chr2R:18590222..18590584,15,TGG"	GACAGGGCCGGCAAGGAAA	1	0	3	2	2	3	1	0	1	2	1	2	0	5	2	3	4	4	2	1	12
"Obp59a-cds,chr2R:18590222..18590584,19,AGG"	TACGGAATGGATCACGATC	17	0	19	16	8	9	13	15	8	12	17	15	13	15	6	6	13	27	16	23	87
"Or45a-cds,chr2R:5232927..5234009,7,TGG"	GTCCTTGATCTCTCACAAC	18	0	10	16	6	12	9	10	10	7	15	11	11	14	5	4	11	10	11	24	94
"Or45a-cds,chr2R:5232927..5234009,9,AGG"	ATGGTAGTCTATGCCCTGC	48	0	29	27	15	21	22	25	13	19	18	22	22	21	17	19	27	27	25	29	156
"Or45a-cds,chr2R:5232927..5234009,10,CGG"	TCCGACTTGACCCGTCTGA	1	0	2	0	0	1	3	0	0	0	1	0	1	1	0	0	0	0	3	0	6
"Or45a-cds,chr2R:5232927..5234009,12,AGG"	ACTTTGCGGTGTTTATGCA	8	0	6	7	8	6	10	9	10	5	6	2	5	4	5	2	4	6	6	8	32
"pAbp-cds,chr2R:14029012..14029177,5,TGG"	GTGATTACCCGTCGCTCGT	12	0	10	8	3	4	6	7	3	4	5	5	4	7	3	4	6	7	10	14	47
"pAbp-cds,chr2R:14029012..14029177,7,CCC"	CGATTCGTTGACGTCCTGT	204	1	163	135	88	90	124	124	89	69	107	100	94	102	65	75	133	126	170	196	732
"pAbp-cds,chr2R:14029012..14029177,9,CCA"	AGACACGAATGGACAGCAC	1	0	1	1	1	2	1	2	0	1	0	1	1	0	0	0	3	3	2	1	5
"pAbp-cds,chr2R:14029012..14029177,12,CCC"	GCATAGCCCAACGAGCGAC	6	0	5	1	1	3	3	5	0	1	7	5	1	4	0	1	5	3	4	5	16
"pea-cds,chr2R:10040754..10043934,2,TGG"	ACTGAGCTAGACAACCACT	2	0	0	1	2	0	0	3	2	0	2	0	0	0	2	1	3	0	1	1	9
"pea-cds,chr2R:10040754..10043934,6,AGG"	ACATATGACACATTTCGCA	3	0	0	1	3	1	1	1	0	1	0	0	2	0	0	1	1	1	1	2	11
"pea-cds,chr2R:10040754..10043934,9,TGG"	GCCGAATTCCCAGACTCCC	12	0	14	11	7	6	7	5	7	7	10	15	5	9	3	7	12	9	4	10	70
"pea-cds,chr2R:10040754..10043934,13,CGG"	CTAGCCAGGAGAAAACTGT	3	0	1	0	0	0	0	1	0	1	2	1	0	0	0	0	1	0	0	1	5
"pen-2-cds,chr2R:14165256..14165360,1,TGG"	TGCATTTCTGCCCTTTGTG	49	0	45	38	22	26	25	30	20	20	24	28	27	21	18	16	27	28	33	35	172
"pen-2-cds,chr2R:14165256..14165360,4,CGG"	AACGTTTGCTGGTTTTTCA	16	0	12	14	11	8	13	16	8	9	9	11	10	16	6	13	15	13	8	2	67
"pen-2-cds,chr2R:14165256..14165360,6,CGG"	TTCCATAAGCCACCATTTT	12	0	10	8	7	2	7	6	3	6	6	9	8	6	7	5	5	5	6	2	39
"pen-2-cds,chr2R:14165256..14165360,7,CCC"	CGTTAATGGCCCACACAAA	32	0	30	34	22	27	18	29	13	8	22	21	22	21	13	17	23	28	34	51	143
"Pex6-cds,chr2R:6767833..6768345,2,AGG"	CGTTCGATCAACAAGATCC	19	0	20	26	19	12	19	18	15	9	17	10	17	17	7	15	16	23	19	22	97
"Pex6-cds,chr2R:6767833..6768345,7,GGG"	GAGTACAGGAGCTAGTCGA	7	0	3	1	1	2	2	3	6	1	4	1	5	2	2	1	7	2	6	4	29
"Pex6-cds,chr2R:6767833..6768345,9,TGG"	AATTCGGCCATACAGCTGC	4	0	8	5	2	2	9	10	8	4	6	2	5	7	2	2	5	8	2	6	23
"Pex6-cds,chr2R:6767833..6768345,12,CGG"	GGCCCTGGTTCCTCTACCC	7	0	10	6	6	5	7	7	6	6	9	7	5	7	4	9	4	12	4	12	46
"Pfk-cds,chr2R:6000122..6000463,7,AGG"	GATGGTGGCGACTGCATCC	1	0	0	1	0	0	0	0	0	0	0	1	0	0	0	0	0	0	0	0	1
"Pfk-cds,chr2R:6000122..6000463,10,TGG"	TCTCATCCATTATCCATCG	20	0	9	6	10	8	10	12	7	8	9	5	10	6	4	5	4	8	9	16	47
"Pfk-cds,chr2R:6000122..6000463,13,AGG"	ATTGGCTCCGCCCGTTGCC	1	0	3	4	3	0	1	0	1	0	1	2	1	2	1	4	4	0	1	4	9
"Pfk-cds,chr2R:6000122..6000463,16,AGG"	CTAACAACCTGATTCAGCG	13	0	13	15	11	6	6	12	5	7	13	9	6	4	5	4	16	9	11	14	46
"PGRP-SC1b-cds,chr2R:4600981..4601538,1,TGG"	GCTCTCCTCCTCGCCGTCC	6	0	4	8	4	4	4	6	4	5	3	2	0	1	4	3	4	3	4	4	21
"PGRP-SC1b-cds,chr2R:4600981..4601538,5,AGG"	GGCGTCTATGTCGTCTCCA	182	0	182	148	101	116	125	148	96	89	142	124	119	129	85	96	146	155	152	195	740
"PGRP-SC1b-cds,chr2R:4600981..4601538,5,AGG"	GGCGTCTATGTCGTCTCCA	182	0	182	148	101	116	125	148	96	89	142	124	119	129	85	96	146	155	152	195	740
"PGRP-SC1b-cds,chr2R:4600981..4601538,5,AGG"	GGCGTCTATGTCGTCTCCA	182	0	182	148	101	116	125	148	96	89	142	124	119	129	85	96	146	155	152	195	740
"PGRP-SC2-cds,chr2R:4604472..4605026,2,CGG"	TCTGCGCCCAAGCCGTTCT	27	0	11	17	15	15	17	11	17	14	16	18	19	12	13	10	14	22	15	17	118
"PGRP-SC2-cds,chr2R:4604472..4605026,4,TGG"	CATCATCTCCAAGTCGGAG	4	0	4	3	3	3	6	1	3	7	4	3	1	8	3	4	7	2	7	7	24
"PGRP-SC2-cds,chr2R:4604472..4605026,9,TGG"	CCGTGATCCACCACACCGC	45	0	40	42	35	25	52	31	22	22	38	40	17	32	24	15	33	61	39	45	199
"PGRP-SC2-cds,chr2R:4604472..4605026,11,AGG"	ACACAGCTGCAGAACATCC	1	0	1	0	3	0	0	0	1	1	2	0	0	0	0	0	0	0	0	0	4
"Pi3K59F-cds,chr2R:19448096..19448166,2,CCA"	GCGGAAATGGTCGTCGGGC	3	0	1	3	3	1	2	1	0	3	0	4	2	0	2	1	1	0	0	3	11
"Pi3K59F-cds,chr2R:19448242..19448863,1,CGG"	GAGGGGAAAAAGCGCCAGC	4	0	1	6	1	1	0	4	0	2	5	3	1	5	2	0	2	1	0	0	9
"Pi3K59F-cds,chr2R:19448242..19448863,3,CGG"	GATCCGATCCTGAGATTCT	6	0	5	7	1	1	1	5	2	5	5	6	0	2	3	3	6	4	1	4	19
"Pi3K59F-cds,chr2R:19448242..19448863,6,AGG"	GAGGAGCACCCCTCGTTCC	1	0	0	0	0	1	0	1	0	2	0	0	0	0	0	1	0	1	2	2	0
"PIG-V-cds,chr2R:12843258..12844607,3,TGG"	AGTCGCCTTATCGTCCTCC	17	0	12	7	7	6	7	13	7	4	10	3	6	8	2	6	7	13	7	10	50
"PIG-V-cds,chr2R:12843258..12844607,8,TGG"	GTCAGATCAGAATGCCTCC	1	0	1	0	0	4	1	1	0	0	0	2	1	0	1	1	4	2	1	0	4
"PIG-V-cds,chr2R:12843258..12844607,10,TGG"	AAGGTGATTAAGCGCTGCT	1	0	3	3	0	1	1	2	2	1	1	2	2	2	0	2	2	0	2	0	15
"PIG-V-cds,chr2R:12843258..12844607,17,TGG"	TACAGCTACGAAAACACGT	1	0	0	0	0	2	1	0	0	0	2	2	0	0	0	0	0	0	3	0	4
"Pld-cds,chr2R:2137024..2137523,2,CGG"	CCCTACGCACTTACCAACT	44	0	26	24	16	17	25	26	15	15	22	17	23	15	15	12	23	24	29	34	136
"Pld-cds,chr2R:2137024..2137523,7,AGG"	GAACATGGCAGCGGGGAAG	3	0	2	1	1	1	3	2	1	1	0	1	1	0	0	0	3	0	1	0	9
"Pld-cds,chr2R:2137024..2137523,16,CGG"	CGGGACTGCACAGACGAAG	2	0	3	2	1	0	2	1	0	0	0	1	2	0	0	0	1	1	4	3	7
"Pld-cds,chr2R:2137024..2137523,17,TGG"	GTGACCATTCTATCCAACG	1	0	5	2	2	0	0	1	0	0	4	1	0	1	2	4	2	3	4	6	13
"ppk25-cds,chr2R:2837896..2838209,3,AGG"	TGGCTCGCCGAGCTGTGCC	1	0	0	1	0	0	0	0	0	0	0	0	0	0	0	0	0	1	0	0	0
"ppk25-cds,chr2R:2837896..2838209,5,AGG"	CATGCCCTACATCGCCCGC	30	0	19	21	19	18	22	20	11	21	19	10	6	10	16	16	24	19	10	8	103
"ppk25-cds,chr2R:2837896..2838209,13,TGG"	CAGCAGCTGCCTTAACCAA	19	1	20	18	8	12	15	18	12	11	12	17	8	9	7	7	12	16	20	22	67
"ppk25-cds,chr2R:2837896..2838209,17,TGG"	ACGAGTACGAATATCTCTT	1	0	0	0	0	0	0	0	1	0	0	0	0	1	0	2	1	0	0	2	1
"Prx2540-2-cds,chr2R:6306310..6306392,1,AGG"	CAGACCGTACCTAACTTCG	339	0	276	224	168	167	217	233	171	160	261	199	178	182	115	124	236	224	161	208	1305
"Prx2540-2-cds,chr2R:6306310..6306392,2,AGG"	TTCGAGGCCGACACAACCA	162	0	124	121	95	107	125	122	71	76	127	101	106	109	76	72	124	129	132	160	775
"Prx2540-2-cds,chr2R:6306310..6306392,2,AGG"	TTCGAGGCCGACACAACCA	162	0	124	121	95	107	125	122	71	76	127	101	106	109	76	72	124	129	132	160	775
"Prx2540-2-cds,chr2R:6306310..6306392,3,GGG"	TCGAGGCCGACACAACCAA	15	0	21	14	11	9	12	17	6	9	14	6	5	10	6	6	13	10	18	15	84
"psq-cds,chr2R:6499185..6499323,4,CGG"	GCCACCCCAGTCACCGTCA	9	0	11	8	4	8	5	3	5	6	18	8	4	5	4	5	7	8	6	7	43
"psq-cds,chr2R:6499185..6499323,5,CGG"	CTGTCCTGCAACCCTAGCA	49	0	51	48	29	31	29	34	30	28	39	31	33	31	23	38	43	41	51	80	252
"psq-cds,chr2R:6499185..6499323,6,CCT"	TCCCATGGGCACGCCCAAC	3	0	1	3	1	4	0	1	1	0	1	2	1	1	0	0	2	1	3	7	14
"psq-cds,chr2R:6499185..6499323,14,CCA"	CGGTGACTGGGGTGGCAGA	25	0	12	20	13	5	12	10	14	7	11	10	13	11	10	6	10	19	10	11	55
"Pu-cds,chr2R:17067443..17067652,3,AGG"	CACAAGCCGCCGACGCGAG	1	0	0	1	1	1	0	0	0	0	0	0	0	0	0	0	0	0	1	0	2
"Pu-cds,chr2R:17067443..17067652,6,TGG"	CGCTCGTATCGTCTACTCT	3	0	2	2	1	2	3	3	4	1	2	1	1	2	1	0	5	2	3	5	9
"Pu-cds,chr2R:17067443..17067652,14,CGG"	ACTGATCAAGACGCCGGAG	14	0	4	5	7	10	7	7	1	4	7	7	5	5	5	4	8	5	4	2	33
"Pu-cds,chr2R:17067443..17067652,17,AGG"	GCCATGCTGTACTTCACCA	87	0	69	60	42	46	53	59	53	54	57	54	45	47	33	30	54	60	60	116	387
"Rap2l-cds,chr2R:19952516..19952633,2,AGG"	GATTTAGATTGCCAAAGAG	2	0	1	1	0	1	0	3	1	0	0	0	1	0	1	0	0	1	0	1	2
"Rap2l-cds,chr2R:19952516..19952633,3,CCA"	CGACTAGTAGGATGGGTGC	5	0	4	8	7	1	5	9	1	2	8	8	4	8	8	2	6	9	6	4	25
"Rap2l-cds,chr2R:19952706..19952863,1,GGG"	AATGCCTTGGCACAACTGT	6	0	5	2	4	3	6	4	4	3	11	2	4	4	2	2	4	4	4	8	31
"Rap2l-cds,chr2R:19952706..19952863,3,AGG"	TTTATCGAGGCATCTGCAA	2	0	5	2	0	2	1	2	0	1	2	3	1	3	2	1	4	1	1	10	15
"Rep-cds,chr2R:15379837..15380922,1,CGG"	GAGTCCTGCATCGCCGCTG	30	0	22	13	12	22	12	17	11	13	20	26	19	12	12	9	19	18	24	24	115
"Rep-cds,chr2R:15379837..15380922,6,TGG"	GGCAAATCGGTGCTCCACC	2	0	1	2	0	2	1	3	0	0	1	1	1	1	2	0	3	1	1	0	4
"Rep-cds,chr2R:15379837..15380922,10,TGG"	TGAGTACTACGGGGATGTT	1	0	0	0	2	0	0	1	1	0	0	0	1	0	0	0	0	0	0	1	3
"Rep-cds,chr2R:15379837..15380922,12,TGG"	GATGCTCTATGTGCCCGCT	2	0	3	0	0	0	4	2	2	1	4	1	0	1	2	0	5	0	5	1	5
"Rgk2-cds,chr2R:14431426..14431568,8,TGG"	CTGTCGGTGGAGGATCCTA	37	0	23	31	16	19	25	22	12	16	18	20	16	14	10	21	27	21	27	47	113
"Rgk2-cds,chr2R:14431426..14431568,9,AGG"	GCAATCCGCTGCCCTGCAA	3	0	0	1	0	0	1	2	3	2	0	3	0	1	1	1	2	2	2	1	12
"Rgk2-cds,chr2R:14431426..14431568,12,CCT"	GAGGAGTGGGGATGGCCAT	14	0	7	4	5	5	6	5	7	5	5	2	5	6	3	3	7	5	10	10	41
"Rgk2-cds,chr2R:14431426..14431568,18,CCA"	AGCGCGAGCAGGTACTTTG	21	0	14	14	9	9	16	19	14	9	15	22	5	11	9	6	19	15	15	13	70
"rgr-cds,chr2R:4488087..4488734,4,CGG"	ACGCTTTCTTCCGCAAGTG	1	0	0	2	1	1	0	0	0	0	0	2	0	1	0	1	1	2	0	2	4
"rgr-cds,chr2R:4488087..4488734,8,CGG"	CGCCGGACGTGCAGAGCTT	8	0	2	7	2	6	7	8	3	9	5	6	2	3	4	5	2	6	5	6	36
"rgr-cds,chr2R:4488087..4488734,13,AGG"	ATCCGGGTGCAGCACACGC	11	0	5	6	10	9	8	6	7	7	9	7	7	9	4	2	7	13	7	8	29
"rgr-cds,chr2R:4488087..4488734,15,AGG"	AGCCGGCGCTACGAGACTG	1	0	5	4	2	1	3	5	0	6	1	4	4	1	1	0	4	4	3	6	22
"RpIII128-cds,chr2R:7926624..7927506,6,AGG"	TGGGATCCCGGCGACAGCA	2	0	5	1	2	2	3	3	3	3	1	4	1	3	2	3	3	5	1	1	16
"RpIII128-cds,chr2R:7926624..7927506,13,AGG"	CGGCATTCTTGCAAGTAAA	1	0	0	0	0	0	0	0	1	0	0	0	0	0	0	0	0	0	2	0	2
"RpIII128-cds,chr2R:7926624..7927506,14,TGG"	TTCAATCACTTCATCAACG	2	0	1	1	2	2	2	0	0	1	1	2	2	2	0	0	2	4	0	2	8
"RpIII128-cds,chr2R:7926624..7927506,16,TGG"	ATTGTGAAGGCTAACGAGC	2	0	1	2	1	0	1	0	0	0	0	5	3	0	0	0	1	2	0	0	6
"RpS16-cds,chr2R:18494014..18494145,4,CGG"	ACGGCCTCCTGAAGGTGAA	4	0	4	4	3	1	3	3	0	1	4	3	1	3	1	1	3	3	2	2	19
"RpS16-cds,chr2R:18494014..18494145,6,AGG"	CTGGAGCAGATTGAACCCA	19	0	24	21	13	23	12	17	13	11	16	12	15	17	9	16	15	21	25	22	106
"RpS16-cds,chr2R:18494014..18494145,8,CGG"	AGGAGCCCCTTCTGTTGCT	10	0	9	15	5	5	5	4	6	5	6	5	11	8	2	6	6	4	11	11	36
"RpS16-cds,chr2R:18494014..18494145,9,CCG"	CAGTAAGCGACGGCGGTGG	1	0	3	1	2	1	1	0	0	0	0	2	0	0	1	0	1	1	1	0	4
"Sara-cds,chr2R:17369730..17370548,4,CGG"	CAGCTGAGTAGAAATGCAG	3	0	2	5	1	2	3	5	4	3	4	1	0	3	1	5	2	1	3	4	10
"Sara-cds,chr2R:17369730..17370548,6,TGG"	CAGCTGCAGGTGCAAATCC	2	0	0	0	0	0	0	1	1	0	2	1	0	0	0	0	0	0	0	0	3
"Sara-cds,chr2R:17369730..17370548,10,TGG"	GAGCAAGTGCATCGATCAG	1	0	3	6	2	2	4	2	0	1	0	1	3	2	1	0	3	2	0	5	9
"Sara-cds,chr2R:17369730..17370548,18,CGG"	GCGGGAGTAACACCAACAC	13	0	9	14	7	3	6	10	6	3	5	6	8	7	9	3	10	7	7	16	58
"sax-cds,chr2R:3694621..3694706,4,CGG"	CCGGCCGTGCCACAGAACT	2	0	1	2	4	1	1	2	0	2	2	1	5	2	0	1	6	6	5	6	11
"sax-cds,chr2R:3694621..3694706,5,CCT"	AGATGGGCGGATGAGGCGG	4	0	1	2	2	3	6	3	1	3	5	7	2	0	2	1	5	3	5	4	50
"sax-cds,chr2R:3695074..3695149,1,CGG"	CTCCTGCGAGCCGCCCTGT	61	1	82	49	40	38	57	50	28	43	56	32	37	36	30	36	49	65	62	47	300
"sax-cds,chr2R:3695074..3695149,7,CCC"	AGGTGTGGGTAAACTCATA	7	0	4	6	5	4	3	9	4	1	3	4	1	1	3	5	3	4	7	6	21
"sca-cds,chr2R:8668368..8668897,5,TGG"	GTTTTGTGGCCAATACTCC	4	0	3	4	1	0	2	2	1	0	0	0	1	2	1	2	1	2	0	4	7
"sca-cds,chr2R:8668368..8668897,7,TGG"	GTGCTGCTCCAAATATCCG	4	0	10	6	5	4	5	6	5	3	6	6	5	6	4	2	3	7	6	2	28
"sca-cds,chr2R:8668368..8668897,10,TGG"	TCGTGAGTGGAGCGGCCAG	9	0	6	3	0	2	2	6	1	4	2	1	2	0	1	3	1	3	2	7	23
"sca-cds,chr2R:8668368..8668897,14,AGG"	AACATGTTGCGCGATGCCA	17	0	10	15	10	6	9	23	10	7	15	19	15	12	2	9	17	15	22	21	70
"scb-cds,chr2R:11141551..11142541,2,CGG"	CAACGCACCATCAACGAAA	3	0	5	5	3	2	1	1	1	2	1	2	2	4	4	1	1	3	4	0	18
"scb-cds,chr2R:11141551..11142541,4,CGG"	ACAGATGCTCCCTGACAAA	4	0	4	8	1	2	4	5	4	3	3	2	1	6	0	0	3	4	7	7	33
"scb-cds,chr2R:11141551..11142541,6,CGG"	TCCATATGTCCTGGATTCC	22	0	21	17	12	13	17	20	5	13	18	12	14	13	6	9	18	21	8	28	117
"scb-cds,chr2R:11141551..11142541,13,TGG"	CGCAAGGACTTTCAATGGC	6	0	3	5	2	4	3	6	2	2	3	2	1	5	0	4	3	2	2	6	13
"SdhB-cds,chr2R:2695595..2696031,1,TGG"	AGCAATGGCACCGCCCAGC	3	0	4	3	3	2	4	5	1	3	3	2	2	1	0	2	6	4	2	3	14
"SdhB-cds,chr2R:2695595..2696031,6,TGG"	GAAGTTCGAGATCTACCGC	24	0	16	19	12	17	21	16	18	8	18	9	11	8	10	7	24	12	16	22	94
"SdhB-cds,chr2R:2695595..2696031,9,AGG"	CCGTACATGCAGACCTACG	3	0	3	1	3	3	1	4	1	1	5	2	1	3	2	3	1	5	2	1	9
"SdhB-cds,chr2R:2695595..2696031,12,TGG"	CTGCGCGAGTGCGGCCCCA	9	0	10	11	4	5	3	6	3	5	10	7	5	7	3	5	5	8	3	7	31
"Sec6-cds,chr2R:14512848..14513819,4,AGG"	AGAACATGTTGCAGCGACC	9	0	20	6	4	6	6	11	10	12	16	8	13	14	3	4	15	9	16	17	86
"Sec6-cds,chr2R:14512848..14513819,8,CGG"	ATATCGCCACCGAATCGCC	3	0	2	1	2	3	0	1	1	0	1	1	3	0	0	3	6	5	4	2	13
"Sec6-cds,chr2R:14512848..14513819,11,CGG"	TTGAGGCGCTCCTTAAGAC	2	0	5	7	4	6	3	5	4	1	1	4	3	4	3	4	2	2	3	8	23
"Sec6-cds,chr2R:14512848..14513819,17,AGG"	AGGACAGCTGGACGGGGTC	13	0	10	7	2	4	4	3	1	4	2	4	2	3	3	0	3	3	3	2	26
"Shroom-cds,chr2R:10236897..10238352,2,TGG"	ACAACACTGATCCCGACCA	15	0	23	8	7	8	16	11	7	8	20	14	9	12	4	5	15	14	12	12	73
"Shroom-cds,chr2R:10236897..10238352,3,AGG"	CTCACCCTGACCTCCAACG	69	0	63	65	35	51	46	45	34	37	57	47	51	38	31	25	59	59	48	95	308
"Shroom-cds,chr2R:10236897..10238352,6,TGG"	CCCACACGAAGCCCAGCTA	7	0	6	4	3	1	2	3	0	4	2	2	5	2	0	5	3	3	1	0	16
"Shroom-cds,chr2R:10236897..10238352,10,CGG"	AAGCTGCCCAACAATCTGC	4	0	9	5	5	1	4	5	5	4	6	2	0	2	5	4	5	2	3	6	20
"Sik3-cds,chr2R:14580170..14580367,2,AGG"	TCAACGCCGCAGAACTACA	1	0	0	0	2	2	0	1	0	2	4	0	0	3	1	0	3	2	1	2	4
"Sik3-cds,chr2R:14580170..14580367,3,TGG"	TCGACCAGCAAGATATCCG	5	0	7	6	5	7	7	10	10	8	10	5	8	12	8	3	8	10	7	10	39
"Sik3-cds,chr2R:14580170..14580367,11,TGG"	GGCAAGGGCAACTTTGCAG	4	0	4	1	6	6	2	4	2	4	5	3	0	5	2	2	5	4	4	3	29
"Sik3-cds,chr2R:14580170..14580367,13,CCA"	GGCCCAGCCGTTGGTGTGG	1	0	1	1	1	2	0	0	5	2	1	0	1	0	0	0	1	2	1	1	7
"Spn43Aa-cds,chr2R:3035316..3036199,6,CGG"	GAGAACGTGATCATCTCGC	13	0	8	10	7	8	6	8	3	5	9	9	4	6	1	1	14	7	5	8	44
"Spn43Aa-cds,chr2R:3035316..3036199,10,TGG"	ATCCAGCTGGCCCTCGGGT	2	0	5	2	0	1	3	2	1	0	1	1	0	0	1	1	3	2	0	3	9
"Spn43Aa-cds,chr2R:3035316..3036199,15,CGG"	TACGGAGCTGAGGGCAGGA	15	0	5	16	7	5	9	14	4	2	13	8	7	10	2	4	11	5	11	6	60
"Spn43Aa-cds,chr2R:3035316..3036199,17,AGG"	ACCTTGCACGCCTCCGCCA	31	0	20	21	13	27	17	22	7	17	16	10	11	17	8	7	8	9	17	20	93
"spz6-cds,chr2R:20646021..20646319,4,CGG"	AGCAGTCGCCATCTGACTA	1	0	1	2	2	1	1	0	0	0	0	0	2	1	0	0	0	3	4	2	5
"spz6-cds,chr2R:20646021..20646319,12,CGG"	CCTTACACCTTTGTAAATG	2	0	1	2	2	0	2	1	1	0	3	1	3	0	4	2	6	2	2	0	11
"spz6-cds,chr2R:20646021..20646319,16,CGG"	TGTCCGTTCACAACATTTG	4	0	4	5	2	3	5	2	1	7	1	9	2	4	0	6	7	2	10	9	25
"spz6-cds,chr2R:20646021..20646319,19,TGG"	CAGATACCCAAGAATCCGC	2	0	3	0	0	1	2	0	0	0	0	1	0	1	1	0	1	2	3	0	5
"Start1-cds,chr2R:20463717..20463869,3,TGG"	GATCATCGAGTCAAGTGAC	2	0	0	3	0	0	2	1	2	0	0	0	0	0	1	1	1	0	1	1	13
"Start1-cds,chr2R:20463717..20463869,7,TGG"	GCACTCAGCGCGACAAGAT	3	0	4	6	2	0	4	2	2	2	1	1	3	4	3	3	3	7	3	9	17
"Start1-cds,chr2R:20463717..20463869,8,CCT"	GATCTCGTAGGCCTTTCGA	33	0	32	21	24	17	32	23	20	19	24	22	21	15	13	17	25	21	24	31	173
"Start1-cds,chr2R:20463717..20463869,10,CCA"	GTGTATGGTGTCGCCTTTC	21	0	17	12	12	9	16	20	11	13	12	8	15	9	10	6	19	22	14	18	86
"stl-cds,chr2R:18696284..18696460,3,TGG"	AATTGTTTTGACCACCTTG	4	0	2	2	1	1	1	4	3	2	0	2	1	1	1	1	1	3	1	0	10
"stl-cds,chr2R:18696284..18696460,7,AGG"	CATTGAGCTGCGTCGCAAG	1	0	0	0	0	0	1	1	1	0	0	0	0	1	0	0	1	1	0	2	1
"stl-cds,chr2R:18696284..18696460,10,CCA"	CCGATTAGCAGCCACAAGG	38	0	31	29	24	18	30	30	23	21	31	16	28	20	26	20	38	41	43	46	192
"stl-cds,chr2R:18696284..18696460,12,CCA"	GTGGAGGATGAGGAGCTGC	10	0	9	6	1	3	4	4	4	7	5	0	4	3	0	3	4	7	10	4	27
"sut1-cds,chr2R:3970798..3970890,3,TGG"	TACCCGCAGCCCAACAGAG	32	0	23	24	21	18	25	26	19	19	22	11	14	21	10	10	19	27	34	56	128
"sut1-cds,chr2R:3970798..3970890,10,CCC"	TTCCACTCTGTTGGGCTGC	31	0	33	17	18	8	22	17	11	20	19	21	12	23	11	12	18	21	18	25	108
"sut1-cds,chr2R:3972036..3972140,1,TGG"	TGGGGCAACCTCCTGCTGC	9	0	4	5	5	4	9	9	7	4	7	6	3	7	1	1	9	6	8	4	32
"sut1-cds,chr2R:3972036..3972140,5,CGG"	CCCTGGCAACCACATTTGG	1	0	1	1	0	0	1	0	0	0	0	0	0	0	0	0	1	1	0	0	3
"Syn2-cds,chr2R:12442264..12442413,1,TGG"	GAATGGTGCACGTGAGCGA	15	0	11	11	7	6	3	2	2	5	3	4	3	5	2	0	11	4	6	5	33
"Syn2-cds,chr2R:12442264..12442413,3,TGG"	TTGCTTTCGCTGCAGAAGC	2	0	1	4	2	1	1	5	1	1	1	1	2	2	3	1	2	1	1	4	20
"Syn2-cds,chr2R:12442264..12442413,5,TGG"	CAAGTAGTTGTCACCCCAA	2	0	2	3	2	2	1	1	1	3	2	1	1	0	0	1	5	0	0	2	7
"Syn2-cds,chr2R:12442264..12442413,7,CCA"	GATTAAGTCGAAGCGGTTC	1	0	2	2	1	0	1	2	0	2	1	1	3	1	1	0	1	1	4	4	13
"Tfb1-cds,chr2R:10250865..10251018,7,CGG"	TGCGGTACAAGAAGGGCGA	2	0	0	1	0	1	0	3	0	0	0	1	0	0	1	0	1	2	2	0	9
"Tfb1-cds,chr2R:10250865..10251018,8,TGG"	TACGTAATGAATGAGCGTG	5	0	8	3	1	1	1	4	7	0	6	4	0	2	5	1	4	4	4	7	16
"Tfb1-cds,chr2R:10250865..10251018,15,CGG"	ACAGTCTCCCATCGTTATG	3	0	3	4	2	0	0	0	1	1	1	0	2	3	0	0	0	1	0	3	6
"Tfb1-cds,chr2R:10250865..10251018,16,CCA"	AGCACGTCCTCACTGCTGG	7	0	5	7	3	2	4	6	2	2	4	5	7	5	2	1	3	3	7	8	27
"TM4SF-cds,chr2R:19767147..19767335,1,TGG"	GGAGCTGCGCAGATCTTCC	4	0	2	5	4	2	4	2	1	0	1	2	0	4	2	0	5	6	5	4	24
"TM4SF-cds,chr2R:19767147..19767335,6,CGG"	TCCCTGCTCTGGGGTCACT	4	0	4	9	3	3	5	5	1	1	7	1	4	1	2	0	3	7	6	7	20
"TM4SF-cds,chr2R:19767147..19767335,8,TGG"	AATTGTGCAGAACAAGCTG	3	0	2	5	2	2	0	1	5	3	5	6	6	2	0	2	1	3	5	4	17
"TM4SF-cds,chr2R:19767147..19767335,13,TGG"	CGTCACCTTCATCCTCTGC	47	0	41	27	29	18	35	32	17	24	33	18	17	11	14	13	32	29	17	12	162
"Treh-cds,chr2R:16972788..16972892,4,AGG"	AATCAGACGCCAAGCAGTG	20	0	23	16	21	14	15	21	22	11	14	10	16	16	8	15	18	18	14	25	120
"Treh-cds,chr2R:16972788..16972892,9,CCA"	TGATTCTTGGCCTCCATCA	11	0	17	16	11	12	6	15	9	7	11	14	16	17	9	8	9	12	22	24	67
"Treh-cds,chr2R:16972788..16972892,11,CCA"	GCTTGAGATCCTCACTGCT	29	0	19	24	10	11	15	22	16	10	21	11	12	15	12	12	10	26	14	28	101
"Treh-cds,chr2R:16972953..16974230,1,TGG"	GGGCACCGAGCTTGAGAAA	8	0	14	10	8	5	13	7	4	5	12	8	8	1	7	3	9	5	5	1	30
"Tsf3-cds,chr2R:12114148..12114241,5,TGG"	TTATCAATATCGATGTGCG	1	0	1	2	1	2	1	0	1	1	1	0	1	0	0	0	4	0	0	6	10
"Tsf3-cds,chr2R:12115097..12115464,1,TGG"	TTTGTGTGGTGGAATCGCG	7	0	10	4	5	4	6	4	5	6	7	9	6	3	4	4	5	7	4	7	28
"Tsf3-cds,chr2R:12115097..12115464,3,TGG"	CCCAAGTTCTGTCCGCTGC	5	0	9	3	3	2	1	2	5	1	5	4	2	3	2	1	3	4	2	2	15
"Tsf3-cds,chr2R:12115097..12115464,8,AGG"	GGATCGATTGGATTGCGTG	32	0	25	23	18	18	20	16	14	13	28	15	20	18	13	13	23	36	18	24	101
"Tsp42Eo-cds,chr2R:2942382..2942441,6,CCT"	AGCGTACTGAAGACAACCG	22	0	24	14	9	16	9	17	14	9	8	12	12	15	9	10	20	15	9	13	90
"Tsp42Eo-cds,chr2R:2943107..2943280,4,AGG"	GAGCTGGATAAGTTCAACG	1	0	2	1	0	0	0	0	0	0	1	1	1	2	1	1	1	1	0	0	6
"Tsp42Eo-cds,chr2R:2943107..2943280,7,TGG"	ACAGAGAAGTTCGTCCAAC	11	0	4	4	3	4	5	5	4	3	4	7	4	4	3	3	6	2	4	3	28
"Tsp42Eo-cds,chr2R:2943107..2943280,11,TGG"	ATGGCAGGTGCTCTGATCT	39	0	42	25	24	24	26	23	22	18	34	26	20	23	17	12	37	24	29	45	186
"twi-cds,chr2R:18934006..18935228,2,TGG"	CCCACACTGCCCAACATCA	84	0	68	48	49	60	58	51	34	39	69	44	37	39	35	35	50	64	72	102	357
"twi-cds,chr2R:18934006..18935228,3,AGG"	AATGTGATCAAGCTGATAC	2	0	0	0	0	3	0	2	0	2	0	0	0	2	1	1	2	0	0	1	4
"twi-cds,chr2R:18934006..18935228,6,CGG"	AGCAGGCCTACATGCAGTC	5	0	3	5	4	5	6	3	3	1	6	2	1	2	3	1	3	5	2	5	20
"twi-cds,chr2R:18934006..18935228,7,CGG"	CAGTACGCCCCACTGCCCT	1	0	1	0	0	0	1	0	1	0	0	0	0	0	0	0	0	0	0	0	5
"Uba3-cds,chr2R:9746503..9747855,2,TGG"	TCCAGAGCAAGCGTTTCAA	5	0	3	6	5	3	3	1	0	0	1	4	2	4	3	1	3	3	4	3	19
"Uba3-cds,chr2R:9746503..9747855,5,AGG"	GGAACATCCTGGAACGCGA	1	0	1	4	3	0	4	5	2	2	1	1	5	4	1	2	1	4	2	4	15
"Uba3-cds,chr2R:9746503..9747855,11,AGG"	TTCTTGCAGACCAAGTGCC	9	0	8	4	4	4	6	5	6	5	4	5	6	6	4	5	8	5	7	6	33
"Uba3-cds,chr2R:9746503..9747855,15,TGG"	ATCATCGGAGCCGGTGGCC	5	0	3	2	0	3	3	2	2	1	0	1	5	1	0	1	2	3	3	0	11
"unpg-cds,chr2R:5082839..5083673,4,AGG"	CATGGAATCGCCCACTACC	40	0	32	25	22	15	24	30	15	17	23	26	19	21	16	18	28	23	23	33	138
"unpg-cds,chr2R:5082839..5083673,6,agg"	ACACCACCATCGCCGCCCG	44	0	35	33	32	13	26	25	21	24	32	22	14	20	12	6	36	40	27	19	157
"unpg-cds,chr2R:5082839..5083673,12,agg"	CAGGAGCAGGAGGCAGAGC	7	0	4	4	5	5	8	2	1	3	3	2	0	8	1	5	3	2	3	4	25
"unpg-cds,chr2R:5082839..5083673,14,TGG"	GAGCTGAGTGCCCGCGCCA	5	0	3	1	1	2	1	1	0	1	1	0	1	1	1	0	2	1	1	2	9
"veil-cds,chr2R:13367329..13367564,3,CGG"	GCCGAATCCCATTGCACCC	114	0	98	79	54	60	67	66	49	63	82	71	42	79	46	46	87	70	64	87	451
"veil-cds,chr2R:13367329..13367564,6,TGG"	AGCAGACGAGTGTGACCAG	22	0	15	13	12	7	11	13	2	10	7	8	4	7	8	8	14	10	12	16	36
"veil-cds,chr2R:13367329..13367564,13,AGG"	GTGCTACGGAGGATTCGCC	46	0	31	26	30	16	36	25	18	21	35	25	34	21	23	13	23	28	26	24	156
"veil-cds,chr2R:13367329..13367564,16,CCT"	CGATAAGGAGACCACGGGC	12	0	12	14	10	6	9	9	7	10	8	10	2	4	5	6	9	8	10	8	38
"Vhl-cds,chr2R:7167383..7167919,10,TGG"	AACACCACCTATCGCACCC	36	0	37	36	28	24	28	29	19	14	27	26	27	24	27	15	26	34	28	19	160
"Vhl-cds,chr2R:7167383..7167919,14,GGG"	CTGTACTGGGTGTGCGAGC	7	0	5	5	4	6	5	3	3	4	6	3	2	2	2	1	3	3	2	4	37
"Vhl-cds,chr2R:7167383..7167919,17,AGG"	CTTACCCTCAAGCCCTTCG	3	0	3	4	4	6	8	6	3	1	3	4	5	5	1	0	4	3	4	4	28
"Vhl-cds,chr2R:7167383..7167919,21,TGG"	CACGTTCACCACACACAGC	41	0	34	32	23	29	18	39	18	15	37	36	17	24	16	19	38	38	60	90	205
"vlc-cds,chr2R:1590556..1590909,1,CGG"	AGCCTGAACTTTCCAACGC	4	0	6	5	2	3	1	2	2	1	6	4	4	3	0	3	6	4	2	2	17
"vlc-cds,chr2R:1590556..1590909,4,CGG"	CGAATTTACTGCCAACCTT	7	0	1	1	5	1	5	2	4	4	5	3	1	2	0	1	2	2	3	6	15
"vlc-cds,chr2R:1590556..1590909,6,AGG"	CCCTGCCTACGTTGAATCC	5	0	6	2	4	3	4	4	3	5	1	3	4	2	1	4	5	3	8	2	16
"vlc-cds,chr2R:1590556..1590909,9,TGG"	GTGCTGTCACCTGCAATTG	27	0	24	20	22	27	14	23	19	15	21	16	20	21	13	9	25	29	25	30	145
"Vps20-cds,chr2R:18496189..18496298,1,TGG"	AAACGCATCGAGACGCAGT	4	0	2	5	2	3	2	6	3	4	6	6	4	1	3	4	3	3	7	1	19
"Vps20-cds,chr2R:18496189..18496298,3,AGG"	GAATGATCGCCTCCTGGCA	2	0	1	1	0	0	0	2	0	1	1	0	2	3	2	0	2	0	1	1	2
"Vps20-cds,chr2R:18496189..18496298,5,AGG"	TGCCTACAGCAAGGTCGCA	3	0	3	4	1	3	1	2	2	0	1	2	2	0	3	1	5	1	4	3	13
"Vps20-cds,chr2R:18496189..18496298,6,CCA"	CTGCGTCTCGATGCGTTTT	2	0	1	0	3	0	1	1	1	0	0	2	2	1	0	0	2	2	0	1	10
"Vps35-cds,chr2R:18074022..18074211,2,TGG"	AGCTGCTCGCTGAAGCCAT	25	0	25	15	11	10	25	27	12	14	24	23	17	17	12	13	13	16	31	21	117
"Vps35-cds,chr2R:18074022..18074211,8,TGG"	AAGTGCGCCAGCACCATGC	1	0	0	0	1	0	0	1	0	0	0	1	1	0	0	0	0	0	0	1	3
"Vps35-cds,chr2R:18074022..18074211,11,CCA"	TCATCCAAACCATTCGGCA	16	0	4	6	5	6	6	7	5	10	6	12	4	6	6	3	8	7	7	5	35
"Vps35-cds,chr2R:18074022..18074211,14,CCA"	TGCTTCCTCGCTAGTCCAA	29	0	43	29	19	30	23	21	21	21	25	28	29	19	16	18	40	29	36	49	178
"wbl-cds,chr2R:15137330..15137605,2,TGG"	CCACTCGATACCCACCACC	7	0	5	6	5	7	6	4	3	3	4	3	2	5	1	3	2	3	5	4	22
"wbl-cds,chr2R:15137330..15137605,8,CGG"	GAGCTGAGTTTCGAGAAGA	2	0	3	1	1	0	1	0	0	1	3	1	0	0	1	1	1	3	3	4	8
"wbl-cds,chr2R:15137330..15137605,10,TGG"	TTGATATCGCATATCCGTA	3	0	1	0	1	1	1	2	0	2	1	0	2	2	0	0	1	1	2	4	14
"wbl-cds,chr2R:15137330..15137605,14,AGG"	TTCTCCAAATCTGCCCACA	12	0	8	6	0	8	6	4	6	5	4	6	8	7	2	0	6	4	8	11	30
"wrapper-cds,chr2R:18267307..18267484,4,TGG"	TGCTTGCGGCCCTAATCCT	4	0	4	8	3	2	4	8	3	3	5	3	6	6	1	1	7	4	4	4	22
"wrapper-cds,chr2R:18267307..18267484,6,CCC"	TCACCACTGAGCACATATG	2	0	0	0	0	1	0	0	0	2	1	0	1	0	0	0	0	1	2	1	4
"wrapper-cds,chr2R:18267307..18267484,9,CCC"	TGCACTTGGCCAAGGATTA	3	0	4	2	0	0	0	2	2	2	2	1	1	1	0	0	2	1	2	1	1
"wrapper-cds,chr2R:18267307..18267484,13,CCG"	TCGTTGTTAAAATCCAGCT	5	0	3	1	2	4	0	3	1	2	1	2	1	0	0	3	3	1	3	2	13
"wuc-cds,chr2R:8587809..8588067,5,TGG"	AGCGATGAGGAGTACACTT	9	0	11	4	3	5	7	10	7	13	7	8	9	8	4	7	4	9	11	20	47
"wuc-cds,chr2R:8587809..8588067,8,TGG"	GACCCAATCGAATTCGAGT	1	0	1	1	2	5	3	1	0	2	2	0	1	1	1	0	3	1	2	0	4
"wuc-cds,chr2R:8587809..8588067,13,TGG"	TGGAAAGGGGCAGTTCTAA	1	0	1	1	0	0	1	0	2	0	1	1	0	1	0	1	2	0	1	0	5
"wuc-cds,chr2R:8587809..8588067,20,TGG"	GACTCCATCATCGACGATA	8	0	3	5	2	4	7	4	5	2	6	2	5	4	1	3	8	2	6	13	33
"yellow-d-cds,chr2R:19266389..19266805,9,CGG"	CTGGAGTTCGGATTTCCCA	21	0	15	16	17	10	18	15	8	13	11	21	15	9	6	5	16	19	12	17	86
"yellow-d-cds,chr2R:19266389..19266805,13,AGG"	CAGGATCGGGAGAACGCTC	27	0	30	15	14	19	27	19	16	9	19	14	19	14	6	9	21	22	17	8	94
"yellow-d-cds,chr2R:19266389..19266805,18,CGG"	GTAATCTGGTGCCCGAGAA	4	0	3	0	1	3	2	3	1	0	3	4	0	0	1	1	3	1	0	3	7
"yellow-d-cds,chr2R:19266389..19266805,19,TGG"	GATGTGCAGCCACAGTACA	2	0	1	2	0	2	0	2	1	0	1	3	1	1	1	1	1	1	0	3	9
"26-29-p-cds,chr3L:13987891..13988880,1,TGG"	TGCCACGAATCCGCCGAAA	1	0	0	0	0	0	0	0	0	0	0	2	0	0	1	0	0	0	0	0	2
"26-29-p-cds,chr3L:13987891..13988880,4,CGG"	ATTCCGTACGCCGAGATTG	8	0	5	3	1	4	5	5	3	2	4	3	4	3	2	1	5	3	6	9	34
"26-29-p-cds,chr3L:13987891..13988880,6,AGG"	CTGGTATGACAAGAATACG	1	0	0	0	0	0	0	1	0	0	0	0	0	0	0	0	0	0	0	0	0
"26-29-p-cds,chr3L:13987891..13988880,11,TGG"	TGAAGACATACCAACTGGC	4	0	0	0	3	2	0	1	0	0	1	1	2	1	2	1	2	2	1	0	9
"ABCB7-cds,chr3L:1618501..1618617,3,AGG"	AAATGCTACACACTCGCTA	7	0	18	3	1	8	4	6	1	3	3	3	7	6	4	3	1	7	4	5	18
"ABCB7-cds,chr3L:1618501..1618617,12,CCA"	TCCCAAGTGGGCGGGTAGG	28	0	22	24	17	18	15	15	13	11	19	15	15	17	8	9	19	20	20	23	105
"ABCB7-cds,chr3L:1618501..1618617,18,CCG"	TTGCCTGCACGTGTGTTCC	16	0	13	15	10	6	4	6	4	1	14	4	9	8	5	5	10	9	13	12	56
"ABCB7-cds,chr3L:1620428..1620554,1,CGG"	GAACAGCAGCGATGCCAAG	10	0	11	7	14	1	5	8	12	4	8	9	7	9	6	8	8	8	8	13	59
"Acp62F-cds,chr3L:2739773..2740120,3,TGG"	TTCAAACCCATCGACTCCA	25	0	27	28	24	15	30	17	11	23	21	19	16	18	10	18	22	25	18	36	117
"Acp62F-cds,chr3L:2739773..2740120,10,CGG"	CTGAAACCTGCGAGTACTC	13	0	8	8	5	9	7	11	7	6	8	8	7	6	7	8	4	8	6	5	53
"Acp62F-cds,chr3L:2739773..2740120,12,CGG"	GACCCTGCGTCAAGATGTG	5	0	4	4	2	3	2	3	0	2	4	2	3	3	4	4	4	2	4	5	10
"Acp62F-cds,chr3L:2739773..2740120,14,GGG"	CTCCTTGTGTGTGTAAGCC	13	0	9	7	4	8	10	19	9	3	12	11	6	5	5	4	8	11	6	23	59
"Act79B-cds,chr3L:21978451..21979375,4,AGG"	AACGGCTCCGGCATGTGCA	31	0	27	14	15	17	9	13	10	11	26	13	11	15	10	14	20	13	24	19	100
"Act79B-cds,chr3L:21978451..21979375,5,CGG"	GCTCCGGCATGTGCAAGGC	1	0	5	2	0	3	7	2	2	2	4	2	2	3	2	1	2	4	3	5	18
"Act79B-cds,chr3L:21978451..21979375,6,CGG"	TGTGCAAGGCCGGATTCGC	34	0	24	34	10	22	24	28	16	14	27	24	19	23	15	11	25	23	23	17	134
"Act79B-cds,chr3L:21978451..21979375,7,AGG"	CCGTATTCCCCTCGATCGT	78	1	64	67	51	55	36	45	39	40	55	47	62	47	29	27	56	52	63	75	300
"AGO2-cds,chr3L:15551032..15551217,5,TGG"	CAATTTCGGGTGGACCAAT	5	1	1	5	1	6	2	5	2	3	2	9	3	3	1	4	3	7	4	5	21
"AGO2-cds,chr3L:15551032..15551217,8,TGG"	GAGCAGTTCTTGCCTATGA	3	0	0	1	2	2	1	2	0	1	0	1	1	1	1	1	2	1	0	3	5
"AGO2-cds,chr3L:15551032..15551217,11,CGG"	CCGTTAAATAGCCAAAATC	2	0	2	2	0	0	0	0	2	0	0	0	0	2	1	1	0	0	1	1	5
"AGO2-cds,chr3L:15551032..15551217,12,CCT"	CATAGTGGTATGCCACAGA	1	0	0	1	0	0	5	0	1	0	2	3	0	3	1	0	1	0	3	2	4
"alphaSnap-cds,chr3L:20306893..20306984,4,AGG"	AAGAAGTTGACCCAGCAGA	5	0	6	3	6	3	2	1	2	1	7	3	2	6	4	1	6	3	2	2	35
"alphaSnap-cds,chr3L:20307708..20308023,1,CGG"	CGCCATCGAGTGCTACCAG	6	0	2	3	1	0	5	1	1	0	3	1	2	1	1	0	2	2	3	4	11
"alphaSnap-cds,chr3L:20307708..20308023,10,AGG"	GCTGGGGAGTGCTTCTGCG	97	0	83	73	43	57	57	50	45	42	69	47	36	49	42	25	60	80	53	44	360
"alphaSnap-cds,chr3L:20307708..20308023,14,TGG"	CAACTCTACACGCGCGGGC	2	0	0	1	0	2	3	3	2	2	2	3	1	1	0	2	2	0	3	0	10
"Aplip1-cds,chr3L:1196543..1196655,2,TGG"	TTGAGCCACATACGATTGC	33	0	30	35	22	26	30	38	25	26	36	30	20	20	17	19	18	31	23	13	172
"Aplip1-cds,chr3L:1196543..1196655,6,CCG"	AACTCCTCGAATTCGCTGT	12	0	5	7	12	10	6	9	4	7	13	5	10	7	2	5	4	9	6	1	46
"Aplip1-cds,chr3L:1196543..1196655,8,CCC"	TCGTATGTGGCTCAAATAT	8	0	1	0	2	1	3	3	1	1	0	2	1	3	1	0	2	1	1	8	16
"Aplip1-cds,chr3L:1196937..1197313,1,AGG"	ATTCCCAACGATGACCTGG	15	0	18	14	8	10	10	15	13	8	11	11	12	8	4	9	19	17	9	14	71
"asf1-cds,chr3L:19612279..19612935,4,AGG"	CTCACGTTCGAGTGCATTG	2	0	0	0	0	1	1	2	0	1	0	1	2	1	2	0	0	0	1	3	6
"asf1-cds,chr3L:19612279..19612935,11,AGG"	GAGTCCGAGGAGCACGACC	1	0	1	1	1	1	1	3	1	1	3	1	2	1	0	2	4	2	0	3	9
"asf1-cds,chr3L:19612279..19612935,15,AGG"	TACGTGGGACCTGTGCCTG	9	0	7	4	5	6	8	8	9	5	4	8	9	8	3	2	4	8	13	11	34
"asf1-cds,chr3L:19612279..19612935,18,AGG"	CGACACATCTTTGTCTTCC	4	0	2	0	1	3	1	2	1	2	2	2	4	3	1	3	4	1	1	2	15
"Atg12-cds,chr3L:12130116..12130191,2,AGG"	TCCTCCACACCTGCAGATA	1	0	2	3	2	2	3	2	2	5	9	8	7	2	4	4	6	7	4	13	27
"Atg12-cds,chr3L:12130116..12130191,4,CCA"	TCAGCGCTGCCTGGGATTC	16	0	7	8	1	4	6	11	2	7	2	6	1	5	3	4	6	9	10	5	28
"Atg12-cds,chr3L:12130116..12130191,7,CCT"	TTATCTGCAGGTGTGGAGG	67	0	34	30	15	30	32	32	17	33	38	32	34	35	12	22	31	43	46	79	205
"Atg12-cds,chr3L:12130259..12130395,1,TGG"	GTATCCTTCTGAACGCCAC	25	0	25	21	9	12	18	18	8	9	21	16	19	14	6	13	23	16	31	31	110
"BHD-cds,chr3L:7231735..7232893,3,AGG"	CTTCTGCACCCAGACACTG	4	0	5	4	3	5	4	4	4	2	9	6	1	3	3	1	4	2	7	12	25
"BHD-cds,chr3L:7231735..7232893,7,TGG"	AAGCTGGAGGACCTGTCAC	7	0	5	7	5	9	3	6	3	1	10	4	3	4	3	2	3	6	4	5	14
"BHD-cds,chr3L:7231735..7232893,10,AGG"	TAACAATGCGATCTACAGC	3	0	11	8	5	5	6	10	7	9	7	1	7	4	2	5	10	13	10	18	41
"BHD-cds,chr3L:7231735..7232893,16,AGG"	GCCACATTCGTCAGCACCA	3	0	4	2	3	1	4	3	3	4	4	3	2	2	2	4	7	6	1	3	16
"Blimp-1-cds,chr3L:5637313..5637732,4,AGG"	CAGTCGGGTGCCATCATGA	4	0	8	3	1	5	7	1	3	4	5	4	3	4	4	0	8	7	5	4	33
"Blimp-1-cds,chr3L:5637313..5637732,5,CGG"	CATCCGCATCACAAGCTGT	1	0	1	0	0	1	1	0	0	1	0	0	0	1	1	0	0	2	0	0	5
"Blimp-1-cds,chr3L:5637313..5637732,11,AGG"	TCAGGACTACGATGTGACC	3	0	2	3	0	1	3	0	0	0	1	1	1	0	2	0	2	2	0	5	7
"Blimp-1-cds,chr3L:5637313..5637732,16,CGG"	GCGGGAGGAGGACTTCGAG	5	0	1	5	3	4	2	2	0	6	1	1	3	4	3	2	4	1	8	3	17
"Blos3-cds,chr3L:18863714..18863952,7,AGG"	CCGCACATAAGCATCCAGA	10	0	1	1	1	2	1	1	1	2	3	3	4	0	0	0	6	3	0	0	16
"Blos3-cds,chr3L:18863714..18863952,8,CCA"	GCGGTAAGGGATCTCCAAA	6	0	7	5	4	3	2	4	1	1	2	4	4	10	2	1	6	8	2	3	37
"Blos3-cds,chr3L:18863714..18863952,12,CCA"	TTGATGAGCATTTGATCAG	1	0	2	0	1	0	0	0	2	0	1	0	0	1	0	0	0	0	2	1	2
"Blos3-cds,chr3L:18863714..18863952,13,CCC"	TTCTTCTGGGCCTGCTGCA	19	0	21	15	14	13	13	17	12	10	16	12	16	9	13	4	15	19	17	27	118
"byn-cds,chr3L:11925106..11925446,4,CGg"	GGACTCAGTGGCAATGTTT	3	0	7	2	3	4	2	7	4	4	0	1	4	0	1	3	2	4	1	4	15
"byn-cds,chr3L:11925106..11925446,16,tgg"	CTGGTGGCGGTGCTGGCAG	11	0	14	7	7	9	11	5	1	6	19	4	11	4	2	6	9	8	6	11	57
"byn-cds,chr3L:11925106..11925446,17,TGG"	CACAGCATGTGACCCACAA	3	0	3	4	2	1	0	1	1	1	3	3	2	2	1	1	1	2	3	3	5
"byn-cds,chr3L:11925106..11925446,24,GGG"	ACGGGCATGGTCACGGGCT	1	0	1	1	0	1	1	0	0	0	0	0	0	0	0	2	1	1	1	1	4
"CAH2-cds,chr3L:12174964..12175248,3,TGG"	ACGAGATCCCAAGTGTGCG	7	0	5	5	3	4	4	2	4	7	5	4	1	3	3	4	6	3	5	5	26
"CAH2-cds,chr3L:12174964..12175248,9,TGG"	CGAACAGTTCCACTTTCAC	1	0	3	0	2	0	2	1	1	0	1	1	2	2	1	1	0	1	4	2	5
"CAH2-cds,chr3L:12174964..12175248,13,AGG"	AACGATACGATTGGCAGTG	1	0	0	1	1	0	0	0	1	0	0	1	1	0	1	0	0	1	1	2	6
"CAH2-cds,chr3L:12174964..12175248,14,TGG"	TATCCCGCCGAGTTGCACG	33	0	33	23	13	20	15	38	14	20	32	10	17	33	16	14	21	28	30	37	155
"Cdc37-cds,chr3L:1795793..1795996,9,AGG"	AAAAAGCGCCAGAGCTACC	3	0	7	1	0	0	2	0	3	3	0	1	2	1	0	0	1	1	0	0	11
"Cdc37-cds,chr3L:1795793..1795996,12,CGG"	CCTCATGGACGTCAAGGAG	2	0	5	5	5	0	2	5	2	2	2	6	2	1	1	1	7	6	1	5	20
"Cdc37-cds,chr3L:1795793..1795996,15,AGG"	TCAAAGAAGGATGGCGACG	5	0	7	6	6	9	1	7	7	4	4	7	6	7	4	3	4	5	11	4	39
"Cdc37-cds,chr3L:1795793..1795996,17,CCC"	AGAAGGCGTGTCTATGTTT	3	0	1	0	1	0	1	0	0	0	0	0	0	2	0	2	1	0	1	1	3
"CdsA-cds,chr3L:8121359..8121469,6,CGG"	GATGAGCCACTGGAGGACA	6	0	3	3	1	2	1	2	4	0	2	2	1	5	1	0	2	4	5	5	14
"CdsA-cds,chr3L:8121359..8121469,8,CGG"	AACTCCGCCGCCGACTCCT	39	0	35	27	20	22	29	27	16	22	33	19	18	21	16	14	30	27	16	25	148
"CdsA-cds,chr3L:8121359..8121469,9,CCG"	CCCTTCCTGCGTCGCACTT	1	0	0	1	1	1	1	1	0	0	0	1	0	0	0	0	0	1	0	0	2
"CdsA-cds,chr3L:8121359..8121469,13,CCA"	GCGGCGGAGTTGCGCTTAT	4	0	9	2	0	3	3	6	3	2	4	3	3	2	0	0	3	5	2	0	15
"CG10359-cds,chr3L:3612325..3612492,7,CGG"	GTTCCGTGCTGGAAGTACC	26	0	19	14	16	17	14	16	4	15	17	16	16	18	11	16	23	19	18	22	106
"CG10359-cds,chr3L:3612325..3612492,9,CGG"	CCTCCGAAACAACCAAACG	3	0	0	3	0	2	5	0	1	1	0	0	0	1	1	0	1	1	1	0	12
"CG10359-cds,chr3L:3612325..3612492,10,CCC"	TGGCTATGGCCGCTAATTG	2	0	0	1	1	1	1	0	0	1	2	0	1	1	0	1	0	2	2	0	4
"CG10359-cds,chr3L:3612325..3612492,15,CCG"	ACTCCGGGTACTTCCAGCA	3	0	5	4	4	2	2	5	3	4	4	2	4	2	3	1	5	6	1	4	19
"CG10418-cds,chr3L:12330010..12330226,2,CGG"	TACCTGAACATCAAGCTGA	3	0	2	2	2	1	3	3	0	2	3	3	5	2	0	2	1	3	5	11	14
"CG10418-cds,chr3L:12330010..12330226,4,TGG"	TCAAGAACTGCTTCATCCG	55	0	44	48	37	34	24	55	30	36	34	30	45	40	14	21	39	43	46	46	214
"CG10418-cds,chr3L:12330010..12330226,6,CGG"	GTGCGATACGTGCAGCTGC	9	0	10	3	9	7	6	10	7	9	13	8	4	5	3	7	11	12	14	9	63
"CG10418-cds,chr3L:12330010..12330226,10,AGG"	GTGGACACCCAGCTGCTCC	2	0	1	3	0	0	1	1	0	0	0	1	0	3	0	1	0	1	1	2	5
"CG10566-cds,chr3L:21124897..21125478,4,CGG"	AGGTGGTGCAGCGCAAGCT	12	0	12	11	7	11	5	9	7	6	9	13	5	10	8	6	11	10	8	13	48
"CG10566-cds,chr3L:21124897..21125478,7,CGG"	GACAAGCACATAATATCCT	3	0	1	0	0	0	0	0	0	1	0	2	0	1	0	0	1	0	3	0	7
"CG10566-cds,chr3L:21124897..21125478,10,AGG"	GAGCTGGATTCCAAGATCG	4	0	6	1	3	1	7	3	1	3	3	2	3	6	4	2	2	2	2	6	19
"CG10566-cds,chr3L:21124897..21125478,12,AGG"	AAAATCATTGACCAATACC	2	0	1	0	0	0	0	0	0	0	0	0	0	1	0	0	1	0	0	0	2
"CG10585-cds,chr3L:21021408..21021757,3,AGG"	TATGCAACAGATGCGACGC	14	0	14	14	7	6	12	11	7	7	13	5	5	7	5	4	10	12	7	17	65
"CG10585-cds,chr3L:21021408..21021757,4,TGG"	GAACTGCAGCCACTCCAAG	15	0	10	10	9	7	11	10	9	8	10	3	5	6	6	8	13	11	10	16	54
"CG10585-cds,chr3L:21021408..21021757,5,TGG"	AACTTTCACTTCTCAGCGC	5	0	3	1	2	2	0	1	0	2	4	2	3	1	2	0	4	3	1	3	8
"CG10585-cds,chr3L:21021408..21021757,7,AGG"	GGAAAGCATGCCAGTCCAC	42	0	26	24	17	21	14	29	23	16	24	25	18	18	13	10	20	20	23	29	119
"CG10616-cds,chr3L:12465122..12465296,1,TGG"	GCGGATCTCACCAAGAGCG	10	0	8	6	4	1	7	5	4	4	9	3	6	6	2	3	5	3	8	6	34
"CG10616-cds,chr3L:12465122..12465296,5,AGG"	CACCTGGCCAGGAACAACG	7	0	6	10	5	4	4	7	4	2	2	3	4	4	1	3	5	7	7	3	26
"CG10616-cds,chr3L:12465122..12465296,10,CGG"	GCGGATCTGGAGGACCTGT	20	0	16	12	7	8	11	16	11	7	13	13	7	8	5	3	7	16	10	10	63
"CG10616-cds,chr3L:12465122..12465296,14,AGG"	ATCTCGGACATCAACTCAC	1	0	0	0	0	0	1	1	0	0	0	0	0	1	0	1	0	0	0	1	5
"CG10732-cds,chr3L:13437322..13437405,5,TGG"	GTAGTCAATTCGACCAGCT	1	0	3	1	1	0	3	0	0	0	0	0	1	3	1	1	4	0	0	2	3
"CG10732-cds,chr3L:13437322..13437405,7,CCC"	TTCACCCTGATCCGAATTT	33	0	24	22	22	12	19	25	14	4	23	24	18	14	10	13	19	17	12	9	93
"CG10732-cds,chr3L:13437322..13437405,9,CCA"	AATGCAACATCCTCCAAGC	44	0	33	28	18	22	36	28	15	21	34	27	22	24	21	9	28	21	28	40	159
"CG10732-cds,chr3L:13437468..13438739,1,TGG"	CAGTCCCTACACAGCGTCT	3	0	3	2	2	3	2	2	3	1	0	2	1	0	1	0	0	2	2	3	13
"CG10738-cds,chr3L:13453363..13453785,6,TGG"	CATGGAGAGGTCTTCACGC	1	0	2	6	2	0	2	1	3	3	0	3	5	2	4	1	1	6	1	3	12
"CG10738-cds,chr3L:13453363..13453785,10,CGG"	CCTCACGGCCTCGCAACGG	9	0	6	6	4	4	5	1	3	4	5	4	2	3	0	0	3	0	1	9	28
"CG10738-cds,chr3L:13453363..13453785,14,CGG"	ACCTGGACTACAACCGACC	3	0	5	4	4	2	6	2	5	2	7	4	2	3	2	2	4	7	6	10	45
"CG10738-cds,chr3L:13453363..13453785,16,TGG"	ATATCCGGCGCCATCTCGC	13	0	15	10	4	9	4	5	3	10	6	9	6	5	3	4	6	12	3	9	49
"CG10853-cds,chr3L:3948054..3948287,1,AGG"	CAGCCCACTCCGATAAAGA	24	0	14	14	13	12	13	11	5	8	12	11	12	11	6	6	11	12	10	16	64
"CG10853-cds,chr3L:3948054..3948287,3,AGG"	TTCCTGTTTATCCCAAAGA	3	0	3	3	1	5	2	3	2	1	0	2	3	1	2	3	2	2	4	3	25
"CG10853-cds,chr3L:3948054..3948287,23,TGG"	CCGGCGGAGGAAGCGGAAG	2	0	4	1	5	1	3	3	0	3	1	2	4	0	0	2	1	0	4	2	8
"CG10853-cds,chr3L:3948054..3948287,28,CGG"	AAGGTGGCGGCGGAGCAAT	14	0	10	14	7	5	6	8	3	8	8	11	8	8	5	9	9	12	3	10	43
"CG10907-cds,chr3L:11786687..11787276,7,GGG"	GACATAGACATCGAGTTGT	6	0	2	2	3	1	1	4	3	3	0	1	0	4	0	2	1	3	5	5	16
"CG10907-cds,chr3L:11786687..11787276,11,AGG"	TTTGTGCAACTCTGCCTAG	11	0	13	9	7	7	6	10	10	8	8	13	8	8	12	2	8	8	10	19	55
"CG10907-cds,chr3L:11786687..11787276,13,CGG"	CAAGAACACCGAATTCCAC	1	0	6	1	1	0	1	1	0	1	3	2	3	0	5	2	0	4	1	3	9
"CG10907-cds,chr3L:11786687..11787276,17,AGG"	GTCAAGGGCTTTATTGTCC	3	0	4	0	1	0	0	0	1	1	0	1	1	1	2	1	1	2	1	2	4
"CG11226-cds,chr3L:22830246..22830836,8,AGG"	TCAGACCGCGACACCTGCC	10	0	4	5	5	4	12	7	5	4	4	8	7	8	4	4	8	13	9	9	45
"CG11226-cds,chr3L:22830246..22830836,11,TGG"	GGAATCGGACTCAGAGCGT	7	0	11	2	5	2	3	4	4	5	6	2	8	5	4	4	5	7	5	3	23
"CG11226-cds,chr3L:22830246..22830836,14,TGG"	TTTCCCATCTCACCATGTT	2	0	2	1	4	2	1	2	1	2	1	4	0	3	1	1	1	1	7	3	16
"CG11226-cds,chr3L:22830246..22830836,17,AGG"	CATCTGGATGTGCTAAGTG	3	0	3	1	0	2	1	0	0	3	2	0	1	1	0	1	0	0	0	1	13
"CG11353-cds,chr3L:4535994..4536363,8,AGG"	CTGGGTTCGGTTTTGGCCA	6	0	3	6	5	1	6	10	3	7	6	2	2	2	1	1	3	9	1	7	28
"CG11353-cds,chr3L:4535994..4536363,11,TGG"	CACTACCAACTCACACGCC	79	0	71	60	39	40	50	45	35	32	64	45	43	45	34	36	46	49	51	89	314
"CG11353-cds,chr3L:4535994..4536363,13,TGG"	CCAGCGCTGCCCGATGAAT	14	0	13	15	7	8	9	9	9	12	8	7	7	4	4	10	10	9	14	17	48
"CG11353-cds,chr3L:4535994..4536363,15,CGG"	CACGCACCTCCGTCATTTT	24	0	28	23	13	17	16	10	12	15	21	12	13	10	15	11	21	18	10	9	92
"CG11437-cds,chr3L:22461973..22462890,3,AGG"	TTGACTTCCTGATTCTCCT	7	0	9	3	6	5	5	7	6	3	7	6	7	7	5	0	7	9	12	10	42
"CG11437-cds,chr3L:22461973..22462890,7,CGG"	CTGCCCCAGCAGTTGTCCA	17	0	16	25	19	10	12	21	7	15	19	13	14	21	8	7	16	11	7	25	88
"CG11437-cds,chr3L:22461973..22462890,11,TGG"	GTATCCCTATCGCCAGCCC	28	0	22	21	15	18	7	19	14	10	29	15	18	30	14	12	19	22	23	34	123
"CG11437-cds,chr3L:22461973..22462890,14,TGG"	CCCGCTGCATTTGTGCTCG	7	0	3	6	10	6	6	8	8	5	7	8	7	6	3	8	7	5	5	4	27
"CG11438-cds,chr3L:22460010..22461035,5,TGG"	TGCGACCTGCTGATCTGGG	85	0	95	74	54	49	53	72	54	37	72	56	42	58	33	38	77	59	70	96	361
"CG11438-cds,chr3L:22460010..22461035,7,TGG"	AGTGTGCTGCTCCACAAGA	4	0	6	6	4	4	3	4	1	2	3	6	1	2	2	2	4	6	8	8	28
"CG11438-cds,chr3L:22460010..22461035,13,CGG"	TCAGCTATCCAGCGCGCGA	1	0	0	1	1	0	0	0	1	0	0	0	0	0	0	3	1	0	0	1	6
"CG11438-cds,chr3L:22460010..22461035,15,CGG"	TGATCATCGCCATCGTCCT	19	0	14	8	10	10	11	11	9	8	19	13	9	8	6	6	14	7	27	22	80
"CG11449-cds,chr3L:22447473..22449089,2,AGG"	GTGCAATGAGCTAAGAGCC	4	0	7	5	2	3	0	3	3	3	3	2	5	2	3	3	4	5	5	6	24
"CG11449-cds,chr3L:22447473..22449089,5,TGG"	CCTATCGCCCGCCTGCTTG	13	0	14	12	14	12	15	6	7	9	8	13	11	8	10	11	22	16	13	18	77
"CG11449-cds,chr3L:22447473..22449089,6,CGG"	ACCCAACCGCCACATCTTT	132	0	93	104	61	80	95	63	52	56	73	65	58	59	35	60	69	97	55	65	449
"CG11449-cds,chr3L:22447473..22449089,11,AGG"	CGCGATCGAAAACGCAATC	4	0	3	1	0	2	1	1	0	0	0	0	1	2	0	0	5	0	0	0	7
"CG11505-cds,chr3L:3226891..3227705,4,tgg"	CCAGTTGCCGTTGCTCCAG	26	0	22	21	21	14	21	26	13	13	23	16	21	20	11	10	13	30	23	21	117
"CG11505-cds,chr3L:3226891..3227705,5,agG"	CCCGCCCAACAACAGCAGC	8	0	11	11	6	2	6	8	5	3	14	8	6	7	4	4	13	13	7	13	58
"CG11505-cds,chr3L:3226891..3227705,7,TGG"	CCACACCAGGCCCAGATTT	39	0	30	37	17	18	33	25	23	20	31	9	21	20	16	16	32	34	28	18	149
"CG11505-cds,chr3L:3226891..3227705,8,CGG"	CCGCCCAGCATCTGACCTA	30	0	20	18	17	15	21	22	16	16	20	7	14	11	19	7	17	16	23	20	110
"CG11534-cds,chr3L:12125323..12126076,5,TGG"	TTACACGCCTCATCCACGC	6	0	6	8	3	4	5	5	4	4	3	5	2	5	4	2	4	4	7	12	30
"CG11534-cds,chr3L:12125323..12126076,10,TGG"	CAGTTGGCCTTGGAGGCTC	19	1	15	17	3	9	13	14	5	6	9	8	9	9	2	5	8	15	11	9	61
"CG11534-cds,chr3L:12125323..12126076,18,AGG"	CCGAGGAAAGTGGTCCACA	22	0	22	14	16	15	15	16	16	8	13	19	9	15	10	4	16	21	15	15	104
"CG11534-cds,chr3L:12125323..12126076,22,TGG"	TTGCCCATTCCCGCGTCCT	148	0	119	91	64	92	102	75	66	60	111	86	91	87	59	55	74	89	137	184	566
"CG11560-cds,chr3L:12113182..12113688,5,TGG"	AAGTGCATGGAGGCGCAGC	4	0	1	1	1	2	1	6	1	3	1	2	3	0	1	2	0	1	3	0	14
"CG11560-cds,chr3L:12113182..12113688,6,CGG"	TCCTTATGAAGATCAACTC	3	0	1	0	0	0	0	0	0	0	1	0	1	2	0	1	1	0	1	2	7
"CG11560-cds,chr3L:12113182..12113688,12,CGG"	TACCGGGAAATCGCTCGTC	17	0	14	9	11	8	9	22	8	10	8	14	8	13	8	7	16	19	12	15	86
"CG11560-cds,chr3L:12113182..12113688,15,TGG"	AAATGGCGATACTTCTGCA	8	0	2	4	4	3	6	4	4	4	5	4	1	7	1	1	0	2	6	2	21
"CG12006-cds,chr3L:3811545..3811672,3,TGG"	CGCTTGGCCTCTGTTTTCG	125	0	111	109	77	93	90	91	74	82	123	102	49	65	67	69	110	122	48	42	544
"CG12006-cds,chr3L:3811545..3811672,5,TGG"	TTACGTTCCGGATGAATAC	12	0	13	9	5	5	7	9	5	4	8	7	11	6	6	1	5	8	7	5	40
"CG12006-cds,chr3L:3811545..3811672,7,TGG"	TGGCCCACAAACTGACCTT	1	0	3	0	1	0	1	2	1	3	0	3	4	0	1	0	2	0	1	3	7
"CG12006-cds,chr3L:3811545..3811672,8,CCT"	CAAGCGCACGGCCAAGATT	10	0	12	10	8	8	9	5	2	8	6	8	8	8	10	4	4	16	9	7	63
"CG12011-cds,chr3L:1694717..1696300,5,AGG"	CAGGGCAGAGTTCTAGAAC	2	0	0	4	0	0	0	1	0	0	1	0	0	0	0	0	0	0	0	0	3
"CG12011-cds,chr3L:1694717..1696300,9,TGG"	CAAGAAATCAAACCCAACG	1	0	0	2	1	0	2	1	0	2	2	2	0	1	0	0	1	2	0	2	6
"CG12011-cds,chr3L:1694717..1696300,12,CGG"	GGAAGTTGCCAATAAAGTG	3	0	4	7	3	4	0	4	2	4	3	2	3	2	2	3	3	4	4	2	14
"CG12011-cds,chr3L:1694717..1696300,18,AGG"	TCTTCTGCAGCTATCGATC	29	0	30	17	12	17	20	33	15	17	29	19	21	25	11	18	23	31	31	64	160
"CG12012-cds,chr3L:3377055..3377300,3,CGG"	GTGGTGATTCAGCCTGCTC	4	0	1	2	1	4	1	1	1	2	1	2	0	0	0	1	0	1	0	2	10
"CG12012-cds,chr3L:3377055..3377300,4,TGG"	CCACCGAGATCATCGTGAT	109	0	93	74	61	63	80	78	50	56	67	73	61	66	43	42	80	85	107	115	446
"CG12012-cds,chr3L:3377055..3377300,7,TGG"	GATGCCCTGCATGTCGGAT	1	0	0	0	0	0	1	1	0	0	0	0	0	1	0	0	0	0	0	1	0
"CG12012-cds,chr3L:3377055..3377300,11,TGG"	GCAATCTTCTTCTTCCCGC	69	0	76	47	31	42	42	51	37	37	45	50	28	43	30	23	38	57	46	47	276
"CG12016-cds,chr3L:3320745..3321716,9,TGG"	GGAACTCGCCGTACACCAT	20	0	15	20	9	10	13	18	11	6	20	6	24	14	7	12	25	17	18	21	88
"CG12016-cds,chr3L:3320745..3321716,12,TGG"	GATGACTACTTTCTGCCCG	15	0	7	4	4	8	3	11	3	8	4	7	5	6	2	0	5	6	11	6	29
"CG12016-cds,chr3L:3320745..3321716,14,AGG"	AAGCGACATCAGCGAAATG	4	0	7	6	5	1	3	5	2	2	4	5	8	4	2	1	5	1	4	2	22
"CG12016-cds,chr3L:3320745..3321716,15,TGG"	TTCGAGCTCATCACCTCGC	2	0	0	0	0	0	0	1	0	0	0	0	0	0	0	0	1	0	1	0	1
"CG12034-cds,chr3L:3219431..3220718,5,AGG"	TATGACATCGTGTCCCTGC	10	0	5	8	4	9	5	9	9	5	10	6	10	5	5	5	9	11	8	17	48
"CG12034-cds,chr3L:3219431..3220718,10,AGG"	GACAGCGAGCTACTCCAAA	1	0	2	1	2	0	1	0	0	1	0	1	1	1	0	0	0	1	0	1	7
"CG12034-cds,chr3L:3219431..3220718,19,TGG"	GTGATGGGCGCCGGTCTGC	57	0	47	33	29	35	44	28	24	26	36	28	28	23	11	21	50	45	18	30	171
"CG12034-cds,chr3L:3219431..3220718,20,TGG"	CTGTCCAAGTACCCCATCC	47	0	67	46	33	38	37	46	29	33	37	31	46	32	19	15	44	44	46	43	270
"CG12038-cds,chr3L:994061..994210,4,CGG"	CAGCGCACGGTTTTAATTG	21	0	24	15	17	14	15	17	11	15	22	19	11	23	17	14	18	23	19	7	101
"CG12038-cds,chr3L:994061..994210,9,CGG"	CTTCAAGTTGATGTCCCAT	3	0	1	1	1	0	3	0	1	1	2	0	3	1	0	1	0	2	5	3	5
"CG12038-cds,chr3L:994061..994210,10,CCG"	CGAATTTTCCGACGCAGGG	18	0	32	21	16	15	17	15	13	14	14	14	15	12	9	10	16	21	7	3	70
"CG12038-cds,chr3L:994061..994210,13,CCT"	GAAAATGCCCACCGCCAGC	2	0	3	3	3	1	4	3	1	2	1	2	2	1	2	2	2	2	0	1	6
"CG12262-cds,chr3L:7713160..7713516,2,TGG"	TGTCACACGTTTCGCCCAA	68	1	81	67	40	45	63	48	31	49	76	59	49	58	27	41	66	64	63	67	332
"CG12262-cds,chr3L:7713160..7713516,6,AGG"	GCACGTAAGTTCACCCGTG	5	0	3	1	0	2	2	0	2	0	2	2	2	0	0	0	0	2	1	1	3
"CG12262-cds,chr3L:7713160..7713516,9,CGG"	CCGCCCAGTACGACAAGAG	4	0	8	9	5	3	4	3	4	4	9	3	2	3	5	1	3	5	7	2	32
"CG12262-cds,chr3L:7713160..7713516,11,AGG"	CCGTGGCCCATCATCAAGA	22	0	16	29	23	21	11	17	10	9	18	18	14	16	11	11	17	23	17	24	98
"CG12522-cds,chr3L:11101363..11101776,4,AGG"	CTGGTTGTCCTGTCCTCGC	228	0	196	166	122	110	154	152	119	109	147	153	108	130	93	115	155	146	139	156	860
"CG12522-cds,chr3L:11101363..11101776,5,CGG"	ACGAGCAGTTCCTCCTCAT	10	0	8	4	6	6	7	3	3	3	5	2	3	4	2	4	2	7	2	11	34
"CG12522-cds,chr3L:11101363..11101776,7,AGG"	ACCACCACAAGCACAACTG	18	0	12	17	8	16	11	10	7	14	22	9	5	12	4	4	9	10	15	16	73
"CG12522-cds,chr3L:11101363..11101776,8,AGG"	CAAGAAGAAACATCGCCGC	10	0	9	4	5	8	9	12	7	7	6	3	4	3	7	6	9	8	4	1	32
"CG12523-cds,chr3L:10794330..10795082,5,AGG"	TGGCCGCGGTGGCTCAAGC	1	0	0	2	1	1	0	2	1	1	3	1	0	3	0	0	2	5	0	0	9
"CG12523-cds,chr3L:10794330..10795082,11,tgg"	TCATTGGAGGAGGAGGTGG	4	0	1	1	0	1	3	0	1	0	3	0	1	0	0	1	2	1	3	2	6
"CG12523-cds,chr3L:10794330..10795082,19,cgg"	GTGGTGGTGGATCCTCCCA	25	0	22	16	12	10	13	12	10	7	18	8	13	14	9	3	14	20	12	15	94
"CG12523-cds,chr3L:10794330..10795082,25,cgg"	GAGATGGTGGCTACAGCTA	13	0	8	9	0	4	3	8	3	1	5	3	7	6	0	2	6	3	3	8	37
"CG1271-cds,chr3L:3053414..3053500,2,TGG"	GCGTTCTCCAACTGATGAA	17	0	10	9	5	0	10	8	2	4	7	6	5	12	2	3	7	13	4	5	46
"CG1271-cds,chr3L:3053414..3053500,3,CCC"	TGGCGGGTGAGAAGGAACA	1	0	1	0	1	1	1	1	0	0	1	0	0	2	1	0	2	2	0	2	4
"CG1271-cds,chr3L:3053798..3054250,1,TGG"	AAAATCTTGCCGCGTGTGG	70	1	51	42	33	37	33	45	41	42	45	36	35	39	30	30	50	55	45	29	273
"CG1271-cds,chr3L:3053798..3054250,7,CGG"	ATGTGCATCCTACTGCCTT	5	0	1	2	3	5	8	2	3	2	5	1	6	5	1	1	2	3	8	8	19
"CG12768-cds,chr3L:22905026..22905333,4,TGG"	CAAGCGAAAAGCCATCAAA	1	0	0	2	2	0	2	3	3	4	0	2	0	2	1	0	4	2	0	1	12
"CG12768-cds,chr3L:22905026..22905333,9,TGG"	GGCGGCTCTTCAACGTTAA	2	0	0	1	1	0	1	1	1	0	1	1	0	0	0	0	1	4	1	2	9
"CG12768-cds,chr3L:22905026..22905333,12,TGG"	CTGAACCACGAAAAGATGC	24	0	14	23	19	20	18	10	10	9	14	16	10	13	4	4	11	19	13	9	78
"CG12768-cds,chr3L:22905026..22905333,14,TGG"	CACGCGCTTCAAGTCCAAG	47	0	38	28	32	36	27	27	24	21	29	32	28	25	21	24	26	40	33	36	193
"CG12984-cds,chr3L:20985739..20985837,3,TGG"	GATGATGCGCGAGTATTAC	2	0	3	5	2	3	3	6	2	3	1	0	1	4	0	3	3	0	6	1	7
"CG12984-cds,chr3L:20984816..20985260,1,AGG"	ATGATTGAGATGTCCGAGC	1	0	0	1	1	0	0	1	0	1	0	0	0	0	0	0	0	0	2	0	3
"CG12984-cds,chr3L:20984816..20985260,6,AGG"	ATGCGGAGCAGTGGCAAAG	1	0	1	0	1	0	0	0	0	1	1	2	3	1	3	3	1	1	4	1	10
"CG12984-cds,chr3L:20984816..20985260,10,AGG"	GCGGTCATGAAGCAGATCA	8	0	7	6	7	5	8	4	3	6	1	4	3	6	3	6	4	5	10	3	42
"CG13058-cds,chr3L:16322068..16322502,4,TGG"	CAGCCACGACAATCCTGCA	1	0	2	0	0	0	4	0	0	2	0	0	0	1	0	0	0	0	0	0	7
"CG13058-cds,chr3L:16322068..16322502,8,AGG"	GCTGCTCGTTCCCTCTGCC	4	0	7	5	3	2	4	4	4	0	3	3	4	5	3	3	5	3	7	7	26
"CG13058-cds,chr3L:16322068..16322502,11,TGG"	AATCATCACCAGGCGGCAG	2	0	3	6	0	3	2	6	1	2	5	2	4	4	3	3	4	1	9	6	22
"CG13058-cds,chr3L:16322068..16322502,15,AGG"	CAGGTGGAGAGGTTCTTTC	11	0	6	5	3	2	6	5	2	3	6	7	6	3	4	6	6	2	2	1	29
"CG13059-cds,chr3L:16316908..16317363,3,CGG"	ACCCACTCGATTGTCCAGC	20	0	15	5	7	4	7	12	6	7	5	4	11	12	5	6	4	7	9	9	52
"CG13059-cds,chr3L:16316908..16317363,4,TGG"	CTTGCCAAGACTGCCTACG	12	0	9	7	6	8	5	4	1	5	6	6	5	1	2	4	4	6	8	7	32
"CG13059-cds,chr3L:16316908..16317363,6,TGG"	CACCAGAGCAACGTGAACC	2	0	0	0	0	1	0	2	1	0	2	0	2	0	0	0	0	0	1	1	6
"CG13059-cds,chr3L:16316908..16317363,9,CGG"	CCAGTGGTCTACTCCGCCC	89	0	75	48	47	56	46	47	38	42	49	47	34	43	25	36	62	74	55	72	340
"CG13062-cds,chr3L:16307703..16308047,3,TGG"	CTCGTCCTGGTTTCCTGCA	15	0	13	8	6	6	10	4	4	7	9	5	12	6	3	3	9	9	12	5	41
"CG13062-cds,chr3L:16307703..16308047,5,TGG"	TATCCACACCACCATCATG	1	0	3	5	3	1	2	4	3	1	2	1	6	1	3	1	2	0	4	5	24
"CG13062-cds,chr3L:16307703..16308047,6,CGG"	GTCTCCCACCAGAGCTCCA	34	0	28	28	18	26	31	25	11	11	25	25	18	20	21	15	26	25	27	27	139
"CG13062-cds,chr3L:16307703..16308047,8,CGG"	CCGCACCACATAATCAAGC	53	0	51	28	29	14	39	25	27	16	37	25	26	19	20	12	27	31	28	38	188
"CG13066-cds,chr3L:16266278..16266547,5,TGG"	CCTGCCTACGCCCCCTACG	63	0	75	44	40	39	55	41	46	37	56	55	34	35	28	44	55	59	59	84	354
"CG13066-cds,chr3L:16266278..16266547,6,TGG"	AGCTACAGTGCCCACAGTG	34	0	37	22	27	23	26	17	10	15	24	22	22	22	17	14	15	22	38	50	167
"CG13066-cds,chr3L:16266278..16266547,7,TGG"	GTTTATGCCGCCGCCCCTG	4	0	5	2	1	3	4	6	1	3	2	1	1	4	2	2	3	2	1	8	19
"CG13066-cds,chr3L:16266278..16266547,8,CCG"	AACAGGGCGCACAGGACAA	2	0	2	1	1	3	0	1	1	1	0	3	1	2	1	0	1	2	3	0	7
"CG13075-cds,chr3L:16077136..16077268,4,TGG"	GCGTGTGGACTATCGTTCG	53	0	36	29	23	38	25	30	24	29	44	32	22	27	17	15	28	32	38	30	203
"CG13075-cds,chr3L:16077136..16077268,6,CCA"	GATAGTCCACACGCCATGA	6	0	6	8	4	3	6	5	4	2	4	7	4	1	0	2	3	7	5	10	29
"CG13075-cds,chr3L:16077338..16077660,1,CGG"	GATATTATCGAATGTCCTT	2	0	0	1	1	0	0	1	0	0	1	0	1	0	3	0	0	3	0	2	3
"CG13075-cds,chr3L:16077338..16077660,3,AGG"	GTTTGTGCTCTGATCTCCG	1	0	0	0	0	0	0	0	1	2	2	0	0	1	0	0	0	1	0	0	5
"CG1309-cds,chr3L:4259543..4259668,5,AGG"	CCGCAGCGCAAGATGTACG	1	0	2	0	1	1	0	0	1	1	2	1	0	0	0	0	1	0	0	0	5
"CG1309-cds,chr3L:4259543..4259668,10,GGG"	GGTGCCGTGGAAAAGTTCG	23	0	22	18	13	16	14	17	22	17	23	21	15	12	12	10	20	20	12	9	113
"CG1309-cds,chr3L:4259543..4259668,11,CCT"	GGGGCCAAACACGTAATTT	1	0	2	1	0	1	0	0	1	1	1	0	0	4	0	0	0	0	2	0	5
"CG1309-cds,chr3L:4259543..4259668,15,CCT"	ACCGCGGTATTCCATGTAG	14	0	12	9	10	6	7	9	7	4	12	6	6	2	4	2	14	20	8	9	58
"CG13247-cds,chr3L:20363666..20363849,4,TGG"	AACGTCACCGGGAATCCCT	18	0	13	8	11	9	14	7	6	12	12	10	5	9	4	4	13	5	11	11	73
"CG13247-cds,chr3L:20363666..20363849,5,CGG"	GCTGTTTGCACTGTGACTG	5	0	3	2	3	4	6	3	2	2	2	1	3	6	2	1	2	7	6	6	20
"CG13247-cds,chr3L:20363666..20363849,11,AGG"	GAGGTGAAGGCATCTGCCG	10	0	5	4	5	5	5	7	3	4	7	4	4	3	1	0	5	6	7	1	31
"CG13247-cds,chr3L:20363666..20363849,12,AGG"	GTCACCACAAAAACCCTTA	1	0	1	1	0	0	0	2	0	0	1	1	1	0	0	0	0	0	0	0	1
"CG13252-cds,chr3L:20735689..20736758,1,CGG"	TTGCCGGATTTGTGTCAGT	40	1	52	45	36	23	44	37	19	28	43	37	41	38	29	16	44	36	57	32	227
"CG13252-cds,chr3L:20735689..20736758,3,CGG"	GATGCCGAAATGCAATGCC	5	0	7	3	3	1	3	4	5	2	3	1	3	1	1	1	3	1	1	4	16
"CG13252-cds,chr3L:20735689..20736758,5,CGG"	ATACGCCATAACCTACTTG	13	0	13	8	11	7	5	8	6	3	8	4	5	7	5	7	7	5	10	18	52
"CG13252-cds,chr3L:20735689..20736758,7,CGG"	GACCTGATTAAATCGAATG	1	0	1	0	0	0	0	0	0	0	1	0	0	1	0	1	1	0	1	0	0
"CG13287-cds,chr3L:5875507..5876892,3,CGG"	GAGACACCCACATCGCCAC	3	0	2	2	2	2	1	1	1	5	0	2	2	2	0	2	4	2	0	3	8
"CG13287-cds,chr3L:5875507..5876892,6,TGG"	CTTAAACGCGCCTTCGATG	2	0	2	2	1	0	0	1	1	1	1	1	0	2	0	0	3	0	1	2	10
"CG13287-cds,chr3L:5875507..5876892,7,CGG"	CCTCATGATGCCCGATGAA	1	0	1	0	0	0	0	2	3	2	1	1	0	0	3	1	1	1	1	0	6
"CG13287-cds,chr3L:5875507..5876892,9,AGG"	CAAAAGCAGGCCGAGAAGC	2	0	3	5	1	1	2	2	0	0	2	2	1	2	2	5	3	3	2	0	20
"CG13288-cds,chr3L:5901684..5901807,5,TGG"	GGTAACCGTGCTCAGCCGC	4	0	6	1	3	3	3	3	4	2	5	10	7	3	3	1	1	5	5	4	23
"CG13288-cds,chr3L:5901684..5901807,10,CCT"	AAAGTCCTGTTCCTCGATT	3	0	3	3	1	3	3	6	1	5	0	1	1	3	0	0	2	6	1	3	18
"CG13288-cds,chr3L:5901684..5901807,11,CCG"	TTCACCCAGCGGCTGAGCA	1	0	2	0	0	0	0	0	0	1	2	1	0	0	0	0	1	0	0	1	2
"CG13288-cds,chr3L:5901914..5901999,1,TGG"	CTCTTTTGCTCCATACTGA	1	0	1	3	0	1	1	0	0	1	0	0	1	1	2	0	0	0	1	1	4
"CG13293-cds,chr3L:6080524..6080706,1,CGG"	TCTGCCTCAGTATGGCCAT	1	0	0	0	0	0	0	0	1	0	1	0	0	0	1	2	0	0	2	3	5
"CG13293-cds,chr3L:6080524..6080706,5,TGG"	CGATGTCTACACCAAGTTG	5	0	5	4	6	2	4	3	2	5	4	3	6	7	1	0	5	4	1	2	18
"CG13293-cds,chr3L:6080524..6080706,6,TGG"	TTCCAGCAGCAACATCGCA	8	0	15	14	2	6	9	11	3	8	6	15	7	11	7	5	6	6	8	12	52
"CG13293-cds,chr3L:6080524..6080706,9,TGG"	CAAGTATGGCCTGAAGCGC	46	0	36	19	22	23	25	33	23	26	29	22	21	16	15	13	30	42	29	24	160
"CG13445-cds,chr3L:15802694..15802983,5,TGG"	CAGCGATCGTCGTTTCCGT	10	0	17	4	6	3	8	7	7	7	10	9	3	7	2	2	11	7	3	1	45
"CG13445-cds,chr3L:15802694..15802983,9,AGg"	GAGTCTGCCAACGACTTGC	2	0	0	1	1	1	1	1	1	1	1	0	0	1	0	0	0	0	0	1	6
"CG13445-cds,chr3L:15802694..15802983,12,CGG"	ATGCCGCGGATGATGACAG	15	0	16	15	5	9	15	6	4	7	6	8	6	10	6	5	8	14	9	18	44
"CG13445-cds,chr3L:15802694..15802983,13,AGG"	TGATCATCGAGTATCCTGA	2	0	0	0	0	0	0	1	0	1	2	1	1	2	1	1	1	0	0	6	4
"CG13455-cds,chr3L:15489815..15490374,4,CGG"	TGAGCAACGGTCTTGGCTT	2	0	0	3	3	2	2	2	4	0	0	2	2	1	0	1	1	1	7	2	11
"CG13455-cds,chr3L:15489815..15490374,5,TGG"	GTCACGAGAAAGAGCGACT	1	0	6	0	0	1	3	1	0	0	0	1	2	0	0	2	1	1	0	1	7
"CG13455-cds,chr3L:15489815..15490374,9,CGG"	TCCAGTCTCTTACTTCCCT	1	0	0	0	0	0	0	0	0	0	0	0	0	0	0	0	0	0	0	0	0
"CG13455-cds,chr3L:15489815..15490374,12,TGG"	GAGGACGAGCCCATATCAC	28	0	39	28	9	25	17	20	14	21	26	19	16	23	13	8	25	18	19	32	136
"CG13482-cds,chr3L:14322537..14322845,4,GGG"	TCCACCTTGGCCTGAATTT	16	0	12	13	9	8	13	12	5	5	15	15	5	10	11	7	12	14	9	9	70
"CG13482-cds,chr3L:14322537..14322845,9,cgg"	CACTATCACCCACCGCCTC	13	0	12	10	3	6	7	12	4	5	11	7	10	7	3	5	7	8	15	12	47
"CG13482-cds,chr3L:14322537..14322845,11,cgg"	GACCTCCAATGCACCACCA	6	0	12	2	2	3	3	1	2	2	0	2	2	3	4	4	0	3	4	4	22
"CG13482-cds,chr3L:14322537..14322845,14,TGG"	GCCACTTTGACCATCATCA	14	0	13	12	7	5	7	8	8	7	8	8	2	5	9	6	8	11	15	18	61
"CG13667-cds,chr3L:8398640..8400388,4,TGG"	ACCGGCACCGCCCAGGATG	3	0	0	1	0	0	0	0	0	0	0	0	0	0	0	0	0	1	1	0	1
"CG13667-cds,chr3L:8398640..8400388,9,TGG"	TGGCGGGAGTCGCATCAAC	2	0	0	2	1	2	2	3	1	1	1	0	6	1	1	1	2	5	3	1	30
"CG13667-cds,chr3L:8398640..8400388,15,TGG"	CGCCTCGTGGTCTTTGTGG	12	0	7	6	6	4	5	4	2	6	5	13	7	2	1	1	3	4	5	9	41
"CG13667-cds,chr3L:8398640..8400388,20,CGG"	ACGGGTGACGGAGTGGAGC	4	0	5	5	5	4	7	7	2	2	5	6	4	4	2	5	6	4	6	7	28
"CG13671-cds,chr3L:8293216..8295312,3,AGG"	CGCTCAGTTGGACGCCTCA	1	0	0	0	0	0	0	0	0	0	2	0	0	0	0	1	2	1	0	0	4
"CG13671-cds,chr3L:8293216..8295312,5,CGG"	CTCCCATTGTCGAGTGTCC	6	0	7	5	6	2	8	5	4	6	5	7	4	3	3	5	10	7	8	7	38
"CG13671-cds,chr3L:8293216..8295312,6,CGG"	AGTGTTCCCCAGCTCCGTG	31	0	25	20	18	23	21	30	14	18	20	24	29	20	16	23	24	27	48	36	143
"CG13671-cds,chr3L:8293216..8295312,7,TGG"	GCTATTTTACTACGTGTCC	5	0	8	1	1	3	5	5	3	2	8	7	5	4	1	1	4	4	4	5	22
"CG13723-cds,chr3L:17257600..17257932,2,TGG"	GTCCTACTGCGTTGTACTG	9	0	10	4	6	12	7	7	7	6	10	6	9	3	4	6	9	6	5	10	44
"CG13723-cds,chr3L:17257600..17257932,6,TGG"	CGGCACAGGATCTACCAGA	18	0	14	13	8	11	10	12	6	5	13	14	9	4	8	5	11	11	4	9	65
"CG13723-cds,chr3L:17257600..17257932,12,TGG"	CTGATTCTGATACTGACCC	19	0	12	8	14	8	6	9	6	8	9	8	6	7	7	4	8	16	10	9	75
"CG13723-cds,chr3L:17257600..17257932,15,TGG"	TACTACTCCTGGATGGCCA	6	0	6	6	7	6	1	5	4	4	6	4	5	2	6	6	1	3	15	13	27
"CG13801-cds,chr3L:2360566..2362638,5,TGG"	CTGAACGGGACTCGACCAT	13	0	9	15	7	8	11	5	8	9	9	10	8	7	7	5	10	10	8	18	57
"CG13801-cds,chr3L:2360566..2362638,6,TGG"	TGTCATTCTATTGTCTCTC	4	0	2	4	1	1	4	4	0	1	1	1	3	6	0	2	3	1	3	5	15
"CG13801-cds,chr3L:2360566..2362638,8,TGG"	GAAGAGCTCGCCACGTCGA	1	0	0	1	0	0	0	0	0	1	0	0	1	0	0	0	0	0	0	0	4
"CG13801-cds,chr3L:2360566..2362638,9,CGG"	ACCGTGATGCCCAACAAGA	50	0	30	21	20	12	21	24	22	15	26	15	12	19	8	14	25	29	36	44	157
"CG13813-cds,chr3L:20224820..20225596,3,TGG"	CAACGCCATGGTATACCTA	5	0	9	6	8	7	6	7	4	6	5	5	3	6	2	5	2	8	8	12	33
"CG13813-cds,chr3L:20224820..20225596,6,TGG"	CGCAACCAATGGCCGGAGT	20	0	17	18	12	15	14	17	12	11	14	17	9	6	8	8	22	15	13	8	76
"CG13813-cds,chr3L:20224820..20225596,11,CGG"	TGCCTACGGACAGGTTCTC	2	0	1	3	1	0	1	0	0	0	1	0	0	1	0	2	0	0	0	0	7
"CG13813-cds,chr3L:20224820..20225596,19,AGG"	AAAATGGCGCCTAGGAACG	2	0	3	3	1	1	3	2	1	2	6	1	2	1	1	3	1	6	2	1	14
"CG13875-cds,chr3L:180777..181088,7,CGG"	GCGAGGAGCACTGGATATC	2	0	4	0	1	2	1	2	3	1	4	0	2	1	3	0	3	6	4	4	13
"CG13875-cds,chr3L:180777..181088,9,AGG"	CAGAAACATGTGCTCAGCA	1	0	2	0	1	0	0	0	1	0	1	0	2	0	1	0	1	0	3	1	8
"CG13875-cds,chr3L:180777..181088,10,AGG"	CAAAAGCAGCGTCACTACG	2	0	1	1	0	2	1	0	1	0	2	0	2	3	0	1	0	1	1	1	8
"CG13875-cds,chr3L:180777..181088,13,AGG"	CCTCACGCAATGCCGAAAG	23	0	17	18	7	8	19	12	7	8	19	11	8	11	10	8	12	12	11	20	80
"CG13877-cds,chr3L:218283..218590,7,AGG"	GGGTCGCATCCTAAGTCTC	1	0	4	2	0	3	0	2	0	0	1	0	1	0	1	0	1	2	1	0	8
"CG13877-cds,chr3L:218283..218590,9,TGG"	ACGACAAGAGAGTTGATTC	1	0	1	0	0	2	0	1	0	1	0	0	1	0	1	0	0	0	1	1	5
"CG13877-cds,chr3L:218283..218590,10,CGG"	GTGCCCATCACCCAGCCGT	61	0	44	38	35	30	30	36	29	31	42	32	26	26	20	13	41	35	44	77	197
"CG13877-cds,chr3L:218283..218590,13,TGG"	CAATAATGACACCCTCGTC	12	0	22	11	7	16	8	8	9	8	6	7	7	7	7	7	8	13	11	10	65
"CG13890-cds,chr3L:851442..851714,5,AGG"	GAAGAAGAACTGCATCAAC	1	0	1	1	0	0	0	0	0	0	0	0	0	0	0	0	0	0	0	0	0
"CG13890-cds,chr3L:851442..851714,8,AGG"	ATGACCCGTGTGTTGACCG	4	0	1	2	0	0	1	0	3	0	2	0	2	0	0	0	1	0	1	0	2
"CG13890-cds,chr3L:851442..851714,11,TGG"	GATGAGGGCGTAACCATTG	31	0	17	15	15	14	21	14	13	8	15	17	13	15	9	5	16	15	13	20	95
"CG13890-cds,chr3L:851442..851714,15,CGG"	TGGGTGACATCTTTACGTC	11	0	6	13	3	5	4	12	6	6	5	9	6	10	5	1	6	11	5	12	59
"CG13905-cds,chr3L:902898..903614,5,CGG"	GCTTTTCCCTCTGCAACGC	77	0	51	41	39	40	39	33	23	32	48	42	34	29	23	27	33	41	27	49	274
"CG13905-cds,chr3L:902898..903614,8,TGG"	TGGCTCCGATCCGGCCATA	1	0	3	2	2	1	2	0	0	1	0	1	4	0	0	0	0	5	2	2	9
"CG13905-cds,chr3L:902898..903614,10,TGG"	CAGCAGAACAACTTTGCCT	2	0	2	0	0	3	1	1	3	2	4	0	0	1	1	1	5	3	1	0	6
"CG13905-cds,chr3L:902898..903614,12,CGG"	TCGGTGATTCGACAGATAC	1	0	0	0	0	0	0	1	0	0	0	0	0	0	0	1	0	1	0	0	0
"CG13917-cds,chr3L:1593670..1597545,4,CGG"	CAGGCTCCCATCTTGGTCA	2	0	0	3	2	4	4	7	2	3	0	5	2	0	2	0	1	2	0	0	14
"CG13917-cds,chr3L:1593670..1597545,10,TGG"	AGGTCATTGGACCAGCAGG	8	0	7	2	5	3	4	7	4	3	4	3	6	8	6	2	4	2	5	17	38
"CG13917-cds,chr3L:1593670..1597545,12,CGG"	AGCAGTGCCAGCAGTCCTT	4	0	4	4	3	3	1	3	2	0	3	5	4	5	1	1	3	2	3	3	12
"CG13917-cds,chr3L:1593670..1597545,14,CGG"	TCGGCTCCCCAATACAGTG	27	0	23	29	18	16	25	27	16	20	14	21	11	10	10	12	17	21	40	39	106
"CG13919-cds,chr3L:1645542..1645937,3,TGG"	ATTCTTCTGTGTCTCCGCC	28	0	29	27	24	15	14	21	19	12	21	17	18	21	15	10	21	19	26	25	113
"CG13919-cds,chr3L:1645542..1645937,6,TGG"	CGTCACCTTTACGCCACTC	15	0	31	24	12	15	15	7	11	14	22	17	13	13	10	13	17	24	13	35	111
"CG13919-cds,chr3L:1645542..1645937,7,TGG"	CATTAAATTTATCCGCAAG	4	0	1	6	1	0	0	3	2	3	1	1	1	1	2	1	0	2	1	1	12
"CG13919-cds,chr3L:1645542..1645937,10,TGG"	TCTCCTGTTCCTCTACAAA	3	0	1	3	1	0	4	3	4	2	0	1	2	2	0	1	2	0	2	4	13
"CG13924-cds,chr3L:1870147..1871564,5,AGG"	AGGATCAAGGAGGCCAACA	6	0	9	7	3	6	6	5	2	4	8	3	11	7	7	5	4	9	13	8	43
"CG13924-cds,chr3L:1870147..1871564,7,AGG"	CTCTTTGCGCTGGACGACG	17	0	9	6	9	3	5	5	3	7	1	8	4	13	3	4	7	6	5	15	37
"CG13924-cds,chr3L:1870147..1871564,13,AGG"	AAGTTTGCCCTGAATCTGG	6	0	5	6	2	4	2	3	1	6	4	7	5	8	1	3	5	9	6	3	35
"CG13924-cds,chr3L:1870147..1871564,15,AGG"	GAGCCCACGGAGCAGCAGA	5	0	2	2	3	3	4	5	3	2	0	6	1	1	3	3	2	3	2	1	15
"CG14074-cds,chr3L:18859439..18860449,4,CGG"	CACCATAAACACCGCGATT	2	0	1	2	3	4	3	6	5	0	3	0	4	3	1	0	2	1	1	4	17
"CG14074-cds,chr3L:18859439..18860449,6,AGG"	AGAGAAAAGGAGCGCACAC	2	0	3	4	0	3	2	1	2	0	1	0	0	2	0	1	3	2	1	1	11
"CG14074-cds,chr3L:18859439..18860449,7,AGG"	AATTGCCGACAGAAGCTGC	17	0	17	16	13	9	10	14	11	7	12	17	10	13	6	5	16	18	9	8	79
"CG14074-cds,chr3L:18859439..18860449,10,AGG"	GGATGATGTGCACGAAAGG	1	0	1	1	1	2	2	0	0	2	0	0	5	2	2	0	1	2	2	1	11
"CG14085-cds,chr3L:19262540..19262614,2,CCC"	GATCACGCTGCAGTAAAAT	1	0	1	0	1	2	2	0	1	0	2	1	1	0	0	1	3	2	3	0	3
"CG14085-cds,chr3L:19262673..19262776,1,CGG"	TCCAGGAACCAATTTGCTC	6	0	3	4	1	2	1	7	1	1	4	5	1	7	0	2	6	3	1	3	20
"CG14085-cds,chr3L:19262673..19262776,6,CGG"	CCACGCTACGCTTCCTTTG	17	0	15	20	13	10	16	12	15	9	14	13	12	8	7	9	14	9	16	21	70
"CG14085-cds,chr3L:19262673..19262776,7,CCA"	TCCGGAGCAAATTGGTTCC	7	0	5	1	4	1	5	9	3	1	2	5	4	4	5	4	6	2	3	3	26
"CG14109-cds,chr3L:13434727..13435404,1,AGG"	AGACAGCTGCAAGAGATGC	5	0	2	3	2	8	5	3	2	3	4	3	0	4	2	0	4	3	5	4	21
"CG14109-cds,chr3L:13434727..13435404,5,CGG"	TGCCCAGCGCCGACAAGTG	9	0	10	6	15	6	11	5	10	8	11	8	7	6	5	9	9	8	9	12	53
"CG14109-cds,chr3L:13434727..13435404,10,CGG"	TCCCACGTTGAATCCTCAT	2	0	1	5	1	2	1	3	2	1	3	2	3	3	0	2	1	0	0	1	4
"CG14109-cds,chr3L:13434727..13435404,11,TGG"	CTTCATCCGCCAGTGCTTC	15	0	9	4	5	4	5	4	5	5	6	7	5	4	5	11	6	9	3	14	32
"CG14127-cds,chr3L:11874612..11875054,1,CGG"	GGCCAGAAGACGGCAAATG	1	0	2	3	4	3	5	3	2	2	4	1	3	3	5	0	4	2	1	6	18
"CG14127-cds,chr3L:11874612..11875054,6,TGG"	AATCCACTTCAGCGCCCAG	60	0	49	46	26	26	35	38	30	26	39	42	32	45	23	23	33	45	32	31	229
"CG14127-cds,chr3L:11874612..11875054,11,AGG"	ATCCACTGGGGAGTCCCGA	2	0	1	2	0	0	0	1	1	1	0	1	0	1	0	0	1	1	2	0	4
"CG14127-cds,chr3L:11874612..11875054,13,TGG"	TGCACCCCCACATTAATTG	42	0	28	17	19	12	28	20	16	17	22	12	27	22	17	16	23	24	32	36	137
"CG14131-cds,chr3L:11770409..11770605,3,TGG"	GCCTCGGCCATGTTGCTCA	9	0	2	1	0	1	5	1	0	2	2	4	2	0	3	1	3	3	3	2	14
"CG14131-cds,chr3L:11770409..11770605,9,CGG"	TGCTGGGGATCAAGTTCTT	2	0	4	2	1	0	2	4	1	1	2	5	1	2	1	0	3	4	1	4	20
"CG14131-cds,chr3L:11770409..11770605,12,agg"	CTGACTTTCGAGCGATCGC	21	0	11	17	10	9	11	12	11	7	10	7	10	12	5	7	13	14	3	11	50
"CG14131-cds,chr3L:11770409..11770605,14,CCG"	ATGGGGCCAACAACAAGAA	15	0	8	8	6	9	9	9	5	8	14	8	6	3	3	4	3	7	6	17	54
"CG14135-cds,chr3L:11684794..11684938,2,TGG"	TATTGCCAATAGAACGAAA	1	0	0	0	0	0	0	1	0	0	0	0	1	0	0	0	0	0	0	1	2
"CG14135-cds,chr3L:11684794..11684938,5,CCA"	TATCTCCATTTCGTTCTAT	9	0	2	8	2	6	4	4	3	3	6	4	5	4	2	2	3	4	4	5	26
"CG14135-cds,chr3L:11684794..11684938,6,CCC"	GAGGTTTGGCTTTTCTTTG	5	0	6	4	2	2	5	9	2	1	2	8	2	6	1	1	7	1	5	0	15
"CG14135-cds,chr3L:11684794..11684938,12,CCA"	GGGGTTTATATTATCTCGC	1	0	0	1	0	0	0	0	0	0	0	0	0	0	0	0	0	1	0	0	2
"CG14174-cds,chr3L:9712440..9712521,4,CGG"	ACGCTGCTGGTGAAGGACA	23	0	33	26	26	21	21	21	17	13	33	19	19	22	15	14	24	32	20	62	133
"CG14174-cds,chr3L:9712586..9713547,1,AGG"	TGTGTTCGTGGTCATCAAC	8	0	8	5	7	2	8	13	6	3	7	8	4	7	4	3	9	9	8	20	43
"CG14174-cds,chr3L:9712586..9713547,2,CGG"	CTGCAACAGTTGTCCGAAC	24	0	9	12	14	10	16	14	8	10	11	14	4	11	8	11	12	19	12	10	72
"CG14174-cds,chr3L:9712586..9713547,5,CGG"	GCCAAGGATTTCGAGGAGA	14	0	7	3	1	4	9	7	1	10	8	3	2	4	6	6	7	10	10	7	48
"CG14456-cds,chr3L:22680485..22680550,3,TGG"	TCCTGATGGCCATGTGCCA	21	0	26	16	17	11	21	16	15	17	19	16	16	13	13	13	26	28	13	21	107
"CG14456-cds,chr3L:22680613..22680927,1,AGG"	ATGATGAGACCCAAGTTCA	1	0	0	1	2	1	1	5	1	1	1	0	0	0	1	2	0	0	3	1	7
"CG14456-cds,chr3L:22680613..22680927,3,AGG"	GAGAAGTTCGTCAGCCACA	1	0	0	2	0	1	1	0	0	0	1	1	1	2	2	1	1	0	3	1	5
"CG14456-cds,chr3L:22680613..22680927,5,TGG"	CCGCATCTGAACTTCTCCA	30	0	31	20	10	18	19	28	18	20	22	21	17	21	17	8	23	19	14	12	136
"CG14961-cds,chr3L:3330142..3330654,5,CGG"	GCCTGCAGCCAGGTGGATG	2	0	1	2	2	0	0	1	1	3	1	0	0	1	0	1	0	3	2	2	13
"CG14961-cds,chr3L:3330142..3330654,9,TGG"	CGGATGTGAAGTACGTCGA	4	0	3	4	2	1	5	3	1	0	3	2	1	1	0	2	2	1	2	1	16
"CG14961-cds,chr3L:3330142..3330654,14,CGG"	GCTCCGGCCGAGCTGAGGG	16	0	9	8	5	3	7	13	3	10	5	4	9	3	3	3	9	11	8	8	31
"CG14961-cds,chr3L:3330142..3330654,19,agg"	CAGCAGTTTCAACGCATCC	8	0	8	6	7	5	8	12	10	9	8	10	12	8	9	5	10	13	5	17	50
"CG15829-cds,chr3L:7122135..7122374,4,AGG"	TTCTACGGCTACTACAAGC	2	0	2	1	1	2	2	3	1	1	1	0	0	2	1	2	2	1	3	5	9
"CG15829-cds,chr3L:7122135..7122374,6,AGG"	GTCGGCGACTGCAACATCG	17	0	7	16	14	9	11	14	6	8	14	8	13	6	3	5	18	15	10	13	54
"CG15829-cds,chr3L:7122135..7122374,9,AGG"	CCGGAAGATGAGGAGAAGA	3	0	0	2	2	2	0	1	0	2	1	2	1	2	0	0	1	2	1	2	16
"CG15829-cds,chr3L:7122135..7122374,13,AGG"	CTGACCGCCGATGATGCCA	1	0	0	2	0	1	0	1	0	0	0	0	0	0	0	0	0	0	1	0	1
"CG16940-cds,chr3L:212845..213976,4,AGG"	CGAGATTGCAGAAGGATTG	1	0	1	1	1	2	0	2	0	2	2	1	2	0	1	0	2	1	5	0	4
"CG16940-cds,chr3L:212845..213976,9,CGG"	GCATCCAGCAAAGACCTAT	6	0	1	2	0	5	3	2	1	0	1	5	4	1	2	2	4	7	6	3	17
"CG16940-cds,chr3L:212845..213976,10,TGG"	GCTGCAGCCACTAATGCGC	36	0	43	39	19	26	31	36	19	24	34	38	16	28	17	22	36	48	33	38	196
"CG16940-cds,chr3L:212845..213976,14,CGG"	CCAATCCCAACCATCTGCT	28	0	21	20	14	18	20	19	12	10	17	14	18	12	9	14	18	19	20	27	104
"CG17032-cds,chr3L:15952366..15952483,3,CGG"	ATCTGTCTGGCAGCTGCGT	1	0	1	1	2	1	1	0	2	0	1	1	2	1	0	3	2	0	0	4	4
"CG17032-cds,chr3L:15952366..15952483,7,CCG"	TGAGGGCCACAAATAGCAC	46	0	30	30	13	21	31	29	16	10	28	27	19	15	21	12	21	20	32	53	153
"CG17032-cds,chr3L:15952366..15952483,10,CCT"	CGTTGCGCTGCCTCAGTTG	57	1	49	59	37	38	43	62	30	34	47	45	24	43	22	16	50	49	47	66	283
"CG17032-cds,chr3L:15952788..15953608,1,AGG"	TCCAAGGGCGCCACTATCG	60	0	52	32	26	36	33	35	28	22	43	33	30	33	30	18	31	38	33	54	220
"CG17145-cds,chr3L:20215020..20216017,4,TGG"	CTGCTTCAAGGCCTAGATG	56	0	57	41	23	32	39	33	24	30	49	36	31	38	20	20	48	47	51	79	253
"CG17145-cds,chr3L:20215020..20216017,8,CGG"	CGCTTGTTCTCCAATAATA	3	0	1	2	6	2	0	1	0	1	0	2	2	3	0	0	1	1	0	3	8
"CG17145-cds,chr3L:20215020..20216017,11,AGG"	TCTACTCCGTTTTTCGACA	2	0	1	1	0	0	1	1	1	0	2	0	1	0	1	1	2	0	3	1	3
"CG17145-cds,chr3L:20215020..20216017,14,CGG"	AGCTGCTCGATATCCTGCG	10	0	8	2	4	6	3	3	4	3	6	7	2	7	4	3	4	10	9	9	28
"CG17180-cds,chr3L:541041..541428,5,CGG"	GCCGAGGAGAGTGGCCCAT	1	0	0	0	0	0	0	0	0	0	0	1	0	1	0	2	0	0	0	0	2
"CG17180-cds,chr3L:541041..541428,11,CGG"	CAGCCAGGAGTTCTGGATC	6	0	2	7	5	3	4	6	1	0	5	1	3	6	4	2	3	6	5	1	23
"CG17180-cds,chr3L:541041..541428,12,CGG"	ACGCCCGCCTCCTCCTACA	113	0	89	50	58	41	58	59	50	46	56	50	27	51	35	31	62	83	65	53	347
"CG17180-cds,chr3L:541041..541428,14,CGG"	CCGTTCCTGGCTCAGTATC	13	0	11	9	5	8	7	3	2	7	7	5	6	9	8	4	9	5	13	16	37
"CG17361-cds,chr3L:13990306..13990938,3,TGG"	GAAGGAAGCAACGAAGCCA	1	0	0	4	1	0	2	2	0	0	1	1	1	0	1	0	1	3	0	0	6
"CG17361-cds,chr3L:13990306..13990938,6,GGG"	GAATTGGTGAAGATGTGCC	4	0	0	4	4	1	2	1	3	1	2	3	2	0	2	1	0	1	4	6	12
"CG17361-cds,chr3L:13990306..13990938,13,AGG"	GACGATCTACAGCGAACCA	7	0	1	4	2	0	1	1	3	2	4	5	4	2	0	1	3	3	2	4	18
"CG17361-cds,chr3L:13990306..13990938,16,TGG"	ATCTGCAGCGCATATCCAG	2	0	1	1	0	0	0	1	0	1	0	0	0	2	0	1	0	0	0	0	5
"CG17362-cds,chr3L:13979755..13980216,3,TGG"	TTCGTAGCCCACGTGGCTG	11	0	15	12	8	5	13	10	5	7	11	6	11	7	5	3	12	11	12	15	61
"CG17362-cds,chr3L:13979755..13980216,4,TGG"	CAACTGATTCGTCTGACGA	13	0	16	16	11	8	11	16	12	10	12	17	7	13	11	6	12	21	13	14	84
"CG17362-cds,chr3L:13979755..13980216,6,TGG"	AAGACAACACTGCTGATTC	9	0	7	6	2	5	4	7	2	5	0	5	7	3	2	3	5	10	5	11	33
"CG17362-cds,chr3L:13979755..13980216,7,TGG"	GCTCCACTGACGTCGACAG	17	0	9	10	10	4	4	9	6	4	8	13	8	7	7	5	8	4	13	10	50
"CG17666-cds,chr3L:12776540..12776790,2,AGG"	ACAGCAGCAACGAAATAGA	1	0	4	1	0	2	2	5	1	0	0	1	1	0	2	0	1	1	2	4	11
"CG17666-cds,chr3L:12776540..12776790,5,CGG"	CAAAAGAAATGCGCACCTG	3	0	0	5	0	3	4	1	1	2	3	3	0	2	1	0	1	3	0	0	13
"CG17666-cds,chr3L:12776540..12776790,6,CCG"	TGCTCTTGTCCTTGTCCTT	32	0	25	18	18	17	20	19	22	18	25	16	17	16	9	12	18	28	23	35	125
"CG17666-cds,chr3L:12776540..12776790,7,CCG"	TCTTATTCTTCTTGGCAGA	1	0	0	0	0	0	0	0	0	1	0	1	0	0	0	0	1	0	0	0	3
"CG17826-cds,chr3L:11943059..11945286,3,CGG"	TCAAGTGCTGTGTGCTGCT	27	0	25	24	19	19	17	21	12	15	35	20	28	20	20	13	31	31	38	70	157
"CG17826-cds,chr3L:11943059..11945286,7,CGG"	GGCGACACAAAAGTGGATG	3	0	3	0	2	4	2	2	1	0	1	1	0	3	2	0	4	1	2	1	10
"CG17826-cds,chr3L:11943059..11945286,8,CGG"	AGTATCTGATCTGCTGTCA	1	0	1	0	2	3	0	0	0	0	0	0	0	1	0	0	1	1	2	1	4
"CG17826-cds,chr3L:11943059..11945286,9,CGG"	TATCCAAGTCGTGTGCAAG	64	0	70	46	32	41	44	42	35	34	45	38	45	41	24	30	45	45	60	89	275
"CG18179-cds,chr3L:9632389..9633195,4,AGG"	CGCACCAGCCTTCTGCCCC	5	0	0	2	0	3	4	7	5	2	4	3	0	4	3	0	1	6	1	0	10
"CG18179-cds,chr3L:9632389..9633195,7,AGG"	ACCATTTCCGAGGGTGCCG	67	0	58	56	35	26	42	36	32	32	47	41	28	35	23	25	43	43	45	36	234
"CG18179-cds,chr3L:9632389..9633195,10,AGG"	AACGGTTACCCAGCGCCCG	2	0	1	1	1	1	0	3	0	1	3	2	4	1	2	0	4	2	2	4	7
"CG18179-cds,chr3L:9632389..9633195,15,TGG"	GACTGTTGATCCGCACCGA	4	0	8	4	5	2	2	2	2	2	4	3	5	2	4	1	1	6	3	5	23
"CG18586-cds,chr3L:5866958..5867469,1,TGG"	CATATGAATGCGATGCGAG	1	0	2	2	0	0	2	3	1	2	3	3	1	1	1	1	2	1	1	4	10
"CG18586-cds,chr3L:5866958..5867469,5,TGG"	TATATGAGGAATATGGGCT	1	0	0	1	0	2	0	0	1	1	1	0	0	0	0	2	0	0	1	1	1
"CG18586-cds,chr3L:5866958..5867469,12,TGG"	ACTGATATAGTGGGGGTCA	2	0	0	0	0	0	0	2	1	0	0	1	0	0	0	0	0	0	1	0	4
"CG18586-cds,chr3L:5866958..5867469,14,TGG"	ACGACTCACCAATCAGCTG	3	0	9	1	5	2	3	6	2	1	4	7	2	2	3	2	3	6	11	5	23
"CG18769-cds,chr3L:6583733..6583935,2,AGG"	TGATCTGTTAGCCATGCTC	30	0	18	25	16	19	17	14	13	13	20	24	13	17	9	11	25	22	28	36	122
"CG18769-cds,chr3L:6583733..6583935,8,CGG"	CGGGGCATCGATCGAGCTG	7	0	5	3	3	4	4	3	1	1	6	4	6	4	2	3	3	3	6	7	35
"CG18769-cds,chr3L:6583733..6583935,10,TGG"	TGCACCATCGAAAGCTTGC	21	0	24	25	18	19	13	23	17	10	25	23	15	15	14	14	21	23	22	6	113
"CG18769-cds,chr3L:6583733..6583935,14,CCA"	GATGGGTTTCAGGGCAAAC	4	0	5	7	3	1	5	2	2	9	6	4	4	5	6	6	9	4	7	3	36
"CG2034-cds,chr3L:2257872..2258517,1,CGG"	GCATTGCCCCCAAGTTCAT	21	0	21	15	11	8	14	20	17	12	13	13	18	14	12	6	15	19	13	33	100
"CG2034-cds,chr3L:2257872..2258517,10,CGG"	CCATCAAGGCCCTGCCCAC	3	0	4	3	3	1	2	6	5	1	3	2	7	0	5	1	9	6	3	6	27
"CG2034-cds,chr3L:2257872..2258517,12,AGG"	AAGCACGTGGCCACCTTCG	6	0	7	2	6	3	5	5	0	4	5	2	1	5	2	2	2	7	3	3	21
"CG2034-cds,chr3L:2257872..2258517,13,TGG"	AGTACGCCAACAACAACAC	5	0	6	4	4	2	3	6	3	4	1	3	8	9	3	3	6	4	5	7	23
"CG2469-cds,chr3L:1307804..1307902,1,AGG"	CAACTGCCCGACTGTCCAG	19	0	17	17	11	12	15	12	6	10	10	10	10	10	5	2	14	8	14	12	84
"CG2469-cds,chr3L:1307804..1307902,3,CGG"	GAGCATTCTCAAGCAGGAG	13	0	17	10	9	7	11	8	12	8	12	9	11	15	6	3	8	9	14	15	84
"CG2469-cds,chr3L:1307804..1307902,8,CCC"	ACAGTCGGGCAGTTGATCC	29	0	40	20	17	13	14	21	17	13	16	25	24	17	12	22	24	22	17	34	108
"CG2469-cds,chr3L:1307804..1307902,13,CCC"	CATTGACCCAAACGTGCAG	4	0	9	6	6	4	6	10	4	5	6	6	8	3	3	7	5	8	7	2	33
"CG32039-cds,chr3L:9352225..9352287,6,CCG"	GGCATCAGGTTGGTTTCCT	5	0	4	1	2	4	0	2	1	2	1	1	2	0	1	1	0	4	5	4	13
"CG32039-cds,chr3L:9352346..9352516,1,TGG"	GAGCGCCGCCAGCAGCAGT	1	0	1	0	0	1	2	1	0	0	0	1	0	2	0	1	0	0	1	0	7
"CG32039-cds,chr3L:9352346..9352516,8,CGG"	CATCGGGGCATTAAGAATC	4	0	4	5	2	4	4	0	2	6	2	2	3	2	2	1	6	1	1	4	14
"CG32039-cds,chr3L:9352346..9352516,9,CGG"	CGCCGACAGCAACAAAGAG	2	0	2	0	3	0	2	2	1	3	3	1	1	3	3	0	3	3	1	1	12
"CG32052-cds,chr3L:9792271..9792346,5,CGG"	GGTTCTTGTTGGCCTACTC	4	0	2	0	0	1	0	3	1	1	0	2	0	3	4	0	3	2	1	2	14
"CG32052-cds,chr3L:9797788..9798485,3,TGG"	CGACATATACAGAAGCTGC	2	0	4	4	4	5	3	2	2	6	4	4	2	2	6	0	0	6	3	3	19
"CG32052-cds,chr3L:9797788..9798485,7,CGG"	GGCTCCAATGCCAATAGTG	6	0	9	7	5	6	3	7	5	5	4	4	3	2	1	2	7	3	3	15	26
"CG32052-cds,chr3L:9797788..9798485,10,TGG"	CGGAGCCACCTGGTCCCTT	1	0	2	0	2	0	0	1	1	0	0	0	1	1	0	0	0	1	0	2	2
"CG32088-cds,chr3L:11721615..11722062,1,AGG"	TTCGCCATTGCTTTTCTGC	40	0	44	48	24	35	32	23	23	27	28	20	25	21	17	23	33	39	23	18	177
"CG32088-cds,chr3L:11721615..11722062,3,TGG"	GACCTCTGACCCGGATAAC	14	1	10	7	5	11	7	10	9	7	12	8	9	7	5	4	12	7	10	9	64
"CG32088-cds,chr3L:11721615..11722062,9,AGG"	AACTTCAACGTAAGCGTCC	3	0	3	5	1	2	8	2	3	3	4	1	2	1	0	0	1	9	2	0	12
"CG32088-cds,chr3L:11721615..11722062,10,CGG"	CCCAACTATATCTTTGATC	3	0	0	2	1	0	0	1	0	2	2	2	1	1	1	0	0	1	4	0	8
"CG32113-cds,chr3L:12748246..12748342,6,CGG"	TTGAATTCCGCCCAATTGT	52	1	60	30	27	35	31	47	23	18	35	42	37	35	23	22	26	40	44	55	225
"CG32113-cds,chr3L:12748246..12748342,9,CCT"	GTTCAGCACCCACGTTATG	23	0	16	18	16	14	11	21	10	8	12	8	18	14	12	13	15	14	23	28	88
"CG32113-cds,chr3L:12748246..12748342,10,CCG"	AGTGCCACCGACAATTGGG	11	0	11	7	6	11	10	8	6	9	10	11	5	9	10	5	7	11	12	15	59
"CG32113-cds,chr3L:12748404..12749194,1,CGG"	CTCCGCTCGTTCAATTTGC	58	0	49	35	35	34	39	42	23	27	41	25	26	32	24	15	43	55	35	16	200
"CG32138-cds,chr3L:14047168..14047443,4,CGG"	ACAACGGTTCCATCTCTAG	1	0	2	0	1	0	1	4	0	1	2	0	1	1	0	1	0	1	2	1	8
"CG32138-cds,chr3L:14047168..14047443,6,CGG"	AGGATCTGCGCTACGACAT	10	0	8	8	5	5	4	13	5	4	7	8	5	7	11	3	7	9	9	17	37
"CG32138-cds,chr3L:14047168..14047443,7,AGG"	TTCCCAGTACCAACATGTC	3	0	2	4	2	1	4	3	1	3	2	2	3	2	1	1	6	4	3	1	19
"CG32138-cds,chr3L:14047168..14047443,10,TGG"	ATGCCCACCACAGATGAGC	5	0	11	8	6	5	7	8	7	5	8	5	9	5	7	4	7	8	15	14	46
"CG32161-cds,chr3L:16839397..16840083,7,AGG"	CTGGGCAGGTGCGGTCTGC	24	0	13	20	16	11	16	16	15	17	14	12	9	9	5	3	16	24	17	12	75
"CG32161-cds,chr3L:16839397..16840083,12,TGG"	CATTTCAACCATTGCACCT	8	0	4	7	2	2	0	9	3	3	5	6	4	5	4	5	3	4	4	6	21
"CG32161-cds,chr3L:16839397..16840083,14,TGG"	TGCCTGCTCCATTACCAAC	17	0	17	14	7	7	9	9	6	16	12	8	10	12	4	2	11	10	12	21	63
"CG32161-cds,chr3L:16839397..16840083,20,TGG"	GAACTGGACCAACGACTAG	4	0	1	3	0	3	2	2	3	1	1	1	4	2	1	2	2	3	4	0	9
"CG32212-cds,chr3L:19481125..19481448,5,TGG"	CTGGCGTACACTGGTCCTC	3356	2	2660	2354	1814	1769	2085	2095	1648	1584	2378	1948	1677	1760	1359	1301	2161	2556	2594	3265	13198
"CG32212-cds,chr3L:19481125..19481448,5,TGG"	CTGGCGTACACTGGTCCTC	3356	2	2660	2354	1814	1769	2085	2095	1648	1584	2378	1948	1677	1760	1359	1301	2161	2556	2594	3265	13198
"CG32212-cds,chr3L:19481125..19481448,5,TGG"	CTGGCGTACACTGGTCCTC	3356	2	2660	2354	1814	1769	2085	2095	1648	1584	2378	1948	1677	1760	1359	1301	2161	2556	2594	3265	13198
"CG32212-cds,chr3L:19481125..19481448,6,TGG"	TACTCTGCTCTCGCTGCCG	1	0	2	0	1	2	2	0	0	1	1	1	3	4	3	1	1	1	6	3	12
"CG32214-cds,chr3L:19460571..19460909,8,TGG"	TCATCGCCAGGAATTACAA	15	0	10	7	6	4	8	10	2	10	9	5	7	11	4	2	4	14	7	7	49
"CG32214-cds,chr3L:19460571..19460909,14,TGG"	ACTCCTCTGGCTGCACCAC	2	0	2	1	1	4	1	1	0	0	3	0	1	4	0	2	3	1	1	1	9
"CG32214-cds,chr3L:19460571..19460909,20,CCT"	GTAAGCAAGGGGAGCACCC	72	0	53	45	40	22	52	52	24	35	55	40	32	42	21	29	47	59	30	65	250
"CG32214-cds,chr3L:19460571..19460909,20,CCT"	GTAAGCAAGGGGAGCACCC	72	0	53	45	40	22	52	52	24	35	55	40	32	42	21	29	47	59	30	65	250
"CG32238-cds,chr3L:4648672..4650135,5,CGG"	ATCGACAGTCTGCATCCGA	88	0	58	53	44	50	47	63	36	58	64	50	54	47	36	42	64	67	66	43	370
"CG32238-cds,chr3L:4648672..4650135,7,CGG"	GTACAAGAACCACAACGAG	6	0	6	5	8	4	6	5	5	7	7	10	4	9	7	4	7	6	6	12	47
"CG32238-cds,chr3L:4648672..4650135,9,CGG"	ATCATGTACGGTCGCACGT	11	0	5	8	6	3	5	5	3	5	4	2	5	6	4	4	11	9	5	8	47
"CG32238-cds,chr3L:4648672..4650135,13,CGG"	CAAATAGTGGCGCAAATAG	6	0	5	5	3	6	5	6	5	2	8	6	3	6	8	4	5	6	0	5	27
"CG32250-cds,chr3L:4319051..4319122,2,CGG"	ACTTTGTGCATGCCGTATC	11	0	9	5	5	5	10	10	2	5	11	5	4	6	5	4	8	11	7	12	62
"CG32250-cds,chr3L:4319051..4319122,3,CCC"	ACCTGGCTGAGTTTCGAGG	24	0	22	28	17	7	17	23	8	14	19	21	9	12	10	6	12	19	24	17	93
"CG32250-cds,chr3L:4319051..4319122,8,CCA"	TACGGCATGCACAAAGTTC	21	0	20	23	19	9	14	19	10	9	22	25	14	14	17	11	18	24	15	21	116
"CG32250-cds,chr3L:4319199..4319259,1,TGG"	ATGAGCACTTTCTATCCAC	1	0	0	0	0	2	0	1	0	0	0	2	2	0	1	0	1	2	0	2	2
"CG32259-cds,chr3L:4069703..4070182,3,TGG"	GCGAAGAAGAGTTTGCAAA	1	0	1	1	1	0	0	1	0	1	0	0	0	0	1	0	1	0	1	0	1
"CG32259-cds,chr3L:4069703..4070182,6,AGG"	AGGAGTCCGACCCATCATC	38	0	23	25	17	14	22	13	16	10	15	24	10	15	16	10	17	23	25	41	109
"CG32259-cds,chr3L:4069703..4070182,8,AGG"	TTAGCGAAAGCCATATTAG	4	0	8	6	4	5	4	5	2	3	2	2	6	3	4	6	8	5	4	8	34
"CG32259-cds,chr3L:4069703..4070182,10,CGG"	GAGGACTCTGACTCTTCAT	3	1	2	0	0	3	1	2	1	2	0	0	0	0	0	1	1	2	2	2	5
"CG32260-cds,chr3L:4143970..4144121,3,AGG"	TCCTGTCCCCAGCTCATGC	37	0	36	34	18	15	29	27	17	14	29	27	26	21	15	19	33	40	26	34	143
"CG32260-cds,chr3L:4143970..4144121,7,TGG"	AATGAGTTCCACACCTTTC	4	0	8	5	1	2	0	5	2	1	5	3	2	4	2	2	3	6	7	8	22
"CG32260-cds,chr3L:4143970..4144121,11,CCT"	CGGGATCGGGCATCTTGAC	12	0	16	5	4	4	8	2	11	7	6	6	10	8	4	7	4	5	11	7	42
"CG32260-cds,chr3L:4143970..4144121,17,CCT"	GGGACAGGAGGTCAGGGGC	1	0	0	1	1	2	1	2	0	0	0	2	0	1	0	1	1	1	0	0	2
"CG32266-cds,chr3L:3791087..3791308,3,CGG"	TTCCTGACCGCCTACAGTG	13	0	6	6	3	11	8	7	6	6	5	6	6	7	4	2	7	7	10	12	52
"CG32266-cds,chr3L:3791087..3791308,5,CGG"	GCCACGCCCTACGCCTACT	12	0	5	2	4	6	3	3	3	4	7	2	6	6	0	1	4	9	2	7	31
"CG32266-cds,chr3L:3791087..3791308,8,CGG"	ACAGTGCTGCCTACACCAG	48	0	49	42	21	34	28	40	35	34	45	33	28	22	22	26	47	49	47	82	235
"CG32266-cds,chr3L:3791087..3791308,9,CGG"	CCGCCACGCCCTACGCCTA	1	0	0	0	1	0	0	0	0	0	0	0	0	0	0	0	0	0	0	0	3
"CG32280-cds,chr3L:3167979..3168265,4,CGG"	CCGCCCTCTTACCAGGAGG	7	0	7	6	3	2	5	5	3	3	5	4	1	5	6	0	2	4	6	5	24
"CG32280-cds,chr3L:3167979..3168265,11,TGG"	GTGGGTCCATATACGCCCG	1	0	0	0	1	0	1	0	0	0	0	0	0	0	0	0	1	0	0	0	1
"CG32280-cds,chr3L:3167979..3168265,14,CGG"	AATACCACGATTGTGACCA	5	0	3	1	4	2	3	4	3	1	3	2	3	9	0	1	5	3	3	10	27
"CG32280-cds,chr3L:3167979..3168265,15,CGG"	ACGACTACGCGCACCGAGC	3	0	3	1	0	0	0	0	0	0	1	5	1	1	1	0	4	0	0	2	6
"CG32436-cds,chr3L:21337208..21337762,7,AGG"	TCCCAAGTGCTAACCATCG	37	0	22	30	18	19	17	12	10	13	23	17	14	15	8	16	23	22	19	19	133
"CG32436-cds,chr3L:21337208..21337762,8,AGG"	CTGCGTCGCATCCACCACA	12	0	7	17	12	8	6	7	8	11	13	11	10	10	6	2	12	8	13	13	55
"CG32436-cds,chr3L:21337208..21337762,11,CGG"	GTGCCACAACGAACTCCAG	3	0	5	1	1	1	3	1	1	1	1	4	4	1	3	4	4	1	2	2	16
"CG32436-cds,chr3L:21337208..21337762,12,TGG"	GAGATGCGAGAGCGAATTC	3	0	3	6	1	2	3	5	3	2	6	1	0	1	0	3	1	1	3	1	17
"CG32444-cds,chr3L:21630086..21630412,3,TGG"	TTCACCAAGTCGCCCGAAA	1	0	0	0	0	0	1	0	2	0	1	0	0	0	2	0	0	0	0	1	2
"CG32444-cds,chr3L:21630086..21630412,7,TGG"	ACCGTGTCAGTGATCCAAC	3	0	6	4	0	0	3	0	5	2	1	1	1	1	0	1	3	5	1	4	12
"CG32444-cds,chr3L:21630086..21630412,11,CGG"	ATCCAGAGCGTCTGCTTGC	40	0	21	28	14	19	30	24	8	17	30	22	17	16	7	20	33	26	22	7	136
"CG32444-cds,chr3L:21630086..21630412,14,CGG"	AGGTGGATGATGTGTGCCT	78	0	54	63	30	37	45	38	45	32	50	42	44	44	21	28	34	50	67	53	276
"CG32452-cds,chr3L:22711078..22712802,4,AGG"	ACCACGAAAGCACATGTGC	1	0	2	2	0	1	3	2	0	2	2	0	1	2	0	2	1	1	1	1	13
"CG32452-cds,chr3L:22711078..22712802,7,TGG"	CGGAAACCAATGAACACGA	1	0	4	2	0	0	1	2	0	0	5	1	1	1	0	2	1	4	2	2	15
"CG32452-cds,chr3L:22711078..22712802,9,CGG"	CCCTTATGCGAAGATCTGT	5	0	3	1	1	3	4	4	3	1	4	4	0	3	1	1	2	2	2	7	18
"CG32452-cds,chr3L:22711078..22712802,18,TGG"	GAGGAGCTGGCCGATATGT	16	0	12	7	8	12	11	10	5	11	8	8	5	6	8	4	13	12	8	5	58
"CG32479-cds,chr3L:888860..890175,3,TGG"	CTCCCAATAGTGTAAACAA	3	0	2	1	1	1	2	2	5	1	1	2	3	3	0	1	3	2	1	0	11
"CG32479-cds,chr3L:888860..890175,12,AGG"	AGCAGCAACAATCAGCCCC	69	0	43	48	26	40	40	36	34	27	51	36	28	29	17	26	62	51	42	63	226
"CG32479-cds,chr3L:888860..890175,14,CGG"	ATGAAGATGCCCTCTTCGC	14	0	3	6	4	4	8	10	3	7	5	8	0	7	4	2	8	5	4	4	32
"CG32479-cds,chr3L:888860..890175,17,CGG"	GCTTGGACAGCGCCAACAC	4	0	5	1	0	0	0	2	1	1	2	0	1	0	0	0	2	0	3	0	6
"CG3280-cds,chr3L:9597023..9597078,5,AGG"	CTACAAAGGACAGCGAGGC	1	0	0	2	0	0	3	0	0	1	0	0	0	0	0	0	2	0	0	2	2
"CG3280-cds,chr3L:9597151..9597191,1,CCA"	GTTCAGTTCGTAGGATCTG	1	0	0	1	1	0	0	0	1	1	0	1	0	0	0	0	1	2	2	0	2
"CG3280-cds,chr3L:9597512..9597802,1,AGG"	GACGCCGAGAGTTGCCACC	6	0	7	3	2	3	4	4	1	6	2	6	1	3	3	0	6	4	3	7	23
"CG3280-cds,chr3L:9597512..9597802,2,TGG"	TTGCCCACCAGCGTTCGCC	2	0	0	0	2	1	1	0	0	0	4	1	2	0	1	0	2	0	1	0	3
"CG33061-cds,chr3L:16322958..16323244,2,CGG"	CCTGATCTCCCAGCAGCTG	70	0	44	46	28	37	47	39	32	29	49	40	39	45	19	27	40	41	61	63	258
"CG33061-cds,chr3L:16322958..16323244,11,TGG"	TGGAAACAAGGTGCTGGAG	6	0	5	3	1	0	2	6	6	0	0	7	4	5	3	4	2	2	2	3	19
"CG33061-cds,chr3L:16322958..16323244,13,TGG"	ACCTGCTGCTGAACTACGC	38	0	49	31	20	26	26	29	12	20	24	21	22	20	10	23	29	32	37	48	174
"CG33061-cds,chr3L:16322958..16323244,16,TGG"	ATACTGGGCAACCTGCTCT	16	0	9	10	7	7	12	18	6	8	8	11	9	9	9	11	8	11	17	20	55
"CG33229-cds,chr3L:224254..224757,3,AGG"	AAATGCGTCGCAAGCTAAG	1	0	1	0	0	0	1	0	2	0	3	1	0	0	0	0	0	1	0	2	4
"CG33229-cds,chr3L:224254..224757,5,CGG"	GTGAACGCCATTTTGTCGA	4	0	6	2	1	3	4	4	3	4	1	2	3	2	0	0	1	5	2	1	11
"CG33229-cds,chr3L:224254..224757,9,CGG"	CTGGCTGGACATTCAAACA	17	0	22	13	11	10	11	10	9	13	16	16	14	16	10	4	18	13	11	14	90
"CG33229-cds,chr3L:224254..224757,11,TGG"	AGTGACGCGTACTCTGCAG	4	0	5	8	4	4	2	4	3	3	10	2	2	3	0	1	5	3	10	6	25
"CG33233-cds,chr3L:2659807..2660131,2,TGG"	TAACTGAGTCCATGACTGC	2	0	0	1	0	1	0	0	0	0	0	0	1	2	1	0	0	1	1	1	7
"CG33233-cds,chr3L:2659807..2660131,5,AGG"	GAGTTCGATACCTCGCCTA	17	0	20	14	8	16	14	18	8	12	15	13	11	8	8	13	28	13	15	19	79
"CG33233-cds,chr3L:2659807..2660131,7,TGG"	CTATTGGCCAATTCCCTGC	9	0	4	12	4	6	15	12	6	6	18	3	3	6	4	5	3	6	7	4	41
"CG33233-cds,chr3L:2659807..2660131,13,TGG"	TAGCTTCCGGATTGTTCAT	7	0	9	9	4	8	6	5	10	6	4	5	7	9	4	2	14	7	12	13	51
"CG33258-cds,chr3L:16075692..16075824,3,AGG"	TGTGGTCTAGCTATTGTGA	20	0	8	9	5	7	8	10	6	3	1	6	6	3	4	4	6	5	9	14	45
"CG33258-cds,chr3L:16075692..16075824,5,AGG"	GAGTGCCAGGAGTGCCTAG	39	0	39	23	19	12	33	31	30	18	33	14	22	14	17	14	32	25	23	33	144
"CG33258-cds,chr3L:16075692..16075824,6,AGG"	TGTAGACCAAACTTCCTAT	2	0	0	2	1	0	1	2	1	1	0	1	1	2	0	0	1	1	0	2	5
"CG33258-cds,chr3L:16075692..16075824,9,CCA"	GTTATCCTCTAGGCACTCC	1	0	2	0	2	0	1	0	0	1	0	0	0	0	1	1	0	0	0	1	7
"CG3335-cds,chr3L:9617525..9619782,7,TGG"	TTTCGGCAATTTTGCTTCG	24	0	9	22	9	10	16	11	17	17	15	15	11	14	6	9	11	11	11	7	77
"CG3335-cds,chr3L:9617525..9619782,12,CGG"	ACCGAGGAGGAGGCCCAAT	15	0	10	7	8	2	6	8	7	4	10	6	5	8	7	3	5	12	13	6	36
"CG3335-cds,chr3L:9617525..9619782,14,CGG"	CACATGCATTCAGACCAGC	18	0	18	19	11	9	12	15	14	6	14	13	7	8	5	5	12	14	16	15	88
"CG3335-cds,chr3L:9617525..9619782,16,TGG"	GTCGAATCCTGTGCTGCCT	57	0	38	26	17	27	29	37	17	18	38	42	29	28	22	24	42	41	34	34	192
"CG3349-cds,chr3L:14973194..14975443,3,CGG"	GTGGCAGCCGTAAAGACAT	3	0	6	6	0	3	5	4	3	2	6	5	3	1	3	4	7	5	7	6	29
"CG3349-cds,chr3L:14973194..14975443,4,CGG"	CTGCGTTTCAGATTTTTCA	1	0	2	3	0	4	0	4	2	0	2	0	3	0	0	1	0	2	0	0	5
"CG3349-cds,chr3L:14973194..14975443,5,TGG"	ACGAGTTTGCCGCAAAGTA	2	0	2	1	1	1	1	2	1	1	0	2	0	2	1	1	3	0	0	3	7
"CG3349-cds,chr3L:14973194..14975443,7,AGG"	CCCGATTACAGCGATTCCG	27	0	25	22	13	14	18	21	14	13	19	15	11	20	12	12	28	15	13	16	81
"CG33647-cds,chr3L:19229460..19229534,5,CCT"	GATTAGGGTCCCCAGAATC	1	0	1	0	1	1	1	0	1	0	0	0	0	1	0	0	0	0	0	0	6
"CG33647-cds,chr3L:19229594..19229911,1,TGG"	CTCAATTATATGCCAGAAT	2	0	1	2	0	0	0	2	1	0	0	1	1	0	0	0	0	1	0	1	4
"CG33647-cds,chr3L:19229594..19229911,2,TGG"	ATGAAACTTCCCACCCCAC	5	0	4	3	2	0	2	2	1	1	2	2	3	4	1	1	3	3	3	4	23
"CG33647-cds,chr3L:19229594..19229911,3,AGG"	ATATTAACCCAAGATGTTG	2	0	1	1	0	0	0	1	0	0	0	0	0	0	1	0	0	1	0	2	5
"CG33767-cds,chr3L:22639604..22640059,2,CGG"	CCTCCAAGCCGATTCACCG	39	0	52	57	35	21	37	34	29	22	42	30	18	30	36	21	30	43	32	38	218
"CG33767-cds,chr3L:22639604..22640059,4,AGG"	CTCAGATCAGCCTTGACAA	3	0	4	3	9	3	2	7	7	6	4	3	2	4	4	3	7	3	6	3	25
"CG33767-cds,chr3L:22639604..22640059,6,TGG"	CGCCTTTTCGCCCATATCT	3	0	5	4	1	3	3	4	1	5	5	5	3	3	5	2	7	3	3	2	20
"CG33767-cds,chr3L:22639604..22640059,9,CGG"	ACCTGTGGTGTGGTTTCCT	41	0	36	25	19	22	28	25	18	19	32	30	34	28	19	15	29	30	20	38	198
"CG33791-cds,chr3L:1604829..1605056,10,CGG"	CATTCAAACGACCTCACAG	1	0	1	4	0	3	2	1	1	0	2	1	2	1	1	1	2	1	0	2	11
"CG33791-cds,chr3L:1604829..1605056,13,TGG"	ATCTGGACTCCTTCGCCAA	2	0	4	9	3	4	3	6	2	3	4	3	0	3	0	1	3	3	4	6	30
"CG33791-cds,chr3L:1604829..1605056,15,GGG"	GCAGTGCCGCCTACATCGA	20	0	28	16	19	11	21	28	12	14	17	15	21	17	11	10	18	21	13	22	114
"CG33791-cds,chr3L:1604829..1605056,17,CCA"	CAGGCTCCTCAGACGACAT	12	0	10	6	2	4	8	5	4	2	4	6	4	3	5	0	3	3	2	8	31
"CG34050-cds,chr3L:10937556..10937910,4,CGG"	GTGGTGAGCCTGGAGCCTG	2	0	1	2	0	0	1	0	0	1	2	3	1	1	0	0	0	2	1	0	9
"CG34050-cds,chr3L:10937556..10937910,5,CGG"	CATGTTGTTGCTGTTGCAC	27	0	34	30	23	13	14	28	20	10	16	19	25	28	10	24	17	18	37	48	153
"CG34050-cds,chr3L:10937556..10937910,6,TGG"	TCGCCTGCGCTGATTATAC	3	0	8	3	11	4	6	7	2	7	6	4	6	7	1	1	2	4	6	6	39
"CG34050-cds,chr3L:10937556..10937910,9,TGG"	ATCGTAAATCCCGCTTTTG	47	0	57	40	19	24	31	39	21	23	27	34	36	42	21	22	36	45	31	21	200
"CG34242-cds,chr3L:12527167..12527343,4,TGG"	TCCTGCATCGTGGGCGCCG	6	0	1	2	2	3	2	3	3	1	1	4	1	0	0	0	4	2	3	0	15
"CG34242-cds,chr3L:12527167..12527343,6,TGG"	ACCCTATACCCCGTCATTG	22	0	17	15	9	10	12	16	9	8	12	8	15	10	1	7	8	9	14	28	67
"CG34242-cds,chr3L:12527167..12527343,9,AGG"	TGAACTGCAGCACATTAAA	6	0	1	6	6	4	2	4	1	0	4	5	5	5	3	3	3	2	5	8	19
"CG34242-cds,chr3L:12527167..12527343,10,CCT"	AACGAATCTCCAACCACGC	28	0	21	16	20	14	15	19	13	5	17	11	16	9	11	12	20	12	19	18	104
"CG34391-cds,chr3L:5429623..5429732,3,TGG"	TGCATCTCGAAGAACTCGC	33	0	26	27	18	14	17	32	15	19	25	20	12	18	13	16	26	24	24	22	116
"CG34391-cds,chr3L:5429623..5429732,9,CCC"	CTTATCGTCAGCTTCATGT	15	0	25	11	9	14	11	10	11	7	14	15	9	10	5	5	10	15	24	19	71
"CG34391-cds,chr3L:5429623..5429732,11,CCT"	GCCAAAGTCACCATATTGT	2	0	3	1	0	1	1	1	0	0	1	1	2	0	0	0	2	2	0	0	8
"CG34391-cds,chr3L:5430813..5430875,1,AGG"	CCATCCACACCATCCAAGC	115	0	117	109	70	79	80	69	65	66	75	71	61	57	41	40	85	96	80	121	533
"CG34426-cds,chr3L:8795572..8795689,2,TGG"	CAATTGTCAGTGCCGCATG	20	0	22	20	16	13	13	14	9	18	20	15	17	19	9	11	18	19	20	44	114
"CG34426-cds,chr3L:8795572..8795689,6,CCG"	ATGCGGCACTGACAATTGA	5	0	4	6	2	3	0	5	0	1	0	2	3	1	0	0	3	3	1	1	14
"CG34426-cds,chr3L:8795572..8795689,8,CCA"	ACTGTGCGCATCCACACAC	1	0	1	1	0	0	2	0	0	0	0	1	1	1	1	0	1	1	0	0	0
"CG34426-cds,chr3L:8795740..8796370,1,CGG"	AACCCATTTGCACAACCTA	1	0	0	0	0	0	0	0	1	0	1	0	2	0	0	0	0	0	0	0	6
"CG4101-cds,chr3L:16605676..16605939,4,CGG"	CCGCAGCCCTGGACAAGTA	2	0	4	1	2	1	3	3	2	1	1	2	1	4	0	0	0	0	3	5	13
"CG4101-cds,chr3L:16605676..16605939,6,CGG"	TCAGCTTGCTAATCCGATA	4	1	2	1	0	2	0	0	0	0	1	0	0	1	0	0	2	1	1	4	7
"CG4101-cds,chr3L:16605676..16605939,10,CGG"	TTCCAGTTCGTTTGCATTT	5	0	4	3	1	4	4	3	2	2	2	1	4	2	0	3	4	2	6	3	22
"CG4101-cds,chr3L:16605676..16605939,15,CGG"	GCCAAAGTAATCCGGAGTC	24	0	20	14	12	3	18	11	13	12	17	20	7	13	14	10	18	20	13	17	92
"CG4169-cds,chr3L:16577689..16577822,1,CGG"	CCACCTGCCCGCGTCCCGT	61	0	38	52	28	28	38	38	24	20	33	38	27	35	17	21	36	37	33	42	175
"CG4169-cds,chr3L:16577689..16577822,2,AGG"	CTGTCCGCCGTGAACGTCA	6	0	11	6	2	6	12	7	1	2	12	6	3	7	4	1	6	11	2	13	35
"CG4169-cds,chr3L:16577689..16577822,6,TGG"	CCCGTTTCGCGCGTCTCTT	5	0	3	6	3	0	6	9	4	3	5	5	3	4	1	2	4	4	8	2	23
"CG4169-cds,chr3L:16577689..16577822,15,CCT"	CTTGACGTTCACGGCGGAC	1	0	3	4	2	1	2	6	1	3	1	5	1	2	3	1	1	1	2	3	13
"CG42272-cds,chr3L:5797379..5798513,4,AGG"	AGGATAGCAGCTTCCGGCC	2	0	2	2	3	0	0	3	2	0	1	2	0	2	2	1	1	2	1	1	9
"CG42272-cds,chr3L:5797379..5798513,7,TGG"	AATGAAGTTCAGGAGCTGC	1	0	1	3	1	1	1	0	3	1	2	1	2	1	0	2	1	1	0	1	13
"CG42272-cds,chr3L:5797379..5798513,9,CGG"	ACGACAAATCCTTTCTGTA	1	0	2	3	1	3	1	1	1	1	2	2	0	2	1	0	0	1	1	2	6
"CG42272-cds,chr3L:5797379..5798513,10,TGG"	AGAAAGCTGTGCCCATCTA	10	0	7	2	5	8	12	5	5	4	6	5	5	3	7	5	7	7	9	9	35
"CG42393-cds,chr3L:18035944..18036210,2,CGG"	CCGCTTTCTGCATTTCATG	46	0	33	29	19	23	27	30	25	12	29	27	21	19	12	14	37	31	33	27	201
"CG42393-cds,chr3L:18035944..18036210,5,TGG"	TTCCGCATCCTTTACTCGA	45	1	38	30	25	32	29	41	21	29	39	32	29	32	24	15	41	39	33	39	220
"CG42393-cds,chr3L:18035944..18036210,6,TGG"	CCCTTTCGTACGTCATTGC	50	0	34	33	24	20	31	38	20	18	32	22	28	16	17	23	27	27	37	35	195
"CG42393-cds,chr3L:18035944..18036210,8,CCA"	AAATTGAGCAGCACCGAAC	12	0	13	3	9	2	4	8	3	6	8	6	4	3	2	2	10	7	7	9	30
"CG42554-cds,chr3L:835936..836553,2,AGG"	ATACGCAATCACCGCTATG	2	0	1	3	1	1	1	2	1	1	1	2	1	1	0	0	3	0	0	4	10
"CG42554-cds,chr3L:835936..836553,5,AGG"	ACATCCCTAATCTACATGC	9	0	10	7	3	6	6	7	6	5	5	6	7	7	2	7	7	8	5	14	34
"CG42554-cds,chr3L:835936..836553,9,AGG"	GTGGCTCTGCCCAAATCCA	3	0	4	6	2	2	6	6	2	2	4	2	3	4	2	3	1	3	7	1	21
"CG42554-cds,chr3L:835936..836553,13,AGG"	AAGGATTATGCTCCCTTGA	2	0	2	1	1	1	1	1	1	1	4	2	0	0	1	1	3	2	2	2	5
"CG42676-cds,chr3L:1803210..1803327,8,CCG"	TCGTGTCGCGAAACTGAAA	2	0	1	3	1	1	0	1	0	1	1	1	2	2	2	1	2	4	2	1	12
"CG42676-cds,chr3L:1803210..1803327,9,CCG"	TTAGGTCGCGGTTCTCCTG	1	0	7	4	3	1	7	1	3	1	6	3	2	1	5	4	4	3	1	4	19
"CG42676-cds,chr3L:1803433..1803567,1,CGG"	GATCTACAACTTCGAGTTC	1	0	1	0	0	0	1	0	0	0	0	1	0	0	2	0	0	0	0	0	4
"CG42676-cds,chr3L:1803433..1803567,3,CGG"	AAGATCGGCTTCAACATCC	4	0	3	1	1	1	2	3	1	0	0	1	4	0	4	3	0	1	3	0	18
"CG42758-cds,chr3L:14560783..14561157,2,CGG"	CCAGTTCCCGTTGTAAGAC	13	0	14	12	9	7	12	9	5	8	10	14	3	11	6	5	11	10	6	18	69
"CG42758-cds,chr3L:14560783..14561157,3,CGG"	CCAGATCTTGTCGAAAGCC	5	0	5	5	3	1	1	5	8	3	5	3	2	3	4	1	6	2	12	12	22
"CG42758-cds,chr3L:14560783..14561157,4,CGG"	CCGAATCCTGCTGCAAATC	10	0	12	10	5	4	4	4	10	5	13	9	4	5	4	5	6	7	6	9	44
"CG42758-cds,chr3L:14560783..14561157,10,TGG"	CCTGCTTATCCTCCTGCTG	204	0	165	152	105	90	124	127	99	102	122	104	106	111	72	71	121	154	154	236	755
"CG43174-cds,chr3L:17938801..17939052,3,AGG"	TCCTCGTTTCTGCTCTCCC	114	0	125	98	72	61	86	80	60	61	111	90	70	79	52	65	85	94	97	84	492
"CG43174-cds,chr3L:17938801..17939052,5,AGG"	TTGCCTTTGACCTTTCTGA	1	0	0	0	3	0	2	1	2	1	0	1	0	3	0	0	1	1	1	0	6
"CG43174-cds,chr3L:17938801..17939052,6,TGG"	ATTTCCAGAGCACTCGATG	7	0	2	2	2	3	4	5	1	2	3	1	1	3	2	2	2	4	5	5	21
"CG43174-cds,chr3L:17938801..17939052,8,TGG"	CTGATTGCACAAGGATGAA	7	0	5	4	1	3	3	3	1	2	3	2	2	5	0	2	3	2	5	10	21
"CG43184-cds,chr3L:13830902..13831147,3,TGG"	GCCGAATCTCGCATCGAAT	1	0	2	2	1	2	1	1	1	1	0	2	2	2	1	2	3	1	2	2	13
"CG43184-cds,chr3L:13830902..13831147,4,CGG"	GCGAGCTGAGCGTATAAAT	1	0	0	0	0	0	1	0	0	1	0	0	0	0	0	1	0	0	1	1	5
"CG43184-cds,chr3L:13830902..13831147,6,TGG"	ATAAATAGATTTCCCCTTC	1	0	0	0	0	0	0	0	0	0	0	0	0	0	0	0	0	0	0	0	4
"CG43184-cds,chr3L:13830902..13831147,7,CCG"	ATCCAATATTTTGGCCAAT	2	0	0	0	1	0	0	1	0	0	0	1	0	2	0	0	0	2	2	0	0
"CG43245-cds,chr3L:10765540..10765652,9,CGG"	GGAGGCAGCAACTCGTCAT	25	0	19	11	12	11	8	12	11	8	10	13	11	8	6	5	10	11	19	21	64
"CG43245-cds,chr3L:10765540..10765652,10,CCA"	TTTTTGTGTTTGGTCCGTC	57	0	45	35	17	18	34	30	28	18	47	35	32	27	13	18	28	33	29	18	201
"CG43245-cds,chr3L:10765540..10765652,12,CCT"	CGAGTTGCTGCCTCCGTCG	6	0	4	2	4	5	6	4	5	2	6	6	1	5	5	1	3	5	3	2	26
"CG43245-cds,chr3L:10765888..10765967,1,TGG"	GCAGTGCGACTGAGTCCAG	24	0	25	16	12	11	19	20	16	10	15	11	18	14	8	7	14	15	26	25	88
"CG43249-cds,chr3L:16297478..16297690,3,AGG"	CCGCCACGAGATAGTCAGA	9	0	7	6	7	7	3	9	6	2	4	2	4	7	4	1	6	10	11	5	50
"CG43249-cds,chr3L:16297478..16297690,8,CGG"	ACGTGACAGAGGTGGATCG	9	0	9	7	4	1	5	7	1	7	4	4	4	8	7	1	4	7	4	8	36
"CG43249-cds,chr3L:16297478..16297690,10,TGG"	TTTGCTGCCAAGTTAAAGA	1	0	1	0	0	0	0	0	0	0	0	0	0	0	0	0	0	1	0	0	1
"CG43249-cds,chr3L:16297478..16297690,11,CCT"	GGTGCAGTGGATGCTCAGA	21	0	13	14	10	10	14	8	3	6	18	14	12	12	5	8	11	15	15	24	75
"CG43294-cds,chr3L:11951529..11951903,2,CGG"	GTTTCCCAATGACTGCCAT	9	0	10	9	3	9	6	6	3	5	2	3	4	7	7	3	9	9	8	10	41
"CG43294-cds,chr3L:11951529..11951903,3,CGG"	CGATTGCTTGACTGTCCTC	9	0	10	9	2	6	6	9	6	5	7	4	7	7	3	2	10	5	5	4	39
"CG43294-cds,chr3L:11951529..11951903,5,CGG"	CAATGCAATTCGCAGACTC	2	0	3	2	1	3	2	3	1	0	0	2	1	3	0	2	2	1	2	0	10
"CG43294-cds,chr3L:11951529..11951903,8,CGG"	CAGCTAATACCCTACCCAG	6	0	6	4	2	2	5	4	5	5	6	4	5	3	4	3	1	5	5	8	31
"CG43389-cds,chr3L:3248664..3248810,4,AGG"	ACTCGGCCTGGAGAGAAAG	3	0	4	4	2	3	1	0	2	1	7	1	1	0	1	3	0	1	0	2	13
"CG43389-cds,chr3L:3248664..3248810,9,GGG"	GTGGCAGCGACGCGTCTGG	1	0	9	4	5	4	5	8	4	3	9	4	7	2	1	1	4	3	1	4	25
"CG43389-cds,chr3L:3248664..3248810,12,TGG"	ATGGCGGTCGCAACACTAG	5	0	3	2	3	1	5	4	3	2	0	0	1	2	1	0	6	5	3	7	21
"CG43389-cds,chr3L:3248664..3248810,14,CCA"	CCGTTGGGTGTTGTCTGCC	53	0	33	30	23	31	29	39	24	22	29	23	20	27	16	18	34	29	31	29	157
"CG4365-cds,chr3L:20792275..20793090,5,CGG"	ATGGAGATCAAGATCCTGC	1	0	0	1	0	1	0	2	0	0	0	0	1	0	0	0	0	0	0	0	2
"CG4365-cds,chr3L:20792275..20793090,7,AGG"	GTAGACACGAAGACGCGCG	31	0	29	18	21	14	27	17	11	11	34	12	20	24	8	15	31	21	12	20	113
"CG4365-cds,chr3L:20792275..20793090,12,CGG"	GTGGTGGATCCCGTGGAGC	30	0	27	33	26	28	25	19	17	23	25	27	14	19	20	11	22	30	21	29	132
"CG4365-cds,chr3L:20792275..20793090,15,AGG"	CTGGTCATTAAGACGGTGC	20	0	14	11	12	8	12	8	1	7	7	15	10	7	6	3	7	8	8	19	55
"CG43702-cds,chr3L:21291889..21292110,2,CGG"	CGCAAAAACTACACCAAAC	2	0	0	2	1	0	1	2	1	1	1	0	1	0	0	1	1	1	0	1	4
"CG43702-cds,chr3L:21291889..21292110,6,TGG"	TTCTGGACAGTGAAATACC	5	0	3	1	3	2	4	2	5	2	2	4	3	3	0	0	3	2	2	5	10
"CG43702-cds,chr3L:21291889..21292110,8,AGG"	TTCCACTTTGACCTGCCCG	3	0	5	3	6	1	6	3	2	2	1	1	5	4	2	1	2	3	2	0	21
"CG43702-cds,chr3L:21291889..21292110,13,TGG"	ATACGGGTGTTTTATCACG	7	0	7	1	2	3	1	3	5	3	4	3	3	2	1	1	2	4	3	2	11
"CG43897-cds,chr3L:9823734..9823885,4,CGG"	CTCCGAGGAGCGGATCATC	1	0	0	1	0	0	0	1	0	0	0	0	0	0	0	0	0	0	0	0	3
"CG43897-cds,chr3L:9823734..9823885,6,CGG"	CAGCCGCAGACTCAGAGTC	16	0	7	15	5	7	4	5	5	6	18	11	4	5	6	4	7	13	8	6	50
"CG43897-cds,chr3L:9823734..9823885,10,AGG"	GCCGGAGGCTACTATCCGC	19	0	13	15	4	6	16	10	8	6	11	11	5	3	4	4	6	12	4	1	52
"CG43897-cds,chr3L:9823734..9823885,16,CCG"	CGGCTGGGGGGTGAACTCC	4	0	10	6	6	4	12	4	5	3	5	6	7	6	5	5	8	9	2	2	26
"CG44521-cds,chr3L:5706532..5706810,3,CGG"	CGACCACACGACAACTGAG	11	0	5	4	4	7	7	3	3	1	7	2	4	2	7	3	12	5	1	6	32
"CG44521-cds,chr3L:5706532..5706810,10,GGG"	CAGGATCTGGGGTAACAGT	37	1	35	26	15	23	19	25	12	18	21	36	26	14	19	8	29	22	31	47	184
"CG44521-cds,chr3L:5706532..5706810,16,GGG"	GGGGCAGCAGCATGGACGT	6	0	5	4	4	6	6	7	2	1	1	8	1	4	2	6	8	3	10	14	26
"CG44521-cds,chr3L:5706532..5706810,23,AGG"	CCGCAAAAACTCATCGTCA	1	0	2	3	0	0	2	0	0	1	0	0	0	0	2	1	0	2	0	0	6
"CG4461-cds,chr3L:9368584..9369186,5,TGG"	AGTGACCTACTCCGACCTC	114	1	77	68	53	52	72	65	56	50	63	64	64	54	39	43	57	73	72	66	337
"CG4461-cds,chr3L:9368584..9369186,7,TGG"	CCAATCGACGCCGTATGAG	58	0	68	49	48	33	51	42	30	38	54	45	44	40	34	24	51	56	44	62	306
"CG4461-cds,chr3L:9368584..9369186,14,AGG"	CGTGTCCATGTGGATGAGA	6	0	5	6	1	6	1	5	4	5	9	5	8	2	0	2	6	6	7	2	28
"CG4461-cds,chr3L:9368584..9369186,17,TGG"	TTTCATCCCCACGACATTG	8	0	14	8	10	10	12	11	9	5	13	11	17	10	3	4	12	10	16	20	57
"CG44838-cds,chr3L:9456544..9457806,2,AGG"	CTCAAATGCACTAATTTCG	1	0	1	2	0	0	1	2	0	1	0	1	0	0	1	0	0	3	0	0	5
"CG44838-cds,chr3L:9456544..9457806,5,AGG"	AAGTGTTTGGCTGCGGCGC	1	0	0	2	2	1	2	0	0	1	1	0	0	0	0	1	1	0	0	1	2
"CG44838-cds,chr3L:9456544..9457806,7,TGG"	CCCACACACATTTACCCAA	11	0	12	7	5	2	6	8	5	3	9	6	6	5	4	3	4	7	9	9	33
"CG44838-cds,chr3L:9456544..9457806,12,AGG"	ACTCCTCCTCCGTTAACTC	4	0	1	1	4	0	3	2	1	1	5	5	0	1	2	1	3	2	1	4	6
"CG45101-cds,chr3L:11058268..11058474,6,CGG"	GAATTCGATGGGCCGTCTG	28	1	25	25	21	14	14	34	17	11	20	14	20	19	14	16	35	25	22	30	147
"CG45101-cds,chr3L:11058268..11058474,8,TGG"	CTGCAACTATTCTACATCC	3	0	2	3	0	1	2	3	2	1	0	1	1	1	1	1	1	1	1	2	4
"CG45101-cds,chr3L:11058268..11058474,10,CCA"	GTTGATGATAACAGGATGT	3	0	1	0	1	2	1	1	1	0	0	1	1	1	2	0	0	1	3	5	8
"CG45101-cds,chr3L:11058268..11058474,13,CCG"	TCATCTTTCGCGCCGCAGA	12	0	8	17	7	11	5	17	10	12	13	12	6	14	6	4	16	13	17	17	79
"CG4669-cds,chr3L:5227727..5227821,2,CCA"	GCTCCTCCTCTCATACGGT	63	0	43	33	25	27	37	44	33	41	41	41	36	36	11	17	42	31	51	61	248
"CG4669-cds,chr3L:5227727..5227821,5,CCT"	AGGCGGGCTGACATCTTGA	6	0	1	0	1	4	1	1	2	2	4	1	1	1	3	0	4	2	2	4	20
"CG4669-cds,chr3L:5227727..5227821,9,CCA"	GACCAGGTGGCGGACATGG	7	0	4	5	3	1	4	2	0	1	1	2	3	3	1	6	5	3	2	2	11
"CG4669-cds,chr3L:5227870..5229610,1,TGG"	GGTGCGACTGGATAAACTG	26	0	25	23	10	24	25	19	9	12	21	17	10	15	9	8	19	19	20	32	125
"CG5027-cds,chr3L:16222505..16222743,1,CGG"	CTTCTGACTCTGGGTTCGA	4	0	1	2	2	2	0	1	0	1	2	5	2	0	1	1	3	1	1	2	18
"CG5027-cds,chr3L:16222505..16222743,6,CGG"	GGTTTTGGAGCTCAGTGAC	7	0	6	3	0	2	1	1	0	0	2	0	1	3	0	2	0	1	1	5	13
"CG5027-cds,chr3L:16222505..16222743,9,TGG"	TGTGCGACACGAGGGCCAA	1	0	0	0	0	0	0	0	0	0	0	0	1	1	0	0	0	0	0	2	2
"CG5027-cds,chr3L:16222505..16222743,14,TGG"	ACGGAGCCCATTTTTGCTC	8	0	10	6	10	7	9	8	3	8	11	6	10	4	2	1	3	8	2	2	35
"CG5150-cds,chr3L:5588686..5590239,5,CGG"	ACCGTCGTTTGGGGTGCAG	32	0	35	34	19	20	20	30	16	14	30	28	27	25	19	18	30	31	39	31	156
"CG5150-cds,chr3L:5588686..5590239,8,AGG"	GGAAGAGCCCCCGTGGACG	4	0	1	1	3	1	3	0	1	2	3	1	1	0	0	2	2	1	3	1	8
"CG5150-cds,chr3L:5588686..5590239,9,AGG"	ACATCTGCCCACTAGTCCC	39	0	23	30	21	28	25	16	19	20	19	26	18	13	19	9	25	28	36	48	152
"CG5150-cds,chr3L:5588686..5590239,15,TGG"	AAACTCATCCGCGAAAAGT	21	0	17	14	9	14	16	16	9	5	14	17	15	15	11	13	12	13	10	15	86
"CG5568-cds,chr3L:5864698..5864865,4,TGG"	TCTCACCAGATTTGTCCAT	19	0	19	15	16	8	12	18	6	8	9	18	7	18	5	7	14	15	22	24	84
"CG5568-cds,chr3L:5864698..5864865,6,CCC"	AGGTGTTTCTTGTCTTAAA	1	0	0	1	1	0	0	1	0	0	0	0	1	0	0	1	0	1	0	0	2
"CG5568-cds,chr3L:5864922..5865433,1,TGG"	AGAAAACACTGAGCTGACC	10	0	5	4	2	4	6	7	3	7	6	5	4	4	3	2	4	5	6	5	29
"CG5568-cds,chr3L:5864922..5865433,2,AGG"	ATCCAGACAAACGCGATGA	1	0	0	3	1	0	0	0	0	1	1	1	0	2	0	0	0	0	1	0	3
"CG5618-cds,chr3L:20348529..20349380,4,TGG"	ATGTTTGGAATGCGACCGC	60	0	49	46	49	27	32	51	42	29	44	46	32	25	22	32	42	52	35	31	218
"CG5618-cds,chr3L:20348529..20349380,5,AGG"	TCGCACTACAGCTTCGTGA	16	0	9	12	4	4	19	7	4	11	5	6	3	8	8	6	11	6	10	17	58
"CG5618-cds,chr3L:20348529..20349380,12,CGG"	GGCAGCTACAACTGTGTGT	30	0	20	25	17	20	20	28	14	14	27	20	10	14	13	9	22	15	28	32	125
"CG5618-cds,chr3L:20348529..20349380,17,TGG"	GAGCGGGGTCAGATGCTGT	7	0	8	4	5	1	3	3	3	2	5	7	7	2	1	1	4	10	10	4	40
"CG5969-cds,chr3L:20466998..20467069,7,CCG"	ACTGCTGGCGGGTTTGTTT	3	0	2	4	1	1	1	2	3	0	2	0	0	1	1	1	0	1	0	0	34
"CG5969-cds,chr3L:20467132..20467377,1,AGG"	CTGACCTTCTTTGTGCTGA	6	0	5	1	3	4	1	2	0	1	0	2	1	4	1	1	2	4	1	3	12
"CG5969-cds,chr3L:20467132..20467377,4,TGG"	GTGAACATAGCATCCGCCG	10	0	13	8	7	8	9	10	5	8	10	6	6	10	6	5	6	11	3	6	44
"CG5969-cds,chr3L:20467132..20467377,7,TGG"	GTTGCATTGCACATCGCCC	50	0	45	33	21	35	39	28	22	19	26	33	40	22	23	18	40	43	44	64	207
"CG6020-cds,chr3L:20488725..20489175,3,CGG"	TCCGCCGCTGCTGCGCCGC	6	0	5	3	0	2	0	2	1	0	2	0	0	0	2	0	1	6	4	2	16
"CG6020-cds,chr3L:20488725..20489175,5,CGG"	CCACTGAAGACCACCAATC	37	0	22	24	16	18	16	13	22	14	27	19	14	23	9	14	24	20	24	28	121
"CG6020-cds,chr3L:20488725..20489175,8,CGG"	CCATGAAGCGCGGAACTGG	16	0	19	12	23	17	19	25	16	18	17	12	12	17	8	12	16	17	22	17	118
"CG6020-cds,chr3L:20488725..20489175,11,TGG"	AGCAGTTTCAATGGGATCG	9	0	3	5	4	2	3	0	0	2	3	4	2	0	4	2	2	2	1	3	13
"CG6498-cds,chr3L:15561407..15562070,3,TGG"	ACTCAGTGAGTGCTGTCCT	1	0	2	2	2	2	1	0	1	4	2	3	1	3	0	2	2	0	1	2	9
"CG6498-cds,chr3L:15561407..15562070,4,AGG"	CAAAAAAACGATGAGCACC	2	0	1	1	2	1	2	2	0	2	0	1	2	1	1	0	2	1	2	0	9
"CG6498-cds,chr3L:15561407..15562070,8,CGG"	ATCGAGGCCATGTCCATCT	14	0	19	24	13	8	9	13	4	16	17	12	10	14	7	15	13	12	9	11	67
"CG6498-cds,chr3L:15561407..15562070,11,TGG"	CATCCGCGGAGAGTAGCAG	11	0	10	10	6	5	4	10	4	10	12	9	3	9	1	3	3	6	7	9	51
"CG6592-cds,chr3L:6053046..6053554,6,TGG"	CAGGTTAAGCCGATGTACC	4	0	6	2	2	3	4	7	4	3	2	8	1	6	3	3	5	3	1	8	32
"CG6592-cds,chr3L:6053046..6053554,9,CGG"	TCCATGTACCCGGGCCCCG	6	0	5	1	3	2	1	2	1	1	1	2	8	3	0	3	4	3	4	4	18
"CG6592-cds,chr3L:6053046..6053554,11,CGG"	CCTCCCCATTTTCCTCCTC	50	0	40	27	21	21	22	23	21	12	31	31	15	25	13	14	38	26	15	18	138
"CG6592-cds,chr3L:6053046..6053554,14,TGG"	GAAATGAGTGCCAGCAACG	2	0	0	3	2	0	1	3	2	2	2	0	5	2	0	1	1	3	4	4	6
"CG6745-cds,chr3L:8503185..8503303,7,TGG"	AGGATCGCCCCCAAAACAA	4	0	8	8	9	6	8	11	3	2	6	3	5	4	3	0	5	5	6	2	24
"CG6745-cds,chr3L:8503185..8503303,10,CCA"	CTTGTTGTATGGCCCGGAA	7	0	3	4	3	3	5	4	1	1	3	3	1	5	2	3	3	2	4	3	25
"CG6745-cds,chr3L:8503185..8503303,13,CCC"	ACCGCCACCATTGTTTTGG	43	0	56	31	19	30	26	35	13	23	36	23	19	26	21	20	32	24	20	16	159
"CG6745-cds,chr3L:8503364..8503551,1,TGG"	CAACAGAAATCCACGCTGC	8	0	3	5	8	5	3	6	3	7	3	4	4	8	5	2	6	7	5	2	26
"CG6765-cds,chr3L:8508484..8509550,1,CGG"	ACAGCTCCTACAACAGCAG	16	0	12	18	12	12	11	7	14	13	25	16	17	14	8	5	6	18	24	25	70
"CG6765-cds,chr3L:8508484..8509550,3,TGG"	CCCTCGGATATACCCACAG	22	0	30	11	16	15	16	16	10	15	19	12	15	12	9	11	21	27	18	22	91
"CG6765-cds,chr3L:8508484..8509550,6,CGG"	TTCGCCACCATGTTCGAAA	29	0	23	17	13	22	20	27	6	15	16	18	17	14	12	7	19	17	11	18	112
"CG6765-cds,chr3L:8508484..8509550,8,TGG"	CCCAATGGAGTGCTGTATG	6	0	5	3	2	2	3	4	5	4	2	2	6	1	2	3	4	4	4	8	24
"CG6843-cds,chr3L:18894981..18896009,1,CGG"	TGGATGGCGGAGCAGCAGG	7	0	2	4	2	0	5	4	4	1	2	3	4	4	3	0	4	2	10	5	20
"CG6843-cds,chr3L:18894981..18896009,5,AGG"	CTACGCAACCAGTATGAAA	6	0	5	12	3	2	2	3	2	0	5	2	6	0	4	2	4	2	5	1	21
"CG6843-cds,chr3L:18894981..18896009,6,AGG"	CAGAATTTGCACGAGAACA	10	0	8	10	8	5	3	5	7	7	6	2	4	10	7	3	3	9	7	15	41
"CG6843-cds,chr3L:18894981..18896009,8,AGG"	ATGCTCAGCAAGGACAGCA	1	0	0	1	2	3	0	1	0	1	0	0	1	0	0	0	2	0	4	1	4
"CG6845-cds,chr3L:148462..148645,2,TGG"	GCACACCAGAAACTACACT	16	0	13	7	6	4	8	9	5	8	12	5	12	8	6	4	8	8	7	19	72
"CG6845-cds,chr3L:148462..148645,3,AGG"	ATCCTGTCAAAGCACTGAG	10	0	7	3	11	10	7	6	8	8	4	8	4	7	2	3	4	8	9	14	34
"CG6845-cds,chr3L:148462..148645,5,CCG"	CTCATTACGCTTTCTGCGG	3	0	5	4	5	2	5	2	3	3	10	5	4	5	5	3	4	3	3	4	24
"CG6845-cds,chr3L:148462..148645,7,CCA"	GTGCTTCACATTCCGTGTG	3	0	1	1	1	0	0	0	1	2	2	3	1	3	3	0	3	2	7	6	15
"CG6888-cds,chr3L:15201026..15201616,2,CGG"	CCTAATTTTACTACCAATG	6	0	7	9	1	6	5	10	8	5	4	4	3	9	2	4	5	8	15	10	38
"CG6888-cds,chr3L:15201026..15201616,8,TGG"	CGTGGCAGATACGTCCTGT	9	0	4	5	3	2	3	1	1	3	6	5	3	4	2	4	1	4	3	5	22
"CG6888-cds,chr3L:15201026..15201616,10,CGG"	TTTTCGTACGTCTGCCCCA	20	0	12	11	6	7	10	8	7	14	10	7	8	12	6	3	10	12	11	9	51
"CG6888-cds,chr3L:15201026..15201616,12,CGG"	GCATTCAGTGATAGAGCTC	2	0	1	1	0	4	1	0	1	1	1	1	1	2	0	1	3	0	2	1	13
"CG6910-cds,chr3L:12179256..12179397,3,GGG"	AAGAATCCCTCCAAATTCC	2	0	0	0	0	0	1	0	0	0	0	0	0	1	0	0	0	0	0	1	0
"CG6910-cds,chr3L:12179256..12179397,5,AGG"	GACACCACCGATCCTCTAA	15	0	4	7	6	4	5	9	7	5	7	3	4	4	2	4	3	6	6	5	32
"CG6910-cds,chr3L:12179256..12179397,6,TGG"	ATGCATCTGAACCAGACTG	19	0	10	16	2	11	11	11	4	6	10	9	11	8	5	5	9	8	7	13	46
"CG6910-cds,chr3L:12179256..12179397,11,CCC"	TGTAGTCCCGGAATTTGGA	19	0	14	12	10	8	7	17	5	9	13	13	16	7	11	11	18	6	8	21	62
"CG6938-cds,chr3L:11979074..11979251,3,AGG"	AGCACCGCCCCCATAACTG	28	0	15	20	16	12	22	24	10	8	18	13	19	12	8	11	23	21	21	36	120
"CG6938-cds,chr3L:11979074..11979251,7,TGG"	ACTCGCGGGAGGATCTCAT	4	0	1	1	1	2	0	1	1	0	2	3	0	0	0	0	2	2	3	0	12
"CG6938-cds,chr3L:11979074..11979251,13,CCG"	AAGATGTGTGACCTCTCGC	9	0	12	5	3	8	11	12	9	3	13	7	4	5	8	5	13	15	4	15	44
"CG6938-cds,chr3L:11979074..11979251,14,CCG"	ATCTTCAACGCTGTCGATG	2	0	4	4	2	1	5	8	2	5	5	3	4	6	3	2	4	5	6	0	26
"CG7255-cds,chr3L:15299658..15299898,3,CGG"	CGGCGCAAGAATCTCCAAG	5	0	6	4	2	1	9	1	3	2	4	6	5	5	3	1	7	4	5	3	25
"CG7255-cds,chr3L:15299658..15299898,9,TGG"	ACGAAGCTGAATCGAGTTC	2	0	0	0	0	0	1	0	0	1	0	0	0	0	0	1	1	0	0	0	0
"CG7255-cds,chr3L:15299658..15299898,14,TGG"	CTATGGGACCTCACGGCCC	3	0	2	1	0	2	3	5	1	1	1	1	1	2	0	0	1	3	3	5	16
"CG7255-cds,chr3L:15299658..15299898,19,TGG"	TCGGATCGACCTTGGGAGC	3	0	2	7	2	0	5	2	2	2	0	4	2	1	2	4	4	3	0	0	19
"CG7272-cds,chr3L:15494191..15494360,4,CGG"	CTACCCTGCAATTTCTGTC	13	0	13	8	6	11	7	16	2	14	8	7	5	5	13	3	8	12	6	9	53
"CG7272-cds,chr3L:15494191..15494360,6,AGG"	ATGAACGACATCCGCAAGA	15	0	11	8	13	4	10	12	6	5	10	11	8	8	13	8	12	12	12	15	84
"CG7272-cds,chr3L:15494191..15494360,9,TGG"	AGCAGCGACGTCTACCCGG	8	0	7	7	2	8	4	5	3	1	5	3	1	4	2	4	5	3	5	2	24
"CG7272-cds,chr3L:15494191..15494360,13,CCA"	TGGCGATTAGTTCGCTGTG	1	0	2	2	0	1	0	2	0	1	2	2	1	0	0	0	1	1	0	0	1
"CG7276-cds,chr3L:15491346..15491861,3,AGG"	AGCGCAGACAGCCGATCCG	1	0	3	0	0	1	0	1	0	1	1	2	1	1	0	0	1	1	1	0	2
"CG7276-cds,chr3L:15491346..15491861,10,CGG"	CCTGGGAATGAGGATAAGC	7	0	9	6	7	4	8	8	7	4	10	7	3	2	4	5	8	9	10	14	55
"CG7276-cds,chr3L:15491346..15491861,11,TGG"	ATCTATAACTACTACAACA	2	0	0	0	1	1	2	1	0	1	0	0	2	0	1	1	0	2	3	2	3
"CG7276-cds,chr3L:15491346..15491861,14,AGG"	ATTCGCTTGATGATAGCCC	18	0	12	13	12	10	9	13	12	15	15	7	10	8	8	6	17	14	11	14	62
"CG7320-cds,chr3L:18194605..18194674,5,TGG"	ACTTGGAGGTGCTTGCTAA	23	0	27	15	10	15	19	23	7	15	30	26	10	15	14	15	17	31	24	27	105
"CG7320-cds,chr3L:18194736..18194863,1,TGG"	GAAAAGCAGCGTTTTTTGT	2	0	4	3	2	2	2	3	0	3	1	0	0	2	1	0	0	1	1	0	7
"CG7320-cds,chr3L:18194736..18194863,2,TGG"	ACCTTTGATGAACGAACAG	7	0	7	6	7	6	4	2	4	3	6	3	5	11	6	4	4	9	7	16	32
"CG7320-cds,chr3L:18194736..18194863,7,CCT"	GCCACTGTTCGTTCATCAA	1	0	4	2	2	0	2	2	1	1	4	2	2	2	0	3	1	1	1	4	5
"CG7369-cds,chr3L:22738577..22739986,4,AGG"	ACCATTAACCTTAATCTGA	2	0	0	1	1	0	2	1	1	0	0	0	0	0	0	0	1	0	1	0	4
"CG7369-cds,chr3L:22738577..22739986,11,GGG"	CATGAGAGGACCATAGTGG	4	0	1	4	5	4	1	0	3	3	4	0	2	2	4	0	2	3	4	6	19
"CG7369-cds,chr3L:22738577..22739986,17,AGG"	GCCAGACCTGAAGACCCAG	2	0	1	1	1	3	1	4	3	1	3	0	2	0	0	0	2	2	0	1	6
"CG7369-cds,chr3L:22738577..22739986,18,TGG"	CTTCGCCGTATCGCGTTGT	9	0	6	4	8	4	6	2	4	1	11	6	10	10	3	3	0	7	8	7	36
"CG7394-cds,chr3L:11555961..11556200,6,CGG"	AACCTGCCCAAATACGATG	8	0	9	7	8	5	16	5	4	16	9	8	9	10	3	5	10	5	10	13	58
"CG7394-cds,chr3L:11555961..11556200,8,AGG"	GCCGCCTCCAAATACTACA	25	0	20	14	11	23	18	19	10	9	26	23	9	15	14	15	26	20	21	41	118
"CG7394-cds,chr3L:11555961..11556200,11,CGG"	CGATCCCAAGATGAACAAG	1	0	0	0	0	0	0	0	0	0	0	0	0	0	0	0	1	0	0	2	4
"CG7394-cds,chr3L:11555961..11556200,15,CCG"	CTAAGACCCGCCAGAATTA	3	0	4	3	1	2	3	2	2	0	2	1	0	0	0	1	1	0	2	1	9
"CG7414-cds,chr3L:21818350..21819514,5,AGG"	AAGCCCCACCTGCCGCGCG	5	0	4	1	1	3	3	5	4	6	6	3	3	3	0	2	2	5	3	1	16
"CG7414-cds,chr3L:21818350..21819514,6,CGG"	CGATCTGCTTCAGCTCCAA	6	0	10	7	8	6	6	9	4	3	8	5	4	8	4	6	3	5	6	5	24
"CG7414-cds,chr3L:21818350..21819514,13,CGG"	CAAGGTGCTCCAGGCCAGC	6	0	4	5	2	6	5	4	2	2	3	3	1	2	1	4	2	7	2	2	16
"CG7414-cds,chr3L:21818350..21819514,16,AGG"	AGTGATATGCGTGCTGCCC	22	0	13	14	7	13	14	18	7	9	19	15	14	13	10	12	21	12	15	25	83
"CG7519-cds,chr3L:21486348..21486455,5,TGG"	GAATTTGGCAACGACACCC	30	0	29	17	18	22	22	26	11	23	23	26	23	18	21	21	26	27	18	30	178
"CG7519-cds,chr3L:21486348..21486455,10,TGG"	ATGTGGGCCGCAAAAGCTC	2	0	4	1	4	1	2	2	0	2	0	2	1	3	1	1	0	2	2	1	8
"CG7519-cds,chr3L:21486348..21486455,12,CCA"	CGTTGCCAAATTCCTCCGC	7	0	6	6	4	10	8	4	9	6	12	11	5	11	9	10	4	8	6	11	51
"CG7519-cds,chr3L:21486348..21486455,13,CCC"	GCCCACATTTCCTCCACCA	100	1	100	77	54	84	67	84	42	61	81	59	71	57	42	42	81	65	87	111	418
"CG7560-cds,chr3L:11418282..11418789,4,CGG"	ATCCGTAGTGACGAAGCAG	6	0	8	5	6	5	2	4	5	3	3	5	4	3	5	2	9	6	2	7	26
"CG7560-cds,chr3L:11418282..11418789,8,CGG"	CCCAACATCGCCTCTTCTA	6	0	4	0	3	1	3	6	2	1	5	2	1	1	2	3	4	2	3	1	15
"CG7560-cds,chr3L:11418282..11418789,14,TGG"	CACCTTCGTGAGCTTCGTT	6	0	11	7	6	7	4	7	3	4	6	6	7	2	6	2	5	7	6	8	38
"CG7560-cds,chr3L:11418282..11418789,18,TGG"	AGTCAGCGGTACTGGGACG	5	0	4	4	7	4	6	3	4	2	4	3	5	4	1	1	3	3	1	6	14
"CG7573-cds,chr3L:11304897..11305154,5,CGG"	AAATATCGGGAAATCAGAT	1	0	2	2	2	1	1	5	2	1	1	4	2	2	0	0	2	1	0	1	16
"CG7573-cds,chr3L:11304897..11305154,10,TGG"	TTGCGGCACATCCTCTGTC	3	0	3	2	2	2	3	1	1	0	2	2	2	0	0	0	3	2	0	3	19
"CG7573-cds,chr3L:11304897..11305154,12,AGG"	TCATCTCATCCTCTGTTGC	99	0	68	55	44	50	48	75	37	46	51	52	54	46	33	44	50	59	75	77	350
"CG7573-cds,chr3L:11304897..11305154,14,TGG"	TCCGTTCCGCCGAAGCAAA	1	0	0	0	1	2	0	1	1	0	3	1	0	1	0	0	1	0	1	0	5
"CG7630-cds,chr3L:17419010..17419179,4,TGG"	ACGATCTGCCCGTGCCCGC	61	0	47	40	35	36	44	54	20	26	34	38	24	32	23	24	38	49	17	31	228
"CG7630-cds,chr3L:17419010..17419179,7,TGG"	ACAATGCCGCGCTCATCAC	11	0	11	7	6	5	15	10	3	8	6	8	6	7	9	4	11	7	8	11	46
"CG7630-cds,chr3L:17419010..17419179,10,TGG"	TCGTCCTGGCCGGCACTAT	2	0	2	2	0	1	3	4	1	4	0	0	3	5	0	1	2	3	4	2	16
"CG7630-cds,chr3L:17419010..17419179,11,CCG"	CCATGTCCACCGTGGTAAG	3	0	3	2	4	1	2	0	1	2	1	1	2	0	1	0	3	0	3	3	13
"CG7634-cds,chr3L:21558620..21558908,4,TGG"	AGAAGCAGCCGTACCCGTA	34	0	22	20	15	17	28	24	17	14	27	22	20	18	12	15	25	27	26	13	129
"CG7634-cds,chr3L:21558620..21558908,8,AGG"	TGGAGCCCGGAGATAGAGC	19	0	28	22	18	13	13	13	11	11	15	13	18	13	13	12	15	20	11	18	92
"CG7634-cds,chr3L:21558620..21558908,14,CGG"	GGGAACCTATTACAGTCGC	7	0	3	1	2	5	2	3	1	1	2	3	2	2	0	0	2	2	2	1	25
"CG7634-cds,chr3L:21558620..21558908,20,AGG"	TCGCCGAAGCCAGAGCAAA	14	0	9	0	4	5	5	7	3	6	2	4	3	4	3	5	7	7	8	7	28
"CG7638-cds,chr3L:11103130..11103504,3,TGG"	ACACTACTCCTTCGCCAAG	8	0	16	8	6	6	14	7	4	3	4	8	8	10	5	4	15	8	14	23	44
"CG7638-cds,chr3L:11103130..11103504,5,CGG"	TATCGATACCTGCATCCCA	6	0	1	4	2	3	0	4	2	1	1	3	0	4	3	4	3	3	3	12	10
"CG7638-cds,chr3L:11103130..11103504,8,CGG"	ATGAGCTGCGGTCCCGCGG	18	0	12	13	10	7	8	18	6	12	11	8	5	9	11	4	11	11	2	3	67
"CG7638-cds,chr3L:11103130..11103504,10,AGG"	CCAAGGAGAAGCCACCAAA	6	0	2	0	4	2	3	5	3	1	4	4	2	2	2	2	4	4	4	3	19
"CG7768-cds,chr3L:14211483..14211977,7,CGG"	TCGGATGTGGTGCCCAAGA	1	0	4	3	1	0	1	0	2	0	1	2	1	2	0	1	1	3	3	3	10
"CG7768-cds,chr3L:14211483..14211977,11,CGG"	ATTTCCGGGCCCTCTGCAC	7	0	5	5	8	5	5	5	3	1	2	6	1	6	3	1	7	4	9	10	40
"CG7768-cds,chr3L:14211483..14211977,17,GGG"	AGAAGGGGTACGGCTACAA	6	0	4	2	2	2	2	1	2	0	1	0	2	0	0	0	1	1	1	6	13
"CG7768-cds,chr3L:14211483..14211977,18,AGG"	ATCCCGAATTTCATGTGTC	16	0	4	7	8	2	6	13	8	2	7	11	5	6	6	3	7	10	9	6	36
"CG8001-cds,chr3L:1756427..1756536,3,TGG"	ACACAGATTCCCAGAACGA	4	0	0	1	0	0	1	0	0	0	1	0	1	0	0	0	1	0	2	1	6
"CG8001-cds,chr3L:1756427..1756536,5,TGG"	CTGAAGACGCGGCGCAGAT	2	0	1	0	1	2	0	0	0	0	0	1	1	1	0	1	1	3	0	1	5
"CG8001-cds,chr3L:1756427..1756536,8,CCT"	TTTCGCTTTTGGCGCTTGC	2	0	2	3	0	3	3	5	1	5	4	4	1	4	0	0	4	5	1	1	6
"CG8001-cds,chr3L:1756427..1756536,10,CCC"	TCAGGCTCGCCATCGTTCT	31	0	34	14	17	21	19	25	12	18	24	20	19	15	15	16	17	17	16	22	135
"CG8065-cds,chr3L:10208812..10209399,6,TGG"	GAAAGTGACCAGATGAGAC	3	0	7	1	1	5	4	7	1	4	2	4	3	4	3	4	2	3	2	3	17
"CG8065-cds,chr3L:10208812..10209399,8,AGG"	GAACTGAGAGTAGTACAAC	1	0	0	0	0	0	0	0	1	0	0	0	3	1	0	1	0	0	0	4	7
"CG8065-cds,chr3L:10208812..10209399,9,AGG"	GACGTAAATCGCCAACTCA	2	0	0	2	0	1	0	1	0	0	1	1	1	0	1	2	1	1	0	0	7
"CG8065-cds,chr3L:10208812..10209399,11,TGG"	ACTGACTCTCTGACTGGAC	4	0	6	3	3	5	2	3	3	6	3	5	3	0	2	2	6	4	6	6	17
"CG8072-cds,chr3L:10145064..10145189,2,TGG"	GTGATATTAAGTCGTGTCA	5	0	6	2	2	3	3	2	1	3	3	3	5	0	0	1	4	3	4	6	19
"CG8072-cds,chr3L:10145239..10145856,1,TGG"	AGAGCTGCCTGCGTTTTCA	17	0	23	21	9	7	9	10	10	4	21	12	5	9	6	5	11	19	16	2	65
"CG8072-cds,chr3L:10145239..10145856,4,TGG"	TATTTCCGTGAGTATTTGC	8	0	8	4	5	4	9	11	5	6	5	3	7	7	5	8	6	11	7	2	36
"CG8072-cds,chr3L:10145239..10145856,7,AGG"	CACAACGGATATCGCCAAG	9	0	2	2	4	2	2	1	3	1	6	5	3	4	2	2	4	4	6	6	26
"CG8209-cds,chr3L:7969768..7970370,1,AGG"	CTGGAGGTGACCAGTAACA	9	0	3	6	0	2	4	2	5	2	9	5	3	3	3	2	6	5	4	9	16
"CG8209-cds,chr3L:7969768..7970370,6,TGG"	CCGGCAATGGAGTGGCTGC	5	0	3	1	1	0	1	1	1	0	1	1	0	1	0	0	3	2	0	0	9
"CG8209-cds,chr3L:7969768..7970370,8,AGG"	ATCCAATACCATCCCGTCA	21	1	19	18	8	10	13	19	7	6	16	14	12	16	10	7	19	20	23	22	91
"CG8209-cds,chr3L:7969768..7970370,14,TGG"	CAGCTTCCAGTAGCACCAG	25	0	17	16	11	15	6	18	11	17	15	16	19	15	6	8	12	15	29	27	109
"CG8219-cds,chr3L:6193640..6193738,2,AGG"	CAGCTCCTACCGATACTCA	7	0	4	4	4	3	4	5	1	0	4	2	1	4	1	3	1	3	1	6	32
"CG8219-cds,chr3L:6193640..6193738,7,CCC"	CTAGCTGCGTGGCTTTACC	5	0	7	7	4	2	7	4	2	4	3	4	6	6	3	1	9	5	5	6	26
"CG8219-cds,chr3L:6193832..6194422,2,CGG"	CACGACATCACTCTGCAGC	22	0	17	26	18	9	15	25	13	9	16	13	14	10	8	12	25	13	23	40	107
"CG8219-cds,chr3L:6193832..6194422,4,AGG"	ATCAAACACCAGTGCCTGC	2	0	2	2	1	1	1	1	1	1	0	2	1	0	2	1	1	0	0	0	6
"CG8281-cds,chr3L:7905707..7906753,6,AGG"	AAGGTGATGTCGGGAGCGG	26	0	18	14	11	12	21	13	7	13	13	13	14	11	12	4	25	20	20	14	84
"CG8281-cds,chr3L:7905707..7906753,7,AGG"	CGCCTTCATCCAGACATAC	4	0	5	3	2	2	3	2	2	4	7	3	2	2	2	0	4	4	2	5	12
"CG8281-cds,chr3L:7905707..7906753,15,CGG"	CTACACCAATCGGGAGAAG	2	0	7	2	2	0	1	3	2	1	3	3	1	0	1	3	3	2	4	6	16
"CG8281-cds,chr3L:7905707..7906753,20,CGG"	CATATACCATTATCTCAAG	1	0	1	0	0	1	0	2	1	2	1	2	1	1	0	0	1	0	2	4	5
"CG8336-cds,chr3L:9623321..9623402,3,TGG"	ACTAATCCACTGGTCTACC	8	1	4	3	3	2	1	3	3	4	4	2	2	1	0	0	1	5	4	5	13
"CG8336-cds,chr3L:9623480..9623724,3,CGG"	AATTTCCGTGCCCTGTGCA	1	0	3	1	1	2	1	3	0	0	1	1	5	3	2	4	1	2	4	0	6
"CG8336-cds,chr3L:9623480..9623724,7,TGG"	GAATGTGGTATCGGTACTC	8	0	5	2	1	2	6	5	3	3	3	3	3	3	1	2	3	1	4	4	20
"CG8336-cds,chr3L:9623480..9623724,11,TGG"	GAGTCTTCGTCGTCCAGAG	8	0	9	4	0	4	7	4	4	1	9	4	3	2	6	2	4	6	5	6	21
"CG8398-cds,chr3L:6610868..6611094,4,CGG"	GCCGCGTGCCGAATACGCC	1	0	4	2	1	1	2	1	1	2	2	0	2	2	0	0	3	2	0	0	4
"CG8398-cds,chr3L:6610868..6611094,5,CGG"	GCCCGTCCACCTGAGCGAC	1	0	2	0	0	0	0	0	3	1	0	0	2	1	0	0	0	1	1	2	6
"CG8398-cds,chr3L:6610868..6611094,6,CGG"	GAACTATCCCAAGAAGATG	2	0	1	0	2	1	0	1	1	1	1	3	0	0	1	1	3	0	0	1	5
"CG8398-cds,chr3L:6610868..6611094,17,TGG"	GATGGATGCTGGGAGAAGG	12	0	8	10	3	7	6	5	2	5	6	7	2	7	8	10	8	6	16	14	50
"CG8541-cds,chr3L:7464710..7465537,4,TGG"	TGCGCCAATGCTGGTCTCT	8	0	16	9	7	11	7	7	10	7	13	6	1	7	6	3	7	6	3	11	61
"CG8541-cds,chr3L:7464710..7465537,8,TGG"	GCCTCCACTCAGCAGAATG	7	0	3	6	1	1	3	3	3	2	8	8	1	7	1	4	3	3	3	7	26
"CG8541-cds,chr3L:7464710..7465537,11,AGG"	ACTGTTTCCAGCTACTCGA	3	0	5	7	5	2	1	3	3	2	3	4	6	3	1	0	3	4	5	2	20
"CG8541-cds,chr3L:7464710..7465537,14,AGG"	CACCCCCTACTCCAGTGTG	3	0	2	1	1	0	4	0	0	2	2	0	2	2	1	0	2	4	1	3	12
"CG8620-cds,chr3L:7151347..7151614,5,AGG"	CAGGGCCGGATGCATGTCA	3	0	1	1	0	1	1	0	0	0	1	4	0	1	2	0	1	1	2	1	5
"CG8620-cds,chr3L:7151347..7151614,7,TGG"	TTGCCAAATGCCACGCCCG	38	0	32	11	9	18	14	24	12	22	19	22	17	14	11	15	18	25	25	24	111
"CG8620-cds,chr3L:7151347..7151614,12,TGG"	CTCATTCGAAAGGCCAACA	35	0	37	35	18	17	28	37	19	11	36	28	27	28	22	22	31	37	28	37	187
"CG8620-cds,chr3L:7151347..7151614,14,AGG"	GAATCTCAACTCTCCATCA	8	0	5	1	4	3	7	4	4	5	4	6	4	3	3	2	6	3	7	6	26
"CG8993-cds,chr3L:2372282..2372463,5,AGG"	TCAGTTTCTGCGCCGCGAC	19	0	10	16	10	15	12	15	9	6	9	12	7	10	11	8	16	19	16	19	73
"CG8993-cds,chr3L:2372282..2372463,6,AGG"	TTCAAAGTCCAGAGCGCCG	1	0	1	0	0	2	3	0	3	0	2	1	2	2	1	3	2	3	5	2	15
"CG8993-cds,chr3L:2372282..2372463,7,TGG"	AGCCAGCAGCCCGTGATTG	20	0	25	13	12	6	12	12	11	16	20	8	14	15	4	8	24	16	17	20	98
"CG8993-cds,chr3L:2372282..2372463,8,CCT"	AATTTGCTGGCCGCTAGCC	8	0	5	3	5	5	8	1	6	2	4	3	3	7	1	2	4	5	4	0	29
"CG9129-cds,chr3L:1250877..1251632,4,CGG"	CGTCCCAACCTCTGCGCTC	41	0	35	33	14	18	27	24	15	21	31	23	24	15	9	12	20	25	15	26	158
"CG9129-cds,chr3L:1250877..1251632,9,GGG"	TTCCTGAACATCCGCGATC	37	0	26	26	16	16	23	14	12	9	19	15	24	22	14	16	22	18	16	29	116
"CG9129-cds,chr3L:1250877..1251632,11,CGG"	ACCCCTGTTCGCCCAAGTG	322	0	280	230	171	184	199	218	142	126	196	215	184	177	112	112	213	239	218	290	1271
"CG9129-cds,chr3L:1250877..1251632,11,CGG"	ACCCCTGTTCGCCCAAGTG	322	0	280	230	171	184	199	218	142	126	196	215	184	177	112	112	213	239	218	290	1271
"CG9130-cds,chr3L:1252167..1253232,2,TGG"	TACATGTTCGAGTTCGTAG	24	0	28	28	20	16	14	26	15	12	19	14	18	16	14	12	20	17	24	39	111
"CG9130-cds,chr3L:1252167..1253232,5,CGG"	GAGATCACGTTCCGCTCGT	33	0	39	21	19	16	21	30	19	16	29	17	13	24	9	11	17	35	29	29	112
"CG9130-cds,chr3L:1252167..1253232,7,GGG"	TACGTGAATCTCTGCGATC	7	0	4	4	0	2	2	1	1	3	3	4	2	3	3	4	4	3	1	4	23
"CG9130-cds,chr3L:1252167..1253232,11,CGG"	ACCCCTGTTCGCCCAAGTG	322	0	280	230	171	184	199	218	142	126	196	215	184	177	112	112	213	239	218	290	1271
"CG9194-cds,chr3L:1236571..1236777,4,TGG"	AGCTGCCATCTGCTTCTCG	1	0	2	1	0	0	1	0	0	0	3	0	1	2	1	1	0	0	0	0	7
"CG9194-cds,chr3L:1236571..1236777,6,TGG"	GTGCTGCTCGTGCTTCTCG	104	0	65	62	48	34	48	64	50	43	56	59	42	50	32	36	68	60	44	43	288
"CG9194-cds,chr3L:1236571..1236777,10,CCC"	ATGTGCGCCGGCAGAGATT	3	0	1	1	0	0	1	1	0	0	0	0	0	0	0	0	1	0	0	0	3
"CG9194-cds,chr3L:1236571..1236777,13,CCA"	GTCCGCGTTGCGGCTTCGC	5	0	2	1	0	0	0	0	2	1	1	0	0	0	0	0	1	1	1	0	6
"CG9592-cds,chr3L:14511092..14511550,2,TGG"	TGTAGAGCTCAATTAGTCC	1	0	0	3	0	1	0	0	0	0	0	0	0	0	2	0	3	0	1	1	3
"CG9592-cds,chr3L:14511092..14511550,5,AGG"	TTTGAACGAATTCCAGCAG	2	0	0	2	1	0	1	0	0	0	4	0	1	1	3	0	0	1	2	0	4
"CG9592-cds,chr3L:14511092..14511550,9,AGG"	CCAAGGGGACGACCCTACA	4	0	3	3	1	2	2	5	1	1	1	0	1	0	0	2	2	2	4	4	13
"CG9592-cds,chr3L:14511092..14511550,14,AGG"	TTCCTGTTAACCCGATCCT	7	0	4	5	4	4	2	7	2	3	2	1	0	3	2	0	9	5	3	4	11
"CG9666-cds,chr3L:19258056..19258543,5,CGG"	AGTACCTGCAGGGCGTTGA	9	0	8	12	0	3	6	9	4	6	10	4	3	5	3	2	8	5	9	16	32
"CG9666-cds,chr3L:19258056..19258543,6,TGG"	GAGCAGCCCAAGATCCTGT	5	0	2	0	0	3	1	5	0	2	3	2	2	2	1	0	2	1	2	2	18
"CG9666-cds,chr3L:19258056..19258543,8,AGG"	CACATGCAGTCGCAGCACG	10	0	8	7	1	5	8	8	4	6	6	8	4	5	4	5	7	8	6	17	39
"CG9666-cds,chr3L:19258056..19258543,14,TGG"	GGAAAGCTGGTGGGAGATT	9	0	10	5	3	2	4	10	4	1	3	8	7	6	4	7	10	10	7	8	49
"CG9705-cds,chr3L:16773757..16773890,3,AGG"	GCCCAGTCCCATCATCACG	49	0	44	46	27	41	25	44	31	27	51	32	33	29	24	20	44	59	48	63	212
"CG9705-cds,chr3L:16773757..16773890,9,CCG"	TGTAAAACCGGCGGCTTGG	14	0	12	11	6	12	21	12	10	7	13	14	10	5	5	10	11	18	6	7	73
"CG9705-cds,chr3L:16773757..16773890,14,CCA"	CAGCGAGGCATTGGGACTA	24	0	39	12	22	18	21	23	12	12	17	26	18	32	12	23	28	29	24	27	130
"CG9705-cds,chr3L:16773757..16773890,18,CCC"	GCCTCGTGATGATGGGACT	4	0	2	3	0	0	4	0	2	2	1	1	3	0	2	1	5	3	2	4	23
"CG9706-cds,chr3L:16776409..16777812,4,CGG"	ATCGACGAGCCACCAAAGT	9	0	7	9	4	3	7	3	5	1	5	7	4	4	3	7	7	7	8	2	39
"CG9706-cds,chr3L:16776409..16777812,11,AGG"	CTGTTCCTGTACGTTCTAC	32	0	25	23	18	21	24	22	23	25	26	18	20	19	20	15	16	24	45	67	173
"CG9706-cds,chr3L:16776409..16777812,15,AGG"	CAATGTTGCTGCAAAATAG	1	0	0	0	3	0	0	4	0	2	1	0	0	0	0	1	1	2	3	2	6
"CG9706-cds,chr3L:16776409..16777812,18,TGG"	GGAGTTTTCATTCGCCTAC	13	0	15	9	8	11	7	11	3	5	9	10	7	8	3	6	15	9	7	6	43
"Cp18-cds,chr3L:8720124..8720627,7,CGG"	GATACGGTGGTGCCCCAGT	26	0	24	18	14	12	11	15	19	15	18	9	14	13	11	13	19	18	23	19	98
"Cp18-cds,chr3L:8720124..8720627,10,AGG"	CAGCCTGCCCTGACCGTTA	4	0	4	1	2	2	2	2	4	1	2	2	1	1	0	2	1	0	3	2	14
"Cp18-cds,chr3L:8720124..8720627,13,TGG"	TCGTTCCCTCATACGGTGG	24	0	28	9	14	20	15	21	10	18	16	29	12	15	15	8	12	16	22	31	92
"Cp18-cds,chr3L:8720124..8720627,18,TGG"	GCGGAAACCATGGAGGATA	2	0	0	1	0	1	0	2	1	0	0	0	0	1	1	2	1	0	1	2	13
"Cp19-cds,chr3L:8723112..8723618,4,TGG"	GCTGCTACGCCAACTACGG	8	0	6	6	3	2	3	11	4	3	7	8	4	10	4	3	10	6	3	9	34
"Cp19-cds,chr3L:8723112..8723618,6,CGG"	GCTACGGACAGCGATCTTA	11	0	14	7	9	10	10	6	2	5	7	9	8	8	5	3	8	12	16	12	55
"Cp19-cds,chr3L:8723112..8723618,11,TGG"	CAGCGTTATGAGCGCCCCG	3	0	4	4	0	2	2	2	1	2	3	3	3	4	1	1	2	4	3	1	9
"Cp19-cds,chr3L:8723112..8723618,14,CGG"	TCATCGCCGGCGGTTACCG	1	0	0	0	0	0	0	0	0	0	0	0	0	0	0	0	0	0	0	0	0
"Cpr67Fb-cds,chr3L:10887367..10887723,5,AGG"	CGGGCTGCAGACGAATCTC	5	0	9	5	6	4	4	3	3	5	5	4	1	2	5	5	1	5	3	2	33
"Cpr67Fb-cds,chr3L:10887367..10887723,6,CGG"	TACCGCAACGAGATCAAGC	2	0	3	2	1	2	1	1	2	1	0	1	1	1	0	2	1	4	1	4	9
"Cpr67Fb-cds,chr3L:10887367..10887723,10,CGG"	GCTCATACAGCTGGGAATA	1	0	3	0	0	0	0	0	0	0	0	2	1	0	0	1	0	1	1	1	3
"Cpr67Fb-cds,chr3L:10887367..10887723,17,CGG"	TGGGTGGAGTCCAAGCTGC	11	0	15	6	3	3	8	9	9	5	10	3	5	5	7	2	8	10	5	13	42
"Cpr72Ea-cds,chr3L:16355750..16356775,4,TGG"	CTCAGCTTGGCCCACGGAC	49	0	44	20	23	14	22	31	14	18	26	20	25	21	15	18	28	24	28	52	162
"Cpr72Ea-cds,chr3L:16355750..16356775,7,AGG"	CAGCGCCAGTATATCGCCA	2	0	0	6	1	3	1	1	1	1	0	2	0	2	0	2	3	5	0	4	17
"Cpr72Ea-cds,chr3L:16355750..16356775,10,TGG"	AGTTGGGTCAGTACTCCTA	27	0	18	16	15	10	14	15	9	7	19	10	9	19	8	11	6	11	12	27	82
"Cpr72Ea-cds,chr3L:16355750..16356775,12,AGG"	GAACCATTGTCCAGCAAAC	3	0	4	5	3	4	2	3	1	1	3	1	4	2	4	1	3	5	1	4	24
"Cpr76Bb-cds,chr3L:19512795..19513391,6,TGG"	CCAGTTGGGCAGCTCCCCA	105	0	77	81	49	54	70	60	45	53	70	69	66	55	45	51	74	82	94	100	414
"Cpr76Bb-cds,chr3L:19512795..19513391,8,CGG"	CACGCCACCAGCTACAGTT	7	0	5	6	1	2	1	6	3	1	5	6	5	3	3	1	2	4	4	6	28
"Cpr76Bb-cds,chr3L:19512795..19513391,10,TGG"	GGACCCGTCCACAAGAGCC	5	0	4	6	6	4	7	10	5	3	6	6	3	4	4	8	9	6	9	11	33
"Cpr76Bb-cds,chr3L:19512795..19513391,13,TGG"	TACGGATACGATCACGATG	2	0	5	1	0	0	4	6	2	1	4	3	2	2	1	2	1	1	2	4	9
"Cpr76Bd-cds,chr3L:19526703..19529802,4,TGG"	GCGTACACGCATCCACTGC	2	0	2	4	2	1	1	2	2	0	0	0	0	2	0	1	1	1	3	4	13
"Cpr76Bd-cds,chr3L:19526703..19529802,7,AGG"	GCCTATCCTCCACCGGCGG	14	0	6	5	5	0	10	10	3	6	9	2	2	6	2	2	3	8	10	6	85
"Cpr76Bd-cds,chr3L:19526703..19529802,9,CGG"	ACGAAGTACAGCCAGAGCC	2	0	4	3	1	2	1	0	0	0	3	0	0	2	0	0	3	1	2	4	15
"Cpr76Bd-cds,chr3L:19526703..19529802,11,CGG"	TATCCACGTACTCGGAGAA	24	0	17	14	5	8	13	14	6	11	9	11	20	21	8	8	7	10	23	17	77
"Cpr78Cb-cds,chr3L:21288761..21289171,7,CGG"	CCGTCTGGTGAGAGTCCGC	76	0	60	57	36	30	50	36	36	35	50	42	31	29	32	25	34	59	42	30	256
"Cpr78Cb-cds,chr3L:21288761..21289171,11,CGG"	ATTGGTCGGAGCCAGTGAG	3	0	2	3	1	0	2	4	3	2	2	1	2	3	1	3	1	5	2	0	13
"Cpr78Cb-cds,chr3L:21288761..21289171,15,CGG"	GACTTCCGCGTTTCGCCCA	2	0	1	0	0	1	0	0	1	1	0	0	1	0	2	0	0	0	2	0	3
"Cpr78Cb-cds,chr3L:21288761..21289171,17,TGG"	ACGCCTTCAAGACCAGTAA	7	0	3	0	3	3	2	2	1	3	4	1	3	1	1	2	3	1	2	8	14
"Cpr78Cc-cds,chr3L:21293803..21294150,5,AGG"	GTTAATCCTGCCGACGCCG	4	0	2	2	3	6	2	3	1	2	6	2	3	2	2	3	2	7	5	3	24
"Cpr78Cc-cds,chr3L:21293803..21294150,7,TGG"	ACGCCTTCGAGACCAGCAA	20	0	25	12	14	12	20	19	8	12	15	21	17	17	6	12	25	22	13	19	82
"Cpr78Cc-cds,chr3L:21293803..21294150,12,TGG"	AGGAGGCCGGAAACGTCAA	4	0	5	5	1	5	7	5	2	1	4	2	1	2	1	3	3	1	6	6	20
"Cpr78Cc-cds,chr3L:21293803..21294150,14,AGG"	GCTCTTACATCTCCCCCGA	24	0	15	19	14	7	11	21	12	9	12	15	17	12	12	12	13	24	17	19	89
"Csp-cds,chr3L:22262453..22262591,3,CGG"	TGATATTAAAAAGACTTAC	1	0	0	0	0	0	1	0	1	1	0	0	0	0	1	0	0	0	1	0	2
"Csp-cds,chr3L:22262453..22262591,4,CGG"	TACCATCCCGATAAGAACC	4	0	4	0	0	2	1	0	0	1	0	1	3	5	2	0	1	0	1	3	10
"Csp-cds,chr3L:22262453..22262591,7,CCG"	CATCTCCGGTGGCTGTCTT	50	0	32	31	30	22	28	37	17	28	31	31	24	32	21	20	35	36	34	40	179
"Csp-cds,chr3L:22262453..22262591,10,CCG"	GTATTTGAGTGCGAGTTTC	3	0	2	1	4	3	6	1	0	1	3	3	2	2	2	2	1	2	2	2	16
"CycH-cds,chr3L:21815106..21815419,7,AGG"	AAGTACATCGAGTCGCACG	3	0	1	0	1	0	4	7	1	2	0	1	1	4	0	1	2	1	3	1	11
"CycH-cds,chr3L:21815106..21815419,12,CGG"	AATGAGCACTTTCTCACGT	2	0	1	2	0	0	2	2	0	2	3	0	1	0	2	1	2	2	3	0	6
"CycH-cds,chr3L:21815106..21815419,15,TGG"	ACGATGCCCAAGTGCGTTG	2	0	8	2	3	3	3	3	3	6	4	1	3	2	1	7	5	3	3	6	24
"CycH-cds,chr3L:21815106..21815419,18,CGG"	GGCCTTCCACTACTTCAAG	4	0	4	2	2	3	2	5	2	1	3	3	4	5	1	0	2	2	5	9	20
"CycJ-cds,chr3L:3466686..3466872,1,CGG"	CTGGCTCACCGACTATGCC	39	0	43	47	27	30	40	37	19	23	34	15	26	20	14	26	39	31	35	53	194
"CycJ-cds,chr3L:3466686..3466872,5,CGG"	GGAGCAAGAACTCAGCCGT	14	0	15	14	5	4	8	14	10	7	8	4	7	8	4	3	5	10	9	10	44
"CycJ-cds,chr3L:3466686..3466872,6,TGG"	ATGCTGCAGTTGCTCAAAC	24	0	33	25	23	18	25	27	19	17	19	25	24	20	14	24	22	40	35	43	156
"CycJ-cds,chr3L:3466686..3466872,7,TGG"	AGTCGCTGTGCTTTGCACC	10	0	8	9	5	6	5	9	8	6	5	4	9	7	1	7	6	8	10	3	41
"Cyp316a1-cds,chr3L:7484964..7485120,4,GGG"	TCGGCCTTCAACTATTTCA	3	0	2	3	0	1	1	4	5	0	4	6	1	4	0	3	5	2	1	1	18
"Cyp316a1-cds,chr3L:7484964..7485120,6,AGG"	CGCTGATCAAAAATCTGAA	2	0	2	2	1	0	1	0	1	1	0	0	1	0	1	0	0	1	2	2	3
"Cyp316a1-cds,chr3L:7484964..7485120,9,GGG"	CCTTTACCTGGCCGCTGAT	2	0	1	0	1	2	0	2	0	1	1	0	2	2	2	0	0	3	1	2	6
"Cyp316a1-cds,chr3L:7484964..7485120,13,CCT"	CGGGCCCTGAAATAGTTGA	25	0	16	16	9	10	10	16	14	7	12	18	7	9	6	10	14	17	8	5	92
"Dab-cds,chr3L:16708541..16708611,4,CGG"	AGTTCAAGGCAAAGCTCAT	1	0	3	3	2	2	2	2	0	4	4	1	2	1	2	0	1	5	5	2	9
"Dab-cds,chr3L:16708541..16708611,6,CCG"	CATCGCCGAAAAAGCGTCC	1	0	3	1	0	0	1	1	1	1	1	1	2	0	1	0	0	0	1	0	8
"Dab-cds,chr3L:16708673..16709269,1,CGG"	GGGCGAGGCCCGAGGTGAT	5	0	0	5	3	2	0	2	1	3	3	1	5	1	2	1	1	6	2	2	14
"Dab-cds,chr3L:16708673..16709269,9,CGG"	GGCTGGAGAGCACAAGCAG	3	0	1	1	2	2	0	1	1	2	0	0	0	2	1	0	4	1	1	8	4
"Dbi-cds,chr3L:7126219..7126467,2,AGG"	CTGTACGCCCTGTTCAAGC	27	0	21	13	12	16	9	20	11	8	19	11	17	9	9	3	15	15	14	22	90
"Dbi-cds,chr3L:7126219..7126467,4,CGG"	GACAACGACACCGCCAAGC	38	0	37	25	21	22	21	27	19	17	30	24	13	24	15	9	14	29	21	25	141
"Dbi-cds,chr3L:7126219..7126467,9,AGG"	CTCCTGGACCTGAAGGGCA	1	0	0	3	0	0	1	0	0	0	1	0	0	0	1	0	0	0	0	1	2
"Dbi-cds,chr3L:7126219..7126467,14,AGG"	GAGGCCTGGAACAAGCAGA	7	0	4	1	4	0	2	2	2	2	2	2	2	3	1	5	3	2	7	3	20
"DCX-EMAP-cds,chr3L:14924852..14925019,9,TGG"	TCAATAATGGAAGCGGATT	10	0	13	6	3	4	10	7	6	3	5	5	4	7	4	2	2	11	15	6	41
"DCX-EMAP-cds,chr3L:14924852..14925019,12,CGG"	GCTCGATAAAGCGCAGCGC	1	0	0	3	2	1	3	4	1	1	1	3	1	0	1	3	1	4	2	2	6
"DCX-EMAP-cds,chr3L:14924852..14925019,13,TGG"	ATACGCATCATCAATAATT	1	0	0	0	0	0	0	1	1	1	1	0	1	0	0	0	1	0	1	0	10
"DCX-EMAP-cds,chr3L:14924852..14925019,15,CCT"	AGCCCCATCCCTGATTTCC	66	0	50	57	59	49	39	53	41	35	43	36	23	30	24	32	48	60	29	35	259
"Ddx1-cds,chr3L:22256653..22256704,5,TGG"	GGCCACAGACGAATTGGAC	1	0	1	0	1	0	1	0	0	1	1	0	0	0	0	0	2	0	2	2	4
"Ddx1-cds,chr3L:22256758..22258427,5,CGG"	TTCCTCTGATCCTGGGTGG	1	0	1	1	0	2	1	2	2	3	0	3	2	2	0	1	3	4	1	0	11
"Ddx1-cds,chr3L:22256758..22258427,7,TGG"	TACTGATGGCCGCCGAAAC	10	0	7	2	3	10	4	3	2	3	1	4	5	2	0	1	5	2	1	3	24
"Ddx1-cds,chr3L:22256758..22258427,11,TGG"	CCCCATTCTGCAAATCGTG	1	0	4	3	1	2	0	2	0	1	2	0	1	1	1	0	3	2	1	0	8
"dlp-cds,chr3L:14626173..14626482,3,TGG"	AATGGCCCCGCCCCCCAAG	13	0	5	2	3	3	1	5	2	4	7	3	3	3	6	1	7	4	2	3	22
"dlp-cds,chr3L:14626173..14626482,10,AGG"	CACACATTTTCCAAGCGAG	2	0	1	1	0	6	1	0	2	2	1	2	0	1	0	0	0	3	0	2	6
"dlp-cds,chr3L:14626173..14626482,11,CCC"	CTGCTGAATATCACAAGGC	20	0	15	19	8	14	16	17	8	13	13	8	6	13	8	13	18	12	11	24	87
"dlp-cds,chr3L:14626173..14626482,15,CCA"	AAGGTGGGCGGCAAGTGGG	11	0	12	9	5	2	12	11	7	7	8	3	6	4	4	5	7	6	6	6	44
"Doc3-cds,chr3L:8998418..8998508,2,CCT"	AGATCGGCGATGTTGGGCA	1	0	0	1	2	0	3	0	1	1	1	1	1	2	1	1	1	2	3	2	11
"Doc3-cds,chr3L:8998418..8998508,6,CCC"	TGCTGGCGGTATATCTCCT	19	0	20	20	8	23	14	16	14	10	20	18	17	21	6	12	26	21	17	29	90
"Doc3-cds,chr3L:8998571..8998736,1,CGG"	GCCTGCTACCCAACTTTGC	64	0	56	46	33	32	46	42	32	21	41	41	22	27	28	15	39	58	34	21	231
"Doc3-cds,chr3L:8998571..8998736,2,CGG"	CGCCGCAACCCACTTTGCC	78	0	78	58	38	46	57	36	41	35	56	36	32	27	33	19	58	54	38	42	297
"dpr6-cds,chr3L:9997132..9997201,10,CCT"	GCTCATCACAATCACGACG	17	0	6	17	6	12	15	10	13	7	15	14	13	7	4	8	10	13	15	15	77
"dpr6-cds,chr3L:10026283..10026524,1,AGG"	ATGACAAACGGCGGTGTTC	7	0	10	2	4	5	6	6	1	3	4	3	1	5	4	3	4	3	4	5	30
"dpr6-cds,chr3L:10026283..10026524,5,TGG"	ATAGAGGGCTACAATTCGC	11	0	6	8	7	3	3	7	5	3	12	10	9	3	3	6	4	9	3	2	29
"dpr6-cds,chr3L:10026283..10026524,9,TGG"	CGCCTACACGCATCCCAAG	27	0	21	22	16	19	16	20	12	14	29	20	13	17	16	14	25	25	30	22	110
"Drs-cds,chr3L:3369619..3369831,6,CGG"	CCGATGCCGACTGCCTGTC	1	0	1	1	0	2	0	1	1	0	0	0	1	0	0	2	2	0	0	0	3
"Drs-cds,chr3L:3369619..3369831,9,TGG"	CAAGGGTCCCTGTGCCGTC	6	0	1	6	2	0	1	0	1	1	2	6	2	6	2	2	1	3	6	1	12
"Drs-cds,chr3L:3369619..3369831,11,AGG"	ACCTGTCGTCGTGTGTGCA	276	0	256	196	151	154	179	186	148	160	181	155	167	165	109	108	195	203	291	388	1252
"Drs-cds,chr3L:3369619..3369831,16,TGG"	CAGCCCCAGTCTGAAGTGC	75	1	68	63	39	51	56	51	31	32	56	38	35	35	31	20	45	53	31	43	249
"Dysb-cds,chr3L:18860980..18861745,6,CGG"	ATCGCCAGCGTGTCAGTTC	57	0	53	45	31	43	37	40	25	29	55	36	27	28	31	23	41	46	42	33	209
"Dysb-cds,chr3L:18860980..18861745,12,TGG"	ACGACCCCCATTTCGCCAC	15	0	18	9	13	7	11	14	9	10	13	7	8	10	9	8	13	8	12	11	62
"Dysb-cds,chr3L:18860980..18861745,14,AGG"	CGAAAGTCTGTCGTCCAGC	1	0	4	0	3	2	3	5	1	2	1	5	3	3	0	3	4	2	2	2	27
"Dysb-cds,chr3L:18860980..18861745,15,TGG"	CTCCCTTCCAGCTAACCGA	16	0	12	7	2	7	5	9	4	4	11	9	6	11	8	9	8	9	8	8	48
"eap-cds,chr3L:12142467..12143339,6,AGG"	CTTTGACCTGGGCAGCTGG	17	0	5	11	8	12	13	10	6	10	8	10	7	3	4	5	6	8	9	16	55
"eap-cds,chr3L:12142467..12143339,11,AGG"	GTGGCCTCAATTCAACCGG	8	0	3	4	5	0	5	5	2	6	5	7	2	5	6	3	7	5	6	3	19
"eap-cds,chr3L:12142467..12143339,13,TGG"	ACTTTCTGTCCTCGCTAAT	3	0	5	3	1	2	1	3	1	1	0	1	2	0	0	1	0	1	2	1	14
"eap-cds,chr3L:12142467..12143339,14,CGG"	AATATGTGAGCACGTGCAG	5	0	2	0	1	0	1	1	1	2	3	0	0	1	1	1	1	0	1	7	10
"Ect4-cds,chr3L:8095993..8097918,4,CGG"	GTGGCGGCCTCCAGTATTA	18	0	7	5	10	8	10	15	5	6	11	12	12	14	8	5	8	10	8	15	51
"Ect4-cds,chr3L:8095993..8097918,7,CGG"	CGCAGACGATGACCTCCAA	29	0	28	20	17	18	17	19	24	21	21	17	16	21	13	16	18	25	15	8	105
"Ect4-cds,chr3L:8095993..8097918,10,AGG"	CATGTATCCTCCGCCTCGC	11	0	15	16	5	14	8	8	7	7	6	7	6	6	3	5	10	8	9	8	48
"Ect4-cds,chr3L:8095993..8097918,11,AGG"	AACTACTCGATGTCGCACA	6	0	5	3	1	3	7	4	4	5	3	2	5	6	1	1	5	7	1	5	25
"eg-cds,chr3L:21809378..21810421,4,CGG"	ATCAACAAGAAGAACCGCA	1	0	1	1	0	2	0	1	0	0	0	0	0	1	0	0	0	0	1	0	4
"eg-cds,chr3L:21809378..21810421,6,TGG"	CGCCTGCGCAAGTGCCTCC	27	0	18	21	16	19	17	23	10	24	23	21	15	21	16	16	24	28	15	9	133
"eg-cds,chr3L:21809378..21810421,10,CGG"	CCAAGAGTGGCTCCCGCTA	6	0	5	7	4	3	5	8	6	2	6	5	4	1	2	1	5	1	5	4	32
"eg-cds,chr3L:21809378..21810421,13,AGG"	AAGATCCATTGTCTGTTGC	19	0	8	6	7	3	13	5	7	4	6	9	4	8	5	1	7	6	7	7	56
"Eip63E-cds,chr3L:3578289..3578480,2,TGG"	ACCACCATCATCATCGCGG	100	1	66	74	47	51	68	57	48	49	73	63	44	47	40	46	66	70	53	78	408
"Eip63E-cds,chr3L:3578289..3578480,6,CGG"	ATGGCGGGCACCACAACCA	18	0	16	12	14	8	16	20	11	11	15	11	12	10	4	5	12	13	16	19	77
"Eip63E-cds,chr3L:3578289..3578480,8,CGG"	CCATACAACGGCTACAATT	3	0	1	5	2	4	1	2	0	1	3	3	2	1	2	1	1	3	1	2	8
"Eip63E-cds,chr3L:3578289..3578480,12,TGG"	ACAAGACAAATTGCAGATA	2	0	1	0	0	0	0	0	0	0	0	1	1	0	0	0	1	1	1	0	2
"elgi-cds,chr3L:15949850..15949939,8,CGG"	TCACCTGTCCCATCTGCTC	3	0	0	0	0	0	2	2	0	0	0	0	1	0	0	0	0	3	2	1	4
"elgi-cds,chr3L:15950023..15950165,1,CGG"	GCGAGCACGCCTTCTGCCG	13	0	6	8	5	4	8	6	6	5	10	6	6	10	10	5	9	11	4	5	29
"elgi-cds,chr3L:15950023..15950165,3,CGG"	ACCCGCCAGCCCACTTGTC	73	0	43	56	35	42	32	25	26	36	43	31	25	27	23	26	34	38	35	21	209
"elgi-cds,chr3L:15950023..15950165,5,CGG"	CCTGACTACTGCCAACTTG	12	0	9	7	3	6	9	6	2	9	13	6	5	8	3	7	10	10	7	8	44
"ergic53-cds,chr3L:8528106..8528286,4,CGG"	ATCCCAGCTCCGAGGCGAC	78	0	71	63	30	47	23	46	30	30	39	34	36	39	21	37	43	46	43	54	278
"ergic53-cds,chr3L:8528106..8528286,7,GGG"	ATCTGAGTCCTGGAGCCGT	6	0	1	2	0	1	0	3	1	3	2	4	2	3	3	2	2	6	2	8	20
"ergic53-cds,chr3L:8528106..8528286,8,TGG"	TCGTTCAAGCCGCCGTATT	1	0	1	1	0	0	1	0	0	1	0	0	0	0	2	0	0	3	0	3	10
"ergic53-cds,chr3L:8528106..8528286,16,CCC"	ACAAAATGGCCAGGAATGT	6	0	4	3	1	4	1	3	3	2	6	0	3	8	1	2	3	6	6	8	26
"Est-6-cds,chr3L:12181959..12183345,6,TGG"	TGCCCCAGGGCAAGCTACG	2	0	0	0	1	0	0	0	0	0	0	1	1	1	1	0	0	0	0	1	0
"Est-6-cds,chr3L:12181959..12183345,8,TGG"	CCTACGCCGAACCGCCCAC	8	0	6	5	4	5	5	6	1	3	6	1	5	6	4	1	6	7	3	3	28
"Est-6-cds,chr3L:12181959..12183345,10,TGG"	AGAGCCGTACAAACAAAAG	2	0	1	0	0	0	0	0	0	0	0	2	0	0	0	0	0	0	0	1	4
"Est-6-cds,chr3L:12181959..12183345,12,CGG"	TTCGATGCCACCAAAACCC	47	0	35	27	30	26	25	37	23	20	32	22	21	14	27	24	24	32	30	25	171
"Fad2-cds,chr3L:11016639..11017706,2,CGG"	CCGATGTCGAGACAGTAGA	7	0	5	2	2	2	5	2	0	2	1	0	3	0	2	3	2	2	1	7	16
"Fad2-cds,chr3L:11016639..11017706,5,CGG"	GTCGACGGAGCTAAGCAAT	7	0	10	8	7	8	9	5	1	2	4	4	3	3	7	1	8	5	14	9	29
"Fad2-cds,chr3L:11016639..11017706,7,TGG"	ACCACCGATGGAAGTAAAC	5	0	7	2	1	3	4	3	1	2	4	5	1	1	3	3	6	5	5	2	13
"Fad2-cds,chr3L:11016639..11017706,14,TGG"	GCTCTTCACTTCGGCCACG	8	0	5	8	4	1	9	4	4	1	8	7	2	3	4	4	7	5	6	17	34
"fal-cds,chr3L:19290146..19290312,2,TGG"	CTCAAACATGTCCACCAGT	5	0	10	5	4	5	4	6	8	3	3	7	8	2	2	5	7	5	3	5	30
"fal-cds,chr3L:19290146..19290312,7,TGG"	AGCGATACGATCATTGCCT	12	0	11	16	8	3	7	12	2	6	15	11	6	5	4	3	15	12	5	10	44
"fal-cds,chr3L:19290146..19290312,8,CCA"	CTCGACGATCTCTTGGATA	3	0	0	2	2	0	2	2	0	0	1	1	3	1	2	0	0	3	5	4	10
"fal-cds,chr3L:19290146..19290312,10,CCA"	GTTTGAGGCGCTGGAAGAG	4	0	2	1	3	2	6	6	1	3	3	1	2	4	1	0	1	4	2	1	14
"fan-cds,chr3L:8102378..8103034,4,AGG"	ATTCAACCGCTCGGTGAGC	1	0	2	0	1	1	0	3	0	0	0	0	0	0	0	0	0	1	0	0	5
"fan-cds,chr3L:8102378..8103034,5,TGG"	ACCAGTAAGACCCAGCGAA	15	0	2	6	1	7	4	2	3	3	3	5	2	0	4	1	2	2	3	3	19
"fan-cds,chr3L:8102378..8103034,6,CGG"	TTTATGTACGCCCCAACAT	15	0	20	12	11	18	15	15	8	4	20	17	19	13	4	7	16	20	24	38	70
"fan-cds,chr3L:8102378..8103034,11,AGG"	TTCATGCAGCCAATTCTGC	20	0	14	9	8	9	8	5	10	5	13	11	5	8	9	7	15	10	17	13	59
"Fhos-cds,chr3L:8778479..8778699,3,TGG"	GCCTCCAATTACCGATCCG	11	0	14	13	9	5	10	10	11	4	15	12	4	6	5	7	5	7	10	10	59
"Fhos-cds,chr3L:8778479..8778699,4,TGG"	ACCGCCCTCAAGTTGTTGC	3	0	1	0	1	0	1	0	2	0	0	0	0	0	0	0	0	1	0	0	5
"Fhos-cds,chr3L:8778479..8778699,6,TGG"	GAGTCCAACTGCTATGTGC	7	0	13	9	7	5	5	5	10	5	8	9	8	12	5	4	11	7	7	11	39
"Fhos-cds,chr3L:8778479..8778699,8,AGG"	CACGCAGTGGATGCTTCCC	2	0	3	3	5	8	7	2	3	4	4	7	6	1	4	5	5	4	2	2	30
"Fie-cds,chr3L:3892846..3892989,6,AGG"	CGTATCGCCCAAGAACCTC	8	0	7	10	11	7	9	4	4	4	8	12	6	2	6	5	11	11	11	7	46
"Fie-cds,chr3L:3892846..3892989,8,CCA"	CGGATTGGCCGCTGACCGT	3	0	0	0	0	1	1	2	0	1	1	0	1	0	0	1	1	0	1	1	6
"Fie-cds,chr3L:3892846..3892989,12,CCG"	CATCAGCATTTCCCAGCTG	16	0	11	6	7	7	9	12	10	6	14	10	7	9	2	6	10	8	9	15	51
"Fie-cds,chr3L:3892846..3892989,13,CCC"	TGAGGTTCTTGGGCGATAC	2	0	1	1	2	3	1	2	1	0	1	1	0	2	0	0	2	1	2	3	4
"foi-cds,chr3L:8523821..8524249,3,TGG"	GATCACATCGAGAGTCTGC	45	0	25	30	22	14	22	35	25	24	25	27	26	21	10	15	26	29	31	11	144
"foi-cds,chr3L:8523821..8524249,8,AGG"	GTCACGACCCACAACAGCC	17	0	15	15	9	12	13	15	8	2	16	11	3	7	8	5	15	18	7	21	68
"foi-cds,chr3L:8523821..8524249,9,CGG"	ATCCAGTGAAACCACCGAT	8	0	5	3	2	4	3	4	2	2	3	3	3	2	1	1	2	2	4	6	11
"foi-cds,chr3L:8523821..8524249,11,TGG"	GAAGAGAAAAGCGCCATGC	5	0	3	0	1	1	0	1	0	1	2	3	0	1	0	1	1	1	1	0	13
"fz-cds,chr3L:14268155..14268826,5,CGG"	CGAGTCCGTATTATCGCAG	12	0	12	8	7	7	9	9	9	7	11	11	7	13	2	5	7	14	15	9	54
"fz-cds,chr3L:14268155..14268826,11,TGG"	GGGGATTAATGGCCAGTTC	5	0	6	2	2	1	2	4	2	4	3	3	1	4	0	1	2	3	4	4	21
"fz-cds,chr3L:14268155..14268826,19,GGG"	ATACCAAGCAGGAGGAGGC	11	0	5	12	7	8	8	13	2	4	11	5	9	4	3	7	9	12	11	11	62
"fz-cds,chr3L:14268155..14268826,22,CGG"	TTGCTCCGCTCGTGAAGAT	7	0	7	6	2	2	7	5	4	2	7	1	3	4	4	2	9	3	7	8	42
"Gale-cds,chr3L:649180..649419,5,CGG"	GGCTACATTGGCTCCCACA	6	0	1	2	3	2	1	4	0	0	2	1	2	1	1	0	2	4	3	5	13
"Gale-cds,chr3L:649180..649419,9,TGG"	GGCTACAACGTCATCTGCG	27	0	11	13	5	13	9	9	4	10	14	9	10	12	7	4	17	15	12	19	70
"Gale-cds,chr3L:649180..649419,10,CGG"	TGTGCAACGCCTACAGCAG	1	0	1	1	1	0	0	0	0	0	0	1	1	0	0	0	0	0	1	0	3
"Gale-cds,chr3L:649180..649419,19,AGG"	CAGGAAATCACCGGCAAGA	5	0	4	5	6	4	4	5	4	2	2	4	4	4	2	3	7	7	5	5	24
"GAPcenA-cds,chr3L:8340976..8341153,2,TGG"	GCATCCAGCTCAAACAGAG	26	0	14	20	9	14	12	17	7	7	11	12	9	10	6	10	18	16	11	16	84
"GAPcenA-cds,chr3L:8340976..8341153,4,TGG"	GACGCTAGCCCCGCCTGCG	1	0	2	0	0	1	0	1	1	0	1	3	1	0	0	0	3	1	1	0	6
"GAPcenA-cds,chr3L:8340976..8341153,7,CGG"	AAACAGGATGCCATGAAGC	1	0	1	0	2	1	4	0	0	4	4	1	0	1	0	1	2	4	1	0	6
"GAPcenA-cds,chr3L:8340976..8341153,10,AGG"	AAGGGCGACACCACCGACG	5	0	8	2	0	0	2	3	1	4	3	4	4	0	1	3	5	0	2	5	15
"gig-cds,chr3L:20122525..20122655,1,CGG"	CGTGGGCGAGCGGACCCTG	30	0	18	21	17	13	20	22	14	13	15	14	13	17	12	10	20	20	6	17	100
"gig-cds,chr3L:20122525..20122655,5,CGG"	TTTGAGAGGGAACTGCGTC	10	0	7	6	8	8	3	2	2	1	4	1	7	4	2	2	3	6	2	6	27
"gig-cds,chr3L:20122525..20122655,11,TGG"	CAGCTGCACAACTTCAATC	2	0	2	3	2	1	0	1	1	2	1	0	2	4	0	0	2	4	2	5	7
"gig-cds,chr3L:20122525..20122655,12,CCC"	CTCTCAAACTCCGGCCGCA	10	0	4	11	6	5	11	5	3	8	3	7	5	4	4	3	6	8	10	5	32
"GluRIA-cds,chr3L:6617670..6617796,4,CGG"	GCCCAGCAGCAGCAACAGA	2	0	4	4	2	0	2	2	4	0	2	0	0	2	0	3	2	2	0	4	10
"GluRIA-cds,chr3L:6617670..6617796,5,CCA"	TCCGGCCAGAAAATGCTGC	46	0	43	27	22	28	20	33	20	18	24	33	22	27	19	12	39	27	23	17	156
"GluRIA-cds,chr3L:6617670..6617796,7,CCC"	ACCGTCTGTTGCTGCTGCT	27	0	20	14	23	10	15	24	16	19	19	18	21	14	9	15	22	27	30	39	99
"GluRIA-cds,chr3L:6619521..6619673,1,CGG"	GCAATCTTCGAACAGGGAA	17	0	20	5	9	10	11	12	9	7	23	12	16	12	8	8	13	15	19	22	75
"Gr64f-cds,chr3L:4035799..4035896,5,CGG"	GCTGAAGAAAAGGGTAACC	1	0	0	0	0	0	1	0	0	0	0	0	0	0	0	0	0	3	0	0	4
"Gr64f-cds,chr3L:4035799..4035896,7,TGG"	CTGTTCAGAAAATTGGATT	1	0	0	0	1	1	0	1	1	1	1	0	1	1	1	0	0	1	0	1	2
"Gr64f-cds,chr3L:4035799..4035896,9,CCC"	TTTCTGAACAGTGATGTCC	9	0	6	5	4	9	2	7	2	2	6	2	3	4	2	4	8	7	2	6	25
"Gr64f-cds,chr3L:4035950..4036035,1,AGG"	TGAGAATGAGTACGAAATC	1	0	0	2	0	1	0	1	1	0	0	2	1	1	1	0	0	2	1	0	6
"Grp-cds,chr3L:16388050..16389108,2,TGG"	CTTAGCCGTCTGAAGCTAG	2	0	3	1	0	0	0	2	0	1	0	3	0	1	1	1	3	2	2	3	5
"Grp-cds,chr3L:16388050..16389108,4,TGG"	ACTTCGATGGCAGTGATCC	1	0	1	0	1	1	0	1	0	0	0	0	0	1	0	0	1	1	0	2	4
"Grp-cds,chr3L:16388050..16389108,5,AGG"	CAGTTCCTGCACAAAATCG	1	0	4	2	1	0	1	1	0	0	1	1	2	2	0	0	3	0	0	2	4
"Grp-cds,chr3L:16388050..16389108,8,AGG"	TAAGTGCACAGATCGCGCC	2	0	0	1	0	0	0	1	0	1	1	0	0	0	0	1	0	1	1	1	5
"GstO3-cds,chr3L:8512612..8513309,2,AGG"	CCTTCGCCTGTACTCCATG	15	0	4	9	2	9	12	7	6	5	8	3	5	6	7	5	9	10	9	23	32
"GstO3-cds,chr3L:8512612..8513309,8,AGG"	GAAGTGAGTCCGTTGCTTA	2	0	3	0	0	1	0	2	4	3	0	1	1	1	1	0	0	2	2	3	10
"GstO3-cds,chr3L:8512612..8513309,11,CGG"	CCTGCCCTGCAGCTGGTGG	6	0	6	1	3	1	1	1	2	4	2	4	4	3	2	2	4	4	2	7	18
"GstO3-cds,chr3L:8512612..8513309,14,TGG"	CTGATTATTGCCGAGTATC	22	0	21	21	10	9	10	13	10	8	18	13	14	18	8	10	12	17	18	30	73
"Gug-cds,chr3L:8456104..8456337,1,AGG"	TCAAGCTTCCCCATCGACA	4	0	3	2	3	0	1	3	2	3	3	1	3	3	2	4	3	2	5	3	17
"Gug-cds,chr3L:8456104..8456337,2,AGG"	ACCGATGAACGTGAACTAG	4	0	2	3	1	2	2	1	0	0	4	5	2	2	2	3	2	1	2	3	12
"Gug-cds,chr3L:8456104..8456337,5,TGG"	AGATGGAGTCCAGGCGTTG	4	0	7	5	2	2	1	2	4	3	4	5	6	8	2	2	3	4	3	4	24
"Gug-cds,chr3L:8456104..8456337,9,AGG"	GATCCATGGCTGCATTTCA	24	0	43	28	25	24	24	33	21	30	30	27	25	19	19	16	39	28	22	11	149
"GXIVsPLA2-cds,chr3L:15948320..15948409,2,AGG"	TCCTAACCTACGCCTATTC	35	0	16	11	17	19	18	22	17	18	12	12	13	15	15	13	21	18	16	30	115
"GXIVsPLA2-cds,chr3L:15948711..15949153,1,TGG"	TCTATACCCCCACCGCAGA	75	0	62	39	32	35	40	48	32	22	43	34	31	39	29	33	37	50	58	102	248
"GXIVsPLA2-cds,chr3L:15948711..15949153,6,CGG"	ATCAGCACAGACTATCTGC	28	0	33	21	16	18	18	32	19	10	27	26	21	19	11	17	25	21	27	27	122
"GXIVsPLA2-cds,chr3L:15948711..15949153,11,AGG"	GTGCGACCTGGACTTCAAG	13	0	7	8	12	5	10	8	9	4	10	9	11	4	3	4	4	7	13	11	52
"Hexo1-cds,chr3L:4289095..4289171,5,TGG"	CTGGCCCTGGTGTCTCAAC	15	0	10	5	7	7	3	3	3	3	9	8	9	7	6	2	7	4	12	9	39
"Hexo1-cds,chr3L:4289246..4289880,3,AGG"	CAGAAGGTAGAGCTCAGCG	2	0	0	0	0	0	0	1	0	0	0	0	0	0	0	0	0	2	0	1	2
"Hexo1-cds,chr3L:4289246..4289880,5,CGG"	CATCAGTCTGCCCGTGTGC	4	0	2	4	3	5	2	1	2	2	3	1	2	2	4	2	9	2	1	5	13
"Hexo1-cds,chr3L:4289246..4289880,8,TGG"	CAGCTCCATCGGCACCTTG	7	0	13	10	6	10	7	9	7	9	10	13	6	2	7	8	7	11	3	14	41
"hipk-cds,chr3L:569527..569816,3,CGG"	CAGGACTCTTCAGCAGCAG	4	0	4	1	1	1	5	1	2	8	2	3	5	5	0	2	7	4	4	5	28
"hipk-cds,chr3L:569527..569816,14,CGG"	GACCAGGACCAGACGGAAT	15	0	9	13	9	7	10	13	14	11	13	8	7	12	3	6	10	15	14	21	60
"hipk-cds,chr3L:569527..569816,17,AGG"	CTCAAAACGGCGCACACAA	2	0	5	3	2	2	4	1	3	1	1	4	2	3	2	2	3	4	4	2	7
"hipk-cds,chr3L:569527..569816,23,AGG"	CACGCAGCCCCCCAGCAAA	7	0	9	3	3	7	5	2	1	4	5	6	2	5	3	7	6	4	2	10	23
"Hsc70-1-cds,chr3L:13969070..13970737,3,AGG"	CGCATCCGTGTGGAGTACA	12	0	15	14	7	9	5	15	5	14	8	3	7	6	10	5	10	18	13	17	54
"Hsc70-1-cds,chr3L:13969070..13970737,10,CGG"	ACGAAAATGCGAGAGACCG	20	0	12	7	8	6	8	11	10	7	11	11	4	4	8	2	8	13	1	6	37
"Hsc70-1-cds,chr3L:13969070..13970737,16,CGG"	GGCGGCACGGTGACAGATG	7	0	4	9	5	3	8	7	3	5	14	4	6	5	3	4	6	4	4	10	37
"Hsc70-1-cds,chr3L:13969070..13970737,22,GGG"	GCCAGGCCACCAAGGATGC	25	0	16	12	10	4	11	8	12	9	19	13	9	12	13	8	16	15	14	7	74
"Hsp83-cds,chr3L:3194499..3196652,1,AGG"	GCAGAGACCTTTGCATTCC	402	0	345	308	222	252	222	309	205	195	302	252	210	250	180	154	271	340	266	306	1636
"Hsp83-cds,chr3L:3194499..3196652,1,AGG"	GCAGAGACCTTTGCATTCC	402	0	345	308	222	252	222	309	205	195	302	252	210	250	180	154	271	340	266	306	1636
"Hsp83-cds,chr3L:3194499..3196652,1,AGG"	GCAGAGACCTTTGCATTCC	402	0	345	308	222	252	222	309	205	195	302	252	210	250	180	154	271	340	266	306	1636
"Hsp83-cds,chr3L:3194499..3196652,3,TGG"	TCGAACGCTTCCGATGCCC	27	0	21	13	17	6	14	20	11	19	15	25	16	15	10	13	15	23	15	9	90
"Ilp1-cds,chr3L:9791534..9791998,3,TGG"	GCCATGCTCACCGCTGCAA	58	0	43	37	36	32	36	37	21	31	45	36	27	23	25	20	35	60	41	69	210
"Ilp1-cds,chr3L:9791534..9791998,3,TGG"	GCCATGCTCACCGCTGCAA	58	0	43	37	36	32	36	37	21	31	45	36	27	23	25	20	35	60	41	69	210
"Ilp1-cds,chr3L:9791534..9791998,4,TGG"	CTCACCGCTGCAATGGCAA	95	0	77	79	43	69	50	60	36	53	58	62	63	52	32	43	67	70	71	104	392
"Ilp1-cds,chr3L:9791534..9791998,4,TGG"	CTCACCGCTGCAATGGCAA	95	0	77	79	43	69	50	60	36	53	58	62	63	52	32	43	67	70	71	104	392
"Ilp2-cds,chr3L:9792864..9793026,4,TGG"	GCCAGCTCCACAGTGAAGT	27	0	12	27	13	15	17	15	9	18	20	16	12	18	12	9	23	17	20	43	104
"Ilp2-cds,chr3L:9792864..9793026,6,AGG"	TGCAGTGAAAAGCTCAACG	3	0	4	0	0	0	3	0	1	0	2	0	0	1	2	1	1	0	0	1	9
"Ilp2-cds,chr3L:9792864..9793026,9,CCT"	CCATCGAGATGAAGGACAA	2	0	1	1	0	0	1	0	2	0	1	0	0	0	0	0	1	3	1	0	3
"Ilp2-cds,chr3L:9792864..9793026,11,CCG"	GAGCTGGCCAGCAAAATCA	18	0	9	11	6	7	11	7	5	6	10	9	12	6	5	6	11	9	9	5	39
"Jarid2-cds,chr3L:9470607..9470752,4,CGG"	TCCTCGCTGGCACCTCCGT	42	0	43	31	32	18	27	33	26	26	19	24	30	14	20	17	32	25	20	15	150
"Jarid2-cds,chr3L:9470607..9470752,7,CCA"	CGACGCTTGTTGTTGTCTT	61	0	42	38	35	32	25	46	24	31	45	40	31	25	31	18	43	32	36	33	213
"Jarid2-cds,chr3L:9470607..9470752,9,CCC"	GTACGGGCGGAGGCGGTGG	1	0	0	0	0	0	0	0	0	1	0	0	0	0	0	0	0	0	0	0	1
"Jarid2-cds,chr3L:9470607..9470752,19,CCC"	GTGCCAGCGAGGAGCCAGC	5	0	4	5	1	5	2	2	2	3	0	2	1	2	1	1	5	1	5	8	8
"Jon65Aiii-cds,chr3L:6043877..6044136,4,AGG"	GCCGGTCTGCTGCCCCAGC	6	0	11	8	7	4	3	6	8	7	9	5	5	2	2	2	5	9	5	6	48
"Jon65Aiii-cds,chr3L:6043877..6044136,5,AGG"	CCCGCCGTGACCAATATCG	16	0	16	10	7	5	11	4	6	12	17	8	11	5	7	5	6	12	8	7	57
"Jon65Aiii-cds,chr3L:6043877..6044136,11,GGG"	GCCAGTTCCCCTACCAGGT	37	0	21	28	24	12	30	25	13	12	22	25	23	23	10	15	25	27	26	44	146
"Jon65Aiii-cds,chr3L:6043877..6044136,11,GGG"	GCCAGTTCCCCTACCAGGT	37	0	21	28	24	12	30	25	13	12	22	25	23	23	10	15	25	27	26	44	146
"kin17-cds,chr3L:20349997..20350968,5,CGG"	CGCCAGTTGCTCCTCTTTG	4	0	5	1	2	4	1	4	3	3	4	3	3	2	4	2	7	5	3	3	16
"kin17-cds,chr3L:20349997..20350968,7,CGG"	TCAGCAAAGAGTTCTCCGA	15	0	9	10	11	10	7	14	10	8	14	10	6	9	7	3	8	11	13	15	57
"kin17-cds,chr3L:20349997..20350968,10,CGG"	CATGGAGTTGCTGCGCCGG	8	0	13	9	2	7	7	6	5	8	9	6	9	7	4	8	12	11	5	8	45
"kin17-cds,chr3L:20349997..20350968,12,AGG"	AGCGCCAACAAGATCTACC	17	0	10	21	18	10	18	22	15	9	20	4	12	12	3	11	16	13	18	29	103
"l(3)73Ah-cds,chr3L:16581952..16582057,3,CGG"	TACTTCATCGATGCCACCA	2	0	2	0	0	1	1	2	0	1	0	2	2	2	0	0	0	0	0	0	9
"l(3)73Ah-cds,chr3L:16581952..16582057,6,CCA"	AGACACTCCGTCACCGTGG	4	0	4	2	2	2	2	6	1	2	5	3	4	6	2	0	2	2	2	3	15
"l(3)73Ah-cds,chr3L:16582120..16582272,1,TGG"	AGTTGCCTGGTGAAGCACC	1	0	0	1	1	0	0	0	0	0	0	0	1	1	0	1	0	0	1	1	3
"l(3)73Ah-cds,chr3L:16582120..16582272,3,AGG"	AGCTTCGATCGCACCATGC	11	0	7	4	9	5	2	7	3	5	7	4	9	3	5	3	5	10	10	5	41
"l(3)j2D3-cds,chr3L:12109332..12109559,6,CGG"	CTGTCATTCCCGCCAAAAT	5	0	5	4	2	3	2	9	5	4	3	5	3	1	3	0	3	3	6	9	19
"l(3)j2D3-cds,chr3L:12109332..12109559,7,TGG"	TTCTACGAGACCGTCTTCC	37	0	32	22	13	16	22	23	10	19	17	25	16	27	13	6	12	19	28	24	126
"l(3)j2D3-cds,chr3L:12109332..12109559,12,CCG"	CATCGTCAATATTTCTGGA	11	0	9	7	7	3	2	4	4	8	9	6	7	7	2	4	11	5	6	9	22
"l(3)j2D3-cds,chr3L:12109332..12109559,15,CCG"	CGGTGAACCTCCTTGGCGC	13	0	8	5	8	4	13	12	4	8	6	13	6	6	4	8	6	5	5	3	45
"LanB2-cds,chr3L:9610347..9610541,3,CGG"	CGGCTCGACTCCTGCTGAT	13	0	18	8	11	8	10	8	6	3	5	3	5	7	5	5	14	5	8	19	46
"LanB2-cds,chr3L:9610347..9610541,4,TGG"	AGCTGTTCCACCGCCATCC	7	0	12	10	6	11	10	7	3	6	12	11	6	5	3	2	12	5	12	20	44
"LanB2-cds,chr3L:9610347..9610541,6,CGG"	GTCCCCCCATCAACTCCGC	25	0	18	8	5	11	9	14	8	5	18	8	14	7	11	8	18	14	13	12	72
"LanB2-cds,chr3L:9610347..9610541,9,CGG"	CGCGGAACCACCTTCATGC	48	0	29	40	19	29	35	30	30	26	35	37	15	24	20	15	32	39	23	21	183
"Lcp65Aa-cds,chr3L:6144433..6144741,2,TGG"	GATGCAGAGATTGTTGACC	57	0	55	54	30	32	37	50	26	20	46	35	35	29	24	21	39	45	58	60	272
"Lcp65Aa-cds,chr3L:6144433..6144741,2,TGG"	GATGCAGAGATTGTTGACC	57	0	55	54	30	32	37	50	26	20	46	35	35	29	24	21	39	45	58	60	272
"Lcp65Aa-cds,chr3L:6144433..6144741,3,TGG"	ACAAATTTGAGACAAGCGA	1	0	2	1	0	0	1	1	0	2	0	2	1	1	0	1	0	2	0	1	2
"Lcp65Aa-cds,chr3L:6144433..6144741,5,CGG"	GCACCAAGCAGGAGCAGCA	4	0	4	1	2	1	7	0	0	1	6	4	2	4	1	1	3	7	5	6	17
"ldbr-cds,chr3L:8115019..8115215,3,AGG"	CGAATATACGACACCATAG	9	0	8	6	5	8	7	13	6	10	6	4	5	4	7	6	5	5	5	7	36
"ldbr-cds,chr3L:8115019..8115215,8,TGG"	TCGACTTGTTATTGTGCTG	46	0	39	47	26	31	35	40	19	37	40	36	38	29	20	17	32	47	58	80	205
"ldbr-cds,chr3L:8115019..8115215,10,TGG"	TTTCAGTCCACCCGGAATC	4	0	5	1	2	2	0	5	1	1	1	3	2	1	0	1	2	4	7	1	22
"ldbr-cds,chr3L:8115019..8115215,14,CCA"	ACCTTTTCGATGCCCTCTA	10	0	14	19	7	8	14	14	4	9	8	10	8	8	5	4	11	10	5	19	59
"lin-28-cds,chr3L:5648080..5648146,5,CCA"	GAAGTGGAACTCTGGCTGG	35	0	30	30	22	18	29	19	29	18	19	27	22	24	16	21	20	31	24	13	162
"lin-28-cds,chr3L:5649419..5649555,1,AGG"	AATCTTGCGAGTCCCACCG	1	0	2	5	0	1	1	1	2	1	4	4	2	1	1	1	1	3	0	3	5
"lin-28-cds,chr3L:5649419..5649555,5,TGG"	GCGACTGGGCAAATGCAAA	6	0	1	2	2	3	4	4	3	3	2	1	0	3	2	2	2	2	0	0	15
"lin-28-cds,chr3L:5649419..5649555,12,CGG"	GCTTCCTTACACCCAACGA	43	0	49	40	23	33	26	36	24	30	53	44	36	29	14	20	37	39	59	56	218
"LysB-cds,chr3L:1207394..1207816,1,TGG"	TTCATCGTTCTGGTTGCCC	35	0	37	18	13	22	24	28	18	20	15	19	17	15	12	9	23	23	23	23	138
"LysB-cds,chr3L:1207394..1207816,2,TGG"	GTTCTGGTTGCCCTGGCTC	54	0	45	37	27	32	36	51	31	28	36	39	29	24	23	28	51	37	42	27	213
"LysB-cds,chr3L:1207394..1207816,4,TGG"	CCTGCTCTTGGTCGCACCA	44	0	34	35	27	17	21	34	15	14	25	20	15	21	20	18	29	32	33	36	157
"LysB-cds,chr3L:1207394..1207816,5,TGG"	ACCATGGACCGTTGCTCCC	36	0	32	21	15	14	25	18	12	20	21	19	21	18	9	15	26	17	21	30	109
"LysE-cds,chr3L:1212952..1213374,4,TGG"	CCTGCTCTTGGTCGCACCT	53	0	47	40	26	40	40	46	25	20	43	30	28	33	20	17	40	31	27	51	200
"LysE-cds,chr3L:1212952..1213374,9,TGG"	TCGTGACCAATTGGCTCGT	243	0	204	176	130	142	151	198	131	121	192	170	137	127	110	101	179	193	174	168	975
"LysE-cds,chr3L:1212952..1213374,9,TGG"	TCGTGACCAATTGGCTCGT	243	0	204	176	130	142	151	198	131	121	192	170	137	127	110	101	179	193	174	168	975
"LysE-cds,chr3L:1212952..1213374,10,GGG"	CGTGACCAATTGGCTCGTT	1	0	4	4	3	2	1	3	2	0	3	1	2	1	0	4	1	3	2	2	9
"LysS-cds,chr3L:1227772..1228194,3,AGG"	TTGCCGCTCCTGCCCTGGC	58	0	37	54	27	30	29	33	19	20	29	33	30	25	12	22	31	31	31	38	190
"LysS-cds,chr3L:1227772..1228194,4,TGG"	ACCCTCGACCGCTGCTCGC	4	0	5	7	3	2	6	4	6	4	12	7	2	3	3	6	7	5	10	2	32
"LysS-cds,chr3L:1227772..1228194,10,TGG"	CGAGAGTGACTACCGCACC	4	0	2	2	2	1	0	1	2	0	1	1	0	1	0	0	0	1	0	1	3
"LysS-cds,chr3L:1227772..1228194,15,TGG"	TGGGACCTGCCAACTCCGA	18	0	12	4	2	9	9	9	9	9	11	8	5	12	6	10	3	5	10	12	60
"mbf1-cds,chr3L:16567953..16568076,2,CGG"	AAATCGTCGACCCTCAAGA	32	0	20	26	16	15	12	22	10	15	22	17	19	12	8	7	21	23	20	14	111
"mbf1-cds,chr3L:16567953..16568076,6,AGG"	TCAACCAGGCACGCCGTCA	3	0	1	0	0	1	0	2	1	1	0	0	2	0	0	1	4	1	1	0	9
"mbf1-cds,chr3L:16567953..16568076,8,CCG"	TCTTGAGGGTCGACGATTT	2	0	1	0	0	2	0	1	0	0	0	0	0	0	0	0	2	0	1	2	3
"mbf1-cds,chr3L:16567953..16568076,11,CCA"	GACTCCTTGACGGCGTGCC	2	0	1	1	0	1	0	1	2	1	1	1	1	2	1	4	1	2	2	0	9
"Mbs-cds,chr3L:16070082..16070224,5,CGG"	TCCAGCAGCAATGACAAGA	1	0	2	4	1	2	2	2	1	0	4	2	2	0	4	0	0	3	1	3	14
"Mbs-cds,chr3L:16070082..16070224,8,AGG"	GGCGATGGCATTGACTACA	22	0	7	5	4	3	6	4	5	2	7	7	5	5	4	3	7	6	3	21	51
"Mbs-cds,chr3L:16070082..16070224,12,CCC"	GTGCTGCCCAGCCGGGAAC	2	0	1	2	1	1	1	5	3	1	2	6	0	0	1	2	2	3	1	1	14
"Mbs-cds,chr3L:16070082..16070224,20,CCA"	TCCGTCTTGTCATTGCTGC	198	0	151	120	96	98	115	145	86	91	116	124	109	108	75	93	115	155	166	199	732
"Mcm7-cds,chr3L:8884944..8885313,5,TGG"	TTCGTCTACGGATCTCAGC	5	0	1	2	2	1	1	3	1	1	3	2	1	2	0	1	3	3	5	3	14
"Mcm7-cds,chr3L:8884944..8885313,7,TGG"	GTTCTGATCACCATCGATC	4	0	2	5	6	5	6	3	1	4	7	4	4	4	0	1	2	5	1	9	28
"Mcm7-cds,chr3L:8884944..8885313,10,CGG"	GAATTCAATGAAAGTCTCG	3	0	1	0	1	1	0	1	0	0	0	0	0	2	0	0	0	1	0	0	5
"Mcm7-cds,chr3L:8884944..8885313,15,AGG"	CTGCCCAGCTACAAACAGC	3	0	2	2	0	2	2	4	1	3	2	5	0	0	1	0	3	3	4	2	15
"MED10-cds,chr3L:16225302..16225423,3,CCG"	GGGTCTCAAGGTTCTCTAG	6	0	5	4	1	4	4	3	4	4	2	1	3	1	0	5	3	1	5	4	17
"MED10-cds,chr3L:16225302..16225423,8,CCA"	TGAGTACATTTTGACCCTG	2	0	3	1	1	1	1	1	0	2	0	0	0	2	1	2	2	6	2	2	7
"MED10-cds,chr3L:16225480..16225759,1,AGG"	ATCGACAAGCTGCGCTCCC	2	0	3	0	1	1	2	1	1	0	0	1	0	1	3	1	1	2	0	1	0
"MED10-cds,chr3L:16225480..16225759,3,AGG"	AATCCTCAGCTGTACACCA	3	0	4	1	0	1	3	1	0	1	1	2	3	0	1	2	2	0	2	0	8
"mei-P22-cds,chr3L:7237488..7238483,2,TGG"	TCCACCTACTGCTCCTTTA	14	0	8	8	8	8	7	7	2	5	5	4	10	8	4	3	5	12	5	18	39
"mei-P22-cds,chr3L:7237488..7238483,5,CGG"	CTCCCAGCACTCCCCATTG	9	0	11	21	12	15	12	12	8	8	14	14	12	9	11	9	10	8	12	15	82
"mei-P22-cds,chr3L:7237488..7238483,6,AGG"	TCACAGCGCCTCATCGACA	23	0	23	15	18	18	18	24	6	9	20	18	14	14	13	14	32	21	17	45	125
"mei-P22-cds,chr3L:7237488..7238483,9,TGG"	GTCTTTCTCCTCAGTTATT	1	0	2	0	1	1	1	0	3	0	1	1	1	0	1	1	1	3	3	1	9
"MESR6-cds,chr3L:19085910..19086420,9,CGG"	ACTTCGGGAGAGTGGGTTG	8	0	3	5	3	1	6	4	4	7	7	2	5	5	2	3	5	10	4	4	34
"MESR6-cds,chr3L:19085910..19086420,17,agg"	CAAAAGACTGCAGACGAAA	5	0	4	3	1	4	5	6	4	2	7	0	2	1	1	1	4	2	2	6	26
"MESR6-cds,chr3L:19085910..19086420,22,agg"	GAGAATCGGGAGGAAGACG	8	0	5	4	1	7	1	7	4	3	4	5	5	5	2	2	5	2	3	3	22
"MESR6-cds,chr3L:19085910..19086420,24,agg"	AGCGAGGAGAGCGTTGATG	13	0	8	6	4	3	4	7	6	3	10	9	8	4	5	3	8	11	15	20	50
"Mfap1-cds,chr3L:1941176..1941254,11,CCA"	AATGGCGCCCGCTGTGCTC	6	0	12	13	1	4	1	10	6	2	7	6	3	6	0	3	4	15	4	4	33
"Mfap1-cds,chr3L:1941316..1942237,1,AGG"	TTGTCCATGCAAAAGGTGA	15	0	7	18	2	11	3	9	7	3	7	8	10	6	7	3	6	9	3	13	51
"Mfap1-cds,chr3L:1941316..1942237,6,AGG"	CGATGACTTCATTGACACC	2	0	2	1	3	2	4	3	1	1	0	0	2	1	0	1	5	2	0	2	6
[truncated: 1,098,603 more chars]
